# Supplementary material for: Structural Descriptors for Subunit Interface Regions in Homodimers: Effect of Lipid Membrane and Secondary Structure Type
Source: J Chem Inf Model. 2025 Mar 27;65(7):3117–26. doi: 10.1021/acs.jcim.4c01233 (PMC12004529; doi:10.1021/acs.jcim.4c01233)
Supplement: Supplementary file 3 — ci4c01233_si_003.tar [file ci4c01233_si_003.tar › database/alpha/1uzr_cytop.pdb]

ATOM      1  N   ARG A   1      70.040  67.771  13.390  1.00 53.14           N  
ATOM      2  CA  ARG A   1      68.881  68.759  13.354  1.00 54.49           C  
ATOM      3  C   ARG A   1      67.483  68.141  13.725  1.00 52.04           C  
ATOM      4  O   ARG A   1      67.004  67.234  13.018  1.00 52.35           O  
ATOM      5  CB  ARG A   1      68.793  69.446  11.969  1.00 55.88           C  
ATOM      6  CG  ARG A   1      67.434  70.235  11.704  1.00 59.61           C  
ATOM      7  CD  ARG A   1      67.539  71.405  10.676  1.00 64.19           C  
ATOM      8  NE  ARG A   1      66.284  72.184  10.637  1.00 67.31           N  
ATOM      9  CZ  ARG A   1      66.203  73.538  10.589  1.00 71.66           C  
ATOM     10  NH1 ARG A   1      67.309  74.295  10.576  1.00 73.23           N1+
ATOM     11  NH2 ARG A   1      65.015  74.149  10.547  1.00 70.70           N  
ATOM     12  N   VAL A   2      66.821  68.634  14.788  1.00 49.10           N  
ATOM     13  CA  VAL A   2      65.584  67.974  15.279  1.00 46.52           C  
ATOM     14  C   VAL A   2      64.366  68.925  15.385  1.00 44.00           C  
ATOM     15  O   VAL A   2      64.402  69.891  16.148  1.00 44.99           O  
ATOM     16  CB  VAL A   2      65.823  67.166  16.629  1.00 46.78           C  
ATOM     17  CG1 VAL A   2      64.502  66.486  17.140  1.00 45.45           C  
ATOM     18  CG2 VAL A   2      66.902  66.072  16.439  1.00 47.05           C  
ATOM     19  N   SER A   3      63.319  68.638  14.581  1.00 40.20           N  
ATOM     20  CA  SER A   3      62.074  69.446  14.491  1.00 36.51           C  
ATOM     21  C   SER A   3      61.158  69.060  15.646  1.00 32.98           C  
ATOM     22  O   SER A   3      61.096  67.897  16.024  1.00 34.08           O  
ATOM     23  CB  SER A   3      61.305  69.111  13.220  1.00 36.37           C  
ATOM     24  OG  SER A   3      61.871  69.666  12.073  1.00 37.82           O  
ATOM     25  N   ALA A   4      60.456  70.016  16.212  1.00 29.31           N  
ATOM     26  CA  ALA A   4      59.396  69.739  17.206  1.00 26.53           C  
ATOM     27  C   ALA A   4      58.330  68.870  16.600  1.00 24.90           C  
ATOM     28  O   ALA A   4      57.820  69.188  15.561  1.00 23.11           O  
ATOM     29  CB  ALA A   4      58.789  71.015  17.613  1.00 26.53           C  
ATOM     30  N   ILE A   5      57.923  67.800  17.272  1.00 23.60           N  
ATOM     31  CA  ILE A   5      56.810  67.027  16.803  1.00 23.41           C  
ATOM     32  C   ILE A   5      55.447  67.735  16.929  1.00 23.90           C  
ATOM     33  O   ILE A   5      55.118  68.403  17.952  1.00 22.40           O  
ATOM     34  CB  ILE A   5      56.775  65.674  17.531  1.00 24.59           C  
ATOM     35  CG1 ILE A   5      55.727  64.766  16.913  1.00 24.14           C  
ATOM     36  CG2 ILE A   5      56.533  65.821  19.025  1.00 23.36           C  
ATOM     37  CD1 ILE A   5      55.904  63.281  17.380  1.00 23.60           C  
ATOM     38  N   ASN A   6      54.669  67.592  15.846  1.00 22.61           N  
ATOM     39  CA  ASN A   6      53.330  68.130  15.738  1.00 21.09           C  
ATOM     40  C   ASN A   6      52.361  66.967  15.584  1.00 20.74           C  
ATOM     41  O   ASN A   6      52.245  66.369  14.495  1.00 21.00           O  
ATOM     42  CB  ASN A   6      53.241  69.093  14.530  1.00 21.49           C  
ATOM     43  CG  ASN A   6      51.817  69.735  14.356  1.00 20.39           C  
ATOM     44  ND2 ASN A   6      51.664  70.535  13.316  1.00 21.87           N  
ATOM     45  OD1 ASN A   6      50.901  69.500  15.139  1.00 20.42           O  
ATOM     46  N   TRP A   7      51.641  66.650  16.663  1.00 20.96           N  
ATOM     47  CA  TRP A   7      50.693  65.558  16.618  1.00 21.79           C  
ATOM     48  C   TRP A   7      49.370  65.954  15.923  1.00 23.73           C  
ATOM     49  O   TRP A   7      48.534  65.107  15.741  1.00 25.84           O  
ATOM     50  CB  TRP A   7      50.409  65.010  17.996  1.00 21.31           C  
ATOM     51  CG  TRP A   7      51.506  64.143  18.570  1.00 21.92           C  
ATOM     52  CD1 TRP A   7      52.646  64.540  19.287  1.00 22.69           C  
ATOM     53  CD2 TRP A   7      51.574  62.741  18.475  1.00 21.84           C  
ATOM     54  CE2 TRP A   7      52.743  62.313  19.174  1.00 23.13           C  
ATOM     55  CE3 TRP A   7      50.778  61.782  17.847  1.00 21.70           C  
ATOM     56  NE1 TRP A   7      53.378  63.430  19.653  1.00 24.77           N  
ATOM     57  CZ2 TRP A   7      53.111  60.979  19.265  1.00 23.79           C  
ATOM     58  CZ3 TRP A   7      51.164  60.436  17.934  1.00 24.88           C  
ATOM     59  CH2 TRP A   7      52.335  60.059  18.618  1.00 21.39           C  
ATOM     60  N   ASN A   8      49.182  67.222  15.586  1.00 23.54           N  
ATOM     61  CA  ASN A   8      48.014  67.655  14.802  1.00 25.43           C  
ATOM     62  C   ASN A   8      48.147  67.548  13.275  1.00 25.26           C  
ATOM     63  O   ASN A   8      47.214  67.758  12.587  1.00 26.31           O  
ATOM     64  CB  ASN A   8      47.535  69.045  15.286  1.00 24.77           C  
ATOM     65  CG  ASN A   8      47.071  68.968  16.745  1.00 25.91           C  
ATOM     66  ND2 ASN A   8      47.740  69.690  17.674  1.00 30.25           N  
ATOM     67  OD1 ASN A   8      46.238  68.149  17.041  1.00 26.46           O  
ATOM     68  N   ARG A   9      49.300  67.130  12.761  1.00 26.11           N  
ATOM     69  CA  ARG A   9      49.419  66.731  11.369  1.00 24.93           C  
ATOM     70  C   ARG A   9      50.239  65.424  11.347  1.00 25.63           C  
ATOM     71  O   ARG A   9      51.411  65.353  11.840  1.00 24.31           O  
ATOM     72  CB  ARG A   9      50.118  67.787  10.555  1.00 25.65           C  
ATOM     73  CG  ARG A   9      49.335  69.055  10.270  1.00 24.96           C  
ATOM     74  CD  ARG A   9      50.211  69.986   9.520  1.00 26.32           C  
ATOM     75  NE  ARG A   9      49.491  71.193   9.177  1.00 31.88           N  
ATOM     76  CZ  ARG A   9      48.686  71.351   8.123  1.00 29.30           C  
ATOM     77  NH1 ARG A   9      48.462  70.365   7.263  1.00 30.02           N1+
ATOM     78  NH2 ARG A   9      48.084  72.520   7.965  1.00 28.93           N  
ATOM     79  N   LEU A  10      49.608  64.394  10.803  1.00 24.33           N  
ATOM     80  CA  LEU A  10      50.170  63.064  10.788  1.00 24.56           C  
ATOM     81  C   LEU A  10      50.456  62.641   9.321  1.00 24.05           C  
ATOM     82  O   LEU A  10      49.525  62.527   8.556  1.00 22.19           O  
ATOM     83  CB  LEU A  10      49.149  62.138  11.440  1.00 23.72           C  
ATOM     84  CG  LEU A  10      48.811  62.479  12.910  1.00 26.46           C  
ATOM     85  CD1 LEU A  10      47.496  61.784  13.447  1.00 24.44           C  
ATOM     86  CD2 LEU A  10      49.963  62.094  13.789  1.00 27.02           C  
ATOM     87  N   GLN A  11      51.708  62.360   8.958  1.00 24.71           N  
ATOM     88  CA  GLN A  11      51.991  61.793   7.655  1.00 26.29           C  
ATOM     89  C   GLN A  11      51.310  60.429   7.580  1.00 25.16           C  
ATOM     90  O   GLN A  11      50.737  60.063   6.566  1.00 24.53           O  
ATOM     91  CB  GLN A  11      53.505  61.735   7.323  1.00 28.62           C  
ATOM     92  CG  GLN A  11      53.754  61.313   5.770  1.00 35.46           C  
ATOM     93  CD  GLN A  11      55.186  60.868   5.403  1.00 43.06           C  
ATOM     94  NE2 GLN A  11      55.587  61.079   4.141  1.00 43.65           N  
ATOM     95  OE1 GLN A  11      55.906  60.348   6.251  1.00 50.75           O  
ATOM     96  N   ASP A  12      51.275  59.704   8.696  1.00 25.25           N  
ATOM     97  CA  ASP A  12      50.643  58.415   8.748  1.00 24.35           C  
ATOM     98  C   ASP A  12      49.899  58.210  10.052  1.00 25.02           C  
ATOM     99  O   ASP A  12      50.517  57.958  11.062  1.00 23.06           O  
ATOM    100  CB  ASP A  12      51.717  57.341   8.582  1.00 24.36           C  
ATOM    101  CG  ASP A  12      51.136  55.971   8.436  1.00 23.57           C  
ATOM    102  OD1 ASP A  12      49.943  55.783   8.715  1.00 27.59           O  
ATOM    103  OD2 ASP A  12      51.772  55.010   7.998  1.00 26.33           O1-
ATOM    104  N   GLU A  13      48.566  58.266   9.999  1.00 25.68           N  
ATOM    105  CA  GLU A  13      47.679  58.072  11.168  1.00 26.69           C  
ATOM    106  C   GLU A  13      47.926  56.768  11.891  1.00 24.86           C  
ATOM    107  O   GLU A  13      47.496  56.641  13.029  1.00 23.93           O  
ATOM    108  CB  GLU A  13      46.201  57.870  10.778  1.00 27.80           C  
ATOM    109  CG  GLU A  13      45.516  58.961  10.095  1.00 34.01           C  
ATOM    110  CD  GLU A  13      45.536  58.736   8.611  1.00 34.24           C  
ATOM    111  OE1 GLU A  13      46.590  59.012   8.027  1.00 36.99           O  
ATOM    112  OE2 GLU A  13      44.515  58.297   8.063  1.00 36.54           O1-
ATOM    113  N   LYS A  14      48.409  55.757  11.174  1.00 23.37           N  
ATOM    114  CA  LYS A  14      48.771  54.497  11.836  1.00 25.26           C  
ATOM    115  C   LYS A  14      49.664  54.707  13.077  1.00 24.41           C  
ATOM    116  O   LYS A  14      49.534  54.003  14.067  1.00 24.68           O  
ATOM    117  CB  LYS A  14      49.428  53.528  10.845  1.00 26.71           C  
ATOM    118  CG  LYS A  14      49.580  52.058  11.299  1.00 30.44           C  
ATOM    119  CD  LYS A  14      48.245  51.368  11.674  1.00 37.05           C  
ATOM    120  CE  LYS A  14      47.464  50.915  10.390  1.00 40.67           C  
ATOM    121  NZ  LYS A  14      46.357  50.051  10.865  1.00 39.99           N1+
ATOM    122  N   ASP A  15      50.579  55.655  13.004  1.00 23.61           N  
ATOM    123  CA  ASP A  15      51.409  55.996  14.140  1.00 24.53           C  
ATOM    124  C   ASP A  15      50.581  56.415  15.380  1.00 23.93           C  
ATOM    125  O   ASP A  15      50.827  55.958  16.468  1.00 22.58           O  
ATOM    126  CB  ASP A  15      52.321  57.134  13.794  1.00 24.29           C  
ATOM    127  CG  ASP A  15      53.304  56.796  12.718  1.00 26.58           C  
ATOM    128  OD1 ASP A  15      53.749  55.587  12.600  1.00 25.87           O  
ATOM    129  OD2 ASP A  15      53.671  57.746  11.967  1.00 22.76           O1-
ATOM    130  N   ALA A  16      49.554  57.212  15.181  1.00 24.67           N  
ATOM    131  CA  ALA A  16      48.719  57.658  16.301  1.00 25.28           C  
ATOM    132  C   ALA A  16      47.787  56.539  16.766  1.00 25.36           C  
ATOM    133  O   ALA A  16      47.513  56.446  17.945  1.00 24.77           O  
ATOM    134  CB  ALA A  16      47.966  58.973  15.962  1.00 24.55           C  
ATOM    135  N   GLU A  17      47.325  55.649  15.882  1.00 27.08           N  
ATOM    136  CA  GLU A  17      46.522  54.503  16.363  1.00 27.43           C  
ATOM    137  C   GLU A  17      47.377  53.560  17.205  1.00 26.18           C  
ATOM    138  O   GLU A  17      46.898  52.988  18.203  1.00 26.80           O  
ATOM    139  CB  GLU A  17      45.901  53.660  15.241  1.00 28.99           C  
ATOM    140  CG  GLU A  17      44.931  54.382  14.292  1.00 37.33           C  
ATOM    141  CD  GLU A  17      44.781  53.717  12.867  1.00 44.29           C  
ATOM    142  OE1 GLU A  17      44.924  52.433  12.743  1.00 47.29           O  
ATOM    143  OE2 GLU A  17      44.522  54.498  11.884  1.00 46.12           O1-
ATOM    144  N   VAL A  18      48.622  53.348  16.794  1.00 23.65           N  
ATOM    145  CA  VAL A  18      49.468  52.447  17.522  1.00 22.94           C  
ATOM    146  C   VAL A  18      49.862  53.071  18.873  1.00 22.98           C  
ATOM    147  O   VAL A  18      49.716  52.442  19.911  1.00 22.04           O  
ATOM    148  CB  VAL A  18      50.691  51.961  16.700  1.00 22.62           C  
ATOM    149  CG1 VAL A  18      51.684  51.292  17.586  1.00 20.99           C  
ATOM    150  CG2 VAL A  18      50.213  50.980  15.609  1.00 25.14           C  
ATOM    151  N   TRP A  19      50.302  54.320  18.858  1.00 22.78           N  
ATOM    152  CA  TRP A  19      50.515  55.045  20.102  1.00 22.70           C  
ATOM    153  C   TRP A  19      49.306  54.877  21.072  1.00 22.75           C  
ATOM    154  O   TRP A  19      49.481  54.556  22.263  1.00 20.65           O  
ATOM    155  CB  TRP A  19      50.750  56.516  19.809  1.00 22.68           C  
ATOM    156  CG  TRP A  19      50.848  57.386  21.097  1.00 20.64           C  
ATOM    157  CD1 TRP A  19      49.813  57.923  21.774  1.00 20.31           C  
ATOM    158  CD2 TRP A  19      52.039  57.720  21.843  1.00 20.04           C  
ATOM    159  CE2 TRP A  19      51.631  58.461  22.967  1.00 20.13           C  
ATOM    160  CE3 TRP A  19      53.415  57.483  21.663  1.00 19.68           C  
ATOM    161  NE1 TRP A  19      50.277  58.576  22.899  1.00 24.47           N  
ATOM    162  CZ2 TRP A  19      52.525  58.984  23.871  1.00 22.92           C  
ATOM    163  CZ3 TRP A  19      54.309  57.942  22.589  1.00 20.05           C  
ATOM    164  CH2 TRP A  19      53.871  58.713  23.675  1.00 24.73           C  
ATOM    165  N   ASP A  20      48.099  55.095  20.562  1.00 23.18           N  
ATOM    166  CA  ASP A  20      46.883  55.092  21.434  1.00 24.07           C  
ATOM    167  C   ASP A  20      46.647  53.726  22.053  1.00 24.08           C  
ATOM    168  O   ASP A  20      46.326  53.608  23.251  1.00 22.97           O  
ATOM    169  CB  ASP A  20      45.643  55.438  20.619  1.00 24.40           C  
ATOM    170  CG  ASP A  20      45.501  56.932  20.385  1.00 26.39           C  
ATOM    171  OD1 ASP A  20      46.204  57.722  21.054  1.00 28.52           O  
ATOM    172  OD2 ASP A  20      44.699  57.402  19.557  1.00 28.84           O1-
ATOM    173  N   ARG A  21      46.849  52.701  21.237  1.00 24.31           N  
ATOM    174  CA  ARG A  21      46.697  51.316  21.691  1.00 26.37           C  
ATOM    175  C   ARG A  21      47.793  50.867  22.734  1.00 25.66           C  
ATOM    176  O   ARG A  21      47.484  50.258  23.790  1.00 25.50           O  
ATOM    177  CB  ARG A  21      46.681  50.427  20.457  1.00 28.49           C  
ATOM    178  CG  ARG A  21      46.166  48.970  20.696  1.00 38.42           C  
ATOM    179  CD  ARG A  21      44.715  48.709  20.126  1.00 48.18           C  
ATOM    180  NE  ARG A  21      44.659  47.291  19.854  1.00 54.37           N  
ATOM    181  CZ  ARG A  21      45.069  46.714  18.728  1.00 59.65           C  
ATOM    182  NH1 ARG A  21      45.500  47.433  17.689  1.00 63.17           N1+
ATOM    183  NH2 ARG A  21      45.024  45.394  18.624  1.00 60.23           N  
ATOM    184  N   LEU A  22      49.056  51.178  22.459  1.00 23.46           N  
ATOM    185  CA  LEU A  22      50.162  50.817  23.371  1.00 23.49           C  
ATOM    186  C   LEU A  22      50.092  51.579  24.703  1.00 22.86           C  
ATOM    187  O   LEU A  22      50.239  50.977  25.767  1.00 24.56           O  
ATOM    188  CB  LEU A  22      51.531  50.973  22.682  1.00 22.43           C  
ATOM    189  CG  LEU A  22      51.771  50.123  21.441  1.00 22.65           C  
ATOM    190  CD1 LEU A  22      53.161  50.387  20.888  1.00 26.11           C  
ATOM    191  CD2 LEU A  22      51.609  48.684  21.738  1.00 24.79           C  
ATOM    192  N   THR A  23      49.851  52.880  24.651  1.00 22.19           N  
ATOM    193  CA  THR A  23      49.781  53.691  25.874  1.00 22.35           C  
ATOM    194  C   THR A  23      48.505  53.387  26.659  1.00 23.65           C  
ATOM    195  O   THR A  23      48.535  53.351  27.859  1.00 23.58           O  
ATOM    196  CB  THR A  23      49.853  55.180  25.590  1.00 22.08           C  
ATOM    197  CG2 THR A  23      51.246  55.528  24.899  1.00 22.72           C  
ATOM    198  OG1 THR A  23      48.825  55.549  24.663  1.00 21.51           O  
ATOM    199  N   GLY A  24      47.405  53.145  25.972  1.00 24.57           N  
ATOM    200  CA  GLY A  24      46.187  52.707  26.607  1.00 25.15           C  
ATOM    201  C   GLY A  24      46.275  51.329  27.220  1.00 25.86           C  
ATOM    202  O   GLY A  24      45.517  51.019  28.080  1.00 26.71           O  
ATOM    203  N   ASN A  25      47.251  50.531  26.856  1.00 25.71           N  
ATOM    204  CA  ASN A  25      47.439  49.225  27.439  1.00 25.09           C  
ATOM    205  C   ASN A  25      48.541  49.255  28.496  1.00 25.73           C  
ATOM    206  O   ASN A  25      49.025  48.211  28.919  1.00 27.91           O  
ATOM    207  CB  ASN A  25      47.743  48.166  26.346  1.00 24.84           C  
ATOM    208  CG  ASN A  25      46.501  47.766  25.507  1.00 27.92           C  
ATOM    209  ND2 ASN A  25      45.313  48.053  26.013  1.00 24.02           N  
ATOM    210  OD1 ASN A  25      46.637  47.194  24.403  1.00 27.20           O  
ATOM    211  N   PHE A  26      48.924  50.421  28.971  1.00 25.03           N  
ATOM    212  CA  PHE A  26      49.948  50.490  29.981  1.00 25.25           C  
ATOM    213  C   PHE A  26      49.624  49.607  31.185  1.00 25.24           C  
ATOM    214  O   PHE A  26      48.502  49.551  31.581  1.00 25.16           O  
ATOM    215  CB  PHE A  26      50.071  51.929  30.445  1.00 25.29           C  
ATOM    216  CG  PHE A  26      50.987  52.105  31.602  1.00 26.82           C  
ATOM    217  CD1 PHE A  26      52.339  52.150  31.431  1.00 30.81           C  
ATOM    218  CD2 PHE A  26      50.478  52.207  32.876  1.00 27.47           C  
ATOM    219  CE1 PHE A  26      53.188  52.319  32.536  1.00 33.91           C  
ATOM    220  CE2 PHE A  26      51.312  52.344  33.963  1.00 28.85           C  
ATOM    221  CZ  PHE A  26      52.659  52.413  33.798  1.00 30.82           C  
ATOM    222  N   TRP A  27      50.630  48.914  31.726  1.00 24.72           N  
ATOM    223  CA  TRP A  27      50.522  48.039  32.897  1.00 23.46           C  
ATOM    224  C   TRP A  27      51.891  47.875  33.497  1.00 24.29           C  
ATOM    225  O   TRP A  27      52.902  48.142  32.858  1.00 24.26           O  
ATOM    226  CB  TRP A  27      49.967  46.658  32.534  1.00 23.67           C  
ATOM    227  CG  TRP A  27      50.891  45.825  31.516  1.00 23.23           C  
ATOM    228  CD1 TRP A  27      50.947  45.965  30.175  1.00 19.17           C  
ATOM    229  CD2 TRP A  27      51.827  44.819  31.846  1.00 22.09           C  
ATOM    230  CE2 TRP A  27      52.451  44.408  30.653  1.00 23.85           C  
ATOM    231  CE3 TRP A  27      52.263  44.263  33.045  1.00 23.18           C  
ATOM    232  NE1 TRP A  27      51.854  45.085  29.632  1.00 23.17           N  
ATOM    233  CZ2 TRP A  27      53.410  43.403  30.615  1.00 25.60           C  
ATOM    234  CZ3 TRP A  27      53.214  43.284  33.011  1.00 26.54           C  
ATOM    235  CH2 TRP A  27      53.787  42.847  31.803  1.00 24.06           C  
ATOM    236  N   LEU A  28      51.918  47.433  34.743  1.00 24.58           N  
ATOM    237  CA  LEU A  28      53.139  47.177  35.490  1.00 25.59           C  
ATOM    238  C   LEU A  28      52.900  45.866  36.173  1.00 26.46           C  
ATOM    239  O   LEU A  28      51.758  45.536  36.464  1.00 26.28           O  
ATOM    240  CB  LEU A  28      53.356  48.231  36.571  1.00 24.91           C  
ATOM    241  CG  LEU A  28      53.705  49.629  36.079  1.00 26.26           C  
ATOM    242  CD1 LEU A  28      53.742  50.617  37.305  1.00 28.66           C  
ATOM    243  CD2 LEU A  28      55.077  49.603  35.376  1.00 26.44           C  
ATOM    244  N   PRO A  29      53.955  45.104  36.383  1.00 28.58           N  
ATOM    245  CA  PRO A  29      53.848  43.730  36.880  1.00 29.87           C  
ATOM    246  C   PRO A  29      53.147  43.565  38.237  1.00 32.44           C  
ATOM    247  O   PRO A  29      52.530  42.511  38.443  1.00 30.42           O  
ATOM    248  CB  PRO A  29      55.297  43.291  37.043  1.00 30.17           C  
ATOM    249  CG  PRO A  29      56.146  44.382  36.623  1.00 30.40           C  
ATOM    250  CD  PRO A  29      55.340  45.498  36.080  1.00 28.41           C  
ATOM    251  N   GLU A  30      53.262  44.550  39.132  1.00 35.07           N  
ATOM    252  CA  GLU A  30      52.695  44.463  40.499  1.00 38.17           C  
ATOM    253  C   GLU A  30      51.163  44.392  40.485  1.00 39.86           C  
ATOM    254  O   GLU A  30      50.573  43.870  41.397  1.00 41.19           O  
ATOM    255  CB  GLU A  30      53.153  45.651  41.369  1.00 38.85           C  
ATOM    256  CG  GLU A  30      54.662  45.669  41.670  1.00 40.68           C  
ATOM    257  CD  GLU A  30      55.588  46.169  40.489  1.00 43.01           C  
ATOM    258  OE1 GLU A  30      55.154  46.666  39.381  1.00 38.61           O  
ATOM    259  OE2 GLU A  30      56.792  46.064  40.702  1.00 38.06           O1-
ATOM    260  N   LYS A  31      50.532  44.863  39.422  1.00 41.48           N  
ATOM    261  CA  LYS A  31      49.095  44.765  39.306  1.00 43.30           C  
ATOM    262  C   LYS A  31      48.574  43.297  39.161  1.00 43.27           C  
ATOM    263  O   LYS A  31      47.366  43.070  39.310  1.00 44.51           O  
ATOM    264  CB  LYS A  31      48.555  45.711  38.178  1.00 44.52           C  
ATOM    265  CG  LYS A  31      48.578  45.161  36.649  1.00 48.35           C  
ATOM    266  CD  LYS A  31      47.414  45.742  35.709  1.00 52.38           C  
ATOM    267  CE  LYS A  31      46.258  44.699  35.419  1.00 55.52           C  
ATOM    268  NZ  LYS A  31      45.421  44.995  34.184  1.00 56.24           N1+
ATOM    269  N   VAL A  32      49.442  42.318  38.879  1.00 42.18           N  
ATOM    270  CA  VAL A  32      48.989  40.942  38.677  1.00 41.48           C  
ATOM    271  C   VAL A  32      49.399  40.109  39.872  1.00 41.74           C  
ATOM    272  O   VAL A  32      50.551  40.022  40.169  1.00 39.86           O  
ATOM    273  CB  VAL A  32      49.505  40.331  37.343  1.00 41.87           C  
ATOM    274  CG1 VAL A  32      49.084  38.872  37.203  1.00 40.82           C  
ATOM    275  CG2 VAL A  32      48.934  41.111  36.177  1.00 40.02           C  
ATOM    276  N   PRO A  33      48.441  39.458  40.555  1.00 43.06           N  
ATOM    277  CA  PRO A  33      48.795  38.805  41.811  1.00 42.88           C  
ATOM    278  C   PRO A  33      49.241  37.370  41.555  1.00 41.84           C  
ATOM    279  O   PRO A  33      48.434  36.433  41.571  1.00 44.23           O  
ATOM    280  CB  PRO A  33      47.487  38.852  42.611  1.00 42.84           C  
ATOM    281  CG  PRO A  33      46.337  38.575  41.416  1.00 44.23           C  
ATOM    282  CD  PRO A  33      47.009  39.221  40.178  1.00 42.90           C  
ATOM    283  N   VAL A  34      50.543  37.177  41.456  1.00 39.52           N  
ATOM    284  CA  VAL A  34      51.081  35.859  41.212  1.00 38.44           C  
ATOM    285  C   VAL A  34      51.103  34.957  42.447  1.00 37.09           C  
ATOM    286  O   VAL A  34      51.330  33.760  42.344  1.00 36.00           O  
ATOM    287  CB  VAL A  34      52.482  36.032  40.585  1.00 38.98           C  
ATOM    288  CG1 VAL A  34      53.312  34.738  40.557  1.00 40.37           C  
ATOM    289  CG2 VAL A  34      52.324  36.592  39.176  1.00 39.86           C  
ATOM    290  N   SER A  35      50.880  35.515  43.617  1.00 35.87           N  
ATOM    291  CA  SER A  35      51.027  34.745  44.861  1.00 35.27           C  
ATOM    292  C   SER A  35      49.996  33.640  44.965  1.00 33.90           C  
ATOM    293  O   SER A  35      50.273  32.646  45.588  1.00 34.79           O  
ATOM    294  CB  SER A  35      50.993  35.672  46.105  1.00 35.36           C  
ATOM    295  OG  SER A  35      49.970  36.636  45.897  1.00 35.81           O  
ATOM    296  N   ASN A  36      48.855  33.779  44.302  1.00 34.02           N  
ATOM    297  CA  ASN A  36      47.896  32.715  44.221  1.00 35.37           C  
ATOM    298  C   ASN A  36      48.345  31.505  43.387  1.00 35.30           C  
ATOM    299  O   ASN A  36      47.645  30.477  43.353  1.00 35.03           O  
ATOM    300  CB  ASN A  36      46.553  33.227  43.676  1.00 35.85           C  
ATOM    301  CG  ASN A  36      45.865  34.184  44.634  1.00 39.71           C  
ATOM    302  ND2 ASN A  36      46.160  34.047  45.918  1.00 35.16           N  
ATOM    303  OD1 ASN A  36      45.094  35.070  44.203  1.00 44.00           O  
ATOM    304  N   ASP A  37      49.496  31.602  42.722  1.00 33.91           N  
ATOM    305  CA  ASP A  37      50.014  30.452  41.980  1.00 32.00           C  
ATOM    306  C   ASP A  37      50.928  29.637  42.863  1.00 32.04           C  
ATOM    307  O   ASP A  37      51.393  28.583  42.415  1.00 29.84           O  
ATOM    308  CB  ASP A  37      50.834  30.908  40.826  1.00 31.55           C  
ATOM    309  CG  ASP A  37      50.023  31.418  39.683  1.00 33.56           C  
ATOM    310  OD1 ASP A  37      48.771  31.326  39.651  1.00 31.44           O  
ATOM    311  OD2 ASP A  37      50.635  31.925  38.702  1.00 35.43           O1-
ATOM    312  N   ILE A  38      51.249  30.126  44.083  1.00 31.26           N  
ATOM    313  CA  ILE A  38      52.186  29.401  44.946  1.00 31.59           C  
ATOM    314  C   ILE A  38      51.813  27.898  45.106  1.00 31.85           C  
ATOM    315  O   ILE A  38      52.706  27.055  45.003  1.00 30.99           O  
ATOM    316  CB  ILE A  38      52.378  30.120  46.346  1.00 32.96           C  
ATOM    317  CG1 ILE A  38      53.321  31.342  46.214  1.00 35.79           C  
ATOM    318  CG2 ILE A  38      53.001  29.160  47.406  1.00 33.78           C  
ATOM    319  CD1 ILE A  38      53.291  32.387  47.445  1.00 37.22           C  
ATOM    320  N   PRO A  39      50.545  27.562  45.406  1.00 31.65           N  
ATOM    321  CA  PRO A  39      50.151  26.143  45.529  1.00 32.51           C  
ATOM    322  C   PRO A  39      50.312  25.367  44.194  1.00 31.27           C  
ATOM    323  O   PRO A  39      50.890  24.319  44.167  1.00 30.81           O  
ATOM    324  CB  PRO A  39      48.661  26.188  45.953  1.00 31.92           C  
ATOM    325  CG  PRO A  39      48.447  27.556  46.563  1.00 34.34           C  
ATOM    326  CD  PRO A  39      49.424  28.477  45.742  1.00 32.67           C  
ATOM    327  N   SER A  40      49.792  25.921  43.111  1.00 29.78           N  
ATOM    328  CA  SER A  40      49.974  25.354  41.764  1.00 29.10           C  
ATOM    329  C   SER A  40      51.462  25.035  41.432  1.00 27.31           C  
ATOM    330  O   SER A  40      51.816  23.960  40.973  1.00 25.98           O  
ATOM    331  CB  SER A  40      49.460  26.385  40.783  1.00 28.62           C  
ATOM    332  OG  SER A  40      49.370  25.795  39.581  1.00 33.49           O  
ATOM    333  N   TRP A  41      52.317  25.977  41.740  1.00 26.94           N  
ATOM    334  CA  TRP A  41      53.745  25.868  41.529  1.00 28.26           C  
ATOM    335  C   TRP A  41      54.327  24.692  42.253  1.00 28.17           C  
ATOM    336  O   TRP A  41      55.227  24.045  41.724  1.00 29.09           O  
ATOM    337  CB  TRP A  41      54.428  27.178  41.953  1.00 28.64           C  
ATOM    338  CG  TRP A  41      55.914  27.285  41.781  1.00 28.43           C  
ATOM    339  CD1 TRP A  41      56.843  27.277  42.790  1.00 30.28           C  
ATOM    340  CD2 TRP A  41      56.663  27.404  40.548  1.00 24.79           C  
ATOM    341  CE2 TRP A  41      58.037  27.477  40.897  1.00 26.83           C  
ATOM    342  CE3 TRP A  41      56.315  27.451  39.196  1.00 26.31           C  
ATOM    343  NE1 TRP A  41      58.117  27.369  42.262  1.00 33.39           N  
ATOM    344  CZ2 TRP A  41      59.067  27.612  39.943  1.00 26.86           C  
ATOM    345  CZ3 TRP A  41      57.335  27.568  38.247  1.00 27.69           C  
ATOM    346  CH2 TRP A  41      58.700  27.680  38.639  1.00 27.00           C  
ATOM    347  N   GLY A  42      53.817  24.373  43.450  1.00 28.78           N  
ATOM    348  CA  GLY A  42      54.273  23.193  44.184  1.00 27.03           C  
ATOM    349  C   GLY A  42      53.928  21.861  43.565  1.00 27.27           C  
ATOM    350  O   GLY A  42      54.526  20.820  43.932  1.00 28.46           O  
ATOM    351  N   THR A  43      52.989  21.851  42.602  1.00 25.93           N  
ATOM    352  CA  THR A  43      52.634  20.639  41.861  1.00 24.31           C  
ATOM    353  C   THR A  43      53.521  20.299  40.700  1.00 23.89           C  
ATOM    354  O   THR A  43      53.321  19.260  40.088  1.00 23.98           O  
ATOM    355  CB  THR A  43      51.126  20.683  41.346  1.00 24.76           C  
ATOM    356  CG2 THR A  43      50.174  21.028  42.507  1.00 25.48           C  
ATOM    357  OG1 THR A  43      50.931  21.713  40.367  1.00 22.64           O  
ATOM    358  N   LEU A  44      54.450  21.173  40.321  1.00 23.96           N  
ATOM    359  CA  LEU A  44      55.448  20.800  39.297  1.00 24.26           C  
ATOM    360  C   LEU A  44      56.622  19.992  39.819  1.00 24.05           C  
ATOM    361  O   LEU A  44      57.064  20.181  40.984  1.00 23.71           O  
ATOM    362  CB  LEU A  44      56.040  22.043  38.657  1.00 24.81           C  
ATOM    363  CG  LEU A  44      55.097  23.124  38.090  1.00 26.95           C  
ATOM    364  CD1 LEU A  44      55.716  23.862  36.854  1.00 26.92           C  
ATOM    365  CD2 LEU A  44      53.638  22.751  37.917  1.00 26.19           C  
ATOM    366  N   THR A  45      57.164  19.131  38.955  1.00 24.46           N  
ATOM    367  CA  THR A  45      58.446  18.472  39.203  1.00 24.40           C  
ATOM    368  C   THR A  45      59.578  19.503  39.219  1.00 25.10           C  
ATOM    369  O   THR A  45      59.379  20.658  38.806  1.00 25.79           O  
ATOM    370  CB  THR A  45      58.759  17.379  38.180  1.00 24.94           C  
ATOM    371  CG2 THR A  45      57.546  16.364  37.983  1.00 24.58           C  
ATOM    372  OG1 THR A  45      59.105  17.938  36.893  1.00 23.33           O  
ATOM    373  N   ALA A  46      60.749  19.130  39.727  1.00 25.26           N  
ATOM    374  CA  ALA A  46      61.888  20.079  39.747  1.00 24.79           C  
ATOM    375  C   ALA A  46      62.256  20.418  38.306  1.00 24.19           C  
ATOM    376  O   ALA A  46      62.678  21.524  38.039  1.00 23.18           O  
ATOM    377  CB  ALA A  46      63.136  19.476  40.410  1.00 24.70           C  
ATOM    378  N   GLY A  47      62.159  19.417  37.439  1.00 23.41           N  
ATOM    379  CA  GLY A  47      62.386  19.551  36.007  1.00 24.44           C  
ATOM    380  C   GLY A  47      61.474  20.586  35.355  1.00 23.83           C  
ATOM    381  O   GLY A  47      61.925  21.385  34.580  1.00 24.59           O  
ATOM    382  N   GLU A  48      60.198  20.536  35.669  1.00 24.74           N  
ATOM    383  CA  GLU A  48      59.188  21.406  35.075  1.00 24.52           C  
ATOM    384  C   GLU A  48      59.404  22.822  35.592  1.00 25.27           C  
ATOM    385  O   GLU A  48      59.265  23.799  34.842  1.00 24.10           O  
ATOM    386  CB  GLU A  48      57.786  20.914  35.425  1.00 24.75           C  
ATOM    387  CG  GLU A  48      57.380  19.659  34.664  1.00 24.71           C  
ATOM    388  CD  GLU A  48      56.131  18.926  35.213  1.00 28.87           C  
ATOM    389  OE1 GLU A  48      55.729  19.148  36.420  1.00 23.49           O  
ATOM    390  OE2 GLU A  48      55.516  18.154  34.415  1.00 25.10           O1-
ATOM    391  N   LYS A  49      59.820  22.932  36.859  1.00 25.66           N  
ATOM    392  CA  LYS A  49      60.149  24.249  37.407  1.00 26.69           C  
ATOM    393  C   LYS A  49      61.416  24.852  36.727  1.00 25.93           C  
ATOM    394  O   LYS A  49      61.391  25.987  36.275  1.00 25.87           O  
ATOM    395  CB  LYS A  49      60.377  24.219  38.886  1.00 26.85           C  
ATOM    396  CG  LYS A  49      59.109  24.082  39.779  1.00 30.30           C  
ATOM    397  CD  LYS A  49      59.570  23.955  41.302  1.00 32.92           C  
ATOM    398  CE  LYS A  49      58.395  23.812  42.265  1.00 38.28           C  
ATOM    399  NZ  LYS A  49      58.657  24.322  43.691  1.00 38.72           N1+
ATOM    400  N   GLN A  50      62.485  24.091  36.689  1.00 24.82           N  
ATOM    401  CA  GLN A  50      63.664  24.458  35.960  1.00 25.52           C  
ATOM    402  C   GLN A  50      63.352  24.877  34.499  1.00 25.70           C  
ATOM    403  O   GLN A  50      63.816  25.957  34.051  1.00 24.46           O  
ATOM    404  CB  GLN A  50      64.625  23.309  35.961  1.00 26.41           C  
ATOM    405  CG  GLN A  50      65.963  23.691  35.419  1.00 29.01           C  
ATOM    406  CD  GLN A  50      66.925  22.569  35.478  1.00 32.29           C  
ATOM    407  NE2 GLN A  50      67.814  22.646  36.412  1.00 33.75           N  
ATOM    408  OE1 GLN A  50      66.863  21.633  34.682  1.00 35.59           O  
ATOM    409  N   LEU A  51      62.558  24.063  33.787  1.00 23.78           N  
ATOM    410  CA  LEU A  51      62.205  24.380  32.390  1.00 23.30           C  
ATOM    411  C   LEU A  51      61.510  25.772  32.334  1.00 24.16           C  
ATOM    412  O   LEU A  51      61.860  26.629  31.505  1.00 22.25           O  
ATOM    413  CB  LEU A  51      61.323  23.276  31.787  1.00 23.54           C  
ATOM    414  CG  LEU A  51      60.435  23.652  30.597  1.00 21.77           C  
ATOM    415  CD1 LEU A  51      61.367  24.049  29.434  1.00 18.15           C  
ATOM    416  CD2 LEU A  51      59.571  22.479  30.228  1.00 20.98           C  
ATOM    417  N   THR A  52      60.561  26.008  33.242  1.00 23.55           N  
ATOM    418  CA  THR A  52      59.843  27.249  33.251  1.00 23.82           C  
ATOM    419  C   THR A  52      60.717  28.457  33.558  1.00 23.92           C  
ATOM    420  O   THR A  52      60.562  29.511  32.917  1.00 23.27           O  
ATOM    421  CB  THR A  52      58.704  27.220  34.245  1.00 24.51           C  
ATOM    422  CG2 THR A  52      57.922  28.545  34.259  1.00 20.79           C  
ATOM    423  OG1 THR A  52      57.742  26.235  33.849  1.00 25.81           O  
ATOM    424  N   MET A  53      61.629  28.315  34.507  1.00 22.73           N  
ATOM    425  CA  MET A  53      62.497  29.421  34.840  1.00 23.42           C  
ATOM    426  C   MET A  53      63.477  29.721  33.744  1.00 22.77           C  
ATOM    427  O   MET A  53      63.751  30.892  33.510  1.00 22.49           O  
ATOM    428  CB  MET A  53      63.231  29.154  36.140  1.00 25.00           C  
ATOM    429  CG  MET A  53      62.218  29.080  37.331  1.00 27.05           C  
ATOM    430  SD  MET A  53      63.211  29.032  38.825  1.00 32.52           S  
ATOM    431  CE  MET A  53      63.651  30.765  38.879  1.00 33.18           C  
ATOM    432  N   ARG A  54      64.028  28.677  33.096  1.00 22.33           N  
ATOM    433  CA  ARG A  54      64.950  28.822  31.978  1.00 22.21           C  
ATOM    434  C   ARG A  54      64.260  29.532  30.800  1.00 23.62           C  
ATOM    435  O   ARG A  54      64.793  30.509  30.305  1.00 25.26           O  
ATOM    436  CB  ARG A  54      65.588  27.507  31.563  1.00 21.79           C  
ATOM    437  CG  ARG A  54      66.632  27.097  32.565  1.00 22.08           C  
ATOM    438  CD  ARG A  54      67.173  25.686  32.416  1.00 25.86           C  
ATOM    439  NE  ARG A  54      68.184  25.415  33.426  1.00 27.12           N  
ATOM    440  CZ  ARG A  54      69.125  24.469  33.294  1.00 29.61           C  
ATOM    441  NH1 ARG A  54      69.123  23.654  32.257  1.00 30.40           N1+
ATOM    442  NH2 ARG A  54      70.071  24.335  34.201  1.00 27.44           N  
ATOM    443  N   VAL A  55      63.068  29.089  30.424  1.00 22.71           N  
ATOM    444  CA  VAL A  55      62.330  29.722  29.385  1.00 23.03           C  
ATOM    445  C   VAL A  55      62.092  31.223  29.685  1.00 23.54           C  
ATOM    446  O   VAL A  55      62.390  32.088  28.843  1.00 23.41           O  
ATOM    447  CB  VAL A  55      61.009  28.957  29.104  1.00 22.47           C  
ATOM    448  CG1 VAL A  55      60.028  29.827  28.392  1.00 23.46           C  
ATOM    449  CG2 VAL A  55      61.257  27.708  28.264  1.00 22.62           C  
ATOM    450  N   PHE A  56      61.567  31.528  30.878  1.00 22.93           N  
ATOM    451  CA  PHE A  56      61.400  32.917  31.334  1.00 23.04           C  
ATOM    452  C   PHE A  56      62.693  33.784  31.293  1.00 22.23           C  
ATOM    453  O   PHE A  56      62.644  34.927  30.876  1.00 22.98           O  
ATOM    454  CB  PHE A  56      60.680  33.002  32.732  1.00 22.80           C  
ATOM    455  CG  PHE A  56      59.216  32.614  32.700  1.00 22.48           C  
ATOM    456  CD1 PHE A  56      58.551  32.359  31.499  1.00 25.32           C  
ATOM    457  CD2 PHE A  56      58.515  32.461  33.875  1.00 27.19           C  
ATOM    458  CE1 PHE A  56      57.228  31.966  31.511  1.00 28.98           C  
ATOM    459  CE2 PHE A  56      57.211  32.073  33.894  1.00 25.19           C  
ATOM    460  CZ  PHE A  56      56.547  31.833  32.728  1.00 27.01           C  
ATOM    461  N   THR A  57      63.831  33.204  31.640  1.00 22.15           N  
ATOM    462  CA  THR A  57      65.094  33.902  31.646  1.00 22.20           C  
ATOM    463  C   THR A  57      65.561  34.201  30.211  1.00 22.22           C  
ATOM    464  O   THR A  57      66.153  35.247  29.976  1.00 22.19           O  
ATOM    465  CB  THR A  57      66.099  33.110  32.466  1.00 22.64           C  
ATOM    466  CG2 THR A  57      67.366  33.825  32.673  1.00 22.62           C  
ATOM    467  OG1 THR A  57      65.608  33.038  33.832  1.00 25.49           O  
ATOM    468  N   GLY A  58      65.268  33.305  29.279  1.00 21.47           N  
ATOM    469  CA  GLY A  58      65.557  33.530  27.882  1.00 22.96           C  
ATOM    470  C   GLY A  58      64.717  34.691  27.392  1.00 22.41           C  
ATOM    471  O   GLY A  58      65.222  35.537  26.710  1.00 22.59           O  
ATOM    472  N   LEU A  59      63.433  34.716  27.754  1.00 22.37           N  
ATOM    473  CA  LEU A  59      62.577  35.762  27.331  1.00 21.58           C  
ATOM    474  C   LEU A  59      62.995  37.123  27.937  1.00 21.30           C  
ATOM    475  O   LEU A  59      62.948  38.139  27.268  1.00 20.25           O  
ATOM    476  CB  LEU A  59      61.167  35.433  27.675  1.00 22.41           C  
ATOM    477  CG  LEU A  59      60.556  34.231  26.968  1.00 26.05           C  
ATOM    478  CD1 LEU A  59      59.149  34.052  27.447  1.00 24.82           C  
ATOM    479  CD2 LEU A  59      60.581  34.457  25.469  1.00 26.67           C  
ATOM    480  N   THR A  60      63.396  37.119  29.195  1.00 20.57           N  
ATOM    481  CA  THR A  60      63.930  38.283  29.853  1.00 20.71           C  
ATOM    482  C   THR A  60      65.111  38.849  29.096  1.00 21.46           C  
ATOM    483  O   THR A  60      65.282  40.092  28.978  1.00 21.26           O  
ATOM    484  CB  THR A  60      64.388  37.906  31.333  1.00 20.63           C  
ATOM    485  CG2 THR A  60      64.773  39.097  32.087  1.00 20.71           C  
ATOM    486  OG1 THR A  60      63.267  37.412  32.080  1.00 20.47           O  
ATOM    487  N   MET A  61      65.972  37.953  28.654  1.00 21.28           N  
ATOM    488  CA  MET A  61      67.129  38.364  27.870  1.00 22.59           C  
ATOM    489  C   MET A  61      66.718  39.099  26.578  1.00 22.64           C  
ATOM    490  O   MET A  61      67.261  40.147  26.285  1.00 23.72           O  
ATOM    491  CB  MET A  61      68.015  37.187  27.510  1.00 23.53           C  
ATOM    492  CG  MET A  61      69.385  37.710  27.017  1.00 27.42           C  
ATOM    493  SD  MET A  61      70.441  36.486  26.323  1.00 32.05           S  
ATOM    494  CE  MET A  61      71.200  36.086  27.848  1.00 35.81           C  
ATOM    495  N   LEU A  62      65.766  38.551  25.844  1.00 22.21           N  
ATOM    496  CA  LEU A  62      65.337  39.118  24.595  1.00 22.79           C  
ATOM    497  C   LEU A  62      64.643  40.479  24.828  1.00 23.89           C  
ATOM    498  O   LEU A  62      64.832  41.363  24.045  1.00 23.37           O  
ATOM    499  CB  LEU A  62      64.386  38.179  23.886  1.00 22.09           C  
ATOM    500  CG  LEU A  62      64.846  36.802  23.408  1.00 23.99           C  
ATOM    501  CD1 LEU A  62      63.670  36.026  22.732  1.00 26.44           C  
ATOM    502  CD2 LEU A  62      65.998  36.921  22.481  1.00 26.63           C  
ATOM    503  N   ASP A  63      63.816  40.609  25.888  1.00 23.65           N  
ATOM    504  CA  ASP A  63      63.229  41.892  26.256  1.00 24.12           C  
ATOM    505  C   ASP A  63      64.267  42.941  26.724  1.00 23.16           C  
ATOM    506  O   ASP A  63      64.083  44.123  26.447  1.00 23.74           O  
ATOM    507  CB  ASP A  63      62.154  41.753  27.346  1.00 25.11           C  
ATOM    508  CG  ASP A  63      60.798  41.373  26.795  1.00 30.82           C  
ATOM    509  OD1 ASP A  63      60.366  41.953  25.765  1.00 31.57           O  
ATOM    510  OD2 ASP A  63      60.105  40.477  27.355  1.00 40.73           O1-
ATOM    511  N   THR A  64      65.314  42.518  27.430  1.00 20.75           N  
ATOM    512  CA  THR A  64      66.401  43.383  27.763  1.00 21.45           C  
ATOM    513  C   THR A  64      67.072  43.901  26.472  1.00 22.53           C  
ATOM    514  O   THR A  64      67.368  45.083  26.355  1.00 24.20           O  
ATOM    515  CB  THR A  64      67.428  42.647  28.625  1.00 20.81           C  
ATOM    516  CG2 THR A  64      68.517  43.563  29.074  1.00 20.76           C  
ATOM    517  OG1 THR A  64      66.815  42.151  29.820  1.00 21.04           O  
ATOM    518  N   ILE A  65      67.335  43.014  25.531  1.00 21.96           N  
ATOM    519  CA  ILE A  65      67.929  43.391  24.244  1.00 22.38           C  
ATOM    520  C   ILE A  65      66.984  44.324  23.464  1.00 22.44           C  
ATOM    521  O   ILE A  65      67.399  45.371  22.946  1.00 21.36           O  
ATOM    522  CB  ILE A  65      68.225  42.132  23.367  1.00 22.53           C  
ATOM    523  CG1 ILE A  65      69.436  41.424  23.908  1.00 23.36           C  
ATOM    524  CG2 ILE A  65      68.496  42.502  21.897  1.00 21.21           C  
ATOM    525  CD1 ILE A  65      69.635  40.055  23.255  1.00 22.95           C  
ATOM    526  N   GLN A  66      65.721  43.970  23.400  1.00 22.85           N  
ATOM    527  CA  GLN A  66      64.769  44.727  22.584  1.00 23.56           C  
ATOM    528  C   GLN A  66      64.508  46.135  23.183  1.00 23.68           C  
ATOM    529  O   GLN A  66      64.402  47.098  22.443  1.00 24.77           O  
ATOM    530  CB  GLN A  66      63.503  43.939  22.439  1.00 22.96           C  
ATOM    531  CG  GLN A  66      62.543  44.363  21.367  1.00 27.78           C  
ATOM    532  CD  GLN A  66      63.082  44.268  19.938  1.00 29.07           C  
ATOM    533  NE2 GLN A  66      62.216  44.543  18.977  1.00 37.23           N  
ATOM    534  OE1 GLN A  66      64.213  43.916  19.709  1.00 27.83           O  
ATOM    535  N   GLY A  67      64.443  46.267  24.496  1.00 23.39           N  
ATOM    536  CA  GLY A  67      64.190  47.570  25.139  1.00 23.34           C  
ATOM    537  C   GLY A  67      65.384  48.520  25.070  1.00 23.99           C  
ATOM    538  O   GLY A  67      65.281  49.675  24.722  1.00 26.19           O  
ATOM    539  N   THR A  68      66.554  47.971  25.259  1.00 22.83           N  
ATOM    540  CA  THR A  68      67.732  48.712  25.554  1.00 23.05           C  
ATOM    541  C   THR A  68      68.597  48.909  24.269  1.00 22.41           C  
ATOM    542  O   THR A  68      69.391  49.847  24.158  1.00 22.70           O  
ATOM    543  CB  THR A  68      68.332  47.803  26.605  1.00 22.19           C  
ATOM    544  CG2 THR A  68      69.522  47.169  26.263  1.00 18.56           C  
ATOM    545  OG1 THR A  68      68.314  48.349  27.937  1.00 26.70           O  
ATOM    546  N   VAL A  69      68.436  48.024  23.304  1.00 22.30           N  
ATOM    547  CA  VAL A  69      69.168  48.125  22.043  1.00 22.75           C  
ATOM    548  C   VAL A  69      68.216  48.125  20.849  1.00 23.92           C  
ATOM    549  O   VAL A  69      68.331  48.973  19.952  1.00 25.56           O  
ATOM    550  CB  VAL A  69      70.155  47.007  21.884  1.00 21.79           C  
ATOM    551  CG1 VAL A  69      70.934  47.153  20.576  1.00 24.66           C  
ATOM    552  CG2 VAL A  69      71.185  47.036  23.049  1.00 24.45           C  
ATOM    553  N   GLY A  70      67.318  47.147  20.765  1.00 23.76           N  
ATOM    554  CA  GLY A  70      66.486  47.003  19.584  1.00 23.17           C  
ATOM    555  C   GLY A  70      65.595  48.176  19.204  1.00 22.79           C  
ATOM    556  O   GLY A  70      65.714  48.747  18.117  1.00 21.55           O  
ATOM    557  N   ALA A  71      64.691  48.548  20.104  1.00 22.20           N  
ATOM    558  CA  ALA A  71      63.767  49.599  19.788  1.00 23.48           C  
ATOM    559  C   ALA A  71      64.468  50.911  19.568  1.00 24.12           C  
ATOM    560  O   ALA A  71      64.046  51.708  18.658  1.00 24.56           O  
ATOM    561  CB  ALA A  71      62.652  49.733  20.840  1.00 23.50           C  
ATOM    562  N   VAL A  72      65.534  51.164  20.336  1.00 23.38           N  
ATOM    563  CA  VAL A  72      66.199  52.431  20.236  1.00 23.75           C  
ATOM    564  C   VAL A  72      67.026  52.474  18.912  1.00 24.25           C  
ATOM    565  O   VAL A  72      67.130  53.559  18.258  1.00 22.48           O  
ATOM    566  CB  VAL A  72      67.034  52.828  21.506  1.00 25.30           C  
ATOM    567  CG1 VAL A  72      66.173  52.746  22.794  1.00 28.52           C  
ATOM    568  CG2 VAL A  72      68.184  52.022  21.699  1.00 28.74           C  
ATOM    569  N   SER A  73      67.582  51.327  18.504  1.00 21.49           N  
ATOM    570  CA  SER A  73      68.299  51.248  17.208  1.00 20.82           C  
ATOM    571  C   SER A  73      67.386  51.588  16.017  1.00 20.75           C  
ATOM    572  O   SER A  73      67.849  51.978  14.958  1.00 21.88           O  
ATOM    573  CB  SER A  73      68.982  49.885  17.011  1.00 20.40           C  
ATOM    574  OG  SER A  73      68.017  48.884  16.577  1.00 20.83           O  
ATOM    575  N   LEU A  74      66.085  51.452  16.191  1.00 20.93           N  
ATOM    576  CA  LEU A  74      65.127  51.742  15.127  1.00 20.27           C  
ATOM    577  C   LEU A  74      64.759  53.238  14.998  1.00 19.98           C  
ATOM    578  O   LEU A  74      64.181  53.644  13.993  1.00 20.93           O  
ATOM    579  CB  LEU A  74      63.841  50.937  15.317  1.00 19.52           C  
ATOM    580  CG  LEU A  74      63.964  49.420  15.203  1.00 22.86           C  
ATOM    581  CD1 LEU A  74      62.626  48.741  15.531  1.00 26.51           C  
ATOM    582  CD2 LEU A  74      64.423  49.005  13.844  1.00 26.80           C  
ATOM    583  N   ILE A  75      65.066  54.038  16.007  1.00 20.45           N  
ATOM    584  CA  ILE A  75      64.659  55.408  16.047  1.00 20.84           C  
ATOM    585  C   ILE A  75      65.272  56.266  14.947  1.00 21.67           C  
ATOM    586  O   ILE A  75      64.517  56.992  14.352  1.00 22.77           O  
ATOM    587  CB  ILE A  75      64.861  56.016  17.427  1.00 21.62           C  
ATOM    588  CG1 ILE A  75      63.852  55.470  18.429  1.00 20.80           C  
ATOM    589  CG2 ILE A  75      64.722  57.553  17.404  1.00 23.24           C  
ATOM    590  CD1 ILE A  75      64.246  55.791  19.787  1.00 22.49           C  
ATOM    591  N   PRO A  76      66.570  56.181  14.615  1.00 21.97           N  
ATOM    592  CA  PRO A  76      67.098  56.967  13.472  1.00 22.12           C  
ATOM    593  C   PRO A  76      66.502  56.578  12.137  1.00 23.30           C  
ATOM    594  O   PRO A  76      66.723  57.277  11.186  1.00 21.39           O  
ATOM    595  CB  PRO A  76      68.610  56.639  13.448  1.00 23.54           C  
ATOM    596  CG  PRO A  76      68.896  56.113  14.937  1.00 22.83           C  
ATOM    597  CD  PRO A  76      67.623  55.447  15.335  1.00 21.29           C  
ATOM    598  N   ASP A  77      65.801  55.452  12.027  1.00 24.64           N  
ATOM    599  CA  ASP A  77      65.363  55.017  10.698  1.00 25.09           C  
ATOM    600  C   ASP A  77      63.882  55.280  10.525  1.00 24.60           C  
ATOM    601  O   ASP A  77      63.265  54.736   9.599  1.00 24.54           O  
ATOM    602  CB  ASP A  77      65.641  53.505  10.454  1.00 25.55           C  
ATOM    603  CG  ASP A  77      67.100  53.080  10.746  1.00 27.09           C  
ATOM    604  OD1 ASP A  77      68.074  53.840  10.438  1.00 29.21           O  
ATOM    605  OD2 ASP A  77      67.327  51.957  11.300  1.00 25.26           O1-
ATOM    606  N   ALA A  78      63.301  56.026  11.470  1.00 23.24           N  
ATOM    607  CA  ALA A  78      61.905  56.303  11.439  1.00 23.20           C  
ATOM    608  C   ALA A  78      61.503  57.068  10.187  1.00 23.64           C  
ATOM    609  O   ALA A  78      62.260  57.822   9.695  1.00 22.93           O  
ATOM    610  CB  ALA A  78      61.480  57.063  12.696  1.00 22.67           C  
ATOM    611  N   LEU A  79      60.325  56.790   9.642  1.00 24.63           N  
ATOM    612  CA  LEU A  79      59.793  57.617   8.507  1.00 24.59           C  
ATOM    613  C   LEU A  79      59.100  58.888   8.983  1.00 23.30           C  
ATOM    614  O   LEU A  79      59.035  59.859   8.243  1.00 20.97           O  
ATOM    615  CB  LEU A  79      58.802  56.806   7.695  1.00 23.98           C  
ATOM    616  CG  LEU A  79      59.405  55.564   7.032  1.00 27.70           C  
ATOM    617  CD1 LEU A  79      58.298  54.747   6.479  1.00 28.90           C  
ATOM    618  CD2 LEU A  79      60.338  55.997   5.912  1.00 27.75           C  
ATOM    619  N   THR A  80      58.564  58.847  10.204  1.00 22.44           N  
ATOM    620  CA  THR A  80      57.893  59.995  10.798  1.00 23.25           C  
ATOM    621  C   THR A  80      58.333  60.248  12.226  1.00 24.30           C  
ATOM    622  O   THR A  80      58.782  59.337  12.927  1.00 24.54           O  
ATOM    623  CB  THR A  80      56.409  59.743  10.850  1.00 23.35           C  
ATOM    624  CG2 THR A  80      55.920  59.292   9.514  1.00 24.77           C  
ATOM    625  OG1 THR A  80      56.091  58.660  11.763  1.00 18.74           O  
ATOM    626  N   PRO A  81      58.139  61.469  12.698  1.00 24.61           N  
ATOM    627  CA  PRO A  81      58.456  61.794  14.096  1.00 23.48           C  
ATOM    628  C   PRO A  81      57.602  60.986  15.076  1.00 22.45           C  
ATOM    629  O   PRO A  81      58.059  60.659  16.158  1.00 21.95           O  
ATOM    630  CB  PRO A  81      58.047  63.253  14.199  1.00 24.00           C  
ATOM    631  CG  PRO A  81      58.024  63.823  12.808  1.00 24.80           C  
ATOM    632  CD  PRO A  81      57.634  62.636  11.930  1.00 24.89           C  
ATOM    633  N   HIS A  82      56.359  60.717  14.688  1.00 21.66           N  
ATOM    634  CA  HIS A  82      55.384  60.047  15.531  1.00 22.16           C  
ATOM    635  C   HIS A  82      55.822  58.595  15.736  1.00 22.46           C  
ATOM    636  O   HIS A  82      55.638  58.014  16.838  1.00 21.91           O  
ATOM    637  CB  HIS A  82      53.959  60.141  14.929  1.00 22.93           C  
ATOM    638  CG  HIS A  82      53.612  61.525  14.438  1.00 22.05           C  
ATOM    639  CD2 HIS A  82      53.173  62.619  15.100  1.00 22.64           C  
ATOM    640  ND1 HIS A  82      53.824  61.928  13.138  1.00 24.35           N  
ATOM    641  CE1 HIS A  82      53.530  63.212  13.017  1.00 23.34           C  
ATOM    642  NE2 HIS A  82      53.131  63.658  14.194  1.00 21.27           N  
ATOM    643  N   GLU A  83      56.387  58.005  14.689  1.00 21.58           N  
ATOM    644  CA  GLU A  83      57.025  56.692  14.810  1.00 21.62           C  
ATOM    645  C   GLU A  83      58.171  56.682  15.838  1.00 20.74           C  
ATOM    646  O   GLU A  83      58.238  55.795  16.646  1.00 18.12           O  
ATOM    647  CB  GLU A  83      57.506  56.202  13.448  1.00 22.52           C  
ATOM    648  CG  GLU A  83      58.267  54.869  13.471  1.00 22.91           C  
ATOM    649  CD  GLU A  83      58.809  54.524  12.064  1.00 25.87           C  
ATOM    650  OE1 GLU A  83      58.402  55.236  11.096  1.00 23.36           O  
ATOM    651  OE2 GLU A  83      59.660  53.590  11.949  1.00 22.89           O1-
ATOM    652  N   GLU A  84      59.020  57.695  15.852  1.00 21.14           N  
ATOM    653  CA  GLU A  84      60.057  57.757  16.852  1.00 22.82           C  
ATOM    654  C   GLU A  84      59.410  57.784  18.230  1.00 22.32           C  
ATOM    655  O   GLU A  84      59.931  57.167  19.126  1.00 22.86           O  
ATOM    656  CB  GLU A  84      60.948  58.975  16.693  1.00 23.48           C  
ATOM    657  CG  GLU A  84      61.566  59.155  15.293  1.00 28.34           C  
ATOM    658  CD  GLU A  84      62.437  60.408  15.193  1.00 34.62           C  
ATOM    659  OE1 GLU A  84      62.408  61.102  14.175  1.00 36.05           O  
ATOM    660  OE2 GLU A  84      63.179  60.703  16.128  1.00 39.72           O1-
ATOM    661  N   ALA A  85      58.277  58.473  18.403  1.00 21.44           N  
ATOM    662  CA  ALA A  85      57.646  58.547  19.729  1.00 20.60           C  
ATOM    663  C   ALA A  85      57.147  57.179  20.150  1.00 20.64           C  
ATOM    664  O   ALA A  85      57.364  56.755  21.294  1.00 20.79           O  
ATOM    665  CB  ALA A  85      56.503  59.538  19.741  1.00 21.55           C  
ATOM    666  N   VAL A  86      56.538  56.457  19.203  1.00 20.64           N  
ATOM    667  CA  VAL A  86      56.015  55.137  19.450  1.00 20.64           C  
ATOM    668  C   VAL A  86      57.124  54.214  19.913  1.00 20.06           C  
ATOM    669  O   VAL A  86      56.906  53.370  20.808  1.00 17.67           O  
ATOM    670  CB  VAL A  86      55.392  54.519  18.212  1.00 20.75           C  
ATOM    671  CG1 VAL A  86      55.074  53.073  18.469  1.00 20.62           C  
ATOM    672  CG2 VAL A  86      54.099  55.223  17.818  1.00 24.26           C  
ATOM    673  N   LEU A  87      58.304  54.377  19.284  1.00 19.78           N  
ATOM    674  CA  LEU A  87      59.433  53.515  19.560  1.00 20.04           C  
ATOM    675  C   LEU A  87      59.953  53.755  20.994  1.00 19.72           C  
ATOM    676  O   LEU A  87      60.465  52.817  21.593  1.00 19.35           O  
ATOM    677  CB  LEU A  87      60.568  53.609  18.505  1.00 18.44           C  
ATOM    678  CG  LEU A  87      60.195  53.043  17.129  1.00 18.96           C  
ATOM    679  CD1 LEU A  87      61.094  53.594  16.041  1.00 17.88           C  
ATOM    680  CD2 LEU A  87      60.241  51.560  17.091  1.00 22.37           C  
ATOM    681  N   THR A  88      59.828  54.980  21.528  1.00 20.04           N  
ATOM    682  CA  THR A  88      60.175  55.198  22.934  1.00 19.83           C  
ATOM    683  C   THR A  88      59.232  54.442  23.870  1.00 19.19           C  
ATOM    684  O   THR A  88      59.676  53.967  24.940  1.00 19.23           O  
ATOM    685  CB  THR A  88      60.271  56.704  23.336  1.00 19.71           C  
ATOM    686  CG2 THR A  88      61.249  57.416  22.390  1.00 19.31           C  
ATOM    687  OG1 THR A  88      58.989  57.339  23.174  1.00 19.62           O  
ATOM    688  N   ASN A  89      57.972  54.315  23.474  1.00 19.75           N  
ATOM    689  CA  ASN A  89      57.025  53.551  24.235  1.00 20.60           C  
ATOM    690  C   ASN A  89      57.354  52.100  24.194  1.00 20.00           C  
ATOM    691  O   ASN A  89      57.342  51.420  25.247  1.00 20.79           O  
ATOM    692  CB  ASN A  89      55.572  53.765  23.820  1.00 21.07           C  
ATOM    693  CG  ASN A  89      54.621  52.804  24.577  1.00 23.70           C  
ATOM    694  ND2 ASN A  89      54.274  53.139  25.848  1.00 18.87           N  
ATOM    695  OD1 ASN A  89      54.308  51.720  24.049  1.00 23.87           O  
ATOM    696  N   ILE A  90      57.720  51.614  23.019  1.00 20.39           N  
ATOM    697  CA  ILE A  90      57.995  50.214  22.860  1.00 20.35           C  
ATOM    698  C   ILE A  90      59.238  49.883  23.743  1.00 21.21           C  
ATOM    699  O   ILE A  90      59.226  48.912  24.453  1.00 21.61           O  
ATOM    700  CB  ILE A  90      58.198  49.834  21.365  1.00 20.97           C  
ATOM    701  CG1 ILE A  90      56.891  49.875  20.609  1.00 20.87           C  
ATOM    702  CG2 ILE A  90      58.854  48.409  21.246  1.00 22.26           C  
ATOM    703  CD1 ILE A  90      56.992  49.593  19.104  1.00 22.00           C  
ATOM    704  N   ALA A  91      60.246  50.734  23.744  1.00 20.31           N  
ATOM    705  CA  ALA A  91      61.478  50.483  24.513  1.00 20.66           C  
ATOM    706  C   ALA A  91      61.190  50.385  26.010  1.00 20.69           C  
ATOM    707  O   ALA A  91      61.661  49.455  26.687  1.00 19.92           O  
ATOM    708  CB  ALA A  91      62.506  51.577  24.243  1.00 20.38           C  
ATOM    709  N   PHE A  92      60.432  51.352  26.524  1.00 21.35           N  
ATOM    710  CA  PHE A  92      59.895  51.307  27.896  1.00 20.13           C  
ATOM    711  C   PHE A  92      59.129  50.002  28.235  1.00 20.27           C  
ATOM    712  O   PHE A  92      59.385  49.347  29.246  1.00 19.16           O  
ATOM    713  CB  PHE A  92      58.993  52.514  28.177  1.00 19.85           C  
ATOM    714  CG  PHE A  92      58.288  52.431  29.502  1.00 19.98           C  
ATOM    715  CD1 PHE A  92      58.997  52.211  30.693  1.00 19.75           C  
ATOM    716  CD2 PHE A  92      56.931  52.513  29.561  1.00 22.97           C  
ATOM    717  CE1 PHE A  92      58.326  52.103  31.910  1.00 20.55           C  
ATOM    718  CE2 PHE A  92      56.254  52.414  30.763  1.00 21.53           C  
ATOM    719  CZ  PHE A  92      56.943  52.234  31.942  1.00 20.22           C  
ATOM    720  N   MET A  93      58.175  49.644  27.400  1.00 20.46           N  
ATOM    721  CA  MET A  93      57.385  48.496  27.679  1.00 20.23           C  
ATOM    722  C   MET A  93      58.160  47.228  27.598  1.00 20.47           C  
ATOM    723  O   MET A  93      57.835  46.317  28.315  1.00 20.67           O  
ATOM    724  CB  MET A  93      56.151  48.446  26.808  1.00 20.81           C  
ATOM    725  CG  MET A  93      55.120  49.489  27.211  1.00 22.46           C  
ATOM    726  SD  MET A  93      54.543  49.541  28.934  1.00 22.29           S  
ATOM    727  CE  MET A  93      53.869  47.931  29.244  1.00 22.30           C  
ATOM    728  N   GLU A  94      59.209  47.155  26.775  1.00 20.39           N  
ATOM    729  CA  GLU A  94      60.111  46.028  26.842  1.00 20.39           C  
ATOM    730  C   GLU A  94      60.810  45.972  28.203  1.00 20.13           C  
ATOM    731  O   GLU A  94      60.999  44.886  28.751  1.00 19.88           O  
ATOM    732  CB  GLU A  94      61.190  46.060  25.736  1.00 21.06           C  
ATOM    733  CG  GLU A  94      60.735  46.113  24.265  1.00 24.40           C  
ATOM    734  CD  GLU A  94      59.754  45.019  23.848  1.00 27.14           C  
ATOM    735  OE1 GLU A  94      59.321  44.242  24.659  1.00 35.69           O  
ATOM    736  OE2 GLU A  94      59.389  44.888  22.693  1.00 30.58           O1-
ATOM    737  N   SER A  95      61.219  47.095  28.747  1.00 20.00           N  
ATOM    738  CA  SER A  95      61.820  47.040  30.089  1.00 21.55           C  
ATOM    739  C   SER A  95      60.787  46.544  31.120  1.00 20.90           C  
ATOM    740  O   SER A  95      61.150  45.798  32.019  1.00 21.86           O  
ATOM    741  CB  SER A  95      62.428  48.382  30.483  1.00 20.87           C  
ATOM    742  OG  SER A  95      63.357  48.760  29.488  1.00 23.34           O  
ATOM    743  N   VAL A  96      59.519  46.923  30.973  1.00 21.11           N  
ATOM    744  CA  VAL A  96      58.451  46.412  31.852  1.00 21.40           C  
ATOM    745  C   VAL A  96      58.302  44.894  31.681  1.00 21.99           C  
ATOM    746  O   VAL A  96      58.138  44.166  32.655  1.00 23.26           O  
ATOM    747  CB  VAL A  96      57.069  47.050  31.550  1.00 21.38           C  
ATOM    748  CG1 VAL A  96      55.962  46.379  32.344  1.00 20.97           C  
ATOM    749  CG2 VAL A  96      57.036  48.545  31.828  1.00 20.66           C  
ATOM    750  N   HIS A  97      58.309  44.410  30.440  1.00 22.25           N  
ATOM    751  CA  HIS A  97      58.172  42.980  30.186  1.00 21.73           C  
ATOM    752  C   HIS A  97      59.273  42.231  30.921  1.00 21.54           C  
ATOM    753  O   HIS A  97      59.014  41.250  31.652  1.00 20.72           O  
ATOM    754  CB  HIS A  97      58.246  42.688  28.688  1.00 21.98           C  
ATOM    755  CG  HIS A  97      57.122  43.297  27.908  1.00 21.37           C  
ATOM    756  CD2 HIS A  97      56.130  44.144  28.269  1.00 22.73           C  
ATOM    757  ND1 HIS A  97      56.942  43.063  26.575  1.00 19.06           N  
ATOM    758  CE1 HIS A  97      55.858  43.685  26.147  1.00 23.20           C  
ATOM    759  NE2 HIS A  97      55.352  44.370  27.152  1.00 23.18           N  
ATOM    760  N   ALA A  98      60.492  42.705  30.760  1.00 19.97           N  
ATOM    761  CA  ALA A  98      61.636  42.078  31.367  1.00 20.57           C  
ATOM    762  C   ALA A  98      61.494  42.034  32.907  1.00 22.62           C  
ATOM    763  O   ALA A  98      61.763  40.998  33.566  1.00 22.51           O  
ATOM    764  CB  ALA A  98      62.875  42.856  30.998  1.00 21.17           C  
ATOM    765  N   LYS A  99      61.075  43.168  33.473  1.00 23.38           N  
ATOM    766  CA  LYS A  99      60.849  43.261  34.901  1.00 24.49           C  
ATOM    767  C   LYS A  99      59.792  42.278  35.415  1.00 24.86           C  
ATOM    768  O   LYS A  99      59.905  41.774  36.534  1.00 25.24           O  
ATOM    769  CB  LYS A  99      60.510  44.694  35.311  1.00 24.78           C  
ATOM    770  CG  LYS A  99      60.370  44.919  36.806  1.00 25.69           C  
ATOM    771  CD  LYS A  99      60.372  46.382  37.149  1.00 25.35           C  
ATOM    772  CE  LYS A  99      60.645  46.530  38.635  1.00 28.81           C  
ATOM    773  NZ  LYS A  99      59.426  46.413  39.431  1.00 31.68           N1+
ATOM    774  N   SER A 100      58.790  42.004  34.604  1.00 24.80           N  
ATOM    775  CA  SER A 100      57.692  41.176  35.008  1.00 24.64           C  
ATOM    776  C   SER A 100      58.151  39.748  35.315  1.00 25.41           C  
ATOM    777  O   SER A 100      57.655  39.098  36.272  1.00 24.50           O  
ATOM    778  CB  SER A 100      56.581  41.248  33.960  1.00 25.54           C  
ATOM    779  OG  SER A 100      56.830  40.366  32.868  1.00 26.87           O  
ATOM    780  N   TYR A 101      59.135  39.256  34.559  1.00 24.94           N  
ATOM    781  CA  TYR A 101      59.645  37.942  34.839  1.00 24.21           C  
ATOM    782  C   TYR A 101      60.323  37.959  36.199  1.00 24.62           C  
ATOM    783  O   TYR A 101      60.212  36.984  36.961  1.00 22.91           O  
ATOM    784  CB  TYR A 101      60.539  37.387  33.735  1.00 24.67           C  
ATOM    785  CG  TYR A 101      59.817  37.225  32.421  1.00 22.61           C  
ATOM    786  CD1 TYR A 101      58.899  36.223  32.242  1.00 23.69           C  
ATOM    787  CD2 TYR A 101      60.032  38.094  31.380  1.00 22.95           C  
ATOM    788  CE1 TYR A 101      58.214  36.081  31.069  1.00 24.45           C  
ATOM    789  CE2 TYR A 101      59.373  37.931  30.150  1.00 22.55           C  
ATOM    790  CZ  TYR A 101      58.457  36.959  30.008  1.00 24.66           C  
ATOM    791  OH  TYR A 101      57.771  36.799  28.795  1.00 26.96           O  
ATOM    792  N   SER A 102      60.988  39.050  36.556  1.00 25.28           N  
ATOM    793  CA  SER A 102      61.572  39.128  37.915  1.00 25.21           C  
ATOM    794  C   SER A 102      60.478  39.124  38.983  1.00 24.66           C  
ATOM    795  O   SER A 102      60.652  38.570  40.036  1.00 26.11           O  
ATOM    796  CB  SER A 102      62.538  40.300  38.119  1.00 24.28           C  
ATOM    797  OG  SER A 102      63.847  40.028  37.600  1.00 25.36           O  
ATOM    798  N   GLN A 103      59.353  39.711  38.718  1.00 25.78           N  
ATOM    799  CA  GLN A 103      58.260  39.722  39.695  1.00 26.89           C  
ATOM    800  C   GLN A 103      57.735  38.300  39.962  1.00 26.76           C  
ATOM    801  O   GLN A 103      57.528  37.903  41.133  1.00 27.27           O  
ATOM    802  CB  GLN A 103      57.164  40.651  39.182  1.00 27.88           C  
ATOM    803  CG  GLN A 103      55.835  40.729  39.993  1.00 32.93           C  
ATOM    804  CD  GLN A 103      55.959  41.640  41.140  1.00 37.83           C  
ATOM    805  NE2 GLN A 103      54.932  41.655  41.963  1.00 42.87           N  
ATOM    806  OE1 GLN A 103      56.994  42.328  41.316  1.00 40.05           O  
ATOM    807  N   ILE A 104      57.574  37.508  38.895  1.00 25.95           N  
ATOM    808  CA  ILE A 104      57.156  36.100  39.000  1.00 25.32           C  
ATOM    809  C   ILE A 104      58.148  35.329  39.835  1.00 26.57           C  
ATOM    810  O   ILE A 104      57.741  34.520  40.696  1.00 26.85           O  
ATOM    811  CB  ILE A 104      56.981  35.458  37.586  1.00 24.59           C  
ATOM    812  CG1 ILE A 104      55.743  36.086  36.903  1.00 26.09           C  
ATOM    813  CG2 ILE A 104      56.838  33.990  37.637  1.00 24.05           C  
ATOM    814  CD1 ILE A 104      55.730  35.982  35.389  1.00 27.72           C  
ATOM    815  N   PHE A 105      59.435  35.537  39.567  1.00 26.13           N  
ATOM    816  CA  PHE A 105      60.463  34.766  40.183  1.00 26.92           C  
ATOM    817  C   PHE A 105      60.531  35.102  41.690  1.00 29.48           C  
ATOM    818  O   PHE A 105      60.823  34.235  42.531  1.00 28.09           O  
ATOM    819  CB  PHE A 105      61.794  35.109  39.595  1.00 27.13           C  
ATOM    820  CG  PHE A 105      62.110  34.449  38.264  1.00 27.26           C  
ATOM    821  CD1 PHE A 105      61.246  33.547  37.643  1.00 27.42           C  
ATOM    822  CD2 PHE A 105      63.291  34.757  37.640  1.00 27.08           C  
ATOM    823  CE1 PHE A 105      61.577  32.969  36.446  1.00 26.18           C  
ATOM    824  CE2 PHE A 105      63.625  34.168  36.429  1.00 28.85           C  
ATOM    825  CZ  PHE A 105      62.775  33.293  35.837  1.00 26.24           C  
ATOM    826  N   SER A 106      60.326  36.371  42.025  1.00 31.38           N  
ATOM    827  CA  SER A 106      60.501  36.776  43.413  1.00 33.71           C  
ATOM    828  C   SER A 106      59.351  36.247  44.272  1.00 33.33           C  
ATOM    829  O   SER A 106      59.579  35.942  45.389  1.00 34.15           O  
ATOM    830  CB  SER A 106      60.713  38.289  43.585  1.00 33.73           C  
ATOM    831  OG  SER A 106      59.703  38.821  44.363  1.00 37.50           O  
ATOM    832  N   THR A 107      58.157  36.123  43.718  1.00 33.73           N  
ATOM    833  CA  THR A 107      57.044  35.485  44.366  1.00 34.04           C  
ATOM    834  C   THR A 107      57.110  33.966  44.527  1.00 33.97           C  
ATOM    835  O   THR A 107      56.661  33.431  45.559  1.00 34.11           O  
ATOM    836  CB  THR A 107      55.849  35.761  43.570  1.00 34.15           C  
ATOM    837  CG2 THR A 107      54.598  35.360  44.306  1.00 36.15           C  
ATOM    838  OG1 THR A 107      55.736  37.157  43.447  1.00 34.87           O  
ATOM    839  N   LEU A 108      57.631  33.266  43.520  1.00 32.37           N  
ATOM    840  CA  LEU A 108      57.512  31.825  43.488  1.00 30.57           C  
ATOM    841  C   LEU A 108      58.798  31.104  43.790  1.00 31.18           C  
ATOM    842  O   LEU A 108      58.776  29.941  44.209  1.00 30.52           O  
ATOM    843  CB  LEU A 108      56.994  31.364  42.141  1.00 30.01           C  
ATOM    844  CG  LEU A 108      55.651  31.899  41.629  1.00 30.61           C  
ATOM    845  CD1 LEU A 108      55.379  31.312  40.265  1.00 31.51           C  
ATOM    846  CD2 LEU A 108      54.538  31.484  42.535  1.00 34.18           C  
ATOM    847  N   CYS A 109      59.938  31.734  43.542  1.00 31.10           N  
ATOM    848  CA  CYS A 109      61.174  30.981  43.511  1.00 31.26           C  
ATOM    849  C   CYS A 109      62.155  31.428  44.579  1.00 30.94           C  
ATOM    850  O   CYS A 109      62.051  32.509  45.113  1.00 31.01           O  
ATOM    851  CB  CYS A 109      61.836  31.090  42.116  1.00 31.00           C  
ATOM    852  SG  CYS A 109      60.677  30.788  40.744  1.00 33.95           S  
ATOM    853  N   SER A 110      63.118  30.557  44.843  1.00 31.18           N  
ATOM    854  CA  SER A 110      64.177  30.794  45.788  1.00 30.96           C  
ATOM    855  C   SER A 110      65.293  31.547  45.103  1.00 31.01           C  
ATOM    856  O   SER A 110      65.440  31.506  43.891  1.00 29.04           O  
ATOM    857  CB  SER A 110      64.713  29.441  46.325  1.00 30.50           C  
ATOM    858  OG  SER A 110      65.711  28.899  45.472  1.00 31.07           O  
ATOM    859  N   THR A 111      66.121  32.180  45.905  1.00 30.88           N  
ATOM    860  CA  THR A 111      67.279  32.867  45.389  1.00 31.57           C  
ATOM    861  C   THR A 111      68.199  31.953  44.646  1.00 31.13           C  
ATOM    862  O   THR A 111      68.797  32.361  43.630  1.00 31.77           O  
ATOM    863  CB  THR A 111      68.031  33.545  46.541  1.00 31.71           C  
ATOM    864  CG2 THR A 111      69.345  34.204  46.067  1.00 33.26           C  
ATOM    865  OG1 THR A 111      67.261  34.659  46.989  1.00 34.91           O  
ATOM    866  N   ALA A 112      68.374  30.742  45.149  1.00 29.78           N  
ATOM    867  CA  ALA A 112      69.325  29.847  44.514  1.00 30.14           C  
ATOM    868  C   ALA A 112      68.792  29.369  43.131  1.00 28.69           C  
ATOM    869  O   ALA A 112      69.558  29.205  42.242  1.00 29.56           O  
ATOM    870  CB  ALA A 112      69.684  28.634  45.426  1.00 29.60           C  
ATOM    871  N   GLU A 113      67.501  29.152  42.996  1.00 28.49           N  
ATOM    872  CA  GLU A 113      66.883  28.794  41.718  1.00 29.66           C  
ATOM    873  C   GLU A 113      66.981  29.945  40.705  1.00 28.35           C  
ATOM    874  O   GLU A 113      67.185  29.696  39.524  1.00 28.09           O  
ATOM    875  CB  GLU A 113      65.394  28.400  41.898  1.00 30.28           C  
ATOM    876  CG  GLU A 113      65.148  27.070  42.671  1.00 35.21           C  
ATOM    877  CD  GLU A 113      63.667  26.835  43.145  1.00 41.51           C  
ATOM    878  OE1 GLU A 113      62.787  27.746  43.108  1.00 40.07           O  
ATOM    879  OE2 GLU A 113      63.374  25.700  43.602  1.00 45.99           O1-
ATOM    880  N   ILE A 114      66.818  31.185  41.180  1.00 26.69           N  
ATOM    881  CA  ILE A 114      66.888  32.371  40.318  1.00 26.36           C  
ATOM    882  C   ILE A 114      68.278  32.481  39.765  1.00 26.02           C  
ATOM    883  O   ILE A 114      68.460  32.537  38.556  1.00 23.73           O  
ATOM    884  CB  ILE A 114      66.442  33.642  41.069  1.00 26.17           C  
ATOM    885  CG1 ILE A 114      64.952  33.542  41.453  1.00 23.80           C  
ATOM    886  CG2 ILE A 114      66.664  34.840  40.238  1.00 26.96           C  
ATOM    887  CD1 ILE A 114      64.495  34.636  42.515  1.00 25.86           C  
ATOM    888  N   ASP A 115      69.280  32.413  40.647  1.00 26.09           N  
ATOM    889  CA  ASP A 115      70.667  32.441  40.217  1.00 26.40           C  
ATOM    890  C   ASP A 115      71.015  31.287  39.271  1.00 26.23           C  
ATOM    891  O   ASP A 115      71.804  31.493  38.364  1.00 25.47           O  
ATOM    892  CB  ASP A 115      71.643  32.391  41.408  1.00 27.46           C  
ATOM    893  CG  ASP A 115      71.555  33.615  42.306  1.00 31.23           C  
ATOM    894  OD1 ASP A 115      71.015  34.679  41.890  1.00 33.77           O  
ATOM    895  OD2 ASP A 115      71.989  33.573  43.475  1.00 34.91           O1-
ATOM    896  N   ASP A 116      70.454  30.081  39.469  1.00 26.37           N  
ATOM    897  CA  ASP A 116      70.784  28.961  38.582  1.00 27.67           C  
ATOM    898  C   ASP A 116      70.296  29.323  37.172  1.00 26.03           C  
ATOM    899  O   ASP A 116      70.974  29.082  36.212  1.00 25.27           O  
ATOM    900  CB  ASP A 116      70.144  27.592  38.954  1.00 29.21           C  
ATOM    901  CG  ASP A 116      70.749  26.943  40.263  1.00 38.25           C  
ATOM    902  OD1 ASP A 116      71.937  27.274  40.627  1.00 45.85           O  
ATOM    903  OD2 ASP A 116      70.090  26.090  40.992  1.00 44.78           O1-
ATOM    904  N   ALA A 117      69.103  29.876  37.092  1.00 24.88           N  
ATOM    905  CA  ALA A 117      68.482  30.196  35.825  1.00 25.24           C  
ATOM    906  C   ALA A 117      69.251  31.311  35.082  1.00 24.60           C  
ATOM    907  O   ALA A 117      69.497  31.196  33.917  1.00 24.40           O  
ATOM    908  CB  ALA A 117      67.051  30.543  36.019  1.00 24.03           C  
ATOM    909  N   PHE A 118      69.633  32.370  35.781  1.00 26.33           N  
ATOM    910  CA  PHE A 118      70.422  33.441  35.171  1.00 26.49           C  
ATOM    911  C   PHE A 118      71.772  32.896  34.714  1.00 27.56           C  
ATOM    912  O   PHE A 118      72.166  33.186  33.603  1.00 26.74           O  
ATOM    913  CB  PHE A 118      70.521  34.682  36.065  1.00 25.93           C  
ATOM    914  CG  PHE A 118      69.304  35.552  35.977  1.00 24.41           C  
ATOM    915  CD1 PHE A 118      68.210  35.319  36.812  1.00 23.09           C  
ATOM    916  CD2 PHE A 118      69.221  36.572  35.037  1.00 21.46           C  
ATOM    917  CE1 PHE A 118      67.089  36.085  36.755  1.00 23.41           C  
ATOM    918  CE2 PHE A 118      68.070  37.341  34.934  1.00 22.22           C  
ATOM    919  CZ  PHE A 118      66.991  37.122  35.795  1.00 21.22           C  
ATOM    920  N   ARG A 119      72.397  31.997  35.489  1.00 27.70           N  
ATOM    921  CA  ARG A 119      73.660  31.392  35.051  1.00 28.90           C  
ATOM    922  C   ARG A 119      73.496  30.498  33.829  1.00 27.51           C  
ATOM    923  O   ARG A 119      74.354  30.462  32.958  1.00 27.26           O  
ATOM    924  CB  ARG A 119      74.404  30.620  36.197  1.00 30.66           C  
ATOM    925  CG  ARG A 119      75.729  29.956  35.732  1.00 36.63           C  
ATOM    926  CD  ARG A 119      76.471  29.043  36.800  1.00 47.52           C  
ATOM    927  NE  ARG A 119      75.592  28.084  37.485  1.00 54.75           N  
ATOM    928  CZ  ARG A 119      75.005  28.281  38.692  1.00 60.89           C  
ATOM    929  NH1 ARG A 119      75.158  29.417  39.385  1.00 61.70           N1+
ATOM    930  NH2 ARG A 119      74.222  27.332  39.203  1.00 63.45           N  
ATOM    931  N   TRP A 120      72.423  29.725  33.780  1.00 26.54           N  
ATOM    932  CA  TRP A 120      72.159  28.924  32.591  1.00 25.86           C  
ATOM    933  C   TRP A 120      72.076  29.868  31.369  1.00 24.45           C  
ATOM    934  O   TRP A 120      72.627  29.564  30.368  1.00 22.99           O  
ATOM    935  CB  TRP A 120      70.868  28.106  32.739  1.00 24.70           C  
ATOM    936  CG  TRP A 120      70.277  27.637  31.462  1.00 23.11           C  
ATOM    937  CD1 TRP A 120      70.524  26.455  30.831  1.00 23.10           C  
ATOM    938  CD2 TRP A 120      69.344  28.325  30.659  1.00 19.75           C  
ATOM    939  CE2 TRP A 120      69.060  27.514  29.544  1.00 22.41           C  
ATOM    940  CE3 TRP A 120      68.666  29.533  30.787  1.00 21.36           C  
ATOM    941  NE1 TRP A 120      69.791  26.374  29.673  1.00 22.02           N  
ATOM    942  CZ2 TRP A 120      68.132  27.883  28.554  1.00 22.64           C  
ATOM    943  CZ3 TRP A 120      67.793  29.935  29.774  1.00 22.56           C  
ATOM    944  CH2 TRP A 120      67.526  29.108  28.685  1.00 25.51           C  
ATOM    945  N   SER A 121      71.382  30.990  31.512  1.00 24.51           N  
ATOM    946  CA  SER A 121      71.192  31.963  30.411  1.00 25.57           C  
ATOM    947  C   SER A 121      72.518  32.546  29.896  1.00 26.73           C  
ATOM    948  O   SER A 121      72.680  32.750  28.704  1.00 27.10           O  
ATOM    949  CB  SER A 121      70.221  33.061  30.834  1.00 24.91           C  
ATOM    950  OG  SER A 121      70.928  34.043  31.537  1.00 23.06           O  
ATOM    951  N   GLU A 122      73.507  32.695  30.768  1.00 28.18           N  
ATOM    952  CA  GLU A 122      74.802  33.224  30.375  1.00 29.19           C  
ATOM    953  C   GLU A 122      75.567  32.185  29.597  1.00 30.09           C  
ATOM    954  O   GLU A 122      76.340  32.520  28.686  1.00 30.70           O  
ATOM    955  CB  GLU A 122      75.624  33.632  31.603  1.00 30.54           C  
ATOM    956  CG  GLU A 122      75.098  34.854  32.347  1.00 34.90           C  
ATOM    957  CD  GLU A 122      75.343  36.142  31.566  1.00 42.65           C  
ATOM    958  OE1 GLU A 122      76.474  36.671  31.701  1.00 49.63           O  
ATOM    959  OE2 GLU A 122      74.439  36.618  30.816  1.00 44.02           O1-
ATOM    960  N   GLU A 123      75.320  30.916  29.907  1.00 30.15           N  
ATOM    961  CA  GLU A 123      76.130  29.839  29.397  1.00 30.37           C  
ATOM    962  C   GLU A 123      75.527  29.143  28.228  1.00 28.76           C  
ATOM    963  O   GLU A 123      76.238  28.509  27.504  1.00 29.66           O  
ATOM    964  CB  GLU A 123      76.444  28.820  30.525  1.00 32.42           C  
ATOM    965  CG  GLU A 123      77.428  29.411  31.584  1.00 37.74           C  
ATOM    966  CD  GLU A 123      77.635  28.551  32.840  1.00 45.35           C  
ATOM    967  OE1 GLU A 123      77.122  27.416  32.876  1.00 51.47           O  
ATOM    968  OE2 GLU A 123      78.330  29.012  33.806  1.00 51.67           O1-
ATOM    969  N   ASN A 124      74.223  29.213  28.023  1.00 27.29           N  
ATOM    970  CA  ASN A 124      73.597  28.328  27.042  1.00 25.80           C  
ATOM    971  C   ASN A 124      73.907  28.792  25.614  1.00 26.16           C  
ATOM    972  O   ASN A 124      73.635  29.947  25.257  1.00 23.50           O  
ATOM    973  CB  ASN A 124      72.113  28.269  27.241  1.00 25.14           C  
ATOM    974  CG  ASN A 124      71.405  27.404  26.159  1.00 26.84           C  
ATOM    975  ND2 ASN A 124      71.177  26.147  26.485  1.00 22.49           N  
ATOM    976  OD1 ASN A 124      71.069  27.879  25.035  1.00 23.38           O  
ATOM    977  N   ARG A 125      74.435  27.911  24.768  1.00 26.22           N  
ATOM    978  CA  ARG A 125      74.950  28.429  23.503  1.00 27.81           C  
ATOM    979  C   ARG A 125      73.870  28.840  22.458  1.00 26.16           C  
ATOM    980  O   ARG A 125      74.111  29.742  21.660  1.00 25.80           O  
ATOM    981  CB  ARG A 125      76.064  27.562  22.937  1.00 29.36           C  
ATOM    982  CG  ARG A 125      75.634  26.484  22.042  1.00 37.22           C  
ATOM    983  CD  ARG A 125      76.770  26.023  21.011  1.00 47.68           C  
ATOM    984  NE  ARG A 125      76.142  25.432  19.810  1.00 55.21           N  
ATOM    985  CZ  ARG A 125      75.384  24.300  19.817  1.00 61.21           C  
ATOM    986  NH1 ARG A 125      75.171  23.597  20.945  1.00 61.51           N1+
ATOM    987  NH2 ARG A 125      74.833  23.863  18.683  1.00 63.43           N  
ATOM    988  N   ASN A 126      72.710  28.194  22.476  1.00 23.81           N  
ATOM    989  CA  ASN A 126      71.638  28.607  21.616  1.00 24.45           C  
ATOM    990  C   ASN A 126      70.990  29.948  21.969  1.00 24.45           C  
ATOM    991  O   ASN A 126      70.674  30.731  21.061  1.00 24.71           O  
ATOM    992  CB  ASN A 126      70.617  27.510  21.466  1.00 24.64           C  
ATOM    993  CG  ASN A 126      71.237  26.212  20.930  1.00 26.15           C  
ATOM    994  ND2 ASN A 126      71.765  26.247  19.692  1.00 20.03           N  
ATOM    995  OD1 ASN A 126      71.292  25.227  21.648  1.00 24.77           O  
ATOM    996  N   LEU A 127      70.896  30.249  23.261  1.00 23.59           N  
ATOM    997  CA  LEU A 127      70.432  31.532  23.717  1.00 23.14           C  
ATOM    998  C   LEU A 127      71.455  32.624  23.381  1.00 23.33           C  
ATOM    999  O   LEU A 127      71.067  33.679  22.886  1.00 23.90           O  
ATOM   1000  CB  LEU A 127      70.109  31.522  25.204  1.00 21.96           C  
ATOM   1001  CG  LEU A 127      69.464  32.814  25.730  1.00 23.97           C  
ATOM   1002  CD1 LEU A 127      68.104  33.054  25.138  1.00 21.74           C  
ATOM   1003  CD2 LEU A 127      69.372  32.778  27.298  1.00 24.89           C  
ATOM   1004  N   GLN A 128      72.741  32.380  23.596  1.00 23.54           N  
ATOM   1005  CA  GLN A 128      73.766  33.354  23.264  1.00 24.03           C  
ATOM   1006  C   GLN A 128      73.802  33.593  21.767  1.00 24.78           C  
ATOM   1007  O   GLN A 128      73.876  34.740  21.343  1.00 25.40           O  
ATOM   1008  CB  GLN A 128      75.146  32.979  23.840  1.00 24.16           C  
ATOM   1009  CG  GLN A 128      75.174  33.054  25.420  1.00 26.60           C  
ATOM   1010  CD  GLN A 128      74.934  34.478  25.934  1.00 28.81           C  
ATOM   1011  NE2 GLN A 128      74.025  34.669  26.933  1.00 25.44           N  
ATOM   1012  OE1 GLN A 128      75.550  35.382  25.423  1.00 31.94           O  
ATOM   1013  N   ARG A 129      73.647  32.543  20.981  1.00 24.53           N  
ATOM   1014  CA  ARG A 129      73.649  32.666  19.541  1.00 24.87           C  
ATOM   1015  C   ARG A 129      72.453  33.481  19.005  1.00 23.95           C  
ATOM   1016  O   ARG A 129      72.617  34.319  18.112  1.00 23.32           O  
ATOM   1017  CB  ARG A 129      73.710  31.278  18.922  1.00 24.66           C  
ATOM   1018  CG  ARG A 129      73.852  31.205  17.384  1.00 31.43           C  
ATOM   1019  CD  ARG A 129      75.224  31.639  16.819  1.00 36.32           C  
ATOM   1020  NE  ARG A 129      75.185  31.893  15.381  1.00 43.46           N  
ATOM   1021  CZ  ARG A 129      75.764  32.941  14.744  1.00 50.96           C  
ATOM   1022  NH1 ARG A 129      76.454  33.889  15.407  1.00 51.60           N1+
ATOM   1023  NH2 ARG A 129      75.619  33.058  13.417  1.00 53.01           N  
ATOM   1024  N   LYS A 130      71.258  33.237  19.516  1.00 23.63           N  
ATOM   1025  CA  LYS A 130      70.103  34.046  19.099  1.00 25.20           C  
ATOM   1026  C   LYS A 130      70.330  35.536  19.451  1.00 25.37           C  
ATOM   1027  O   LYS A 130      70.081  36.423  18.639  1.00 23.91           O  
ATOM   1028  CB  LYS A 130      68.716  33.456  19.528  1.00 26.06           C  
ATOM   1029  CG  LYS A 130      68.087  33.823  20.816  1.00 27.68           C  
ATOM   1030  CD  LYS A 130      66.768  33.029  21.045  1.00 28.64           C  
ATOM   1031  CE  LYS A 130      67.029  31.571  21.496  1.00 30.94           C  
ATOM   1032  NZ  LYS A 130      65.833  31.029  22.230  1.00 33.07           N1+
ATOM   1033  N   ALA A 131      70.930  35.781  20.600  1.00 24.46           N  
ATOM   1034  CA  ALA A 131      71.168  37.104  21.023  1.00 25.97           C  
ATOM   1035  C   ALA A 131      72.198  37.762  20.084  1.00 27.19           C  
ATOM   1036  O   ALA A 131      71.988  38.878  19.667  1.00 27.78           O  
ATOM   1037  CB  ALA A 131      71.621  37.123  22.433  1.00 25.48           C  
ATOM   1038  N   GLU A 132      73.277  37.079  19.734  1.00 27.70           N  
ATOM   1039  CA  GLU A 132      74.251  37.673  18.848  1.00 29.06           C  
ATOM   1040  C   GLU A 132      73.791  37.889  17.413  1.00 27.55           C  
ATOM   1041  O   GLU A 132      74.183  38.882  16.800  1.00 27.63           O  
ATOM   1042  CB  GLU A 132      75.651  37.031  18.915  1.00 30.20           C  
ATOM   1043  CG  GLU A 132      75.765  35.639  18.458  1.00 37.26           C  
ATOM   1044  CD  GLU A 132      77.050  34.945  18.996  1.00 47.87           C  
ATOM   1045  OE1 GLU A 132      77.186  34.720  20.286  1.00 49.04           O  
ATOM   1046  OE2 GLU A 132      77.891  34.623  18.098  1.00 47.81           O1-
ATOM   1047  N   ILE A 133      72.938  37.024  16.898  1.00 25.82           N  
ATOM   1048  CA  ILE A 133      72.423  37.212  15.554  1.00 25.28           C  
ATOM   1049  C   ILE A 133      71.587  38.489  15.513  1.00 25.38           C  
ATOM   1050  O   ILE A 133      71.816  39.337  14.662  1.00 23.47           O  
ATOM   1051  CB  ILE A 133      71.595  36.012  15.102  1.00 25.32           C  
ATOM   1052  CG1 ILE A 133      72.535  34.886  14.732  1.00 25.72           C  
ATOM   1053  CG2 ILE A 133      70.711  36.366  13.905  1.00 24.27           C  
ATOM   1054  CD1 ILE A 133      71.888  33.502  14.785  1.00 28.10           C  
ATOM   1055  N   VAL A 134      70.701  38.697  16.484  1.00 24.60           N  
ATOM   1056  CA  VAL A 134      69.933  39.945  16.425  1.00 25.13           C  
ATOM   1057  C   VAL A 134      70.716  41.216  16.802  1.00 24.55           C  
ATOM   1058  O   VAL A 134      70.480  42.265  16.213  1.00 25.08           O  
ATOM   1059  CB  VAL A 134      68.594  39.874  17.205  1.00 24.33           C  
ATOM   1060  CG1 VAL A 134      67.919  38.588  16.902  1.00 24.04           C  
ATOM   1061  CG2 VAL A 134      68.821  40.022  18.667  1.00 26.90           C  
ATOM   1062  N   LEU A 135      71.588  41.151  17.792  1.00 23.73           N  
ATOM   1063  CA  LEU A 135      72.408  42.312  18.143  1.00 24.78           C  
ATOM   1064  C   LEU A 135      73.297  42.751  16.962  1.00 25.95           C  
ATOM   1065  O   LEU A 135      73.445  43.914  16.775  1.00 27.10           O  
ATOM   1066  CB  LEU A 135      73.294  42.052  19.327  1.00 23.40           C  
ATOM   1067  CG  LEU A 135      72.501  41.921  20.618  1.00 26.01           C  
ATOM   1068  CD1 LEU A 135      73.345  41.198  21.684  1.00 25.15           C  
ATOM   1069  CD2 LEU A 135      72.051  43.312  21.120  1.00 23.61           C  
ATOM   1070  N   GLN A 136      73.822  41.827  16.169  1.00 27.24           N  
ATOM   1071  CA  GLN A 136      74.676  42.166  15.040  1.00 29.49           C  
ATOM   1072  C   GLN A 136      73.880  42.951  14.006  1.00 28.76           C  
ATOM   1073  O   GLN A 136      74.397  43.916  13.439  1.00 28.38           O  
ATOM   1074  CB  GLN A 136      75.333  40.910  14.430  1.00 30.66           C  
ATOM   1075  CG  GLN A 136      76.025  41.066  13.017  1.00 37.30           C  
ATOM   1076  CD  GLN A 136      76.772  39.739  12.543  1.00 46.42           C  
ATOM   1077  NE2 GLN A 136      78.126  39.783  12.489  1.00 48.68           N  
ATOM   1078  OE1 GLN A 136      76.119  38.710  12.238  1.00 50.02           O  
ATOM   1079  N   SER A 137      72.631  42.556  13.786  1.00 27.56           N  
ATOM   1080  CA  SER A 137      71.756  43.253  12.876  1.00 27.21           C  
ATOM   1081  C   SER A 137      71.351  44.647  13.416  1.00 27.88           C  
ATOM   1082  O   SER A 137      71.394  45.664  12.718  1.00 26.47           O  
ATOM   1083  CB  SER A 137      70.531  42.400  12.662  1.00 27.53           C  
ATOM   1084  OG  SER A 137      69.648  42.979  11.741  1.00 28.12           O  
ATOM   1085  N   TYR A 138      71.020  44.701  14.690  1.00 27.09           N  
ATOM   1086  CA  TYR A 138      70.687  45.969  15.299  1.00 27.35           C  
ATOM   1087  C   TYR A 138      71.838  46.945  15.285  1.00 27.67           C  
ATOM   1088  O   TYR A 138      71.618  48.146  15.154  1.00 28.80           O  
ATOM   1089  CB  TYR A 138      70.242  45.734  16.740  1.00 26.94           C  
ATOM   1090  CG  TYR A 138      68.906  44.990  16.917  1.00 27.92           C  
ATOM   1091  CD1 TYR A 138      68.056  44.722  15.840  1.00 26.81           C  
ATOM   1092  CD2 TYR A 138      68.494  44.576  18.181  1.00 24.51           C  
ATOM   1093  CE1 TYR A 138      66.863  44.060  16.038  1.00 27.16           C  
ATOM   1094  CE2 TYR A 138      67.295  43.987  18.381  1.00 27.18           C  
ATOM   1095  CZ  TYR A 138      66.464  43.724  17.313  1.00 26.55           C  
ATOM   1096  OH  TYR A 138      65.255  43.077  17.531  1.00 30.23           O  
ATOM   1097  N   ARG A 139      73.070  46.464  15.433  1.00 28.20           N  
ATOM   1098  CA  ARG A 139      74.238  47.368  15.525  1.00 28.74           C  
ATOM   1099  C   ARG A 139      74.859  47.610  14.132  1.00 29.21           C  
ATOM   1100  O   ARG A 139      75.831  48.299  14.033  1.00 28.63           O  
ATOM   1101  CB  ARG A 139      75.305  46.802  16.482  1.00 28.44           C  
ATOM   1102  CG  ARG A 139      74.875  46.812  17.932  1.00 31.05           C  
ATOM   1103  CD  ARG A 139      75.692  45.913  18.842  1.00 32.56           C  
ATOM   1104  NE  ARG A 139      75.279  46.081  20.238  1.00 31.49           N  
ATOM   1105  CZ  ARG A 139      75.564  45.204  21.214  1.00 34.20           C  
ATOM   1106  NH1 ARG A 139      76.276  44.093  20.982  1.00 32.11           N1+
ATOM   1107  NH2 ARG A 139      75.157  45.450  22.436  1.00 35.37           N  
ATOM   1108  N   GLY A 140      74.328  46.975  13.088  1.00 29.39           N  
ATOM   1109  CA  GLY A 140      74.848  47.114  11.732  1.00 30.69           C  
ATOM   1110  C   GLY A 140      74.362  48.396  11.036  1.00 31.45           C  
ATOM   1111  O   GLY A 140      73.798  49.282  11.660  1.00 29.31           O  
ATOM   1112  N   ASP A 141      74.585  48.512   9.734  1.00 33.34           N  
ATOM   1113  CA  ASP A 141      74.276  49.776   9.057  1.00 34.79           C  
ATOM   1114  C   ASP A 141      73.219  49.628   7.934  1.00 33.95           C  
ATOM   1115  O   ASP A 141      73.139  50.478   7.018  1.00 33.94           O  
ATOM   1116  CB  ASP A 141      75.569  50.503   8.637  1.00 36.59           C  
ATOM   1117  CG  ASP A 141      76.338  49.785   7.524  1.00 42.20           C  
ATOM   1118  OD1 ASP A 141      75.900  48.739   6.973  1.00 46.80           O  
ATOM   1119  OD2 ASP A 141      77.436  50.234   7.102  1.00 54.39           O1-
ATOM   1120  N   GLU A 142      72.354  48.604   8.081  1.00 31.52           N  
ATOM   1121  CA  GLU A 142      71.322  48.257   7.103  1.00 31.01           C  
ATOM   1122  C   GLU A 142      69.961  48.275   7.805  1.00 29.82           C  
ATOM   1123  O   GLU A 142      69.648  47.350   8.552  1.00 28.59           O  
ATOM   1124  CB  GLU A 142      71.655  46.878   6.499  1.00 31.63           C  
ATOM   1125  CG  GLU A 142      73.155  46.772   6.077  1.00 35.33           C  
ATOM   1126  CD  GLU A 142      73.519  45.440   5.421  1.00 37.99           C  
ATOM   1127  OE1 GLU A 142      74.095  44.570   6.121  1.00 40.23           O  
ATOM   1128  OE2 GLU A 142      73.163  45.244   4.227  1.00 39.30           O1-
ATOM   1129  N   PRO A 143      69.208  49.378   7.629  1.00 29.31           N  
ATOM   1130  CA  PRO A 143      67.907  49.578   8.303  1.00 27.73           C  
ATOM   1131  C   PRO A 143      66.812  48.556   8.054  1.00 26.47           C  
ATOM   1132  O   PRO A 143      66.092  48.188   9.012  1.00 26.03           O  
ATOM   1133  CB  PRO A 143      67.438  50.971   7.809  1.00 28.81           C  
ATOM   1134  CG  PRO A 143      68.726  51.684   7.280  1.00 31.16           C  
ATOM   1135  CD  PRO A 143      69.639  50.579   6.835  1.00 28.85           C  
ATOM   1136  N   LEU A 144      66.634  48.112   6.819  1.00 23.77           N  
ATOM   1137  CA  LEU A 144      65.558  47.206   6.519  1.00 23.57           C  
ATOM   1138  C   LEU A 144      65.869  45.828   7.101  1.00 22.62           C  
ATOM   1139  O   LEU A 144      65.000  45.193   7.583  1.00 20.84           O  
ATOM   1140  CB  LEU A 144      65.299  47.118   5.026  1.00 23.90           C  
ATOM   1141  CG  LEU A 144      64.849  48.465   4.458  1.00 26.26           C  
ATOM   1142  CD1 LEU A 144      64.660  48.326   2.981  1.00 27.79           C  
ATOM   1143  CD2 LEU A 144      63.533  48.874   5.057  1.00 30.22           C  
ATOM   1144  N   LYS A 145      67.135  45.419   7.084  1.00 23.12           N  
ATOM   1145  CA  LYS A 145      67.577  44.184   7.695  1.00 22.57           C  
ATOM   1146  C   LYS A 145      67.324  44.218   9.199  1.00 22.47           C  
ATOM   1147  O   LYS A 145      66.941  43.208   9.802  1.00 23.46           O  
ATOM   1148  CB  LYS A 145      69.036  43.908   7.380  1.00 21.72           C  
ATOM   1149  CG  LYS A 145      69.240  43.477   5.907  1.00 22.47           C  
ATOM   1150  CD  LYS A 145      70.686  43.172   5.590  1.00 23.85           C  
ATOM   1151  CE  LYS A 145      70.812  42.726   4.129  1.00 27.39           C  
ATOM   1152  NZ  LYS A 145      72.253  42.476   3.659  1.00 26.04           N1+
ATOM   1153  N   ARG A 146      67.495  45.376   9.795  1.00 21.02           N  
ATOM   1154  CA  ARG A 146      67.297  45.543  11.200  1.00 22.40           C  
ATOM   1155  C   ARG A 146      65.813  45.344  11.536  1.00 22.08           C  
ATOM   1156  O   ARG A 146      65.489  44.739  12.559  1.00 23.25           O  
ATOM   1157  CB  ARG A 146      67.854  46.917  11.594  1.00 22.85           C  
ATOM   1158  CG  ARG A 146      67.482  47.520  12.893  1.00 23.92           C  
ATOM   1159  CD  ARG A 146      67.937  49.032  12.955  1.00 30.64           C  
ATOM   1160  NE  ARG A 146      69.362  49.044  12.805  1.00 35.24           N  
ATOM   1161  CZ  ARG A 146      70.101  49.789  12.024  1.00 33.58           C  
ATOM   1162  NH1 ARG A 146      69.656  50.752  11.281  1.00 31.84           N1+
ATOM   1163  NH2 ARG A 146      71.378  49.547  12.063  1.00 40.44           N  
ATOM   1164  N   LYS A 147      64.926  45.774  10.666  1.00 20.81           N  
ATOM   1165  CA  LYS A 147      63.517  45.570  10.871  1.00 21.95           C  
ATOM   1166  C   LYS A 147      63.153  44.136  10.685  1.00 21.92           C  
ATOM   1167  O   LYS A 147      62.274  43.657  11.385  1.00 22.57           O  
ATOM   1168  CB  LYS A 147      62.620  46.472  10.023  1.00 21.39           C  
ATOM   1169  CG  LYS A 147      62.577  47.895  10.570  1.00 22.21           C  
ATOM   1170  CD  LYS A 147      61.672  48.828   9.740  1.00 23.24           C  
ATOM   1171  CE  LYS A 147      61.586  50.266  10.339  1.00 24.67           C  
ATOM   1172  NZ  LYS A 147      62.867  51.078  10.457  1.00 22.40           N1+
ATOM   1173  N   VAL A 148      63.819  43.427   9.778  1.00 21.67           N  
ATOM   1174  CA  VAL A 148      63.543  42.002   9.601  1.00 19.90           C  
ATOM   1175  C   VAL A 148      63.885  41.292  10.901  1.00 19.48           C  
ATOM   1176  O   VAL A 148      63.062  40.524  11.457  1.00 18.80           O  
ATOM   1177  CB  VAL A 148      64.322  41.419   8.462  1.00 21.48           C  
ATOM   1178  CG1 VAL A 148      64.150  39.865   8.415  1.00 20.12           C  
ATOM   1179  CG2 VAL A 148      63.924  42.076   7.152  1.00 19.78           C  
ATOM   1180  N   ALA A 149      65.056  41.593  11.428  1.00 18.83           N  
ATOM   1181  CA  ALA A 149      65.526  40.919  12.635  1.00 20.25           C  
ATOM   1182  C   ALA A 149      64.572  41.207  13.810  1.00 21.46           C  
ATOM   1183  O   ALA A 149      64.282  40.308  14.604  1.00 21.12           O  
ATOM   1184  CB  ALA A 149      66.950  41.320  13.012  1.00 19.20           C  
ATOM   1185  N   SER A 150      64.131  42.464  13.921  1.00 22.02           N  
ATOM   1186  CA  SER A 150      63.306  42.898  15.039  1.00 22.29           C  
ATOM   1187  C   SER A 150      61.931  42.244  14.946  1.00 21.02           C  
ATOM   1188  O   SER A 150      61.418  41.734  15.908  1.00 21.18           O  
ATOM   1189  CB  SER A 150      63.239  44.427  15.062  1.00 21.84           C  
ATOM   1190  OG  SER A 150      62.362  44.914  16.090  1.00 27.29           O  
ATOM   1191  N   THR A 151      61.370  42.158  13.758  1.00 21.11           N  
ATOM   1192  CA  THR A 151      60.105  41.425  13.569  1.00 21.52           C  
ATOM   1193  C   THR A 151      60.213  39.926  13.846  1.00 22.12           C  
ATOM   1194  O   THR A 151      59.284  39.315  14.406  1.00 23.07           O  
ATOM   1195  CB  THR A 151      59.605  41.641  12.184  1.00 22.34           C  
ATOM   1196  CG2 THR A 151      58.191  41.141  12.042  1.00 23.57           C  
ATOM   1197  OG1 THR A 151      59.540  43.050  11.902  1.00 22.82           O  
ATOM   1198  N   LEU A 152      61.331  39.317  13.482  1.00 22.47           N  
ATOM   1199  CA  LEU A 152      61.500  37.885  13.739  1.00 23.29           C  
ATOM   1200  C   LEU A 152      61.662  37.704  15.264  1.00 23.54           C  
ATOM   1201  O   LEU A 152      61.194  36.729  15.825  1.00 22.95           O  
ATOM   1202  CB  LEU A 152      62.695  37.285  12.956  1.00 22.93           C  
ATOM   1203  CG  LEU A 152      62.482  37.127  11.426  1.00 26.91           C  
ATOM   1204  CD1 LEU A 152      63.714  36.619  10.719  1.00 30.26           C  
ATOM   1205  CD2 LEU A 152      61.359  36.176  11.133  1.00 31.95           C  
ATOM   1206  N   LEU A 153      62.311  38.663  15.923  1.00 23.07           N  
ATOM   1207  CA  LEU A 153      62.438  38.618  17.348  1.00 24.50           C  
ATOM   1208  C   LEU A 153      61.094  38.732  18.022  1.00 24.34           C  
ATOM   1209  O   LEU A 153      60.803  37.913  18.849  1.00 24.75           O  
ATOM   1210  CB  LEU A 153      63.366  39.704  17.885  1.00 25.30           C  
ATOM   1211  CG  LEU A 153      63.582  39.614  19.398  1.00 27.56           C  
ATOM   1212  CD1 LEU A 153      64.989  39.999  19.758  1.00 31.23           C  
ATOM   1213  CD2 LEU A 153      62.577  40.525  20.128  1.00 30.44           C  
ATOM   1214  N   GLU A 154      60.273  39.727  17.666  1.00 25.19           N  
ATOM   1215  CA  GLU A 154      58.973  39.918  18.336  1.00 25.29           C  
ATOM   1216  C   GLU A 154      57.974  38.779  18.021  1.00 26.04           C  
ATOM   1217  O   GLU A 154      57.344  38.208  18.957  1.00 26.46           O  
ATOM   1218  CB  GLU A 154      58.283  41.186  17.917  1.00 26.57           C  
ATOM   1219  CG  GLU A 154      58.975  42.541  18.092  1.00 30.02           C  
ATOM   1220  CD  GLU A 154      58.748  43.139  19.439  1.00 34.87           C  
ATOM   1221  OE1 GLU A 154      58.024  42.499  20.303  1.00 42.03           O  
ATOM   1222  OE2 GLU A 154      59.256  44.270  19.638  1.00 38.13           O1-
ATOM   1223  N   SER A 155      57.798  38.486  16.721  1.00 23.36           N  
ATOM   1224  CA  SER A 155      56.817  37.544  16.260  1.00 22.74           C  
ATOM   1225  C   SER A 155      57.230  36.067  16.171  1.00 22.63           C  
ATOM   1226  O   SER A 155      56.365  35.201  16.034  1.00 24.29           O  
ATOM   1227  CB  SER A 155      56.270  37.953  14.886  1.00 23.09           C  
ATOM   1228  OG  SER A 155      55.865  39.301  14.842  1.00 21.65           O  
ATOM   1229  N   PHE A 156      58.496  35.758  16.201  1.00 23.05           N  
ATOM   1230  CA  PHE A 156      58.932  34.385  16.140  1.00 23.53           C  
ATOM   1231  C   PHE A 156      59.687  33.882  17.424  1.00 24.37           C  
ATOM   1232  O   PHE A 156      59.275  32.924  18.044  1.00 24.52           O  
ATOM   1233  CB  PHE A 156      59.773  34.172  14.870  1.00 23.16           C  
ATOM   1234  CG  PHE A 156      60.412  32.812  14.802  1.00 23.85           C  
ATOM   1235  CD1 PHE A 156      59.624  31.676  14.753  1.00 22.80           C  
ATOM   1236  CD2 PHE A 156      61.784  32.666  14.894  1.00 25.79           C  
ATOM   1237  CE1 PHE A 156      60.208  30.402  14.691  1.00 27.73           C  
ATOM   1238  CE2 PHE A 156      62.374  31.405  14.893  1.00 27.03           C  
ATOM   1239  CZ  PHE A 156      61.592  30.264  14.770  1.00 25.85           C  
ATOM   1240  N   LEU A 157      60.774  34.521  17.818  1.00 25.71           N  
ATOM   1241  CA  LEU A 157      61.517  34.108  18.996  1.00 27.05           C  
ATOM   1242  C   LEU A 157      60.708  34.281  20.318  1.00 28.76           C  
ATOM   1243  O   LEU A 157      60.619  33.364  21.084  1.00 28.50           O  
ATOM   1244  CB  LEU A 157      62.822  34.874  19.094  1.00 27.91           C  
ATOM   1245  CG  LEU A 157      63.797  34.748  17.921  1.00 28.24           C  
ATOM   1246  CD1 LEU A 157      64.957  35.698  18.133  1.00 31.01           C  
ATOM   1247  CD2 LEU A 157      64.263  33.344  17.779  1.00 29.06           C  
ATOM   1248  N   PHE A 158      60.116  35.439  20.559  1.00 29.82           N  
ATOM   1249  CA  PHE A 158      59.410  35.698  21.822  1.00 32.39           C  
ATOM   1250  C   PHE A 158      58.202  34.853  21.952  1.00 33.77           C  
ATOM   1251  O   PHE A 158      58.032  34.112  22.932  1.00 33.25           O  
ATOM   1252  CB  PHE A 158      58.820  37.104  21.862  1.00 32.49           C  
ATOM   1253  CG  PHE A 158      59.556  37.984  22.676  1.00 37.08           C  
ATOM   1254  CD1 PHE A 158      60.094  39.127  22.138  1.00 46.90           C  
ATOM   1255  CD2 PHE A 158      59.695  37.732  23.997  1.00 40.21           C  
ATOM   1256  CE1 PHE A 158      60.824  39.970  22.918  1.00 46.19           C  
ATOM   1257  CE2 PHE A 158      60.419  38.559  24.760  1.00 42.81           C  
ATOM   1258  CZ  PHE A 158      60.987  39.673  24.219  1.00 46.13           C  
ATOM   1259  N   TYR A 159      57.325  35.038  20.960  1.00 34.07           N  
ATOM   1260  CA  TYR A 159      56.099  34.272  20.861  1.00 34.69           C  
ATOM   1261  C   TYR A 159      56.308  32.819  21.063  1.00 34.66           C  
ATOM   1262  O   TYR A 159      55.423  32.189  21.671  1.00 35.67           O  
ATOM   1263  CB  TYR A 159      55.424  34.441  19.509  1.00 34.42           C  
ATOM   1264  CG  TYR A 159      54.132  35.203  19.614  1.00 36.74           C  
ATOM   1265  CD1 TYR A 159      54.137  36.569  19.584  1.00 39.29           C  
ATOM   1266  CD2 TYR A 159      52.941  34.558  19.718  1.00 39.26           C  
ATOM   1267  CE1 TYR A 159      53.013  37.293  19.609  1.00 42.08           C  
ATOM   1268  CE2 TYR A 159      51.747  35.279  19.763  1.00 43.36           C  
ATOM   1269  CZ  TYR A 159      51.795  36.657  19.711  1.00 46.09           C  
ATOM   1270  OH  TYR A 159      50.635  37.441  19.764  1.00 50.75           O  
ATOM   1271  N   SER A 160      57.437  32.279  20.606  1.00 33.27           N  
ATOM   1272  CA  SER A 160      57.632  30.860  20.832  1.00 34.19           C  
ATOM   1273  C   SER A 160      57.759  30.501  22.273  1.00 34.77           C  
ATOM   1274  O   SER A 160      57.387  29.420  22.607  1.00 35.99           O  
ATOM   1275  CB  SER A 160      58.842  30.295  20.068  1.00 34.08           C  
ATOM   1276  OG  SER A 160      58.494  30.252  18.658  1.00 33.16           O  
ATOM   1277  N   GLY A 161      58.306  31.395  23.124  1.00 34.60           N  
ATOM   1278  CA  GLY A 161      58.488  31.131  24.564  1.00 32.55           C  
ATOM   1279  C   GLY A 161      57.208  31.274  25.354  1.00 30.70           C  
ATOM   1280  O   GLY A 161      57.091  30.785  26.479  1.00 30.66           O  
ATOM   1281  N   PHE A 162      56.191  31.809  24.717  1.00 28.95           N  
ATOM   1282  CA  PHE A 162      54.890  31.820  25.337  1.00 28.93           C  
ATOM   1283  C   PHE A 162      54.212  30.468  25.357  1.00 26.91           C  
ATOM   1284  O   PHE A 162      53.125  30.346  25.920  1.00 23.82           O  
ATOM   1285  CB  PHE A 162      53.941  32.828  24.674  1.00 30.51           C  
ATOM   1286  CG  PHE A 162      54.452  34.243  24.659  1.00 34.54           C  
ATOM   1287  CD1 PHE A 162      55.309  34.728  25.661  1.00 36.68           C  
ATOM   1288  CD2 PHE A 162      54.106  35.096  23.609  1.00 39.07           C  
ATOM   1289  CE1 PHE A 162      55.812  36.044  25.613  1.00 37.45           C  
ATOM   1290  CE2 PHE A 162      54.607  36.411  23.567  1.00 38.60           C  
ATOM   1291  CZ  PHE A 162      55.452  36.877  24.571  1.00 38.10           C  
ATOM   1292  N   TYR A 163      54.824  29.447  24.733  1.00 25.68           N  
ATOM   1293  CA  TYR A 163      54.167  28.141  24.668  1.00 25.37           C  
ATOM   1294  C   TYR A 163      53.900  27.605  26.073  1.00 23.53           C  
ATOM   1295  O   TYR A 163      52.819  27.186  26.410  1.00 23.49           O  
ATOM   1296  CB  TYR A 163      55.016  27.133  23.885  1.00 25.36           C  
ATOM   1297  CG  TYR A 163      54.348  25.763  23.787  1.00 28.50           C  
ATOM   1298  CD1 TYR A 163      53.601  25.432  22.684  1.00 28.75           C  
ATOM   1299  CD2 TYR A 163      54.470  24.811  24.823  1.00 29.11           C  
ATOM   1300  CE1 TYR A 163      53.007  24.208  22.576  1.00 30.53           C  
ATOM   1301  CE2 TYR A 163      53.835  23.566  24.734  1.00 29.54           C  
ATOM   1302  CZ  TYR A 163      53.114  23.280  23.603  1.00 30.76           C  
ATOM   1303  OH  TYR A 163      52.483  22.095  23.447  1.00 31.30           O  
ATOM   1304  N   LEU A 164      54.914  27.649  26.888  1.00 25.35           N  
ATOM   1305  CA  LEU A 164      54.915  27.012  28.201  1.00 26.26           C  
ATOM   1306  C   LEU A 164      53.885  27.590  29.149  1.00 25.87           C  
ATOM   1307  O   LEU A 164      53.099  26.825  29.723  1.00 26.33           O  
ATOM   1308  CB  LEU A 164      56.301  27.071  28.794  1.00 26.31           C  
ATOM   1309  CG  LEU A 164      56.542  26.054  29.904  1.00 30.14           C  
ATOM   1310  CD1 LEU A 164      56.235  24.554  29.612  1.00 30.22           C  
ATOM   1311  CD2 LEU A 164      57.976  26.215  30.213  1.00 32.82           C  
ATOM   1312  N   PRO A 165      53.849  28.909  29.348  1.00 25.18           N  
ATOM   1313  CA  PRO A 165      52.805  29.459  30.223  1.00 25.51           C  
ATOM   1314  C   PRO A 165      51.372  29.191  29.720  1.00 25.40           C  
ATOM   1315  O   PRO A 165      50.424  29.102  30.557  1.00 24.14           O  
ATOM   1316  CB  PRO A 165      53.113  30.985  30.280  1.00 26.37           C  
ATOM   1317  CG  PRO A 165      54.173  31.218  29.253  1.00 26.81           C  
ATOM   1318  CD  PRO A 165      54.813  29.930  28.922  1.00 24.88           C  
ATOM   1319  N   MET A 166      51.203  29.065  28.407  1.00 24.06           N  
ATOM   1320  CA  MET A 166      49.889  28.718  27.889  1.00 25.24           C  
ATOM   1321  C   MET A 166      49.583  27.205  28.040  1.00 24.25           C  
ATOM   1322  O   MET A 166      48.436  26.795  28.242  1.00 24.22           O  
ATOM   1323  CB  MET A 166      49.777  29.165  26.429  1.00 26.17           C  
ATOM   1324  CG  MET A 166      49.931  30.736  26.214  1.00 30.16           C  
ATOM   1325  SD  MET A 166      48.737  31.664  27.126  1.00 36.73           S  
ATOM   1326  CE  MET A 166      49.730  32.374  28.446  1.00 33.65           C  
ATOM   1327  N   TYR A 167      50.614  26.388  27.930  1.00 23.99           N  
ATOM   1328  CA  TYR A 167      50.513  24.978  28.318  1.00 24.40           C  
ATOM   1329  C   TYR A 167      50.043  24.835  29.778  1.00 24.74           C  
ATOM   1330  O   TYR A 167      49.058  24.127  30.056  1.00 24.83           O  
ATOM   1331  CB  TYR A 167      51.833  24.258  28.114  1.00 23.80           C  
ATOM   1332  CG  TYR A 167      51.924  22.894  28.770  1.00 25.07           C  
ATOM   1333  CD1 TYR A 167      51.335  21.732  28.195  1.00 25.07           C  
ATOM   1334  CD2 TYR A 167      52.682  22.741  29.933  1.00 24.98           C  
ATOM   1335  CE1 TYR A 167      51.460  20.441  28.854  1.00 24.56           C  
ATOM   1336  CE2 TYR A 167      52.808  21.522  30.561  1.00 26.98           C  
ATOM   1337  CZ  TYR A 167      52.194  20.379  30.050  1.00 27.31           C  
ATOM   1338  OH  TYR A 167      52.429  19.218  30.792  1.00 29.01           O  
ATOM   1339  N   TRP A 168      50.694  25.522  30.700  1.00 24.67           N  
ATOM   1340  CA  TRP A 168      50.304  25.358  32.105  1.00 24.86           C  
ATOM   1341  C   TRP A 168      48.876  25.849  32.334  1.00 25.52           C  
ATOM   1342  O   TRP A 168      48.123  25.255  33.070  1.00 24.65           O  
ATOM   1343  CB  TRP A 168      51.236  26.104  33.034  1.00 24.74           C  
ATOM   1344  CG  TRP A 168      52.580  25.492  33.136  1.00 24.83           C  
ATOM   1345  CD1 TRP A 168      53.790  26.127  32.940  1.00 21.43           C  
ATOM   1346  CD2 TRP A 168      52.881  24.150  33.516  1.00 24.27           C  
ATOM   1347  CE2 TRP A 168      54.279  24.008  33.466  1.00 24.73           C  
ATOM   1348  CE3 TRP A 168      52.107  23.037  33.909  1.00 26.89           C  
ATOM   1349  NE1 TRP A 168      54.803  25.229  33.123  1.00 23.42           N  
ATOM   1350  CZ2 TRP A 168      54.923  22.795  33.782  1.00 27.63           C  
ATOM   1351  CZ3 TRP A 168      52.768  21.810  34.219  1.00 25.45           C  
ATOM   1352  CH2 TRP A 168      54.120  21.699  34.131  1.00 24.14           C  
ATOM   1353  N   SER A 169      48.519  26.943  31.675  1.00 26.20           N  
ATOM   1354  CA  SER A 169      47.203  27.546  31.798  1.00 27.12           C  
ATOM   1355  C   SER A 169      46.114  26.594  31.268  1.00 27.89           C  
ATOM   1356  O   SER A 169      45.027  26.554  31.806  1.00 27.91           O  
ATOM   1357  CB  SER A 169      47.205  28.844  30.962  1.00 27.65           C  
ATOM   1358  OG  SER A 169      45.993  29.514  31.036  1.00 30.20           O  
ATOM   1359  N   SER A 170      46.419  25.858  30.196  1.00 28.60           N  
ATOM   1360  CA  SER A 170      45.501  24.864  29.625  1.00 29.68           C  
ATOM   1361  C   SER A 170      45.256  23.650  30.551  1.00 30.63           C  
ATOM   1362  O   SER A 170      44.246  22.997  30.426  1.00 30.22           O  
ATOM   1363  CB  SER A 170      45.986  24.382  28.275  1.00 29.19           C  
ATOM   1364  OG  SER A 170      47.150  23.626  28.368  1.00 30.80           O  
ATOM   1365  N   ARG A 171      46.182  23.408  31.489  1.00 30.69           N  
ATOM   1366  CA  ARG A 171      46.012  22.424  32.551  1.00 30.14           C  
ATOM   1367  C   ARG A 171      45.555  23.068  33.848  1.00 29.73           C  
ATOM   1368  O   ARG A 171      45.649  22.452  34.843  1.00 30.54           O  
ATOM   1369  CB  ARG A 171      47.336  21.726  32.778  1.00 30.39           C  
ATOM   1370  CG  ARG A 171      47.909  21.009  31.541  1.00 31.25           C  
ATOM   1371  CD  ARG A 171      49.173  20.149  31.835  1.00 32.37           C  
ATOM   1372  NE  ARG A 171      48.941  19.267  32.961  1.00 32.50           N  
ATOM   1373  CZ  ARG A 171      49.839  18.514  33.563  1.00 34.72           C  
ATOM   1374  NH1 ARG A 171      51.073  18.489  33.131  1.00 34.80           N1+
ATOM   1375  NH2 ARG A 171      49.476  17.747  34.609  1.00 32.38           N  
ATOM   1376  N   ALA A 172      45.114  24.327  33.828  1.00 29.12           N  
ATOM   1377  CA  ALA A 172      44.610  25.059  34.982  1.00 29.02           C  
ATOM   1378  C   ALA A 172      45.655  25.197  36.088  1.00 29.91           C  
ATOM   1379  O   ALA A 172      45.310  25.245  37.242  1.00 30.95           O  
ATOM   1380  CB  ALA A 172      43.279  24.436  35.526  1.00 30.01           C  
ATOM   1381  N   LYS A 173      46.930  25.289  35.719  1.00 29.56           N  
ATOM   1382  CA  LYS A 173      48.000  25.603  36.635  1.00 29.27           C  
ATOM   1383  C   LYS A 173      48.674  26.951  36.294  1.00 29.26           C  
ATOM   1384  O   LYS A 173      48.684  27.402  35.131  1.00 27.39           O  
ATOM   1385  CB  LYS A 173      49.034  24.504  36.585  1.00 29.75           C  
ATOM   1386  CG  LYS A 173      48.480  23.116  36.988  1.00 30.33           C  
ATOM   1387  CD  LYS A 173      49.618  22.147  37.019  1.00 31.49           C  
ATOM   1388  CE  LYS A 173      49.205  20.719  37.369  1.00 33.10           C  
ATOM   1389  NZ  LYS A 173      48.958  20.571  38.811  1.00 34.18           N1+
ATOM   1390  N   LEU A 174      49.226  27.597  37.318  1.00 27.67           N  
ATOM   1391  CA  LEU A 174      49.929  28.874  37.136  1.00 27.87           C  
ATOM   1392  C   LEU A 174      49.096  29.887  36.341  1.00 27.17           C  
ATOM   1393  O   LEU A 174      49.607  30.581  35.452  1.00 24.95           O  
ATOM   1394  CB  LEU A 174      51.286  28.642  36.455  1.00 27.72           C  
ATOM   1395  CG  LEU A 174      52.151  27.593  37.166  1.00 30.02           C  
ATOM   1396  CD1 LEU A 174      53.455  27.424  36.373  1.00 32.07           C  
ATOM   1397  CD2 LEU A 174      52.439  28.008  38.585  1.00 31.00           C  
ATOM   1398  N   THR A 175      47.825  29.982  36.675  1.00 27.69           N  
ATOM   1399  CA  THR A 175      46.940  30.794  35.892  1.00 29.08           C  
ATOM   1400  C   THR A 175      47.163  32.296  36.115  1.00 29.25           C  
ATOM   1401  O   THR A 175      46.735  33.075  35.297  1.00 29.17           O  
ATOM   1402  CB  THR A 175      45.465  30.449  36.114  1.00 29.86           C  
ATOM   1403  CG2 THR A 175      45.181  28.926  36.003  1.00 31.73           C  
ATOM   1404  OG1 THR A 175      45.083  30.773  37.436  1.00 31.79           O  
ATOM   1405  N   ASN A 176      47.763  32.718  37.221  1.00 29.32           N  
ATOM   1406  CA  ASN A 176      47.964  34.158  37.399  1.00 29.20           C  
ATOM   1407  C   ASN A 176      49.215  34.617  36.617  1.00 28.65           C  
ATOM   1408  O   ASN A 176      49.258  35.699  36.048  1.00 28.45           O  
ATOM   1409  CB  ASN A 176      48.106  34.528  38.879  1.00 29.82           C  
ATOM   1410  CG  ASN A 176      46.778  34.348  39.658  1.00 30.17           C  
ATOM   1411  ND2 ASN A 176      46.633  33.203  40.340  1.00 24.12           N  
ATOM   1412  OD1 ASN A 176      45.907  35.209  39.609  1.00 30.27           O  
ATOM   1413  N   THR A 177      50.208  33.758  36.600  1.00 27.61           N  
ATOM   1414  CA  THR A 177      51.372  33.947  35.812  1.00 28.15           C  
ATOM   1415  C   THR A 177      50.923  34.089  34.399  1.00 27.62           C  
ATOM   1416  O   THR A 177      51.372  34.984  33.711  1.00 28.23           O  
ATOM   1417  CB  THR A 177      52.293  32.753  35.985  1.00 27.58           C  
ATOM   1418  CG2 THR A 177      53.469  32.870  35.094  1.00 29.13           C  
ATOM   1419  OG1 THR A 177      52.861  32.788  37.291  1.00 28.09           O  
ATOM   1420  N   ALA A 178      49.985  33.241  33.988  1.00 27.49           N  
ATOM   1421  CA  ALA A 178      49.459  33.288  32.644  1.00 27.86           C  
ATOM   1422  C   ALA A 178      48.804  34.627  32.337  1.00 27.69           C  
ATOM   1423  O   ALA A 178      48.945  35.124  31.224  1.00 26.86           O  
ATOM   1424  CB  ALA A 178      48.488  32.123  32.353  1.00 27.70           C  
ATOM   1425  N   ASP A 179      48.102  35.224  33.289  1.00 27.61           N  
ATOM   1426  CA  ASP A 179      47.460  36.503  32.998  1.00 29.34           C  
ATOM   1427  C   ASP A 179      48.532  37.558  32.761  1.00 29.51           C  
ATOM   1428  O   ASP A 179      48.338  38.425  31.924  1.00 30.85           O  
ATOM   1429  CB  ASP A 179      46.574  37.011  34.153  1.00 30.48           C  
ATOM   1430  CG  ASP A 179      45.393  36.118  34.422  1.00 32.53           C  
ATOM   1431  OD1 ASP A 179      44.783  35.645  33.445  1.00 34.35           O  
ATOM   1432  OD2 ASP A 179      45.018  35.840  35.596  1.00 38.44           O1-
ATOM   1433  N   MET A 180      49.644  37.456  33.490  1.00 27.98           N  
ATOM   1434  CA  MET A 180      50.785  38.328  33.289  1.00 29.05           C  
ATOM   1435  C   MET A 180      51.358  38.152  31.875  1.00 27.62           C  
ATOM   1436  O   MET A 180      51.555  39.150  31.172  1.00 27.87           O  
ATOM   1437  CB  MET A 180      51.866  38.065  34.326  1.00 29.46           C  
ATOM   1438  CG  MET A 180      53.148  38.922  34.227  1.00 32.45           C  
ATOM   1439  SD  MET A 180      53.020  40.318  35.303  1.00 32.64           S  
ATOM   1440  CE  MET A 180      53.425  39.528  36.824  1.00 31.70           C  
ATOM   1441  N   ILE A 181      51.563  36.911  31.436  1.00 26.54           N  
ATOM   1442  CA  ILE A 181      52.121  36.654  30.129  1.00 26.37           C  
ATOM   1443  C   ILE A 181      51.177  37.164  29.066  1.00 27.31           C  
ATOM   1444  O   ILE A 181      51.654  37.645  28.041  1.00 27.37           O  
ATOM   1445  CB  ILE A 181      52.443  35.127  29.885  1.00 27.32           C  
ATOM   1446  CG1 ILE A 181      53.449  34.571  30.913  1.00 28.58           C  
ATOM   1447  CG2 ILE A 181      53.040  34.946  28.556  1.00 27.32           C  
ATOM   1448  CD1 ILE A 181      54.598  35.446  31.238  1.00 27.75           C  
ATOM   1449  N   ARG A 182      49.866  37.120  29.289  1.00 27.03           N  
ATOM   1450  CA  ARG A 182      48.912  37.646  28.288  1.00 29.15           C  
ATOM   1451  C   ARG A 182      48.968  39.186  28.133  1.00 28.64           C  
ATOM   1452  O   ARG A 182      48.603  39.701  27.085  1.00 28.32           O  
ATOM   1453  CB  ARG A 182      47.442  37.218  28.582  1.00 29.87           C  
ATOM   1454  CG  ARG A 182      47.159  35.721  28.137  1.00 35.69           C  
ATOM   1455  CD  ARG A 182      45.670  35.208  28.245  1.00 38.21           C  
ATOM   1456  NE  ARG A 182      45.400  34.885  29.632  1.00 43.22           N  
ATOM   1457  CZ  ARG A 182      45.446  33.672  30.198  1.00 45.02           C  
ATOM   1458  NH1 ARG A 182      45.700  32.576  29.487  1.00 43.04           N1+
ATOM   1459  NH2 ARG A 182      45.213  33.568  31.523  1.00 46.92           N  
ATOM   1460  N   LEU A 183      49.390  39.899  29.180  1.00 27.07           N  
ATOM   1461  CA  LEU A 183      49.676  41.321  29.062  1.00 26.25           C  
ATOM   1462  C   LEU A 183      50.883  41.564  28.128  1.00 25.31           C  
ATOM   1463  O   LEU A 183      50.809  42.417  27.258  1.00 25.73           O  
ATOM   1464  CB  LEU A 183      49.876  41.962  30.452  1.00 26.12           C  
ATOM   1465  CG  LEU A 183      48.632  41.887  31.384  1.00 28.00           C  
ATOM   1466  CD1 LEU A 183      48.935  42.490  32.754  1.00 29.13           C  
ATOM   1467  CD2 LEU A 183      47.452  42.617  30.801  1.00 30.26           C  
ATOM   1468  N   ILE A 184      51.959  40.803  28.278  1.00 24.35           N  
ATOM   1469  CA  ILE A 184      53.104  40.844  27.348  1.00 23.86           C  
ATOM   1470  C   ILE A 184      52.671  40.507  25.934  1.00 25.46           C  
ATOM   1471  O   ILE A 184      53.010  41.248  24.990  1.00 25.64           O  
ATOM   1472  CB  ILE A 184      54.208  39.917  27.800  1.00 23.44           C  
ATOM   1473  CG1 ILE A 184      54.603  40.271  29.256  1.00 22.42           C  
ATOM   1474  CG2 ILE A 184      55.430  39.911  26.810  1.00 24.75           C  
ATOM   1475  CD1 ILE A 184      55.674  39.362  29.860  1.00 21.64           C  
ATOM   1476  N   ILE A 185      51.823  39.494  25.784  1.00 25.71           N  
ATOM   1477  CA  ILE A 185      51.430  39.049  24.452  1.00 26.46           C  
ATOM   1478  C   ILE A 185      50.652  40.135  23.753  1.00 26.46           C  
ATOM   1479  O   ILE A 185      50.850  40.399  22.566  1.00 27.34           O  
ATOM   1480  CB  ILE A 185      50.602  37.765  24.485  1.00 26.19           C  
ATOM   1481  CG1 ILE A 185      51.485  36.614  24.849  1.00 27.28           C  
ATOM   1482  CG2 ILE A 185      49.914  37.501  23.064  1.00 27.52           C  
ATOM   1483  CD1 ILE A 185      50.715  35.364  25.361  1.00 29.67           C  
ATOM   1484  N   ARG A 186      49.786  40.792  24.486  1.00 26.42           N  
ATOM   1485  CA  ARG A 186      48.993  41.886  23.911  1.00 25.89           C  
ATOM   1486  C   ARG A 186      49.860  43.026  23.385  1.00 26.19           C  
ATOM   1487  O   ARG A 186      49.450  43.720  22.458  1.00 26.50           O  
ATOM   1488  CB  ARG A 186      48.042  42.405  24.986  1.00 26.88           C  
ATOM   1489  CG  ARG A 186      46.918  43.416  24.551  1.00 25.37           C  
ATOM   1490  CD  ARG A 186      46.026  43.815  25.715  1.00 24.01           C  
ATOM   1491  NE  ARG A 186      46.772  44.457  26.802  1.00 25.55           N  
ATOM   1492  CZ  ARG A 186      46.237  45.037  27.897  1.00 27.55           C  
ATOM   1493  NH1 ARG A 186      44.944  45.012  28.131  1.00 27.64           N1+
ATOM   1494  NH2 ARG A 186      47.019  45.621  28.811  1.00 29.15           N  
ATOM   1495  N   ASP A 187      51.026  43.268  24.006  1.00 25.02           N  
ATOM   1496  CA  ASP A 187      51.918  44.298  23.488  1.00 25.05           C  
ATOM   1497  C   ASP A 187      52.700  43.740  22.300  1.00 24.33           C  
ATOM   1498  O   ASP A 187      52.770  44.403  21.328  1.00 24.51           O  
ATOM   1499  CB  ASP A 187      52.896  44.791  24.536  1.00 24.14           C  
ATOM   1500  CG  ASP A 187      52.218  45.467  25.698  1.00 26.34           C  
ATOM   1501  OD1 ASP A 187      51.115  46.080  25.509  1.00 22.76           O  
ATOM   1502  OD2 ASP A 187      52.753  45.401  26.839  1.00 24.89           O1-
ATOM   1503  N   GLU A 188      53.287  42.551  22.408  1.00 23.48           N  
ATOM   1504  CA  GLU A 188      54.094  41.936  21.336  1.00 26.21           C  
ATOM   1505  C   GLU A 188      53.360  41.782  19.972  1.00 24.78           C  
ATOM   1506  O   GLU A 188      53.928  42.034  18.955  1.00 23.89           O  
ATOM   1507  CB  GLU A 188      54.754  40.591  21.761  1.00 27.35           C  
ATOM   1508  CG  GLU A 188      56.287  40.613  21.820  1.00 35.38           C  
ATOM   1509  CD  GLU A 188      56.892  41.427  23.025  1.00 44.17           C  
ATOM   1510  OE1 GLU A 188      57.298  40.736  24.064  1.00 48.60           O  
ATOM   1511  OE2 GLU A 188      57.038  42.723  22.948  1.00 33.16           O1-
ATOM   1512  N   ALA A 189      52.102  41.401  19.991  1.00 24.36           N  
ATOM   1513  CA  ALA A 189      51.287  41.323  18.806  1.00 25.23           C  
ATOM   1514  C   ALA A 189      51.285  42.670  18.075  1.00 25.69           C  
ATOM   1515  O   ALA A 189      51.404  42.678  16.849  1.00 25.45           O  
ATOM   1516  CB  ALA A 189      49.842  40.930  19.155  1.00 25.80           C  
ATOM   1517  N   VAL A 190      51.228  43.794  18.818  1.00 23.73           N  
ATOM   1518  CA  VAL A 190      51.222  45.098  18.179  1.00 22.12           C  
ATOM   1519  C   VAL A 190      52.630  45.474  17.735  1.00 21.20           C  
ATOM   1520  O   VAL A 190      52.813  45.996  16.654  1.00 20.58           O  
ATOM   1521  CB  VAL A 190      50.643  46.149  19.116  1.00 22.77           C  
ATOM   1522  CG1 VAL A 190      50.710  47.540  18.491  1.00 22.14           C  
ATOM   1523  CG2 VAL A 190      49.186  45.759  19.492  1.00 21.24           C  
ATOM   1524  N   HIS A 191      53.627  45.271  18.587  1.00 19.91           N  
ATOM   1525  CA  HIS A 191      55.002  45.511  18.197  1.00 19.60           C  
ATOM   1526  C   HIS A 191      55.417  44.892  16.844  1.00 19.72           C  
ATOM   1527  O   HIS A 191      56.021  45.550  15.970  1.00 18.66           O  
ATOM   1528  CB  HIS A 191      55.982  45.004  19.253  1.00 19.36           C  
ATOM   1529  CG  HIS A 191      55.852  45.680  20.576  1.00 20.76           C  
ATOM   1530  CD2 HIS A 191      55.052  46.690  20.995  1.00 22.46           C  
ATOM   1531  ND1 HIS A 191      56.658  45.366  21.639  1.00 20.56           N  
ATOM   1532  CE1 HIS A 191      56.284  46.077  22.693  1.00 21.11           C  
ATOM   1533  NE2 HIS A 191      55.330  46.907  22.325  1.00 21.13           N  
ATOM   1534  N   GLY A 192      55.141  43.614  16.695  1.00 20.07           N  
ATOM   1535  CA  GLY A 192      55.560  42.894  15.503  1.00 20.77           C  
ATOM   1536  C   GLY A 192      54.826  43.397  14.266  1.00 21.15           C  
ATOM   1537  O   GLY A 192      55.441  43.607  13.206  1.00 20.23           O  
ATOM   1538  N   TYR A 193      53.514  43.527  14.401  1.00 20.50           N  
ATOM   1539  CA  TYR A 193      52.696  44.148  13.394  1.00 21.37           C  
ATOM   1540  C   TYR A 193      53.249  45.494  12.867  1.00 20.84           C  
ATOM   1541  O   TYR A 193      53.452  45.685  11.660  1.00 20.39           O  
ATOM   1542  CB  TYR A 193      51.242  44.293  13.892  1.00 21.78           C  
ATOM   1543  CG  TYR A 193      50.463  45.242  13.010  1.00 24.10           C  
ATOM   1544  CD1 TYR A 193      49.929  44.809  11.767  1.00 29.23           C  
ATOM   1545  CD2 TYR A 193      50.290  46.571  13.385  1.00 25.84           C  
ATOM   1546  CE1 TYR A 193      49.229  45.700  10.932  1.00 25.76           C  
ATOM   1547  CE2 TYR A 193      49.611  47.464  12.582  1.00 26.85           C  
ATOM   1548  CZ  TYR A 193      49.103  47.021  11.358  1.00 28.84           C  
ATOM   1549  OH  TYR A 193      48.462  47.924  10.601  1.00 32.97           O  
ATOM   1550  N   TYR A 194      53.519  46.390  13.806  1.00 20.81           N  
ATOM   1551  CA  TYR A 194      53.847  47.792  13.530  1.00 20.51           C  
ATOM   1552  C   TYR A 194      55.204  47.916  12.863  1.00 21.01           C  
ATOM   1553  O   TYR A 194      55.357  48.607  11.879  1.00 19.16           O  
ATOM   1554  CB  TYR A 194      53.877  48.602  14.838  1.00 20.24           C  
ATOM   1555  CG  TYR A 194      54.187  50.061  14.689  1.00 19.15           C  
ATOM   1556  CD1 TYR A 194      53.358  50.868  13.949  1.00 20.76           C  
ATOM   1557  CD2 TYR A 194      55.300  50.631  15.294  1.00 19.00           C  
ATOM   1558  CE1 TYR A 194      53.610  52.183  13.797  1.00 21.53           C  
ATOM   1559  CE2 TYR A 194      55.548  51.984  15.194  1.00 19.25           C  
ATOM   1560  CZ  TYR A 194      54.677  52.757  14.435  1.00 20.68           C  
ATOM   1561  OH  TYR A 194      54.845  54.090  14.238  1.00 20.91           O  
ATOM   1562  N   ILE A 195      56.180  47.243  13.440  1.00 21.02           N  
ATOM   1563  CA  ILE A 195      57.495  47.223  12.875  1.00 22.32           C  
ATOM   1564  C   ILE A 195      57.519  46.564  11.484  1.00 22.24           C  
ATOM   1565  O   ILE A 195      58.198  47.063  10.598  1.00 22.01           O  
ATOM   1566  CB  ILE A 195      58.443  46.548  13.841  1.00 23.17           C  
ATOM   1567  CG1 ILE A 195      58.622  47.428  15.058  1.00 23.83           C  
ATOM   1568  CG2 ILE A 195      59.844  46.330  13.199  1.00 25.30           C  
ATOM   1569  CD1 ILE A 195      59.393  46.671  16.169  1.00 29.05           C  
ATOM   1570  N   GLY A 196      56.811  45.452  11.303  1.00 21.40           N  
ATOM   1571  CA  GLY A 196      56.655  44.849   9.974  1.00 21.65           C  
ATOM   1572  C   GLY A 196      55.993  45.786   8.959  1.00 22.04           C  
ATOM   1573  O   GLY A 196      56.331  45.808   7.771  1.00 20.35           O  
ATOM   1574  N   TYR A 197      55.035  46.574   9.449  1.00 22.57           N  
ATOM   1575  CA  TYR A 197      54.327  47.537   8.637  1.00 22.07           C  
ATOM   1576  C   TYR A 197      55.313  48.587   8.187  1.00 22.01           C  
ATOM   1577  O   TYR A 197      55.340  48.949   7.028  1.00 21.12           O  
ATOM   1578  CB  TYR A 197      53.237  48.134   9.469  1.00 22.98           C  
ATOM   1579  CG  TYR A 197      52.546  49.333   8.874  1.00 23.90           C  
ATOM   1580  CD1 TYR A 197      53.024  50.600   9.137  1.00 26.16           C  
ATOM   1581  CD2 TYR A 197      51.389  49.208   8.116  1.00 27.68           C  
ATOM   1582  CE1 TYR A 197      52.427  51.697   8.620  1.00 27.00           C  
ATOM   1583  CE2 TYR A 197      50.750  50.338   7.596  1.00 28.67           C  
ATOM   1584  CZ  TYR A 197      51.287  51.574   7.874  1.00 28.01           C  
ATOM   1585  OH  TYR A 197      50.768  52.737   7.414  1.00 27.93           O  
ATOM   1586  N   LYS A 198      56.195  49.010   9.098  1.00 21.98           N  
ATOM   1587  CA  LYS A 198      57.127  50.025   8.742  1.00 20.98           C  
ATOM   1588  C   LYS A 198      58.186  49.465   7.791  1.00 21.42           C  
ATOM   1589  O   LYS A 198      58.679  50.213   6.945  1.00 21.92           O  
ATOM   1590  CB  LYS A 198      57.740  50.667   9.977  1.00 21.27           C  
ATOM   1591  CG  LYS A 198      56.752  51.571  10.783  1.00 20.55           C  
ATOM   1592  CD  LYS A 198      56.368  52.845  10.029  1.00 20.36           C  
ATOM   1593  CE  LYS A 198      55.592  53.810  10.902  1.00 18.48           C  
ATOM   1594  NZ  LYS A 198      55.631  55.204  10.369  1.00 19.80           N1+
ATOM   1595  N   PHE A 199      58.547  48.184   7.954  1.00 20.46           N  
ATOM   1596  CA  PHE A 199      59.357  47.480   6.987  1.00 21.15           C  
ATOM   1597  C   PHE A 199      58.745  47.553   5.593  1.00 21.54           C  
ATOM   1598  O   PHE A 199      59.441  47.892   4.671  1.00 21.70           O  
ATOM   1599  CB  PHE A 199      59.596  46.023   7.384  1.00 20.56           C  
ATOM   1600  CG  PHE A 199      60.287  45.168   6.312  1.00 20.40           C  
ATOM   1601  CD1 PHE A 199      61.671  45.242   6.109  1.00 20.80           C  
ATOM   1602  CD2 PHE A 199      59.568  44.236   5.583  1.00 20.73           C  
ATOM   1603  CE1 PHE A 199      62.292  44.467   5.155  1.00 18.62           C  
ATOM   1604  CE2 PHE A 199      60.191  43.410   4.637  1.00 19.14           C  
ATOM   1605  CZ  PHE A 199      61.574  43.529   4.442  1.00 19.10           C  
ATOM   1606  N   GLN A 200      57.463  47.233   5.453  1.00 22.42           N  
ATOM   1607  CA  GLN A 200      56.805  47.264   4.139  1.00 23.17           C  
ATOM   1608  C   GLN A 200      56.815  48.689   3.557  1.00 24.40           C  
ATOM   1609  O   GLN A 200      57.171  48.861   2.440  1.00 24.96           O  
ATOM   1610  CB  GLN A 200      55.401  46.641   4.211  1.00 22.15           C  
ATOM   1611  CG  GLN A 200      55.405  45.186   4.711  1.00 21.41           C  
ATOM   1612  CD  GLN A 200      54.020  44.653   4.848  1.00 20.34           C  
ATOM   1613  NE2 GLN A 200      53.637  44.165   6.022  1.00 22.22           N  
ATOM   1614  OE1 GLN A 200      53.312  44.649   3.879  1.00 24.36           O  
ATOM   1615  N   ARG A 201      56.565  49.723   4.375  1.00 26.06           N  
ATOM   1616  CA  ARG A 201      56.602  51.117   3.911  1.00 26.34           C  
ATOM   1617  C   ARG A 201      58.010  51.453   3.379  1.00 25.66           C  
ATOM   1618  O   ARG A 201      58.147  52.079   2.324  1.00 23.83           O  
ATOM   1619  CB  ARG A 201      56.220  52.046   5.063  1.00 28.21           C  
ATOM   1620  CG  ARG A 201      54.794  52.713   5.011  1.00 33.25           C  
ATOM   1621  CD  ARG A 201      53.606  51.889   5.010  1.00 37.41           C  
ATOM   1622  NE  ARG A 201      53.442  51.077   3.797  1.00 43.36           N  
ATOM   1623  CZ  ARG A 201      52.904  49.820   3.742  1.00 46.52           C  
ATOM   1624  NH1 ARG A 201      52.486  49.172   4.851  1.00 48.60           N1+
ATOM   1625  NH2 ARG A 201      52.831  49.185   2.567  1.00 45.74           N  
ATOM   1626  N   GLY A 202      59.041  51.007   4.099  1.00 24.28           N  
ATOM   1627  CA  GLY A 202      60.416  51.245   3.715  1.00 24.00           C  
ATOM   1628  C   GLY A 202      60.795  50.462   2.444  1.00 23.82           C  
ATOM   1629  O   GLY A 202      61.550  50.924   1.654  1.00 24.80           O  
ATOM   1630  N   LEU A 203      60.323  49.253   2.270  1.00 23.39           N  
ATOM   1631  CA  LEU A 203      60.568  48.541   0.986  1.00 25.62           C  
ATOM   1632  C   LEU A 203      60.178  49.355  -0.269  1.00 25.63           C  
ATOM   1633  O   LEU A 203      60.831  49.265  -1.281  1.00 24.33           O  
ATOM   1634  CB  LEU A 203      59.827  47.199   0.930  1.00 24.02           C  
ATOM   1635  CG  LEU A 203      60.405  46.018   1.740  1.00 25.04           C  
ATOM   1636  CD1 LEU A 203      59.531  44.815   1.422  1.00 27.03           C  
ATOM   1637  CD2 LEU A 203      61.801  45.730   1.385  1.00 23.66           C  
ATOM   1638  N   ALA A 204      59.080  50.090  -0.197  1.00 25.61           N  
ATOM   1639  CA  ALA A 204      58.615  50.894  -1.343  1.00 26.27           C  
ATOM   1640  C   ALA A 204      59.531  52.037  -1.653  1.00 27.22           C  
ATOM   1641  O   ALA A 204      59.386  52.647  -2.702  1.00 28.46           O  
ATOM   1642  CB  ALA A 204      57.243  51.445  -1.081  1.00 27.03           C  
ATOM   1643  N   LEU A 205      60.482  52.343  -0.767  1.00 26.51           N  
ATOM   1644  CA  LEU A 205      61.364  53.456  -0.999  1.00 26.92           C  
ATOM   1645  C   LEU A 205      62.696  53.054  -1.622  1.00 25.41           C  
ATOM   1646  O   LEU A 205      63.481  53.902  -1.917  1.00 24.87           O  
ATOM   1647  CB  LEU A 205      61.634  54.225   0.338  1.00 28.01           C  
ATOM   1648  CG  LEU A 205      60.427  54.909   1.002  1.00 30.22           C  
ATOM   1649  CD1 LEU A 205      60.882  55.461   2.286  1.00 29.23           C  
ATOM   1650  CD2 LEU A 205      59.905  56.043   0.105  1.00 33.74           C  
ATOM   1651  N   VAL A 206      62.982  51.782  -1.780  1.00 23.58           N  
ATOM   1652  CA  VAL A 206      64.256  51.377  -2.395  1.00 23.54           C  
ATOM   1653  C   VAL A 206      63.876  50.770  -3.757  1.00 24.44           C  
ATOM   1654  O   VAL A 206      62.719  50.772  -4.115  1.00 24.98           O  
ATOM   1655  CB  VAL A 206      64.970  50.345  -1.521  1.00 23.06           C  
ATOM   1656  CG1 VAL A 206      65.371  50.935  -0.219  1.00 22.80           C  
ATOM   1657  CG2 VAL A 206      64.065  49.080  -1.291  1.00 23.28           C  
ATOM   1658  N   ASP A 207      64.778  50.108  -4.457  1.00 24.04           N  
ATOM   1659  CA  ASP A 207      64.400  49.572  -5.732  1.00 23.73           C  
ATOM   1660  C   ASP A 207      64.136  48.076  -5.702  1.00 24.22           C  
ATOM   1661  O   ASP A 207      64.338  47.414  -4.667  1.00 23.37           O  
ATOM   1662  CB  ASP A 207      65.426  50.008  -6.787  1.00 24.36           C  
ATOM   1663  CG  ASP A 207      66.827  49.494  -6.528  1.00 26.10           C  
ATOM   1664  OD1 ASP A 207      66.979  48.456  -5.811  1.00 24.93           O  
ATOM   1665  OD2 ASP A 207      67.832  50.064  -7.057  1.00 30.05           O1-
ATOM   1666  N   ASP A 208      63.652  47.549  -6.836  1.00 24.01           N  
ATOM   1667  CA  ASP A 208      63.349  46.142  -6.961  1.00 24.11           C  
ATOM   1668  C   ASP A 208      64.534  45.223  -6.684  1.00 24.03           C  
ATOM   1669  O   ASP A 208      64.357  44.149  -6.096  1.00 24.46           O  
ATOM   1670  CB  ASP A 208      62.724  45.789  -8.304  1.00 25.10           C  
ATOM   1671  CG  ASP A 208      63.650  46.049  -9.548  1.00 26.62           C  
ATOM   1672  OD1 ASP A 208      64.518  46.941  -9.586  1.00 27.24           O  
ATOM   1673  OD2 ASP A 208      63.482  45.424 -10.599  1.00 33.03           O1-
ATOM   1674  N   VAL A 209      65.730  45.635  -7.049  1.00 23.56           N  
ATOM   1675  CA  VAL A 209      66.914  44.806  -6.790  1.00 23.51           C  
ATOM   1676  C   VAL A 209      67.176  44.645  -5.273  1.00 22.93           C  
ATOM   1677  O   VAL A 209      67.495  43.572  -4.785  1.00 23.45           O  
ATOM   1678  CB  VAL A 209      68.154  45.418  -7.526  1.00 23.92           C  
ATOM   1679  CG1 VAL A 209      69.472  44.678  -7.194  1.00 22.54           C  
ATOM   1680  CG2 VAL A 209      67.922  45.415  -9.085  1.00 26.05           C  
ATOM   1681  N   THR A 210      67.045  45.736  -4.536  1.00 23.13           N  
ATOM   1682  CA  THR A 210      67.167  45.759  -3.088  1.00 21.77           C  
ATOM   1683  C   THR A 210      66.054  44.976  -2.399  1.00 22.41           C  
ATOM   1684  O   THR A 210      66.304  44.189  -1.456  1.00 22.23           O  
ATOM   1685  CB  THR A 210      67.150  47.205  -2.648  1.00 23.31           C  
ATOM   1686  CG2 THR A 210      67.406  47.375  -1.150  1.00 21.62           C  
ATOM   1687  OG1 THR A 210      68.245  47.885  -3.275  1.00 22.39           O  
ATOM   1688  N   ARG A 211      64.830  45.103  -2.896  1.00 21.69           N  
ATOM   1689  CA  ARG A 211      63.726  44.332  -2.331  1.00 21.88           C  
ATOM   1690  C   ARG A 211      64.017  42.829  -2.468  1.00 22.42           C  
ATOM   1691  O   ARG A 211      63.690  42.019  -1.566  1.00 21.04           O  
ATOM   1692  CB  ARG A 211      62.422  44.593  -3.069  1.00 21.83           C  
ATOM   1693  CG  ARG A 211      61.551  45.744  -2.598  1.00 24.72           C  
ATOM   1694  CD  ARG A 211      60.263  45.856  -3.544  1.00 26.75           C  
ATOM   1695  NE  ARG A 211      60.272  47.210  -3.768  1.00 28.76           N  
ATOM   1696  CZ  ARG A 211      60.524  47.909  -4.796  1.00 27.63           C  
ATOM   1697  NH1 ARG A 211      60.413  47.558  -6.050  1.00 27.45           N1+
ATOM   1698  NH2 ARG A 211      60.702  49.157  -4.470  1.00 29.72           N  
ATOM   1699  N   ALA A 212      64.572  42.452  -3.622  1.00 21.56           N  
ATOM   1700  CA  ALA A 212      64.921  41.033  -3.847  1.00 22.41           C  
ATOM   1701  C   ALA A 212      66.024  40.574  -2.930  1.00 22.25           C  
ATOM   1702  O   ALA A 212      65.972  39.439  -2.475  1.00 20.57           O  
ATOM   1703  CB  ALA A 212      65.249  40.703  -5.313  1.00 22.45           C  
ATOM   1704  N   GLU A 213      66.987  41.448  -2.637  1.00 22.96           N  
ATOM   1705  CA  GLU A 213      68.003  41.140  -1.647  1.00 23.84           C  
ATOM   1706  C   GLU A 213      67.410  40.931  -0.236  1.00 24.34           C  
ATOM   1707  O   GLU A 213      67.873  40.057   0.526  1.00 25.01           O  
ATOM   1708  CB  GLU A 213      69.076  42.226  -1.565  1.00 24.64           C  
ATOM   1709  CG  GLU A 213      70.027  42.299  -2.755  1.00 27.96           C  
ATOM   1710  CD  GLU A 213      70.813  43.614  -2.863  1.00 31.62           C  
ATOM   1711  OE1 GLU A 213      70.732  44.473  -1.966  1.00 33.96           O  
ATOM   1712  OE2 GLU A 213      71.506  43.808  -3.916  1.00 38.37           O1-
ATOM   1713  N   LEU A 214      66.473  41.796   0.147  1.00 23.00           N  
ATOM   1714  CA  LEU A 214      65.814  41.663   1.416  1.00 22.58           C  
ATOM   1715  C   LEU A 214      64.932  40.415   1.583  1.00 22.53           C  
ATOM   1716  O   LEU A 214      64.880  39.886   2.641  1.00 20.94           O  
ATOM   1717  CB  LEU A 214      65.093  42.948   1.760  1.00 23.37           C  
ATOM   1718  CG  LEU A 214      66.136  43.847   2.374  1.00 27.62           C  
ATOM   1719  CD1 LEU A 214      65.974  45.188   1.989  1.00 33.45           C  
ATOM   1720  CD2 LEU A 214      65.965  43.683   3.874  1.00 34.13           C  
ATOM   1721  N   LYS A 215      64.292  39.929   0.535  1.00 23.08           N  
ATOM   1722  CA  LYS A 215      63.559  38.719   0.607  1.00 23.97           C  
ATOM   1723  C   LYS A 215      64.484  37.525   0.809  1.00 24.86           C  
ATOM   1724  O   LYS A 215      64.184  36.663   1.625  1.00 25.40           O  
ATOM   1725  CB  LYS A 215      62.747  38.557  -0.654  1.00 25.24           C  
ATOM   1726  CG  LYS A 215      61.698  37.521  -0.554  1.00 25.74           C  
ATOM   1727  CD  LYS A 215      60.933  37.405  -1.903  1.00 30.40           C  
ATOM   1728  CE  LYS A 215      59.944  36.185  -1.789  1.00 32.37           C  
ATOM   1729  NZ  LYS A 215      58.678  36.433  -2.399  1.00 33.32           N1+
ATOM   1730  N   ASP A 216      65.623  37.502   0.120  1.00 23.70           N  
ATOM   1731  CA  ASP A 216      66.644  36.512   0.360  1.00 23.85           C  
ATOM   1732  C   ASP A 216      67.130  36.502   1.801  1.00 23.09           C  
ATOM   1733  O   ASP A 216      67.215  35.432   2.416  1.00 23.67           O  
ATOM   1734  CB  ASP A 216      67.861  36.683  -0.597  1.00 24.18           C  
ATOM   1735  CG  ASP A 216      67.658  36.017  -1.976  1.00 26.72           C  
ATOM   1736  OD1 ASP A 216      66.958  35.007  -2.001  1.00 25.49           O  
ATOM   1737  OD2 ASP A 216      68.187  36.410  -3.064  1.00 24.58           O1-
ATOM   1738  N   TYR A 217      67.488  37.675   2.313  1.00 22.16           N  
ATOM   1739  CA  TYR A 217      67.987  37.818   3.658  1.00 21.63           C  
ATOM   1740  C   TYR A 217      66.982  37.318   4.688  1.00 22.25           C  
ATOM   1741  O   TYR A 217      67.366  36.676   5.649  1.00 20.88           O  
ATOM   1742  CB  TYR A 217      68.251  39.270   3.937  1.00 22.46           C  
ATOM   1743  CG  TYR A 217      68.681  39.589   5.338  1.00 22.76           C  
ATOM   1744  CD1 TYR A 217      69.989  39.367   5.752  1.00 25.26           C  
ATOM   1745  CD2 TYR A 217      67.767  40.094   6.267  1.00 23.54           C  
ATOM   1746  CE1 TYR A 217      70.376  39.645   7.083  1.00 28.21           C  
ATOM   1747  CE2 TYR A 217      68.137  40.372   7.597  1.00 23.50           C  
ATOM   1748  CZ  TYR A 217      69.429  40.173   7.990  1.00 26.93           C  
ATOM   1749  OH  TYR A 217      69.815  40.509   9.274  1.00 28.42           O  
ATOM   1750  N   THR A 218      65.708  37.625   4.459  1.00 21.97           N  
ATOM   1751  CA  THR A 218      64.650  37.255   5.368  1.00 21.79           C  
ATOM   1752  C   THR A 218      64.602  35.755   5.493  1.00 22.55           C  
ATOM   1753  O   THR A 218      64.667  35.258   6.597  1.00 22.16           O  
ATOM   1754  CB  THR A 218      63.307  37.802   4.885  1.00 22.50           C  
ATOM   1755  CG2 THR A 218      62.167  37.390   5.819  1.00 21.30           C  
ATOM   1756  OG1 THR A 218      63.345  39.231   4.920  1.00 20.91           O  
ATOM   1757  N   TYR A 219      64.507  35.036   4.382  1.00 22.68           N  
ATOM   1758  CA  TYR A 219      64.581  33.559   4.414  1.00 24.41           C  
ATOM   1759  C   TYR A 219      65.814  33.011   5.115  1.00 22.91           C  
ATOM   1760  O   TYR A 219      65.712  32.186   6.003  1.00 22.85           O  
ATOM   1761  CB  TYR A 219      64.670  33.004   3.010  1.00 25.97           C  
ATOM   1762  CG  TYR A 219      63.368  32.815   2.253  1.00 32.33           C  
ATOM   1763  CD1 TYR A 219      63.339  33.023   0.852  1.00 36.88           C  
ATOM   1764  CD2 TYR A 219      62.198  32.346   2.877  1.00 35.83           C  
ATOM   1765  CE1 TYR A 219      62.139  32.810   0.084  1.00 36.06           C  
ATOM   1766  CE2 TYR A 219      60.996  32.131   2.109  1.00 40.42           C  
ATOM   1767  CZ  TYR A 219      61.007  32.353   0.692  1.00 37.56           C  
ATOM   1768  OH  TYR A 219      59.875  32.150  -0.101  1.00 39.11           O  
ATOM   1769  N   GLU A 220      66.974  33.495   4.715  1.00 21.95           N  
ATOM   1770  CA  GLU A 220      68.226  33.092   5.297  1.00 22.10           C  
ATOM   1771  C   GLU A 220      68.265  33.320   6.780  1.00 21.71           C  
ATOM   1772  O   GLU A 220      68.803  32.499   7.496  1.00 22.84           O  
ATOM   1773  CB  GLU A 220      69.402  33.814   4.608  1.00 22.30           C  
ATOM   1774  CG  GLU A 220      69.567  33.345   3.123  1.00 25.97           C  
ATOM   1775  CD  GLU A 220      70.166  34.383   2.175  1.00 26.52           C  
ATOM   1776  OE1 GLU A 220      70.847  35.275   2.686  1.00 26.24           O  
ATOM   1777  OE2 GLU A 220      69.997  34.271   0.929  1.00 24.30           O1-
ATOM   1778  N   LEU A 221      67.777  34.471   7.241  1.00 20.61           N  
ATOM   1779  CA  LEU A 221      67.812  34.776   8.669  1.00 20.41           C  
ATOM   1780  C   LEU A 221      66.783  33.876   9.401  1.00 20.17           C  
ATOM   1781  O   LEU A 221      67.054  33.355  10.449  1.00 20.09           O  
ATOM   1782  CB  LEU A 221      67.480  36.240   8.989  1.00 19.84           C  
ATOM   1783  CG  LEU A 221      67.618  36.646  10.473  1.00 19.22           C  
ATOM   1784  CD1 LEU A 221      69.054  36.442  10.865  1.00 22.05           C  
ATOM   1785  CD2 LEU A 221      67.297  38.121  10.657  1.00 19.04           C  
ATOM   1786  N   LEU A 222      65.610  33.741   8.842  1.00 19.68           N  
ATOM   1787  CA  LEU A 222      64.648  32.840   9.400  1.00 22.18           C  
ATOM   1788  C   LEU A 222      65.159  31.401   9.552  1.00 21.94           C  
ATOM   1789  O   LEU A 222      64.988  30.818  10.594  1.00 21.22           O  
ATOM   1790  CB  LEU A 222      63.338  32.898   8.611  1.00 22.57           C  
ATOM   1791  CG  LEU A 222      62.340  31.837   9.023  1.00 25.82           C  
ATOM   1792  CD1 LEU A 222      61.957  32.089  10.457  1.00 27.52           C  
ATOM   1793  CD2 LEU A 222      61.146  31.881   8.072  1.00 26.03           C  
ATOM   1794  N   PHE A 223      65.796  30.840   8.519  1.00 22.52           N  
ATOM   1795  CA  PHE A 223      66.302  29.480   8.528  1.00 21.36           C  
ATOM   1796  C   PHE A 223      67.332  29.367   9.607  1.00 22.87           C  
ATOM   1797  O   PHE A 223      67.364  28.377  10.327  1.00 22.47           O  
ATOM   1798  CB  PHE A 223      66.898  29.089   7.159  1.00 21.89           C  
ATOM   1799  CG  PHE A 223      65.863  28.988   6.036  1.00 20.70           C  
ATOM   1800  CD1 PHE A 223      64.518  28.959   6.300  1.00 23.58           C  
ATOM   1801  CD2 PHE A 223      66.243  28.913   4.729  1.00 24.36           C  
ATOM   1802  CE1 PHE A 223      63.597  28.909   5.308  1.00 21.85           C  
ATOM   1803  CE2 PHE A 223      65.308  28.854   3.713  1.00 21.95           C  
ATOM   1804  CZ  PHE A 223      64.010  28.819   4.003  1.00 26.18           C  
ATOM   1805  N   GLU A 224      68.186  30.379   9.770  1.00 24.28           N  
ATOM   1806  CA  GLU A 224      69.216  30.299  10.788  1.00 24.78           C  
ATOM   1807  C   GLU A 224      68.601  30.365  12.204  1.00 24.59           C  
ATOM   1808  O   GLU A 224      68.940  29.571  13.032  1.00 23.25           O  
ATOM   1809  CB  GLU A 224      70.237  31.388  10.614  1.00 26.10           C  
ATOM   1810  CG  GLU A 224      71.424  31.293  11.553  1.00 30.10           C  
ATOM   1811  CD  GLU A 224      72.323  32.522  11.405  1.00 36.73           C  
ATOM   1812  OE1 GLU A 224      71.865  33.541  10.817  1.00 35.97           O  
ATOM   1813  OE2 GLU A 224      73.483  32.481  11.886  1.00 39.71           O1-
ATOM   1814  N   LEU A 225      67.674  31.279  12.434  1.00 23.91           N  
ATOM   1815  CA  LEU A 225      67.029  31.415  13.736  1.00 24.28           C  
ATOM   1816  C   LEU A 225      66.187  30.181  14.080  1.00 24.28           C  
ATOM   1817  O   LEU A 225      66.203  29.714  15.251  1.00 23.10           O  
ATOM   1818  CB  LEU A 225      66.159  32.667  13.783  1.00 24.10           C  
ATOM   1819  CG  LEU A 225      67.000  33.926  13.880  1.00 24.30           C  
ATOM   1820  CD1 LEU A 225      66.104  35.145  13.693  1.00 24.30           C  
ATOM   1821  CD2 LEU A 225      67.707  33.989  15.236  1.00 24.90           C  
ATOM   1822  N   TYR A 226      65.528  29.634  13.057  1.00 23.59           N  
ATOM   1823  CA  TYR A 226      64.691  28.439  13.205  1.00 23.66           C  
ATOM   1824  C   TYR A 226      65.499  27.231  13.674  1.00 23.82           C  
ATOM   1825  O   TYR A 226      65.140  26.572  14.664  1.00 22.07           O  
ATOM   1826  CB  TYR A 226      63.946  28.109  11.922  1.00 23.74           C  
ATOM   1827  CG  TYR A 226      63.027  26.940  12.027  1.00 23.32           C  
ATOM   1828  CD1 TYR A 226      61.704  27.099  12.373  1.00 25.93           C  
ATOM   1829  CD2 TYR A 226      63.475  25.654  11.767  1.00 25.42           C  
ATOM   1830  CE1 TYR A 226      60.856  25.995  12.513  1.00 24.56           C  
ATOM   1831  CE2 TYR A 226      62.614  24.548  11.852  1.00 25.14           C  
ATOM   1832  CZ  TYR A 226      61.315  24.712  12.206  1.00 23.74           C  
ATOM   1833  OH  TYR A 226      60.484  23.608  12.289  1.00 22.87           O  
ATOM   1834  N   ASP A 227      66.596  26.976  12.981  1.00 20.88           N  
ATOM   1835  CA  ASP A 227      67.447  25.893  13.316  1.00 21.09           C  
ATOM   1836  C   ASP A 227      68.062  26.058  14.683  1.00 20.62           C  
ATOM   1837  O   ASP A 227      68.210  25.068  15.389  1.00 20.75           O  
ATOM   1838  CB  ASP A 227      68.550  25.630  12.244  1.00 20.80           C  
ATOM   1839  CG  ASP A 227      68.069  24.597  11.152  1.00 27.10           C  
ATOM   1840  OD1 ASP A 227      66.838  24.325  11.068  1.00 27.81           O  
ATOM   1841  OD2 ASP A 227      68.827  23.980  10.362  1.00 30.84           O1-
ATOM   1842  N   ASN A 228      68.515  27.261  15.033  1.00 20.76           N  
ATOM   1843  CA  ASN A 228      69.023  27.467  16.351  1.00 20.94           C  
ATOM   1844  C   ASN A 228      67.882  27.260  17.386  1.00 20.56           C  
ATOM   1845  O   ASN A 228      68.117  26.785  18.480  1.00 19.87           O  
ATOM   1846  CB  ASN A 228      69.591  28.872  16.469  1.00 21.48           C  
ATOM   1847  CG  ASN A 228      70.208  29.139  17.837  1.00 19.83           C  
ATOM   1848  ND2 ASN A 228      69.549  29.986  18.648  1.00 18.72           N  
ATOM   1849  OD1 ASN A 228      71.270  28.641  18.136  1.00 24.55           O  
ATOM   1850  N   GLU A 229      66.672  27.647  17.035  1.00 21.16           N  
ATOM   1851  CA  GLU A 229      65.560  27.557  17.962  1.00 22.26           C  
ATOM   1852  C   GLU A 229      65.163  26.080  18.149  1.00 23.34           C  
ATOM   1853  O   GLU A 229      64.746  25.716  19.261  1.00 23.60           O  
ATOM   1854  CB  GLU A 229      64.349  28.361  17.513  1.00 22.18           C  
ATOM   1855  CG  GLU A 229      63.320  28.678  18.626  1.00 26.09           C  
ATOM   1856  CD  GLU A 229      63.865  29.641  19.690  1.00 29.63           C  
ATOM   1857  OE1 GLU A 229      64.933  30.286  19.447  1.00 32.24           O  
ATOM   1858  OE2 GLU A 229      63.230  29.760  20.781  1.00 33.81           O1-
ATOM   1859  N   VAL A 230      65.273  25.253  17.098  1.00 23.83           N  
ATOM   1860  CA  VAL A 230      65.011  23.858  17.294  1.00 25.27           C  
ATOM   1861  C   VAL A 230      65.957  23.205  18.283  1.00 23.77           C  
ATOM   1862  O   VAL A 230      65.479  22.441  19.066  1.00 21.45           O  
ATOM   1863  CB  VAL A 230      64.767  22.926  16.045  1.00 26.28           C  
ATOM   1864  CG1 VAL A 230      63.974  23.546  14.964  1.00 25.73           C  
ATOM   1865  CG2 VAL A 230      65.996  22.213  15.617  1.00 30.75           C  
ATOM   1866  N   GLU A 231      67.242  23.531  18.271  1.00 24.11           N  
ATOM   1867  CA  GLU A 231      68.200  22.946  19.226  1.00 25.32           C  
ATOM   1868  C   GLU A 231      67.889  23.381  20.651  1.00 24.72           C  
ATOM   1869  O   GLU A 231      67.991  22.594  21.603  1.00 25.17           O  
ATOM   1870  CB  GLU A 231      69.643  23.371  18.931  1.00 25.78           C  
ATOM   1871  CG  GLU A 231      70.485  22.359  18.204  1.00 34.34           C  
ATOM   1872  CD  GLU A 231      71.773  22.986  17.610  1.00 43.88           C  
ATOM   1873  OE1 GLU A 231      72.417  23.824  18.341  1.00 41.60           O  
ATOM   1874  OE2 GLU A 231      72.161  22.586  16.432  1.00 45.54           O1-
ATOM   1875  N   TYR A 232      67.553  24.657  20.782  1.00 23.51           N  
ATOM   1876  CA  TYR A 232      67.177  25.271  22.052  1.00 24.19           C  
ATOM   1877  C   TYR A 232      65.936  24.561  22.650  1.00 24.84           C  
ATOM   1878  O   TYR A 232      65.915  24.212  23.818  1.00 24.22           O  
ATOM   1879  CB  TYR A 232      66.837  26.725  21.778  1.00 22.97           C  
ATOM   1880  CG  TYR A 232      66.413  27.575  22.940  1.00 23.53           C  
ATOM   1881  CD1 TYR A 232      67.353  28.000  23.895  1.00 21.14           C  
ATOM   1882  CD2 TYR A 232      65.100  28.018  23.050  1.00 21.93           C  
ATOM   1883  CE1 TYR A 232      66.993  28.817  24.930  1.00 23.36           C  
ATOM   1884  CE2 TYR A 232      64.726  28.854  24.123  1.00 24.58           C  
ATOM   1885  CZ  TYR A 232      65.672  29.241  25.047  1.00 21.59           C  
ATOM   1886  OH  TYR A 232      65.321  30.099  26.063  1.00 23.56           O  
ATOM   1887  N   THR A 233      64.914  24.430  21.814  1.00 23.71           N  
ATOM   1888  CA  THR A 233      63.692  23.740  22.148  1.00 25.25           C  
ATOM   1889  C   THR A 233      63.904  22.272  22.535  1.00 26.12           C  
ATOM   1890  O   THR A 233      63.385  21.827  23.533  1.00 25.58           O  
ATOM   1891  CB  THR A 233      62.798  23.792  20.958  1.00 24.99           C  
ATOM   1892  CG2 THR A 233      61.510  23.072  21.189  1.00 26.10           C  
ATOM   1893  OG1 THR A 233      62.434  25.153  20.692  1.00 26.47           O  
ATOM   1894  N   GLN A 234      64.711  21.558  21.765  1.00 26.20           N  
ATOM   1895  CA  GLN A 234      65.015  20.165  22.067  1.00 26.64           C  
ATOM   1896  C   GLN A 234      65.633  20.020  23.502  1.00 26.60           C  
ATOM   1897  O   GLN A 234      65.214  19.140  24.276  1.00 24.95           O  
ATOM   1898  CB  GLN A 234      65.929  19.508  20.989  1.00 25.30           C  
ATOM   1899  CG  GLN A 234      65.172  19.160  19.688  1.00 26.74           C  
ATOM   1900  CD  GLN A 234      66.061  18.832  18.445  1.00 24.46           C  
ATOM   1901  NE2 GLN A 234      67.346  18.999  18.557  1.00 22.98           N  
ATOM   1902  OE1 GLN A 234      65.543  18.455  17.412  1.00 29.29           O  
ATOM   1903  N   ASP A 235      66.614  20.857  23.829  1.00 26.02           N  
ATOM   1904  CA  ASP A 235      67.341  20.682  25.084  1.00 26.69           C  
ATOM   1905  C   ASP A 235      66.416  21.034  26.236  1.00 27.09           C  
ATOM   1906  O   ASP A 235      66.584  20.517  27.343  1.00 27.86           O  
ATOM   1907  CB  ASP A 235      68.596  21.529  25.161  1.00 25.46           C  
ATOM   1908  CG  ASP A 235      69.662  21.088  24.193  1.00 30.97           C  
ATOM   1909  OD1 ASP A 235      69.535  19.993  23.591  1.00 34.79           O  
ATOM   1910  OD2 ASP A 235      70.675  21.797  23.967  1.00 34.54           O1-
ATOM   1911  N   LEU A 236      65.442  21.907  25.974  1.00 26.13           N  
ATOM   1912  CA  LEU A 236      64.559  22.361  27.026  1.00 25.42           C  
ATOM   1913  C   LEU A 236      63.384  21.406  27.234  1.00 26.68           C  
ATOM   1914  O   LEU A 236      63.014  21.170  28.380  1.00 26.07           O  
ATOM   1915  CB  LEU A 236      64.026  23.779  26.760  1.00 23.34           C  
ATOM   1916  CG  LEU A 236      65.056  24.878  27.111  1.00 24.10           C  
ATOM   1917  CD1 LEU A 236      64.658  26.188  26.477  1.00 22.04           C  
ATOM   1918  CD2 LEU A 236      65.136  25.092  28.564  1.00 23.80           C  
ATOM   1919  N   TYR A 237      62.757  20.944  26.136  1.00 26.00           N  
ATOM   1920  CA  TYR A 237      61.448  20.348  26.205  1.00 25.33           C  
ATOM   1921  C   TYR A 237      61.472  18.816  25.970  1.00 26.53           C  
ATOM   1922  O   TYR A 237      60.431  18.170  26.075  1.00 26.02           O  
ATOM   1923  CB  TYR A 237      60.506  20.997  25.175  1.00 24.95           C  
ATOM   1924  CG  TYR A 237      60.074  22.494  25.378  1.00 26.74           C  
ATOM   1925  CD1 TYR A 237      58.947  22.843  26.131  1.00 23.40           C  
ATOM   1926  CD2 TYR A 237      60.776  23.537  24.766  1.00 27.54           C  
ATOM   1927  CE1 TYR A 237      58.524  24.162  26.226  1.00 25.74           C  
ATOM   1928  CE2 TYR A 237      60.361  24.858  24.883  1.00 26.09           C  
ATOM   1929  CZ  TYR A 237      59.246  25.162  25.611  1.00 24.42           C  
ATOM   1930  OH  TYR A 237      58.876  26.474  25.758  1.00 25.11           O  
ATOM   1931  N   ASP A 238      62.621  18.238  25.603  1.00 28.10           N  
ATOM   1932  CA  ASP A 238      62.658  16.814  25.239  1.00 29.92           C  
ATOM   1933  C   ASP A 238      62.198  15.874  26.404  1.00 30.97           C  
ATOM   1934  O   ASP A 238      61.383  15.031  26.197  1.00 30.26           O  
ATOM   1935  CB  ASP A 238      64.064  16.349  24.795  1.00 29.61           C  
ATOM   1936  CG  ASP A 238      64.272  16.435  23.269  1.00 31.43           C  
ATOM   1937  OD1 ASP A 238      63.342  16.786  22.486  1.00 31.52           O  
ATOM   1938  OD2 ASP A 238      65.370  16.207  22.790  1.00 29.06           O1-
ATOM   1939  N   GLU A 239      62.725  16.083  27.599  1.00 32.96           N  
ATOM   1940  CA  GLU A 239      62.400  15.254  28.759  1.00 35.07           C  
ATOM   1941  C   GLU A 239      60.896  15.300  29.112  1.00 34.09           C  
ATOM   1942  O   GLU A 239      60.284  14.267  29.371  1.00 34.14           O  
ATOM   1943  CB  GLU A 239      63.267  15.675  29.949  1.00 36.20           C  
ATOM   1944  CG  GLU A 239      62.792  15.064  31.265  1.00 40.75           C  
ATOM   1945  CD  GLU A 239      63.904  14.758  32.257  1.00 43.37           C  
ATOM   1946  OE1 GLU A 239      63.791  15.210  33.400  1.00 49.03           O  
ATOM   1947  OE2 GLU A 239      64.847  14.030  31.918  1.00 47.28           O1-
ATOM   1948  N   VAL A 240      60.265  16.461  29.062  1.00 32.69           N  
ATOM   1949  CA  VAL A 240      58.847  16.495  29.387  1.00 31.81           C  
ATOM   1950  C   VAL A 240      57.974  16.077  28.233  1.00 31.73           C  
ATOM   1951  O   VAL A 240      56.788  16.012  28.410  1.00 30.92           O  
ATOM   1952  CB  VAL A 240      58.404  17.835  29.987  1.00 32.13           C  
ATOM   1953  CG1 VAL A 240      59.326  18.160  31.206  1.00 34.70           C  
ATOM   1954  CG2 VAL A 240      58.437  18.989  28.970  1.00 30.37           C  
ATOM   1955  N   GLY A 241      58.540  15.752  27.058  1.00 31.36           N  
ATOM   1956  CA  GLY A 241      57.723  15.256  25.949  1.00 31.21           C  
ATOM   1957  C   GLY A 241      56.978  16.306  25.124  1.00 30.78           C  
ATOM   1958  O   GLY A 241      56.052  15.968  24.423  1.00 31.93           O  
ATOM   1959  N   LEU A 242      57.376  17.585  25.186  1.00 30.56           N  
ATOM   1960  CA  LEU A 242      56.663  18.703  24.493  1.00 28.96           C  
ATOM   1961  C   LEU A 242      57.239  19.163  23.100  1.00 28.23           C  
ATOM   1962  O   LEU A 242      56.633  19.923  22.381  1.00 26.51           O  
ATOM   1963  CB  LEU A 242      56.668  19.885  25.465  1.00 29.91           C  
ATOM   1964  CG  LEU A 242      55.339  20.181  26.199  1.00 32.84           C  
ATOM   1965  CD1 LEU A 242      54.386  18.971  26.338  1.00 33.48           C  
ATOM   1966  CD2 LEU A 242      55.527  20.874  27.497  1.00 33.60           C  
ATOM   1967  N   THR A 243      58.419  18.689  22.752  1.00 27.32           N  
ATOM   1968  CA  THR A 243      59.188  19.142  21.585  1.00 27.34           C  
ATOM   1969  C   THR A 243      58.450  19.135  20.254  1.00 26.11           C  
ATOM   1970  O   THR A 243      58.425  20.158  19.569  1.00 25.03           O  
ATOM   1971  CB  THR A 243      60.480  18.305  21.534  1.00 27.31           C  
ATOM   1972  CG2 THR A 243      61.401  18.788  20.396  1.00 28.76           C  
ATOM   1973  OG1 THR A 243      61.231  18.606  22.727  1.00 25.06           O  
ATOM   1974  N   GLU A 244      57.741  18.052  19.961  1.00 25.88           N  
ATOM   1975  CA  GLU A 244      57.087  17.906  18.689  1.00 27.80           C  
ATOM   1976  C   GLU A 244      56.059  19.034  18.569  1.00 26.53           C  
ATOM   1977  O   GLU A 244      55.954  19.710  17.534  1.00 25.12           O  
ATOM   1978  CB  GLU A 244      56.450  16.481  18.472  1.00 29.48           C  
ATOM   1979  CG  GLU A 244      55.812  16.401  17.065  1.00 33.81           C  
ATOM   1980  CD  GLU A 244      54.828  15.239  16.689  1.00 42.48           C  
ATOM   1981  OE1 GLU A 244      54.837  14.117  17.304  1.00 46.40           O  
ATOM   1982  OE2 GLU A 244      54.051  15.451  15.651  1.00 45.55           O1-
ATOM   1983  N   ASP A 245      55.287  19.244  19.627  1.00 25.59           N  
ATOM   1984  CA  ASP A 245      54.275  20.266  19.594  1.00 26.22           C  
ATOM   1985  C   ASP A 245      54.840  21.704  19.590  1.00 25.66           C  
ATOM   1986  O   ASP A 245      54.296  22.619  18.929  1.00 25.01           O  
ATOM   1987  CB  ASP A 245      53.294  20.071  20.757  1.00 27.66           C  
ATOM   1988  CG  ASP A 245      51.981  20.710  20.486  1.00 32.38           C  
ATOM   1989  OD1 ASP A 245      51.486  21.531  21.367  1.00 38.95           O  
ATOM   1990  OD2 ASP A 245      51.402  20.483  19.388  1.00 34.64           O1-
ATOM   1991  N   VAL A 246      55.925  21.926  20.311  1.00 24.75           N  
ATOM   1992  CA  VAL A 246      56.496  23.237  20.298  1.00 25.20           C  
ATOM   1993  C   VAL A 246      56.988  23.559  18.863  1.00 25.44           C  
ATOM   1994  O   VAL A 246      56.919  24.691  18.414  1.00 24.48           O  
ATOM   1995  CB  VAL A 246      57.618  23.353  21.310  1.00 24.82           C  
ATOM   1996  CG1 VAL A 246      58.365  24.678  21.157  1.00 24.89           C  
ATOM   1997  CG2 VAL A 246      57.040  23.267  22.743  1.00 23.81           C  
ATOM   1998  N   LYS A 247      57.469  22.540  18.156  1.00 26.07           N  
ATOM   1999  CA  LYS A 247      58.075  22.761  16.860  1.00 25.58           C  
ATOM   2000  C   LYS A 247      57.012  23.200  15.880  1.00 25.86           C  
ATOM   2001  O   LYS A 247      57.281  24.028  15.007  1.00 27.33           O  
ATOM   2002  CB  LYS A 247      58.814  21.534  16.384  1.00 26.23           C  
ATOM   2003  CG  LYS A 247      60.190  21.385  16.890  1.00 24.25           C  
ATOM   2004  CD  LYS A 247      60.908  20.249  16.174  1.00 22.38           C  
ATOM   2005  CE  LYS A 247      62.206  19.977  16.816  1.00 24.17           C  
ATOM   2006  NZ  LYS A 247      63.157  19.030  16.098  1.00 23.23           N1+
ATOM   2007  N   LYS A 248      55.796  22.703  16.050  1.00 25.90           N  
ATOM   2008  CA  LYS A 248      54.651  23.163  15.269  1.00 26.18           C  
ATOM   2009  C   LYS A 248      54.316  24.636  15.569  1.00 26.30           C  
ATOM   2010  O   LYS A 248      53.892  25.398  14.685  1.00 25.83           O  
ATOM   2011  CB  LYS A 248      53.400  22.359  15.660  1.00 26.76           C  
ATOM   2012  CG  LYS A 248      53.420  20.894  15.168  1.00 27.65           C  
ATOM   2013  CD  LYS A 248      52.238  20.127  15.709  1.00 29.15           C  
ATOM   2014  CE  LYS A 248      52.219  18.699  15.115  1.00 33.95           C  
ATOM   2015  NZ  LYS A 248      51.381  17.760  15.940  1.00 32.54           N1+
ATOM   2016  N   PHE A 249      54.385  24.988  16.844  1.00 25.09           N  
ATOM   2017  CA  PHE A 249      54.222  26.378  17.249  1.00 25.45           C  
ATOM   2018  C   PHE A 249      55.326  27.270  16.650  1.00 23.67           C  
ATOM   2019  O   PHE A 249      55.069  28.336  16.286  1.00 24.48           O  
ATOM   2020  CB  PHE A 249      54.223  26.474  18.781  1.00 25.14           C  
ATOM   2021  CG  PHE A 249      53.671  27.765  19.344  1.00 22.64           C  
ATOM   2022  CD1 PHE A 249      52.429  28.205  19.014  1.00 24.06           C  
ATOM   2023  CD2 PHE A 249      54.347  28.450  20.344  1.00 21.46           C  
ATOM   2024  CE1 PHE A 249      51.882  29.356  19.608  1.00 23.51           C  
ATOM   2025  CE2 PHE A 249      53.791  29.606  20.965  1.00 16.03           C  
ATOM   2026  CZ  PHE A 249      52.561  30.031  20.622  1.00 19.31           C  
ATOM   2027  N   LEU A 250      56.555  26.834  16.609  1.00 23.54           N  
ATOM   2028  CA  LEU A 250      57.609  27.593  15.899  1.00 24.47           C  
ATOM   2029  C   LEU A 250      57.267  27.883  14.444  1.00 23.83           C  
ATOM   2030  O   LEU A 250      57.447  28.965  13.970  1.00 24.22           O  
ATOM   2031  CB  LEU A 250      58.926  26.865  15.908  1.00 23.42           C  
ATOM   2032  CG  LEU A 250      59.587  26.471  17.206  1.00 26.96           C  
ATOM   2033  CD1 LEU A 250      61.011  25.947  16.937  1.00 26.36           C  
ATOM   2034  CD2 LEU A 250      59.637  27.656  18.169  1.00 27.33           C  
ATOM   2035  N   ARG A 251      56.748  26.905  13.733  1.00 25.24           N  
ATOM   2036  CA  ARG A 251      56.338  27.160  12.360  1.00 25.42           C  
ATOM   2037  C   ARG A 251      55.150  28.088  12.276  1.00 23.52           C  
ATOM   2038  O   ARG A 251      55.038  28.878  11.368  1.00 20.76           O  
ATOM   2039  CB  ARG A 251      55.921  25.888  11.697  1.00 25.85           C  
ATOM   2040  CG  ARG A 251      56.989  24.922  11.297  1.00 26.11           C  
ATOM   2041  CD  ARG A 251      56.226  23.529  10.874  1.00 29.90           C  
ATOM   2042  NE  ARG A 251      57.081  22.663  11.488  1.00 30.81           N  
ATOM   2043  CZ  ARG A 251      56.942  21.742  12.348  1.00 26.73           C  
ATOM   2044  NH1 ARG A 251      55.849  21.042  12.663  1.00 28.04           N1+
ATOM   2045  NH2 ARG A 251      58.138  21.371  12.745  1.00 29.48           N  
ATOM   2046  N   TYR A 252      54.237  27.919  13.203  1.00 22.82           N  
ATOM   2047  CA  TYR A 252      53.034  28.756  13.275  1.00 22.65           C  
ATOM   2048  C   TYR A 252      53.415  30.244  13.414  1.00 22.25           C  
ATOM   2049  O   TYR A 252      52.872  31.145  12.716  1.00 21.11           O  
ATOM   2050  CB  TYR A 252      52.227  28.335  14.502  1.00 23.11           C  
ATOM   2051  CG  TYR A 252      51.018  29.155  14.760  1.00 25.24           C  
ATOM   2052  CD1 TYR A 252      49.802  28.808  14.159  1.00 29.22           C  
ATOM   2053  CD2 TYR A 252      51.054  30.271  15.571  1.00 25.20           C  
ATOM   2054  CE1 TYR A 252      48.634  29.540  14.390  1.00 32.12           C  
ATOM   2055  CE2 TYR A 252      49.842  31.030  15.821  1.00 28.75           C  
ATOM   2056  CZ  TYR A 252      48.664  30.658  15.197  1.00 31.80           C  
ATOM   2057  OH  TYR A 252      47.452  31.326  15.329  1.00 36.80           O  
ATOM   2058  N   ASN A 253      54.381  30.487  14.274  1.00 22.23           N  
ATOM   2059  CA  ASN A 253      54.855  31.846  14.539  1.00 23.59           C  
ATOM   2060  C   ASN A 253      55.804  32.362  13.434  1.00 23.80           C  
ATOM   2061  O   ASN A 253      55.889  33.570  13.201  1.00 24.24           O  
ATOM   2062  CB  ASN A 253      55.558  31.902  15.920  1.00 24.46           C  
ATOM   2063  CG  ASN A 253      54.597  31.594  17.097  1.00 26.92           C  
ATOM   2064  ND2 ASN A 253      55.103  30.873  18.118  1.00 29.78           N  
ATOM   2065  OD1 ASN A 253      53.455  32.039  17.096  1.00 26.88           O  
ATOM   2066  N   ALA A 254      56.558  31.458  12.823  1.00 23.23           N  
ATOM   2067  CA  ALA A 254      57.401  31.815  11.691  1.00 22.81           C  
ATOM   2068  C   ALA A 254      56.498  32.372  10.598  1.00 22.76           C  
ATOM   2069  O   ALA A 254      56.821  33.403  10.038  1.00 22.47           O  
ATOM   2070  CB  ALA A 254      58.176  30.620  11.209  1.00 22.03           C  
ATOM   2071  N   ASN A 255      55.361  31.718  10.307  1.00 23.54           N  
ATOM   2072  CA  ASN A 255      54.336  32.273   9.406  1.00 24.20           C  
ATOM   2073  C   ASN A 255      53.867  33.692   9.826  1.00 24.95           C  
ATOM   2074  O   ASN A 255      53.760  34.582   9.004  1.00 24.32           O  
ATOM   2075  CB  ASN A 255      53.139  31.311   9.314  1.00 23.38           C  
ATOM   2076  CG  ASN A 255      53.440  30.053   8.436  1.00 27.04           C  
ATOM   2077  ND2 ASN A 255      52.474  29.114   8.382  1.00 17.10           N  
ATOM   2078  OD1 ASN A 255      54.549  29.934   7.841  1.00 22.20           O  
ATOM   2079  N   LYS A 256      53.588  33.922  11.120  1.00 26.62           N  
ATOM   2080  CA  LYS A 256      53.062  35.257  11.537  1.00 26.98           C  
ATOM   2081  C   LYS A 256      54.110  36.295  11.296  1.00 24.62           C  
ATOM   2082  O   LYS A 256      53.789  37.383  10.866  1.00 25.27           O  
ATOM   2083  CB  LYS A 256      52.642  35.372  13.004  1.00 28.18           C  
ATOM   2084  CG  LYS A 256      51.617  34.329  13.401  1.00 37.50           C  
ATOM   2085  CD  LYS A 256      50.107  34.691  13.273  1.00 43.39           C  
ATOM   2086  CE  LYS A 256      49.405  34.657  14.686  1.00 49.95           C  
ATOM   2087  NZ  LYS A 256      47.881  34.459  14.541  1.00 52.88           N1+
ATOM   2088  N   ALA A 257      55.371  35.957  11.577  1.00 23.37           N  
ATOM   2089  CA  ALA A 257      56.453  36.894  11.395  1.00 21.80           C  
ATOM   2090  C   ALA A 257      56.621  37.210   9.920  1.00 21.55           C  
ATOM   2091  O   ALA A 257      56.782  38.347   9.540  1.00 21.07           O  
ATOM   2092  CB  ALA A 257      57.678  36.331  11.931  1.00 22.24           C  
ATOM   2093  N   LEU A 258      56.570  36.187   9.063  1.00 22.01           N  
ATOM   2094  CA  LEU A 258      56.740  36.420   7.647  1.00 21.10           C  
ATOM   2095  C   LEU A 258      55.625  37.342   7.138  1.00 20.04           C  
ATOM   2096  O   LEU A 258      55.868  38.313   6.447  1.00 20.37           O  
ATOM   2097  CB  LEU A 258      56.806  35.132   6.878  1.00 21.10           C  
ATOM   2098  CG  LEU A 258      58.084  34.327   7.007  1.00 23.12           C  
ATOM   2099  CD1 LEU A 258      57.803  33.026   6.283  1.00 22.11           C  
ATOM   2100  CD2 LEU A 258      59.235  35.028   6.389  1.00 24.11           C  
ATOM   2101  N   MET A 259      54.424  37.067   7.529  1.00 20.94           N  
ATOM   2102  CA  MET A 259      53.233  37.850   7.121  1.00 22.32           C  
ATOM   2103  C   MET A 259      53.199  39.260   7.726  1.00 21.90           C  
ATOM   2104  O   MET A 259      52.792  40.205   7.073  1.00 21.67           O  
ATOM   2105  CB  MET A 259      51.979  37.064   7.509  1.00 23.71           C  
ATOM   2106  CG  MET A 259      51.597  35.971   6.495  1.00 31.36           C  
ATOM   2107  SD  MET A 259      50.271  34.790   7.043  1.00 38.99           S  
ATOM   2108  CE  MET A 259      48.905  35.588   6.387  1.00 39.95           C  
ATOM   2109  N   ASN A 260      53.735  39.407   8.932  1.00 21.65           N  
ATOM   2110  CA  ASN A 260      53.904  40.747   9.494  1.00 22.23           C  
ATOM   2111  C   ASN A 260      54.850  41.589   8.599  1.00 22.14           C  
ATOM   2112  O   ASN A 260      54.666  42.774   8.487  1.00 23.88           O  
ATOM   2113  CB  ASN A 260      54.420  40.689  10.934  1.00 21.65           C  
ATOM   2114  CG  ASN A 260      53.307  40.581  11.968  1.00 22.54           C  
ATOM   2115  ND2 ASN A 260      52.120  40.992  11.583  1.00 19.16           N  
ATOM   2116  OD1 ASN A 260      53.540  40.193  13.145  1.00 23.79           O  
ATOM   2117  N   LEU A 261      55.830  40.951   7.961  1.00 21.80           N  
ATOM   2118  CA  LEU A 261      56.756  41.606   7.037  1.00 21.53           C  
ATOM   2119  C   LEU A 261      56.202  41.751   5.615  1.00 21.54           C  
ATOM   2120  O   LEU A 261      56.834  42.331   4.793  1.00 21.27           O  
ATOM   2121  CB  LEU A 261      58.079  40.838   6.975  1.00 21.36           C  
ATOM   2122  CG  LEU A 261      58.913  40.819   8.265  1.00 20.87           C  
ATOM   2123  CD1 LEU A 261      59.922  39.718   8.237  1.00 21.23           C  
ATOM   2124  CD2 LEU A 261      59.613  42.130   8.384  1.00 21.21           C  
ATOM   2125  N   GLY A 262      55.038  41.179   5.346  1.00 22.03           N  
ATOM   2126  CA  GLY A 262      54.375  41.316   4.069  1.00 23.05           C  
ATOM   2127  C   GLY A 262      54.663  40.140   3.127  1.00 23.26           C  
ATOM   2128  O   GLY A 262      54.243  40.222   2.041  1.00 21.90           O  
ATOM   2129  N   TYR A 263      55.334  39.075   3.589  1.00 23.70           N  
ATOM   2130  CA  TYR A 263      55.637  37.901   2.773  1.00 24.38           C  
ATOM   2131  C   TYR A 263      54.538  36.911   3.043  1.00 27.01           C  
ATOM   2132  O   TYR A 263      53.718  37.105   4.004  1.00 27.29           O  
ATOM   2133  CB  TYR A 263      57.012  37.285   3.126  1.00 22.56           C  
ATOM   2134  CG  TYR A 263      58.171  38.207   2.863  1.00 23.05           C  
ATOM   2135  CD1 TYR A 263      58.417  38.707   1.590  1.00 21.63           C  
ATOM   2136  CD2 TYR A 263      58.977  38.683   3.909  1.00 20.19           C  
ATOM   2137  CE1 TYR A 263      59.452  39.619   1.361  1.00 21.89           C  
ATOM   2138  CE2 TYR A 263      60.028  39.601   3.671  1.00 20.43           C  
ATOM   2139  CZ  TYR A 263      60.253  40.060   2.381  1.00 20.71           C  
ATOM   2140  OH  TYR A 263      61.263  40.983   2.119  1.00 18.64           O  
ATOM   2141  N   GLU A 264      54.561  35.836   2.259  1.00 27.72           N  
ATOM   2142  CA  GLU A 264      53.602  34.743   2.362  1.00 29.97           C  
ATOM   2143  C   GLU A 264      54.006  33.838   3.493  1.00 27.98           C  
ATOM   2144  O   GLU A 264      55.143  33.781   3.846  1.00 26.67           O  
ATOM   2145  CB  GLU A 264      53.605  33.864   1.071  1.00 31.36           C  
ATOM   2146  CG  GLU A 264      53.160  34.616  -0.185  1.00 38.68           C  
ATOM   2147  CD  GLU A 264      51.770  35.280  -0.041  1.00 49.27           C  
ATOM   2148  OE1 GLU A 264      50.770  34.504   0.034  1.00 57.13           O  
ATOM   2149  OE2 GLU A 264      51.641  36.558  -0.024  1.00 50.93           O1-
ATOM   2150  N   ALA A 265      53.045  33.137   4.060  1.00 28.23           N  
ATOM   2151  CA  ALA A 265      53.305  32.021   4.967  1.00 27.92           C  
ATOM   2152  C   ALA A 265      54.182  30.968   4.259  1.00 27.89           C  
ATOM   2153  O   ALA A 265      54.017  30.716   3.121  1.00 26.96           O  
ATOM   2154  CB  ALA A 265      51.969  31.387   5.414  1.00 27.57           C  
ATOM   2155  N   LEU A 266      55.178  30.456   4.951  1.00 29.07           N  
ATOM   2156  CA  LEU A 266      56.070  29.436   4.414  1.00 29.79           C  
ATOM   2157  C   LEU A 266      55.540  28.001   4.656  1.00 29.45           C  
ATOM   2158  O   LEU A 266      55.460  27.192   3.773  1.00 29.14           O  
ATOM   2159  CB  LEU A 266      57.432  29.588   5.085  1.00 29.61           C  
ATOM   2160  CG  LEU A 266      58.492  28.669   4.482  1.00 30.30           C  
ATOM   2161  CD1 LEU A 266      58.593  28.932   3.012  1.00 31.97           C  
ATOM   2162  CD2 LEU A 266      59.800  28.890   5.177  1.00 29.24           C  
ATOM   2163  N   PHE A 267      55.145  27.734   5.881  1.00 28.67           N  
ATOM   2164  CA  PHE A 267      54.660  26.437   6.272  1.00 29.01           C  
ATOM   2165  C   PHE A 267      53.151  26.310   6.052  1.00 30.10           C  
ATOM   2166  O   PHE A 267      52.378  27.191   6.430  1.00 29.43           O  
ATOM   2167  CB  PHE A 267      55.008  26.174   7.705  1.00 27.70           C  
ATOM   2168  CG  PHE A 267      56.506  26.258   7.997  1.00 28.15           C  
ATOM   2169  CD1 PHE A 267      57.358  25.223   7.627  1.00 26.79           C  
ATOM   2170  CD2 PHE A 267      57.040  27.360   8.633  1.00 25.99           C  
ATOM   2171  CE1 PHE A 267      58.700  25.295   7.882  1.00 23.86           C  
ATOM   2172  CE2 PHE A 267      58.363  27.425   8.925  1.00 25.04           C  
ATOM   2173  CZ  PHE A 267      59.207  26.376   8.545  1.00 27.60           C  
ATOM   2174  N   PRO A 268      52.746  25.197   5.441  1.00 31.37           N  
ATOM   2175  CA  PRO A 268      51.326  24.909   5.256  1.00 33.36           C  
ATOM   2176  C   PRO A 268      50.652  24.601   6.606  1.00 34.67           C  
ATOM   2177  O   PRO A 268      51.307  24.275   7.592  1.00 34.19           O  
ATOM   2178  CB  PRO A 268      51.304  23.692   4.301  1.00 33.76           C  
ATOM   2179  CG  PRO A 268      52.692  23.114   4.306  1.00 33.73           C  
ATOM   2180  CD  PRO A 268      53.632  24.108   4.977  1.00 31.62           C  
ATOM   2181  N   ARG A 269      49.353  24.793   6.640  1.00 38.29           N  
ATOM   2182  CA  ARG A 269      48.494  24.564   7.832  1.00 41.33           C  
ATOM   2183  C   ARG A 269      48.630  23.238   8.531  1.00 41.17           C  
ATOM   2184  O   ARG A 269      48.511  23.161   9.733  1.00 41.03           O  
ATOM   2185  CB  ARG A 269      47.033  24.691   7.410  1.00 43.26           C  
ATOM   2186  CG  ARG A 269      46.591  26.136   7.276  1.00 49.13           C  
ATOM   2187  CD  ARG A 269      45.129  26.287   6.771  1.00 58.43           C  
ATOM   2188  NE  ARG A 269      44.534  27.491   7.380  1.00 65.24           N  
ATOM   2189  CZ  ARG A 269      44.920  28.758   7.124  1.00 68.70           C  
ATOM   2190  NH1 ARG A 269      45.888  29.036   6.242  1.00 68.93           N1+
ATOM   2191  NH2 ARG A 269      44.319  29.762   7.754  1.00 69.30           N  
ATOM   2192  N   ASP A 270      48.840  22.186   7.772  1.00 42.51           N  
ATOM   2193  CA  ASP A 270      48.995  20.846   8.340  1.00 43.64           C  
ATOM   2194  C   ASP A 270      50.328  20.684   9.132  1.00 43.00           C  
ATOM   2195  O   ASP A 270      50.511  19.702   9.844  1.00 43.09           O  
ATOM   2196  CB  ASP A 270      48.794  19.769   7.215  1.00 44.50           C  
ATOM   2197  CG  ASP A 270      50.061  19.489   6.368  1.00 49.00           C  
ATOM   2198  OD1 ASP A 270      51.123  20.132   6.510  1.00 56.22           O  
ATOM   2199  OD2 ASP A 270      50.107  18.596   5.506  1.00 55.69           O1-
ATOM   2200  N   GLU A 271      51.257  21.635   8.942  1.00 41.18           N  
ATOM   2201  CA  GLU A 271      52.522  21.726   9.652  1.00 39.81           C  
ATOM   2202  C   GLU A 271      52.490  22.708  10.862  1.00 37.36           C  
ATOM   2203  O   GLU A 271      53.449  22.786  11.593  1.00 35.16           O  
ATOM   2204  CB  GLU A 271      53.623  22.166   8.659  1.00 41.14           C  
ATOM   2205  CG  GLU A 271      54.248  21.039   7.820  1.00 46.50           C  
ATOM   2206  CD  GLU A 271      54.725  19.890   8.722  1.00 52.34           C  
ATOM   2207  OE1 GLU A 271      55.774  20.063   9.393  1.00 55.80           O  
ATOM   2208  OE2 GLU A 271      54.040  18.827   8.791  1.00 56.49           O1-
ATOM   2209  N   THR A 272      51.414  23.453  11.065  1.00 35.88           N  
ATOM   2210  CA  THR A 272      51.324  24.470  12.153  1.00 36.18           C  
ATOM   2211  C   THR A 272      50.130  24.176  13.105  1.00 38.25           C  
ATOM   2212  O   THR A 272      49.629  25.050  13.795  1.00 37.28           O  
ATOM   2213  CB  THR A 272      51.146  25.865  11.562  1.00 34.52           C  
ATOM   2214  CG2 THR A 272      52.174  26.151  10.552  1.00 33.43           C  
ATOM   2215  OG1 THR A 272      49.953  25.883  10.808  1.00 32.08           O  
ATOM   2216  N   ASP A 273      49.755  22.902  13.155  1.00 40.26           N  
ATOM   2217  CA  ASP A 273      48.526  22.412  13.754  1.00 42.43           C  
ATOM   2218  C   ASP A 273      48.790  22.217  15.210  1.00 41.21           C  
ATOM   2219  O   ASP A 273      48.676  21.114  15.675  1.00 40.53           O  
ATOM   2220  CB  ASP A 273      48.160  21.018  13.132  1.00 43.96           C  
ATOM   2221  CG  ASP A 273      46.681  20.644  13.295  1.00 51.63           C  
ATOM   2222  OD1 ASP A 273      46.014  21.118  14.268  1.00 60.92           O  
ATOM   2223  OD2 ASP A 273      46.090  19.861  12.488  1.00 60.74           O1-
ATOM   2224  N   VAL A 274      49.122  23.288  15.920  1.00 40.98           N  
ATOM   2225  CA  VAL A 274      49.520  23.200  17.298  1.00 41.29           C  
ATOM   2226  C   VAL A 274      48.316  22.810  18.155  1.00 41.36           C  
ATOM   2227  O   VAL A 274      47.206  23.092  17.763  1.00 40.62           O  
ATOM   2228  CB  VAL A 274      50.184  24.533  17.771  1.00 41.67           C  
ATOM   2229  CG1 VAL A 274      49.187  25.636  17.949  1.00 42.62           C  
ATOM   2230  CG2 VAL A 274      50.904  24.328  19.073  1.00 43.19           C  
ATOM   2231  N   ASN A 275      48.555  22.116  19.288  1.00 42.60           N  
ATOM   2232  CA  ASN A 275      47.519  21.750  20.260  1.00 43.65           C  
ATOM   2233  C   ASN A 275      46.529  22.885  20.429  1.00 43.08           C  
ATOM   2234  O   ASN A 275      46.930  23.942  20.858  1.00 41.99           O  
ATOM   2235  CB  ASN A 275      48.172  21.435  21.628  1.00 45.01           C  
ATOM   2236  CG  ASN A 275      47.138  21.020  22.749  1.00 48.74           C  
ATOM   2237  ND2 ASN A 275      47.654  20.329  23.758  1.00 51.47           N  
ATOM   2238  OD1 ASN A 275      45.917  21.323  22.704  1.00 53.20           O  
ATOM   2239  N   PRO A 276      45.255  22.691  20.081  1.00 43.84           N  
ATOM   2240  CA  PRO A 276      44.270  23.799  20.109  1.00 43.84           C  
ATOM   2241  C   PRO A 276      44.054  24.429  21.463  1.00 43.49           C  
ATOM   2242  O   PRO A 276      43.505  25.515  21.520  1.00 44.36           O  
ATOM   2243  CB  PRO A 276      42.939  23.140  19.650  1.00 43.65           C  
ATOM   2244  CG  PRO A 276      43.358  21.874  18.902  1.00 45.04           C  
ATOM   2245  CD  PRO A 276      44.648  21.428  19.602  1.00 44.71           C  
ATOM   2246  N   ALA A 277      44.394  23.737  22.544  1.00 44.12           N  
ATOM   2247  CA  ALA A 277      44.214  24.294  23.901  1.00 43.63           C  
ATOM   2248  C   ALA A 277      45.257  25.416  24.160  1.00 42.63           C  
ATOM   2249  O   ALA A 277      44.960  26.418  24.783  1.00 42.03           O  
ATOM   2250  CB  ALA A 277      44.274  23.167  24.950  1.00 44.11           C  
ATOM   2251  N   ILE A 278      46.441  25.269  23.582  1.00 42.41           N  
ATOM   2252  CA  ILE A 278      47.444  26.320  23.608  1.00 42.55           C  
ATOM   2253  C   ILE A 278      47.066  27.592  22.822  1.00 43.18           C  
ATOM   2254  O   ILE A 278      47.117  28.678  23.407  1.00 40.62           O  
ATOM   2255  CB  ILE A 278      48.790  25.716  23.254  1.00 43.19           C  
ATOM   2256  CG1 ILE A 278      49.280  24.976  24.524  1.00 45.36           C  
ATOM   2257  CG2 ILE A 278      49.795  26.765  22.835  1.00 41.82           C  
ATOM   2258  CD1 ILE A 278      50.155  23.833  24.259  1.00 47.07           C  
ATOM   2259  N   LEU A 279      46.631  27.473  21.556  1.00 44.62           N  
ATOM   2260  CA  LEU A 279      46.047  28.630  20.829  1.00 46.41           C  
ATOM   2261  C   LEU A 279      44.892  29.295  21.575  1.00 46.30           C  
ATOM   2262  O   LEU A 279      44.850  30.505  21.719  1.00 45.32           O  
ATOM   2263  CB  LEU A 279      45.547  28.247  19.431  1.00 47.29           C  
ATOM   2264  CG  LEU A 279      46.648  27.803  18.450  1.00 49.69           C  
ATOM   2265  CD1 LEU A 279      46.108  27.603  16.985  1.00 50.63           C  
ATOM   2266  CD2 LEU A 279      47.835  28.767  18.483  1.00 49.33           C  
ATOM   2267  N   SER A 280      43.947  28.518  22.061  1.00 47.79           N  
ATOM   2268  CA  SER A 280      42.832  29.148  22.749  1.00 48.74           C  
ATOM   2269  C   SER A 280      43.342  29.925  24.023  1.00 49.59           C  
ATOM   2270  O   SER A 280      43.043  31.124  24.204  1.00 48.58           O  
ATOM   2271  CB  SER A 280      41.692  28.140  22.951  1.00 49.03           C  
ATOM   2272  OG  SER A 280      41.886  27.283  24.037  1.00 50.88           O  
ATOM   2273  N   ALA A 281      44.243  29.305  24.796  1.00 50.59           N  
ATOM   2274  CA  ALA A 281      44.811  29.963  25.981  1.00 51.09           C  
ATOM   2275  C   ALA A 281      45.485  31.320  25.708  1.00 51.39           C  
ATOM   2276  O   ALA A 281      45.550  32.144  26.608  1.00 51.59           O  
ATOM   2277  CB  ALA A 281      45.747  29.004  26.747  1.00 51.23           C  
ATOM   2278  N   LEU A 282      45.961  31.581  24.486  1.00 52.73           N  
ATOM   2279  CA  LEU A 282      46.266  32.961  24.068  1.00 53.52           C  
ATOM   2280  C   LEU A 282      44.944  33.667  23.794  1.00 54.23           C  
ATOM   2281  O   LEU A 282      44.896  34.885  23.597  1.00 55.98           O  
ATOM   2282  CB  LEU A 282      47.108  33.011  22.794  1.00 53.82           C  
ATOM   2283  CG  LEU A 282      48.369  32.158  22.564  1.00 53.56           C  
ATOM   2284  CD1 LEU A 282      48.702  32.022  21.068  1.00 54.35           C  
ATOM   2285  CD2 LEU A 282      49.559  32.806  23.225  1.00 53.44           C  
TER
ATOM   2286  N   ASP C   1      79.258  42.905  21.362  1.00 59.25           N  
ATOM   2287  CA  ASP C   1      79.214  41.813  22.373  1.00 59.27           C  
ATOM   2288  C   ASP C   1      77.867  41.701  23.204  1.00 57.79           C  
ATOM   2289  O   ASP C   1      76.794  42.112  22.742  1.00 56.80           O  
ATOM   2290  CB  ASP C   1      80.503  41.836  23.254  1.00 59.99           C  
ATOM   2291  CG  ASP C   1      80.545  43.017  24.249  1.00 61.99           C  
ATOM   2292  OD1 ASP C   1      79.673  43.943  24.161  1.00 60.51           O  
ATOM   2293  OD2 ASP C   1      81.428  43.055  25.168  1.00 63.86           O1-
ATOM   2294  N   ARG C   2      77.941  41.091  24.395  1.00 55.55           N  
ATOM   2295  CA  ARG C   2      76.802  40.369  24.993  1.00 54.03           C  
ATOM   2296  C   ARG C   2      75.855  41.298  25.784  1.00 50.18           C  
ATOM   2297  O   ARG C   2      76.295  42.252  26.435  1.00 49.71           O  
ATOM   2298  CB  ARG C   2      77.324  39.201  25.901  1.00 55.18           C  
ATOM   2299  CG  ARG C   2      77.181  39.443  27.476  1.00 58.38           C  
ATOM   2300  CD  ARG C   2      78.040  38.581  28.415  1.00 63.44           C  
ATOM   2301  NE  ARG C   2      77.827  37.131  28.268  1.00 67.14           N  
ATOM   2302  CZ  ARG C   2      78.386  36.352  27.327  1.00 68.35           C  
ATOM   2303  NH1 ARG C   2      79.186  36.862  26.387  1.00 68.98           N1+
ATOM   2304  NH2 ARG C   2      78.118  35.048  27.311  1.00 67.84           N  
ATOM   2305  N   VAL C   3      74.561  40.995  25.750  1.00 46.13           N  
ATOM   2306  CA  VAL C   3      73.615  41.574  26.736  1.00 43.23           C  
ATOM   2307  C   VAL C   3      73.126  40.439  27.721  1.00 40.95           C  
ATOM   2308  O   VAL C   3      72.765  39.336  27.300  1.00 41.00           O  
ATOM   2309  CB  VAL C   3      72.465  42.296  26.042  1.00 43.07           C  
ATOM   2310  CG1 VAL C   3      71.440  42.887  27.062  1.00 42.23           C  
ATOM   2311  CG2 VAL C   3      73.025  43.399  25.069  1.00 42.35           C  
ATOM   2312  N   SER C   4      73.202  40.725  29.020  1.00 36.97           N  
ATOM   2313  CA  SER C   4      72.779  39.822  30.074  1.00 33.66           C  
ATOM   2314  C   SER C   4      71.349  40.120  30.334  1.00 30.59           C  
ATOM   2315  O   SER C   4      70.958  41.279  30.300  1.00 29.86           O  
ATOM   2316  CB  SER C   4      73.549  40.123  31.373  1.00 33.59           C  
ATOM   2317  OG  SER C   4      74.772  39.475  31.321  1.00 32.29           O  
ATOM   2318  N   ALA C   5      70.556  39.095  30.611  1.00 27.55           N  
ATOM   2319  CA  ALA C   5      69.191  39.339  31.033  1.00 25.22           C  
ATOM   2320  C   ALA C   5      69.201  40.136  32.363  1.00 25.12           C  
ATOM   2321  O   ALA C   5      69.992  39.853  33.249  1.00 23.70           O  
ATOM   2322  CB  ALA C   5      68.506  38.067  31.225  1.00 25.52           C  
ATOM   2323  N   ILE C   6      68.337  41.137  32.491  1.00 23.71           N  
ATOM   2324  CA  ILE C   6      68.287  41.910  33.718  1.00 23.50           C  
ATOM   2325  C   ILE C   6      67.612  41.114  34.843  1.00 23.04           C  
ATOM   2326  O   ILE C   6      66.559  40.473  34.661  1.00 21.18           O  
ATOM   2327  CB  ILE C   6      67.578  43.212  33.468  1.00 23.92           C  
ATOM   2328  CG1 ILE C   6      67.660  44.135  34.660  1.00 26.01           C  
ATOM   2329  CG2 ILE C   6      66.086  43.023  33.126  1.00 25.25           C  
ATOM   2330  CD1 ILE C   6      67.086  45.511  34.364  1.00 25.67           C  
ATOM   2331  N   ASN C   7      68.223  41.221  36.018  1.00 23.24           N  
ATOM   2332  CA  ASN C   7      67.733  40.621  37.253  1.00 22.84           C  
ATOM   2333  C   ASN C   7      67.409  41.707  38.269  1.00 21.87           C  
ATOM   2334  O   ASN C   7      68.289  42.229  38.897  1.00 21.89           O  
ATOM   2335  CB  ASN C   7      68.796  39.656  37.785  1.00 22.63           C  
ATOM   2336  CG  ASN C   7      68.325  38.889  39.028  1.00 23.28           C  
ATOM   2337  ND2 ASN C   7      69.157  37.950  39.485  1.00 21.32           N  
ATOM   2338  OD1 ASN C   7      67.224  39.130  39.551  1.00 20.16           O  
ATOM   2339  N   TRP C   8      66.133  42.025  38.419  1.00 23.12           N  
ATOM   2340  CA  TRP C   8      65.650  43.022  39.340  1.00 23.70           C  
ATOM   2341  C   TRP C   8      65.559  42.466  40.758  1.00 25.56           C  
ATOM   2342  O   TRP C   8      65.219  43.172  41.672  1.00 26.17           O  
ATOM   2343  CB  TRP C   8      64.284  43.466  38.919  1.00 24.46           C  
ATOM   2344  CG  TRP C   8      64.230  44.459  37.780  1.00 25.66           C  
ATOM   2345  CD1 TRP C   8      64.063  44.179  36.475  1.00 28.03           C  
ATOM   2346  CD2 TRP C   8      64.266  45.859  37.895  1.00 23.13           C  
ATOM   2347  CE2 TRP C   8      64.134  46.390  36.605  1.00 27.95           C  
ATOM   2348  CE3 TRP C   8      64.413  46.747  38.977  1.00 24.17           C  
ATOM   2349  NE1 TRP C   8      64.023  45.336  35.750  1.00 27.11           N  
ATOM   2350  CZ2 TRP C   8      64.122  47.774  36.351  1.00 23.27           C  
ATOM   2351  CZ3 TRP C   8      64.426  48.096  38.739  1.00 21.42           C  
ATOM   2352  CH2 TRP C   8      64.310  48.604  37.424  1.00 23.38           C  
ATOM   2353  N   ASN C   9      65.874  41.203  40.963  1.00 27.07           N  
ATOM   2354  CA  ASN C   9      66.030  40.694  42.321  1.00 28.41           C  
ATOM   2355  C   ASN C   9      67.464  40.835  42.818  1.00 29.14           C  
ATOM   2356  O   ASN C   9      67.708  40.470  43.931  1.00 31.02           O  
ATOM   2357  CB  ASN C   9      65.504  39.232  42.458  1.00 28.29           C  
ATOM   2358  CG  ASN C   9      63.997  39.145  42.293  1.00 28.85           C  
ATOM   2359  ND2 ASN C   9      63.516  38.378  41.268  1.00 27.60           N  
ATOM   2360  OD1 ASN C   9      63.268  39.838  43.001  1.00 29.33           O  
ATOM   2361  N   ARG C  10      68.413  41.303  41.991  1.00 29.86           N  
ATOM   2362  CA  ARG C  10      69.757  41.715  42.436  1.00 29.53           C  
ATOM   2363  C   ARG C  10      70.065  43.142  41.984  1.00 29.52           C  
ATOM   2364  O   ARG C  10      70.690  43.378  40.973  1.00 27.86           O  
ATOM   2365  CB  ARG C  10      70.854  40.789  41.928  1.00 30.04           C  
ATOM   2366  CG  ARG C  10      70.853  39.386  42.608  1.00 31.91           C  
ATOM   2367  CD  ARG C  10      72.071  38.546  42.242  1.00 33.87           C  
ATOM   2368  NE  ARG C  10      72.126  37.324  43.027  1.00 39.25           N  
ATOM   2369  CZ  ARG C  10      72.453  37.254  44.324  1.00 38.29           C  
ATOM   2370  NH1 ARG C  10      72.784  38.337  45.014  1.00 35.27           N1+
ATOM   2371  NH2 ARG C  10      72.449  36.076  44.932  1.00 36.82           N  
ATOM   2372  N   LEU C  11      69.632  44.097  42.776  1.00 30.82           N  
ATOM   2373  CA  LEU C  11      69.932  45.506  42.519  1.00 32.02           C  
ATOM   2374  C   LEU C  11      71.373  45.831  42.801  1.00 32.19           C  
ATOM   2375  O   LEU C  11      71.931  45.295  43.687  1.00 33.07           O  
ATOM   2376  CB  LEU C  11      69.042  46.374  43.366  1.00 32.17           C  
ATOM   2377  CG  LEU C  11      67.554  46.199  43.018  1.00 33.59           C  
ATOM   2378  CD1 LEU C  11      66.662  46.817  44.134  1.00 35.63           C  
ATOM   2379  CD2 LEU C  11      67.260  46.825  41.672  1.00 31.86           C  
ATOM   2380  N   GLN C  12      72.000  46.665  41.986  1.00 32.89           N  
ATOM   2381  CA  GLN C  12      73.378  47.083  42.244  1.00 33.30           C  
ATOM   2382  C   GLN C  12      73.357  48.452  42.941  1.00 33.29           C  
ATOM   2383  O   GLN C  12      74.168  48.736  43.785  1.00 34.19           O  
ATOM   2384  CB  GLN C  12      74.195  47.054  40.952  1.00 33.49           C  
ATOM   2385  CG  GLN C  12      74.055  45.694  40.255  1.00 34.34           C  
ATOM   2386  CD  GLN C  12      74.668  45.631  38.873  1.00 35.83           C  
ATOM   2387  NE2 GLN C  12      75.589  46.522  38.588  1.00 32.58           N  
ATOM   2388  OE1 GLN C  12      74.331  44.735  38.086  1.00 41.72           O  
ATOM   2389  N   ASP C  13      72.351  49.249  42.646  1.00 33.24           N  
ATOM   2390  CA  ASP C  13      72.133  50.522  43.306  1.00 32.43           C  
ATOM   2391  C   ASP C  13      70.663  50.679  43.518  1.00 32.08           C  
ATOM   2392  O   ASP C  13      69.904  50.827  42.576  1.00 31.17           O  
ATOM   2393  CB  ASP C  13      72.602  51.666  42.411  1.00 32.77           C  
ATOM   2394  CG  ASP C  13      72.596  53.012  43.131  1.00 33.88           C  
ATOM   2395  OD1 ASP C  13      71.918  53.146  44.177  1.00 32.41           O  
ATOM   2396  OD2 ASP C  13      73.262  53.976  42.696  1.00 36.94           O1-
ATOM   2397  N   GLU C  14      70.277  50.760  44.764  1.00 32.35           N  
ATOM   2398  CA  GLU C  14      68.885  50.845  45.137  1.00 33.78           C  
ATOM   2399  C   GLU C  14      68.236  52.121  44.587  1.00 31.96           C  
ATOM   2400  O   GLU C  14      66.998  52.203  44.462  1.00 29.69           O  
ATOM   2401  CB  GLU C  14      68.770  50.776  46.696  1.00 35.13           C  
ATOM   2402  CG  GLU C  14      67.345  50.763  47.310  1.00 44.94           C  
ATOM   2403  CD  GLU C  14      66.643  49.376  47.380  1.00 55.95           C  
ATOM   2404  OE1 GLU C  14      65.362  49.399  47.481  1.00 62.34           O  
ATOM   2405  OE2 GLU C  14      67.339  48.285  47.344  1.00 59.42           O1-
ATOM   2406  N   LYS C  15      69.035  53.137  44.278  1.00 31.29           N  
ATOM   2407  CA  LYS C  15      68.433  54.366  43.755  1.00 30.43           C  
ATOM   2408  C   LYS C  15      67.746  54.086  42.448  1.00 28.15           C  
ATOM   2409  O   LYS C  15      66.706  54.652  42.174  1.00 27.04           O  
ATOM   2410  CB  LYS C  15      69.459  55.485  43.629  1.00 32.25           C  
ATOM   2411  CG  LYS C  15      68.857  56.898  43.629  1.00 35.84           C  
ATOM   2412  CD  LYS C  15      69.237  57.603  44.962  1.00 43.07           C  
ATOM   2413  CE  LYS C  15      68.031  57.897  45.862  1.00 46.27           C  
ATOM   2414  NZ  LYS C  15      68.331  59.078  46.738  1.00 49.21           N1+
ATOM   2415  N   ASP C  16      68.280  53.148  41.667  1.00 27.91           N  
ATOM   2416  CA  ASP C  16      67.645  52.791  40.385  1.00 27.17           C  
ATOM   2417  C   ASP C  16      66.216  52.313  40.606  1.00 26.98           C  
ATOM   2418  O   ASP C  16      65.319  52.694  39.883  1.00 26.28           O  
ATOM   2419  CB  ASP C  16      68.416  51.724  39.631  1.00 26.48           C  
ATOM   2420  CG  ASP C  16      69.793  52.134  39.248  1.00 27.20           C  
ATOM   2421  OD1 ASP C  16      70.107  53.342  38.974  1.00 28.68           O  
ATOM   2422  OD2 ASP C  16      70.662  51.266  39.157  1.00 26.80           O1-
ATOM   2423  N   ALA C  17      65.996  51.469  41.605  1.00 27.39           N  
ATOM   2424  CA  ALA C  17      64.653  50.957  41.922  1.00 26.79           C  
ATOM   2425  C   ALA C  17      63.725  52.046  42.405  1.00 27.23           C  
ATOM   2426  O   ALA C  17      62.553  52.105  42.013  1.00 27.06           O  
ATOM   2427  CB  ALA C  17      64.740  49.815  43.004  1.00 26.74           C  
ATOM   2428  N   GLU C  18      64.219  52.909  43.283  1.00 27.89           N  
ATOM   2429  CA  GLU C  18      63.415  54.026  43.766  1.00 29.50           C  
ATOM   2430  C   GLU C  18      63.000  54.938  42.607  1.00 26.87           C  
ATOM   2431  O   GLU C  18      61.893  55.396  42.549  1.00 26.20           O  
ATOM   2432  CB  GLU C  18      64.218  54.942  44.682  1.00 31.25           C  
ATOM   2433  CG  GLU C  18      64.650  54.396  46.015  1.00 39.26           C  
ATOM   2434  CD  GLU C  18      65.506  55.454  46.788  1.00 47.75           C  
ATOM   2435  OE1 GLU C  18      65.292  56.733  46.575  1.00 47.11           O  
ATOM   2436  OE2 GLU C  18      66.370  54.974  47.590  1.00 48.07           O1-
ATOM   2437  N   VAL C  19      63.912  55.232  41.704  1.00 26.17           N  
ATOM   2438  CA  VAL C  19      63.529  56.131  40.569  1.00 25.22           C  
ATOM   2439  C   VAL C  19      62.575  55.434  39.601  1.00 23.77           C  
ATOM   2440  O   VAL C  19      61.564  56.013  39.207  1.00 23.91           O  
ATOM   2441  CB  VAL C  19      64.739  56.722  39.954  1.00 24.83           C  
ATOM   2442  CG1 VAL C  19      64.424  57.501  38.709  1.00 24.61           C  
ATOM   2443  CG2 VAL C  19      65.358  57.665  41.010  1.00 26.67           C  
ATOM   2444  N   TRP C  20      62.801  54.163  39.318  1.00 22.64           N  
ATOM   2445  CA  TRP C  20      61.821  53.390  38.562  1.00 22.16           C  
ATOM   2446  C   TRP C  20      60.434  53.515  39.133  1.00 22.95           C  
ATOM   2447  O   TRP C  20      59.412  53.830  38.418  1.00 21.83           O  
ATOM   2448  CB  TRP C  20      62.247  51.938  38.480  1.00 21.82           C  
ATOM   2449  CG  TRP C  20      61.248  51.088  37.784  1.00 23.74           C  
ATOM   2450  CD1 TRP C  20      60.208  50.437  38.365  1.00 22.51           C  
ATOM   2451  CD2 TRP C  20      61.163  50.806  36.383  1.00 22.37           C  
ATOM   2452  CE2 TRP C  20      60.046  49.969  36.188  1.00 21.67           C  
ATOM   2453  CE3 TRP C  20      61.925  51.164  35.266  1.00 24.02           C  
ATOM   2454  NE1 TRP C  20      59.484  49.765  37.403  1.00 25.63           N  
ATOM   2455  CZ2 TRP C  20      59.638  49.531  34.942  1.00 22.76           C  
ATOM   2456  CZ3 TRP C  20      61.531  50.723  34.017  1.00 19.47           C  
ATOM   2457  CH2 TRP C  20      60.415  49.893  33.868  1.00 25.77           C  
ATOM   2458  N   ASP C  21      60.355  53.282  40.440  1.00 23.76           N  
ATOM   2459  CA  ASP C  21      59.040  53.156  41.102  1.00 24.59           C  
ATOM   2460  C   ASP C  21      58.357  54.511  41.094  1.00 23.88           C  
ATOM   2461  O   ASP C  21      57.175  54.644  40.815  1.00 24.45           O  
ATOM   2462  CB  ASP C  21      59.166  52.754  42.576  1.00 25.79           C  
ATOM   2463  CG  ASP C  21      59.552  51.332  42.785  1.00 28.48           C  
ATOM   2464  OD1 ASP C  21      59.398  50.507  41.865  1.00 32.59           O  
ATOM   2465  OD2 ASP C  21      60.035  50.976  43.905  1.00 30.86           O1-
ATOM   2466  N   ARG C  22      59.119  55.539  41.353  1.00 24.41           N  
ATOM   2467  CA  ARG C  22      58.538  56.893  41.311  1.00 27.19           C  
ATOM   2468  C   ARG C  22      58.044  57.302  39.892  1.00 25.40           C  
ATOM   2469  O   ARG C  22      56.902  57.768  39.697  1.00 23.75           O  
ATOM   2470  CB  ARG C  22      59.557  57.916  41.830  1.00 27.94           C  
ATOM   2471  CG  ARG C  22      58.944  59.296  42.089  1.00 36.06           C  
ATOM   2472  CD  ARG C  22      58.667  59.656  43.638  1.00 45.46           C  
ATOM   2473  NE  ARG C  22      59.399  60.885  43.870  1.00 51.32           N  
ATOM   2474  CZ  ARG C  22      60.673  60.941  44.206  1.00 58.54           C  
ATOM   2475  NH1 ARG C  22      61.354  59.812  44.474  1.00 59.84           N1+
ATOM   2476  NH2 ARG C  22      61.268  62.140  44.310  1.00 59.40           N  
ATOM   2477  N   LEU C  23      58.911  57.072  38.903  1.00 25.22           N  
ATOM   2478  CA  LEU C  23      58.622  57.528  37.531  1.00 24.51           C  
ATOM   2479  C   LEU C  23      57.483  56.744  36.967  1.00 23.43           C  
ATOM   2480  O   LEU C  23      56.563  57.322  36.435  1.00 21.43           O  
ATOM   2481  CB  LEU C  23      59.834  57.433  36.626  1.00 23.86           C  
ATOM   2482  CG  LEU C  23      60.952  58.359  36.953  1.00 25.69           C  
ATOM   2483  CD1 LEU C  23      62.098  58.162  35.943  1.00 26.18           C  
ATOM   2484  CD2 LEU C  23      60.499  59.832  36.969  1.00 25.77           C  
ATOM   2485  N   THR C  24      57.541  55.413  37.103  1.00 24.29           N  
ATOM   2486  CA  THR C  24      56.397  54.581  36.687  1.00 23.77           C  
ATOM   2487  C   THR C  24      55.125  54.801  37.489  1.00 23.64           C  
ATOM   2488  O   THR C  24      54.028  54.711  36.947  1.00 23.42           O  
ATOM   2489  CB  THR C  24      56.722  53.098  36.653  1.00 24.15           C  
ATOM   2490  CG2 THR C  24      57.931  52.836  35.697  1.00 23.06           C  
ATOM   2491  OG1 THR C  24      57.136  52.612  37.938  1.00 22.62           O  
ATOM   2492  N   GLY C  25      55.233  55.032  38.790  1.00 25.00           N  
ATOM   2493  CA  GLY C  25      54.022  55.284  39.585  1.00 25.14           C  
ATOM   2494  C   GLY C  25      53.389  56.634  39.193  1.00 25.63           C  
ATOM   2495  O   GLY C  25      52.172  56.835  39.364  1.00 25.66           O  
ATOM   2496  N   ASN C  26      54.202  57.557  38.640  1.00 25.83           N  
ATOM   2497  CA  ASN C  26      53.671  58.847  38.154  1.00 25.62           C  
ATOM   2498  C   ASN C  26      53.213  58.873  36.711  1.00 27.28           C  
ATOM   2499  O   ASN C  26      52.919  59.954  36.171  1.00 28.28           O  
ATOM   2500  CB  ASN C  26      54.686  59.939  38.362  1.00 24.84           C  
ATOM   2501  CG  ASN C  26      54.869  60.291  39.824  1.00 24.62           C  
ATOM   2502  ND2 ASN C  26      53.932  59.905  40.614  1.00 19.48           N  
ATOM   2503  OD1 ASN C  26      55.855  60.896  40.218  1.00 25.35           O  
ATOM   2504  N   PHE C  27      53.142  57.704  36.068  1.00 27.84           N  
ATOM   2505  CA  PHE C  27      52.606  57.603  34.694  1.00 27.41           C  
ATOM   2506  C   PHE C  27      51.342  58.432  34.499  1.00 27.45           C  
ATOM   2507  O   PHE C  27      50.427  58.350  35.305  1.00 26.90           O  
ATOM   2508  CB  PHE C  27      52.293  56.142  34.335  1.00 27.63           C  
ATOM   2509  CG  PHE C  27      51.665  55.960  32.972  1.00 27.68           C  
ATOM   2510  CD1 PHE C  27      52.420  56.019  31.838  1.00 30.05           C  
ATOM   2511  CD2 PHE C  27      50.328  55.695  32.837  1.00 27.09           C  
ATOM   2512  CE1 PHE C  27      51.823  55.834  30.598  1.00 32.61           C  
ATOM   2513  CE2 PHE C  27      49.750  55.541  31.605  1.00 28.11           C  
ATOM   2514  CZ  PHE C  27      50.477  55.620  30.502  1.00 26.82           C  
ATOM   2515  N   TRP C  28      51.305  59.210  33.400  1.00 25.86           N  
ATOM   2516  CA  TRP C  28      50.127  59.911  32.996  1.00 24.63           C  
ATOM   2517  C   TRP C  28      50.103  60.065  31.490  1.00 24.90           C  
ATOM   2518  O   TRP C  28      51.133  59.926  30.824  1.00 25.10           O  
ATOM   2519  CB  TRP C  28      50.102  61.286  33.683  1.00 24.71           C  
ATOM   2520  CG  TRP C  28      51.310  62.167  33.340  1.00 23.64           C  
ATOM   2521  CD1 TRP C  28      52.576  62.129  33.919  1.00 23.22           C  
ATOM   2522  CD2 TRP C  28      51.354  63.200  32.379  1.00 21.31           C  
ATOM   2523  CE2 TRP C  28      52.655  63.756  32.407  1.00 22.88           C  
ATOM   2524  CE3 TRP C  28      50.415  63.737  31.486  1.00 25.21           C  
ATOM   2525  NE1 TRP C  28      53.383  63.078  33.349  1.00 24.47           N  
ATOM   2526  CZ2 TRP C  28      53.030  64.783  31.584  1.00 21.37           C  
ATOM   2527  CZ3 TRP C  28      50.788  64.743  30.678  1.00 22.72           C  
ATOM   2528  CH2 TRP C  28      52.098  65.258  30.721  1.00 21.91           C  
ATOM   2529  N   LEU C  29      48.939  60.387  30.964  1.00 25.74           N  
ATOM   2530  CA  LEU C  29      48.736  60.777  29.551  1.00 27.53           C  
ATOM   2531  C   LEU C  29      47.969  62.128  29.465  1.00 28.64           C  
ATOM   2532  O   LEU C  29      47.184  62.459  30.368  1.00 28.54           O  
ATOM   2533  CB  LEU C  29      47.955  59.708  28.796  1.00 27.48           C  
ATOM   2534  CG  LEU C  29      48.676  58.390  28.619  1.00 28.67           C  
ATOM   2535  CD1 LEU C  29      47.771  57.333  27.957  1.00 30.38           C  
ATOM   2536  CD2 LEU C  29      49.958  58.599  27.821  1.00 29.84           C  
ATOM   2537  N   PRO C  30      48.232  62.941  28.441  1.00 28.49           N  
ATOM   2538  CA  PRO C  30      47.675  64.284  28.425  1.00 30.20           C  
ATOM   2539  C   PRO C  30      46.143  64.339  28.294  1.00 32.19           C  
ATOM   2540  O   PRO C  30      45.532  65.343  28.743  1.00 31.25           O  
ATOM   2541  CB  PRO C  30      48.388  64.974  27.250  1.00 30.01           C  
ATOM   2542  CG  PRO C  30      49.024  63.872  26.390  1.00 28.98           C  
ATOM   2543  CD  PRO C  30      49.100  62.685  27.285  1.00 29.34           C  
ATOM   2544  N   GLU C  31      45.536  63.277  27.783  1.00 33.92           N  
ATOM   2545  CA  GLU C  31      44.086  63.250  27.587  1.00 37.18           C  
ATOM   2546  C   GLU C  31      43.327  63.297  28.902  1.00 38.50           C  
ATOM   2547  O   GLU C  31      42.177  63.677  28.904  1.00 39.86           O  
ATOM   2548  CB  GLU C  31      43.624  62.016  26.795  1.00 37.25           C  
ATOM   2549  CG  GLU C  31      44.054  62.033  25.310  1.00 40.02           C  
ATOM   2550  CD  GLU C  31      45.579  61.781  25.100  1.00 40.64           C  
ATOM   2551  OE1 GLU C  31      46.254  61.146  25.992  1.00 35.20           O  
ATOM   2552  OE2 GLU C  31      46.085  62.244  24.040  1.00 41.30           O1-
ATOM   2553  N   LYS C  32      43.965  62.920  29.995  1.00 40.24           N  
ATOM   2554  CA  LYS C  32      43.324  62.895  31.298  1.00 42.47           C  
ATOM   2555  C   LYS C  32      43.281  64.288  31.992  1.00 42.37           C  
ATOM   2556  O   LYS C  32      42.734  64.427  33.072  1.00 43.36           O  
ATOM   2557  CB  LYS C  32      44.052  61.862  32.208  1.00 44.09           C  
ATOM   2558  CG  LYS C  32      45.292  62.450  33.056  1.00 48.61           C  
ATOM   2559  CD  LYS C  32      46.110  61.384  33.922  1.00 51.09           C  
ATOM   2560  CE  LYS C  32      45.860  61.566  35.451  1.00 52.34           C  
ATOM   2561  NZ  LYS C  32      46.835  62.476  36.148  1.00 50.96           N1+
ATOM   2562  N   VAL C  33      43.870  65.315  31.401  1.00 41.78           N  
ATOM   2563  CA  VAL C  33      43.751  66.641  31.932  1.00 40.58           C  
ATOM   2564  C   VAL C  33      42.683  67.357  31.117  1.00 41.26           C  
ATOM   2565  O   VAL C  33      42.849  67.533  29.929  1.00 40.98           O  
ATOM   2566  CB  VAL C  33      45.077  67.363  31.877  1.00 40.14           C  
ATOM   2567  CG1 VAL C  33      44.944  68.800  32.265  1.00 40.72           C  
ATOM   2568  CG2 VAL C  33      46.037  66.713  32.842  1.00 40.26           C  
ATOM   2569  N   PRO C  34      41.634  67.871  31.775  1.00 41.83           N  
ATOM   2570  CA  PRO C  34      40.519  68.490  31.058  1.00 41.92           C  
ATOM   2571  C   PRO C  34      40.880  69.932  30.633  1.00 41.59           C  
ATOM   2572  O   PRO C  34      40.430  70.922  31.255  1.00 42.94           O  
ATOM   2573  CB  PRO C  34      39.388  68.443  32.100  1.00 41.96           C  
ATOM   2574  CG  PRO C  34      40.103  68.702  33.461  1.00 42.01           C  
ATOM   2575  CD  PRO C  34      41.449  67.983  33.250  1.00 42.85           C  
ATOM   2576  N   VAL C  35      41.660  70.050  29.557  1.00 39.92           N  
ATOM   2577  CA  VAL C  35      42.076  71.353  29.068  1.00 38.80           C  
ATOM   2578  C   VAL C  35      40.939  72.154  28.457  1.00 38.23           C  
ATOM   2579  O   VAL C  35      41.027  73.360  28.355  1.00 37.19           O  
ATOM   2580  CB  VAL C  35      43.258  71.211  28.082  1.00 38.97           C  
ATOM   2581  CG1 VAL C  35      43.578  72.500  27.379  1.00 38.17           C  
ATOM   2582  CG2 VAL C  35      44.481  70.771  28.866  1.00 40.09           C  
ATOM   2583  N   SER C  36      39.867  71.503  28.033  1.00 38.49           N  
ATOM   2584  CA  SER C  36      38.762  72.223  27.399  1.00 38.97           C  
ATOM   2585  C   SER C  36      38.108  73.246  28.355  1.00 38.29           C  
ATOM   2586  O   SER C  36      37.524  74.202  27.871  1.00 39.23           O  
ATOM   2587  CB  SER C  36      37.710  71.248  26.866  1.00 38.54           C  
ATOM   2588  OG  SER C  36      37.364  70.357  27.913  1.00 41.76           O  
ATOM   2589  N   ASN C  37      38.238  73.067  29.673  1.00 37.97           N  
ATOM   2590  CA  ASN C  37      37.769  74.059  30.662  1.00 38.67           C  
ATOM   2591  C   ASN C  37      38.596  75.332  30.745  1.00 38.29           C  
ATOM   2592  O   ASN C  37      38.253  76.210  31.497  1.00 40.17           O  
ATOM   2593  CB  ASN C  37      37.622  73.456  32.082  1.00 38.62           C  
ATOM   2594  CG  ASN C  37      36.554  72.387  32.154  1.00 38.86           C  
ATOM   2595  ND2 ASN C  37      35.636  72.401  31.220  1.00 37.65           N  
ATOM   2596  OD1 ASN C  37      36.596  71.527  33.016  1.00 41.80           O  
ATOM   2597  N   ASP C  38      39.691  75.403  30.000  1.00 37.04           N  
ATOM   2598  CA  ASP C  38      40.443  76.617  29.762  1.00 35.95           C  
ATOM   2599  C   ASP C  38      39.960  77.410  28.529  1.00 36.20           C  
ATOM   2600  O   ASP C  38      40.478  78.482  28.254  1.00 35.44           O  
ATOM   2601  CB  ASP C  38      41.901  76.281  29.494  1.00 35.96           C  
ATOM   2602  CG  ASP C  38      42.682  75.908  30.736  1.00 36.50           C  
ATOM   2603  OD1 ASP C  38      42.104  75.810  31.845  1.00 38.03           O  
ATOM   2604  OD2 ASP C  38      43.917  75.664  30.671  1.00 34.63           O1-
ATOM   2605  N   ILE C  39      39.002  76.913  27.751  1.00 36.80           N  
ATOM   2606  CA  ILE C  39      38.599  77.662  26.558  1.00 37.24           C  
ATOM   2607  C   ILE C  39      38.117  79.115  26.845  1.00 38.26           C  
ATOM   2608  O   ILE C  39      38.573  80.047  26.164  1.00 38.46           O  
ATOM   2609  CB  ILE C  39      37.528  76.897  25.769  1.00 38.20           C  
ATOM   2610  CG1 ILE C  39      38.139  75.662  25.123  1.00 38.22           C  
ATOM   2611  CG2 ILE C  39      36.886  77.823  24.705  1.00 37.38           C  
ATOM   2612  CD1 ILE C  39      37.102  74.617  24.689  1.00 40.49           C  
ATOM   2613  N   PRO C  40      37.191  79.321  27.798  1.00 38.17           N  
ATOM   2614  CA  PRO C  40      36.844  80.694  28.227  1.00 38.30           C  
ATOM   2615  C   PRO C  40      38.052  81.579  28.582  1.00 37.78           C  
ATOM   2616  O   PRO C  40      38.093  82.729  28.085  1.00 38.02           O  
ATOM   2617  CB  PRO C  40      35.964  80.487  29.495  1.00 37.67           C  
ATOM   2618  CG  PRO C  40      35.363  79.137  29.297  1.00 38.57           C  
ATOM   2619  CD  PRO C  40      36.383  78.306  28.504  1.00 37.63           C  
ATOM   2620  N   SER C  41      38.986  81.096  29.421  1.00 36.82           N  
ATOM   2621  CA  SER C  41      40.095  81.948  29.834  1.00 36.00           C  
ATOM   2622  C   SER C  41      41.126  82.188  28.707  1.00 35.77           C  
ATOM   2623  O   SER C  41      41.663  83.292  28.563  1.00 34.28           O  
ATOM   2624  CB  SER C  41      40.706  81.490  31.171  1.00 36.70           C  
ATOM   2625  OG  SER C  41      41.655  80.475  31.068  1.00 37.14           O  
ATOM   2626  N   TRP C  42      41.350  81.193  27.853  1.00 35.19           N  
ATOM   2627  CA  TRP C  42      42.163  81.429  26.660  1.00 35.26           C  
ATOM   2628  C   TRP C  42      41.538  82.503  25.759  1.00 35.99           C  
ATOM   2629  O   TRP C  42      42.261  83.262  25.148  1.00 35.52           O  
ATOM   2630  CB  TRP C  42      42.332  80.115  25.874  1.00 35.51           C  
ATOM   2631  CG  TRP C  42      43.054  80.185  24.595  1.00 31.86           C  
ATOM   2632  CD1 TRP C  42      42.504  80.178  23.352  1.00 33.17           C  
ATOM   2633  CD2 TRP C  42      44.469  80.197  24.406  1.00 33.18           C  
ATOM   2634  CE2 TRP C  42      44.712  80.217  23.020  1.00 34.03           C  
ATOM   2635  CE3 TRP C  42      45.565  80.177  25.266  1.00 36.33           C  
ATOM   2636  NE1 TRP C  42      43.493  80.209  22.393  1.00 35.27           N  
ATOM   2637  CZ2 TRP C  42      45.998  80.233  22.486  1.00 35.02           C  
ATOM   2638  CZ3 TRP C  42      46.856  80.202  24.722  1.00 35.11           C  
ATOM   2639  CH2 TRP C  42      47.054  80.221  23.352  1.00 32.78           C  
ATOM   2640  N   GLY C  43      40.202  82.560  25.662  1.00 37.63           N  
ATOM   2641  CA  GLY C  43      39.509  83.638  24.941  1.00 38.26           C  
ATOM   2642  C   GLY C  43      39.831  85.060  25.432  1.00 38.94           C  
ATOM   2643  O   GLY C  43      39.723  86.004  24.649  1.00 39.97           O  
ATOM   2644  N   THR C  44      40.201  85.221  26.711  1.00 39.05           N  
ATOM   2645  CA  THR C  44      40.494  86.535  27.287  1.00 39.89           C  
ATOM   2646  C   THR C  44      41.919  87.014  27.008  1.00 41.57           C  
ATOM   2647  O   THR C  44      42.235  88.157  27.324  1.00 42.95           O  
ATOM   2648  CB  THR C  44      40.221  86.614  28.832  1.00 39.71           C  
ATOM   2649  CG2 THR C  44      38.884  85.892  29.304  1.00 38.76           C  
ATOM   2650  OG1 THR C  44      41.258  85.956  29.540  1.00 40.01           O  
ATOM   2651  N   LEU C  45      42.787  86.163  26.438  1.00 41.94           N  
ATOM   2652  CA  LEU C  45      44.142  86.594  26.072  1.00 41.68           C  
ATOM   2653  C   LEU C  45      44.150  87.330  24.738  1.00 41.51           C  
ATOM   2654  O   LEU C  45      43.406  86.951  23.836  1.00 41.32           O  
ATOM   2655  CB  LEU C  45      45.101  85.399  25.962  1.00 41.53           C  
ATOM   2656  CG  LEU C  45      45.275  84.320  27.027  1.00 42.00           C  
ATOM   2657  CD1 LEU C  45      46.637  83.635  26.846  1.00 41.19           C  
ATOM   2658  CD2 LEU C  45      45.145  84.850  28.424  1.00 44.10           C  
ATOM   2659  N   THR C  46      45.012  88.346  24.603  1.00 41.18           N  
ATOM   2660  CA  THR C  46      45.193  89.037  23.310  1.00 41.43           C  
ATOM   2661  C   THR C  46      45.928  88.145  22.304  1.00 41.52           C  
ATOM   2662  O   THR C  46      46.561  87.148  22.708  1.00 41.20           O  
ATOM   2663  CB  THR C  46      46.015  90.318  23.461  1.00 41.42           C  
ATOM   2664  CG2 THR C  46      45.405  91.269  24.531  1.00 42.77           C  
ATOM   2665  OG1 THR C  46      47.343  90.019  23.949  1.00 42.93           O  
ATOM   2666  N   ALA C  47      45.880  88.508  21.018  1.00 40.21           N  
ATOM   2667  CA  ALA C  47      46.613  87.754  19.997  1.00 40.78           C  
ATOM   2668  C   ALA C  47      48.124  87.631  20.304  1.00 40.24           C  
ATOM   2669  O   ALA C  47      48.700  86.596  20.040  1.00 39.38           O  
ATOM   2670  CB  ALA C  47      46.383  88.330  18.565  1.00 40.81           C  
ATOM   2671  N   GLY C  48      48.716  88.676  20.887  1.00 40.08           N  
ATOM   2672  CA  GLY C  48      50.123  88.721  21.264  1.00 39.80           C  
ATOM   2673  C   GLY C  48      50.458  87.773  22.411  1.00 39.93           C  
ATOM   2674  O   GLY C  48      51.480  87.110  22.398  1.00 38.68           O  
ATOM   2675  N   GLU C  49      49.568  87.710  23.400  1.00 40.14           N  
ATOM   2676  CA  GLU C  49      49.702  86.794  24.541  1.00 38.80           C  
ATOM   2677  C   GLU C  49      49.528  85.322  24.120  1.00 37.57           C  
ATOM   2678  O   GLU C  49      50.223  84.455  24.618  1.00 36.69           O  
ATOM   2679  CB  GLU C  49      48.691  87.170  25.627  1.00 38.84           C  
ATOM   2680  CG  GLU C  49      48.994  88.551  26.285  1.00 41.28           C  
ATOM   2681  CD  GLU C  49      47.888  89.032  27.239  1.00 41.12           C  
ATOM   2682  OE1 GLU C  49      46.707  88.641  27.062  1.00 37.89           O  
ATOM   2683  OE2 GLU C  49      48.224  89.797  28.171  1.00 44.84           O1-
ATOM   2684  N   LYS C  50      48.611  85.057  23.204  1.00 35.85           N  
ATOM   2685  CA  LYS C  50      48.409  83.725  22.718  1.00 35.53           C  
ATOM   2686  C   LYS C  50      49.582  83.283  21.860  1.00 35.54           C  
ATOM   2687  O   LYS C  50      49.966  82.123  21.916  1.00 35.07           O  
ATOM   2688  CB  LYS C  50      47.186  83.635  21.833  1.00 36.03           C  
ATOM   2689  CG  LYS C  50      45.865  83.673  22.549  1.00 37.35           C  
ATOM   2690  CD  LYS C  50      44.804  83.431  21.504  1.00 39.56           C  
ATOM   2691  CE  LYS C  50      43.413  83.763  22.048  1.00 42.29           C  
ATOM   2692  NZ  LYS C  50      42.457  83.408  21.027  1.00 41.77           N1+
ATOM   2693  N   GLN C  51      50.119  84.181  21.028  1.00 34.73           N  
ATOM   2694  CA  GLN C  51      51.277  83.872  20.224  1.00 34.52           C  
ATOM   2695  C   GLN C  51      52.499  83.540  21.095  1.00 33.31           C  
ATOM   2696  O   GLN C  51      53.200  82.581  20.838  1.00 31.03           O  
ATOM   2697  CB  GLN C  51      51.617  85.027  19.305  1.00 35.36           C  
ATOM   2698  CG  GLN C  51      52.706  84.699  18.280  1.00 37.07           C  
ATOM   2699  CD  GLN C  51      53.103  85.934  17.506  1.00 37.61           C  
ATOM   2700  NE2 GLN C  51      52.341  86.244  16.501  1.00 35.85           N  
ATOM   2701  OE1 GLN C  51      54.073  86.591  17.828  1.00 40.96           O  
ATOM   2702  N   LEU C  52      52.741  84.355  22.105  1.00 32.51           N  
ATOM   2703  CA  LEU C  52      53.855  84.145  23.013  1.00 32.11           C  
ATOM   2704  C   LEU C  52      53.749  82.730  23.675  1.00 31.56           C  
ATOM   2705  O   LEU C  52      54.735  81.997  23.777  1.00 32.06           O  
ATOM   2706  CB  LEU C  52      53.912  85.268  24.057  1.00 32.29           C  
ATOM   2707  CG  LEU C  52      54.699  84.943  25.351  1.00 32.54           C  
ATOM   2708  CD1 LEU C  52      56.156  84.815  25.052  1.00 31.50           C  
ATOM   2709  CD2 LEU C  52      54.490  86.002  26.437  1.00 33.54           C  
ATOM   2710  N   THR C  53      52.553  82.357  24.097  1.00 31.46           N  
ATOM   2711  CA  THR C  53      52.325  81.082  24.807  1.00 31.12           C  
ATOM   2712  C   THR C  53      52.550  79.876  23.895  1.00 29.92           C  
ATOM   2713  O   THR C  53      53.225  78.931  24.255  1.00 28.77           O  
ATOM   2714  CB  THR C  53      50.887  81.030  25.332  1.00 31.30           C  
ATOM   2715  CG2 THR C  53      50.622  79.716  26.116  1.00 31.88           C  
ATOM   2716  OG1 THR C  53      50.673  82.069  26.298  1.00 32.32           O  
ATOM   2717  N   MET C  54      51.971  79.940  22.701  1.00 29.10           N  
ATOM   2718  CA  MET C  54      52.197  78.959  21.669  1.00 29.08           C  
ATOM   2719  C   MET C  54      53.692  78.824  21.291  1.00 28.49           C  
ATOM   2720  O   MET C  54      54.226  77.732  21.287  1.00 27.56           O  
ATOM   2721  CB  MET C  54      51.314  79.245  20.470  1.00 29.33           C  
ATOM   2722  CG  MET C  54      49.809  79.069  20.824  1.00 28.97           C  
ATOM   2723  SD  MET C  54      48.843  79.150  19.301  1.00 34.44           S  
ATOM   2724  CE  MET C  54      49.112  77.405  18.710  1.00 33.84           C  
ATOM   2725  N   ARG C  55      54.371  79.930  21.087  1.00 27.67           N  
ATOM   2726  CA  ARG C  55      55.776  79.862  20.774  1.00 27.87           C  
ATOM   2727  C   ARG C  55      56.588  79.235  21.926  1.00 27.21           C  
ATOM   2728  O   ARG C  55      57.409  78.353  21.684  1.00 25.28           O  
ATOM   2729  CB  ARG C  55      56.318  81.227  20.395  1.00 27.01           C  
ATOM   2730  CG  ARG C  55      55.871  81.607  19.026  1.00 27.23           C  
ATOM   2731  CD  ARG C  55      56.187  83.054  18.599  1.00 26.85           C  
ATOM   2732  NE  ARG C  55      55.731  83.266  17.237  1.00 27.67           N  
ATOM   2733  CZ  ARG C  55      56.141  84.265  16.455  1.00 28.76           C  
ATOM   2734  NH1 ARG C  55      56.967  85.198  16.919  1.00 30.72           N1+
ATOM   2735  NH2 ARG C  55      55.691  84.330  15.196  1.00 29.87           N  
ATOM   2736  N   VAL C  56      56.354  79.671  23.158  1.00 26.26           N  
ATOM   2737  CA  VAL C  56      57.059  79.054  24.286  1.00 26.26           C  
ATOM   2738  C   VAL C  56      56.799  77.530  24.394  1.00 25.45           C  
ATOM   2739  O   VAL C  56      57.721  76.791  24.651  1.00 26.62           O  
ATOM   2740  CB  VAL C  56      56.714  79.759  25.614  1.00 26.76           C  
ATOM   2741  CG1 VAL C  56      56.998  78.870  26.823  1.00 28.39           C  
ATOM   2742  CG2 VAL C  56      57.509  81.089  25.708  1.00 28.79           C  
ATOM   2743  N   PHE C  57      55.560  77.097  24.176  1.00 25.70           N  
ATOM   2744  CA  PHE C  57      55.170  75.709  24.207  1.00 26.17           C  
ATOM   2745  C   PHE C  57      55.767  74.890  23.048  1.00 25.84           C  
ATOM   2746  O   PHE C  57      56.017  73.685  23.186  1.00 25.13           O  
ATOM   2747  CB  PHE C  57      53.638  75.570  24.188  1.00 26.36           C  
ATOM   2748  CG  PHE C  57      52.954  75.860  25.517  1.00 27.81           C  
ATOM   2749  CD1 PHE C  57      53.656  76.212  26.632  1.00 25.20           C  
ATOM   2750  CD2 PHE C  57      51.566  75.803  25.601  1.00 29.04           C  
ATOM   2751  CE1 PHE C  57      52.998  76.473  27.827  1.00 32.10           C  
ATOM   2752  CE2 PHE C  57      50.914  76.058  26.797  1.00 30.66           C  
ATOM   2753  CZ  PHE C  57      51.633  76.383  27.909  1.00 30.05           C  
ATOM   2754  N   THR C  58      55.980  75.544  21.910  1.00 26.49           N  
ATOM   2755  CA  THR C  58      56.589  74.900  20.772  1.00 26.77           C  
ATOM   2756  C   THR C  58      58.088  74.707  21.018  1.00 26.43           C  
ATOM   2757  O   THR C  58      58.669  73.673  20.675  1.00 25.27           O  
ATOM   2758  CB  THR C  58      56.311  75.723  19.577  1.00 28.24           C  
ATOM   2759  CG2 THR C  58      56.924  75.075  18.395  1.00 31.07           C  
ATOM   2760  OG1 THR C  58      54.889  75.682  19.302  1.00 30.22           O  
ATOM   2761  N   GLY C  59      58.722  75.680  21.654  1.00 24.78           N  
ATOM   2762  CA  GLY C  59      60.084  75.490  22.008  1.00 24.86           C  
ATOM   2763  C   GLY C  59      60.299  74.334  23.001  1.00 24.93           C  
ATOM   2764  O   GLY C  59      61.227  73.574  22.865  1.00 25.59           O  
ATOM   2765  N   LEU C  60      59.456  74.229  23.998  1.00 24.20           N  
ATOM   2766  CA  LEU C  60      59.489  73.147  24.962  1.00 23.87           C  
ATOM   2767  C   LEU C  60      59.274  71.804  24.270  1.00 23.48           C  
ATOM   2768  O   LEU C  60      59.930  70.815  24.599  1.00 22.24           O  
ATOM   2769  CB  LEU C  60      58.395  73.371  25.991  1.00 24.05           C  
ATOM   2770  CG  LEU C  60      58.614  74.568  26.949  1.00 27.21           C  
ATOM   2771  CD1 LEU C  60      57.380  74.757  27.858  1.00 29.41           C  
ATOM   2772  CD2 LEU C  60      59.840  74.393  27.845  1.00 28.96           C  
ATOM   2773  N   THR C  61      58.364  71.787  23.311  1.00 23.96           N  
ATOM   2774  CA  THR C  61      58.068  70.570  22.544  1.00 23.69           C  
ATOM   2775  C   THR C  61      59.335  70.113  21.809  1.00 23.29           C  
ATOM   2776  O   THR C  61      59.677  68.923  21.810  1.00 22.77           O  
ATOM   2777  CB  THR C  61      56.946  70.832  21.524  1.00 23.59           C  
ATOM   2778  CG2 THR C  61      56.653  69.583  20.666  1.00 22.72           C  
ATOM   2779  OG1 THR C  61      55.716  71.137  22.210  1.00 24.28           O  
ATOM   2780  N   MET C  62      60.055  71.062  21.234  1.00 22.70           N  
ATOM   2781  CA  MET C  62      61.318  70.748  20.590  1.00 24.15           C  
ATOM   2782  C   MET C  62      62.311  70.068  21.577  1.00 24.79           C  
ATOM   2783  O   MET C  62      62.920  69.050  21.240  1.00 25.66           O  
ATOM   2784  CB  MET C  62      62.013  71.995  20.010  1.00 23.01           C  
ATOM   2785  CG  MET C  62      63.078  71.544  19.041  1.00 29.74           C  
ATOM   2786  SD  MET C  62      64.190  72.782  18.549  1.00 40.68           S  
ATOM   2787  CE  MET C  62      63.055  73.362  17.154  1.00 42.38           C  
ATOM   2788  N   LEU C  63      62.512  70.665  22.745  1.00 22.82           N  
ATOM   2789  CA  LEU C  63      63.415  70.110  23.743  1.00 23.60           C  
ATOM   2790  C   LEU C  63      62.992  68.689  24.176  1.00 23.70           C  
ATOM   2791  O   LEU C  63      63.859  67.842  24.413  1.00 24.47           O  
ATOM   2792  CB  LEU C  63      63.436  71.019  24.992  1.00 23.90           C  
ATOM   2793  CG  LEU C  63      64.018  72.415  24.831  1.00 25.24           C  
ATOM   2794  CD1 LEU C  63      64.179  73.153  26.147  1.00 27.72           C  
ATOM   2795  CD2 LEU C  63      65.384  72.288  24.155  1.00 29.10           C  
ATOM   2796  N   ASP C  64      61.684  68.415  24.293  1.00 23.12           N  
ATOM   2797  CA  ASP C  64      61.262  67.086  24.670  1.00 23.50           C  
ATOM   2798  C   ASP C  64      61.405  66.063  23.559  1.00 23.99           C  
ATOM   2799  O   ASP C  64      61.610  64.910  23.846  1.00 22.95           O  
ATOM   2800  CB  ASP C  64      59.847  67.094  25.091  1.00 23.68           C  
ATOM   2801  CG  ASP C  64      59.704  67.424  26.573  1.00 31.85           C  
ATOM   2802  OD1 ASP C  64      60.606  67.038  27.389  1.00 33.27           O  
ATOM   2803  OD2 ASP C  64      58.738  68.120  26.977  1.00 40.91           O1-
ATOM   2804  N   THR C  65      61.245  66.510  22.304  1.00 23.68           N  
ATOM   2805  CA  THR C  65      61.478  65.688  21.148  1.00 24.72           C  
ATOM   2806  C   THR C  65      62.932  65.259  21.144  1.00 24.86           C  
ATOM   2807  O   THR C  65      63.192  64.099  21.003  1.00 26.18           O  
ATOM   2808  CB  THR C  65      61.136  66.450  19.901  1.00 24.68           C  
ATOM   2809  CG2 THR C  65      61.310  65.570  18.625  1.00 25.60           C  
ATOM   2810  OG1 THR C  65      59.741  66.810  19.951  1.00 21.64           O  
ATOM   2811  N   ILE C  66      63.847  66.189  21.394  1.00 24.56           N  
ATOM   2812  CA  ILE C  66      65.276  65.910  21.481  1.00 23.96           C  
ATOM   2813  C   ILE C  66      65.607  64.984  22.629  1.00 24.49           C  
ATOM   2814  O   ILE C  66      66.339  64.040  22.428  1.00 24.01           O  
ATOM   2815  CB  ILE C  66      66.058  67.191  21.648  1.00 23.79           C  
ATOM   2816  CG1 ILE C  66      66.153  67.900  20.322  1.00 23.72           C  
ATOM   2817  CG2 ILE C  66      67.464  66.918  22.173  1.00 22.69           C  
ATOM   2818  CD1 ILE C  66      66.610  69.364  20.517  1.00 28.03           C  
ATOM   2819  N   GLN C  67      65.045  65.232  23.818  1.00 24.52           N  
ATOM   2820  CA  GLN C  67      65.371  64.437  24.975  1.00 24.81           C  
ATOM   2821  C   GLN C  67      64.845  62.994  24.900  1.00 24.24           C  
ATOM   2822  O   GLN C  67      65.504  62.100  25.390  1.00 23.62           O  
ATOM   2823  CB  GLN C  67      64.878  65.104  26.245  1.00 25.84           C  
ATOM   2824  CG  GLN C  67      65.481  64.549  27.537  1.00 28.31           C  
ATOM   2825  CD  GLN C  67      66.979  64.834  27.750  1.00 31.66           C  
ATOM   2826  NE2 GLN C  67      67.441  64.587  28.965  1.00 33.10           N  
ATOM   2827  OE1 GLN C  67      67.702  65.230  26.838  1.00 32.67           O  
ATOM   2828  N   GLY C  68      63.690  62.761  24.301  1.00 23.20           N  
ATOM   2829  CA  GLY C  68      63.097  61.447  24.278  1.00 23.30           C  
ATOM   2830  C   GLY C  68      63.726  60.524  23.243  1.00 24.54           C  
ATOM   2831  O   GLY C  68      64.066  59.374  23.486  1.00 25.39           O  
ATOM   2832  N   THR C  69      64.029  61.127  22.127  1.00 23.30           N  
ATOM   2833  CA  THR C  69      64.295  60.450  20.895  1.00 23.75           C  
ATOM   2834  C   THR C  69      65.884  60.407  20.697  1.00 24.12           C  
ATOM   2835  O   THR C  69      66.459  59.480  20.024  1.00 24.11           O  
ATOM   2836  CB  THR C  69      63.501  61.405  19.974  1.00 25.06           C  
ATOM   2837  CG2 THR C  69      64.294  62.052  18.997  1.00 19.35           C  
ATOM   2838  OG1 THR C  69      62.268  60.874  19.434  1.00 28.41           O  
ATOM   2839  N   VAL C  70      66.619  61.379  21.280  1.00 23.65           N  
ATOM   2840  CA  VAL C  70      68.076  61.376  21.242  1.00 23.23           C  
ATOM   2841  C   VAL C  70      68.746  61.409  22.602  1.00 24.57           C  
ATOM   2842  O   VAL C  70      69.719  60.705  22.839  1.00 23.75           O  
ATOM   2843  CB  VAL C  70      68.630  62.550  20.420  1.00 24.11           C  
ATOM   2844  CG1 VAL C  70      70.135  62.507  20.348  1.00 24.27           C  
ATOM   2845  CG2 VAL C  70      68.098  62.475  18.944  1.00 25.90           C  
ATOM   2846  N   GLY C  71      68.276  62.285  23.490  1.00 25.23           N  
ATOM   2847  CA  GLY C  71      68.974  62.486  24.741  1.00 24.61           C  
ATOM   2848  C   GLY C  71      68.993  61.274  25.635  1.00 24.02           C  
ATOM   2849  O   GLY C  71      70.072  60.769  25.990  1.00 24.15           O  
ATOM   2850  N   ALA C  72      67.825  60.827  26.047  1.00 24.07           N  
ATOM   2851  CA  ALA C  72      67.758  59.773  27.046  1.00 23.98           C  
ATOM   2852  C   ALA C  72      68.324  58.506  26.433  1.00 24.50           C  
ATOM   2853  O   ALA C  72      69.070  57.776  27.091  1.00 24.38           O  
ATOM   2854  CB  ALA C  72      66.417  59.574  27.510  1.00 24.79           C  
ATOM   2855  N   VAL C  73      68.092  58.275  25.172  1.00 23.99           N  
ATOM   2856  CA  VAL C  73      68.610  57.034  24.624  1.00 25.67           C  
ATOM   2857  C   VAL C  73      70.112  57.019  24.486  1.00 24.65           C  
ATOM   2858  O   VAL C  73      70.767  55.949  24.697  1.00 26.24           O  
ATOM   2859  CB  VAL C  73      67.887  56.631  23.288  1.00 27.07           C  
ATOM   2860  CG1 VAL C  73      66.419  56.812  23.422  1.00 29.03           C  
ATOM   2861  CG2 VAL C  73      68.364  57.400  22.127  1.00 28.97           C  
ATOM   2862  N   SER C  74      70.712  58.183  24.191  1.00 24.09           N  
ATOM   2863  CA  SER C  74      72.198  58.266  24.103  1.00 23.38           C  
ATOM   2864  C   SER C  74      72.919  58.010  25.435  1.00 22.71           C  
ATOM   2865  O   SER C  74      74.114  57.829  25.419  1.00 22.80           O  
ATOM   2866  CB  SER C  74      72.674  59.624  23.546  1.00 23.53           C  
ATOM   2867  OG  SER C  74      72.578  60.656  24.542  1.00 26.26           O  
ATOM   2868  N   LEU C  75      72.204  58.041  26.560  1.00 22.33           N  
ATOM   2869  CA  LEU C  75      72.751  57.720  27.880  1.00 23.91           C  
ATOM   2870  C   LEU C  75      72.787  56.226  28.161  1.00 23.57           C  
ATOM   2871  O   LEU C  75      73.451  55.774  29.103  1.00 23.62           O  
ATOM   2872  CB  LEU C  75      71.900  58.370  29.019  1.00 23.66           C  
ATOM   2873  CG  LEU C  75      71.706  59.909  28.950  1.00 27.39           C  
ATOM   2874  CD1 LEU C  75      70.858  60.450  30.090  1.00 26.92           C  
ATOM   2875  CD2 LEU C  75      73.001  60.633  28.954  1.00 31.16           C  
ATOM   2876  N   ILE C  76      71.985  55.473  27.440  1.00 22.85           N  
ATOM   2877  CA  ILE C  76      71.852  54.060  27.758  1.00 23.05           C  
ATOM   2878  C   ILE C  76      73.181  53.332  27.703  1.00 23.43           C  
ATOM   2879  O   ILE C  76      73.422  52.581  28.630  1.00 23.03           O  
ATOM   2880  CB  ILE C  76      70.796  53.367  26.870  1.00 23.91           C  
ATOM   2881  CG1 ILE C  76      69.408  53.859  27.217  1.00 23.80           C  
ATOM   2882  CG2 ILE C  76      70.887  51.880  26.975  1.00 24.97           C  
ATOM   2883  CD1 ILE C  76      68.333  53.449  26.209  1.00 28.00           C  
ATOM   2884  N   PRO C  77      74.034  53.514  26.664  1.00 22.85           N  
ATOM   2885  CA  PRO C  77      75.364  52.875  26.612  1.00 22.57           C  
ATOM   2886  C   PRO C  77      76.302  53.185  27.751  1.00 24.16           C  
ATOM   2887  O   PRO C  77      77.293  52.464  27.956  1.00 22.99           O  
ATOM   2888  CB  PRO C  77      75.984  53.390  25.282  1.00 23.86           C  
ATOM   2889  CG  PRO C  77      74.787  53.782  24.403  1.00 23.02           C  
ATOM   2890  CD  PRO C  77      73.749  54.259  25.427  1.00 23.26           C  
ATOM   2891  N   ASP C  78      76.026  54.240  28.492  1.00 25.15           N  
ATOM   2892  CA  ASP C  78      76.934  54.665  29.556  1.00 26.20           C  
ATOM   2893  C   ASP C  78      76.411  54.291  30.934  1.00 25.88           C  
ATOM   2894  O   ASP C  78      76.930  54.778  31.919  1.00 25.54           O  
ATOM   2895  CB  ASP C  78      77.065  56.194  29.523  1.00 27.20           C  
ATOM   2896  CG  ASP C  78      77.523  56.739  28.136  1.00 29.56           C  
ATOM   2897  OD1 ASP C  78      78.299  56.050  27.420  1.00 32.57           O  
ATOM   2898  OD2 ASP C  78      77.109  57.850  27.687  1.00 27.66           O1-
ATOM   2899  N   ALA C  79      75.339  53.502  31.020  1.00 25.37           N  
ATOM   2900  CA  ALA C  79      74.779  53.159  32.313  1.00 25.41           C  
ATOM   2901  C   ALA C  79      75.803  52.447  33.190  1.00 25.67           C  
ATOM   2902  O   ALA C  79      76.630  51.698  32.726  1.00 26.90           O  
ATOM   2903  CB  ALA C  79      73.519  52.267  32.167  1.00 25.26           C  
ATOM   2904  N   LEU C  80      75.745  52.713  34.462  1.00 26.09           N  
ATOM   2905  CA  LEU C  80      76.534  51.998  35.413  1.00 27.73           C  
ATOM   2906  C   LEU C  80      75.914  50.627  35.764  1.00 27.97           C  
ATOM   2907  O   LEU C  80      76.623  49.732  36.165  1.00 27.98           O  
ATOM   2908  CB  LEU C  80      76.617  52.857  36.666  1.00 28.66           C  
ATOM   2909  CG  LEU C  80      77.559  54.067  36.518  1.00 32.07           C  
ATOM   2910  CD1 LEU C  80      77.354  54.990  37.703  1.00 32.75           C  
ATOM   2911  CD2 LEU C  80      79.042  53.587  36.442  1.00 34.06           C  
ATOM   2912  N   THR C  81      74.588  50.505  35.629  1.00 27.79           N  
ATOM   2913  CA  THR C  81      73.854  49.312  35.972  1.00 27.49           C  
ATOM   2914  C   THR C  81      72.814  48.994  34.910  1.00 27.62           C  
ATOM   2915  O   THR C  81      72.369  49.884  34.188  1.00 28.64           O  
ATOM   2916  CB  THR C  81      73.154  49.468  37.333  1.00 27.24           C  
ATOM   2917  CG2 THR C  81      74.116  50.026  38.441  1.00 28.77           C  
ATOM   2918  OG1 THR C  81      72.131  50.437  37.253  1.00 26.30           O  
ATOM   2919  N   PRO C  82      72.400  47.736  34.824  1.00 27.05           N  
ATOM   2920  CA  PRO C  82      71.293  47.350  33.944  1.00 25.16           C  
ATOM   2921  C   PRO C  82      69.984  48.077  34.265  1.00 23.72           C  
ATOM   2922  O   PRO C  82      69.249  48.487  33.409  1.00 22.34           O  
ATOM   2923  CB  PRO C  82      71.137  45.862  34.230  1.00 25.97           C  
ATOM   2924  CG  PRO C  82      72.464  45.422  34.732  1.00 27.68           C  
ATOM   2925  CD  PRO C  82      72.905  46.585  35.617  1.00 28.26           C  
ATOM   2926  N   HIS C  83      69.706  48.249  35.529  1.00 22.19           N  
ATOM   2927  CA  HIS C  83      68.469  48.834  35.962  1.00 22.93           C  
ATOM   2928  C   HIS C  83      68.325  50.344  35.582  1.00 22.34           C  
ATOM   2929  O   HIS C  83      67.227  50.819  35.312  1.00 21.74           O  
ATOM   2930  CB  HIS C  83      68.383  48.620  37.460  1.00 22.76           C  
ATOM   2931  CG  HIS C  83      68.737  47.220  37.879  1.00 23.04           C  
ATOM   2932  CD2 HIS C  83      68.152  46.037  37.609  1.00 22.19           C  
ATOM   2933  ND1 HIS C  83      69.909  46.915  38.507  1.00 25.85           N  
ATOM   2934  CE1 HIS C  83      69.949  45.617  38.755  1.00 26.32           C  
ATOM   2935  NE2 HIS C  83      68.913  45.057  38.180  1.00 22.35           N  
ATOM   2936  N   GLU C  84      69.460  51.032  35.500  1.00 23.25           N  
ATOM   2937  CA  GLU C  84      69.554  52.408  34.981  1.00 23.73           C  
ATOM   2938  C   GLU C  84      69.170  52.463  33.514  1.00 22.55           C  
ATOM   2939  O   GLU C  84      68.470  53.365  33.058  1.00 23.03           O  
ATOM   2940  CB  GLU C  84      70.974  52.968  35.209  1.00 23.21           C  
ATOM   2941  CG  GLU C  84      71.275  54.362  34.640  1.00 26.31           C  
ATOM   2942  CD  GLU C  84      72.751  54.732  34.763  1.00 29.23           C  
ATOM   2943  OE1 GLU C  84      73.465  54.037  35.529  1.00 29.86           O  
ATOM   2944  OE2 GLU C  84      73.216  55.705  34.100  1.00 28.79           O1-
ATOM   2945  N   GLU C  85      69.630  51.500  32.761  1.00 22.24           N  
ATOM   2946  CA  GLU C  85      69.173  51.386  31.362  1.00 22.31           C  
ATOM   2947  C   GLU C  85      67.673  51.285  31.238  1.00 22.24           C  
ATOM   2948  O   GLU C  85      67.048  51.970  30.432  1.00 21.72           O  
ATOM   2949  CB  GLU C  85      69.826  50.207  30.649  1.00 22.50           C  
ATOM   2950  CG  GLU C  85      71.320  50.176  30.727  1.00 23.89           C  
ATOM   2951  CD  GLU C  85      71.926  48.999  29.954  1.00 33.36           C  
ATOM   2952  OE1 GLU C  85      72.879  48.335  30.461  1.00 34.55           O  
ATOM   2953  OE2 GLU C  85      71.447  48.737  28.817  1.00 38.72           O1-
ATOM   2954  N   ALA C  86      67.060  50.457  32.082  1.00 22.28           N  
ATOM   2955  CA  ALA C  86      65.622  50.366  32.100  1.00 21.41           C  
ATOM   2956  C   ALA C  86      64.952  51.697  32.448  1.00 21.68           C  
ATOM   2957  O   ALA C  86      63.953  52.108  31.776  1.00 22.81           O  
ATOM   2958  CB  ALA C  86      65.194  49.276  33.072  1.00 22.73           C  
ATOM   2959  N   VAL C  87      65.440  52.368  33.485  1.00 20.99           N  
ATOM   2960  CA  VAL C  87      64.884  53.690  33.875  1.00 20.20           C  
ATOM   2961  C   VAL C  87      64.995  54.651  32.692  1.00 19.98           C  
ATOM   2962  O   VAL C  87      64.070  55.384  32.438  1.00 19.93           O  
ATOM   2963  CB  VAL C  87      65.595  54.252  35.072  1.00 20.07           C  
ATOM   2964  CG1 VAL C  87      65.189  55.688  35.329  1.00 20.42           C  
ATOM   2965  CG2 VAL C  87      65.311  53.371  36.349  1.00 20.97           C  
ATOM   2966  N   LEU C  88      66.113  54.620  31.953  1.00 19.89           N  
ATOM   2967  CA  LEU C  88      66.303  55.510  30.804  1.00 19.87           C  
ATOM   2968  C   LEU C  88      65.269  55.273  29.711  1.00 19.86           C  
ATOM   2969  O   LEU C  88      64.796  56.260  29.115  1.00 20.88           O  
ATOM   2970  CB  LEU C  88      67.725  55.420  30.228  1.00 19.59           C  
ATOM   2971  CG  LEU C  88      68.744  56.040  31.212  1.00 22.72           C  
ATOM   2972  CD1 LEU C  88      70.138  55.546  30.888  1.00 21.34           C  
ATOM   2973  CD2 LEU C  88      68.661  57.570  31.286  1.00 23.73           C  
ATOM   2974  N   THR C  89      64.854  54.021  29.494  1.00 19.20           N  
ATOM   2975  CA  THR C  89      63.736  53.739  28.550  1.00 19.25           C  
ATOM   2976  C   THR C  89      62.443  54.367  29.044  1.00 20.01           C  
ATOM   2977  O   THR C  89      61.658  54.901  28.247  1.00 20.18           O  
ATOM   2978  CB  THR C  89      63.520  52.238  28.238  1.00 19.78           C  
ATOM   2979  CG2 THR C  89      64.834  51.576  27.796  1.00 20.73           C  
ATOM   2980  OG1 THR C  89      63.107  51.492  29.404  1.00 16.88           O  
ATOM   2981  N   ASN C  90      62.210  54.393  30.360  1.00 19.84           N  
ATOM   2982  CA  ASN C  90      61.023  55.107  30.831  1.00 19.27           C  
ATOM   2983  C   ASN C  90      61.118  56.627  30.585  1.00 19.80           C  
ATOM   2984  O   ASN C  90      60.151  57.279  30.226  1.00 19.40           O  
ATOM   2985  CB  ASN C  90      60.784  54.837  32.308  1.00 19.91           C  
ATOM   2986  CG  ASN C  90      59.646  55.707  32.861  1.00 19.29           C  
ATOM   2987  ND2 ASN C  90      58.416  55.273  32.619  1.00 17.45           N  
ATOM   2988  OD1 ASN C  90      59.886  56.791  33.447  1.00 18.67           O  
ATOM   2989  N   ILE C  91      62.278  57.204  30.862  1.00 20.07           N  
ATOM   2990  CA  ILE C  91      62.469  58.633  30.674  1.00 20.79           C  
ATOM   2991  C   ILE C  91      62.298  58.991  29.175  1.00 20.28           C  
ATOM   2992  O   ILE C  91      61.621  59.909  28.859  1.00 20.24           O  
ATOM   2993  CB  ILE C  91      63.860  59.027  31.191  1.00 21.07           C  
ATOM   2994  CG1 ILE C  91      63.898  58.885  32.730  1.00 22.53           C  
ATOM   2995  CG2 ILE C  91      64.211  60.436  30.729  1.00 22.77           C  
ATOM   2996  CD1 ILE C  91      65.305  59.035  33.314  1.00 24.09           C  
ATOM   2997  N   ALA C  92      62.801  58.174  28.266  1.00 20.74           N  
ATOM   2998  CA  ALA C  92      62.585  58.422  26.856  1.00 21.66           C  
ATOM   2999  C   ALA C  92      61.101  58.465  26.502  1.00 22.06           C  
ATOM   3000  O   ALA C  92      60.639  59.385  25.802  1.00 22.80           O  
ATOM   3001  CB  ALA C  92      63.310  57.406  26.013  1.00 21.19           C  
ATOM   3002  N   PHE C  93      60.357  57.477  26.973  1.00 20.69           N  
ATOM   3003  CA  PHE C  93      58.954  57.407  26.697  1.00 20.42           C  
ATOM   3004  C   PHE C  93      58.234  58.642  27.257  1.00 21.25           C  
ATOM   3005  O   PHE C  93      57.454  59.292  26.553  1.00 21.89           O  
ATOM   3006  CB  PHE C  93      58.350  56.131  27.258  1.00 20.14           C  
ATOM   3007  CG  PHE C  93      56.837  56.159  27.376  1.00 20.07           C  
ATOM   3008  CD1 PHE C  93      56.032  56.403  26.265  1.00 20.04           C  
ATOM   3009  CD2 PHE C  93      56.234  55.905  28.580  1.00 20.12           C  
ATOM   3010  CE1 PHE C  93      54.698  56.435  26.376  1.00 20.42           C  
ATOM   3011  CE2 PHE C  93      54.854  55.871  28.708  1.00 22.36           C  
ATOM   3012  CZ  PHE C  93      54.058  56.139  27.610  1.00 20.12           C  
ATOM   3013  N   MET C  94      58.498  58.970  28.520  1.00 20.99           N  
ATOM   3014  CA  MET C  94      57.829  60.096  29.130  1.00 20.64           C  
ATOM   3015  C   MET C  94      58.159  61.438  28.475  1.00 20.97           C  
ATOM   3016  O   MET C  94      57.324  62.304  28.499  1.00 21.24           O  
ATOM   3017  CB  MET C  94      58.059  60.146  30.646  1.00 21.07           C  
ATOM   3018  CG  MET C  94      57.332  58.977  31.387  1.00 21.29           C  
ATOM   3019  SD  MET C  94      55.555  58.844  31.053  1.00 23.80           S  
ATOM   3020  CE  MET C  94      54.946  60.334  31.735  1.00 25.44           C  
ATOM   3021  N   GLU C  95      59.331  61.609  27.870  1.00 20.89           N  
ATOM   3022  CA  GLU C  95      59.596  62.827  27.121  1.00 21.29           C  
ATOM   3023  C   GLU C  95      58.711  62.914  25.922  1.00 21.37           C  
ATOM   3024  O   GLU C  95      58.288  64.004  25.563  1.00 22.43           O  
ATOM   3025  CB  GLU C  95      61.034  62.885  26.617  1.00 21.89           C  
ATOM   3026  CG  GLU C  95      62.107  62.681  27.669  1.00 23.06           C  
ATOM   3027  CD  GLU C  95      62.081  63.754  28.744  1.00 24.80           C  
ATOM   3028  OE1 GLU C  95      61.340  64.699  28.616  1.00 32.10           O  
ATOM   3029  OE2 GLU C  95      62.886  63.712  29.655  1.00 32.01           O1-
ATOM   3030  N   SER C  96      58.434  61.774  25.285  1.00 22.18           N  
ATOM   3031  CA  SER C  96      57.474  61.736  24.182  1.00 21.65           C  
ATOM   3032  C   SER C  96      56.062  62.106  24.665  1.00 21.54           C  
ATOM   3033  O   SER C  96      55.294  62.745  23.934  1.00 21.65           O  
ATOM   3034  CB  SER C  96      57.471  60.398  23.470  1.00 20.90           C  
ATOM   3035  OG  SER C  96      58.757  60.092  22.962  1.00 22.74           O  
ATOM   3036  N   VAL C  97      55.709  61.674  25.873  1.00 22.05           N  
ATOM   3037  CA  VAL C  97      54.419  62.010  26.435  1.00 21.39           C  
ATOM   3038  C   VAL C  97      54.337  63.515  26.667  1.00 20.89           C  
ATOM   3039  O   VAL C  97      53.362  64.128  26.286  1.00 19.99           O  
ATOM   3040  CB  VAL C  97      54.109  61.231  27.744  1.00 22.88           C  
ATOM   3041  CG1 VAL C  97      52.830  61.737  28.316  1.00 22.64           C  
ATOM   3042  CG2 VAL C  97      53.954  59.719  27.483  1.00 21.54           C  
ATOM   3043  N   HIS C  98      55.396  64.102  27.218  1.00 20.60           N  
ATOM   3044  CA  HIS C  98      55.494  65.553  27.417  1.00 20.29           C  
ATOM   3045  C   HIS C  98      55.394  66.281  26.139  1.00 20.54           C  
ATOM   3046  O   HIS C  98      54.661  67.252  26.054  1.00 20.71           O  
ATOM   3047  CB  HIS C  98      56.812  65.959  28.060  1.00 19.87           C  
ATOM   3048  CG  HIS C  98      57.074  65.312  29.387  1.00 22.27           C  
ATOM   3049  CD2 HIS C  98      56.323  64.471  30.134  1.00 22.37           C  
ATOM   3050  ND1 HIS C  98      58.238  65.517  30.103  1.00 22.87           N  
ATOM   3051  CE1 HIS C  98      58.188  64.849  31.232  1.00 22.20           C  
ATOM   3052  NE2 HIS C  98      57.037  64.191  31.274  1.00 23.30           N  
ATOM   3053  N   ALA C  99      56.093  65.828  25.105  1.00 20.76           N  
ATOM   3054  CA  ALA C  99      56.024  66.572  23.843  1.00 21.75           C  
ATOM   3055  C   ALA C  99      54.579  66.539  23.293  1.00 22.45           C  
ATOM   3056  O   ALA C  99      54.063  67.561  22.798  1.00 24.03           O  
ATOM   3057  CB  ALA C  99      57.019  66.022  22.826  1.00 21.72           C  
ATOM   3058  N   LYS C 100      53.923  65.401  23.431  1.00 22.61           N  
ATOM   3059  CA  LYS C 100      52.559  65.232  22.897  1.00 24.19           C  
ATOM   3060  C   LYS C 100      51.550  66.070  23.698  1.00 24.46           C  
ATOM   3061  O   LYS C 100      50.544  66.522  23.156  1.00 24.58           O  
ATOM   3062  CB  LYS C 100      52.166  63.754  22.889  1.00 22.53           C  
ATOM   3063  CG  LYS C 100      50.838  63.439  22.265  1.00 25.02           C  
ATOM   3064  CD  LYS C 100      50.554  61.914  22.131  1.00 27.29           C  
ATOM   3065  CE  LYS C 100      49.347  61.619  21.234  1.00 25.20           C  
ATOM   3066  NZ  LYS C 100      48.070  61.747  21.997  1.00 22.87           N1+
ATOM   3067  N   SER C 101      51.853  66.339  24.966  1.00 24.77           N  
ATOM   3068  CA  SER C 101      50.919  67.144  25.799  1.00 24.55           C  
ATOM   3069  C   SER C 101      50.746  68.567  25.273  1.00 23.98           C  
ATOM   3070  O   SER C 101      49.652  69.108  25.289  1.00 24.49           O  
ATOM   3071  CB  SER C 101      51.295  67.085  27.284  1.00 23.73           C  
ATOM   3072  OG  SER C 101      52.462  67.830  27.528  1.00 26.80           O  
ATOM   3073  N   TYR C 102      51.794  69.152  24.723  1.00 23.96           N  
ATOM   3074  CA  TYR C 102      51.628  70.444  24.059  1.00 24.30           C  
ATOM   3075  C   TYR C 102      50.689  70.369  22.865  1.00 24.18           C  
ATOM   3076  O   TYR C 102      49.870  71.246  22.675  1.00 24.53           O  
ATOM   3077  CB  TYR C 102      52.997  71.066  23.684  1.00 23.68           C  
ATOM   3078  CG  TYR C 102      53.822  71.245  24.911  1.00 24.29           C  
ATOM   3079  CD1 TYR C 102      53.446  72.147  25.876  1.00 25.46           C  
ATOM   3080  CD2 TYR C 102      54.959  70.471  25.145  1.00 24.57           C  
ATOM   3081  CE1 TYR C 102      54.184  72.298  27.018  1.00 27.46           C  
ATOM   3082  CE2 TYR C 102      55.709  70.614  26.310  1.00 26.72           C  
ATOM   3083  CZ  TYR C 102      55.314  71.515  27.244  1.00 26.26           C  
ATOM   3084  OH  TYR C 102      56.037  71.724  28.390  1.00 31.25           O  
ATOM   3085  N   SER C 103      50.780  69.329  22.064  1.00 25.19           N  
ATOM   3086  CA  SER C 103      49.845  69.167  20.936  1.00 24.73           C  
ATOM   3087  C   SER C 103      48.395  68.963  21.409  1.00 25.77           C  
ATOM   3088  O   SER C 103      47.449  69.316  20.701  1.00 25.59           O  
ATOM   3089  CB  SER C 103      50.283  68.022  19.996  1.00 24.25           C  
ATOM   3090  OG  SER C 103      51.212  68.516  19.059  1.00 25.56           O  
ATOM   3091  N   GLN C 104      48.223  68.386  22.588  1.00 26.27           N  
ATOM   3092  CA  GLN C 104      46.886  68.209  23.168  1.00 26.93           C  
ATOM   3093  C   GLN C 104      46.311  69.562  23.619  1.00 26.03           C  
ATOM   3094  O   GLN C 104      45.151  69.869  23.356  1.00 24.12           O  
ATOM   3095  CB  GLN C 104      46.962  67.211  24.331  1.00 27.79           C  
ATOM   3096  CG  GLN C 104      45.656  66.910  25.075  1.00 30.68           C  
ATOM   3097  CD  GLN C 104      44.655  66.175  24.187  1.00 36.05           C  
ATOM   3098  NE2 GLN C 104      43.405  66.138  24.627  1.00 37.25           N  
ATOM   3099  OE1 GLN C 104      45.011  65.637  23.138  1.00 38.53           O  
ATOM   3100  N   ILE C 105      47.152  70.400  24.234  1.00 26.26           N  
ATOM   3101  CA  ILE C 105      46.765  71.782  24.561  1.00 26.26           C  
ATOM   3102  C   ILE C 105      46.355  72.577  23.294  1.00 27.27           C  
ATOM   3103  O   ILE C 105      45.282  73.162  23.268  1.00 26.26           O  
ATOM   3104  CB  ILE C 105      47.894  72.493  25.345  1.00 27.07           C  
ATOM   3105  CG1 ILE C 105      48.077  71.836  26.744  1.00 28.70           C  
ATOM   3106  CG2 ILE C 105      47.583  73.962  25.519  1.00 27.76           C  
ATOM   3107  CD1 ILE C 105      49.402  72.154  27.388  1.00 31.14           C  
ATOM   3108  N   PHE C 106      47.176  72.527  22.228  1.00 26.90           N  
ATOM   3109  CA  PHE C 106      46.911  73.206  20.981  1.00 27.47           C  
ATOM   3110  C   PHE C 106      45.661  72.703  20.281  1.00 28.48           C  
ATOM   3111  O   PHE C 106      44.862  73.437  19.766  1.00 27.31           O  
ATOM   3112  CB  PHE C 106      48.102  72.987  20.013  1.00 28.39           C  
ATOM   3113  CG  PHE C 106      49.353  73.717  20.380  1.00 26.92           C  
ATOM   3114  CD1 PHE C 106      49.393  74.606  21.457  1.00 27.18           C  
ATOM   3115  CD2 PHE C 106      50.488  73.519  19.629  1.00 26.61           C  
ATOM   3116  CE1 PHE C 106      50.567  75.277  21.795  1.00 27.27           C  
ATOM   3117  CE2 PHE C 106      51.648  74.210  19.915  1.00 28.14           C  
ATOM   3118  CZ  PHE C 106      51.708  75.058  21.026  1.00 28.97           C  
ATOM   3119  N   SER C 107      45.500  71.410  20.260  1.00 30.56           N  
ATOM   3120  CA  SER C 107      44.319  70.799  19.665  1.00 32.53           C  
ATOM   3121  C   SER C 107      42.993  71.232  20.337  1.00 32.68           C  
ATOM   3122  O   SER C 107      41.957  71.264  19.705  1.00 33.58           O  
ATOM   3123  CB  SER C 107      44.449  69.287  19.813  1.00 32.69           C  
ATOM   3124  OG  SER C 107      43.256  68.670  19.415  1.00 36.35           O  
ATOM   3125  N   THR C 108      43.034  71.512  21.625  1.00 32.37           N  
ATOM   3126  CA  THR C 108      41.844  71.882  22.381  1.00 32.21           C  
ATOM   3127  C   THR C 108      41.518  73.402  22.311  1.00 33.02           C  
ATOM   3128  O   THR C 108      40.356  73.769  22.284  1.00 33.23           O  
ATOM   3129  CB  THR C 108      42.070  71.459  23.810  1.00 31.99           C  
ATOM   3130  CG2 THR C 108      40.861  71.637  24.664  1.00 33.00           C  
ATOM   3131  OG1 THR C 108      42.321  70.044  23.865  1.00 31.88           O  
ATOM   3132  N   LEU C 109      42.552  74.255  22.244  1.00 32.29           N  
ATOM   3133  CA  LEU C 109      42.437  75.700  22.369  1.00 31.96           C  
ATOM   3134  C   LEU C 109      42.637  76.510  21.103  1.00 32.77           C  
ATOM   3135  O   LEU C 109      42.178  77.621  21.033  1.00 32.61           O  
ATOM   3136  CB  LEU C 109      43.496  76.239  23.386  1.00 31.48           C  
ATOM   3137  CG  LEU C 109      43.467  75.733  24.823  1.00 30.13           C  
ATOM   3138  CD1 LEU C 109      44.474  76.439  25.643  1.00 31.73           C  
ATOM   3139  CD2 LEU C 109      42.082  75.933  25.412  1.00 30.01           C  
ATOM   3140  N   CYS C 110      43.410  76.012  20.140  1.00 34.49           N  
ATOM   3141  CA  CYS C 110      43.964  76.849  19.084  1.00 34.11           C  
ATOM   3142  C   CYS C 110      43.508  76.435  17.706  1.00 34.08           C  
ATOM   3143  O   CYS C 110      43.042  75.303  17.502  1.00 34.88           O  
ATOM   3144  CB  CYS C 110      45.477  76.750  19.099  1.00 34.35           C  
ATOM   3145  SG  CYS C 110      46.225  76.993  20.679  1.00 37.30           S  
ATOM   3146  N   SER C 111      43.705  77.327  16.740  1.00 32.73           N  
ATOM   3147  CA  SER C 111      43.337  77.017  15.368  1.00 33.96           C  
ATOM   3148  C   SER C 111      44.528  76.409  14.635  1.00 33.78           C  
ATOM   3149  O   SER C 111      45.675  76.659  14.989  1.00 33.74           O  
ATOM   3150  CB  SER C 111      42.965  78.306  14.615  1.00 34.03           C  
ATOM   3151  OG  SER C 111      44.052  79.197  14.574  1.00 33.02           O  
ATOM   3152  N   THR C 112      44.244  75.654  13.598  1.00 33.83           N  
ATOM   3153  CA  THR C 112      45.261  75.115  12.701  1.00 34.20           C  
ATOM   3154  C   THR C 112      46.253  76.149  12.208  1.00 34.61           C  
ATOM   3155  O   THR C 112      47.473  75.922  12.229  1.00 34.76           O  
ATOM   3156  CB  THR C 112      44.567  74.474  11.525  1.00 34.01           C  
ATOM   3157  CG2 THR C 112      45.572  73.819  10.538  1.00 33.93           C  
ATOM   3158  OG1 THR C 112      43.841  73.376  12.036  1.00 33.75           O  
ATOM   3159  N   ALA C 113      45.744  77.293  11.782  1.00 33.85           N  
ATOM   3160  CA  ALA C 113      46.621  78.354  11.343  1.00 34.00           C  
ATOM   3161  C   ALA C 113      47.572  78.828  12.472  1.00 32.89           C  
ATOM   3162  O   ALA C 113      48.769  79.084  12.223  1.00 32.11           O  
ATOM   3163  CB  ALA C 113      45.767  79.561  10.768  1.00 34.23           C  
ATOM   3164  N   GLU C 114      47.049  79.013  13.676  1.00 32.37           N  
ATOM   3165  CA  GLU C 114      47.918  79.432  14.793  1.00 33.43           C  
ATOM   3166  C   GLU C 114      48.987  78.357  15.084  1.00 30.91           C  
ATOM   3167  O   GLU C 114      50.109  78.674  15.345  1.00 29.93           O  
ATOM   3168  CB  GLU C 114      47.134  79.713  16.088  1.00 34.74           C  
ATOM   3169  CG  GLU C 114      46.207  80.935  16.124  1.00 39.58           C  
ATOM   3170  CD  GLU C 114      45.245  80.924  17.351  1.00 46.14           C  
ATOM   3171  OE1 GLU C 114      44.881  82.013  17.849  1.00 53.76           O  
ATOM   3172  OE2 GLU C 114      44.844  79.855  17.864  1.00 44.45           O1-
ATOM   3173  N   ILE C 115      48.622  77.087  15.002  1.00 30.06           N  
ATOM   3174  CA  ILE C 115      49.556  76.004  15.280  1.00 28.36           C  
ATOM   3175  C   ILE C 115      50.638  75.989  14.241  1.00 27.74           C  
ATOM   3176  O   ILE C 115      51.812  75.955  14.576  1.00 25.08           O  
ATOM   3177  CB  ILE C 115      48.797  74.670  15.333  1.00 28.74           C  
ATOM   3178  CG1 ILE C 115      47.885  74.657  16.546  1.00 27.07           C  
ATOM   3179  CG2 ILE C 115      49.736  73.464  15.467  1.00 27.37           C  
ATOM   3180  CD1 ILE C 115      46.775  73.588  16.424  1.00 28.58           C  
ATOM   3181  N   ASP C 116      50.245  76.003  12.966  1.00 28.29           N  
ATOM   3182  CA  ASP C 116      51.198  75.964  11.858  1.00 28.58           C  
ATOM   3183  C   ASP C 116      52.162  77.116  11.991  1.00 28.91           C  
ATOM   3184  O   ASP C 116      53.341  76.947  11.792  1.00 28.45           O  
ATOM   3185  CB  ASP C 116      50.529  76.031  10.473  1.00 29.05           C  
ATOM   3186  CG  ASP C 116      49.806  74.747  10.089  1.00 30.90           C  
ATOM   3187  OD1 ASP C 116      50.078  73.667  10.669  1.00 31.42           O  
ATOM   3188  OD2 ASP C 116      48.902  74.722   9.216  1.00 30.99           O1-
ATOM   3189  N   ASP C 117      51.674  78.300  12.338  1.00 30.26           N  
ATOM   3190  CA  ASP C 117      52.563  79.449  12.502  1.00 31.40           C  
ATOM   3191  C   ASP C 117      53.500  79.240  13.715  1.00 30.24           C  
ATOM   3192  O   ASP C 117      54.685  79.570  13.619  1.00 29.82           O  
ATOM   3193  CB  ASP C 117      51.776  80.787  12.597  1.00 33.86           C  
ATOM   3194  CG  ASP C 117      52.710  82.033  12.845  1.00 40.50           C  
ATOM   3195  OD1 ASP C 117      53.455  82.440  11.895  1.00 49.20           O  
ATOM   3196  OD2 ASP C 117      52.803  82.661  13.943  1.00 47.12           O1-
ATOM   3197  N   ALA C 118      53.025  78.626  14.817  1.00 27.89           N  
ATOM   3198  CA  ALA C 118      53.931  78.357  15.927  1.00 27.21           C  
ATOM   3199  C   ALA C 118      55.056  77.382  15.501  1.00 26.50           C  
ATOM   3200  O   ALA C 118      56.231  77.592  15.808  1.00 27.10           O  
ATOM   3201  CB  ALA C 118      53.174  77.844  17.144  1.00 26.40           C  
ATOM   3202  N   PHE C 119      54.700  76.296  14.817  1.00 26.47           N  
ATOM   3203  CA  PHE C 119      55.725  75.354  14.337  1.00 26.31           C  
ATOM   3204  C   PHE C 119      56.721  75.990  13.361  1.00 26.40           C  
ATOM   3205  O   PHE C 119      57.935  75.779  13.499  1.00 25.19           O  
ATOM   3206  CB  PHE C 119      55.132  74.034  13.839  1.00 25.23           C  
ATOM   3207  CG  PHE C 119      54.704  73.151  14.955  1.00 24.73           C  
ATOM   3208  CD1 PHE C 119      53.430  73.216  15.470  1.00 24.38           C  
ATOM   3209  CD2 PHE C 119      55.605  72.352  15.566  1.00 23.88           C  
ATOM   3210  CE1 PHE C 119      53.051  72.441  16.495  1.00 26.24           C  
ATOM   3211  CE2 PHE C 119      55.236  71.591  16.661  1.00 23.55           C  
ATOM   3212  CZ  PHE C 119      53.965  71.646  17.133  1.00 23.61           C  
ATOM   3213  N   ARG C 120      56.233  76.833  12.455  1.00 27.16           N  
ATOM   3214  CA  ARG C 120      57.134  77.514  11.506  1.00 29.01           C  
ATOM   3215  C   ARG C 120      58.079  78.469  12.230  1.00 29.10           C  
ATOM   3216  O   ARG C 120      59.276  78.531  11.891  1.00 28.71           O  
ATOM   3217  CB  ARG C 120      56.350  78.299  10.466  1.00 30.35           C  
ATOM   3218  CG  ARG C 120      57.176  79.094   9.421  1.00 37.00           C  
ATOM   3219  CD  ARG C 120      56.238  80.052   8.535  1.00 45.94           C  
ATOM   3220  NE  ARG C 120      54.970  79.321   8.232  1.00 53.74           N  
ATOM   3221  CZ  ARG C 120      53.710  79.670   8.635  1.00 56.36           C  
ATOM   3222  NH1 ARG C 120      53.468  80.804   9.320  1.00 56.24           N1+
ATOM   3223  NH2 ARG C 120      52.680  78.864   8.337  1.00 56.40           N  
ATOM   3224  N   TRP C 121      57.562  79.212  13.215  1.00 27.96           N  
ATOM   3225  CA  TRP C 121      58.433  80.059  14.020  1.00 28.79           C  
ATOM   3226  C   TRP C 121      59.551  79.208  14.644  1.00 28.50           C  
ATOM   3227  O   TRP C 121      60.699  79.614  14.593  1.00 28.60           O  
ATOM   3228  CB  TRP C 121      57.659  80.852  15.113  1.00 28.23           C  
ATOM   3229  CG  TRP C 121      58.568  81.410  16.189  1.00 29.41           C  
ATOM   3230  CD1 TRP C 121      59.204  82.629  16.182  1.00 31.42           C  
ATOM   3231  CD2 TRP C 121      58.969  80.760  17.417  1.00 28.61           C  
ATOM   3232  CE2 TRP C 121      59.831  81.659  18.104  1.00 29.40           C  
ATOM   3233  CE3 TRP C 121      58.675  79.511  18.014  1.00 26.14           C  
ATOM   3234  NE1 TRP C 121      59.957  82.780  17.322  1.00 31.27           N  
ATOM   3235  CZ2 TRP C 121      60.394  81.364  19.366  1.00 26.39           C  
ATOM   3236  CZ3 TRP C 121      59.243  79.208  19.264  1.00 27.52           C  
ATOM   3237  CH2 TRP C 121      60.101  80.134  19.918  1.00 27.17           C  
ATOM   3238  N   SER C 122      59.230  78.032  15.184  1.00 27.87           N  
ATOM   3239  CA  SER C 122      60.256  77.229  15.857  1.00 28.61           C  
ATOM   3240  C   SER C 122      61.362  76.732  14.935  1.00 29.66           C  
ATOM   3241  O   SER C 122      62.502  76.613  15.343  1.00 30.54           O  
ATOM   3242  CB  SER C 122      59.662  76.029  16.621  1.00 27.68           C  
ATOM   3243  OG  SER C 122      59.083  75.061  15.745  1.00 25.47           O  
ATOM   3244  N   GLU C 123      61.000  76.403  13.709  1.00 31.34           N  
ATOM   3245  CA  GLU C 123      61.953  75.993  12.654  1.00 32.24           C  
ATOM   3246  C   GLU C 123      62.923  77.099  12.285  1.00 31.65           C  
ATOM   3247  O   GLU C 123      64.086  76.823  11.966  1.00 31.03           O  
ATOM   3248  CB  GLU C 123      61.189  75.577  11.356  1.00 33.06           C  
ATOM   3249  CG  GLU C 123      60.358  74.307  11.470  1.00 38.02           C  
ATOM   3250  CD  GLU C 123      61.235  73.071  11.371  1.00 47.92           C  
ATOM   3251  OE1 GLU C 123      61.468  72.583  10.215  1.00 57.06           O  
ATOM   3252  OE2 GLU C 123      61.747  72.628  12.432  1.00 51.13           O1-
ATOM   3253  N   GLU C 124      62.475  78.354  12.364  1.00 31.35           N  
ATOM   3254  CA  GLU C 124      63.290  79.481  11.889  1.00 32.32           C  
ATOM   3255  C   GLU C 124      63.981  80.261  12.992  1.00 31.29           C  
ATOM   3256  O   GLU C 124      64.888  81.009  12.711  1.00 31.55           O  
ATOM   3257  CB  GLU C 124      62.466  80.448  11.020  1.00 33.38           C  
ATOM   3258  CG  GLU C 124      61.983  79.837   9.684  1.00 38.97           C  
ATOM   3259  CD  GLU C 124      60.801  80.599   9.013  1.00 46.10           C  
ATOM   3260  OE1 GLU C 124      60.504  81.751   9.445  1.00 49.50           O  
ATOM   3261  OE2 GLU C 124      60.157  80.041   8.055  1.00 49.56           O1-
ATOM   3262  N   ASN C 125      63.599  80.094  14.248  1.00 30.58           N  
ATOM   3263  CA  ASN C 125      64.164  80.935  15.276  1.00 29.68           C  
ATOM   3264  C   ASN C 125      65.599  80.510  15.522  1.00 30.61           C  
ATOM   3265  O   ASN C 125      65.857  79.345  15.793  1.00 29.78           O  
ATOM   3266  CB  ASN C 125      63.354  80.866  16.557  1.00 30.19           C  
ATOM   3267  CG  ASN C 125      63.891  81.803  17.619  1.00 28.57           C  
ATOM   3268  ND2 ASN C 125      63.511  83.056  17.541  1.00 29.56           N  
ATOM   3269  OD1 ASN C 125      64.688  81.425  18.427  1.00 29.46           O  
ATOM   3270  N   ARG C 126      66.537  81.452  15.399  1.00 31.69           N  
ATOM   3271  CA  ARG C 126      67.966  81.135  15.488  1.00 32.82           C  
ATOM   3272  C   ARG C 126      68.353  80.711  16.914  1.00 29.98           C  
ATOM   3273  O   ARG C 126      69.207  79.832  17.073  1.00 27.42           O  
ATOM   3274  CB  ARG C 126      68.896  82.290  14.978  1.00 35.10           C  
ATOM   3275  CG  ARG C 126      68.315  83.713  15.225  1.00 45.28           C  
ATOM   3276  CD  ARG C 126      69.295  84.938  15.702  1.00 55.68           C  
ATOM   3277  NE  ARG C 126      68.743  85.668  16.891  1.00 61.06           N  
ATOM   3278  CZ  ARG C 126      68.950  86.964  17.205  1.00 67.59           C  
ATOM   3279  NH1 ARG C 126      69.697  87.740  16.403  1.00 71.23           N1+
ATOM   3280  NH2 ARG C 126      68.403  87.493  18.326  1.00 67.43           N  
ATOM   3281  N   ASN C 127      67.748  81.315  17.942  1.00 28.06           N  
ATOM   3282  CA  ASN C 127      68.118  80.923  19.291  1.00 27.00           C  
ATOM   3283  C   ASN C 127      67.631  79.532  19.678  1.00 25.78           C  
ATOM   3284  O   ASN C 127      68.342  78.814  20.365  1.00 25.06           O  
ATOM   3285  CB  ASN C 127      67.673  81.956  20.297  1.00 27.47           C  
ATOM   3286  CG  ASN C 127      68.328  83.330  20.024  1.00 27.88           C  
ATOM   3287  ND2 ASN C 127      69.616  83.411  20.245  1.00 23.03           N  
ATOM   3288  OD1 ASN C 127      67.668  84.257  19.583  1.00 28.79           O  
ATOM   3289  N   LEU C 128      66.439  79.153  19.225  1.00 24.66           N  
ATOM   3290  CA  LEU C 128      65.938  77.838  19.494  1.00 25.32           C  
ATOM   3291  C   LEU C 128      66.795  76.754  18.767  1.00 26.24           C  
ATOM   3292  O   LEU C 128      67.148  75.723  19.343  1.00 24.05           O  
ATOM   3293  CB  LEU C 128      64.507  77.765  19.085  1.00 24.95           C  
ATOM   3294  CG  LEU C 128      63.809  76.497  19.502  1.00 27.39           C  
ATOM   3295  CD1 LEU C 128      63.925  76.230  21.031  1.00 28.39           C  
ATOM   3296  CD2 LEU C 128      62.351  76.582  19.055  1.00 29.42           C  
ATOM   3297  N   GLN C 129      67.148  77.033  17.508  1.00 27.59           N  
ATOM   3298  CA  GLN C 129      67.978  76.137  16.708  1.00 28.85           C  
ATOM   3299  C   GLN C 129      69.366  76.053  17.317  1.00 28.73           C  
ATOM   3300  O   GLN C 129      69.932  75.003  17.316  1.00 29.05           O  
ATOM   3301  CB  GLN C 129      68.040  76.589  15.236  1.00 29.44           C  
ATOM   3302  CG  GLN C 129      66.671  76.488  14.566  1.00 32.60           C  
ATOM   3303  CD  GLN C 129      66.141  75.049  14.468  1.00 35.49           C  
ATOM   3304  NE2 GLN C 129      67.036  74.132  14.135  1.00 33.05           N  
ATOM   3305  OE1 GLN C 129      64.920  74.770  14.701  1.00 39.81           O  
ATOM   3306  N   ARG C 130      69.889  77.140  17.876  1.00 28.82           N  
ATOM   3307  CA  ARG C 130      71.227  77.114  18.448  1.00 29.06           C  
ATOM   3308  C   ARG C 130      71.212  76.251  19.710  1.00 28.90           C  
ATOM   3309  O   ARG C 130      72.160  75.473  19.958  1.00 28.94           O  
ATOM   3310  CB  ARG C 130      71.720  78.530  18.785  1.00 30.44           C  
ATOM   3311  CG  ARG C 130      73.149  78.589  19.418  1.00 33.82           C  
ATOM   3312  CD  ARG C 130      74.329  78.245  18.389  1.00 41.03           C  
ATOM   3313  NE  ARG C 130      75.657  78.030  19.032  1.00 43.35           N  
ATOM   3314  CZ  ARG C 130      76.573  77.106  18.677  1.00 47.51           C  
ATOM   3315  NH1 ARG C 130      76.372  76.251  17.658  1.00 50.30           N1+
ATOM   3316  NH2 ARG C 130      77.695  77.014  19.378  1.00 49.20           N  
ATOM   3317  N   LYS C 131      70.154  76.384  20.516  1.00 27.74           N  
ATOM   3318  CA  LYS C 131      70.091  75.609  21.751  1.00 27.69           C  
ATOM   3319  C   LYS C 131      69.980  74.110  21.414  1.00 26.75           C  
ATOM   3320  O   LYS C 131      70.671  73.292  22.006  1.00 25.23           O  
ATOM   3321  CB  LYS C 131      69.065  76.191  22.776  1.00 27.72           C  
ATOM   3322  CG  LYS C 131      67.757  75.536  22.904  1.00 30.63           C  
ATOM   3323  CD  LYS C 131      66.895  76.161  24.031  1.00 31.59           C  
ATOM   3324  CE  LYS C 131      66.338  77.539  23.636  1.00 32.56           C  
ATOM   3325  NZ  LYS C 131      65.190  77.887  24.550  1.00 37.56           N1+
ATOM   3326  N   ALA C 132      69.208  73.771  20.401  1.00 27.10           N  
ATOM   3327  CA  ALA C 132      69.183  72.388  19.923  1.00 28.33           C  
ATOM   3328  C   ALA C 132      70.553  71.899  19.466  1.00 28.68           C  
ATOM   3329  O   ALA C 132      70.927  70.813  19.834  1.00 28.47           O  
ATOM   3330  CB  ALA C 132      68.203  72.198  18.832  1.00 27.91           C  
ATOM   3331  N   GLU C 133      71.304  72.707  18.722  1.00 28.74           N  
ATOM   3332  CA  GLU C 133      72.594  72.270  18.188  1.00 29.93           C  
ATOM   3333  C   GLU C 133      73.586  71.979  19.297  1.00 28.32           C  
ATOM   3334  O   GLU C 133      74.351  71.050  19.191  1.00 27.66           O  
ATOM   3335  CB  GLU C 133      73.272  73.337  17.271  1.00 31.30           C  
ATOM   3336  CG  GLU C 133      72.763  73.422  15.831  1.00 38.94           C  
ATOM   3337  CD  GLU C 133      73.129  74.763  15.120  1.00 46.75           C  
ATOM   3338  OE1 GLU C 133      74.245  75.375  15.415  1.00 47.71           O  
ATOM   3339  OE2 GLU C 133      72.255  75.207  14.295  1.00 47.22           O1-
ATOM   3340  N   ILE C 134      73.641  72.850  20.287  1.00 27.55           N  
ATOM   3341  CA  ILE C 134      74.562  72.712  21.398  1.00 27.20           C  
ATOM   3342  C   ILE C 134      74.304  71.402  22.151  1.00 27.62           C  
ATOM   3343  O   ILE C 134      75.223  70.640  22.354  1.00 27.16           O  
ATOM   3344  CB  ILE C 134      74.483  73.932  22.351  1.00 27.52           C  
ATOM   3345  CG1 ILE C 134      75.051  75.209  21.709  1.00 28.13           C  
ATOM   3346  CG2 ILE C 134      75.266  73.665  23.627  1.00 28.31           C  
ATOM   3347  CD1 ILE C 134      74.635  76.435  22.441  1.00 29.16           C  
ATOM   3348  N   VAL C 135      73.057  71.099  22.537  1.00 28.32           N  
ATOM   3349  CA  VAL C 135      72.843  69.841  23.251  1.00 29.26           C  
ATOM   3350  C   VAL C 135      73.027  68.596  22.342  1.00 28.05           C  
ATOM   3351  O   VAL C 135      73.592  67.591  22.783  1.00 26.00           O  
ATOM   3352  CB  VAL C 135      71.537  69.781  24.063  1.00 29.74           C  
ATOM   3353  CG1 VAL C 135      71.415  71.039  24.904  1.00 32.46           C  
ATOM   3354  CG2 VAL C 135      70.360  69.605  23.206  1.00 31.35           C  
ATOM   3355  N   LEU C 136      72.553  68.686  21.108  1.00 27.07           N  
ATOM   3356  CA  LEU C 136      72.723  67.587  20.157  1.00 28.49           C  
ATOM   3357  C   LEU C 136      74.188  67.249  19.935  1.00 29.20           C  
ATOM   3358  O   LEU C 136      74.530  66.075  19.978  1.00 30.55           O  
ATOM   3359  CB  LEU C 136      72.013  67.862  18.834  1.00 26.91           C  
ATOM   3360  CG  LEU C 136      70.502  67.748  18.962  1.00 27.26           C  
ATOM   3361  CD1 LEU C 136      69.793  68.345  17.707  1.00 28.26           C  
ATOM   3362  CD2 LEU C 136      70.038  66.307  19.276  1.00 24.26           C  
ATOM   3363  N   GLN C 137      75.052  68.262  19.824  1.00 29.72           N  
ATOM   3364  CA  GLN C 137      76.480  68.021  19.640  1.00 31.97           C  
ATOM   3365  C   GLN C 137      77.094  67.255  20.850  1.00 31.98           C  
ATOM   3366  O   GLN C 137      77.904  66.357  20.673  1.00 31.20           O  
ATOM   3367  CB  GLN C 137      77.239  69.313  19.321  1.00 32.26           C  
ATOM   3368  CG  GLN C 137      78.779  69.253  19.465  1.00 38.08           C  
ATOM   3369  CD  GLN C 137      79.481  70.633  19.243  1.00 45.58           C  
ATOM   3370  NE2 GLN C 137      80.779  70.605  19.021  1.00 48.76           N  
ATOM   3371  OE1 GLN C 137      78.844  71.687  19.267  1.00 52.65           O  
ATOM   3372  N   SER C 138      76.699  67.620  22.063  1.00 32.10           N  
ATOM   3373  CA  SER C 138      77.129  66.881  23.213  1.00 33.06           C  
ATOM   3374  C   SER C 138      76.575  65.429  23.248  1.00 31.94           C  
ATOM   3375  O   SER C 138      77.329  64.500  23.459  1.00 31.71           O  
ATOM   3376  CB  SER C 138      76.721  67.598  24.476  1.00 33.44           C  
ATOM   3377  OG  SER C 138      77.290  66.859  25.528  1.00 36.56           O  
ATOM   3378  N   TYR C 139      75.299  65.250  22.962  1.00 30.91           N  
ATOM   3379  CA  TYR C 139      74.695  63.914  22.946  1.00 31.16           C  
ATOM   3380  C   TYR C 139      75.309  62.988  21.914  1.00 32.15           C  
ATOM   3381  O   TYR C 139      75.356  61.804  22.124  1.00 31.81           O  
ATOM   3382  CB  TYR C 139      73.180  63.956  22.710  1.00 29.88           C  
ATOM   3383  CG  TYR C 139      72.358  64.618  23.781  1.00 28.63           C  
ATOM   3384  CD1 TYR C 139      72.854  64.839  25.059  1.00 30.84           C  
ATOM   3385  CD2 TYR C 139      71.101  65.055  23.516  1.00 26.95           C  
ATOM   3386  CE1 TYR C 139      72.069  65.427  26.029  1.00 31.71           C  
ATOM   3387  CE2 TYR C 139      70.320  65.623  24.491  1.00 29.11           C  
ATOM   3388  CZ  TYR C 139      70.813  65.827  25.731  1.00 29.40           C  
ATOM   3389  OH  TYR C 139      70.039  66.442  26.701  1.00 30.30           O  
ATOM   3390  N   ARG C 140      75.769  63.528  20.803  1.00 33.67           N  
ATOM   3391  CA  ARG C 140      76.251  62.710  19.703  1.00 34.61           C  
ATOM   3392  C   ARG C 140      77.759  62.550  19.782  1.00 34.51           C  
ATOM   3393  O   ARG C 140      78.297  61.774  19.011  1.00 34.78           O  
ATOM   3394  CB  ARG C 140      75.856  63.319  18.335  1.00 34.40           C  
ATOM   3395  CG  ARG C 140      74.402  63.023  17.962  1.00 36.61           C  
ATOM   3396  CD  ARG C 140      73.818  63.950  16.848  1.00 40.02           C  
ATOM   3397  NE  ARG C 140      72.370  63.767  16.651  1.00 40.74           N  
ATOM   3398  CZ  ARG C 140      71.588  64.561  15.892  1.00 43.17           C  
ATOM   3399  NH1 ARG C 140      72.095  65.615  15.250  1.00 45.24           N1+
ATOM   3400  NH2 ARG C 140      70.288  64.304  15.772  1.00 44.25           N  
ATOM   3401  N   GLY C 141      78.432  63.275  20.689  1.00 34.47           N  
ATOM   3402  CA  GLY C 141      79.890  63.204  20.842  1.00 33.86           C  
ATOM   3403  C   GLY C 141      80.302  61.919  21.549  1.00 35.00           C  
ATOM   3404  O   GLY C 141      79.470  61.013  21.682  1.00 33.04           O  
ATOM   3405  N   ASP C 142      81.566  61.805  21.968  1.00 36.14           N  
ATOM   3406  CA  ASP C 142      82.043  60.546  22.560  1.00 38.39           C  
ATOM   3407  C   ASP C 142      82.573  60.669  23.968  1.00 37.09           C  
ATOM   3408  O   ASP C 142      83.387  59.870  24.390  1.00 38.24           O  
ATOM   3409  CB  ASP C 142      83.068  59.809  21.649  1.00 40.00           C  
ATOM   3410  CG  ASP C 142      84.266  60.712  21.220  1.00 47.12           C  
ATOM   3411  OD1 ASP C 142      84.617  61.731  21.911  1.00 52.46           O  
ATOM   3412  OD2 ASP C 142      84.905  60.485  20.156  1.00 56.84           O1-
ATOM   3413  N   GLU C 143      82.054  61.621  24.727  1.00 36.05           N  
ATOM   3414  CA  GLU C 143      82.447  61.787  26.120  1.00 34.70           C  
ATOM   3415  C   GLU C 143      81.214  61.627  27.036  1.00 32.78           C  
ATOM   3416  O   GLU C 143      80.381  62.515  27.098  1.00 31.86           O  
ATOM   3417  CB  GLU C 143      83.133  63.155  26.225  1.00 35.52           C  
ATOM   3418  CG  GLU C 143      84.215  63.367  25.148  1.00 38.89           C  
ATOM   3419  CD  GLU C 143      84.970  64.689  25.301  1.00 43.68           C  
ATOM   3420  OE1 GLU C 143      84.725  65.590  24.493  1.00 43.83           O  
ATOM   3421  OE2 GLU C 143      85.792  64.824  26.220  1.00 45.40           O1-
ATOM   3422  N   PRO C 144      81.043  60.461  27.656  1.00 31.74           N  
ATOM   3423  CA  PRO C 144      79.861  60.153  28.504  1.00 30.11           C  
ATOM   3424  C   PRO C 144      79.456  61.196  29.570  1.00 28.71           C  
ATOM   3425  O   PRO C 144      78.287  61.546  29.693  1.00 28.29           O  
ATOM   3426  CB  PRO C 144      80.293  58.862  29.229  1.00 30.28           C  
ATOM   3427  CG  PRO C 144      81.214  58.177  28.271  1.00 31.11           C  
ATOM   3428  CD  PRO C 144      81.925  59.274  27.531  1.00 32.63           C  
ATOM   3429  N   LEU C 145      80.415  61.643  30.363  1.00 26.82           N  
ATOM   3430  CA  LEU C 145      80.147  62.567  31.447  1.00 26.64           C  
ATOM   3431  C   LEU C 145      79.696  63.917  30.949  1.00 26.18           C  
ATOM   3432  O   LEU C 145      78.798  64.531  31.550  1.00 26.08           O  
ATOM   3433  CB  LEU C 145      81.340  62.683  32.401  1.00 26.63           C  
ATOM   3434  CG  LEU C 145      81.534  61.375  33.176  1.00 30.16           C  
ATOM   3435  CD1 LEU C 145      82.821  61.434  33.969  1.00 34.45           C  
ATOM   3436  CD2 LEU C 145      80.381  61.078  34.118  1.00 31.69           C  
ATOM   3437  N   LYS C 146      80.286  64.376  29.851  1.00 25.60           N  
ATOM   3438  CA  LYS C 146      79.892  65.659  29.290  1.00 26.23           C  
ATOM   3439  C   LYS C 146      78.465  65.539  28.775  1.00 26.32           C  
ATOM   3440  O   LYS C 146      77.688  66.488  28.883  1.00 25.89           O  
ATOM   3441  CB  LYS C 146      80.831  66.104  28.150  1.00 26.61           C  
ATOM   3442  CG  LYS C 146      82.213  66.537  28.621  1.00 28.06           C  
ATOM   3443  CD  LYS C 146      83.020  66.990  27.444  1.00 29.94           C  
ATOM   3444  CE  LYS C 146      84.406  67.484  27.904  1.00 31.68           C  
ATOM   3445  NZ  LYS C 146      85.291  67.667  26.672  1.00 31.28           N1+
ATOM   3446  N   ARG C 147      78.091  64.373  28.283  1.00 25.40           N  
ATOM   3447  CA  ARG C 147      76.718  64.172  27.847  1.00 26.38           C  
ATOM   3448  C   ARG C 147      75.713  64.266  28.988  1.00 25.66           C  
ATOM   3449  O   ARG C 147      74.606  64.766  28.826  1.00 24.62           O  
ATOM   3450  CB  ARG C 147      76.673  62.867  27.051  1.00 27.25           C  
ATOM   3451  CG  ARG C 147      75.397  62.141  26.863  1.00 31.32           C  
ATOM   3452  CD  ARG C 147      75.713  60.701  26.292  1.00 34.77           C  
ATOM   3453  NE  ARG C 147      76.571  60.799  25.133  1.00 37.50           N  
ATOM   3454  CZ  ARG C 147      77.616  60.069  24.849  1.00 39.28           C  
ATOM   3455  NH1 ARG C 147      78.075  59.112  25.614  1.00 37.27           N1+
ATOM   3456  NH2 ARG C 147      78.224  60.327  23.731  1.00 44.08           N  
ATOM   3457  N   LYS C 148      76.082  63.799  30.158  1.00 26.20           N  
ATOM   3458  CA  LYS C 148      75.191  63.940  31.321  1.00 25.89           C  
ATOM   3459  C   LYS C 148      75.166  65.399  31.821  1.00 25.63           C  
ATOM   3460  O   LYS C 148      74.152  65.849  32.355  1.00 26.54           O  
ATOM   3461  CB  LYS C 148      75.622  63.002  32.452  1.00 26.18           C  
ATOM   3462  CG  LYS C 148      75.408  61.565  32.148  1.00 25.28           C  
ATOM   3463  CD  LYS C 148      75.671  60.701  33.389  1.00 24.95           C  
ATOM   3464  CE  LYS C 148      75.229  59.238  33.135  1.00 27.12           C  
ATOM   3465  NZ  LYS C 148      75.865  58.476  32.020  1.00 20.28           N1+
ATOM   3466  N   VAL C 149      76.255  66.153  31.634  1.00 25.66           N  
ATOM   3467  CA  VAL C 149      76.247  67.578  31.951  1.00 25.44           C  
ATOM   3468  C   VAL C 149      75.200  68.232  31.074  1.00 25.19           C  
ATOM   3469  O   VAL C 149      74.259  68.906  31.602  1.00 24.09           O  
ATOM   3470  CB  VAL C 149      77.624  68.257  31.797  1.00 25.82           C  
ATOM   3471  CG1 VAL C 149      77.500  69.765  31.887  1.00 26.95           C  
ATOM   3472  CG2 VAL C 149      78.544  67.802  32.923  1.00 25.71           C  
ATOM   3473  N   ALA C 150      75.251  67.946  29.763  1.00 24.25           N  
ATOM   3474  CA  ALA C 150      74.318  68.585  28.841  1.00 24.14           C  
ATOM   3475  C   ALA C 150      72.878  68.215  29.141  1.00 24.79           C  
ATOM   3476  O   ALA C 150      71.981  69.032  29.038  1.00 25.54           O  
ATOM   3477  CB  ALA C 150      74.671  68.291  27.343  1.00 22.92           C  
ATOM   3478  N   SER C 151      72.657  66.970  29.513  1.00 25.74           N  
ATOM   3479  CA  SER C 151      71.303  66.463  29.759  1.00 26.05           C  
ATOM   3480  C   SER C 151      70.695  67.133  30.986  1.00 25.46           C  
ATOM   3481  O   SER C 151      69.519  67.513  31.011  1.00 24.32           O  
ATOM   3482  CB  SER C 151      71.351  64.917  29.886  1.00 26.11           C  
ATOM   3483  OG  SER C 151      70.058  64.407  30.188  1.00 31.47           O  
ATOM   3484  N   THR C 152      71.510  67.278  32.018  1.00 26.27           N  
ATOM   3485  CA  THR C 152      71.038  67.867  33.278  1.00 26.88           C  
ATOM   3486  C   THR C 152      70.736  69.347  33.089  1.00 27.44           C  
ATOM   3487  O   THR C 152      69.766  69.841  33.616  1.00 28.85           O  
ATOM   3488  CB  THR C 152      72.111  67.667  34.333  1.00 26.83           C  
ATOM   3489  CG2 THR C 152      71.600  67.951  35.733  1.00 29.61           C  
ATOM   3490  OG1 THR C 152      72.434  66.294  34.372  1.00 26.01           O  
ATOM   3491  N   LEU C 153      71.568  70.037  32.295  1.00 27.20           N  
ATOM   3492  CA  LEU C 153      71.335  71.418  31.872  1.00 26.51           C  
ATOM   3493  C   LEU C 153      70.083  71.524  31.013  1.00 26.28           C  
ATOM   3494  O   LEU C 153      69.354  72.488  31.118  1.00 25.14           O  
ATOM   3495  CB  LEU C 153      72.558  71.971  31.107  1.00 26.52           C  
ATOM   3496  CG  LEU C 153      73.570  72.850  31.835  1.00 29.14           C  
ATOM   3497  CD1 LEU C 153      73.655  72.599  33.275  1.00 31.29           C  
ATOM   3498  CD2 LEU C 153      74.909  72.743  31.229  1.00 32.89           C  
ATOM   3499  N   LEU C 154      69.799  70.532  30.194  1.00 25.85           N  
ATOM   3500  CA  LEU C 154      68.558  70.559  29.460  1.00 27.16           C  
ATOM   3501  C   LEU C 154      67.383  70.384  30.455  1.00 28.21           C  
ATOM   3502  O   LEU C 154      66.460  71.133  30.437  1.00 30.32           O  
ATOM   3503  CB  LEU C 154      68.554  69.507  28.335  1.00 27.73           C  
ATOM   3504  CG  LEU C 154      67.318  69.533  27.416  1.00 28.45           C  
ATOM   3505  CD1 LEU C 154      67.546  68.889  26.098  1.00 29.71           C  
ATOM   3506  CD2 LEU C 154      66.192  68.758  28.068  1.00 31.95           C  
ATOM   3507  N   GLU C 155      67.426  69.428  31.346  1.00 29.69           N  
ATOM   3508  CA  GLU C 155      66.282  69.126  32.177  1.00 30.73           C  
ATOM   3509  C   GLU C 155      66.056  70.261  33.182  1.00 32.15           C  
ATOM   3510  O   GLU C 155      64.933  70.794  33.263  1.00 34.08           O  
ATOM   3511  CB  GLU C 155      66.510  67.808  32.918  1.00 31.15           C  
ATOM   3512  CG  GLU C 155      66.641  66.548  32.037  1.00 32.39           C  
ATOM   3513  CD  GLU C 155      65.319  65.877  31.784  1.00 35.65           C  
ATOM   3514  OE1 GLU C 155      64.263  66.464  32.198  1.00 42.51           O  
ATOM   3515  OE2 GLU C 155      65.292  64.775  31.184  1.00 31.87           O1-
ATOM   3516  N   SER C 156      67.126  70.686  33.877  1.00 30.93           N  
ATOM   3517  CA  SER C 156      67.029  71.569  35.033  1.00 30.26           C  
ATOM   3518  C   SER C 156      67.202  73.070  34.718  1.00 30.26           C  
ATOM   3519  O   SER C 156      66.897  73.907  35.552  1.00 30.31           O  
ATOM   3520  CB  SER C 156      68.095  71.177  36.029  1.00 30.63           C  
ATOM   3521  OG  SER C 156      67.875  69.910  36.573  1.00 29.44           O  
ATOM   3522  N   PHE C 157      67.700  73.412  33.538  1.00 30.50           N  
ATOM   3523  CA  PHE C 157      67.917  74.817  33.157  1.00 30.16           C  
ATOM   3524  C   PHE C 157      67.029  75.262  31.972  1.00 30.62           C  
ATOM   3525  O   PHE C 157      66.120  76.062  32.148  1.00 28.86           O  
ATOM   3526  CB  PHE C 157      69.414  75.115  32.908  1.00 29.22           C  
ATOM   3527  CG  PHE C 157      69.631  76.476  32.357  1.00 31.20           C  
ATOM   3528  CD1 PHE C 157      69.318  77.592  33.118  1.00 32.49           C  
ATOM   3529  CD2 PHE C 157      70.004  76.667  31.046  1.00 30.47           C  
ATOM   3530  CE1 PHE C 157      69.439  78.877  32.590  1.00 33.27           C  
ATOM   3531  CE2 PHE C 157      70.138  77.989  30.500  1.00 33.77           C  
ATOM   3532  CZ  PHE C 157      69.877  79.074  31.285  1.00 34.12           C  
ATOM   3533  N   LEU C 158      67.242  74.684  30.795  1.00 31.78           N  
ATOM   3534  CA  LEU C 158      66.500  75.055  29.590  1.00 34.21           C  
ATOM   3535  C   LEU C 158      65.033  74.806  29.663  1.00 36.05           C  
ATOM   3536  O   LEU C 158      64.249  75.616  29.259  1.00 39.36           O  
ATOM   3537  CB  LEU C 158      67.001  74.245  28.409  1.00 34.34           C  
ATOM   3538  CG  LEU C 158      68.440  74.440  27.984  1.00 36.31           C  
ATOM   3539  CD1 LEU C 158      68.600  73.675  26.711  1.00 37.11           C  
ATOM   3540  CD2 LEU C 158      68.789  75.953  27.809  1.00 37.02           C  
ATOM   3541  N   PHE C 159      64.658  73.671  30.176  1.00 37.49           N  
ATOM   3542  CA  PHE C 159      63.278  73.269  30.179  1.00 40.78           C  
ATOM   3543  C   PHE C 159      62.495  74.053  31.171  1.00 42.86           C  
ATOM   3544  O   PHE C 159      61.544  74.765  30.826  1.00 44.45           O  
ATOM   3545  CB  PHE C 159      63.169  71.795  30.580  1.00 41.26           C  
ATOM   3546  CG  PHE C 159      62.418  71.080  29.674  1.00 43.18           C  
ATOM   3547  CD1 PHE C 159      61.109  71.400  29.542  1.00 47.04           C  
ATOM   3548  CD2 PHE C 159      63.000  70.186  28.825  1.00 46.59           C  
ATOM   3549  CE1 PHE C 159      60.373  70.789  28.644  1.00 47.08           C  
ATOM   3550  CE2 PHE C 159      62.258  69.574  27.913  1.00 45.11           C  
ATOM   3551  CZ  PHE C 159      60.936  69.900  27.814  1.00 47.08           C  
ATOM   3552  N   TYR C 160      62.975  73.928  32.423  1.00 44.54           N  
ATOM   3553  CA  TYR C 160      62.428  74.590  33.618  1.00 45.09           C  
ATOM   3554  C   TYR C 160      62.182  76.080  33.410  1.00 44.76           C  
ATOM   3555  O   TYR C 160      61.269  76.655  33.980  1.00 44.94           O  
ATOM   3556  CB  TYR C 160      63.349  74.394  34.799  1.00 44.13           C  
ATOM   3557  CG  TYR C 160      62.784  73.490  35.852  1.00 46.91           C  
ATOM   3558  CD1 TYR C 160      63.088  72.131  35.876  1.00 49.68           C  
ATOM   3559  CD2 TYR C 160      61.991  74.006  36.857  1.00 48.09           C  
ATOM   3560  CE1 TYR C 160      62.598  71.289  36.886  1.00 50.06           C  
ATOM   3561  CE2 TYR C 160      61.514  73.202  37.888  1.00 51.13           C  
ATOM   3562  CZ  TYR C 160      61.796  71.864  37.890  1.00 52.97           C  
ATOM   3563  OH  TYR C 160      61.283  71.127  38.931  1.00 57.40           O  
ATOM   3564  N   SER C 161      62.973  76.673  32.553  1.00 44.04           N  
ATOM   3565  CA  SER C 161      62.840  78.083  32.330  1.00 44.21           C  
ATOM   3566  C   SER C 161      61.606  78.422  31.539  1.00 43.51           C  
ATOM   3567  O   SER C 161      61.000  79.379  31.871  1.00 44.38           O  
ATOM   3568  CB  SER C 161      64.113  78.626  31.667  1.00 44.40           C  
ATOM   3569  OG  SER C 161      65.194  78.646  32.655  1.00 44.51           O  
ATOM   3570  N   GLY C 162      61.191  77.609  30.545  1.00 43.20           N  
ATOM   3571  CA  GLY C 162      59.943  77.851  29.798  1.00 41.11           C  
ATOM   3572  C   GLY C 162      58.656  77.577  30.574  1.00 39.30           C  
ATOM   3573  O   GLY C 162      57.548  77.847  30.143  1.00 39.20           O  
ATOM   3574  N   PHE C 163      58.803  77.027  31.741  1.00 37.66           N  
ATOM   3575  CA  PHE C 163      57.672  76.847  32.607  1.00 37.91           C  
ATOM   3576  C   PHE C 163      57.214  78.135  33.321  1.00 36.20           C  
ATOM   3577  O   PHE C 163      56.144  78.116  33.947  1.00 35.47           O  
ATOM   3578  CB  PHE C 163      57.999  75.780  33.664  1.00 38.62           C  
ATOM   3579  CG  PHE C 163      58.293  74.398  33.096  1.00 41.10           C  
ATOM   3580  CD1 PHE C 163      57.670  73.929  31.919  1.00 41.33           C  
ATOM   3581  CD2 PHE C 163      59.173  73.548  33.776  1.00 42.83           C  
ATOM   3582  CE1 PHE C 163      57.954  72.639  31.430  1.00 41.69           C  
ATOM   3583  CE2 PHE C 163      59.447  72.271  33.276  1.00 43.75           C  
ATOM   3584  CZ  PHE C 163      58.831  71.828  32.104  1.00 41.22           C  
ATOM   3585  N   TYR C 164      58.001  79.215  33.226  1.00 33.89           N  
ATOM   3586  CA  TYR C 164      57.623  80.534  33.776  1.00 33.16           C  
ATOM   3587  C   TYR C 164      56.219  80.944  33.352  1.00 32.08           C  
ATOM   3588  O   TYR C 164      55.350  81.155  34.163  1.00 32.62           O  
ATOM   3589  CB  TYR C 164      58.634  81.651  33.372  1.00 32.51           C  
ATOM   3590  CG  TYR C 164      58.375  82.949  34.106  1.00 31.47           C  
ATOM   3591  CD1 TYR C 164      59.078  83.272  35.253  1.00 32.07           C  
ATOM   3592  CD2 TYR C 164      57.410  83.827  33.684  1.00 33.81           C  
ATOM   3593  CE1 TYR C 164      58.813  84.421  35.967  1.00 34.02           C  
ATOM   3594  CE2 TYR C 164      57.144  85.011  34.380  1.00 33.09           C  
ATOM   3595  CZ  TYR C 164      57.838  85.298  35.507  1.00 35.02           C  
ATOM   3596  OH  TYR C 164      57.609  86.464  36.191  1.00 36.87           O  
ATOM   3597  N   LEU C 165      55.981  80.980  32.064  1.00 31.40           N  
ATOM   3598  CA  LEU C 165      54.746  81.503  31.571  1.00 30.49           C  
ATOM   3599  C   LEU C 165      53.466  80.751  32.026  1.00 30.66           C  
ATOM   3600  O   LEU C 165      52.509  81.397  32.389  1.00 29.56           O  
ATOM   3601  CB  LEU C 165      54.806  81.555  30.072  1.00 30.21           C  
ATOM   3602  CG  LEU C 165      53.756  82.374  29.345  1.00 31.82           C  
ATOM   3603  CD1 LEU C 165      53.795  83.816  29.822  1.00 34.74           C  
ATOM   3604  CD2 LEU C 165      54.007  82.335  27.853  1.00 33.14           C  
ATOM   3605  N   PRO C 166      53.346  79.432  31.901  1.00 30.31           N  
ATOM   3606  CA  PRO C 166      52.118  78.799  32.376  1.00 30.34           C  
ATOM   3607  C   PRO C 166      51.855  79.055  33.864  1.00 31.10           C  
ATOM   3608  O   PRO C 166      50.723  79.122  34.293  1.00 29.60           O  
ATOM   3609  CB  PRO C 166      52.321  77.321  32.087  1.00 30.42           C  
ATOM   3610  CG  PRO C 166      53.732  77.132  31.692  1.00 30.10           C  
ATOM   3611  CD  PRO C 166      54.224  78.467  31.229  1.00 31.44           C  
ATOM   3612  N   MET C 167      52.918  79.211  34.622  1.00 32.77           N  
ATOM   3613  CA  MET C 167      52.816  79.571  36.039  1.00 34.47           C  
ATOM   3614  C   MET C 167      52.447  81.061  36.249  1.00 34.45           C  
ATOM   3615  O   MET C 167      51.664  81.398  37.130  1.00 34.47           O  
ATOM   3616  CB  MET C 167      54.104  79.161  36.762  1.00 34.92           C  
ATOM   3617  CG  MET C 167      54.392  77.643  36.702  1.00 37.73           C  
ATOM   3618  SD  MET C 167      53.030  76.578  37.245  1.00 42.26           S  
ATOM   3619  CE  MET C 167      52.478  75.846  35.840  1.00 41.58           C  
ATOM   3620  N   TYR C 168      52.947  81.950  35.404  1.00 35.32           N  
ATOM   3621  CA  TYR C 168      52.457  83.320  35.396  1.00 34.96           C  
ATOM   3622  C   TYR C 168      50.949  83.350  35.060  1.00 35.03           C  
ATOM   3623  O   TYR C 168      50.176  84.079  35.704  1.00 35.04           O  
ATOM   3624  CB  TYR C 168      53.240  84.156  34.399  1.00 35.06           C  
ATOM   3625  CG  TYR C 168      52.656  85.528  34.104  1.00 36.47           C  
ATOM   3626  CD1 TYR C 168      52.993  86.658  34.893  1.00 37.70           C  
ATOM   3627  CD2 TYR C 168      51.814  85.714  33.033  1.00 35.93           C  
ATOM   3628  CE1 TYR C 168      52.450  87.915  34.625  1.00 36.75           C  
ATOM   3629  CE2 TYR C 168      51.297  86.985  32.739  1.00 37.90           C  
ATOM   3630  CZ  TYR C 168      51.625  88.050  33.537  1.00 37.87           C  
ATOM   3631  OH  TYR C 168      51.099  89.240  33.201  1.00 44.51           O  
ATOM   3632  N   TRP C 169      50.496  82.577  34.090  1.00 33.97           N  
ATOM   3633  CA  TRP C 169      49.083  82.655  33.816  1.00 35.43           C  
ATOM   3634  C   TRP C 169      48.289  82.082  34.986  1.00 36.49           C  
ATOM   3635  O   TRP C 169      47.284  82.671  35.389  1.00 36.96           O  
ATOM   3636  CB  TRP C 169      48.695  81.970  32.536  1.00 34.79           C  
ATOM   3637  CG  TRP C 169      49.185  82.644  31.353  1.00 35.93           C  
ATOM   3638  CD1 TRP C 169      49.945  82.086  30.392  1.00 37.84           C  
ATOM   3639  CD2 TRP C 169      48.941  83.989  30.939  1.00 38.33           C  
ATOM   3640  CE2 TRP C 169      49.613  84.176  29.711  1.00 39.22           C  
ATOM   3641  CE3 TRP C 169      48.215  85.065  31.471  1.00 41.51           C  
ATOM   3642  NE1 TRP C 169      50.210  82.994  29.399  1.00 39.45           N  
ATOM   3643  CZ2 TRP C 169      49.583  85.371  29.003  1.00 40.95           C  
ATOM   3644  CZ3 TRP C 169      48.180  86.262  30.760  1.00 40.39           C  
ATOM   3645  CH2 TRP C 169      48.868  86.402  29.544  1.00 41.82           C  
ATOM   3646  N   SER C 170      48.715  80.939  35.510  1.00 37.26           N  
ATOM   3647  CA  SER C 170      48.020  80.284  36.623  1.00 39.57           C  
ATOM   3648  C   SER C 170      47.816  81.237  37.843  1.00 40.61           C  
ATOM   3649  O   SER C 170      46.786  81.224  38.499  1.00 41.78           O  
ATOM   3650  CB  SER C 170      48.832  79.060  37.059  1.00 39.21           C  
ATOM   3651  OG  SER C 170      48.214  78.421  38.157  1.00 40.81           O  
ATOM   3652  N   SER C 171      48.827  82.037  38.123  1.00 41.69           N  
ATOM   3653  CA  SER C 171      48.833  82.979  39.238  1.00 43.14           C  
ATOM   3654  C   SER C 171      47.909  84.157  39.021  1.00 43.18           C  
ATOM   3655  O   SER C 171      47.598  84.841  39.956  1.00 44.98           O  
ATOM   3656  CB  SER C 171      50.251  83.509  39.468  1.00 42.81           C  
ATOM   3657  OG  SER C 171      50.556  84.425  38.444  1.00 43.78           O  
ATOM   3658  N   ARG C 172      47.512  84.399  37.782  1.00 43.10           N  
ATOM   3659  CA  ARG C 172      46.462  85.342  37.430  1.00 42.89           C  
ATOM   3660  C   ARG C 172      45.125  84.630  37.151  1.00 41.93           C  
ATOM   3661  O   ARG C 172      44.291  85.133  36.435  1.00 41.42           O  
ATOM   3662  CB  ARG C 172      46.906  86.166  36.209  1.00 43.62           C  
ATOM   3663  CG  ARG C 172      48.255  86.951  36.425  1.00 47.70           C  
ATOM   3664  CD  ARG C 172      48.542  88.008  35.321  1.00 54.13           C  
ATOM   3665  NE  ARG C 172      47.278  88.633  34.882  1.00 61.37           N  
ATOM   3666  CZ  ARG C 172      47.094  89.394  33.783  1.00 66.11           C  
ATOM   3667  NH1 ARG C 172      48.098  89.687  32.955  1.00 67.08           N1+
ATOM   3668  NH2 ARG C 172      45.875  89.883  33.527  1.00 66.77           N  
ATOM   3669  N   ALA C 173      44.920  83.448  37.728  1.00 41.30           N  
ATOM   3670  CA  ALA C 173      43.689  82.711  37.525  1.00 40.73           C  
ATOM   3671  C   ALA C 173      43.400  82.408  36.020  1.00 40.45           C  
ATOM   3672  O   ALA C 173      42.259  82.239  35.641  1.00 41.01           O  
ATOM   3673  CB  ALA C 173      42.552  83.487  38.154  1.00 40.83           C  
ATOM   3674  N   LYS C 174      44.429  82.323  35.171  1.00 39.19           N  
ATOM   3675  CA  LYS C 174      44.249  81.955  33.769  1.00 37.91           C  
ATOM   3676  C   LYS C 174      44.913  80.624  33.428  1.00 36.67           C  
ATOM   3677  O   LYS C 174      46.006  80.280  33.941  1.00 35.34           O  
ATOM   3678  CB  LYS C 174      44.761  83.069  32.857  1.00 38.96           C  
ATOM   3679  CG  LYS C 174      43.879  84.351  32.961  1.00 41.34           C  
ATOM   3680  CD  LYS C 174      44.081  85.338  31.832  1.00 46.26           C  
ATOM   3681  CE  LYS C 174      43.551  86.790  32.181  1.00 47.98           C  
ATOM   3682  NZ  LYS C 174      42.261  87.120  31.520  1.00 46.67           N1+
ATOM   3683  N   LEU C 175      44.216  79.867  32.586  1.00 34.72           N  
ATOM   3684  CA  LEU C 175      44.728  78.671  31.984  1.00 32.87           C  
ATOM   3685  C   LEU C 175      45.159  77.706  33.052  1.00 32.23           C  
ATOM   3686  O   LEU C 175      46.274  77.194  33.009  1.00 30.60           O  
ATOM   3687  CB  LEU C 175      45.932  78.992  31.084  1.00 32.71           C  
ATOM   3688  CG  LEU C 175      45.685  79.925  29.937  1.00 32.54           C  
ATOM   3689  CD1 LEU C 175      46.899  79.876  28.973  1.00 33.24           C  
ATOM   3690  CD2 LEU C 175      44.416  79.501  29.194  1.00 33.60           C  
ATOM   3691  N   THR C 176      44.267  77.441  33.991  1.00 32.24           N  
ATOM   3692  CA  THR C 176      44.602  76.667  35.178  1.00 31.49           C  
ATOM   3693  C   THR C 176      44.735  75.206  34.879  1.00 31.35           C  
ATOM   3694  O   THR C 176      45.490  74.504  35.565  1.00 33.13           O  
ATOM   3695  CB  THR C 176      43.525  76.869  36.285  1.00 32.21           C  
ATOM   3696  CG2 THR C 176      43.573  78.308  36.858  1.00 31.32           C  
ATOM   3697  OG1 THR C 176      42.234  76.785  35.697  1.00 30.80           O  
ATOM   3698  N   ASN C 177      44.015  74.708  33.883  1.00 30.79           N  
ATOM   3699  CA  ASN C 177      44.111  73.268  33.531  1.00 30.74           C  
ATOM   3700  C   ASN C 177      45.377  72.978  32.725  1.00 29.78           C  
ATOM   3701  O   ASN C 177      46.045  71.969  32.945  1.00 28.90           O  
ATOM   3702  CB  ASN C 177      42.857  72.811  32.791  1.00 31.33           C  
ATOM   3703  CG  ASN C 177      41.619  72.893  33.698  1.00 34.22           C  
ATOM   3704  ND2 ASN C 177      40.865  73.975  33.596  1.00 30.24           N  
ATOM   3705  OD1 ASN C 177      41.397  72.002  34.508  1.00 35.74           O  
ATOM   3706  N   THR C 178      45.737  73.899  31.839  1.00 27.69           N  
ATOM   3707  CA  THR C 178      47.031  73.846  31.199  1.00 27.86           C  
ATOM   3708  C   THR C 178      48.130  73.828  32.268  1.00 28.45           C  
ATOM   3709  O   THR C 178      49.123  73.099  32.149  1.00 28.30           O  
ATOM   3710  CB  THR C 178      47.186  75.057  30.293  1.00 27.61           C  
ATOM   3711  CG2 THR C 178      48.570  75.093  29.642  1.00 28.87           C  
ATOM   3712  OG1 THR C 178      46.231  74.963  29.206  1.00 29.33           O  
ATOM   3713  N   ALA C 179      47.966  74.618  33.320  1.00 28.59           N  
ATOM   3714  CA  ALA C 179      48.992  74.678  34.352  1.00 28.81           C  
ATOM   3715  C   ALA C 179      49.117  73.345  35.064  1.00 28.32           C  
ATOM   3716  O   ALA C 179      50.202  72.946  35.386  1.00 27.69           O  
ATOM   3717  CB  ALA C 179      48.700  75.788  35.379  1.00 28.32           C  
ATOM   3718  N   ASP C 180      48.002  72.679  35.293  1.00 29.05           N  
ATOM   3719  CA  ASP C 180      47.996  71.318  35.884  1.00 30.64           C  
ATOM   3720  C   ASP C 180      48.795  70.303  34.989  1.00 31.07           C  
ATOM   3721  O   ASP C 180      49.531  69.468  35.509  1.00 29.93           O  
ATOM   3722  CB  ASP C 180      46.551  70.789  36.069  1.00 30.28           C  
ATOM   3723  CG  ASP C 180      45.791  71.500  37.200  1.00 34.43           C  
ATOM   3724  OD1 ASP C 180      46.459  72.139  38.046  1.00 32.96           O  
ATOM   3725  OD2 ASP C 180      44.533  71.483  37.295  1.00 36.53           O1-
ATOM   3726  N   MET C 181      48.634  70.402  33.666  1.00 31.17           N  
ATOM   3727  CA  MET C 181      49.365  69.540  32.710  1.00 31.56           C  
ATOM   3728  C   MET C 181      50.828  69.816  32.885  1.00 30.77           C  
ATOM   3729  O   MET C 181      51.648  68.892  32.949  1.00 28.78           O  
ATOM   3730  CB  MET C 181      48.966  69.889  31.271  1.00 32.10           C  
ATOM   3731  CG  MET C 181      49.588  69.056  30.150  1.00 33.09           C  
ATOM   3732  SD  MET C 181      48.505  67.710  29.828  1.00 36.02           S  
ATOM   3733  CE  MET C 181      47.452  68.408  28.684  1.00 31.73           C  
ATOM   3734  N   ILE C 182      51.170  71.100  33.010  1.00 29.96           N  
ATOM   3735  CA  ILE C 182      52.588  71.463  33.081  1.00 29.89           C  
ATOM   3736  C   ILE C 182      53.180  70.986  34.425  1.00 30.64           C  
ATOM   3737  O   ILE C 182      54.364  70.695  34.511  1.00 31.17           O  
ATOM   3738  CB  ILE C 182      52.749  72.979  32.856  1.00 30.59           C  
ATOM   3739  CG1 ILE C 182      52.243  73.385  31.460  1.00 31.07           C  
ATOM   3740  CG2 ILE C 182      54.167  73.468  33.095  1.00 31.06           C  
ATOM   3741  CD1 ILE C 182      53.104  73.017  30.343  1.00 34.41           C  
ATOM   3742  N   ARG C 183      52.362  70.859  35.470  1.00 31.28           N  
ATOM   3743  CA  ARG C 183      52.874  70.443  36.775  1.00 31.98           C  
ATOM   3744  C   ARG C 183      53.132  68.952  36.737  1.00 30.47           C  
ATOM   3745  O   ARG C 183      53.970  68.458  37.469  1.00 31.47           O  
ATOM   3746  CB  ARG C 183      51.906  70.799  37.929  1.00 33.16           C  
ATOM   3747  CG  ARG C 183      52.170  72.199  38.609  1.00 37.92           C  
ATOM   3748  CD  ARG C 183      51.317  72.483  39.922  1.00 40.28           C  
ATOM   3749  NE  ARG C 183      49.934  72.802  39.565  1.00 43.04           N  
ATOM   3750  CZ  ARG C 183      49.499  73.976  39.126  1.00 44.31           C  
ATOM   3751  NH1 ARG C 183      50.308  74.998  38.983  1.00 47.09           N1+
ATOM   3752  NH2 ARG C 183      48.227  74.129  38.819  1.00 47.02           N  
ATOM   3753  N   LEU C 184      52.434  68.230  35.866  1.00 28.78           N  
ATOM   3754  CA  LEU C 184      52.723  66.806  35.672  1.00 27.64           C  
ATOM   3755  C   LEU C 184      54.083  66.606  34.982  1.00 26.95           C  
ATOM   3756  O   LEU C 184      54.821  65.689  35.324  1.00 27.03           O  
ATOM   3757  CB  LEU C 184      51.606  66.111  34.897  1.00 26.91           C  
ATOM   3758  CG  LEU C 184      50.256  66.026  35.573  1.00 28.25           C  
ATOM   3759  CD1 LEU C 184      49.235  65.376  34.619  1.00 28.97           C  
ATOM   3760  CD2 LEU C 184      50.383  65.245  36.848  1.00 31.60           C  
ATOM   3761  N   ILE C 185      54.392  67.475  34.024  1.00 26.11           N  
ATOM   3762  CA  ILE C 185      55.683  67.511  33.350  1.00 26.64           C  
ATOM   3763  C   ILE C 185      56.814  67.897  34.331  1.00 26.89           C  
ATOM   3764  O   ILE C 185      57.849  67.262  34.361  1.00 25.33           O  
ATOM   3765  CB  ILE C 185      55.645  68.503  32.199  1.00 25.48           C  
ATOM   3766  CG1 ILE C 185      54.653  68.044  31.158  1.00 28.71           C  
ATOM   3767  CG2 ILE C 185      56.984  68.626  31.527  1.00 27.39           C  
ATOM   3768  CD1 ILE C 185      54.536  69.046  30.009  1.00 28.30           C  
ATOM   3769  N   ILE C 186      56.609  68.927  35.139  1.00 28.17           N  
ATOM   3770  CA  ILE C 186      57.628  69.301  36.104  1.00 29.17           C  
ATOM   3771  C   ILE C 186      57.894  68.165  37.083  1.00 28.46           C  
ATOM   3772  O   ILE C 186      59.027  67.914  37.447  1.00 28.36           O  
ATOM   3773  CB  ILE C 186      57.180  70.599  36.869  1.00 30.40           C  
ATOM   3774  CG1 ILE C 186      57.263  71.783  35.925  1.00 33.81           C  
ATOM   3775  CG2 ILE C 186      58.067  70.830  38.124  1.00 30.23           C  
ATOM   3776  CD1 ILE C 186      56.328  72.940  36.332  1.00 38.14           C  
ATOM   3777  N   ARG C 187      56.839  67.517  37.568  1.00 28.98           N  
ATOM   3778  CA  ARG C 187      57.023  66.434  38.532  1.00 28.80           C  
ATOM   3779  C   ARG C 187      57.961  65.324  37.952  1.00 29.33           C  
ATOM   3780  O   ARG C 187      58.722  64.641  38.692  1.00 28.27           O  
ATOM   3781  CB  ARG C 187      55.661  65.846  38.887  1.00 29.75           C  
ATOM   3782  CG  ARG C 187      55.691  64.746  39.982  1.00 29.09           C  
ATOM   3783  CD  ARG C 187      54.297  64.228  40.334  1.00 28.02           C  
ATOM   3784  NE  ARG C 187      53.655  63.540  39.224  1.00 28.09           N  
ATOM   3785  CZ  ARG C 187      52.424  63.015  39.224  1.00 30.19           C  
ATOM   3786  NH1 ARG C 187      51.667  63.074  40.287  1.00 30.72           N1+
ATOM   3787  NH2 ARG C 187      51.944  62.403  38.148  1.00 26.69           N  
ATOM   3788  N   ASP C 188      57.903  65.122  36.631  1.00 28.32           N  
ATOM   3789  CA  ASP C 188      58.864  64.214  35.994  1.00 27.89           C  
ATOM   3790  C   ASP C 188      60.203  64.855  35.855  1.00 27.72           C  
ATOM   3791  O   ASP C 188      61.190  64.263  36.151  1.00 28.11           O  
ATOM   3792  CB  ASP C 188      58.414  63.792  34.599  1.00 27.66           C  
ATOM   3793  CG  ASP C 188      57.129  62.992  34.616  1.00 27.35           C  
ATOM   3794  OD1 ASP C 188      56.889  62.294  35.641  1.00 23.72           O  
ATOM   3795  OD2 ASP C 188      56.305  63.077  33.651  1.00 22.96           O1-
ATOM   3796  N   GLU C 189      60.234  66.071  35.358  1.00 28.95           N  
ATOM   3797  CA  GLU C 189      61.469  66.713  35.027  1.00 30.12           C  
ATOM   3798  C   GLU C 189      62.359  66.898  36.295  1.00 29.08           C  
ATOM   3799  O   GLU C 189      63.563  66.803  36.198  1.00 28.10           O  
ATOM   3800  CB  GLU C 189      61.185  68.027  34.243  1.00 31.89           C  
ATOM   3801  CG  GLU C 189      61.964  68.133  32.914  1.00 38.93           C  
ATOM   3802  CD  GLU C 189      61.253  67.469  31.684  1.00 46.47           C  
ATOM   3803  OE1 GLU C 189      61.332  66.176  31.537  1.00 42.12           O  
ATOM   3804  OE2 GLU C 189      60.626  68.245  30.835  1.00 50.07           O1-
ATOM   3805  N   ALA C 190      61.774  67.085  37.468  1.00 28.11           N  
ATOM   3806  CA  ALA C 190      62.574  67.276  38.699  1.00 28.88           C  
ATOM   3807  C   ALA C 190      63.320  65.977  39.062  1.00 28.29           C  
ATOM   3808  O   ALA C 190      64.507  65.993  39.390  1.00 28.16           O  
ATOM   3809  CB  ALA C 190      61.666  67.686  39.894  1.00 28.86           C  
ATOM   3810  N   VAL C 191      62.619  64.854  38.953  1.00 28.38           N  
ATOM   3811  CA  VAL C 191      63.263  63.546  39.076  1.00 28.00           C  
ATOM   3812  C   VAL C 191      64.347  63.268  38.009  1.00 26.96           C  
ATOM   3813  O   VAL C 191      65.470  62.872  38.370  1.00 26.55           O  
ATOM   3814  CB  VAL C 191      62.219  62.434  39.141  1.00 28.55           C  
ATOM   3815  CG1 VAL C 191      62.913  61.085  39.369  1.00 29.04           C  
ATOM   3816  CG2 VAL C 191      61.221  62.724  40.289  1.00 27.88           C  
ATOM   3817  N   HIS C 192      64.058  63.529  36.727  1.00 25.97           N  
ATOM   3818  CA  HIS C 192      65.050  63.284  35.646  1.00 24.49           C  
ATOM   3819  C   HIS C 192      66.323  64.016  35.907  1.00 24.89           C  
ATOM   3820  O   HIS C 192      67.418  63.458  35.809  1.00 24.65           O  
ATOM   3821  CB  HIS C 192      64.528  63.714  34.252  1.00 23.16           C  
ATOM   3822  CG  HIS C 192      63.294  62.990  33.829  1.00 23.46           C  
ATOM   3823  CD2 HIS C 192      62.628  61.953  34.404  1.00 24.26           C  
ATOM   3824  ND1 HIS C 192      62.591  63.306  32.685  1.00 22.39           N  
ATOM   3825  CE1 HIS C 192      61.546  62.500  32.571  1.00 24.95           C  
ATOM   3826  NE2 HIS C 192      61.537  61.670  33.601  1.00 25.94           N  
ATOM   3827  N   GLY C 193      66.201  65.305  36.210  1.00 25.48           N  
ATOM   3828  CA  GLY C 193      67.399  66.126  36.443  1.00 25.79           C  
ATOM   3829  C   GLY C 193      68.193  65.647  37.668  1.00 26.02           C  
ATOM   3830  O   GLY C 193      69.429  65.584  37.629  1.00 26.01           O  
ATOM   3831  N   TYR C 194      67.471  65.268  38.728  1.00 26.15           N  
ATOM   3832  CA  TYR C 194      68.063  64.741  39.930  1.00 26.72           C  
ATOM   3833  C   TYR C 194      68.826  63.425  39.643  1.00 25.66           C  
ATOM   3834  O   TYR C 194      69.980  63.279  40.018  1.00 26.28           O  
ATOM   3835  CB  TYR C 194      66.983  64.510  40.999  1.00 27.70           C  
ATOM   3836  CG  TYR C 194      67.487  63.564  42.073  1.00 32.50           C  
ATOM   3837  CD1 TYR C 194      68.331  64.020  43.104  1.00 36.47           C  
ATOM   3838  CD2 TYR C 194      67.162  62.201  42.037  1.00 35.92           C  
ATOM   3839  CE1 TYR C 194      68.820  63.136  44.058  1.00 37.01           C  
ATOM   3840  CE2 TYR C 194      67.635  61.303  43.011  1.00 35.31           C  
ATOM   3841  CZ  TYR C 194      68.455  61.765  43.980  1.00 37.61           C  
ATOM   3842  OH  TYR C 194      68.883  60.861  44.884  1.00 39.94           O  
ATOM   3843  N   TYR C 195      68.205  62.513  38.891  1.00 25.06           N  
ATOM   3844  CA  TYR C 195      68.732  61.184  38.639  1.00 24.01           C  
ATOM   3845  C   TYR C 195      69.911  61.211  37.748  1.00 25.01           C  
ATOM   3846  O   TYR C 195      70.906  60.532  38.006  1.00 25.10           O  
ATOM   3847  CB  TYR C 195      67.660  60.288  37.994  1.00 24.58           C  
ATOM   3848  CG  TYR C 195      68.052  58.830  37.777  1.00 22.26           C  
ATOM   3849  CD1 TYR C 195      68.449  58.033  38.839  1.00 23.90           C  
ATOM   3850  CD2 TYR C 195      67.980  58.252  36.513  1.00 24.26           C  
ATOM   3851  CE1 TYR C 195      68.814  56.691  38.634  1.00 25.56           C  
ATOM   3852  CE2 TYR C 195      68.312  56.927  36.289  1.00 24.11           C  
ATOM   3853  CZ  TYR C 195      68.719  56.132  37.356  1.00 25.00           C  
ATOM   3854  OH  TYR C 195      69.041  54.798  37.168  1.00 23.94           O  
ATOM   3855  N   ILE C 196      69.802  61.956  36.666  1.00 24.66           N  
ATOM   3856  CA  ILE C 196      70.907  62.037  35.736  1.00 25.52           C  
ATOM   3857  C   ILE C 196      72.073  62.741  36.392  1.00 25.22           C  
ATOM   3858  O   ILE C 196      73.221  62.328  36.265  1.00 24.58           O  
ATOM   3859  CB  ILE C 196      70.466  62.703  34.430  1.00 25.21           C  
ATOM   3860  CG1 ILE C 196      69.451  61.771  33.760  1.00 29.30           C  
ATOM   3861  CG2 ILE C 196      71.662  62.847  33.552  1.00 26.31           C  
ATOM   3862  CD1 ILE C 196      68.673  62.380  32.629  1.00 32.18           C  
ATOM   3863  N   GLY C 197      71.792  63.775  37.161  1.00 25.65           N  
ATOM   3864  CA  GLY C 197      72.876  64.436  37.896  1.00 26.08           C  
ATOM   3865  C   GLY C 197      73.525  63.556  38.961  1.00 25.45           C  
ATOM   3866  O   GLY C 197      74.740  63.539  39.107  1.00 25.16           O  
ATOM   3867  N   TYR C 198      72.710  62.773  39.675  1.00 25.68           N  
ATOM   3868  CA  TYR C 198      73.235  61.703  40.535  1.00 25.18           C  
ATOM   3869  C   TYR C 198      74.168  60.717  39.816  1.00 24.91           C  
ATOM   3870  O   TYR C 198      75.217  60.351  40.343  1.00 23.92           O  
ATOM   3871  CB  TYR C 198      72.070  60.964  41.179  1.00 25.81           C  
ATOM   3872  CG  TYR C 198      72.436  59.723  41.905  1.00 27.29           C  
ATOM   3873  CD1 TYR C 198      72.457  58.518  41.250  1.00 29.50           C  
ATOM   3874  CD2 TYR C 198      72.725  59.744  43.268  1.00 32.92           C  
ATOM   3875  CE1 TYR C 198      72.790  57.352  41.902  1.00 28.34           C  
ATOM   3876  CE2 TYR C 198      73.053  58.556  43.943  1.00 33.22           C  
ATOM   3877  CZ  TYR C 198      73.086  57.364  43.231  1.00 32.08           C  
ATOM   3878  OH  TYR C 198      73.393  56.158  43.839  1.00 30.20           O  
ATOM   3879  N   LYS C 199      73.808  60.285  38.615  1.00 23.30           N  
ATOM   3880  CA  LYS C 199      74.605  59.294  37.965  1.00 23.85           C  
ATOM   3881  C   LYS C 199      75.875  59.971  37.510  1.00 24.16           C  
ATOM   3882  O   LYS C 199      76.916  59.359  37.437  1.00 24.62           O  
ATOM   3883  CB  LYS C 199      73.833  58.642  36.782  1.00 24.06           C  
ATOM   3884  CG  LYS C 199      72.707  57.680  37.233  1.00 24.45           C  
ATOM   3885  CD  LYS C 199      73.338  56.365  37.833  1.00 24.41           C  
ATOM   3886  CE  LYS C 199      72.300  55.343  38.222  1.00 25.34           C  
ATOM   3887  NZ  LYS C 199      72.789  53.932  38.264  1.00 23.54           N1+
ATOM   3888  N   PHE C 200      75.776  61.231  37.118  1.00 24.50           N  
ATOM   3889  CA  PHE C 200      76.964  62.021  36.817  1.00 24.90           C  
ATOM   3890  C   PHE C 200      77.929  62.030  38.011  1.00 24.39           C  
ATOM   3891  O   PHE C 200      79.136  61.833  37.864  1.00 24.01           O  
ATOM   3892  CB  PHE C 200      76.583  63.466  36.418  1.00 25.02           C  
ATOM   3893  CG  PHE C 200      77.762  64.408  36.306  1.00 25.53           C  
ATOM   3894  CD1 PHE C 200      78.541  64.412  35.173  1.00 26.45           C  
ATOM   3895  CD2 PHE C 200      78.035  65.331  37.312  1.00 24.50           C  
ATOM   3896  CE1 PHE C 200      79.635  65.277  35.068  1.00 27.93           C  
ATOM   3897  CE2 PHE C 200      79.087  66.216  37.205  1.00 26.24           C  
ATOM   3898  CZ  PHE C 200      79.899  66.197  36.099  1.00 26.97           C  
ATOM   3899  N   GLN C 201      77.418  62.284  39.183  1.00 24.89           N  
ATOM   3900  CA  GLN C 201      78.317  62.355  40.365  1.00 26.56           C  
ATOM   3901  C   GLN C 201      78.954  60.986  40.639  1.00 27.32           C  
ATOM   3902  O   GLN C 201      80.125  60.901  40.974  1.00 27.25           O  
ATOM   3903  CB  GLN C 201      77.596  62.914  41.599  1.00 26.08           C  
ATOM   3904  CG  GLN C 201      77.110  64.397  41.435  1.00 27.93           C  
ATOM   3905  CD  GLN C 201      76.209  64.885  42.580  1.00 27.89           C  
ATOM   3906  NE2 GLN C 201      74.970  65.246  42.275  1.00 29.14           N  
ATOM   3907  OE1 GLN C 201      76.636  64.937  43.703  1.00 31.19           O  
ATOM   3908  N   ARG C 202      78.213  59.904  40.468  1.00 29.32           N  
ATOM   3909  CA  ARG C 202      78.803  58.541  40.633  1.00 30.73           C  
ATOM   3910  C   ARG C 202      79.872  58.285  39.598  1.00 30.79           C  
ATOM   3911  O   ARG C 202      80.871  57.644  39.881  1.00 31.29           O  
ATOM   3912  CB  ARG C 202      77.733  57.470  40.487  1.00 32.14           C  
ATOM   3913  CG  ARG C 202      76.594  57.554  41.526  1.00 35.64           C  
ATOM   3914  CD  ARG C 202      77.013  57.076  42.899  1.00 43.37           C  
ATOM   3915  NE  ARG C 202      77.287  55.626  42.839  1.00 51.74           N  
ATOM   3916  CZ  ARG C 202      76.821  54.698  43.696  1.00 57.47           C  
ATOM   3917  NH1 ARG C 202      76.076  55.061  44.743  1.00 60.64           N1+
ATOM   3918  NH2 ARG C 202      77.133  53.406  43.527  1.00 57.53           N  
ATOM   3919  N   GLY C 203      79.676  58.796  38.380  1.00 30.74           N  
ATOM   3920  CA  GLY C 203      80.671  58.667  37.334  1.00 30.92           C  
ATOM   3921  C   GLY C 203      81.935  59.454  37.604  1.00 32.59           C  
ATOM   3922  O   GLY C 203      83.070  58.983  37.311  1.00 32.00           O  
ATOM   3923  N   LEU C 204      81.741  60.665  38.136  1.00 32.94           N  
ATOM   3924  CA  LEU C 204      82.838  61.558  38.485  1.00 34.79           C  
ATOM   3925  C   LEU C 204      83.780  60.965  39.523  1.00 35.45           C  
ATOM   3926  O   LEU C 204      84.965  61.207  39.457  1.00 35.94           O  
ATOM   3927  CB  LEU C 204      82.312  62.831  39.119  1.00 35.38           C  
ATOM   3928  CG  LEU C 204      82.198  64.117  38.345  1.00 38.86           C  
ATOM   3929  CD1 LEU C 204      82.201  65.252  39.407  1.00 40.58           C  
ATOM   3930  CD2 LEU C 204      83.297  64.280  37.306  1.00 40.80           C  
ATOM   3931  N   ALA C 205      83.242  60.254  40.508  1.00 35.53           N  
ATOM   3932  CA  ALA C 205      84.067  59.667  41.572  1.00 36.95           C  
ATOM   3933  C   ALA C 205      85.039  58.578  41.116  1.00 37.44           C  
ATOM   3934  O   ALA C 205      85.933  58.245  41.837  1.00 38.88           O  
ATOM   3935  CB  ALA C 205      83.174  59.117  42.684  1.00 37.10           C  
ATOM   3936  N   LEU C 206      84.821  58.020  39.938  1.00 38.57           N  
ATOM   3937  CA  LEU C 206      85.634  56.981  39.327  1.00 38.63           C  
ATOM   3938  C   LEU C 206      86.696  57.499  38.362  1.00 39.09           C  
ATOM   3939  O   LEU C 206      87.354  56.691  37.714  1.00 40.78           O  
ATOM   3940  CB  LEU C 206      84.718  56.113  38.449  1.00 38.41           C  
ATOM   3941  CG  LEU C 206      83.512  55.480  39.141  1.00 40.95           C  
ATOM   3942  CD1 LEU C 206      82.738  54.723  38.085  1.00 43.54           C  
ATOM   3943  CD2 LEU C 206      83.894  54.596  40.333  1.00 40.21           C  
ATOM   3944  N   VAL C 207      86.779  58.813  38.141  1.00 38.53           N  
ATOM   3945  CA  VAL C 207      87.830  59.405  37.297  1.00 37.18           C  
ATOM   3946  C   VAL C 207      88.903  60.108  38.167  1.00 37.09           C  
ATOM   3947  O   VAL C 207      88.691  60.372  39.322  1.00 36.08           O  
ATOM   3948  CB  VAL C 207      87.231  60.404  36.237  1.00 37.21           C  
ATOM   3949  CG1 VAL C 207      86.187  59.714  35.355  1.00 37.57           C  
ATOM   3950  CG2 VAL C 207      86.631  61.644  36.878  1.00 35.62           C  
ATOM   3951  N   ASP C 208      90.039  60.417  37.583  1.00 37.41           N  
ATOM   3952  CA  ASP C 208      91.102  61.157  38.300  1.00 39.23           C  
ATOM   3953  C   ASP C 208      90.821  62.666  38.471  1.00 39.26           C  
ATOM   3954  O   ASP C 208      89.787  63.157  38.030  1.00 39.86           O  
ATOM   3955  CB  ASP C 208      92.465  60.934  37.606  1.00 39.10           C  
ATOM   3956  CG  ASP C 208      92.479  61.424  36.193  1.00 40.56           C  
ATOM   3957  OD1 ASP C 208      91.522  62.137  35.769  1.00 45.38           O  
ATOM   3958  OD2 ASP C 208      93.408  61.135  35.439  1.00 41.77           O1-
ATOM   3959  N   ASP C 209      91.703  63.351  39.188  1.00 39.71           N  
ATOM   3960  CA  ASP C 209      91.609  64.794  39.492  1.00 40.54           C  
ATOM   3961  C   ASP C 209      91.540  65.707  38.277  1.00 39.31           C  
ATOM   3962  O   ASP C 209      90.799  66.683  38.292  1.00 39.12           O  
ATOM   3963  CB  ASP C 209      92.832  65.261  40.324  1.00 41.27           C  
ATOM   3964  CG  ASP C 209      92.704  64.926  41.829  1.00 45.56           C  
ATOM   3965  OD1 ASP C 209      91.623  64.464  42.239  1.00 47.72           O  
ATOM   3966  OD2 ASP C 209      93.628  65.120  42.677  1.00 49.91           O1-
ATOM   3967  N   VAL C 210      92.377  65.404  37.291  1.00 37.91           N  
ATOM   3968  CA  VAL C 210      92.484  66.132  36.052  1.00 37.66           C  
ATOM   3969  C   VAL C 210      91.146  66.076  35.282  1.00 36.84           C  
ATOM   3970  O   VAL C 210      90.596  67.116  34.871  1.00 34.82           O  
ATOM   3971  CB  VAL C 210      93.652  65.547  35.206  1.00 38.02           C  
ATOM   3972  CG1 VAL C 210      93.476  65.756  33.716  1.00 40.17           C  
ATOM   3973  CG2 VAL C 210      94.983  66.173  35.629  1.00 40.78           C  
ATOM   3974  N   THR C 211      90.626  64.864  35.086  1.00 35.18           N  
ATOM   3975  CA  THR C 211      89.356  64.705  34.404  1.00 34.95           C  
ATOM   3976  C   THR C 211      88.233  65.446  35.119  1.00 34.33           C  
ATOM   3977  O   THR C 211      87.387  66.079  34.509  1.00 33.73           O  
ATOM   3978  CB  THR C 211      89.013  63.244  34.302  1.00 35.07           C  
ATOM   3979  CG2 THR C 211      87.813  63.007  33.391  1.00 34.14           C  
ATOM   3980  OG1 THR C 211      90.078  62.599  33.623  1.00 36.46           O  
ATOM   3981  N   ARG C 212      88.231  65.350  36.428  1.00 34.35           N  
ATOM   3982  CA  ARG C 212      87.275  66.047  37.245  1.00 34.92           C  
ATOM   3983  C   ARG C 212      87.327  67.593  37.059  1.00 33.86           C  
ATOM   3984  O   ARG C 212      86.302  68.238  36.976  1.00 32.36           O  
ATOM   3985  CB  ARG C 212      87.576  65.656  38.680  1.00 35.73           C  
ATOM   3986  CG  ARG C 212      86.597  66.005  39.686  1.00 41.01           C  
ATOM   3987  CD  ARG C 212      86.899  65.380  41.118  1.00 46.32           C  
ATOM   3988  NE  ARG C 212      86.760  63.935  41.135  1.00 45.98           N  
ATOM   3989  CZ  ARG C 212      87.724  63.030  41.331  1.00 48.93           C  
ATOM   3990  NH1 ARG C 212      88.984  63.366  41.552  1.00 50.44           N1+
ATOM   3991  NH2 ARG C 212      87.407  61.738  41.291  1.00 48.49           N  
ATOM   3992  N   ALA C 213      88.520  68.175  37.059  1.00 32.86           N  
ATOM   3993  CA  ALA C 213      88.670  69.608  36.839  1.00 33.08           C  
ATOM   3994  C   ALA C 213      88.183  69.964  35.399  1.00 32.90           C  
ATOM   3995  O   ALA C 213      87.521  70.983  35.177  1.00 32.69           O  
ATOM   3996  CB  ALA C 213      90.163  70.037  37.067  1.00 32.77           C  
ATOM   3997  N   GLU C 214      88.472  69.078  34.442  1.00 32.60           N  
ATOM   3998  CA  GLU C 214      88.036  69.270  33.055  1.00 33.28           C  
ATOM   3999  C   GLU C 214      86.512  69.357  32.971  1.00 31.88           C  
ATOM   4000  O   GLU C 214      85.974  70.089  32.158  1.00 30.92           O  
ATOM   4001  CB  GLU C 214      88.472  68.126  32.183  1.00 32.90           C  
ATOM   4002  CG  GLU C 214      89.719  68.365  31.368  1.00 40.60           C  
ATOM   4003  CD  GLU C 214      90.376  67.019  30.927  1.00 48.17           C  
ATOM   4004  OE1 GLU C 214      89.619  66.027  30.597  1.00 51.84           O  
ATOM   4005  OE2 GLU C 214      91.643  66.959  30.912  1.00 52.55           O1-
ATOM   4006  N   LEU C 215      85.833  68.585  33.807  1.00 31.61           N  
ATOM   4007  CA  LEU C 215      84.388  68.498  33.755  1.00 31.48           C  
ATOM   4008  C   LEU C 215      83.726  69.647  34.425  1.00 30.17           C  
ATOM   4009  O   LEU C 215      82.635  70.042  34.024  1.00 30.31           O  
ATOM   4010  CB  LEU C 215      83.897  67.142  34.292  1.00 32.08           C  
ATOM   4011  CG  LEU C 215      83.840  66.275  33.028  1.00 34.78           C  
ATOM   4012  CD1 LEU C 215      84.269  64.944  33.303  1.00 38.35           C  
ATOM   4013  CD2 LEU C 215      82.425  66.330  32.481  1.00 34.57           C  
ATOM   4014  N   LYS C 216      84.376  70.197  35.438  1.00 29.76           N  
ATOM   4015  CA  LYS C 216      83.853  71.380  36.077  1.00 30.18           C  
ATOM   4016  C   LYS C 216      84.034  72.567  35.105  1.00 29.13           C  
ATOM   4017  O   LYS C 216      83.083  73.339  34.889  1.00 30.18           O  
ATOM   4018  CB  LYS C 216      84.487  71.583  37.428  1.00 30.90           C  
ATOM   4019  CG  LYS C 216      83.943  72.804  38.226  1.00 34.85           C  
ATOM   4020  CD  LYS C 216      84.771  73.022  39.529  1.00 38.29           C  
ATOM   4021  CE  LYS C 216      84.005  73.669  40.644  1.00 40.26           C  
ATOM   4022  NZ  LYS C 216      84.258  73.017  42.003  1.00 43.84           N1+
ATOM   4023  N   ASP C 217      85.170  72.626  34.421  1.00 26.93           N  
ATOM   4024  CA  ASP C 217      85.373  73.686  33.465  1.00 27.26           C  
ATOM   4025  C   ASP C 217      84.277  73.600  32.439  1.00 28.28           C  
ATOM   4026  O   ASP C 217      83.688  74.606  32.068  1.00 28.93           O  
ATOM   4027  CB  ASP C 217      86.702  73.537  32.694  1.00 27.08           C  
ATOM   4028  CG  ASP C 217      87.959  73.884  33.520  1.00 27.76           C  
ATOM   4029  OD1 ASP C 217      87.887  74.477  34.646  1.00 28.18           O  
ATOM   4030  OD2 ASP C 217      89.092  73.601  33.060  1.00 29.67           O1-
ATOM   4031  N   TYR C 218      84.056  72.390  31.899  1.00 29.50           N  
ATOM   4032  CA  TYR C 218      83.087  72.181  30.804  1.00 28.46           C  
ATOM   4033  C   TYR C 218      81.712  72.530  31.287  1.00 27.32           C  
ATOM   4034  O   TYR C 218      80.946  73.130  30.572  1.00 28.23           O  
ATOM   4035  CB  TYR C 218      83.115  70.747  30.291  1.00 27.89           C  
ATOM   4036  CG  TYR C 218      82.050  70.396  29.266  1.00 26.78           C  
ATOM   4037  CD1 TYR C 218      82.237  70.641  27.889  1.00 26.70           C  
ATOM   4038  CD2 TYR C 218      80.884  69.793  29.660  1.00 24.73           C  
ATOM   4039  CE1 TYR C 218      81.257  70.272  26.939  1.00 26.00           C  
ATOM   4040  CE2 TYR C 218      79.902  69.436  28.735  1.00 23.17           C  
ATOM   4041  CZ  TYR C 218      80.081  69.682  27.379  1.00 25.87           C  
ATOM   4042  OH  TYR C 218      79.066  69.292  26.509  1.00 26.24           O  
ATOM   4043  N   THR C 219      81.398  72.206  32.517  1.00 26.83           N  
ATOM   4044  CA  THR C 219      80.061  72.518  32.995  1.00 27.17           C  
ATOM   4045  C   THR C 219      79.785  74.015  32.925  1.00 27.68           C  
ATOM   4046  O   THR C 219      78.736  74.422  32.449  1.00 27.57           O  
ATOM   4047  CB  THR C 219      79.874  72.000  34.389  1.00 27.96           C  
ATOM   4048  CG2 THR C 219      78.485  72.352  34.933  1.00 26.21           C  
ATOM   4049  OG1 THR C 219      80.013  70.564  34.384  1.00 25.92           O  
ATOM   4050  N   TYR C 220      80.754  74.821  33.348  1.00 28.33           N  
ATOM   4051  CA  TYR C 220      80.591  76.272  33.382  1.00 28.77           C  
ATOM   4052  C   TYR C 220      80.527  76.812  32.001  1.00 27.90           C  
ATOM   4053  O   TYR C 220      79.701  77.660  31.760  1.00 28.31           O  
ATOM   4054  CB  TYR C 220      81.715  76.986  34.194  1.00 29.42           C  
ATOM   4055  CG  TYR C 220      81.507  76.835  35.669  1.00 32.88           C  
ATOM   4056  CD1 TYR C 220      82.447  76.208  36.465  1.00 40.75           C  
ATOM   4057  CD2 TYR C 220      80.367  77.316  36.269  1.00 34.79           C  
ATOM   4058  CE1 TYR C 220      82.245  76.075  37.838  1.00 42.03           C  
ATOM   4059  CE2 TYR C 220      80.158  77.167  37.595  1.00 37.76           C  
ATOM   4060  CZ  TYR C 220      81.084  76.523  38.370  1.00 42.04           C  
ATOM   4061  OH  TYR C 220      80.856  76.372  39.701  1.00 46.74           O  
ATOM   4062  N   GLU C 221      81.371  76.297  31.107  1.00 26.66           N  
ATOM   4063  CA  GLU C 221      81.403  76.742  29.729  1.00 27.14           C  
ATOM   4064  C   GLU C 221      80.085  76.523  29.004  1.00 26.74           C  
ATOM   4065  O   GLU C 221      79.638  77.391  28.232  1.00 25.14           O  
ATOM   4066  CB  GLU C 221      82.493  76.014  28.935  1.00 26.26           C  
ATOM   4067  CG  GLU C 221      83.858  76.350  29.495  1.00 29.68           C  
ATOM   4068  CD  GLU C 221      84.964  75.441  29.027  1.00 31.92           C  
ATOM   4069  OE1 GLU C 221      84.696  74.579  28.182  1.00 32.42           O  
ATOM   4070  OE2 GLU C 221      86.111  75.628  29.492  1.00 31.89           O1-
ATOM   4071  N   LEU C 222      79.508  75.345  29.196  1.00 25.38           N  
ATOM   4072  CA  LEU C 222      78.282  74.970  28.477  1.00 25.30           C  
ATOM   4073  C   LEU C 222      77.141  75.704  29.130  1.00 23.81           C  
ATOM   4074  O   LEU C 222      76.214  76.189  28.468  1.00 22.56           O  
ATOM   4075  CB  LEU C 222      78.038  73.463  28.584  1.00 25.93           C  
ATOM   4076  CG  LEU C 222      76.940  72.884  27.686  1.00 28.21           C  
ATOM   4077  CD1 LEU C 222      77.391  72.935  26.237  1.00 30.23           C  
ATOM   4078  CD2 LEU C 222      76.676  71.463  28.082  1.00 32.49           C  
ATOM   4079  N   LEU C 223      77.228  75.850  30.455  1.00 23.22           N  
ATOM   4080  CA  LEU C 223      76.188  76.586  31.129  1.00 24.12           C  
ATOM   4081  C   LEU C 223      76.094  78.022  30.552  1.00 24.00           C  
ATOM   4082  O   LEU C 223      75.011  78.491  30.214  1.00 23.76           O  
ATOM   4083  CB  LEU C 223      76.431  76.631  32.624  1.00 25.40           C  
ATOM   4084  CG  LEU C 223      75.530  77.606  33.356  1.00 27.21           C  
ATOM   4085  CD1 LEU C 223      74.078  77.262  33.148  1.00 28.00           C  
ATOM   4086  CD2 LEU C 223      75.888  77.637  34.847  1.00 31.28           C  
ATOM   4087  N   PHE C 224      77.206  78.724  30.478  1.00 24.56           N  
ATOM   4088  CA  PHE C 224      77.177  80.126  30.002  1.00 25.66           C  
ATOM   4089  C   PHE C 224      76.996  80.279  28.502  1.00 26.30           C  
ATOM   4090  O   PHE C 224      76.499  81.288  28.046  1.00 27.89           O  
ATOM   4091  CB  PHE C 224      78.368  80.929  30.538  1.00 26.02           C  
ATOM   4092  CG  PHE C 224      78.172  81.301  31.955  1.00 27.98           C  
ATOM   4093  CD1 PHE C 224      77.171  82.178  32.294  1.00 31.21           C  
ATOM   4094  CD2 PHE C 224      78.813  80.624  32.967  1.00 31.10           C  
ATOM   4095  CE1 PHE C 224      76.873  82.421  33.631  1.00 28.95           C  
ATOM   4096  CE2 PHE C 224      78.539  80.907  34.303  1.00 29.61           C  
ATOM   4097  CZ  PHE C 224      77.583  81.804  34.610  1.00 27.55           C  
ATOM   4098  N   GLU C 225      77.328  79.264  27.736  1.00 27.13           N  
ATOM   4099  CA  GLU C 225      76.986  79.263  26.317  1.00 28.53           C  
ATOM   4100  C   GLU C 225      75.475  79.133  26.159  1.00 27.65           C  
ATOM   4101  O   GLU C 225      74.855  79.925  25.486  1.00 28.18           O  
ATOM   4102  CB  GLU C 225      77.710  78.120  25.617  1.00 29.16           C  
ATOM   4103  CG  GLU C 225      77.719  78.225  24.114  1.00 34.53           C  
ATOM   4104  CD  GLU C 225      78.415  77.055  23.414  1.00 41.36           C  
ATOM   4105  OE1 GLU C 225      78.869  76.065  24.089  1.00 39.67           O  
ATOM   4106  OE2 GLU C 225      78.497  77.160  22.150  1.00 47.39           O1-
ATOM   4107  N   LEU C 226      74.868  78.159  26.839  1.00 26.78           N  
ATOM   4108  CA  LEU C 226      73.428  78.051  26.853  1.00 25.63           C  
ATOM   4109  C   LEU C 226      72.719  79.278  27.442  1.00 25.57           C  
ATOM   4110  O   LEU C 226      71.688  79.691  26.927  1.00 26.01           O  
ATOM   4111  CB  LEU C 226      73.001  76.773  27.592  1.00 25.86           C  
ATOM   4112  CG  LEU C 226      73.218  75.459  26.829  1.00 25.22           C  
ATOM   4113  CD1 LEU C 226      72.981  74.183  27.691  1.00 24.48           C  
ATOM   4114  CD2 LEU C 226      72.365  75.390  25.536  1.00 26.26           C  
ATOM   4115  N   TYR C 227      73.262  79.849  28.517  1.00 25.48           N  
ATOM   4116  CA  TYR C 227      72.631  80.938  29.265  1.00 25.80           C  
ATOM   4117  C   TYR C 227      72.562  82.207  28.389  1.00 26.09           C  
ATOM   4118  O   TYR C 227      71.506  82.842  28.240  1.00 25.55           O  
ATOM   4119  CB  TYR C 227      73.387  81.206  30.599  1.00 25.89           C  
ATOM   4120  CG  TYR C 227      72.815  82.392  31.375  1.00 28.51           C  
ATOM   4121  CD1 TYR C 227      71.782  82.217  32.261  1.00 27.75           C  
ATOM   4122  CD2 TYR C 227      73.271  83.690  31.168  1.00 30.77           C  
ATOM   4123  CE1 TYR C 227      71.220  83.249  32.893  1.00 28.35           C  
ATOM   4124  CE2 TYR C 227      72.723  84.761  31.866  1.00 29.51           C  
ATOM   4125  CZ  TYR C 227      71.680  84.524  32.699  1.00 29.10           C  
ATOM   4126  OH  TYR C 227      71.071  85.520  33.414  1.00 31.13           O  
ATOM   4127  N   ASP C 228      73.700  82.557  27.806  1.00 26.76           N  
ATOM   4128  CA  ASP C 228      73.803  83.628  26.811  1.00 27.02           C  
ATOM   4129  C   ASP C 228      72.745  83.513  25.725  1.00 27.70           C  
ATOM   4130  O   ASP C 228      72.016  84.487  25.456  1.00 27.17           O  
ATOM   4131  CB  ASP C 228      75.198  83.560  26.200  1.00 27.78           C  
ATOM   4132  CG  ASP C 228      75.587  84.778  25.337  1.00 33.24           C  
ATOM   4133  OD1 ASP C 228      74.810  85.700  25.057  1.00 36.86           O  
ATOM   4134  OD2 ASP C 228      76.736  84.860  24.869  1.00 41.31           O1-
ATOM   4135  N   ASN C 229      72.667  82.347  25.070  1.00 27.35           N  
ATOM   4136  CA  ASN C 229      71.659  82.115  24.041  1.00 26.10           C  
ATOM   4137  C   ASN C 229      70.253  82.164  24.651  1.00 26.19           C  
ATOM   4138  O   ASN C 229      69.327  82.720  24.036  1.00 24.50           O  
ATOM   4139  CB  ASN C 229      71.914  80.765  23.359  1.00 26.31           C  
ATOM   4140  CG  ASN C 229      70.959  80.482  22.242  1.00 25.41           C  
ATOM   4141  ND2 ASN C 229      70.065  79.524  22.474  1.00 23.85           N  
ATOM   4142  OD1 ASN C 229      71.015  81.102  21.176  1.00 25.59           O  
ATOM   4143  N   GLU C 230      70.079  81.652  25.868  1.00 26.63           N  
ATOM   4144  CA  GLU C 230      68.731  81.644  26.477  1.00 27.75           C  
ATOM   4145  C   GLU C 230      68.215  83.069  26.790  1.00 28.12           C  
ATOM   4146  O   GLU C 230      67.003  83.343  26.635  1.00 27.71           O  
ATOM   4147  CB  GLU C 230      68.632  80.765  27.739  1.00 28.69           C  
ATOM   4148  CG  GLU C 230      67.197  80.365  28.098  1.00 29.44           C  
ATOM   4149  CD  GLU C 230      66.562  79.371  27.089  1.00 34.35           C  
ATOM   4150  OE1 GLU C 230      67.268  78.779  26.228  1.00 32.73           O  
ATOM   4151  OE2 GLU C 230      65.329  79.135  27.186  1.00 40.88           O1-
ATOM   4152  N   VAL C 231      69.129  83.968  27.167  1.00 28.51           N  
ATOM   4153  CA  VAL C 231      68.778  85.359  27.428  1.00 28.52           C  
ATOM   4154  C   VAL C 231      68.272  86.038  26.158  1.00 28.90           C  
ATOM   4155  O   VAL C 231      67.280  86.764  26.159  1.00 28.05           O  
ATOM   4156  CB  VAL C 231      69.973  86.113  28.003  1.00 28.56           C  
ATOM   4157  CG1 VAL C 231      69.691  87.639  28.034  1.00 30.82           C  
ATOM   4158  CG2 VAL C 231      70.253  85.619  29.390  1.00 28.47           C  
ATOM   4159  N   GLU C 232      68.938  85.782  25.060  1.00 29.57           N  
ATOM   4160  CA  GLU C 232      68.546  86.364  23.771  1.00 31.11           C  
ATOM   4161  C   GLU C 232      67.148  85.831  23.334  1.00 29.40           C  
ATOM   4162  O   GLU C 232      66.306  86.544  22.790  1.00 28.51           O  
ATOM   4163  CB  GLU C 232      69.630  86.000  22.790  1.00 32.45           C  
ATOM   4164  CG  GLU C 232      70.060  87.000  21.729  1.00 40.44           C  
ATOM   4165  CD  GLU C 232      71.366  86.521  21.055  1.00 45.54           C  
ATOM   4166  OE1 GLU C 232      71.249  85.795  20.032  1.00 47.01           O  
ATOM   4167  OE2 GLU C 232      72.501  86.805  21.570  1.00 47.92           O1-
ATOM   4168  N   TYR C 233      66.902  84.564  23.608  1.00 28.87           N  
ATOM   4169  CA  TYR C 233      65.631  83.892  23.306  1.00 27.58           C  
ATOM   4170  C   TYR C 233      64.531  84.470  24.172  1.00 27.34           C  
ATOM   4171  O   TYR C 233      63.445  84.753  23.711  1.00 26.46           O  
ATOM   4172  CB  TYR C 233      65.801  82.407  23.640  1.00 27.00           C  
ATOM   4173  CG  TYR C 233      64.588  81.488  23.466  1.00 24.63           C  
ATOM   4174  CD1 TYR C 233      64.178  81.063  22.206  1.00 21.99           C  
ATOM   4175  CD2 TYR C 233      63.927  80.999  24.556  1.00 23.97           C  
ATOM   4176  CE1 TYR C 233      63.088  80.200  22.053  1.00 24.47           C  
ATOM   4177  CE2 TYR C 233      62.847  80.137  24.421  1.00 25.56           C  
ATOM   4178  CZ  TYR C 233      62.442  79.734  23.153  1.00 26.96           C  
ATOM   4179  OH  TYR C 233      61.363  78.896  23.016  1.00 27.61           O  
ATOM   4180  N   THR C 234      64.859  84.639  25.445  1.00 27.82           N  
ATOM   4181  CA  THR C 234      63.982  85.244  26.432  1.00 28.01           C  
ATOM   4182  C   THR C 234      63.564  86.701  26.092  1.00 28.97           C  
ATOM   4183  O   THR C 234      62.373  87.015  26.137  1.00 28.61           O  
ATOM   4184  CB  THR C 234      64.684  85.193  27.772  1.00 26.99           C  
ATOM   4185  CG2 THR C 234      63.850  85.821  28.826  1.00 29.46           C  
ATOM   4186  OG1 THR C 234      64.782  83.833  28.214  1.00 26.07           O  
ATOM   4187  N   GLN C 235      64.534  87.559  25.762  1.00 30.39           N  
ATOM   4188  CA  GLN C 235      64.305  88.949  25.295  1.00 31.89           C  
ATOM   4189  C   GLN C 235      63.346  89.033  24.142  1.00 32.01           C  
ATOM   4190  O   GLN C 235      62.357  89.732  24.204  1.00 31.06           O  
ATOM   4191  CB  GLN C 235      65.601  89.578  24.785  1.00 32.42           C  
ATOM   4192  CG  GLN C 235      66.393  90.170  25.874  1.00 35.44           C  
ATOM   4193  CD  GLN C 235      67.875  90.375  25.522  1.00 42.27           C  
ATOM   4194  NE2 GLN C 235      68.665  90.665  26.552  1.00 41.15           N  
ATOM   4195  OE1 GLN C 235      68.291  90.288  24.341  1.00 43.93           O  
ATOM   4196  N   ASP C 236      63.623  88.283  23.075  1.00 32.61           N  
ATOM   4197  CA  ASP C 236      62.761  88.359  21.908  1.00 32.85           C  
ATOM   4198  C   ASP C 236      61.335  87.902  22.203  1.00 32.46           C  
ATOM   4199  O   ASP C 236      60.440  88.328  21.525  1.00 33.34           O  
ATOM   4200  CB  ASP C 236      63.346  87.579  20.746  1.00 32.97           C  
ATOM   4201  CG  ASP C 236      64.723  88.153  20.271  1.00 37.35           C  
ATOM   4202  OD1 ASP C 236      65.116  89.253  20.751  1.00 41.07           O  
ATOM   4203  OD2 ASP C 236      65.511  87.542  19.489  1.00 41.18           O1-
ATOM   4204  N   LEU C 237      61.119  87.033  23.189  1.00 31.31           N  
ATOM   4205  CA  LEU C 237      59.782  86.516  23.446  1.00 31.63           C  
ATOM   4206  C   LEU C 237      59.044  87.406  24.420  1.00 31.33           C  
ATOM   4207  O   LEU C 237      57.899  87.724  24.228  1.00 30.01           O  
ATOM   4208  CB  LEU C 237      59.832  85.081  24.051  1.00 32.09           C  
ATOM   4209  CG  LEU C 237      59.998  83.984  23.001  1.00 33.19           C  
ATOM   4210  CD1 LEU C 237      60.265  82.653  23.725  1.00 36.42           C  
ATOM   4211  CD2 LEU C 237      58.788  83.922  22.074  1.00 30.03           C  
ATOM   4212  N   TYR C 238      59.719  87.754  25.503  1.00 31.88           N  
ATOM   4213  CA  TYR C 238      59.031  88.342  26.635  1.00 33.43           C  
ATOM   4214  C   TYR C 238      59.107  89.897  26.719  1.00 35.16           C  
ATOM   4215  O   TYR C 238      58.462  90.462  27.567  1.00 34.95           O  
ATOM   4216  CB  TYR C 238      59.588  87.731  27.922  1.00 32.94           C  
ATOM   4217  CG  TYR C 238      59.247  86.272  28.163  1.00 31.82           C  
ATOM   4218  CD1 TYR C 238      58.042  85.894  28.702  1.00 31.75           C  
ATOM   4219  CD2 TYR C 238      60.178  85.275  27.905  1.00 32.97           C  
ATOM   4220  CE1 TYR C 238      57.763  84.543  28.998  1.00 32.54           C  
ATOM   4221  CE2 TYR C 238      59.917  83.954  28.166  1.00 34.27           C  
ATOM   4222  CZ  TYR C 238      58.704  83.579  28.704  1.00 35.15           C  
ATOM   4223  OH  TYR C 238      58.483  82.226  28.941  1.00 40.66           O  
ATOM   4224  N   ASP C 239      59.894  90.567  25.867  1.00 37.63           N  
ATOM   4225  CA  ASP C 239      60.136  92.020  25.999  1.00 39.88           C  
ATOM   4226  C   ASP C 239      58.845  92.786  25.923  1.00 41.41           C  
ATOM   4227  O   ASP C 239      58.545  93.584  26.790  1.00 42.14           O  
ATOM   4228  CB  ASP C 239      61.109  92.548  24.934  1.00 39.70           C  
ATOM   4229  CG  ASP C 239      62.528  92.631  25.438  1.00 40.44           C  
ATOM   4230  OD1 ASP C 239      62.771  92.283  26.607  1.00 41.43           O  
ATOM   4231  OD2 ASP C 239      63.488  93.015  24.733  1.00 46.69           O1-
ATOM   4232  N   GLU C 240      58.054  92.476  24.927  1.00 43.10           N  
ATOM   4233  CA  GLU C 240      56.820  93.189  24.728  1.00 45.58           C  
ATOM   4234  C   GLU C 240      55.753  93.064  25.831  1.00 45.28           C  
ATOM   4235  O   GLU C 240      55.059  94.040  26.077  1.00 46.54           O  
ATOM   4236  CB  GLU C 240      56.196  92.800  23.401  1.00 46.62           C  
ATOM   4237  CG  GLU C 240      55.346  93.900  22.826  1.00 51.76           C  
ATOM   4238  CD  GLU C 240      54.487  93.348  21.724  1.00 60.09           C  
ATOM   4239  OE1 GLU C 240      55.062  92.692  20.819  1.00 64.54           O  
ATOM   4240  OE2 GLU C 240      53.249  93.525  21.785  1.00 65.06           O1-
ATOM   4241  N   VAL C 241      55.585  91.919  26.486  1.00 44.12           N  
ATOM   4242  CA  VAL C 241      54.658  91.871  27.620  1.00 43.14           C  
ATOM   4243  C   VAL C 241      55.361  92.311  28.898  1.00 41.53           C  
ATOM   4244  O   VAL C 241      54.780  92.265  29.932  1.00 40.45           O  
ATOM   4245  CB  VAL C 241      53.979  90.429  27.837  1.00 43.50           C  
ATOM   4246  CG1 VAL C 241      53.153  89.994  26.617  1.00 43.66           C  
ATOM   4247  CG2 VAL C 241      55.005  89.386  28.156  1.00 43.63           C  
ATOM   4248  N   GLY C 242      56.646  92.646  28.823  1.00 41.42           N  
ATOM   4249  CA  GLY C 242      57.392  93.192  29.952  1.00 41.00           C  
ATOM   4250  C   GLY C 242      57.871  92.234  31.028  1.00 40.97           C  
ATOM   4251  O   GLY C 242      58.161  92.635  32.129  1.00 41.96           O  
ATOM   4252  N   LEU C 243      58.026  90.962  30.706  1.00 40.56           N  
ATOM   4253  CA  LEU C 243      58.399  89.963  31.699  1.00 39.58           C  
ATOM   4254  C   LEU C 243      59.886  89.560  31.664  1.00 37.91           C  
ATOM   4255  O   LEU C 243      60.318  88.688  32.425  1.00 37.26           O  
ATOM   4256  CB  LEU C 243      57.560  88.727  31.438  1.00 40.02           C  
ATOM   4257  CG  LEU C 243      56.303  88.407  32.246  1.00 42.40           C  
ATOM   4258  CD1 LEU C 243      55.992  89.372  33.395  1.00 41.93           C  
ATOM   4259  CD2 LEU C 243      55.160  88.293  31.293  1.00 44.31           C  
ATOM   4260  N   THR C 244      60.661  90.187  30.802  1.00 35.94           N  
ATOM   4261  CA  THR C 244      62.035  89.742  30.551  1.00 36.05           C  
ATOM   4262  C   THR C 244      62.910  89.641  31.818  1.00 37.20           C  
ATOM   4263  O   THR C 244      63.527  88.596  32.099  1.00 35.41           O  
ATOM   4264  CB  THR C 244      62.675  90.695  29.541  1.00 35.37           C  
ATOM   4265  CG2 THR C 244      64.095  90.351  29.284  1.00 36.62           C  
ATOM   4266  OG1 THR C 244      62.053  90.510  28.263  1.00 35.64           O  
ATOM   4267  N   GLU C 245      62.968  90.736  32.588  1.00 38.21           N  
ATOM   4268  CA  GLU C 245      63.842  90.793  33.746  1.00 39.23           C  
ATOM   4269  C   GLU C 245      63.487  89.791  34.812  1.00 37.65           C  
ATOM   4270  O   GLU C 245      64.416  89.251  35.405  1.00 36.72           O  
ATOM   4271  CB  GLU C 245      63.944  92.209  34.338  1.00 40.38           C  
ATOM   4272  CG  GLU C 245      64.597  93.201  33.356  1.00 47.85           C  
ATOM   4273  CD  GLU C 245      65.875  92.695  32.610  1.00 55.50           C  
ATOM   4274  OE1 GLU C 245      66.774  92.063  33.259  1.00 62.88           O  
ATOM   4275  OE2 GLU C 245      66.005  92.946  31.356  1.00 60.09           O1-
ATOM   4276  N   ASP C 246      62.188  89.520  35.035  1.00 36.77           N  
ATOM   4277  CA  ASP C 246      61.810  88.505  36.004  1.00 36.18           C  
ATOM   4278  C   ASP C 246      62.120  87.065  35.476  1.00 34.71           C  
ATOM   4279  O   ASP C 246      62.467  86.144  36.253  1.00 33.72           O  
ATOM   4280  CB  ASP C 246      60.336  88.654  36.465  1.00 36.95           C  
ATOM   4281  CG  ASP C 246      60.048  87.893  37.830  1.00 42.27           C  
ATOM   4282  OD1 ASP C 246      59.031  87.125  37.972  1.00 46.23           O  
ATOM   4283  OD2 ASP C 246      60.821  87.961  38.817  1.00 47.09           O1-
ATOM   4284  N   VAL C 247      61.991  86.854  34.169  1.00 33.72           N  
ATOM   4285  CA  VAL C 247      62.319  85.549  33.587  1.00 32.95           C  
ATOM   4286  C   VAL C 247      63.831  85.312  33.695  1.00 32.45           C  
ATOM   4287  O   VAL C 247      64.255  84.206  34.054  1.00 30.82           O  
ATOM   4288  CB  VAL C 247      61.818  85.393  32.169  1.00 33.29           C  
ATOM   4289  CG1 VAL C 247      62.257  84.051  31.605  1.00 34.55           C  
ATOM   4290  CG2 VAL C 247      60.269  85.465  32.148  1.00 32.16           C  
ATOM   4291  N   LYS C 248      64.615  86.357  33.485  1.00 31.74           N  
ATOM   4292  CA  LYS C 248      66.071  86.281  33.626  1.00 33.27           C  
ATOM   4293  C   LYS C 248      66.470  85.935  35.038  1.00 34.26           C  
ATOM   4294  O   LYS C 248      67.425  85.229  35.234  1.00 34.49           O  
ATOM   4295  CB  LYS C 248      66.750  87.586  33.211  1.00 33.52           C  
ATOM   4296  CG  LYS C 248      66.866  87.761  31.716  1.00 34.96           C  
ATOM   4297  CD  LYS C 248      67.375  89.140  31.321  1.00 36.98           C  
ATOM   4298  CE  LYS C 248      68.865  89.253  31.348  1.00 38.54           C  
ATOM   4299  NZ  LYS C 248      69.293  90.258  30.283  1.00 44.14           N1+
ATOM   4300  N   LYS C 249      65.696  86.366  36.037  1.00 34.76           N  
ATOM   4301  CA  LYS C 249      65.954  85.936  37.401  1.00 34.42           C  
ATOM   4302  C   LYS C 249      65.641  84.452  37.612  1.00 33.84           C  
ATOM   4303  O   LYS C 249      66.323  83.763  38.381  1.00 33.20           O  
ATOM   4304  CB  LYS C 249      65.123  86.774  38.394  1.00 35.54           C  
ATOM   4305  CG  LYS C 249      65.597  88.264  38.567  1.00 37.41           C  
ATOM   4306  CD  LYS C 249      64.785  88.977  39.724  1.00 41.20           C  
ATOM   4307  CE  LYS C 249      64.701  90.524  39.566  1.00 43.94           C  
ATOM   4308  NZ  LYS C 249      64.533  91.122  40.949  1.00 47.67           N1+
ATOM   4309  N   PHE C 250      64.566  83.997  36.973  1.00 33.06           N  
ATOM   4310  CA  PHE C 250      64.160  82.612  36.959  1.00 32.59           C  
ATOM   4311  C   PHE C 250      65.233  81.745  36.272  1.00 32.43           C  
ATOM   4312  O   PHE C 250      65.550  80.678  36.766  1.00 32.12           O  
ATOM   4313  CB  PHE C 250      62.792  82.504  36.308  1.00 32.75           C  
ATOM   4314  CG  PHE C 250      62.099  81.206  36.527  1.00 33.12           C  
ATOM   4315  CD1 PHE C 250      61.964  80.655  37.799  1.00 36.39           C  
ATOM   4316  CD2 PHE C 250      61.565  80.524  35.448  1.00 32.80           C  
ATOM   4317  CE1 PHE C 250      61.325  79.418  37.973  1.00 35.92           C  
ATOM   4318  CE2 PHE C 250      60.909  79.313  35.621  1.00 33.05           C  
ATOM   4319  CZ  PHE C 250      60.796  78.759  36.882  1.00 36.00           C  
ATOM   4320  N   LEU C 251      65.864  82.257  35.212  1.00 32.52           N  
ATOM   4321  CA  LEU C 251      66.946  81.546  34.531  1.00 31.66           C  
ATOM   4322  C   LEU C 251      68.138  81.377  35.480  1.00 32.62           C  
ATOM   4323  O   LEU C 251      68.768  80.325  35.480  1.00 32.00           O  
ATOM   4324  CB  LEU C 251      67.456  82.298  33.308  1.00 30.32           C  
ATOM   4325  CG  LEU C 251      66.508  82.647  32.180  1.00 30.20           C  
ATOM   4326  CD1 LEU C 251      67.256  83.190  31.062  1.00 29.42           C  
ATOM   4327  CD2 LEU C 251      65.730  81.401  31.756  1.00 30.04           C  
ATOM   4328  N   ARG C 252      68.484  82.442  36.229  1.00 32.19           N  
ATOM   4329  CA  ARG C 252      69.572  82.348  37.167  1.00 31.89           C  
ATOM   4330  C   ARG C 252      69.213  81.336  38.276  1.00 31.15           C  
ATOM   4331  O   ARG C 252      70.047  80.572  38.709  1.00 31.73           O  
ATOM   4332  CB  ARG C 252      69.872  83.719  37.757  1.00 32.82           C  
ATOM   4333  CG  ARG C 252      70.487  84.718  36.795  1.00 32.57           C  
ATOM   4334  CD  ARG C 252      70.647  86.155  37.388  1.00 30.61           C  
ATOM   4335  NE  ARG C 252      70.880  87.028  36.263  1.00 30.52           N  
ATOM   4336  CZ  ARG C 252      70.109  88.037  35.857  1.00 32.52           C  
ATOM   4337  NH1 ARG C 252      69.049  88.461  36.544  1.00 35.69           N1+
ATOM   4338  NH2 ARG C 252      70.439  88.676  34.755  1.00 30.33           N  
ATOM   4339  N   TYR C 253      67.971  81.315  38.703  1.00 30.98           N  
ATOM   4340  CA  TYR C 253      67.498  80.446  39.778  1.00 31.31           C  
ATOM   4341  C   TYR C 253      67.682  78.995  39.343  1.00 31.85           C  
ATOM   4342  O   TYR C 253      68.121  78.116  40.107  1.00 31.02           O  
ATOM   4343  CB  TYR C 253      66.010  80.744  40.023  1.00 31.53           C  
ATOM   4344  CG  TYR C 253      65.306  79.890  41.064  1.00 34.91           C  
ATOM   4345  CD1 TYR C 253      65.303  80.248  42.423  1.00 37.43           C  
ATOM   4346  CD2 TYR C 253      64.615  78.737  40.692  1.00 38.38           C  
ATOM   4347  CE1 TYR C 253      64.652  79.473  43.400  1.00 39.28           C  
ATOM   4348  CE2 TYR C 253      63.929  77.945  41.648  1.00 40.82           C  
ATOM   4349  CZ  TYR C 253      63.961  78.314  42.995  1.00 43.82           C  
ATOM   4350  OH  TYR C 253      63.295  77.537  43.909  1.00 44.37           O  
ATOM   4351  N   ASN C 254      67.349  78.759  38.090  1.00 31.94           N  
ATOM   4352  CA  ASN C 254      67.396  77.418  37.521  1.00 33.19           C  
ATOM   4353  C   ASN C 254      68.784  76.929  37.174  1.00 33.02           C  
ATOM   4354  O   ASN C 254      69.060  75.733  37.267  1.00 35.40           O  
ATOM   4355  CB  ASN C 254      66.468  77.368  36.287  1.00 33.13           C  
ATOM   4356  CG  ASN C 254      65.019  77.400  36.684  1.00 33.87           C  
ATOM   4357  ND2 ASN C 254      64.197  78.090  35.868  1.00 38.99           N  
ATOM   4358  OD1 ASN C 254      64.615  76.745  37.676  1.00 31.02           O  
ATOM   4359  N   ALA C 255      69.646  77.842  36.762  1.00 32.25           N  
ATOM   4360  CA  ALA C 255      71.057  77.539  36.543  1.00 31.68           C  
ATOM   4361  C   ALA C 255      71.679  77.006  37.825  1.00 31.82           C  
ATOM   4362  O   ALA C 255      72.501  76.080  37.782  1.00 32.81           O  
ATOM   4363  CB  ALA C 255      71.770  78.761  36.082  1.00 31.03           C  
ATOM   4364  N   ASN C 256      71.283  77.572  38.960  1.00 31.31           N  
ATOM   4365  CA  ASN C 256      71.840  77.179  40.255  1.00 31.72           C  
ATOM   4366  C   ASN C 256      71.364  75.781  40.525  1.00 31.76           C  
ATOM   4367  O   ASN C 256      72.124  74.921  40.988  1.00 31.81           O  
ATOM   4368  CB  ASN C 256      71.351  78.091  41.397  1.00 30.80           C  
ATOM   4369  CG  ASN C 256      72.141  79.412  41.512  1.00 32.59           C  
ATOM   4370  ND2 ASN C 256      71.622  80.306  42.299  1.00 32.33           N  
ATOM   4371  OD1 ASN C 256      73.185  79.613  40.896  1.00 31.54           O  
ATOM   4372  N   LYS C 257      70.090  75.561  40.242  1.00 32.06           N  
ATOM   4373  CA  LYS C 257      69.503  74.237  40.439  1.00 33.27           C  
ATOM   4374  C   LYS C 257      70.155  73.168  39.560  1.00 31.24           C  
ATOM   4375  O   LYS C 257      70.420  72.106  40.041  1.00 31.22           O  
ATOM   4376  CB  LYS C 257      67.971  74.257  40.344  1.00 34.07           C  
ATOM   4377  CG  LYS C 257      67.361  74.341  41.867  1.00 39.63           C  
ATOM   4378  CD  LYS C 257      66.000  75.064  42.037  1.00 45.66           C  
ATOM   4379  CE  LYS C 257      64.729  74.113  41.933  1.00 50.78           C  
ATOM   4380  NZ  LYS C 257      63.436  74.756  42.537  1.00 53.55           N1+
ATOM   4381  N   ALA C 258      70.477  73.489  38.315  1.00 30.71           N  
ATOM   4382  CA  ALA C 258      71.198  72.557  37.431  1.00 29.96           C  
ATOM   4383  C   ALA C 258      72.602  72.224  37.986  1.00 29.56           C  
ATOM   4384  O   ALA C 258      73.014  71.077  38.048  1.00 28.54           O  
ATOM   4385  CB  ALA C 258      71.302  73.137  36.017  1.00 29.59           C  
ATOM   4386  N   LEU C 259      73.301  73.250  38.452  1.00 29.78           N  
ATOM   4387  CA  LEU C 259      74.615  73.085  39.007  1.00 29.99           C  
ATOM   4388  C   LEU C 259      74.572  72.202  40.226  1.00 30.43           C  
ATOM   4389  O   LEU C 259      75.477  71.400  40.425  1.00 30.46           O  
ATOM   4390  CB  LEU C 259      75.217  74.447  39.370  1.00 30.87           C  
ATOM   4391  CG  LEU C 259      75.654  75.288  38.196  1.00 30.55           C  
ATOM   4392  CD1 LEU C 259      75.860  76.733  38.667  1.00 33.29           C  
ATOM   4393  CD2 LEU C 259      76.931  74.727  37.568  1.00 32.91           C  
ATOM   4394  N   MET C 260      73.538  72.340  41.047  1.00 30.61           N  
ATOM   4395  CA  MET C 260      73.487  71.597  42.303  1.00 31.41           C  
ATOM   4396  C   MET C 260      73.140  70.151  42.037  1.00 31.48           C  
ATOM   4397  O   MET C 260      73.671  69.268  42.697  1.00 31.77           O  
ATOM   4398  CB  MET C 260      72.522  72.247  43.284  1.00 31.31           C  
ATOM   4399  CG  MET C 260      73.133  73.557  43.849  1.00 36.74           C  
ATOM   4400  SD  MET C 260      72.112  74.396  45.043  1.00 41.06           S  
ATOM   4401  CE  MET C 260      72.187  73.273  46.504  1.00 45.91           C  
ATOM   4402  N   ASN C 261      72.300  69.909  41.019  1.00 30.62           N  
ATOM   4403  CA  ASN C 261      71.968  68.548  40.624  1.00 29.17           C  
ATOM   4404  C   ASN C 261      73.204  67.778  40.163  1.00 28.18           C  
ATOM   4405  O   ASN C 261      73.286  66.537  40.339  1.00 29.53           O  
ATOM   4406  CB  ASN C 261      70.866  68.537  39.534  1.00 28.52           C  
ATOM   4407  CG  ASN C 261      69.481  68.498  40.105  1.00 27.17           C  
ATOM   4408  ND2 ASN C 261      68.495  68.947  39.335  1.00 25.62           N  
ATOM   4409  OD1 ASN C 261      69.286  68.053  41.219  1.00 30.51           O  
ATOM   4410  N   LEU C 262      74.170  68.499  39.632  1.00 27.47           N  
ATOM   4411  CA  LEU C 262      75.467  67.939  39.200  1.00 27.72           C  
ATOM   4412  C   LEU C 262      76.523  67.846  40.330  1.00 28.00           C  
ATOM   4413  O   LEU C 262      77.633  67.329  40.111  1.00 28.40           O  
ATOM   4414  CB  LEU C 262      76.045  68.788  38.076  1.00 26.43           C  
ATOM   4415  CG  LEU C 262      75.258  68.787  36.749  1.00 26.94           C  
ATOM   4416  CD1 LEU C 262      75.753  69.860  35.808  1.00 25.89           C  
ATOM   4417  CD2 LEU C 262      75.377  67.435  36.042  1.00 28.02           C  
ATOM   4418  N   GLY C 263      76.174  68.365  41.492  1.00 28.74           N  
ATOM   4419  CA  GLY C 263      77.009  68.366  42.699  1.00 30.24           C  
ATOM   4420  C   GLY C 263      77.885  69.612  42.852  1.00 31.28           C  
ATOM   4421  O   GLY C 263      78.745  69.598  43.705  1.00 30.45           O  
ATOM   4422  N   TYR C 264      77.710  70.639  41.987  1.00 31.92           N  
ATOM   4423  CA  TYR C 264      78.470  71.871  42.097  1.00 32.74           C  
ATOM   4424  C   TYR C 264      77.657  72.843  42.942  1.00 34.18           C  
ATOM   4425  O   TYR C 264      76.473  72.619  43.227  1.00 34.22           O  
ATOM   4426  CB  TYR C 264      78.818  72.475  40.716  1.00 32.14           C  
ATOM   4427  CG  TYR C 264      79.637  71.537  39.825  1.00 32.94           C  
ATOM   4428  CD1 TYR C 264      80.914  71.102  40.209  1.00 33.34           C  
ATOM   4429  CD2 TYR C 264      79.115  71.025  38.634  1.00 30.96           C  
ATOM   4430  CE1 TYR C 264      81.644  70.235  39.424  1.00 32.10           C  
ATOM   4431  CE2 TYR C 264      79.851  70.136  37.849  1.00 30.21           C  
ATOM   4432  CZ  TYR C 264      81.117  69.763  38.223  1.00 30.35           C  
ATOM   4433  OH  TYR C 264      81.847  68.880  37.436  1.00 30.07           O  
ATOM   4434  N   GLU C 265      78.311  73.925  43.320  1.00 35.61           N  
ATOM   4435  CA  GLU C 265      77.724  74.975  44.140  1.00 37.25           C  
ATOM   4436  C   GLU C 265      76.873  75.889  43.333  1.00 35.88           C  
ATOM   4437  O   GLU C 265      77.164  76.102  42.166  1.00 35.66           O  
ATOM   4438  CB  GLU C 265      78.839  75.844  44.744  1.00 38.57           C  
ATOM   4439  CG  GLU C 265      79.818  75.045  45.607  1.00 44.94           C  
ATOM   4440  CD  GLU C 265      79.607  75.320  47.070  1.00 53.11           C  
ATOM   4441  OE1 GLU C 265      78.697  74.642  47.630  1.00 56.62           O  
ATOM   4442  OE2 GLU C 265      80.323  76.234  47.624  1.00 57.50           O1-
ATOM   4443  N   ALA C 266      75.853  76.458  43.972  1.00 34.95           N  
ATOM   4444  CA  ALA C 266      75.054  77.530  43.375  1.00 34.46           C  
ATOM   4445  C   ALA C 266      75.989  78.691  43.050  1.00 34.81           C  
ATOM   4446  O   ALA C 266      76.857  78.977  43.818  1.00 33.71           O  
ATOM   4447  CB  ALA C 266      73.978  77.985  44.325  1.00 33.63           C  
ATOM   4448  N   LEU C 267      75.806  79.327  41.899  1.00 35.06           N  
ATOM   4449  CA  LEU C 267      76.662  80.413  41.455  1.00 35.74           C  
ATOM   4450  C   LEU C 267      76.076  81.807  41.795  1.00 36.42           C  
ATOM   4451  O   LEU C 267      76.776  82.663  42.327  1.00 36.09           O  
ATOM   4452  CB  LEU C 267      76.883  80.316  39.946  1.00 35.60           C  
ATOM   4453  CG  LEU C 267      77.767  81.425  39.395  1.00 37.60           C  
ATOM   4454  CD1 LEU C 267      79.147  81.528  40.126  1.00 36.52           C  
ATOM   4455  CD2 LEU C 267      77.946  81.189  37.951  1.00 40.78           C  
ATOM   4456  N   PHE C 268      74.807  82.014  41.470  1.00 36.76           N  
ATOM   4457  CA  PHE C 268      74.127  83.259  41.733  1.00 38.49           C  
ATOM   4458  C   PHE C 268      73.534  83.317  43.122  1.00 39.79           C  
ATOM   4459  O   PHE C 268      72.766  82.437  43.489  1.00 38.64           O  
ATOM   4460  CB  PHE C 268      73.024  83.444  40.735  1.00 38.33           C  
ATOM   4461  CG  PHE C 268      73.508  83.543  39.307  1.00 40.56           C  
ATOM   4462  CD1 PHE C 268      74.073  84.745  38.833  1.00 42.29           C  
ATOM   4463  CD2 PHE C 268      73.366  82.474  38.433  1.00 39.70           C  
ATOM   4464  CE1 PHE C 268      74.481  84.851  37.512  1.00 42.18           C  
ATOM   4465  CE2 PHE C 268      73.792  82.566  37.120  1.00 40.26           C  
ATOM   4466  CZ  PHE C 268      74.336  83.746  36.660  1.00 41.18           C  
ATOM   4467  N   PRO C 269      73.864  84.360  43.895  1.00 42.24           N  
ATOM   4468  CA  PRO C 269      73.330  84.460  45.254  1.00 43.55           C  
ATOM   4469  C   PRO C 269      71.856  84.774  45.224  1.00 44.49           C  
ATOM   4470  O   PRO C 269      71.278  85.204  44.217  1.00 42.97           O  
ATOM   4471  CB  PRO C 269      74.174  85.581  45.928  1.00 44.22           C  
ATOM   4472  CG  PRO C 269      74.643  86.438  44.810  1.00 42.56           C  
ATOM   4473  CD  PRO C 269      74.746  85.506  43.591  1.00 42.43           C  
ATOM   4474  N   ARG C 270      71.297  84.546  46.393  1.00 47.15           N  
ATOM   4475  CA  ARG C 270      69.886  84.388  46.602  1.00 50.12           C  
ATOM   4476  C   ARG C 270      69.113  85.639  46.253  1.00 50.22           C  
ATOM   4477  O   ARG C 270      68.007  85.540  45.739  1.00 50.07           O  
ATOM   4478  CB  ARG C 270      69.652  83.962  48.050  1.00 51.28           C  
ATOM   4479  CG  ARG C 270      68.427  83.105  48.232  1.00 57.05           C  
ATOM   4480  CD  ARG C 270      67.699  83.355  49.574  1.00 64.35           C  
ATOM   4481  NE  ARG C 270      68.106  82.388  50.607  1.00 70.83           N  
ATOM   4482  CZ  ARG C 270      67.444  82.184  51.769  1.00 76.51           C  
ATOM   4483  NH1 ARG C 270      66.353  82.905  52.059  1.00 76.82           N1+
ATOM   4484  NH2 ARG C 270      67.875  81.255  52.646  1.00 77.08           N  
ATOM   4485  N   ASP C 271      69.712  86.802  46.487  1.00 51.56           N  
ATOM   4486  CA  ASP C 271      69.053  88.093  46.229  1.00 52.83           C  
ATOM   4487  C   ASP C 271      69.117  88.579  44.766  1.00 51.43           C  
ATOM   4488  O   ASP C 271      68.680  89.685  44.454  1.00 51.67           O  
ATOM   4489  CB  ASP C 271      69.596  89.194  47.202  1.00 54.17           C  
ATOM   4490  CG  ASP C 271      71.073  89.569  46.930  1.00 59.12           C  
ATOM   4491  OD1 ASP C 271      71.939  89.120  47.757  1.00 62.73           O  
ATOM   4492  OD2 ASP C 271      71.447  90.291  45.927  1.00 62.65           O1-
ATOM   4493  N   GLU C 272      69.670  87.755  43.882  1.00 50.21           N  
ATOM   4494  CA  GLU C 272      69.661  87.977  42.433  1.00 48.77           C  
ATOM   4495  C   GLU C 272      68.845  86.901  41.694  1.00 47.06           C  
ATOM   4496  O   GLU C 272      68.744  86.945  40.495  1.00 45.89           O  
ATOM   4497  CB  GLU C 272      71.099  87.966  41.892  1.00 50.01           C  
ATOM   4498  CG  GLU C 272      72.146  88.619  42.832  1.00 51.54           C  
ATOM   4499  CD  GLU C 272      73.612  88.552  42.349  1.00 54.89           C  
ATOM   4500  OE1 GLU C 272      73.900  88.006  41.232  1.00 55.25           O  
ATOM   4501  OE2 GLU C 272      74.495  89.062  43.118  1.00 55.77           O1-
ATOM   4502  N   THR C 273      68.262  85.943  42.420  1.00 45.92           N  
ATOM   4503  CA  THR C 273      67.412  84.893  41.860  1.00 45.19           C  
ATOM   4504  C   THR C 273      66.013  84.938  42.458  1.00 47.08           C  
ATOM   4505  O   THR C 273      65.326  83.929  42.503  1.00 47.14           O  
ATOM   4506  CB  THR C 273      67.998  83.503  42.155  1.00 44.61           C  
ATOM   4507  CG2 THR C 273      69.432  83.372  41.674  1.00 40.96           C  
ATOM   4508  OG1 THR C 273      68.051  83.295  43.565  1.00 42.54           O  
ATOM   4509  N   ASP C 274      65.604  86.123  42.887  1.00 49.06           N  
ATOM   4510  CA  ASP C 274      64.420  86.347  43.727  1.00 51.31           C  
ATOM   4511  C   ASP C 274      63.246  86.559  42.822  1.00 51.61           C  
ATOM   4512  O   ASP C 274      62.866  87.688  42.562  1.00 52.34           O  
ATOM   4513  CB  ASP C 274      64.607  87.559  44.708  1.00 51.84           C  
ATOM   4514  CG  ASP C 274      64.979  88.927  43.979  1.00 56.07           C  
ATOM   4515  OD1 ASP C 274      65.849  88.991  43.030  1.00 59.47           O  
ATOM   4516  OD2 ASP C 274      64.444  90.022  44.307  1.00 59.28           O1-
ATOM   4517  N   VAL C 275      62.682  85.449  42.354  1.00 52.29           N  
ATOM   4518  CA  VAL C 275      61.521  85.421  41.470  1.00 52.90           C  
ATOM   4519  C   VAL C 275      60.234  85.786  42.179  1.00 53.13           C  
ATOM   4520  O   VAL C 275      60.009  85.328  43.298  1.00 52.61           O  
ATOM   4521  CB  VAL C 275      61.218  83.967  40.952  1.00 52.99           C  
ATOM   4522  CG1 VAL C 275      60.424  84.030  39.663  1.00 53.62           C  
ATOM   4523  CG2 VAL C 275      62.474  83.168  40.772  1.00 53.56           C  
ATOM   4524  N   ASN C 276      59.364  86.533  41.492  1.00 54.04           N  
ATOM   4525  CA  ASN C 276      58.017  86.807  41.986  1.00 54.99           C  
ATOM   4526  C   ASN C 276      57.504  85.577  42.752  1.00 55.03           C  
ATOM   4527  O   ASN C 276      57.424  84.486  42.184  1.00 55.29           O  
ATOM   4528  CB  ASN C 276      57.093  87.178  40.824  1.00 55.56           C  
ATOM   4529  CG  ASN C 276      55.612  87.398  41.253  1.00 58.95           C  
ATOM   4530  ND2 ASN C 276      55.399  87.999  42.429  1.00 60.04           N  
ATOM   4531  OD1 ASN C 276      54.678  87.038  40.509  1.00 63.47           O  
ATOM   4532  N   PRO C 277      57.243  85.718  44.059  1.00 55.10           N  
ATOM   4533  CA  PRO C 277      56.740  84.598  44.883  1.00 54.66           C  
ATOM   4534  C   PRO C 277      55.563  83.818  44.342  1.00 53.83           C  
ATOM   4535  O   PRO C 277      55.456  82.650  44.675  1.00 53.13           O  
ATOM   4536  CB  PRO C 277      56.358  85.296  46.190  1.00 54.58           C  
ATOM   4537  CG  PRO C 277      57.447  86.332  46.309  1.00 54.94           C  
ATOM   4538  CD  PRO C 277      57.539  86.899  44.902  1.00 54.82           C  
ATOM   4539  N   ALA C 278      54.693  84.445  43.558  1.00 53.65           N  
ATOM   4540  CA  ALA C 278      53.500  83.755  43.023  1.00 53.72           C  
ATOM   4541  C   ALA C 278      53.889  82.618  42.038  1.00 53.13           C  
ATOM   4542  O   ALA C 278      53.329  81.513  42.077  1.00 52.94           O  
ATOM   4543  CB  ALA C 278      52.548  84.771  42.354  1.00 53.71           C  
ATOM   4544  N   ILE C 279      54.894  82.902  41.210  1.00 52.99           N  
ATOM   4545  CA  ILE C 279      55.478  81.920  40.293  1.00 52.83           C  
ATOM   4546  C   ILE C 279      55.983  80.707  41.062  1.00 53.14           C  
ATOM   4547  O   ILE C 279      55.622  79.599  40.720  1.00 53.30           O  
ATOM   4548  CB  ILE C 279      56.603  82.531  39.418  1.00 51.99           C  
ATOM   4549  CG1 ILE C 279      56.148  83.815  38.702  1.00 51.91           C  
ATOM   4550  CG2 ILE C 279      57.078  81.537  38.404  1.00 50.92           C  
ATOM   4551  CD1 ILE C 279      55.094  83.664  37.669  1.00 51.85           C  
ATOM   4552  N   LEU C 280      56.777  80.910  42.113  1.00 54.62           N  
ATOM   4553  CA  LEU C 280      57.238  79.799  42.979  1.00 55.46           C  
ATOM   4554  C   LEU C 280      56.117  78.974  43.683  1.00 57.09           C  
ATOM   4555  O   LEU C 280      56.279  77.761  43.852  1.00 56.51           O  
ATOM   4556  CB  LEU C 280      58.262  80.301  44.007  1.00 55.07           C  
ATOM   4557  CG  LEU C 280      59.624  80.750  43.452  1.00 55.41           C  
ATOM   4558  CD1 LEU C 280      60.458  81.388  44.557  1.00 56.12           C  
ATOM   4559  CD2 LEU C 280      60.416  79.622  42.788  1.00 54.43           C  
ATOM   4560  N   SER C 281      54.996  79.610  44.070  1.00 59.26           N  
ATOM   4561  CA  SER C 281      53.837  78.879  44.657  1.00 60.85           C  
ATOM   4562  C   SER C 281      53.339  77.844  43.630  1.00 61.67           C  
ATOM   4563  O   SER C 281      53.253  76.627  43.910  1.00 62.28           O  
ATOM   4564  CB  SER C 281      52.623  79.792  45.017  1.00 61.15           C  
ATOM   4565  OG  SER C 281      52.951  81.037  45.616  1.00 62.25           O  
ATOM   4566  N   ALA C 282      53.059  78.366  42.426  1.00 62.24           N  
ATOM   4567  CA  ALA C 282      52.464  77.614  41.326  1.00 61.90           C  
ATOM   4568  C   ALA C 282      53.269  76.393  40.890  1.00 62.19           C  
ATOM   4569  O   ALA C 282      52.718  75.516  40.239  1.00 63.20           O  
ATOM   4570  CB  ALA C 282      52.203  78.538  40.156  1.00 62.06           C  
ATOM   4571  N   LEU C 283      54.548  76.301  41.256  1.00 61.98           N  
ATOM   4572  CA  LEU C 283      55.235  75.013  41.241  1.00 61.77           C  
ATOM   4573  C   LEU C 283      55.122  74.496  42.680  1.00 62.39           C  
ATOM   4574  O   LEU C 283      55.533  73.391  43.027  1.00 63.47           O  
ATOM   4575  CB  LEU C 283      56.678  75.164  40.769  1.00 61.26           C  
ATOM   4576  CG  LEU C 283      56.975  76.330  39.792  1.00 60.90           C  
ATOM   4577  CD1 LEU C 283      58.227  77.029  40.168  1.00 61.25           C  
ATOM   4578  CD2 LEU C 283      57.108  75.919  38.321  1.00 60.87           C  
