# Supplementary material for: Structural Descriptors for Subunit Interface Regions in Homodimers: Effect of Lipid Membrane and Secondary Structure Type
Source: J Chem Inf Model. 2025 Mar 27;65(7):3117–26. doi: 10.1021/acs.jcim.4c01233 (PMC12004529; doi:10.1021/acs.jcim.4c01233)
Supplement: Supplementary file 3 — ci4c01233_si_003.tar [file ci4c01233_si_003.tar › database/alpha/4d8f_cytop.pdb]

HEADER    cleaned_4d8f.pdb_corrected_final
ATOM      1  N   LEU A   1      38.927  31.240 -39.739  1.00 38.61           N  
ATOM      2  CA  LEU A   1      39.760  29.994 -39.705  1.00 38.20           C  
ATOM      3  C   LEU A   1      39.907  29.448 -38.286  1.00 38.02           C  
ATOM      4  O   LEU A   1      39.552  30.126 -37.318  1.00 38.38           O  
ATOM      5  CB  LEU A   1      41.135  30.237 -40.340  1.00 38.27           C  
ATOM      6  CG  LEU A   1      41.184  30.462 -41.860  1.00 38.01           C  
ATOM      7  CD1 LEU A   1      42.583  30.845 -42.306  1.00 37.46           C  
ATOM      8  CD2 LEU A   1      40.699  29.237 -42.637  1.00 36.95           C  
ATOM      9  N   VAL A   2      40.420  28.221 -38.176  1.00 37.45           N  
ATOM     10  CA  VAL A   2      40.549  27.507 -36.900  1.00 36.90           C  
ATOM     11  C   VAL A   2      41.974  26.923 -36.773  1.00 36.53           C  
ATOM     12  O   VAL A   2      42.573  26.535 -37.776  1.00 36.59           O  
ATOM     13  CB  VAL A   2      39.477  26.376 -36.782  1.00 36.54           C  
ATOM     14  CG1 VAL A   2      39.312  25.928 -35.356  1.00 36.82           C  
ATOM     15  CG2 VAL A   2      38.113  26.838 -37.316  1.00 36.93           C  
ATOM     16  N   PRO A   3      42.533  26.867 -35.546  1.00 36.16           N  
ATOM     17  CA  PRO A   3      43.901  26.337 -35.415  1.00 36.00           C  
ATOM     18  C   PRO A   3      44.048  24.855 -35.777  1.00 35.71           C  
ATOM     19  O   PRO A   3      43.085  24.087 -35.696  1.00 35.17           O  
ATOM     20  CB  PRO A   3      44.219  26.536 -33.930  1.00 35.91           C  
ATOM     21  CG  PRO A   3      43.268  27.580 -33.462  1.00 36.19           C  
ATOM     22  CD  PRO A   3      42.027  27.405 -34.269  1.00 35.80           C  
ATOM     23  N   ARG A   4      45.259  24.478 -36.176  1.00 35.93           N  
ATOM     24  CA  ARG A   4      45.612  23.092 -36.472  1.00 36.08           C  
ATOM     25  C   ARG A   4      45.295  22.153 -35.296  1.00 35.30           C  
ATOM     26  O   ARG A   4      45.543  22.492 -34.137  1.00 35.05           O  
ATOM     27  CB  ARG A   4      47.107  23.011 -36.780  1.00 36.77           C  
ATOM     28  CG  ARG A   4      47.469  22.071 -37.924  1.00 39.43           C  
ATOM     29  CD  ARG A   4      48.765  21.288 -37.662  1.00 42.93           C  
ATOM     30  NE  ARG A   4      49.579  21.854 -36.583  1.00 45.90           N  
ATOM     31  CZ  ARG A   4      50.637  22.646 -36.755  1.00 47.66           C  
ATOM     32  NH1 ARG A   4      51.039  22.982 -37.979  1.00 48.57           N1+
ATOM     33  NH2 ARG A   4      51.297  23.099 -35.694  1.00 47.75           N  
ATOM     34  N   GLY A   5      44.754  20.977 -35.600  1.00 34.62           N  
ATOM     35  CA  GLY A   5      44.461  19.975 -34.580  1.00 34.23           C  
ATOM     36  C   GLY A   5      43.182  20.178 -33.778  1.00 33.69           C  
ATOM     37  O   GLY A   5      43.006  19.557 -32.732  1.00 33.22           O  
ATOM     38  N   SER A   6      42.291  21.038 -34.269  1.00 33.68           N  
ATOM     39  CA  SER A   6      41.009  21.325 -33.604  1.00 33.78           C  
ATOM     40  C   SER A   6      39.928  20.263 -33.831  1.00 33.51           C  
ATOM     41  O   SER A   6      38.798  20.418 -33.369  1.00 33.01           O  
ATOM     42  CB  SER A   6      40.471  22.690 -34.045  1.00 33.82           C  
ATOM     43  OG  SER A   6      41.375  23.729 -33.711  1.00 35.01           O  
ATOM     44  N   HIS A   7      40.277  19.190 -34.536  1.00 33.96           N  
ATOM     45  CA  HIS A   7      39.338  18.105 -34.819  1.00 34.07           C  
ATOM     46  C   HIS A   7      39.856  16.777 -34.300  1.00 34.53           C  
ATOM     47  O   HIS A   7      41.053  16.504 -34.344  1.00 34.20           O  
ATOM     48  CB  HIS A   7      39.080  17.993 -36.323  1.00 33.97           C  
ATOM     49  CG  HIS A   7      38.425  19.203 -36.913  1.00 34.37           C  
ATOM     50  CD2 HIS A   7      38.949  20.299 -37.511  1.00 34.48           C  
ATOM     51  ND1 HIS A   7      37.058  19.383 -36.914  1.00 34.22           N  
ATOM     52  CE1 HIS A   7      36.767  20.533 -37.497  1.00 34.79           C  
ATOM     53  NE2 HIS A   7      37.897  21.110 -37.864  1.00 34.84           N  
ATOM     54  N   MET A   8      38.942  15.949 -33.810  1.00 35.33           N  
ATOM     55  CA  MET A   8      39.280  14.584 -33.443  1.00 36.32           C  
ATOM     56  C   MET A   8      39.336  13.751 -34.718  1.00 36.69           C  
ATOM     57  O   MET A   8      38.473  13.882 -35.590  1.00 36.65           O  
ATOM     58  CB  MET A   8      38.236  14.011 -32.482  1.00 36.25           C  
ATOM     59  CG  MET A   8      38.663  12.706 -31.816  1.00 37.76           C  
ATOM     60  SD  MET A   8      37.269  11.705 -31.259  1.00 40.77           S  
ATOM     61  CE  MET A   8      36.646  11.093 -32.828  1.00 40.10           C  
ATOM     62  N   GLN A   9      40.359  12.914 -34.835  1.00 37.15           N  
ATOM     63  CA  GLN A   9      40.475  12.014 -35.976  1.00 37.74           C  
ATOM     64  C   GLN A   9      39.862  10.662 -35.618  1.00 37.24           C  
ATOM     65  O   GLN A   9      40.180  10.085 -34.572  1.00 37.12           O  
ATOM     66  CB  GLN A   9      41.940  11.846 -36.399  1.00 38.30           C  
ATOM     67  CG  GLN A   9      42.639  13.145 -36.796  1.00 40.53           C  
ATOM     68  CD  GLN A   9      42.222  13.657 -38.170  1.00 42.96           C  
ATOM     69  NE2 GLN A   9      42.820  13.093 -39.216  1.00 43.90           N  
ATOM     70  OE1 GLN A   9      41.371  14.546 -38.288  1.00 43.36           O  
ATOM     71  N   ALA A  10      38.973  10.172 -36.478  1.00 36.70           N  
ATOM     72  CA  ALA A  10      38.373   8.855 -36.294  1.00 36.55           C  
ATOM     73  C   ALA A  10      39.386   7.742 -36.564  1.00 36.78           C  
ATOM     74  O   ALA A  10      40.228   7.864 -37.455  1.00 36.80           O  
ATOM     75  CB  ALA A  10      37.156   8.697 -37.198  1.00 36.31           C  
ATOM     76  N   ASP A  11      39.323   6.675 -35.767  1.00 36.94           N  
ATOM     77  CA  ASP A  11      40.033   5.432 -36.091  1.00 37.32           C  
ATOM     78  C   ASP A  11      39.033   4.308 -36.384  1.00 37.49           C  
ATOM     79  O   ASP A  11      39.411   3.158 -36.592  1.00 37.81           O  
ATOM     80  CB  ASP A  11      41.084   5.046 -35.026  1.00 37.18           C  
ATOM     81  CG  ASP A  11      40.509   4.917 -33.608  1.00 37.21           C  
ATOM     82  OD1 ASP A  11      39.276   4.922 -33.427  1.00 36.56           O  
ATOM     83  OD2 ASP A  11      41.316   4.802 -32.657  1.00 36.99           O1-
ATOM     84  N   ILE A  12      37.752   4.667 -36.377  1.00 37.63           N  
ATOM     85  CA  ILE A  12      36.672   3.819 -36.867  1.00 38.10           C  
ATOM     86  C   ILE A  12      36.087   4.606 -38.041  1.00 38.82           C  
ATOM     87  O   ILE A  12      35.092   5.323 -37.902  1.00 38.56           O  
ATOM     88  CB  ILE A  12      35.594   3.537 -35.777  1.00 37.76           C  
ATOM     89  CG1 ILE A  12      36.243   3.058 -34.470  1.00 37.56           C  
ATOM     90  CG2 ILE A  12      34.565   2.517 -36.274  1.00 37.36           C  
ATOM     91  CD1 ILE A  12      35.312   3.094 -33.273  1.00 36.81           C  
ATOM     92  N   LEU A  13      36.745   4.482 -39.191  1.00 40.00           N  
ATOM     93  CA  LEU A  13      36.525   5.354 -40.354  1.00 40.90           C  
ATOM     94  C   LEU A  13      35.288   4.883 -41.122  1.00 41.05           C  
ATOM     95  O   LEU A  13      35.308   4.685 -42.336  1.00 41.72           O  
ATOM     96  CB  LEU A  13      37.783   5.378 -41.241  1.00 41.40           C  
ATOM     97  CG  LEU A  13      39.148   5.456 -40.532  1.00 42.08           C  
ATOM     98  CD1 LEU A  13      39.731   4.062 -40.274  1.00 43.03           C  
ATOM     99  CD2 LEU A  13      40.137   6.288 -41.341  1.00 43.69           C  
ATOM    100  N   ASP A  14      34.197   4.772 -40.377  1.00 40.99           N  
ATOM    101  CA  ASP A  14      33.085   3.898 -40.683  1.00 40.90           C  
ATOM    102  C   ASP A  14      31.968   4.291 -39.721  1.00 40.20           C  
ATOM    103  O   ASP A  14      30.784   4.065 -39.983  1.00 40.10           O  
ATOM    104  CB  ASP A  14      33.545   2.456 -40.434  1.00 41.34           C  
ATOM    105  CG  ASP A  14      32.400   1.478 -40.297  1.00 42.80           C  
ATOM    106  OD1 ASP A  14      31.633   1.317 -41.270  1.00 43.91           O  
ATOM    107  OD2 ASP A  14      32.290   0.852 -39.217  1.00 44.15           O1-
ATOM    108  N   GLY A  15      32.371   4.904 -38.609  1.00 39.45           N  
ATOM    109  CA  GLY A  15      31.452   5.328 -37.563  1.00 38.59           C  
ATOM    110  C   GLY A  15      30.755   6.639 -37.849  1.00 38.14           C  
ATOM    111  O   GLY A  15      29.767   6.970 -37.189  1.00 37.55           O  
ATOM    112  N   LYS A  16      31.262   7.384 -38.834  1.00 38.11           N  
ATOM    113  CA  LYS A  16      30.640   8.644 -39.259  1.00 38.17           C  
ATOM    114  C   LYS A  16      29.219   8.447 -39.808  1.00 37.72           C  
ATOM    115  O   LYS A  16      28.421   9.384 -39.798  1.00 37.45           O  
ATOM    116  CB  LYS A  16      31.508   9.385 -40.287  1.00 38.68           C  
ATOM    117  CG  LYS A  16      32.901   9.788 -39.792  1.00 40.20           C  
ATOM    118  CD  LYS A  16      33.420  11.019 -40.547  1.00 42.39           C  
ATOM    119  CE  LYS A  16      34.933  10.978 -40.771  1.00 43.60           C  
ATOM    120  NZ  LYS A  16      35.743  10.939 -39.518  1.00 43.82           N1+
ATOM    121  N   GLN A  17      28.911   7.232 -40.272  1.00 37.54           N  
ATOM    122  CA  GLN A  17      27.566   6.899 -40.770  1.00 37.50           C  
ATOM    123  C   GLN A  17      26.522   7.006 -39.660  1.00 36.82           C  
ATOM    124  O   GLN A  17      25.335   7.199 -39.934  1.00 37.28           O  
ATOM    125  CB  GLN A  17      27.511   5.484 -41.372  1.00 37.81           C  
ATOM    126  CG  GLN A  17      28.705   5.060 -42.232  1.00 39.49           C  
ATOM    127  CD  GLN A  17      28.798   5.771 -43.580  1.00 41.87           C  
ATOM    128  NE2 GLN A  17      30.023   5.878 -44.101  1.00 42.84           N  
ATOM    129  OE1 GLN A  17      27.791   6.198 -44.155  1.00 42.35           O  
ATOM    130  N   LYS A  18      26.973   6.875 -38.413  1.00 35.81           N  
ATOM    131  CA  LYS A  18      26.098   6.938 -37.241  1.00 34.74           C  
ATOM    132  C   LYS A  18      25.747   8.356 -36.792  1.00 33.77           C  
ATOM    133  O   LYS A  18      24.947   8.529 -35.867  1.00 33.39           O  
ATOM    134  CB  LYS A  18      26.685   6.134 -36.070  1.00 34.81           C  
ATOM    135  CG  LYS A  18      25.971   4.811 -35.792  1.00 35.86           C  
ATOM    136  CD  LYS A  18      26.401   3.697 -36.740  1.00 37.76           C  
ATOM    137  CE  LYS A  18      27.493   2.820 -36.131  1.00 38.31           C  
ATOM    138  NZ  LYS A  18      26.953   1.936 -35.052  1.00 39.19           N1+
ATOM    139  N   ARG A  19      26.339   9.363 -37.437  1.00 32.85           N  
ATOM    140  CA  ARG A  19      25.927  10.751 -37.225  1.00 31.79           C  
ATOM    141  C   ARG A  19      24.451  10.902 -37.557  1.00 31.24           C  
ATOM    142  O   ARG A  19      23.965  10.328 -38.534  1.00 31.00           O  
ATOM    143  CB  ARG A  19      26.767  11.715 -38.058  1.00 31.94           C  
ATOM    144  CG  ARG A  19      28.159  11.901 -37.509  1.00 31.80           C  
ATOM    145  CD  ARG A  19      29.015  12.792 -38.374  1.00 31.88           C  
ATOM    146  NE  ARG A  19      30.382  12.802 -37.865  1.00 33.40           N  
ATOM    147  CZ  ARG A  19      31.337  13.641 -38.256  1.00 34.13           C  
ATOM    148  NH1 ARG A  19      31.089  14.568 -39.175  1.00 34.44           N1+
ATOM    149  NH2 ARG A  19      32.548  13.551 -37.718  1.00 34.09           N  
ATOM    150  N   VAL A  20      23.739  11.653 -36.720  1.00 30.55           N  
ATOM    151  CA  VAL A  20      22.293  11.767 -36.838  1.00 29.80           C  
ATOM    152  C   VAL A  20      21.881  12.753 -37.924  1.00 29.71           C  
ATOM    153  O   VAL A  20      22.274  13.926 -37.914  1.00 29.80           O  
ATOM    154  CB  VAL A  20      21.624  12.161 -35.499  1.00 29.78           C  
ATOM    155  CG1 VAL A  20      20.102  12.248 -35.672  1.00 29.37           C  
ATOM    156  CG2 VAL A  20      21.978  11.163 -34.398  1.00 29.15           C  
ATOM    157  N   ASN A  21      21.083  12.253 -38.859  1.00 29.33           N  
ATOM    158  CA  ASN A  21      20.415  13.082 -39.850  1.00 29.22           C  
ATOM    159  C   ASN A  21      19.210  13.781 -39.200  1.00 28.11           C  
ATOM    160  O   ASN A  21      18.228  13.127 -38.859  1.00 27.57           O  
ATOM    161  CB  ASN A  21      19.970  12.193 -41.016  1.00 29.86           C  
ATOM    162  CG  ASN A  21      19.479  12.984 -42.216  1.00 32.34           C  
ATOM    163  ND2 ASN A  21      19.514  12.350 -43.386  1.00 34.22           N  
ATOM    164  OD1 ASN A  21      19.065  14.144 -42.100  1.00 34.96           O  
ATOM    165  N   LEU A  22      19.307  15.101 -39.026  1.00 27.25           N  
ATOM    166  CA  LEU A  22      18.256  15.926 -38.402  1.00 26.50           C  
ATOM    167  C   LEU A  22      16.834  15.527 -38.811  1.00 26.00           C  
ATOM    168  O   LEU A  22      15.970  15.290 -37.961  1.00 25.27           O  
ATOM    169  CB  LEU A  22      18.484  17.416 -38.717  1.00 26.77           C  
ATOM    170  CG  LEU A  22      17.717  18.493 -37.935  1.00 26.72           C  
ATOM    171  CD1 LEU A  22      18.537  19.779 -37.873  1.00 26.98           C  
ATOM    172  CD2 LEU A  22      16.340  18.778 -38.532  1.00 27.01           C  
ATOM    173  N   ASN A  23      16.607  15.453 -40.118  1.00 25.70           N  
ATOM    174  CA  ASN A  23      15.276  15.209 -40.663  1.00 25.29           C  
ATOM    175  C   ASN A  23      14.767  13.775 -40.509  1.00 24.78           C  
ATOM    176  O   ASN A  23      13.590  13.508 -40.761  1.00 24.82           O  
ATOM    177  CB  ASN A  23      15.223  15.672 -42.114  1.00 25.63           C  
ATOM    178  CG  ASN A  23      15.396  17.175 -42.240  1.00 26.42           C  
ATOM    179  ND2 ASN A  23      16.517  17.599 -42.809  1.00 24.92           N  
ATOM    180  OD1 ASN A  23      14.534  17.947 -41.810  1.00 28.03           O  
ATOM    181  N   SER A  24      15.650  12.866 -40.089  1.00 24.08           N  
ATOM    182  CA  SER A  24      15.263  11.489 -39.750  1.00 23.49           C  
ATOM    183  C   SER A  24      14.562  11.404 -38.388  1.00 22.65           C  
ATOM    184  O   SER A  24      13.822  10.444 -38.123  1.00 22.07           O  
ATOM    185  CB  SER A  24      16.488  10.568 -39.734  1.00 23.57           C  
ATOM    186  OG  SER A  24      16.994  10.349 -41.040  1.00 25.42           O  
ATOM    187  N   LYS A  25      14.804  12.406 -37.538  1.00 21.73           N  
ATOM    188  CA  LYS A  25      14.340  12.388 -36.150  1.00 21.14           C  
ATOM    189  C   LYS A  25      12.832  12.547 -36.066  1.00 21.02           C  
ATOM    190  O   LYS A  25      12.228  13.290 -36.844  1.00 21.15           O  
ATOM    191  CB  LYS A  25      15.045  13.462 -35.313  1.00 20.93           C  
ATOM    192  CG  LYS A  25      16.542  13.210 -35.124  1.00 21.04           C  
ATOM    193  CD  LYS A  25      17.243  14.424 -34.516  1.00 21.67           C  
ATOM    194  CE  LYS A  25      17.041  14.479 -33.008  1.00 21.06           C  
ATOM    195  NZ  LYS A  25      17.861  15.523 -32.343  1.00 20.75           N1+
ATOM    196  N   ARG A  26      12.241  11.818 -35.125  1.00 20.65           N  
ATOM    197  CA  ARG A  26      10.800  11.811 -34.904  1.00 20.43           C  
ATOM    198  C   ARG A  26      10.512  11.769 -33.407  1.00 19.97           C  
ATOM    199  O   ARG A  26      11.333  11.295 -32.616  1.00 19.67           O  
ATOM    200  CB  ARG A  26      10.151  10.595 -35.580  1.00 20.48           C  
ATOM    201  CG  ARG A  26      10.167  10.585 -37.103  1.00 20.85           C  
ATOM    202  CD  ARG A  26       9.321  11.700 -37.686  1.00 21.80           C  
ATOM    203  NE  ARG A  26       9.192  11.623 -39.143  1.00 24.06           N  
ATOM    204  CZ  ARG A  26      10.086  12.093 -40.014  1.00 25.08           C  
ATOM    205  NH1 ARG A  26      11.206  12.667 -39.592  1.00 23.74           N1+
ATOM    206  NH2 ARG A  26       9.860  11.983 -41.318  1.00 25.61           N  
ATOM    207  N   LEU A  27       9.331  12.247 -33.032  1.00 19.54           N  
ATOM    208  CA  LEU A  27       8.914  12.278 -31.636  1.00 19.24           C  
ATOM    209  C   LEU A  27       8.668  10.886 -31.056  1.00 19.31           C  
ATOM    210  O   LEU A  27       9.064  10.606 -29.931  1.00 19.29           O  
ATOM    211  CB  LEU A  27       7.688  13.177 -31.461  1.00 18.41           C  
ATOM    212  CG  LEU A  27       7.992  14.660 -31.685  1.00 19.19           C  
ATOM    213  CD1 LEU A  27       6.719  15.455 -31.929  1.00 19.16           C  
ATOM    214  CD2 LEU A  27       8.793  15.259 -30.531  1.00 19.10           C  
ATOM    215  N   VAL A  28       8.011  10.020 -31.817  1.00 19.63           N  
ATOM    216  CA  VAL A  28       7.764   8.651 -31.364  1.00 20.47           C  
ATOM    217  C   VAL A  28       8.240   7.652 -32.413  1.00 21.24           C  
ATOM    218  O   VAL A  28       8.457   8.021 -33.570  1.00 20.91           O  
ATOM    219  CB  VAL A  28       6.268   8.388 -31.032  1.00 20.07           C  
ATOM    220  CG1 VAL A  28       5.807   9.251 -29.869  1.00 19.77           C  
ATOM    221  CG2 VAL A  28       5.386   8.606 -32.264  1.00 20.80           C  
ATOM    222  N   ASN A  29       8.411   6.397 -31.995  1.00 22.64           N  
ATOM    223  CA  ASN A  29       8.682   5.290 -32.915  1.00 24.38           C  
ATOM    224  C   ASN A  29       9.937   5.472 -33.760  1.00 25.97           C  
ATOM    225  O   ASN A  29      10.037   4.942 -34.867  1.00 26.55           O  
ATOM    226  CB  ASN A  29       7.461   5.035 -33.817  1.00 24.01           C  
ATOM    227  CG  ASN A  29       6.246   4.580 -33.033  1.00 23.52           C  
ATOM    228  ND2 ASN A  29       5.067   5.037 -33.443  1.00 22.29           N  
ATOM    229  OD1 ASN A  29       6.366   3.824 -32.069  1.00 22.66           O  
ATOM    230  N   CYS A  30      10.900   6.216 -33.232  1.00 27.84           N  
ATOM    231  CA  CYS A  30      12.118   6.514 -33.974  1.00 30.19           C  
ATOM    232  C   CYS A  30      13.271   5.647 -33.477  1.00 31.29           C  
ATOM    233  O   CYS A  30      13.985   6.046 -32.569  1.00 31.48           O  
ATOM    234  CB  CYS A  30      12.456   8.003 -33.836  1.00 29.91           C  
ATOM    235  SG  CYS A  30      13.831   8.566 -34.856  1.00 32.30           S  
ATOM    236  N   ASN A  31      13.440   4.460 -34.059  1.00 33.34           N  
ATOM    237  CA  ASN A  31      14.548   3.570 -33.681  1.00 35.21           C  
ATOM    238  C   ASN A  31      15.570   3.331 -34.801  1.00 36.22           C  
ATOM    239  O   ASN A  31      16.415   2.437 -34.709  1.00 36.58           O  
ATOM    240  CB  ASN A  31      14.034   2.245 -33.087  1.00 35.66           C  
ATOM    241  CG  ASN A  31      13.376   1.342 -34.122  1.00 37.82           C  
ATOM    242  ND2 ASN A  31      12.055   1.205 -34.029  1.00 38.77           N  
ATOM    243  OD1 ASN A  31      14.047   0.752 -34.977  1.00 39.97           O  
ATOM    244  N   GLN A  32      15.481   4.147 -35.849  1.00 37.03           N  
ATOM    245  CA  GLN A  32      16.425   4.124 -36.965  1.00 37.85           C  
ATOM    246  C   GLN A  32      17.695   4.881 -36.598  1.00 37.63           C  
ATOM    247  O   GLN A  32      18.766   4.634 -37.159  1.00 38.12           O  
ATOM    248  CB  GLN A  32      15.789   4.783 -38.200  1.00 38.38           C  
ATOM    249  CG  GLN A  32      14.950   6.054 -37.880  1.00 39.70           C  
ATOM    250  CD  GLN A  32      14.495   6.828 -39.117  1.00 41.06           C  
ATOM    251  NE2 GLN A  32      13.446   7.640 -38.960  1.00 41.36           N  
ATOM    252  OE1 GLN A  32      15.085   6.708 -40.191  1.00 42.32           O  
ATOM    253  N   VAL A  33      17.556   5.800 -35.647  1.00 36.89           N  
ATOM    254  CA  VAL A  33      18.548   6.836 -35.380  1.00 36.08           C  
ATOM    255  C   VAL A  33      18.994   6.810 -33.909  1.00 35.13           C  
ATOM    256  O   VAL A  33      18.208   6.457 -33.030  1.00 34.85           O  
ATOM    257  CB  VAL A  33      17.992   8.231 -35.850  1.00 36.24           C  
ATOM    258  CG1 VAL A  33      17.990   9.283 -34.738  1.00 35.90           C  
ATOM    259  CG2 VAL A  33      18.726   8.718 -37.110  1.00 36.51           C  
ATOM    260  N   ASP A  34      20.259   7.158 -33.660  1.00 34.18           N  
ATOM    261  CA  ASP A  34      20.849   7.128 -32.310  1.00 33.00           C  
ATOM    262  C   ASP A  34      20.213   8.142 -31.348  1.00 32.24           C  
ATOM    263  O   ASP A  34      20.525   9.341 -31.387  1.00 32.04           O  
ATOM    264  CB  ASP A  34      22.366   7.351 -32.388  1.00 33.07           C  
ATOM    265  CG  ASP A  34      23.071   7.153 -31.043  1.00 32.88           C  
ATOM    266  OD1 ASP A  34      22.402   7.132 -29.987  1.00 32.43           O  
ATOM    267  OD2 ASP A  34      24.314   7.024 -31.046  1.00 32.69           O1-
ATOM    268  N   VAL A  35      19.358   7.639 -30.460  1.00 31.16           N  
ATOM    269  CA  VAL A  35      18.594   8.479 -29.533  1.00 30.45           C  
ATOM    270  C   VAL A  35      19.428   9.075 -28.377  1.00 30.00           C  
ATOM    271  O   VAL A  35      18.994  10.015 -27.715  1.00 30.04           O  
ATOM    272  CB  VAL A  35      17.355   7.712 -28.985  1.00 30.42           C  
ATOM    273  CG1 VAL A  35      17.747   6.788 -27.824  1.00 29.93           C  
ATOM    274  CG2 VAL A  35      16.256   8.679 -28.569  1.00 29.70           C  
ATOM    275  N   ASN A  36      20.615   8.523 -28.140  1.00 29.82           N  
ATOM    276  CA  ASN A  36      21.509   9.008 -27.083  1.00 29.15           C  
ATOM    277  C   ASN A  36      22.150  10.350 -27.405  1.00 28.29           C  
ATOM    278  O   ASN A  36      22.366  11.167 -26.512  1.00 28.61           O  
ATOM    279  CB  ASN A  36      22.610   7.982 -26.787  1.00 29.74           C  
ATOM    280  CG  ASN A  36      22.068   6.700 -26.196  1.00 30.99           C  
ATOM    281  ND2 ASN A  36      21.176   6.826 -25.220  1.00 32.47           N  
ATOM    282  OD1 ASN A  36      22.449   5.603 -26.612  1.00 33.97           O  
ATOM    283  N   GLN A  37      22.462  10.563 -28.680  1.00 27.02           N  
ATOM    284  CA  GLN A  37      23.071  11.806 -29.142  1.00 25.60           C  
ATOM    285  C   GLN A  37      22.078  12.962 -29.190  1.00 24.94           C  
ATOM    286  O   GLN A  37      21.104  12.922 -29.938  1.00 24.74           O  
ATOM    287  CB  GLN A  37      23.669  11.605 -30.527  1.00 25.47           C  
ATOM    288  CG  GLN A  37      24.860  10.681 -30.561  1.00 24.76           C  
ATOM    289  CD  GLN A  37      25.511  10.672 -31.916  1.00 24.55           C  
ATOM    290  NE2 GLN A  37      25.570   9.497 -32.539  1.00 22.97           N  
ATOM    291  OE1 GLN A  37      25.942  11.715 -32.413  1.00 23.81           O  
ATOM    292  N   LEU A  38      22.342  14.003 -28.408  1.00 24.56           N  
ATOM    293  CA  LEU A  38      21.474  15.177 -28.383  1.00 24.01           C  
ATOM    294  C   LEU A  38      21.415  15.916 -29.724  1.00 24.03           C  
ATOM    295  O   LEU A  38      20.340  16.358 -30.144  1.00 23.60           O  
ATOM    296  CB  LEU A  38      21.882  16.144 -27.265  1.00 23.96           C  
ATOM    297  CG  LEU A  38      21.061  17.440 -27.161  1.00 23.38           C  
ATOM    298  CD1 LEU A  38      19.569  17.150 -26.900  1.00 23.32           C  
ATOM    299  CD2 LEU A  38      21.624  18.337 -26.083  1.00 23.09           C  
ATOM    300  N   VAL A  39      22.564  16.051 -30.388  1.00 23.77           N  
ATOM    301  CA  VAL A  39      22.649  16.862 -31.611  1.00 23.74           C  
ATOM    302  C   VAL A  39      22.487  16.034 -32.897  1.00 23.38           C  
ATOM    303  O   VAL A  39      22.775  14.833 -32.897  1.00 23.67           O  
ATOM    304  CB  VAL A  39      23.966  17.707 -31.660  1.00 24.03           C  
ATOM    305  CG1 VAL A  39      24.078  18.587 -30.429  1.00 23.69           C  
ATOM    306  CG2 VAL A  39      25.186  16.819 -31.797  1.00 24.27           C  
ATOM    307  N   PRO A  40      22.010  16.663 -33.994  1.00 22.97           N  
ATOM    308  CA  PRO A  40      21.505  18.035 -34.093  1.00 22.49           C  
ATOM    309  C   PRO A  40      20.080  18.141 -33.557  1.00 21.70           C  
ATOM    310  O   PRO A  40      19.255  17.269 -33.816  1.00 21.16           O  
ATOM    311  CB  PRO A  40      21.528  18.300 -35.602  1.00 22.82           C  
ATOM    312  CG  PRO A  40      21.293  16.965 -36.202  1.00 22.96           C  
ATOM    313  CD  PRO A  40      22.003  15.990 -35.308  1.00 23.02           C  
ATOM    314  N   ILE A  41      19.809  19.197 -32.800  1.00 21.44           N  
ATOM    315  CA  ILE A  41      18.477  19.426 -32.252  1.00 20.95           C  
ATOM    316  C   ILE A  41      17.495  19.743 -33.379  1.00 20.77           C  
ATOM    317  O   ILE A  41      17.720  20.672 -34.153  1.00 20.95           O  
ATOM    318  CB  ILE A  41      18.487  20.552 -31.183  1.00 21.01           C  
ATOM    319  CG1 ILE A  41      19.302  20.104 -29.959  1.00 21.04           C  
ATOM    320  CG2 ILE A  41      17.062  20.906 -30.765  1.00 20.25           C  
ATOM    321  CD1 ILE A  41      19.694  21.218 -29.016  1.00 19.94           C  
ATOM    322  N   LYS A  42      16.431  18.945 -33.482  1.00 20.24           N  
ATOM    323  CA  LYS A  42      15.366  19.188 -34.454  1.00 20.11           C  
ATOM    324  C   LYS A  42      14.226  20.022 -33.860  1.00 20.02           C  
ATOM    325  O   LYS A  42      13.829  21.036 -34.431  1.00 20.66           O  
ATOM    326  CB  LYS A  42      14.806  17.871 -35.004  1.00 20.15           C  
ATOM    327  CG  LYS A  42      13.615  18.062 -35.943  1.00 19.72           C  
ATOM    328  CD  LYS A  42      13.123  16.743 -36.502  1.00 21.25           C  
ATOM    329  CE  LYS A  42      11.884  16.940 -37.362  1.00 21.00           C  
ATOM    330  NZ  LYS A  42      11.440  15.650 -37.923  1.00 22.56           N1+
ATOM    331  N   TYR A  43      13.705  19.585 -32.719  1.00 19.48           N  
ATOM    332  CA  TYR A  43      12.575  20.250 -32.078  1.00 19.54           C  
ATOM    333  C   TYR A  43      13.049  21.361 -31.157  1.00 19.84           C  
ATOM    334  O   TYR A  43      13.298  21.138 -29.969  1.00 19.01           O  
ATOM    335  CB  TYR A  43      11.704  19.226 -31.338  1.00 18.92           C  
ATOM    336  CG  TYR A  43      11.287  18.114 -32.260  1.00 18.34           C  
ATOM    337  CD1 TYR A  43      10.253  18.299 -33.179  1.00 17.81           C  
ATOM    338  CD2 TYR A  43      11.959  16.896 -32.255  1.00 16.82           C  
ATOM    339  CE1 TYR A  43       9.886  17.290 -34.047  1.00 17.00           C  
ATOM    340  CE2 TYR A  43      11.603  15.887 -33.119  1.00 16.35           C  
ATOM    341  CZ  TYR A  43      10.565  16.089 -34.009  1.00 16.10           C  
ATOM    342  OH  TYR A  43      10.216  15.080 -34.864  1.00 15.89           O  
ATOM    343  N   LYS A  44      13.182  22.555 -31.735  1.00 20.59           N  
ATOM    344  CA  LYS A  44      13.656  23.734 -31.013  1.00 21.34           C  
ATOM    345  C   LYS A  44      12.715  24.179 -29.894  1.00 21.02           C  
ATOM    346  O   LYS A  44      13.180  24.686 -28.865  1.00 21.05           O  
ATOM    347  CB  LYS A  44      13.934  24.891 -31.977  1.00 22.12           C  
ATOM    348  CG  LYS A  44      15.011  24.562 -33.000  1.00 24.57           C  
ATOM    349  CD  LYS A  44      15.583  25.802 -33.674  1.00 28.54           C  
ATOM    350  CE  LYS A  44      16.731  25.416 -34.607  1.00 30.66           C  
ATOM    351  NZ  LYS A  44      17.809  24.634 -33.901  1.00 31.00           N1+
ATOM    352  N   TRP A  45      11.407  23.991 -30.088  1.00 20.33           N  
ATOM    353  CA  TRP A  45      10.434  24.301 -29.031  1.00 20.11           C  
ATOM    354  C   TRP A  45      10.698  23.516 -27.735  1.00 19.73           C  
ATOM    355  O   TRP A  45      10.554  24.052 -26.638  1.00 19.92           O  
ATOM    356  CB  TRP A  45       8.978  24.115 -29.503  1.00 20.02           C  
ATOM    357  CG  TRP A  45       8.659  22.767 -30.097  1.00 19.14           C  
ATOM    358  CD1 TRP A  45       8.629  22.457 -31.421  1.00 18.95           C  
ATOM    359  CD2 TRP A  45       8.313  21.563 -29.395  1.00 17.50           C  
ATOM    360  CE2 TRP A  45       8.096  20.564 -30.370  1.00 18.09           C  
ATOM    361  CE3 TRP A  45       8.167  21.229 -28.038  1.00 17.13           C  
ATOM    362  NE1 TRP A  45       8.288  21.143 -31.597  1.00 18.86           N  
ATOM    363  CZ2 TRP A  45       7.731  19.251 -30.038  1.00 17.01           C  
ATOM    364  CZ3 TRP A  45       7.818  19.922 -27.703  1.00 15.41           C  
ATOM    365  CH2 TRP A  45       7.601  18.949 -28.702  1.00 16.84           C  
ATOM    366  N   ALA A  46      11.106  22.260 -27.877  1.00 19.52           N  
ATOM    367  CA  ALA A  46      11.424  21.402 -26.737  1.00 19.17           C  
ATOM    368  C   ALA A  46      12.676  21.888 -26.012  1.00 19.15           C  
ATOM    369  O   ALA A  46      12.698  21.992 -24.781  1.00 18.89           O  
ATOM    370  CB  ALA A  46      11.585  19.949 -27.195  1.00 19.05           C  
ATOM    371  N   TRP A  47      13.719  22.189 -26.778  1.00 19.38           N  
ATOM    372  CA  TRP A  47      14.943  22.736 -26.204  1.00 19.58           C  
ATOM    373  C   TRP A  47      14.678  24.070 -25.498  1.00 19.72           C  
ATOM    374  O   TRP A  47      15.208  24.316 -24.410  1.00 19.83           O  
ATOM    375  CB  TRP A  47      16.019  22.897 -27.276  1.00 19.89           C  
ATOM    376  CG  TRP A  47      17.353  23.297 -26.715  1.00 20.38           C  
ATOM    377  CD1 TRP A  47      17.982  24.503 -26.862  1.00 21.39           C  
ATOM    378  CD2 TRP A  47      18.217  22.487 -25.912  1.00 20.51           C  
ATOM    379  CE2 TRP A  47      19.355  23.267 -25.605  1.00 21.08           C  
ATOM    380  CE3 TRP A  47      18.139  21.175 -25.419  1.00 19.27           C  
ATOM    381  NE1 TRP A  47      19.190  24.490 -26.201  1.00 21.11           N  
ATOM    382  CZ2 TRP A  47      20.411  22.778 -24.827  1.00 21.11           C  
ATOM    383  CZ3 TRP A  47      19.183  20.690 -24.648  1.00 20.43           C  
ATOM    384  CH2 TRP A  47      20.307  21.491 -24.358  1.00 20.69           C  
ATOM    385  N   GLU A  48      13.850  24.913 -26.116  1.00 19.96           N  
ATOM    386  CA  GLU A  48      13.443  26.198 -25.534  1.00 20.57           C  
ATOM    387  C   GLU A  48      12.692  26.045 -24.214  1.00 19.58           C  
ATOM    388  O   GLU A  48      12.940  26.799 -23.277  1.00 19.48           O  
ATOM    389  CB  GLU A  48      12.594  27.017 -26.517  1.00 21.13           C  
ATOM    390  CG  GLU A  48      13.397  27.798 -27.558  1.00 25.77           C  
ATOM    391  CD  GLU A  48      14.258  28.898 -26.944  1.00 30.57           C  
ATOM    392  OE1 GLU A  48      15.481  28.918 -27.222  1.00 32.10           O  
ATOM    393  OE2 GLU A  48      13.715  29.733 -26.178  1.00 33.40           O1-
ATOM    394  N   HIS A  49      11.765  25.086 -24.147  1.00 18.54           N  
ATOM    395  CA  HIS A  49      11.093  24.775 -22.888  1.00 17.74           C  
ATOM    396  C   HIS A  49      12.115  24.384 -21.817  1.00 17.21           C  
ATOM    397  O   HIS A  49      12.022  24.830 -20.674  1.00 16.70           O  
ATOM    398  CB  HIS A  49      10.047  23.664 -23.058  1.00 17.40           C  
ATOM    399  CG  HIS A  49       8.853  24.069 -23.869  1.00 17.26           C  
ATOM    400  CD2 HIS A  49       8.194  23.431 -24.863  1.00 16.88           C  
ATOM    401  ND1 HIS A  49       8.187  25.258 -23.671  1.00 16.36           N  
ATOM    402  CE1 HIS A  49       7.179  25.344 -24.518  1.00 16.26           C  
ATOM    403  NE2 HIS A  49       7.160  24.247 -25.252  1.00 17.23           N  
ATOM    404  N   TYR A  50      13.088  23.560 -22.202  1.00 17.20           N  
ATOM    405  CA  TYR A  50      14.139  23.119 -21.281  1.00 17.56           C  
ATOM    406  C   TYR A  50      14.936  24.284 -20.689  1.00 17.90           C  
ATOM    407  O   TYR A  50      15.103  24.356 -19.473  1.00 18.00           O  
ATOM    408  CB  TYR A  50      15.080  22.106 -21.947  1.00 17.34           C  
ATOM    409  CG  TYR A  50      16.260  21.727 -21.078  1.00 17.31           C  
ATOM    410  CD1 TYR A  50      16.121  20.786 -20.050  1.00 16.82           C  
ATOM    411  CD2 TYR A  50      17.513  22.318 -21.272  1.00 17.17           C  
ATOM    412  CE1 TYR A  50      17.199  20.441 -19.240  1.00 16.84           C  
ATOM    413  CE2 TYR A  50      18.597  21.981 -20.467  1.00 18.75           C  
ATOM    414  CZ  TYR A  50      18.432  21.035 -19.453  1.00 19.19           C  
ATOM    415  OH  TYR A  50      19.501  20.692 -18.653  1.00 20.38           O  
ATOM    416  N   LEU A  51      15.412  25.185 -21.552  1.00 18.05           N  
ATOM    417  CA  LEU A  51      16.178  26.356 -21.119  1.00 18.61           C  
ATOM    418  C   LEU A  51      15.360  27.268 -20.213  1.00 18.70           C  
ATOM    419  O   LEU A  51      15.865  27.753 -19.188  1.00 18.83           O  
ATOM    420  CB  LEU A  51      16.703  27.154 -22.323  1.00 18.88           C  
ATOM    421  CG  LEU A  51      17.694  26.467 -23.276  1.00 19.42           C  
ATOM    422  CD1 LEU A  51      18.052  27.409 -24.427  1.00 19.29           C  
ATOM    423  CD2 LEU A  51      18.958  26.009 -22.556  1.00 18.25           C  
ATOM    424  N   ASN A  52      14.103  27.495 -20.586  1.00 18.19           N  
ATOM    425  CA  ASN A  52      13.201  28.293 -19.768  1.00 18.25           C  
ATOM    426  C   ASN A  52      12.996  27.682 -18.360  1.00 17.62           C  
ATOM    427  O   ASN A  52      13.064  28.390 -17.347  1.00 17.58           O  
ATOM    428  CB  ASN A  52      11.861  28.503 -20.497  1.00 18.43           C  
ATOM    429  CG  ASN A  52      11.985  29.399 -21.741  1.00 20.17           C  
ATOM    430  ND2 ASN A  52      12.944  30.317 -21.729  1.00 20.90           N  
ATOM    431  OD1 ASN A  52      11.206  29.269 -22.693  1.00 22.31           O  
ATOM    432  N   GLY A  53      12.773  26.370 -18.303  1.00 17.02           N  
ATOM    433  CA  GLY A  53      12.624  25.648 -17.026  1.00 16.49           C  
ATOM    434  C   GLY A  53      13.826  25.810 -16.106  1.00 16.67           C  
ATOM    435  O   GLY A  53      13.678  26.070 -14.903  1.00 16.00           O  
ATOM    436  N   CYS A  54      15.013  25.671 -16.693  1.00 16.81           N  
ATOM    437  CA  CYS A  54      16.286  25.829 -15.988  1.00 17.86           C  
ATOM    438  C   CYS A  54      16.510  27.221 -15.386  1.00 18.29           C  
ATOM    439  O   CYS A  54      17.191  27.349 -14.365  1.00 18.73           O  
ATOM    440  CB  CYS A  54      17.448  25.471 -16.912  1.00 17.93           C  
ATOM    441  SG  CYS A  54      17.565  23.708 -17.309  1.00 20.15           S  
ATOM    442  N   ALA A  55      15.942  28.254 -16.007  1.00 18.33           N  
ATOM    443  CA  ALA A  55      16.040  29.611 -15.466  1.00 19.11           C  
ATOM    444  C   ALA A  55      15.057  29.827 -14.313  1.00 19.47           C  
ATOM    445  O   ALA A  55      15.041  30.887 -13.696  1.00 20.17           O  
ATOM    446  CB  ALA A  55      15.827  30.658 -16.570  1.00 19.02           C  
ATOM    447  N   ASN A  56      14.253  28.811 -14.019  1.00 19.76           N  
ATOM    448  CA  ASN A  56      13.177  28.927 -13.043  1.00 20.20           C  
ATOM    449  C   ASN A  56      13.466  28.213 -11.727  1.00 20.33           C  
ATOM    450  O   ASN A  56      12.545  27.881 -10.985  1.00 20.42           O  
ATOM    451  CB  ASN A  56      11.867  28.386 -13.633  1.00 20.19           C  
ATOM    452  CG  ASN A  56      11.139  29.396 -14.520  1.00 20.59           C  
ATOM    453  ND2 ASN A  56      11.538  30.659 -14.465  1.00 19.36           N  
ATOM    454  OD1 ASN A  56      10.214  29.026 -15.238  1.00 22.45           O  
ATOM    455  N   ASN A  57      14.740  27.973 -11.437  1.00 21.06           N  
ATOM    456  CA  ASN A  57      15.108  27.237 -10.231  1.00 21.40           C  
ATOM    457  C   ASN A  57      14.574  27.903  -8.972  1.00 21.37           C  
ATOM    458  O   ASN A  57      14.732  29.108  -8.773  1.00 21.45           O  
ATOM    459  CB  ASN A  57      16.622  27.040 -10.132  1.00 21.76           C  
ATOM    460  CG  ASN A  57      17.118  25.847 -10.940  1.00 23.12           C  
ATOM    461  ND2 ASN A  57      18.253  26.021 -11.612  1.00 24.15           N  
ATOM    462  OD1 ASN A  57      16.498  24.777 -10.948  1.00 24.93           O  
ATOM    463  N   TRP A  58      13.912  27.104  -8.146  1.00 21.06           N  
ATOM    464  CA  TRP A  58      13.451  27.538  -6.839  1.00 21.07           C  
ATOM    465  C   TRP A  58      13.405  26.338  -5.912  1.00 21.46           C  
ATOM    466  O   TRP A  58      13.342  25.200  -6.365  1.00 21.23           O  
ATOM    467  CB  TRP A  58      12.059  28.177  -6.922  1.00 20.63           C  
ATOM    468  CG  TRP A  58      10.940  27.200  -7.246  1.00 18.67           C  
ATOM    469  CD1 TRP A  58      10.642  26.678  -8.467  1.00 17.82           C  
ATOM    470  CD2 TRP A  58       9.975  26.660  -6.335  1.00 17.76           C  
ATOM    471  CE2 TRP A  58       9.123  25.815  -7.082  1.00 17.13           C  
ATOM    472  CE3 TRP A  58       9.746  26.806  -4.958  1.00 17.18           C  
ATOM    473  NE1 TRP A  58       9.556  25.844  -8.379  1.00 17.08           N  
ATOM    474  CZ2 TRP A  58       8.058  25.119  -6.501  1.00 17.11           C  
ATOM    475  CZ3 TRP A  58       8.688  26.108  -4.377  1.00 16.82           C  
ATOM    476  CH2 TRP A  58       7.855  25.281  -5.150  1.00 16.78           C  
ATOM    477  N   LEU A  59      13.402  26.612  -4.615  1.00 22.28           N  
ATOM    478  CA  LEU A  59      13.343  25.577  -3.599  1.00 23.20           C  
ATOM    479  C   LEU A  59      12.333  26.026  -2.542  1.00 23.27           C  
ATOM    480  O   LEU A  59      12.371  27.179  -2.107  1.00 23.37           O  
ATOM    481  CB  LEU A  59      14.729  25.401  -2.990  1.00 23.47           C  
ATOM    482  CG  LEU A  59      15.347  24.004  -2.948  1.00 25.18           C  
ATOM    483  CD1 LEU A  59      15.339  23.317  -4.330  1.00 25.90           C  
ATOM    484  CD2 LEU A  59      16.762  24.120  -2.403  1.00 26.45           C  
ATOM    485  N   PRO A  60      11.411  25.133  -2.142  1.00 23.34           N  
ATOM    486  CA  PRO A  60      10.355  25.534  -1.207  1.00 23.97           C  
ATOM    487  C   PRO A  60      10.901  26.082   0.112  1.00 24.56           C  
ATOM    488  O   PRO A  60      10.254  26.916   0.741  1.00 24.52           O  
ATOM    489  CB  PRO A  60       9.567  24.234  -0.968  1.00 23.62           C  
ATOM    490  CG  PRO A  60      10.407  23.138  -1.535  1.00 23.67           C  
ATOM    491  CD  PRO A  60      11.217  23.757  -2.625  1.00 23.16           C  
ATOM    492  N   THR A  61      12.091  25.620   0.491  1.00 25.16           N  
ATOM    493  CA  THR A  61      12.771  26.029   1.720  1.00 26.00           C  
ATOM    494  C   THR A  61      13.355  27.447   1.681  1.00 26.80           C  
ATOM    495  O   THR A  61      13.848  27.932   2.704  1.00 27.09           O  
ATOM    496  CB  THR A  61      13.903  25.037   2.079  1.00 26.01           C  
ATOM    497  CG2 THR A  61      13.330  23.763   2.680  1.00 25.87           C  
ATOM    498  OG1 THR A  61      14.639  24.700   0.894  1.00 26.47           O  
ATOM    499  N   GLU A  62      13.311  28.094   0.510  1.00 27.02           N  
ATOM    500  CA  GLU A  62      13.715  29.503   0.356  1.00 27.90           C  
ATOM    501  C   GLU A  62      12.607  30.435   0.842  1.00 28.09           C  
ATOM    502  O   GLU A  62      12.820  31.639   0.968  1.00 28.21           O  
ATOM    503  CB  GLU A  62      13.983  29.870  -1.115  1.00 27.86           C  
ATOM    504  CG  GLU A  62      15.101  29.126  -1.850  1.00 29.70           C  
ATOM    505  CD  GLU A  62      14.954  29.203  -3.397  1.00 31.80           C  
ATOM    506  OE1 GLU A  62      15.817  28.627  -4.108  1.00 33.36           O  
ATOM    507  OE2 GLU A  62      13.986  29.832  -3.905  1.00 30.16           O1-
ATOM    508  N   ILE A  63      11.420  29.879   1.079  1.00 27.98           N  
ATOM    509  CA  ILE A  63      10.230  30.685   1.326  1.00 28.23           C  
ATOM    510  C   ILE A  63       9.802  30.603   2.783  1.00 28.22           C  
ATOM    511  O   ILE A  63       9.421  29.537   3.255  1.00 28.12           O  
ATOM    512  CB  ILE A  63       9.076  30.307   0.354  1.00 28.19           C  
ATOM    513  CG1 ILE A  63       9.464  30.717  -1.066  1.00 28.40           C  
ATOM    514  CG2 ILE A  63       7.767  30.990   0.757  1.00 27.75           C  
ATOM    515  CD1 ILE A  63       9.035  29.756  -2.125  1.00 28.93           C  
ATOM    516  N   PRO A  64       9.885  31.739   3.502  1.00 28.52           N  
ATOM    517  CA  PRO A  64       9.552  31.806   4.919  1.00 28.46           C  
ATOM    518  C   PRO A  64       8.101  31.407   5.209  1.00 28.13           C  
ATOM    519  O   PRO A  64       7.182  31.813   4.494  1.00 27.97           O  
ATOM    520  CB  PRO A  64       9.794  33.283   5.269  1.00 28.90           C  
ATOM    521  CG  PRO A  64       9.742  34.008   3.975  1.00 29.27           C  
ATOM    522  CD  PRO A  64      10.320  33.050   2.984  1.00 28.81           C  
ATOM    523  N   MET A  65       7.914  30.605   6.249  1.00 27.93           N  
ATOM    524  CA  MET A  65       6.588  30.140   6.635  1.00 27.87           C  
ATOM    525  C   MET A  65       6.140  30.721   7.976  1.00 28.03           C  
ATOM    526  O   MET A  65       5.061  30.384   8.468  1.00 28.05           O  
ATOM    527  CB  MET A  65       6.558  28.612   6.684  1.00 27.67           C  
ATOM    528  CG  MET A  65       6.559  27.946   5.311  1.00 28.57           C  
ATOM    529  SD  MET A  65       5.015  28.173   4.408  1.00 28.71           S  
ATOM    530  CE  MET A  65       3.975  26.941   5.203  1.00 29.11           C  
ATOM    531  N   GLY A  66       6.965  31.596   8.554  1.00 28.10           N  
ATOM    532  CA  GLY A  66       6.706  32.163   9.878  1.00 28.28           C  
ATOM    533  C   GLY A  66       5.300  32.706  10.065  1.00 28.33           C  
ATOM    534  O   GLY A  66       4.602  32.321  11.009  1.00 28.46           O  
ATOM    535  N   LYS A  67       4.886  33.583   9.153  1.00 28.06           N  
ATOM    536  CA  LYS A  67       3.564  34.206   9.198  1.00 28.46           C  
ATOM    537  C   LYS A  67       2.434  33.207   8.950  1.00 27.74           C  
ATOM    538  O   LYS A  67       1.363  33.319   9.552  1.00 28.05           O  
ATOM    539  CB  LYS A  67       3.478  35.364   8.201  1.00 28.79           C  
ATOM    540  CG  LYS A  67       4.396  36.531   8.531  1.00 31.11           C  
ATOM    541  CD  LYS A  67       4.212  37.670   7.541  1.00 34.74           C  
ATOM    542  CE  LYS A  67       5.381  38.651   7.605  1.00 37.25           C  
ATOM    543  NZ  LYS A  67       5.481  39.461   6.351  1.00 38.66           N1+
ATOM    544  N   ASP A  68       2.674  32.242   8.064  1.00 26.78           N  
ATOM    545  CA  ASP A  68       1.730  31.147   7.822  1.00 25.96           C  
ATOM    546  C   ASP A  68       1.512  30.289   9.062  1.00 25.31           C  
ATOM    547  O   ASP A  68       0.384  29.911   9.364  1.00 24.85           O  
ATOM    548  CB  ASP A  68       2.223  30.248   6.687  1.00 25.77           C  
ATOM    549  CG  ASP A  68       2.026  30.865   5.323  1.00 26.31           C  
ATOM    550  OD1 ASP A  68       2.277  32.080   5.159  1.00 28.01           O  
ATOM    551  OD2 ASP A  68       1.627  30.126   4.402  1.00 27.44           O1-
ATOM    552  N   ILE A  69       2.605  29.976   9.756  1.00 25.08           N  
ATOM    553  CA  ILE A  69       2.570  29.157  10.967  1.00 24.77           C  
ATOM    554  C   ILE A  69       1.753  29.874  12.041  1.00 25.03           C  
ATOM    555  O   ILE A  69       0.833  29.299  12.611  1.00 24.75           O  
ATOM    556  CB  ILE A  69       4.001  28.836  11.470  1.00 24.81           C  
ATOM    557  CG1 ILE A  69       4.739  27.962  10.444  1.00 24.72           C  
ATOM    558  CG2 ILE A  69       3.974  28.146  12.833  1.00 24.64           C  
ATOM    559  CD1 ILE A  69       6.245  27.925  10.629  1.00 24.63           C  
ATOM    560  N   GLU A  70       2.080  31.138  12.287  1.00 25.43           N  
ATOM    561  CA  GLU A  70       1.321  31.961  13.226  1.00 26.16           C  
ATOM    562  C   GLU A  70      -0.181  31.982  12.890  1.00 25.31           C  
ATOM    563  O   GLU A  70      -1.013  31.781  13.773  1.00 25.14           O  
ATOM    564  CB  GLU A  70       1.902  33.381  13.304  1.00 26.75           C  
ATOM    565  CG  GLU A  70       1.413  34.206  14.506  1.00 29.84           C  
ATOM    566  CD  GLU A  70       0.139  34.995  14.224  1.00 34.06           C  
ATOM    567  OE1 GLU A  70      -0.723  35.092  15.132  1.00 35.67           O  
ATOM    568  OE2 GLU A  70      -0.005  35.524  13.096  1.00 35.99           O1-
ATOM    569  N   LEU A  71      -0.522  32.202  11.621  1.00 24.50           N  
ATOM    570  CA  LEU A  71      -1.929  32.215  11.225  1.00 23.96           C  
ATOM    571  C   LEU A  71      -2.599  30.841  11.383  1.00 23.72           C  
ATOM    572  O   LEU A  71      -3.715  30.761  11.903  1.00 23.40           O  
ATOM    573  CB  LEU A  71      -2.116  32.775   9.810  1.00 23.86           C  
ATOM    574  CG  LEU A  71      -3.544  32.822   9.241  1.00 23.67           C  
ATOM    575  CD1 LEU A  71      -4.514  33.600  10.143  1.00 23.48           C  
ATOM    576  CD2 LEU A  71      -3.542  33.401   7.828  1.00 23.42           C  
ATOM    577  N   TRP A  72      -1.915  29.773  10.961  1.00 23.03           N  
ATOM    578  CA  TRP A  72      -2.482  28.426  11.056  1.00 22.93           C  
ATOM    579  C   TRP A  72      -2.860  28.037  12.492  1.00 23.59           C  
ATOM    580  O   TRP A  72      -3.912  27.439  12.710  1.00 23.36           O  
ATOM    581  CB  TRP A  72      -1.561  27.355  10.447  1.00 22.03           C  
ATOM    582  CG  TRP A  72      -2.231  25.998  10.391  1.00 20.87           C  
ATOM    583  CD1 TRP A  72      -1.995  24.931  11.210  1.00 19.90           C  
ATOM    584  CD2 TRP A  72      -3.282  25.590   9.501  1.00 20.16           C  
ATOM    585  CE2 TRP A  72      -3.613  24.257   9.828  1.00 19.66           C  
ATOM    586  CE3 TRP A  72      -3.970  26.219   8.457  1.00 18.63           C  
ATOM    587  NE1 TRP A  72      -2.814  23.883  10.873  1.00 19.26           N  
ATOM    588  CZ2 TRP A  72      -4.605  23.538   9.147  1.00 20.45           C  
ATOM    589  CZ3 TRP A  72      -4.954  25.504   7.777  1.00 19.61           C  
ATOM    590  CH2 TRP A  72      -5.263  24.180   8.125  1.00 19.38           C  
ATOM    591  N   LYS A  73      -2.006  28.383  13.452  1.00 24.12           N  
ATOM    592  CA  LYS A  73      -2.211  27.988  14.843  1.00 25.32           C  
ATOM    593  C   LYS A  73      -3.110  28.900  15.672  1.00 25.89           C  
ATOM    594  O   LYS A  73      -3.555  28.519  16.759  1.00 25.81           O  
ATOM    595  CB  LYS A  73      -0.871  27.751  15.533  1.00 25.85           C  
ATOM    596  CG  LYS A  73      -0.519  26.261  15.571  1.00 28.11           C  
ATOM    597  CD  LYS A  73       0.955  26.000  15.344  1.00 30.83           C  
ATOM    598  CE  LYS A  73       1.339  24.607  15.839  1.00 32.45           C  
ATOM    599  NZ  LYS A  73       0.251  23.592  15.673  1.00 32.34           N1+
ATOM    600  N   SER A  74      -3.387  30.093  15.149  1.00 26.30           N  
ATOM    601  CA  SER A  74      -4.305  31.027  15.793  1.00 27.23           C  
ATOM    602  C   SER A  74      -5.752  30.598  15.546  1.00 27.60           C  
ATOM    603  O   SER A  74      -6.002  29.587  14.878  1.00 27.50           O  
ATOM    604  CB  SER A  74      -4.082  32.439  15.252  1.00 27.17           C  
ATOM    605  OG  SER A  74      -4.761  32.606  14.023  1.00 27.02           O  
ATOM    606  N   ASP A  75      -6.702  31.368  16.073  1.00 28.54           N  
ATOM    607  CA  ASP A  75      -8.124  31.084  15.861  1.00 29.27           C  
ATOM    608  C   ASP A  75      -8.736  31.931  14.735  1.00 28.99           C  
ATOM    609  O   ASP A  75      -9.961  32.023  14.611  1.00 28.84           O  
ATOM    610  CB  ASP A  75      -8.916  31.256  17.167  1.00 29.96           C  
ATOM    611  CG  ASP A  75      -8.885  32.685  17.698  1.00 32.78           C  
ATOM    612  OD1 ASP A  75      -9.608  32.972  18.681  1.00 36.29           O  
ATOM    613  OD2 ASP A  75      -8.142  33.527  17.146  1.00 35.60           O1-
ATOM    614  N   ARG A  76      -7.882  32.525  13.906  1.00 28.86           N  
ATOM    615  CA  ARG A  76      -8.337  33.497  12.910  1.00 29.06           C  
ATOM    616  C   ARG A  76      -8.976  32.897  11.653  1.00 28.50           C  
ATOM    617  O   ARG A  76      -9.842  33.523  11.038  1.00 29.23           O  
ATOM    618  CB  ARG A  76      -7.220  34.487  12.563  1.00 29.41           C  
ATOM    619  CG  ARG A  76      -6.703  35.254  13.778  1.00 30.57           C  
ATOM    620  CD  ARG A  76      -5.978  36.554  13.426  1.00 33.42           C  
ATOM    621  NE  ARG A  76      -4.753  36.350  12.660  1.00 35.72           N  
ATOM    622  CZ  ARG A  76      -3.579  35.974  13.176  1.00 37.24           C  
ATOM    623  NH1 ARG A  76      -3.445  35.742  14.482  1.00 36.69           N1+
ATOM    624  NH2 ARG A  76      -2.529  35.820  12.372  1.00 36.70           N  
ATOM    625  N   LEU A  77      -8.569  31.689  11.278  1.00 27.70           N  
ATOM    626  CA  LEU A  77      -9.178  31.003  10.140  1.00 26.64           C  
ATOM    627  C   LEU A  77     -10.413  30.245  10.594  1.00 26.41           C  
ATOM    628  O   LEU A  77     -10.397  29.599  11.639  1.00 26.65           O  
ATOM    629  CB  LEU A  77      -8.191  30.032   9.478  1.00 26.20           C  
ATOM    630  CG  LEU A  77      -6.895  30.561   8.851  1.00 25.98           C  
ATOM    631  CD1 LEU A  77      -5.950  29.404   8.512  1.00 24.38           C  
ATOM    632  CD2 LEU A  77      -7.169  31.425   7.618  1.00 24.83           C  
ATOM    633  N   SER A  78     -11.486  30.332   9.815  1.00 25.99           N  
ATOM    634  CA  SER A  78     -12.674  29.530  10.076  1.00 25.87           C  
ATOM    635  C   SER A  78     -12.411  28.063   9.730  1.00 25.58           C  
ATOM    636  O   SER A  78     -11.471  27.736   8.987  1.00 25.02           O  
ATOM    637  CB  SER A  78     -13.869  30.055   9.275  1.00 25.98           C  
ATOM    638  OG  SER A  78     -13.666  29.878   7.881  1.00 25.87           O  
ATOM    639  N   GLU A  79     -13.238  27.184  10.283  1.00 25.58           N  
ATOM    640  CA  GLU A  79     -13.198  25.761   9.952  1.00 25.71           C  
ATOM    641  C   GLU A  79     -13.351  25.512   8.446  1.00 24.90           C  
ATOM    642  O   GLU A  79     -12.706  24.619   7.898  1.00 24.38           O  
ATOM    643  CB  GLU A  79     -14.281  24.995  10.722  1.00 26.17           C  
ATOM    644  CG  GLU A  79     -14.119  25.059  12.238  1.00 29.71           C  
ATOM    645  CD  GLU A  79     -14.712  23.858  12.967  1.00 33.64           C  
ATOM    646  OE1 GLU A  79     -15.127  22.878  12.299  1.00 35.56           O  
ATOM    647  OE2 GLU A  79     -14.747  23.891  14.218  1.00 35.84           O1-
ATOM    648  N   ASP A  80     -14.204  26.298   7.789  1.00 24.32           N  
ATOM    649  CA  ASP A  80     -14.403  26.184   6.335  1.00 24.08           C  
ATOM    650  C   ASP A  80     -13.166  26.566   5.515  1.00 23.19           C  
ATOM    651  O   ASP A  80     -12.869  25.928   4.508  1.00 22.33           O  
ATOM    652  CB  ASP A  80     -15.611  27.002   5.879  1.00 24.14           C  
ATOM    653  CG  ASP A  80     -16.936  26.292   6.131  1.00 26.36           C  
ATOM    654  OD1 ASP A  80     -16.936  25.158   6.677  1.00 27.17           O  
ATOM    655  OD2 ASP A  80     -17.988  26.883   5.773  1.00 29.12           O1-
ATOM    656  N   GLU A  81     -12.473  27.617   5.954  1.00 23.11           N  
ATOM    657  CA  GLU A  81     -11.228  28.068   5.333  1.00 23.23           C  
ATOM    658  C   GLU A  81     -10.129  27.013   5.445  1.00 22.37           C  
ATOM    659  O   GLU A  81      -9.412  26.757   4.474  1.00 21.74           O  
ATOM    660  CB  GLU A  81     -10.761  29.395   5.940  1.00 23.63           C  
ATOM    661  CG  GLU A  81     -11.398  30.620   5.301  1.00 26.24           C  
ATOM    662  CD  GLU A  81     -11.245  31.890   6.128  1.00 30.95           C  
ATOM    663  OE1 GLU A  81     -10.734  31.815   7.269  1.00 32.14           O  
ATOM    664  OE2 GLU A  81     -11.656  32.972   5.638  1.00 33.66           O1-
ATOM    665  N   ARG A  82     -10.019  26.408   6.629  1.00 21.90           N  
ATOM    666  CA  ARG A  82      -9.065  25.327   6.886  1.00 21.57           C  
ATOM    667  C   ARG A  82      -9.353  24.127   5.991  1.00 21.34           C  
ATOM    668  O   ARG A  82      -8.429  23.484   5.496  1.00 21.03           O  
ATOM    669  CB  ARG A  82      -9.104  24.890   8.355  1.00 21.56           C  
ATOM    670  CG  ARG A  82      -8.531  25.896   9.363  1.00 20.92           C  
ATOM    671  CD  ARG A  82      -8.375  25.233  10.736  1.00 20.01           C  
ATOM    672  NE  ARG A  82      -8.053  26.189  11.792  1.00 20.11           N  
ATOM    673  CZ  ARG A  82      -6.831  26.646  12.058  1.00 20.07           C  
ATOM    674  NH1 ARG A  82      -5.785  26.243  11.346  1.00 19.20           N1+
ATOM    675  NH2 ARG A  82      -6.653  27.515  13.041  1.00 19.38           N  
ATOM    676  N   ARG A  83     -10.641  23.855   5.782  1.00 21.35           N  
ATOM    677  CA  ARG A  83     -11.103  22.731   4.975  1.00 21.71           C  
ATOM    678  C   ARG A  83     -10.584  22.816   3.538  1.00 21.60           C  
ATOM    679  O   ARG A  83     -10.113  21.822   2.995  1.00 21.48           O  
ATOM    680  CB  ARG A  83     -12.636  22.634   5.000  1.00 21.72           C  
ATOM    681  CG  ARG A  83     -13.223  21.479   4.190  1.00 22.89           C  
ATOM    682  CD  ARG A  83     -14.731  21.373   4.385  1.00 26.32           C  
ATOM    683  NE  ARG A  83     -15.324  20.363   3.512  1.00 28.99           N  
ATOM    684  CZ  ARG A  83     -16.488  19.755   3.731  1.00 30.33           C  
ATOM    685  NH1 ARG A  83     -17.213  20.040   4.807  1.00 31.66           N1+
ATOM    686  NH2 ARG A  83     -16.932  18.853   2.866  1.00 31.04           N  
ATOM    687  N   VAL A  84     -10.672  24.000   2.935  1.00 21.79           N  
ATOM    688  CA  VAL A  84     -10.157  24.231   1.583  1.00 21.56           C  
ATOM    689  C   VAL A  84      -8.650  23.949   1.514  1.00 21.44           C  
ATOM    690  O   VAL A  84      -8.174  23.284   0.588  1.00 21.09           O  
ATOM    691  CB  VAL A  84     -10.455  25.674   1.097  1.00 21.83           C  
ATOM    692  CG1 VAL A  84      -9.972  25.884  -0.342  1.00 21.72           C  
ATOM    693  CG2 VAL A  84     -11.947  25.976   1.201  1.00 22.11           C  
ATOM    694  N   ILE A  85      -7.910  24.442   2.508  1.00 21.22           N  
ATOM    695  CA  ILE A  85      -6.462  24.283   2.531  1.00 20.82           C  
ATOM    696  C   ILE A  85      -6.065  22.811   2.648  1.00 20.59           C  
ATOM    697  O   ILE A  85      -5.224  22.325   1.889  1.00 20.60           O  
ATOM    698  CB  ILE A  85      -5.812  25.160   3.635  1.00 20.90           C  
ATOM    699  CG1 ILE A  85      -5.898  26.639   3.230  1.00 21.15           C  
ATOM    700  CG2 ILE A  85      -4.359  24.780   3.846  1.00 20.30           C  
ATOM    701  CD1 ILE A  85      -5.983  27.612   4.389  1.00 21.61           C  
ATOM    702  N   LEU A  86      -6.703  22.107   3.575  1.00 20.53           N  
ATOM    703  CA  LEU A  86      -6.378  20.721   3.868  1.00 20.24           C  
ATOM    704  C   LEU A  86      -6.671  19.783   2.701  1.00 20.00           C  
ATOM    705  O   LEU A  86      -5.863  18.917   2.385  1.00 19.74           O  
ATOM    706  CB  LEU A  86      -7.089  20.255   5.142  1.00 20.16           C  
ATOM    707  CG  LEU A  86      -6.654  20.917   6.452  1.00 20.58           C  
ATOM    708  CD1 LEU A  86      -7.724  20.753   7.537  1.00 20.31           C  
ATOM    709  CD2 LEU A  86      -5.303  20.413   6.940  1.00 20.13           C  
ATOM    710  N   LEU A  87      -7.819  19.964   2.061  1.00 20.08           N  
ATOM    711  CA  LEU A  87      -8.189  19.142   0.916  1.00 20.03           C  
ATOM    712  C   LEU A  87      -7.246  19.355  -0.269  1.00 19.61           C  
ATOM    713  O   LEU A  87      -6.873  18.399  -0.947  1.00 19.57           O  
ATOM    714  CB  LEU A  87      -9.643  19.412   0.508  1.00 20.28           C  
ATOM    715  CG  LEU A  87     -10.728  18.898   1.466  1.00 21.42           C  
ATOM    716  CD1 LEU A  87     -12.090  19.502   1.128  1.00 22.18           C  
ATOM    717  CD2 LEU A  87     -10.804  17.378   1.458  1.00 20.75           C  
ATOM    718  N   ASN A  88      -6.851  20.603  -0.507  1.00 19.38           N  
ATOM    719  CA  ASN A  88      -5.935  20.900  -1.600  1.00 19.23           C  
ATOM    720  C   ASN A  88      -4.550  20.306  -1.371  1.00 18.69           C  
ATOM    721  O   ASN A  88      -3.983  19.693  -2.279  1.00 18.26           O  
ATOM    722  CB  ASN A  88      -5.883  22.401  -1.902  1.00 19.70           C  
ATOM    723  CG  ASN A  88      -6.996  22.832  -2.851  1.00 21.92           C  
ATOM    724  ND2 ASN A  88      -7.978  23.558  -2.323  1.00 23.04           N  
ATOM    725  OD1 ASN A  88      -6.985  22.489  -4.040  1.00 24.13           O  
ATOM    726  N   LEU A  89      -4.029  20.468  -0.154  1.00 18.18           N  
ATOM    727  CA  LEU A  89      -2.767  19.848   0.230  1.00 17.87           C  
ATOM    728  C   LEU A  89      -2.869  18.339   0.076  1.00 17.85           C  
ATOM    729  O   LEU A  89      -1.983  17.720  -0.490  1.00 17.66           O  
ATOM    730  CB  LEU A  89      -2.392  20.197   1.664  1.00 17.82           C  
ATOM    731  CG  LEU A  89      -2.001  21.655   1.949  1.00 17.93           C  
ATOM    732  CD1 LEU A  89      -1.897  21.868   3.437  1.00 16.88           C  
ATOM    733  CD2 LEU A  89      -0.699  22.053   1.266  1.00 17.85           C  
ATOM    734  N   GLY A  90      -3.972  17.772   0.566  1.00 17.56           N  
ATOM    735  CA  GLY A  90      -4.264  16.355   0.419  1.00 17.09           C  
ATOM    736  C   GLY A  90      -4.197  15.861  -1.018  1.00 16.80           C  
ATOM    737  O   GLY A  90      -3.570  14.836  -1.290  1.00 16.59           O  
ATOM    738  N   PHE A  91      -4.840  16.589  -1.932  1.00 16.39           N  
ATOM    739  CA  PHE A  91      -4.827  16.233  -3.353  1.00 16.30           C  
ATOM    740  C   PHE A  91      -3.439  16.399  -3.987  1.00 16.35           C  
ATOM    741  O   PHE A  91      -2.929  15.485  -4.640  1.00 15.96           O  
ATOM    742  CB  PHE A  91      -5.866  17.048  -4.135  1.00 15.93           C  
ATOM    743  CG  PHE A  91      -5.719  16.941  -5.631  1.00 16.14           C  
ATOM    744  CD1 PHE A  91      -5.910  15.722  -6.280  1.00 14.83           C  
ATOM    745  CD2 PHE A  91      -5.390  18.059  -6.391  1.00 16.30           C  
ATOM    746  CE1 PHE A  91      -5.775  15.612  -7.650  1.00 15.32           C  
ATOM    747  CE2 PHE A  91      -5.256  17.961  -7.767  1.00 16.94           C  
ATOM    748  CZ  PHE A  91      -5.448  16.729  -8.399  1.00 16.95           C  
ATOM    749  N   PHE A  92      -2.847  17.572  -3.791  1.00 16.51           N  
ATOM    750  CA  PHE A  92      -1.564  17.911  -4.401  1.00 17.04           C  
ATOM    751  C   PHE A  92      -0.419  17.048  -3.893  1.00 17.09           C  
ATOM    752  O   PHE A  92       0.471  16.685  -4.671  1.00 17.19           O  
ATOM    753  CB  PHE A  92      -1.236  19.385  -4.172  1.00 16.97           C  
ATOM    754  CG  PHE A  92      -1.823  20.313  -5.201  1.00 18.93           C  
ATOM    755  CD1 PHE A  92      -3.117  20.792  -5.070  1.00 19.51           C  
ATOM    756  CD2 PHE A  92      -1.062  20.731  -6.295  1.00 21.09           C  
ATOM    757  CE1 PHE A  92      -3.655  21.666  -6.010  1.00 20.79           C  
ATOM    758  CE2 PHE A  92      -1.595  21.600  -7.245  1.00 21.27           C  
ATOM    759  CZ  PHE A  92      -2.892  22.064  -7.104  1.00 21.19           C  
ATOM    760  N   SER A  93      -0.450  16.705  -2.602  1.00 17.15           N  
ATOM    761  CA  SER A  93       0.670  16.004  -1.968  1.00 17.38           C  
ATOM    762  C   SER A  93       1.091  14.723  -2.699  1.00 17.39           C  
ATOM    763  O   SER A  93       2.287  14.436  -2.767  1.00 18.32           O  
ATOM    764  CB  SER A  93       0.411  15.722  -0.480  1.00 17.25           C  
ATOM    765  OG  SER A  93      -0.591  14.739  -0.294  1.00 17.25           O  
ATOM    766  N   THR A  94       0.125  13.971  -3.242  1.00 16.78           N  
ATOM    767  CA  THR A  94       0.422  12.746  -3.992  1.00 16.29           C  
ATOM    768  C   THR A  94       0.308  12.887  -5.506  1.00 16.48           C  
ATOM    769  O   THR A  94       0.928  12.110  -6.237  1.00 16.76           O  
ATOM    770  CB  THR A  94      -0.487  11.551  -3.589  1.00 16.44           C  
ATOM    771  CG2 THR A  94      -0.081  10.974  -2.240  1.00 15.95           C  
ATOM    772  OG1 THR A  94      -1.860  11.960  -3.566  1.00 16.46           O  
ATOM    773  N   ALA A  95      -0.496  13.842  -5.976  1.00 16.34           N  
ATOM    774  CA  ALA A  95      -0.727  14.021  -7.411  1.00 16.45           C  
ATOM    775  C   ALA A  95       0.536  14.430  -8.145  1.00 16.79           C  
ATOM    776  O   ALA A  95       0.719  14.067  -9.300  1.00 16.95           O  
ATOM    777  CB  ALA A  95      -1.853  15.022  -7.676  1.00 16.74           C  
ATOM    778  N   GLU A  96       1.412  15.175  -7.469  1.00 17.32           N  
ATOM    779  CA  GLU A  96       2.697  15.556  -8.049  1.00 17.96           C  
ATOM    780  C   GLU A  96       3.531  14.313  -8.354  1.00 17.88           C  
ATOM    781  O   GLU A  96       4.161  14.230  -9.407  1.00 17.90           O  
ATOM    782  CB  GLU A  96       3.461  16.509  -7.126  1.00 18.54           C  
ATOM    783  CG  GLU A  96       2.674  17.757  -6.718  1.00 20.36           C  
ATOM    784  CD  GLU A  96       2.572  18.797  -7.820  1.00 22.88           C  
ATOM    785  OE1 GLU A  96       3.061  18.567  -8.949  1.00 23.42           O  
ATOM    786  OE2 GLU A  96       2.011  19.873  -7.551  1.00 25.18           O1-
ATOM    787  N   SER A  97       3.488  13.343  -7.440  1.00 17.92           N  
ATOM    788  CA  SER A  97       4.165  12.060  -7.601  1.00 17.80           C  
ATOM    789  C   SER A  97       3.532  11.228  -8.708  1.00 17.54           C  
ATOM    790  O   SER A  97       4.234  10.556  -9.460  1.00 17.13           O  
ATOM    791  CB  SER A  97       4.141  11.267  -6.291  1.00 18.09           C  
ATOM    792  OG  SER A  97       4.711  12.027  -5.245  1.00 20.18           O  
ATOM    793  N   LEU A  98       2.206  11.266  -8.807  1.00 17.05           N  
ATOM    794  CA  LEU A  98       1.536  10.589  -9.916  1.00 16.76           C  
ATOM    795  C   LEU A  98       2.037  11.102 -11.265  1.00 16.12           C  
ATOM    796  O   LEU A  98       2.297  10.308 -12.166  1.00 16.40           O  
ATOM    797  CB  LEU A  98       0.015  10.706  -9.811  1.00 16.92           C  
ATOM    798  CG  LEU A  98      -0.628   9.989  -8.617  1.00 17.61           C  
ATOM    799  CD1 LEU A  98      -2.106  10.338  -8.535  1.00 17.40           C  
ATOM    800  CD2 LEU A  98      -0.428   8.472  -8.688  1.00 17.68           C  
ATOM    801  N   VAL A  99       2.186  12.424 -11.382  1.00 15.64           N  
ATOM    802  CA  VAL A  99       2.664  13.069 -12.606  1.00 15.05           C  
ATOM    803  C   VAL A  99       4.135  12.731 -12.857  1.00 14.55           C  
ATOM    804  O   VAL A  99       4.504  12.303 -13.957  1.00 14.58           O  
ATOM    805  CB  VAL A  99       2.466  14.632 -12.575  1.00 15.21           C  
ATOM    806  CG1 VAL A  99       3.030  15.283 -13.823  1.00 14.20           C  
ATOM    807  CG2 VAL A  99       1.004  14.996 -12.438  1.00 15.36           C  
ATOM    808  N   GLY A 100       4.962  12.924 -11.833  1.00 14.30           N  
ATOM    809  CA  GLY A 100       6.387  12.613 -11.907  1.00 14.04           C  
ATOM    810  C   GLY A 100       6.658  11.160 -12.260  1.00 13.98           C  
ATOM    811  O   GLY A 100       7.507  10.872 -13.111  1.00 13.80           O  
ATOM    812  N   ASN A 101       5.932  10.239 -11.626  1.00 14.01           N  
ATOM    813  CA  ASN A 101       6.127   8.815 -11.907  1.00 14.68           C  
ATOM    814  C   ASN A 101       5.700   8.437 -13.321  1.00 14.62           C  
ATOM    815  O   ASN A 101       6.341   7.600 -13.956  1.00 15.12           O  
ATOM    816  CB  ASN A 101       5.464   7.917 -10.852  1.00 14.52           C  
ATOM    817  CG  ASN A 101       6.147   8.014  -9.487  1.00 16.17           C  
ATOM    818  ND2 ASN A 101       7.370   8.511  -9.478  1.00 16.50           N  
ATOM    819  OD1 ASN A 101       5.571   7.654  -8.453  1.00 17.99           O  
ATOM    820  N   ASN A 102       4.643   9.073 -13.819  1.00 14.46           N  
ATOM    821  CA  ASN A 102       4.173   8.836 -15.188  1.00 14.60           C  
ATOM    822  C   ASN A 102       5.161   9.325 -16.264  1.00 14.72           C  
ATOM    823  O   ASN A 102       5.351   8.661 -17.279  1.00 15.25           O  
ATOM    824  CB  ASN A 102       2.789   9.464 -15.398  1.00 14.59           C  
ATOM    825  CG  ASN A 102       2.177   9.104 -16.743  1.00 14.74           C  
ATOM    826  ND2 ASN A 102       2.176  10.055 -17.669  1.00 14.77           N  
ATOM    827  OD1 ASN A 102       1.694   7.992 -16.937  1.00 16.12           O  
ATOM    828  N   ILE A 103       5.784  10.482 -16.043  1.00 14.76           N  
ATOM    829  CA  ILE A 103       6.823  10.973 -16.945  1.00 15.12           C  
ATOM    830  C   ILE A 103       7.886   9.900 -17.171  1.00 15.88           C  
ATOM    831  O   ILE A 103       8.200   9.541 -18.313  1.00 15.86           O  
ATOM    832  CB  ILE A 103       7.469  12.276 -16.419  1.00 15.03           C  
ATOM    833  CG1 ILE A 103       6.492  13.454 -16.573  1.00 14.36           C  
ATOM    834  CG2 ILE A 103       8.788  12.580 -17.151  1.00 14.66           C  
ATOM    835  CD1 ILE A 103       6.810  14.614 -15.668  1.00 13.65           C  
ATOM    836  N   VAL A 104       8.399   9.373 -16.067  1.00 16.28           N  
ATOM    837  CA  VAL A 104       9.460   8.387 -16.078  1.00 17.14           C  
ATOM    838  C   VAL A 104       9.004   6.995 -16.511  1.00 17.71           C  
ATOM    839  O   VAL A 104       9.644   6.348 -17.354  1.00 18.33           O  
ATOM    840  CB  VAL A 104      10.110   8.310 -14.678  1.00 17.24           C  
ATOM    841  CG1 VAL A 104      11.039   7.131 -14.588  1.00 17.44           C  
ATOM    842  CG2 VAL A 104      10.844   9.607 -14.393  1.00 16.41           C  
ATOM    843  N   LEU A 105       7.904   6.527 -15.937  1.00 17.78           N  
ATOM    844  CA  LEU A 105       7.502   5.143 -16.137  1.00 18.05           C  
ATOM    845  C   LEU A 105       6.702   4.920 -17.410  1.00 18.23           C  
ATOM    846  O   LEU A 105       6.644   3.801 -17.913  1.00 18.99           O  
ATOM    847  CB  LEU A 105       6.747   4.615 -14.914  1.00 18.03           C  
ATOM    848  CG  LEU A 105       7.558   4.607 -13.612  1.00 18.10           C  
ATOM    849  CD1 LEU A 105       6.693   4.131 -12.465  1.00 18.37           C  
ATOM    850  CD2 LEU A 105       8.810   3.750 -13.739  1.00 17.57           C  
ATOM    851  N   ALA A 106       6.108   5.980 -17.947  1.00 18.08           N  
ATOM    852  CA  ALA A 106       5.256   5.837 -19.124  1.00 17.93           C  
ATOM    853  C   ALA A 106       5.747   6.630 -20.323  1.00 17.73           C  
ATOM    854  O   ALA A 106       5.881   6.079 -21.413  1.00 18.39           O  
ATOM    855  CB  ALA A 106       3.815   6.212 -18.790  1.00 17.67           C  
ATOM    856  N   ILE A 107       6.006   7.920 -20.120  1.00 17.08           N  
ATOM    857  CA  ILE A 107       6.226   8.847 -21.228  1.00 16.49           C  
ATOM    858  C   ILE A 107       7.634   8.745 -21.823  1.00 16.64           C  
ATOM    859  O   ILE A 107       7.783   8.644 -23.039  1.00 17.30           O  
ATOM    860  CB  ILE A 107       5.873  10.325 -20.839  1.00 16.28           C  
ATOM    861  CG1 ILE A 107       4.386  10.465 -20.468  1.00 15.84           C  
ATOM    862  CG2 ILE A 107       6.210  11.298 -21.973  1.00 15.09           C  
ATOM    863  CD1 ILE A 107       3.989  11.888 -19.978  1.00 13.72           C  
ATOM    864  N   PHE A 108       8.652   8.775 -20.970  1.00 16.18           N  
ATOM    865  CA  PHE A 108      10.049   8.849 -21.405  1.00 16.17           C  
ATOM    866  C   PHE A 108      10.436   7.771 -22.415  1.00 16.81           C  
ATOM    867  O   PHE A 108      11.057   8.078 -23.439  1.00 16.70           O  
ATOM    868  CB  PHE A 108      10.964   8.786 -20.184  1.00 15.65           C  
ATOM    869  CG  PHE A 108      12.381   9.236 -20.431  1.00 14.44           C  
ATOM    870  CD1 PHE A 108      12.764  10.549 -20.153  1.00 14.69           C  
ATOM    871  CD2 PHE A 108      13.350   8.338 -20.872  1.00 12.91           C  
ATOM    872  CE1 PHE A 108      14.092  10.975 -20.333  1.00 13.67           C  
ATOM    873  CE2 PHE A 108      14.681   8.748 -21.063  1.00 14.10           C  
ATOM    874  CZ  PHE A 108      15.051  10.076 -20.788  1.00 13.68           C  
ATOM    875  N   LYS A 109      10.067   6.520 -22.126  1.00 17.57           N  
ATOM    876  CA  LYS A 109      10.442   5.380 -22.971  1.00 18.65           C  
ATOM    877  C   LYS A 109       9.970   5.556 -24.413  1.00 18.53           C  
ATOM    878  O   LYS A 109      10.691   5.227 -25.352  1.00 19.06           O  
ATOM    879  CB  LYS A 109       9.893   4.065 -22.398  1.00 19.10           C  
ATOM    880  CG  LYS A 109      10.497   2.812 -23.042  1.00 21.79           C  
ATOM    881  CD  LYS A 109       9.723   1.543 -22.676  1.00 24.58           C  
ATOM    882  CE  LYS A 109      10.015   0.430 -23.668  1.00 26.85           C  
ATOM    883  NZ  LYS A 109       9.185  -0.787 -23.412  1.00 29.04           N1+
ATOM    884  N   HIS A 110       8.772   6.107 -24.575  1.00 18.11           N  
ATOM    885  CA  HIS A 110       8.130   6.173 -25.881  1.00 18.20           C  
ATOM    886  C   HIS A 110       8.321   7.484 -26.626  1.00 17.90           C  
ATOM    887  O   HIS A 110       7.968   7.579 -27.796  1.00 18.50           O  
ATOM    888  CB  HIS A 110       6.645   5.828 -25.742  1.00 18.14           C  
ATOM    889  CG  HIS A 110       6.414   4.505 -25.088  1.00 18.24           C  
ATOM    890  CD2 HIS A 110       5.987   4.188 -23.843  1.00 17.74           C  
ATOM    891  ND1 HIS A 110       6.679   3.311 -25.722  1.00 17.63           N  
ATOM    892  CE1 HIS A 110       6.403   2.314 -24.903  1.00 18.11           C  
ATOM    893  NE2 HIS A 110       5.982   2.819 -23.757  1.00 18.85           N  
ATOM    894  N   VAL A 111       8.868   8.490 -25.953  1.00 17.78           N  
ATOM    895  CA  VAL A 111       9.283   9.714 -26.627  1.00 17.84           C  
ATOM    896  C   VAL A 111      10.740   9.517 -27.049  1.00 18.15           C  
ATOM    897  O   VAL A 111      11.674   9.716 -26.269  1.00 18.07           O  
ATOM    898  CB  VAL A 111       9.066  10.969 -25.750  1.00 17.81           C  
ATOM    899  CG1 VAL A 111       9.578  12.228 -26.451  1.00 17.52           C  
ATOM    900  CG2 VAL A 111       7.576  11.135 -25.413  1.00 17.42           C  
ATOM    901  N   THR A 112      10.902   9.122 -28.309  1.00 18.33           N  
ATOM    902  CA  THR A 112      12.171   8.668 -28.868  1.00 18.23           C  
ATOM    903  C   THR A 112      12.964   9.825 -29.487  1.00 18.43           C  
ATOM    904  O   THR A 112      13.275   9.823 -30.685  1.00 18.23           O  
ATOM    905  CB  THR A 112      11.922   7.616 -29.964  1.00 18.54           C  
ATOM    906  CG2 THR A 112      11.356   6.331 -29.377  1.00 17.94           C  
ATOM    907  OG1 THR A 112      10.998   8.149 -30.926  1.00 18.77           O  
ATOM    908  N   ASN A 113      13.296  10.803 -28.652  1.00 17.88           N  
ATOM    909  CA  ASN A 113      13.928  12.033 -29.102  1.00 17.28           C  
ATOM    910  C   ASN A 113      14.678  12.637 -27.930  1.00 16.82           C  
ATOM    911  O   ASN A 113      14.093  12.800 -26.848  1.00 16.46           O  
ATOM    912  CB  ASN A 113      12.871  13.017 -29.608  1.00 17.38           C  
ATOM    913  CG  ASN A 113      13.463  14.335 -30.042  1.00 17.83           C  
ATOM    914  ND2 ASN A 113      14.032  14.371 -31.246  1.00 18.51           N  
ATOM    915  OD1 ASN A 113      13.424  15.308 -29.301  1.00 18.10           O  
ATOM    916  N   PRO A 114      15.971  12.967 -28.133  1.00 16.44           N  
ATOM    917  CA  PRO A 114      16.820  13.425 -27.013  1.00 16.21           C  
ATOM    918  C   PRO A 114      16.450  14.801 -26.462  1.00 16.08           C  
ATOM    919  O   PRO A 114      16.404  14.968 -25.238  1.00 16.64           O  
ATOM    920  CB  PRO A 114      18.239  13.410 -27.601  1.00 16.11           C  
ATOM    921  CG  PRO A 114      18.033  13.509 -29.092  1.00 16.13           C  
ATOM    922  CD  PRO A 114      16.737  12.797 -29.381  1.00 16.41           C  
ATOM    923  N   GLU A 115      16.165  15.774 -27.325  1.00 15.81           N  
ATOM    924  CA  GLU A 115      15.822  17.115 -26.823  1.00 15.49           C  
ATOM    925  C   GLU A 115      14.475  17.139 -26.068  1.00 15.18           C  
ATOM    926  O   GLU A 115      14.319  17.857 -25.070  1.00 14.87           O  
ATOM    927  CB  GLU A 115      15.904  18.197 -27.917  1.00 15.85           C  
ATOM    928  CG  GLU A 115      14.971  18.016 -29.113  1.00 16.55           C  
ATOM    929  CD  GLU A 115      15.591  17.230 -30.261  1.00 18.39           C  
ATOM    930  OE1 GLU A 115      16.467  16.362 -30.025  1.00 18.85           O  
ATOM    931  OE2 GLU A 115      15.188  17.484 -31.416  1.00 19.55           O1-
ATOM    932  N   ALA A 116      13.521  16.331 -26.523  1.00 14.45           N  
ATOM    933  CA  ALA A 116      12.262  16.199 -25.809  1.00 14.04           C  
ATOM    934  C   ALA A 116      12.478  15.513 -24.447  1.00 14.01           C  
ATOM    935  O   ALA A 116      11.898  15.924 -23.435  1.00 13.97           O  
ATOM    936  CB  ALA A 116      11.243  15.465 -26.652  1.00 13.38           C  
ATOM    937  N   ARG A 117      13.335  14.494 -24.424  1.00 13.85           N  
ATOM    938  CA  ARG A 117      13.699  13.817 -23.177  1.00 13.93           C  
ATOM    939  C   ARG A 117      14.397  14.748 -22.201  1.00 14.19           C  
ATOM    940  O   ARG A 117      14.150  14.696 -21.003  1.00 13.99           O  
ATOM    941  CB  ARG A 117      14.571  12.590 -23.461  1.00 13.75           C  
ATOM    942  CG  ARG A 117      13.758  11.393 -23.918  1.00 13.33           C  
ATOM    943  CD  ARG A 117      14.639  10.273 -24.408  1.00 13.53           C  
ATOM    944  NE  ARG A 117      13.859   9.051 -24.586  1.00 13.37           N  
ATOM    945  CZ  ARG A 117      14.394   7.852 -24.778  1.00 16.37           C  
ATOM    946  NH1 ARG A 117      15.716   7.711 -24.833  1.00 16.11           N1+
ATOM    947  NH2 ARG A 117      13.612   6.790 -24.921  1.00 17.54           N  
ATOM    948  N   GLN A 118      15.267  15.603 -22.732  1.00 14.81           N  
ATOM    949  CA  GLN A 118      15.949  16.612 -21.946  1.00 15.25           C  
ATOM    950  C   GLN A 118      14.916  17.447 -21.180  1.00 14.92           C  
ATOM    951  O   GLN A 118      15.037  17.634 -19.965  1.00 15.02           O  
ATOM    952  CB  GLN A 118      16.832  17.471 -22.861  1.00 16.10           C  
ATOM    953  CG  GLN A 118      17.787  18.406 -22.148  1.00 17.94           C  
ATOM    954  CD  GLN A 118      19.177  17.824 -21.924  1.00 19.30           C  
ATOM    955  NE2 GLN A 118      20.118  18.700 -21.589  1.00 18.67           N  
ATOM    956  OE1 GLN A 118      19.408  16.612 -22.048  1.00 19.21           O  
ATOM    957  N   TYR A 119      13.874  17.905 -21.862  1.00 14.59           N  
ATOM    958  CA  TYR A 119      12.827  18.620 -21.155  1.00 14.46           C  
ATOM    959  C   TYR A 119      12.117  17.740 -20.098  1.00 13.95           C  
ATOM    960  O   TYR A 119      11.839  18.208 -18.978  1.00 13.59           O  
ATOM    961  CB  TYR A 119      11.791  19.274 -22.089  1.00 14.61           C  
ATOM    962  CG  TYR A 119      10.759  19.979 -21.238  1.00 15.82           C  
ATOM    963  CD1 TYR A 119      11.040  21.224 -20.684  1.00 17.14           C  
ATOM    964  CD2 TYR A 119       9.562  19.355 -20.889  1.00 16.69           C  
ATOM    965  CE1 TYR A 119      10.138  21.859 -19.863  1.00 19.23           C  
ATOM    966  CE2 TYR A 119       8.647  19.980 -20.050  1.00 19.03           C  
ATOM    967  CZ  TYR A 119       8.945  21.233 -19.549  1.00 19.62           C  
ATOM    968  OH  TYR A 119       8.060  21.878 -18.729  1.00 22.60           O  
ATOM    969  N   LEU A 120      11.827  16.487 -20.458  1.00 13.13           N  
ATOM    970  CA  LEU A 120      11.159  15.546 -19.540  1.00 13.17           C  
ATOM    971  C   LEU A 120      11.940  15.346 -18.238  1.00 13.19           C  
ATOM    972  O   LEU A 120      11.344  15.238 -17.168  1.00 13.15           O  
ATOM    973  CB  LEU A 120      10.876  14.188 -20.210  1.00 12.53           C  
ATOM    974  CG  LEU A 120       9.869  14.173 -21.369  1.00 12.97           C  
ATOM    975  CD1 LEU A 120       9.770  12.782 -22.011  1.00 12.70           C  
ATOM    976  CD2 LEU A 120       8.498  14.661 -20.918  1.00 11.28           C  
ATOM    977  N   LEU A 121      13.266  15.316 -18.338  1.00 13.33           N  
ATOM    978  CA  LEU A 121      14.120  15.270 -17.152  1.00 13.77           C  
ATOM    979  C   LEU A 121      13.927  16.468 -16.239  1.00 13.70           C  
ATOM    980  O   LEU A 121      13.745  16.311 -15.035  1.00 14.46           O  
ATOM    981  CB  LEU A 121      15.588  15.085 -17.539  1.00 13.77           C  
ATOM    982  CG  LEU A 121      15.871  13.718 -18.172  1.00 13.81           C  
ATOM    983  CD1 LEU A 121      17.349  13.558 -18.505  1.00 14.27           C  
ATOM    984  CD2 LEU A 121      15.389  12.589 -17.266  1.00 12.84           C  
ATOM    985  N   ARG A 122      13.946  17.660 -16.820  1.00 13.79           N  
ATOM    986  CA  ARG A 122      13.631  18.886 -16.093  1.00 13.79           C  
ATOM    987  C   ARG A 122      12.233  18.873 -15.466  1.00 13.66           C  
ATOM    988  O   ARG A 122      12.072  19.262 -14.310  1.00 13.85           O  
ATOM    989  CB  ARG A 122      13.785  20.105 -17.011  1.00 13.83           C  
ATOM    990  CG  ARG A 122      13.468  21.437 -16.356  1.00 14.11           C  
ATOM    991  CD  ARG A 122      14.436  21.763 -15.233  1.00 14.71           C  
ATOM    992  NE  ARG A 122      13.915  22.816 -14.366  1.00 14.53           N  
ATOM    993  CZ  ARG A 122      14.592  23.382 -13.373  1.00 15.03           C  
ATOM    994  NH1 ARG A 122      15.848  23.030 -13.123  1.00 15.46           N1+
ATOM    995  NH2 ARG A 122      14.015  24.321 -12.635  1.00 15.19           N  
ATOM    996  N   GLN A 123      11.232  18.426 -16.224  1.00 13.44           N  
ATOM    997  CA  GLN A 123       9.861  18.411 -15.723  1.00 13.65           C  
ATOM    998  C   GLN A 123       9.709  17.468 -14.534  1.00 13.65           C  
ATOM    999  O   GLN A 123       9.073  17.814 -13.545  1.00 14.06           O  
ATOM   1000  CB  GLN A 123       8.850  18.043 -16.820  1.00 13.47           C  
ATOM   1001  CG  GLN A 123       7.418  18.274 -16.379  1.00 14.17           C  
ATOM   1002  CD  GLN A 123       6.380  17.667 -17.294  1.00 16.16           C  
ATOM   1003  NE2 GLN A 123       5.169  17.501 -16.771  1.00 15.69           N  
ATOM   1004  OE1 GLN A 123       6.652  17.343 -18.450  1.00 17.83           O  
ATOM   1005  N   ALA A 124      10.308  16.288 -14.635  1.00 13.78           N  
ATOM   1006  CA  ALA A 124      10.211  15.280 -13.589  1.00 14.11           C  
ATOM   1007  C   ALA A 124      10.877  15.763 -12.296  1.00 14.25           C  
ATOM   1008  O   ALA A 124      10.352  15.552 -11.201  1.00 14.36           O  
ATOM   1009  CB  ALA A 124      10.829  13.968 -14.072  1.00 14.06           C  
ATOM   1010  N   PHE A 125      12.027  16.419 -12.422  1.00 14.08           N  
ATOM   1011  CA  PHE A 125      12.678  16.985 -11.248  1.00 14.25           C  
ATOM   1012  C   PHE A 125      11.815  18.104 -10.648  1.00 14.46           C  
ATOM   1013  O   PHE A 125      11.721  18.226  -9.426  1.00 14.24           O  
ATOM   1014  CB  PHE A 125      14.089  17.495 -11.553  1.00 13.63           C  
ATOM   1015  CG  PHE A 125      14.616  18.412 -10.499  1.00 15.11           C  
ATOM   1016  CD1 PHE A 125      14.754  19.775 -10.750  1.00 14.44           C  
ATOM   1017  CD2 PHE A 125      14.901  17.927  -9.217  1.00 15.20           C  
ATOM   1018  CE1 PHE A 125      15.200  20.627  -9.759  1.00 16.10           C  
ATOM   1019  CE2 PHE A 125      15.337  18.779  -8.221  1.00 15.74           C  
ATOM   1020  CZ  PHE A 125      15.500  20.126  -8.490  1.00 14.63           C  
ATOM   1021  N   GLU A 126      11.183  18.905 -11.508  1.00 14.52           N  
ATOM   1022  CA  GLU A 126      10.277  19.951 -11.036  1.00 14.84           C  
ATOM   1023  C   GLU A 126       9.132  19.372 -10.208  1.00 14.85           C  
ATOM   1024  O   GLU A 126       8.728  19.980  -9.212  1.00 15.00           O  
ATOM   1025  CB  GLU A 126       9.773  20.828 -12.192  1.00 14.77           C  
ATOM   1026  CG  GLU A 126      10.800  21.894 -12.602  1.00 15.80           C  
ATOM   1027  CD  GLU A 126      10.436  22.666 -13.873  1.00 17.70           C  
ATOM   1028  OE1 GLU A 126       9.313  22.488 -14.399  1.00 18.08           O  
ATOM   1029  OE2 GLU A 126      11.285  23.462 -14.343  1.00 17.05           O1-
ATOM   1030  N   GLU A 127       8.638  18.192 -10.599  1.00 14.72           N  
ATOM   1031  CA  GLU A 127       7.606  17.478  -9.827  1.00 14.94           C  
ATOM   1032  C   GLU A 127       8.122  17.004  -8.466  1.00 14.66           C  
ATOM   1033  O   GLU A 127       7.374  16.988  -7.484  1.00 14.65           O  
ATOM   1034  CB  GLU A 127       7.046  16.274 -10.596  1.00 14.77           C  
ATOM   1035  CG  GLU A 127       6.523  16.575 -12.001  1.00 16.20           C  
ATOM   1036  CD  GLU A 127       5.393  17.609 -12.042  1.00 18.53           C  
ATOM   1037  OE1 GLU A 127       4.822  17.956 -10.988  1.00 19.34           O  
ATOM   1038  OE2 GLU A 127       5.054  18.067 -13.153  1.00 20.36           O1-
ATOM   1039  N   ALA A 128       9.387  16.594  -8.422  1.00 14.36           N  
ATOM   1040  CA  ALA A 128      10.035  16.238  -7.159  1.00 14.58           C  
ATOM   1041  C   ALA A 128      10.083  17.447  -6.212  1.00 14.42           C  
ATOM   1042  O   ALA A 128       9.827  17.318  -5.022  1.00 14.15           O  
ATOM   1043  CB  ALA A 128      11.444  15.669  -7.406  1.00 14.41           C  
ATOM   1044  N   VAL A 129      10.383  18.622  -6.761  1.00 14.92           N  
ATOM   1045  CA  VAL A 129      10.391  19.871  -5.992  1.00 15.24           C  
ATOM   1046  C   VAL A 129       8.995  20.186  -5.460  1.00 15.49           C  
ATOM   1047  O   VAL A 129       8.834  20.564  -4.297  1.00 15.87           O  
ATOM   1048  CB  VAL A 129      10.906  21.048  -6.854  1.00 15.86           C  
ATOM   1049  CG1 VAL A 129      10.860  22.376  -6.085  1.00 15.39           C  
ATOM   1050  CG2 VAL A 129      12.312  20.761  -7.352  1.00 14.80           C  
ATOM   1051  N   HIS A 130       7.987  20.016  -6.312  1.00 15.46           N  
ATOM   1052  CA  HIS A 130       6.609  20.270  -5.920  1.00 15.77           C  
ATOM   1053  C   HIS A 130       6.207  19.350  -4.772  1.00 16.17           C  
ATOM   1054  O   HIS A 130       5.613  19.810  -3.797  1.00 16.75           O  
ATOM   1055  CB  HIS A 130       5.645  20.140  -7.107  1.00 15.53           C  
ATOM   1056  CG  HIS A 130       5.944  21.078  -8.236  1.00 15.46           C  
ATOM   1057  CD2 HIS A 130       6.805  22.120  -8.330  1.00 15.60           C  
ATOM   1058  ND1 HIS A 130       5.330  20.981  -9.464  1.00 16.03           N  
ATOM   1059  CE1 HIS A 130       5.785  21.930 -10.261  1.00 15.42           C  
ATOM   1060  NE2 HIS A 130       6.684  22.633  -9.599  1.00 15.51           N  
ATOM   1061  N   THR A 131       6.583  18.075  -4.862  1.00 15.95           N  
ATOM   1062  CA  THR A 131       6.341  17.116  -3.785  1.00 16.08           C  
ATOM   1063  C   THR A 131       7.020  17.549  -2.472  1.00 16.45           C  
ATOM   1064  O   THR A 131       6.431  17.434  -1.389  1.00 16.31           O  
ATOM   1065  CB  THR A 131       6.806  15.693  -4.181  1.00 15.58           C  
ATOM   1066  CG2 THR A 131       6.489  14.687  -3.089  1.00 14.74           C  
ATOM   1067  OG1 THR A 131       6.136  15.293  -5.377  1.00 15.82           O  
ATOM   1068  N   HIS A 132       8.255  18.034  -2.588  1.00 16.69           N  
ATOM   1069  CA  HIS A 132       9.014  18.564  -1.458  1.00 17.18           C  
ATOM   1070  C   HIS A 132       8.274  19.743  -0.817  1.00 17.29           C  
ATOM   1071  O   HIS A 132       8.194  19.844   0.409  1.00 17.76           O  
ATOM   1072  CB  HIS A 132      10.429  18.954  -1.923  1.00 17.24           C  
ATOM   1073  CG  HIS A 132      11.318  19.486  -0.839  1.00 18.03           C  
ATOM   1074  CD2 HIS A 132      11.202  19.461   0.511  1.00 17.70           C  
ATOM   1075  ND1 HIS A 132      12.491  20.160  -1.111  1.00 19.15           N  
ATOM   1076  CE1 HIS A 132      13.059  20.527   0.025  1.00 19.33           C  
ATOM   1077  NE2 HIS A 132      12.298  20.111   1.024  1.00 19.39           N  
ATOM   1078  N   THR A 133       7.713  20.607  -1.654  1.00 17.51           N  
ATOM   1079  CA  THR A 133       6.883  21.715  -1.206  1.00 17.90           C  
ATOM   1080  C   THR A 133       5.794  21.258  -0.241  1.00 17.53           C  
ATOM   1081  O   THR A 133       5.599  21.871   0.809  1.00 17.34           O  
ATOM   1082  CB  THR A 133       6.270  22.470  -2.418  1.00 18.11           C  
ATOM   1083  CG2 THR A 133       5.197  23.452  -1.995  1.00 18.72           C  
ATOM   1084  OG1 THR A 133       7.304  23.190  -3.092  1.00 20.02           O  
ATOM   1085  N   PHE A 134       5.096  20.178  -0.581  1.00 17.61           N  
ATOM   1086  CA  PHE A 134       3.990  19.720   0.271  1.00 17.96           C  
ATOM   1087  C   PHE A 134       4.442  19.085   1.582  1.00 17.97           C  
ATOM   1088  O   PHE A 134       3.794  19.266   2.609  1.00 18.17           O  
ATOM   1089  CB  PHE A 134       2.964  18.908  -0.524  1.00 17.43           C  
ATOM   1090  CG  PHE A 134       2.386  19.694  -1.669  1.00 18.38           C  
ATOM   1091  CD1 PHE A 134       1.474  20.723  -1.430  1.00 19.69           C  
ATOM   1092  CD2 PHE A 134       2.816  19.473  -2.966  1.00 17.76           C  
ATOM   1093  CE1 PHE A 134       0.980  21.502  -2.476  1.00 19.91           C  
ATOM   1094  CE2 PHE A 134       2.325  20.239  -4.021  1.00 19.53           C  
ATOM   1095  CZ  PHE A 134       1.409  21.259  -3.776  1.00 19.94           C  
ATOM   1096  N   LEU A 135       5.573  18.390   1.553  1.00 18.14           N  
ATOM   1097  CA  LEU A 135       6.197  17.921   2.786  1.00 18.72           C  
ATOM   1098  C   LEU A 135       6.611  19.094   3.681  1.00 18.77           C  
ATOM   1099  O   LEU A 135       6.354  19.089   4.894  1.00 19.20           O  
ATOM   1100  CB  LEU A 135       7.403  17.028   2.483  1.00 18.65           C  
ATOM   1101  CG  LEU A 135       8.215  16.590   3.705  1.00 20.06           C  
ATOM   1102  CD1 LEU A 135       7.407  15.625   4.586  1.00 20.72           C  
ATOM   1103  CD2 LEU A 135       9.529  15.966   3.287  1.00 20.02           C  
ATOM   1104  N   TYR A 136       7.237  20.096   3.069  1.00 18.74           N  
ATOM   1105  CA  TYR A 136       7.677  21.294   3.767  1.00 18.97           C  
ATOM   1106  C   TYR A 136       6.496  22.027   4.411  1.00 19.13           C  
ATOM   1107  O   TYR A 136       6.572  22.381   5.584  1.00 19.10           O  
ATOM   1108  CB  TYR A 136       8.466  22.196   2.809  1.00 18.95           C  
ATOM   1109  CG  TYR A 136       8.907  23.537   3.362  1.00 20.00           C  
ATOM   1110  CD1 TYR A 136       8.365  24.728   2.860  1.00 19.83           C  
ATOM   1111  CD2 TYR A 136       9.883  23.625   4.363  1.00 20.83           C  
ATOM   1112  CE1 TYR A 136       8.786  25.974   3.338  1.00 20.12           C  
ATOM   1113  CE2 TYR A 136      10.304  24.871   4.857  1.00 21.11           C  
ATOM   1114  CZ  TYR A 136       9.749  26.036   4.338  1.00 21.18           C  
ATOM   1115  OH  TYR A 136      10.156  27.263   4.811  1.00 21.96           O  
ATOM   1116  N   ILE A 137       5.404  22.215   3.669  1.00 19.15           N  
ATOM   1117  CA  ILE A 137       4.194  22.841   4.234  1.00 19.98           C  
ATOM   1118  C   ILE A 137       3.675  22.082   5.469  1.00 20.81           C  
ATOM   1119  O   ILE A 137       3.445  22.692   6.516  1.00 21.01           O  
ATOM   1120  CB  ILE A 137       3.060  23.049   3.180  1.00 19.74           C  
ATOM   1121  CG1 ILE A 137       3.495  24.087   2.134  1.00 19.09           C  
ATOM   1122  CG2 ILE A 137       1.750  23.493   3.864  1.00 19.31           C  
ATOM   1123  CD1 ILE A 137       2.621  24.154   0.890  1.00 18.63           C  
ATOM   1124  N   CYS A 138       3.525  20.762   5.336  1.00 21.42           N  
ATOM   1125  CA  CYS A 138       3.097  19.888   6.428  1.00 22.59           C  
ATOM   1126  C   CYS A 138       3.977  19.987   7.668  1.00 23.08           C  
ATOM   1127  O   CYS A 138       3.469  20.091   8.781  1.00 23.38           O  
ATOM   1128  CB  CYS A 138       3.059  18.427   5.968  1.00 22.43           C  
ATOM   1129  SG  CYS A 138       1.711  18.030   4.870  1.00 24.31           S  
ATOM   1130  N   GLU A 139       5.293  19.932   7.473  1.00 23.69           N  
ATOM   1131  CA  GLU A 139       6.226  19.998   8.591  1.00 24.39           C  
ATOM   1132  C   GLU A 139       6.171  21.368   9.257  1.00 24.49           C  
ATOM   1133  O   GLU A 139       6.105  21.458  10.490  1.00 24.75           O  
ATOM   1134  CB  GLU A 139       7.649  19.634   8.152  1.00 24.74           C  
ATOM   1135  CG  GLU A 139       7.807  18.141   7.818  1.00 27.34           C  
ATOM   1136  CD  GLU A 139       9.258  17.682   7.710  1.00 31.01           C  
ATOM   1137  OE1 GLU A 139      10.096  18.426   7.143  1.00 31.63           O  
ATOM   1138  OE2 GLU A 139       9.550  16.558   8.182  1.00 32.03           O1-
ATOM   1139  N   SER A 140       6.158  22.421   8.438  1.00 23.92           N  
ATOM   1140  CA  SER A 140       6.045  23.793   8.919  1.00 24.05           C  
ATOM   1141  C   SER A 140       4.780  24.031   9.743  1.00 24.37           C  
ATOM   1142  O   SER A 140       4.851  24.625  10.814  1.00 25.14           O  
ATOM   1143  CB  SER A 140       6.076  24.785   7.756  1.00 23.52           C  
ATOM   1144  OG  SER A 140       7.246  24.628   6.987  1.00 23.07           O  
ATOM   1145  N   LEU A 141       3.628  23.584   9.249  1.00 24.36           N  
ATOM   1146  CA  LEU A 141       2.361  23.845   9.944  1.00 24.92           C  
ATOM   1147  C   LEU A 141       2.030  22.819  11.036  1.00 24.88           C  
ATOM   1148  O   LEU A 141       1.025  22.953  11.735  1.00 25.22           O  
ATOM   1149  CB  LEU A 141       1.190  23.968   8.952  1.00 24.64           C  
ATOM   1150  CG  LEU A 141       1.248  25.040   7.854  1.00 24.99           C  
ATOM   1151  CD1 LEU A 141      -0.040  25.021   7.050  1.00 24.75           C  
ATOM   1152  CD2 LEU A 141       1.527  26.442   8.399  1.00 23.96           C  
ATOM   1153  N   GLY A 142       2.878  21.805  11.174  1.00 24.98           N  
ATOM   1154  CA  GLY A 142       2.678  20.744  12.156  1.00 24.98           C  
ATOM   1155  C   GLY A 142       1.495  19.856  11.831  1.00 24.85           C  
ATOM   1156  O   GLY A 142       0.846  19.330  12.728  1.00 24.89           O  
ATOM   1157  N   LEU A 143       1.205  19.697  10.545  1.00 24.87           N  
ATOM   1158  CA  LEU A 143       0.109  18.834  10.109  1.00 25.15           C  
ATOM   1159  C   LEU A 143       0.486  17.356  10.237  1.00 25.50           C  
ATOM   1160  O   LEU A 143       1.658  16.993  10.185  1.00 25.51           O  
ATOM   1161  CB  LEU A 143      -0.283  19.148   8.660  1.00 24.74           C  
ATOM   1162  CG  LEU A 143      -0.711  20.574   8.299  1.00 24.20           C  
ATOM   1163  CD1 LEU A 143      -1.026  20.671   6.811  1.00 23.41           C  
ATOM   1164  CD2 LEU A 143      -1.905  21.027   9.122  1.00 24.04           C  
ATOM   1165  N   ASP A 144      -0.516  16.508  10.425  1.00 26.15           N  
ATOM   1166  CA  ASP A 144      -0.295  15.073  10.420  1.00 26.76           C  
ATOM   1167  C   ASP A 144       0.001  14.681   8.971  1.00 26.40           C  
ATOM   1168  O   ASP A 144      -0.916  14.621   8.144  1.00 26.13           O  
ATOM   1169  CB  ASP A 144      -1.530  14.352  10.967  1.00 27.15           C  
ATOM   1170  CG  ASP A 144      -1.309  12.868  11.167  1.00 29.75           C  
ATOM   1171  OD1 ASP A 144      -0.519  12.258  10.409  1.00 31.16           O  
ATOM   1172  OD2 ASP A 144      -1.944  12.300  12.091  1.00 33.30           O1-
ATOM   1173  N   GLU A 145       1.282  14.446   8.672  1.00 26.19           N  
ATOM   1174  CA  GLU A 145       1.746  14.236   7.296  1.00 26.51           C  
ATOM   1175  C   GLU A 145       1.144  13.003   6.619  1.00 26.06           C  
ATOM   1176  O   GLU A 145       0.831  13.049   5.434  1.00 25.88           O  
ATOM   1177  CB  GLU A 145       3.288  14.254   7.189  1.00 26.90           C  
ATOM   1178  CG  GLU A 145       4.016  13.154   7.976  1.00 29.77           C  
ATOM   1179  CD  GLU A 145       5.546  13.278   7.948  1.00 33.84           C  
ATOM   1180  OE1 GLU A 145       6.076  14.400   7.745  1.00 35.24           O  
ATOM   1181  OE2 GLU A 145       6.222  12.238   8.147  1.00 35.12           O1-
ATOM   1182  N   LYS A 146       0.961  11.921   7.378  1.00 25.97           N  
ATOM   1183  CA  LYS A 146       0.335  10.697   6.863  1.00 25.80           C  
ATOM   1184  C   LYS A 146      -1.135  10.897   6.542  1.00 25.30           C  
ATOM   1185  O   LYS A 146      -1.673  10.254   5.645  1.00 25.11           O  
ATOM   1186  CB  LYS A 146       0.465   9.549   7.858  1.00 26.13           C  
ATOM   1187  CG  LYS A 146       1.855   8.979   7.990  1.00 27.55           C  
ATOM   1188  CD  LYS A 146       1.786   7.715   8.832  1.00 30.99           C  
ATOM   1189  CE  LYS A 146       3.149   7.234   9.230  1.00 32.14           C  
ATOM   1190  NZ  LYS A 146       3.032   5.923   9.909  1.00 33.64           N1+
ATOM   1191  N   GLU A 147      -1.782  11.789   7.281  1.00 24.70           N  
ATOM   1192  CA  GLU A 147      -3.177  12.114   7.035  1.00 24.40           C  
ATOM   1193  C   GLU A 147      -3.308  12.903   5.729  1.00 23.50           C  
ATOM   1194  O   GLU A 147      -4.205  12.642   4.924  1.00 23.34           O  
ATOM   1195  CB  GLU A 147      -3.745  12.892   8.223  1.00 24.93           C  
ATOM   1196  CG  GLU A 147      -5.145  13.417   8.047  1.00 26.74           C  
ATOM   1197  CD  GLU A 147      -5.542  14.345   9.182  1.00 30.06           C  
ATOM   1198  OE1 GLU A 147      -5.663  15.569   8.928  1.00 31.13           O  
ATOM   1199  OE2 GLU A 147      -5.703  13.855  10.325  1.00 30.03           O1-
ATOM   1200  N   ILE A 148      -2.394  13.850   5.520  1.00 22.53           N  
ATOM   1201  CA  ILE A 148      -2.387  14.672   4.308  1.00 21.38           C  
ATOM   1202  C   ILE A 148      -1.998  13.855   3.070  1.00 20.65           C  
ATOM   1203  O   ILE A 148      -2.682  13.909   2.042  1.00 20.48           O  
ATOM   1204  CB  ILE A 148      -1.478  15.938   4.466  1.00 21.68           C  
ATOM   1205  CG1 ILE A 148      -1.912  16.787   5.680  1.00 21.26           C  
ATOM   1206  CG2 ILE A 148      -1.461  16.770   3.184  1.00 20.63           C  
ATOM   1207  CD1 ILE A 148      -3.416  17.111   5.747  1.00 20.67           C  
ATOM   1208  N   PHE A 149      -0.921  13.087   3.174  1.00 19.75           N  
ATOM   1209  CA  PHE A 149      -0.449  12.297   2.036  1.00 19.15           C  
ATOM   1210  C   PHE A 149      -1.363  11.127   1.658  1.00 18.91           C  
ATOM   1211  O   PHE A 149      -1.474  10.785   0.482  1.00 19.03           O  
ATOM   1212  CB  PHE A 149       0.990  11.844   2.248  1.00 18.72           C  
ATOM   1213  CG  PHE A 149       2.003  12.901   1.920  1.00 17.80           C  
ATOM   1214  CD1 PHE A 149       2.145  14.032   2.730  1.00 17.08           C  
ATOM   1215  CD2 PHE A 149       2.804  12.779   0.799  1.00 16.68           C  
ATOM   1216  CE1 PHE A 149       3.066  15.012   2.428  1.00 16.55           C  
ATOM   1217  CE2 PHE A 149       3.732  13.768   0.483  1.00 17.03           C  
ATOM   1218  CZ  PHE A 149       3.861  14.886   1.304  1.00 16.62           C  
ATOM   1219  N   ASN A 150      -2.025  10.528   2.645  1.00 18.67           N  
ATOM   1220  CA  ASN A 150      -2.962   9.434   2.382  1.00 18.34           C  
ATOM   1221  C   ASN A 150      -4.373   9.920   2.047  1.00 18.02           C  
ATOM   1222  O   ASN A 150      -5.298   9.113   1.914  1.00 18.21           O  
ATOM   1223  CB  ASN A 150      -2.987   8.449   3.559  1.00 18.67           C  
ATOM   1224  CG  ASN A 150      -3.656   7.139   3.216  1.00 19.36           C  
ATOM   1225  ND2 ASN A 150      -4.685   6.787   3.973  1.00 20.96           N  
ATOM   1226  OD1 ASN A 150      -3.252   6.446   2.284  1.00 21.47           O  
ATOM   1227  N   ALA A 151      -4.539  11.233   1.896  1.00 17.75           N  
ATOM   1228  CA  ALA A 151      -5.862  11.821   1.618  1.00 17.87           C  
ATOM   1229  C   ALA A 151      -6.563  11.221   0.401  1.00 17.95           C  
ATOM   1230  O   ALA A 151      -7.782  11.064   0.406  1.00 17.92           O  
ATOM   1231  CB  ALA A 151      -5.767  13.322   1.475  1.00 17.54           C  
ATOM   1232  N   TYR A 152      -5.798  10.877  -0.634  1.00 18.31           N  
ATOM   1233  CA  TYR A 152      -6.387  10.284  -1.843  1.00 18.86           C  
ATOM   1234  C   TYR A 152      -6.903   8.851  -1.652  1.00 19.19           C  
ATOM   1235  O   TYR A 152      -7.461   8.258  -2.570  1.00 19.52           O  
ATOM   1236  CB  TYR A 152      -5.459  10.432  -3.063  1.00 18.80           C  
ATOM   1237  CG  TYR A 152      -4.305   9.453  -3.209  1.00 18.83           C  
ATOM   1238  CD1 TYR A 152      -3.880   9.053  -4.478  1.00 19.66           C  
ATOM   1239  CD2 TYR A 152      -3.623   8.949  -2.101  1.00 19.32           C  
ATOM   1240  CE1 TYR A 152      -2.820   8.173  -4.639  1.00 19.75           C  
ATOM   1241  CE2 TYR A 152      -2.564   8.059  -2.250  1.00 18.87           C  
ATOM   1242  CZ  TYR A 152      -2.167   7.684  -3.520  1.00 20.12           C  
ATOM   1243  OH  TYR A 152      -1.122   6.814  -3.682  1.00 20.45           O  
ATOM   1244  N   ASN A 153      -6.724   8.313  -0.450  1.00 19.65           N  
ATOM   1245  CA  ASN A 153      -7.344   7.052  -0.070  1.00 20.31           C  
ATOM   1246  C   ASN A 153      -8.481   7.239   0.939  1.00 20.86           C  
ATOM   1247  O   ASN A 153      -9.261   6.314   1.169  1.00 21.05           O  
ATOM   1248  CB  ASN A 153      -6.294   6.091   0.486  1.00 20.25           C  
ATOM   1249  CG  ASN A 153      -5.348   5.595  -0.578  1.00 20.38           C  
ATOM   1250  ND2 ASN A 153      -4.047   5.691  -0.307  1.00 20.23           N  
ATOM   1251  OD1 ASN A 153      -5.777   5.136  -1.639  1.00 19.34           O  
ATOM   1252  N   GLU A 154      -8.578   8.442   1.507  1.00 20.95           N  
ATOM   1253  CA  GLU A 154      -9.506   8.738   2.607  1.00 21.95           C  
ATOM   1254  C   GLU A 154     -10.660   9.677   2.235  1.00 21.80           C  
ATOM   1255  O   GLU A 154     -11.651   9.754   2.959  1.00 22.30           O  
ATOM   1256  CB  GLU A 154      -8.747   9.341   3.805  1.00 21.88           C  
ATOM   1257  CG  GLU A 154      -7.962   8.339   4.669  1.00 24.68           C  
ATOM   1258  CD  GLU A 154      -6.804   8.995   5.442  1.00 28.19           C  
ATOM   1259  OE1 GLU A 154      -6.691  10.252   5.443  1.00 30.25           O  
ATOM   1260  OE2 GLU A 154      -5.989   8.254   6.033  1.00 27.41           O1-
ATOM   1261  N   ARG A 155     -10.521  10.419   1.141  1.00 21.49           N  
ATOM   1262  CA  ARG A 155     -11.533  11.395   0.760  1.00 21.05           C  
ATOM   1263  C   ARG A 155     -12.088  11.078  -0.631  1.00 20.78           C  
ATOM   1264  O   ARG A 155     -11.356  11.114  -1.627  1.00 20.20           O  
ATOM   1265  CB  ARG A 155     -10.960  12.809   0.834  1.00 21.15           C  
ATOM   1266  CG  ARG A 155     -11.999  13.923   0.826  1.00 22.99           C  
ATOM   1267  CD  ARG A 155     -12.591  14.188   2.210  1.00 25.51           C  
ATOM   1268  NE  ARG A 155     -13.766  15.051   2.112  1.00 27.88           N  
ATOM   1269  CZ  ARG A 155     -14.720  15.158   3.036  1.00 31.29           C  
ATOM   1270  NH1 ARG A 155     -14.664  14.455   4.164  1.00 32.14           N1+
ATOM   1271  NH2 ARG A 155     -15.751  15.971   2.823  1.00 32.93           N  
ATOM   1272  N   ALA A 156     -13.385  10.767  -0.673  1.00 20.21           N  
ATOM   1273  CA  ALA A 156     -14.075  10.308  -1.882  1.00 20.10           C  
ATOM   1274  C   ALA A 156     -13.840  11.172  -3.128  1.00 19.73           C  
ATOM   1275  O   ALA A 156     -13.486  10.648  -4.186  1.00 20.16           O  
ATOM   1276  CB  ALA A 156     -15.593  10.141  -1.609  1.00 19.75           C  
ATOM   1277  N   ALA A 157     -14.035  12.482  -3.000  1.00 19.20           N  
ATOM   1278  CA  ALA A 157     -13.895  13.396  -4.142  1.00 19.18           C  
ATOM   1279  C   ALA A 157     -12.453  13.479  -4.676  1.00 18.67           C  
ATOM   1280  O   ALA A 157     -12.244  13.748  -5.864  1.00 18.37           O  
ATOM   1281  CB  ALA A 157     -14.433  14.788  -3.795  1.00 18.90           C  
ATOM   1282  N   ILE A 158     -11.472  13.246  -3.802  1.00 18.36           N  
ATOM   1283  CA  ILE A 158     -10.068  13.157  -4.232  1.00 18.25           C  
ATOM   1284  C   ILE A 158      -9.769  11.808  -4.900  1.00 18.55           C  
ATOM   1285  O   ILE A 158      -9.174  11.769  -5.982  1.00 18.66           O  
ATOM   1286  CB  ILE A 158      -9.054  13.436  -3.087  1.00 17.78           C  
ATOM   1287  CG1 ILE A 158      -9.333  14.800  -2.433  1.00 17.55           C  
ATOM   1288  CG2 ILE A 158      -7.615  13.369  -3.616  1.00 17.32           C  
ATOM   1289  CD1 ILE A 158      -8.358  15.194  -1.295  1.00 15.38           C  
ATOM   1290  N   LYS A 159     -10.183  10.714  -4.257  1.00 18.96           N  
ATOM   1291  CA  LYS A 159      -9.994   9.373  -4.805  1.00 19.19           C  
ATOM   1292  C   LYS A 159     -10.623   9.246  -6.195  1.00 19.13           C  
ATOM   1293  O   LYS A 159     -10.047   8.606  -7.080  1.00 19.32           O  
ATOM   1294  CB  LYS A 159     -10.555   8.303  -3.857  1.00 19.62           C  
ATOM   1295  CG  LYS A 159     -10.303   6.858  -4.309  1.00 20.40           C  
ATOM   1296  CD  LYS A 159     -10.794   5.850  -3.276  1.00 23.68           C  
ATOM   1297  CE  LYS A 159     -11.148   4.490  -3.905  1.00 24.93           C  
ATOM   1298  NZ  LYS A 159      -9.957   3.742  -4.379  1.00 26.56           N1+
ATOM   1299  N   ALA A 160     -11.798   9.851  -6.375  1.00 18.94           N  
ATOM   1300  CA  ALA A 160     -12.506   9.818  -7.658  1.00 19.06           C  
ATOM   1301  C   ALA A 160     -11.650  10.397  -8.786  1.00 18.90           C  
ATOM   1302  O   ALA A 160     -11.568   9.818  -9.866  1.00 18.53           O  
ATOM   1303  CB  ALA A 160     -13.847  10.540  -7.555  1.00 18.93           C  
ATOM   1304  N   LYS A 161     -10.990  11.522  -8.509  1.00 19.01           N  
ATOM   1305  CA  LYS A 161     -10.050  12.124  -9.449  1.00 19.22           C  
ATOM   1306  C   LYS A 161      -8.864  11.218  -9.789  1.00 19.34           C  
ATOM   1307  O   LYS A 161      -8.532  11.039 -10.969  1.00 19.34           O  
ATOM   1308  CB  LYS A 161      -9.565  13.481  -8.935  1.00 18.94           C  
ATOM   1309  CG  LYS A 161     -10.609  14.579  -9.077  1.00 20.56           C  
ATOM   1310  CD  LYS A 161     -10.316  15.780  -8.182  1.00 21.27           C  
ATOM   1311  CE  LYS A 161      -9.078  16.525  -8.619  1.00 21.51           C  
ATOM   1312  NZ  LYS A 161      -8.913  17.760  -7.808  1.00 22.14           N1+
ATOM   1313  N   ASP A 162      -8.228  10.651  -8.767  1.00 19.31           N  
ATOM   1314  CA  ASP A 162      -7.057   9.809  -8.991  1.00 19.58           C  
ATOM   1315  C   ASP A 162      -7.397   8.417  -9.549  1.00 19.68           C  
ATOM   1316  O   ASP A 162      -6.575   7.830 -10.257  1.00 19.36           O  
ATOM   1317  CB  ASP A 162      -6.174   9.731  -7.738  1.00 19.81           C  
ATOM   1318  CG  ASP A 162      -5.610  11.100  -7.328  1.00 21.47           C  
ATOM   1319  OD1 ASP A 162      -5.414  11.967  -8.201  1.00 24.31           O  
ATOM   1320  OD2 ASP A 162      -5.368  11.324  -6.125  1.00 23.24           O1-
ATOM   1321  N   ASP A 163      -8.597   7.904  -9.251  1.00 19.73           N  
ATOM   1322  CA  ASP A 163      -9.090   6.667  -9.887  1.00 20.20           C  
ATOM   1323  C   ASP A 163      -9.312   6.904 -11.374  1.00 19.98           C  
ATOM   1324  O   ASP A 163      -9.074   6.021 -12.193  1.00 19.89           O  
ATOM   1325  CB  ASP A 163     -10.407   6.184  -9.260  1.00 20.48           C  
ATOM   1326  CG  ASP A 163     -10.203   5.445  -7.945  1.00 22.11           C  
ATOM   1327  OD1 ASP A 163      -9.040   5.154  -7.584  1.00 22.53           O  
ATOM   1328  OD2 ASP A 163     -11.223   5.152  -7.268  1.00 24.19           O1-
ATOM   1329  N   PHE A 164      -9.768   8.109 -11.707  1.00 19.86           N  
ATOM   1330  CA  PHE A 164      -9.976   8.505 -13.089  1.00 20.23           C  
ATOM   1331  C   PHE A 164      -8.633   8.630 -13.799  1.00 20.40           C  
ATOM   1332  O   PHE A 164      -8.495   8.201 -14.936  1.00 20.02           O  
ATOM   1333  CB  PHE A 164     -10.764   9.814 -13.142  1.00 19.99           C  
ATOM   1334  CG  PHE A 164     -10.887  10.413 -14.515  1.00 20.34           C  
ATOM   1335  CD1 PHE A 164     -10.151  11.537 -14.858  1.00 20.15           C  
ATOM   1336  CD2 PHE A 164     -11.759   9.872 -15.455  1.00 20.38           C  
ATOM   1337  CE1 PHE A 164     -10.271  12.114 -16.130  1.00 21.46           C  
ATOM   1338  CE2 PHE A 164     -11.884  10.434 -16.730  1.00 21.31           C  
ATOM   1339  CZ  PHE A 164     -11.146  11.566 -17.065  1.00 20.79           C  
ATOM   1340  N   GLN A 165      -7.651   9.211 -13.111  1.00 21.30           N  
ATOM   1341  CA  GLN A 165      -6.296   9.325 -13.634  1.00 21.87           C  
ATOM   1342  C   GLN A 165      -5.692   7.955 -13.946  1.00 22.63           C  
ATOM   1343  O   GLN A 165      -5.061   7.777 -14.990  1.00 22.51           O  
ATOM   1344  CB  GLN A 165      -5.400  10.081 -12.654  1.00 22.01           C  
ATOM   1345  CG  GLN A 165      -4.191  10.729 -13.318  1.00 22.14           C  
ATOM   1346  CD  GLN A 165      -4.591  11.795 -14.316  1.00 23.19           C  
ATOM   1347  NE2 GLN A 165      -3.774  11.978 -15.341  1.00 22.82           N  
ATOM   1348  OE1 GLN A 165      -5.629  12.449 -14.167  1.00 24.89           O  
ATOM   1349  N   MET A 166      -5.895   7.001 -13.038  1.00 23.43           N  
ATOM   1350  CA  MET A 166      -5.444   5.623 -13.224  1.00 25.10           C  
ATOM   1351  C   MET A 166      -6.051   4.995 -14.484  1.00 25.35           C  
ATOM   1352  O   MET A 166      -5.354   4.320 -15.233  1.00 25.59           O  
ATOM   1353  CB  MET A 166      -5.777   4.783 -11.985  1.00 25.58           C  
ATOM   1354  CG  MET A 166      -5.236   3.353 -11.995  1.00 28.95           C  
ATOM   1355  SD  MET A 166      -3.440   3.219 -12.243  1.00 36.46           S  
ATOM   1356  CE  MET A 166      -2.815   4.175 -10.852  1.00 35.08           C  
ATOM   1357  N   GLU A 167      -7.342   5.232 -14.711  1.00 25.91           N  
ATOM   1358  CA  GLU A 167      -8.043   4.711 -15.887  1.00 26.77           C  
ATOM   1359  C   GLU A 167      -7.506   5.320 -17.193  1.00 26.83           C  
ATOM   1360  O   GLU A 167      -7.185   4.597 -18.140  1.00 26.90           O  
ATOM   1361  CB  GLU A 167      -9.553   4.941 -15.746  1.00 26.98           C  
ATOM   1362  CG  GLU A 167     -10.400   4.327 -16.856  1.00 28.51           C  
ATOM   1363  CD  GLU A 167     -11.784   4.963 -16.967  1.00 29.79           C  
ATOM   1364  OE1 GLU A 167     -12.404   5.244 -15.920  1.00 29.10           O  
ATOM   1365  OE2 GLU A 167     -12.256   5.172 -18.107  1.00 30.58           O1-
ATOM   1366  N   ILE A 168      -7.376   6.643 -17.228  1.00 27.08           N  
ATOM   1367  CA  ILE A 168      -6.896   7.336 -18.435  1.00 27.58           C  
ATOM   1368  C   ILE A 168      -5.397   7.124 -18.715  1.00 27.57           C  
ATOM   1369  O   ILE A 168      -4.953   7.297 -19.854  1.00 27.73           O  
ATOM   1370  CB  ILE A 168      -7.274   8.839 -18.444  1.00 27.51           C  
ATOM   1371  CG1 ILE A 168      -6.590   9.580 -17.293  1.00 28.15           C  
ATOM   1372  CG2 ILE A 168      -8.783   8.992 -18.372  1.00 28.21           C  
ATOM   1373  CD1 ILE A 168      -7.122  10.986 -17.040  1.00 29.70           C  
ATOM   1374  N   THR A 169      -4.637   6.746 -17.682  1.00 27.61           N  
ATOM   1375  CA  THR A 169      -3.229   6.333 -17.816  1.00 27.68           C  
ATOM   1376  C   THR A 169      -3.090   5.204 -18.843  1.00 28.18           C  
ATOM   1377  O   THR A 169      -2.072   5.101 -19.534  1.00 28.27           O  
ATOM   1378  CB  THR A 169      -2.640   5.869 -16.446  1.00 27.71           C  
ATOM   1379  CG2 THR A 169      -1.228   5.290 -16.589  1.00 27.47           C  
ATOM   1380  OG1 THR A 169      -2.593   6.973 -15.536  1.00 27.35           O  
ATOM   1381  N   GLY A 170      -4.120   4.364 -18.929  1.00 28.62           N  
ATOM   1382  CA  GLY A 170      -4.187   3.275 -19.909  1.00 28.95           C  
ATOM   1383  C   GLY A 170      -3.228   2.130 -19.631  1.00 29.21           C  
ATOM   1384  O   GLY A 170      -2.719   1.985 -18.519  1.00 29.07           O  
ATOM   1385  N   LYS A 171      -2.979   1.320 -20.655  1.00 29.57           N  
ATOM   1386  CA  LYS A 171      -2.084   0.164 -20.547  1.00 30.07           C  
ATOM   1387  C   LYS A 171      -0.613   0.535 -20.772  1.00 29.52           C  
ATOM   1388  O   LYS A 171       0.224  -0.341 -20.979  1.00 29.79           O  
ATOM   1389  CB  LYS A 171      -2.501  -0.926 -21.550  1.00 30.77           C  
ATOM   1390  CG  LYS A 171      -3.864  -1.561 -21.277  1.00 32.49           C  
ATOM   1391  CD  LYS A 171      -4.161  -2.685 -22.271  1.00 35.81           C  
ATOM   1392  CE  LYS A 171      -5.357  -3.529 -21.814  1.00 37.84           C  
ATOM   1393  NZ  LYS A 171      -5.462  -4.827 -22.561  1.00 39.55           N1+
ATOM   1394  N   VAL A 172      -0.296   1.826 -20.704  1.00 28.85           N  
ATOM   1395  CA  VAL A 172       1.037   2.321 -21.068  1.00 28.51           C  
ATOM   1396  C   VAL A 172       2.164   1.723 -20.207  1.00 28.39           C  
ATOM   1397  O   VAL A 172       3.296   1.591 -20.673  1.00 28.41           O  
ATOM   1398  CB  VAL A 172       1.075   3.880 -21.105  1.00 28.30           C  
ATOM   1399  CG1 VAL A 172       2.474   4.401 -21.455  1.00 28.63           C  
ATOM   1400  CG2 VAL A 172       0.085   4.390 -22.121  1.00 27.26           C  
ATOM   1401  N   LEU A 173       1.843   1.335 -18.975  1.00 28.19           N  
ATOM   1402  CA  LEU A 173       2.834   0.746 -18.075  1.00 28.32           C  
ATOM   1403  C   LEU A 173       3.079  -0.736 -18.338  1.00 28.22           C  
ATOM   1404  O   LEU A 173       4.124  -1.259 -17.962  1.00 28.37           O  
ATOM   1405  CB  LEU A 173       2.454   0.956 -16.601  1.00 28.23           C  
ATOM   1406  CG  LEU A 173       2.385   2.387 -16.057  1.00 29.10           C  
ATOM   1407  CD1 LEU A 173       2.437   2.361 -14.528  1.00 29.54           C  
ATOM   1408  CD2 LEU A 173       3.511   3.243 -16.597  1.00 28.50           C  
ATOM   1409  N   ASP A 174       2.105  -1.392 -18.970  1.00 28.13           N  
ATOM   1410  CA  ASP A 174       2.169  -2.813 -19.340  1.00 28.16           C  
ATOM   1411  C   ASP A 174       3.471  -3.126 -20.085  1.00 27.36           C  
ATOM   1412  O   ASP A 174       3.827  -2.413 -21.022  1.00 26.80           O  
ATOM   1413  CB  ASP A 174       0.959  -3.151 -20.221  1.00 28.68           C  
ATOM   1414  CG  ASP A 174       0.698  -4.641 -20.346  1.00 30.66           C  
ATOM   1415  OD1 ASP A 174      -0.407  -5.067 -19.952  1.00 33.98           O  
ATOM   1416  OD2 ASP A 174       1.561  -5.387 -20.855  1.00 32.35           O1-
ATOM   1417  N   PRO A 175       4.188  -4.191 -19.664  1.00 27.10           N  
ATOM   1418  CA  PRO A 175       5.449  -4.553 -20.333  1.00 26.55           C  
ATOM   1419  C   PRO A 175       5.249  -4.837 -21.826  1.00 26.18           C  
ATOM   1420  O   PRO A 175       6.154  -4.610 -22.622  1.00 25.90           O  
ATOM   1421  CB  PRO A 175       5.892  -5.825 -19.597  1.00 26.75           C  
ATOM   1422  CG  PRO A 175       5.172  -5.794 -18.271  1.00 27.01           C  
ATOM   1423  CD  PRO A 175       3.866  -5.110 -18.549  1.00 27.23           C  
ATOM   1424  N   ASN A 176       4.054  -5.299 -22.184  1.00 25.82           N  
ATOM   1425  CA  ASN A 176       3.695  -5.606 -23.567  1.00 25.75           C  
ATOM   1426  C   ASN A 176       3.257  -4.392 -24.405  1.00 24.92           C  
ATOM   1427  O   ASN A 176       3.006  -4.529 -25.602  1.00 24.85           O  
ATOM   1428  CB  ASN A 176       2.583  -6.661 -23.576  1.00 26.35           C  
ATOM   1429  CG  ASN A 176       2.524  -7.437 -24.869  1.00 28.24           C  
ATOM   1430  ND2 ASN A 176       3.670  -7.954 -25.300  1.00 27.71           N  
ATOM   1431  OD1 ASN A 176       1.454  -7.582 -25.475  1.00 29.97           O  
ATOM   1432  N   PHE A 177       3.158  -3.216 -23.782  1.00 23.75           N  
ATOM   1433  CA  PHE A 177       2.685  -2.016 -24.479  1.00 22.80           C  
ATOM   1434  C   PHE A 177       3.697  -1.462 -25.477  1.00 22.42           C  
ATOM   1435  O   PHE A 177       4.878  -1.336 -25.167  1.00 21.68           O  
ATOM   1436  CB  PHE A 177       2.280  -0.904 -23.508  1.00 22.30           C  
ATOM   1437  CG  PHE A 177       1.801   0.339 -24.200  1.00 21.87           C  
ATOM   1438  CD1 PHE A 177       2.667   1.412 -24.413  1.00 21.44           C  
ATOM   1439  CD2 PHE A 177       0.496   0.425 -24.682  1.00 21.44           C  
ATOM   1440  CE1 PHE A 177       2.231   2.557 -25.074  1.00 20.72           C  
ATOM   1441  CE2 PHE A 177       0.056   1.567 -25.348  1.00 21.30           C  
ATOM   1442  CZ  PHE A 177       0.927   2.630 -25.543  1.00 20.90           C  
ATOM   1443  N   ARG A 178       3.206  -1.112 -26.665  1.00 22.25           N  
ATOM   1444  CA  ARG A 178       4.037  -0.527 -27.721  1.00 22.29           C  
ATOM   1445  C   ARG A 178       3.283   0.578 -28.453  1.00 22.01           C  
ATOM   1446  O   ARG A 178       2.054   0.578 -28.492  1.00 21.78           O  
ATOM   1447  CB  ARG A 178       4.477  -1.600 -28.727  1.00 22.52           C  
ATOM   1448  CG  ARG A 178       5.436  -2.645 -28.174  1.00 22.53           C  
ATOM   1449  CD  ARG A 178       5.849  -3.635 -29.258  1.00 23.06           C  
ATOM   1450  NE  ARG A 178       6.562  -2.986 -30.359  1.00 23.69           N  
ATOM   1451  CZ  ARG A 178       7.874  -2.745 -30.388  1.00 24.48           C  
ATOM   1452  NH1 ARG A 178       8.659  -3.097 -29.376  1.00 24.08           N1+
ATOM   1453  NH2 ARG A 178       8.409  -2.145 -31.444  1.00 24.75           N  
ATOM   1454  N   THR A 179       4.029   1.508 -29.042  1.00 22.01           N  
ATOM   1455  CA  THR A 179       3.440   2.643 -29.761  1.00 22.26           C  
ATOM   1456  C   THR A 179       3.493   2.488 -31.288  1.00 23.05           C  
ATOM   1457  O   THR A 179       3.006   3.352 -32.014  1.00 22.74           O  
ATOM   1458  CB  THR A 179       4.120   3.974 -29.375  1.00 21.72           C  
ATOM   1459  CG2 THR A 179       3.866   4.305 -27.906  1.00 21.06           C  
ATOM   1460  OG1 THR A 179       5.532   3.871 -29.606  1.00 21.29           O  
ATOM   1461  N   ASP A 180       4.066   1.390 -31.779  1.00 23.90           N  
ATOM   1462  CA  ASP A 180       4.210   1.220 -33.231  1.00 25.24           C  
ATOM   1463  C   ASP A 180       2.981   0.622 -33.933  1.00 25.75           C  
ATOM   1464  O   ASP A 180       3.100  -0.173 -34.863  1.00 26.64           O  
ATOM   1465  CB  ASP A 180       5.528   0.516 -33.605  1.00 25.48           C  
ATOM   1466  CG  ASP A 180       5.730  -0.806 -32.882  1.00 26.88           C  
ATOM   1467  OD1 ASP A 180       4.901  -1.185 -32.024  1.00 28.08           O  
ATOM   1468  OD2 ASP A 180       6.742  -1.474 -33.183  1.00 28.58           O1-
ATOM   1469  N   SER A 181       1.801   0.997 -33.458  1.00 26.12           N  
ATOM   1470  CA  SER A 181       0.540   0.712 -34.138  1.00 26.34           C  
ATOM   1471  C   SER A 181      -0.371   1.907 -33.902  1.00 26.12           C  
ATOM   1472  O   SER A 181      -0.142   2.682 -32.969  1.00 26.00           O  
ATOM   1473  CB  SER A 181      -0.101  -0.570 -33.598  1.00 26.65           C  
ATOM   1474  OG  SER A 181      -0.614  -0.375 -32.289  1.00 26.73           O  
ATOM   1475  N   VAL A 182      -1.397   2.060 -34.738  1.00 26.24           N  
ATOM   1476  CA  VAL A 182      -2.349   3.162 -34.588  1.00 25.92           C  
ATOM   1477  C   VAL A 182      -2.950   3.163 -33.186  1.00 25.67           C  
ATOM   1478  O   VAL A 182      -2.955   4.195 -32.512  1.00 25.26           O  
ATOM   1479  CB  VAL A 182      -3.471   3.133 -35.679  1.00 26.39           C  
ATOM   1480  CG1 VAL A 182      -4.649   4.011 -35.285  1.00 25.52           C  
ATOM   1481  CG2 VAL A 182      -2.916   3.584 -37.037  1.00 26.74           C  
ATOM   1482  N   GLU A 183      -3.439   2.000 -32.754  1.00 25.65           N  
ATOM   1483  CA  GLU A 183      -4.122   1.871 -31.465  1.00 25.68           C  
ATOM   1484  C   GLU A 183      -3.186   2.163 -30.298  1.00 24.28           C  
ATOM   1485  O   GLU A 183      -3.562   2.865 -29.363  1.00 24.17           O  
ATOM   1486  CB  GLU A 183      -4.759   0.484 -31.304  1.00 26.40           C  
ATOM   1487  CG  GLU A 183      -5.890   0.182 -32.300  1.00 29.37           C  
ATOM   1488  CD  GLU A 183      -5.441  -0.678 -33.489  1.00 33.48           C  
ATOM   1489  OE1 GLU A 183      -4.253  -0.617 -33.895  1.00 34.07           O  
ATOM   1490  OE2 GLU A 183      -6.293  -1.428 -34.018  1.00 36.28           O1-
ATOM   1491  N   GLY A 184      -1.969   1.623 -30.369  1.00 23.38           N  
ATOM   1492  CA  GLY A 184      -0.938   1.886 -29.375  1.00 21.55           C  
ATOM   1493  C   GLY A 184      -0.653   3.371 -29.217  1.00 20.57           C  
ATOM   1494  O   GLY A 184      -0.652   3.893 -28.103  1.00 19.86           O  
ATOM   1495  N   LEU A 185      -0.427   4.058 -30.334  1.00 19.87           N  
ATOM   1496  CA  LEU A 185      -0.085   5.478 -30.287  1.00 19.29           C  
ATOM   1497  C   LEU A 185      -1.261   6.348 -29.833  1.00 19.18           C  
ATOM   1498  O   LEU A 185      -1.054   7.356 -29.165  1.00 19.25           O  
ATOM   1499  CB  LEU A 185       0.482   5.961 -31.621  1.00 19.02           C  
ATOM   1500  CG  LEU A 185       1.006   7.397 -31.694  1.00 18.32           C  
ATOM   1501  CD1 LEU A 185       2.066   7.668 -30.623  1.00 17.56           C  
ATOM   1502  CD2 LEU A 185       1.552   7.679 -33.085  1.00 16.92           C  
ATOM   1503  N   GLN A 186      -2.479   5.952 -30.193  1.00 19.17           N  
ATOM   1504  CA  GLN A 186      -3.696   6.599 -29.700  1.00 19.29           C  
ATOM   1505  C   GLN A 186      -3.787   6.508 -28.170  1.00 19.13           C  
ATOM   1506  O   GLN A 186      -4.065   7.498 -27.502  1.00 18.49           O  
ATOM   1507  CB  GLN A 186      -4.959   5.996 -30.353  1.00 19.24           C  
ATOM   1508  CG  GLN A 186      -5.203   6.467 -31.793  1.00 19.60           C  
ATOM   1509  CD  GLN A 186      -6.355   5.737 -32.487  1.00 20.33           C  
ATOM   1510  NE2 GLN A 186      -7.027   6.427 -33.402  1.00 17.83           N  
ATOM   1511  OE1 GLN A 186      -6.627   4.569 -32.208  1.00 20.53           O  
ATOM   1512  N   GLU A 187      -3.546   5.312 -27.637  1.00 19.37           N  
ATOM   1513  CA  GLU A 187      -3.527   5.084 -26.198  1.00 19.76           C  
ATOM   1514  C   GLU A 187      -2.441   5.907 -25.505  1.00 19.13           C  
ATOM   1515  O   GLU A 187      -2.668   6.445 -24.423  1.00 19.15           O  
ATOM   1516  CB  GLU A 187      -3.365   3.590 -25.896  1.00 20.17           C  
ATOM   1517  CG  GLU A 187      -3.436   3.239 -24.410  1.00 23.95           C  
ATOM   1518  CD  GLU A 187      -4.519   2.216 -24.078  1.00 29.04           C  
ATOM   1519  OE1 GLU A 187      -5.326   1.867 -24.978  1.00 31.66           O  
ATOM   1520  OE2 GLU A 187      -4.569   1.764 -22.910  1.00 29.35           O1-
ATOM   1521  N   PHE A 188      -1.274   6.016 -26.138  1.00 18.69           N  
ATOM   1522  CA  PHE A 188      -0.191   6.841 -25.616  1.00 18.20           C  
ATOM   1523  C   PHE A 188      -0.588   8.313 -25.574  1.00 17.96           C  
ATOM   1524  O   PHE A 188      -0.349   8.998 -24.576  1.00 17.53           O  
ATOM   1525  CB  PHE A 188       1.092   6.665 -26.438  1.00 17.93           C  
ATOM   1526  CG  PHE A 188       2.278   7.406 -25.874  1.00 17.72           C  
ATOM   1527  CD1 PHE A 188       2.785   7.079 -24.625  1.00 17.24           C  
ATOM   1528  CD2 PHE A 188       2.888   8.421 -26.596  1.00 17.18           C  
ATOM   1529  CE1 PHE A 188       3.883   7.758 -24.096  1.00 17.30           C  
ATOM   1530  CE2 PHE A 188       3.980   9.107 -26.079  1.00 17.70           C  
ATOM   1531  CZ  PHE A 188       4.483   8.767 -24.822  1.00 18.03           C  
ATOM   1532  N   VAL A 189      -1.193   8.785 -26.660  1.00 17.73           N  
ATOM   1533  CA  VAL A 189      -1.672  10.159 -26.742  1.00 17.90           C  
ATOM   1534  C   VAL A 189      -2.744  10.468 -25.685  1.00 17.69           C  
ATOM   1535  O   VAL A 189      -2.743  11.558 -25.117  1.00 17.90           O  
ATOM   1536  CB  VAL A 189      -2.149  10.524 -28.178  1.00 18.19           C  
ATOM   1537  CG1 VAL A 189      -2.890  11.869 -28.193  1.00 18.49           C  
ATOM   1538  CG2 VAL A 189      -0.961  10.588 -29.122  1.00 18.01           C  
ATOM   1539  N   LYS A 190      -3.629   9.509 -25.412  1.00 17.48           N  
ATOM   1540  CA  LYS A 190      -4.636   9.659 -24.356  1.00 17.50           C  
ATOM   1541  C   LYS A 190      -4.020   9.823 -22.968  1.00 16.97           C  
ATOM   1542  O   LYS A 190      -4.548  10.569 -22.142  1.00 16.81           O  
ATOM   1543  CB  LYS A 190      -5.634   8.500 -24.365  1.00 18.02           C  
ATOM   1544  CG  LYS A 190      -6.703   8.588 -25.472  1.00 19.14           C  
ATOM   1545  CD  LYS A 190      -7.819   7.550 -25.265  1.00 22.14           C  
ATOM   1546  CE  LYS A 190      -7.448   6.197 -25.873  1.00 24.77           C  
ATOM   1547  NZ  LYS A 190      -8.254   5.059 -25.329  1.00 26.37           N1+
ATOM   1548  N   ASN A 191      -2.911   9.122 -22.720  1.00 16.73           N  
ATOM   1549  CA  ASN A 191      -2.132   9.277 -21.485  1.00 16.27           C  
ATOM   1550  C   ASN A 191      -1.569  10.702 -21.398  1.00 15.79           C  
ATOM   1551  O   ASN A 191      -1.631  11.333 -20.345  1.00 15.73           O  
ATOM   1552  CB  ASN A 191      -1.019   8.210 -21.417  1.00 16.51           C  
ATOM   1553  CG  ASN A 191      -0.081   8.382 -20.213  1.00 16.40           C  
ATOM   1554  ND2 ASN A 191      -0.077   7.394 -19.317  1.00 14.40           N  
ATOM   1555  OD1 ASN A 191       0.660   9.365 -20.119  1.00 16.28           O  
ATOM   1556  N   LEU A 192      -1.055  11.207 -22.516  1.00 15.31           N  
ATOM   1557  CA  LEU A 192      -0.538  12.580 -22.589  1.00 14.88           C  
ATOM   1558  C   LEU A 192      -1.622  13.630 -22.316  1.00 14.86           C  
ATOM   1559  O   LEU A 192      -1.392  14.578 -21.566  1.00 14.76           O  
ATOM   1560  CB  LEU A 192       0.143  12.842 -23.935  1.00 14.50           C  
ATOM   1561  CG  LEU A 192       1.335  11.956 -24.325  1.00 15.04           C  
ATOM   1562  CD1 LEU A 192       1.778  12.271 -25.742  1.00 13.81           C  
ATOM   1563  CD2 LEU A 192       2.510  12.106 -23.351  1.00 15.06           C  
ATOM   1564  N   VAL A 193      -2.795  13.454 -22.927  1.00 14.78           N  
ATOM   1565  CA  VAL A 193      -3.963  14.291 -22.651  1.00 14.47           C  
ATOM   1566  C   VAL A 193      -4.342  14.185 -21.168  1.00 14.40           C  
ATOM   1567  O   VAL A 193      -4.544  15.200 -20.494  1.00 14.44           O  
ATOM   1568  CB  VAL A 193      -5.163  13.897 -23.563  1.00 14.95           C  
ATOM   1569  CG1 VAL A 193      -6.440  14.616 -23.153  1.00 14.15           C  
ATOM   1570  CG2 VAL A 193      -4.832  14.182 -25.037  1.00 15.15           C  
ATOM   1571  N   GLY A 194      -4.399  12.961 -20.659  1.00 14.05           N  
ATOM   1572  CA  GLY A 194      -4.729  12.721 -19.258  1.00 14.50           C  
ATOM   1573  C   GLY A 194      -3.817  13.431 -18.271  1.00 14.59           C  
ATOM   1574  O   GLY A 194      -4.282  13.990 -17.282  1.00 14.19           O  
ATOM   1575  N   TYR A 195      -2.515  13.420 -18.538  1.00 15.03           N  
ATOM   1576  CA  TYR A 195      -1.577  14.040 -17.612  1.00 15.69           C  
ATOM   1577  C   TYR A 195      -1.334  15.510 -17.872  1.00 15.84           C  
ATOM   1578  O   TYR A 195      -1.441  16.306 -16.950  1.00 16.44           O  
ATOM   1579  CB  TYR A 195      -0.274  13.236 -17.493  1.00 15.62           C  
ATOM   1580  CG  TYR A 195      -0.455  12.020 -16.617  1.00 16.58           C  
ATOM   1581  CD1 TYR A 195      -0.212  12.079 -15.248  1.00 16.43           C  
ATOM   1582  CD2 TYR A 195      -0.912  10.821 -17.153  1.00 18.19           C  
ATOM   1583  CE1 TYR A 195      -0.405  10.970 -14.436  1.00 17.26           C  
ATOM   1584  CE2 TYR A 195      -1.103   9.705 -16.352  1.00 18.84           C  
ATOM   1585  CZ  TYR A 195      -0.844   9.786 -15.002  1.00 18.36           C  
ATOM   1586  OH  TYR A 195      -1.028   8.672 -14.223  1.00 19.56           O  
ATOM   1587  N   TYR A 196      -1.024  15.889 -19.106  1.00 16.13           N  
ATOM   1588  CA  TYR A 196      -0.744  17.303 -19.389  1.00 16.82           C  
ATOM   1589  C   TYR A 196      -1.999  18.185 -19.377  1.00 17.40           C  
ATOM   1590  O   TYR A 196      -2.020  19.235 -18.742  1.00 17.57           O  
ATOM   1591  CB  TYR A 196       0.017  17.475 -20.707  1.00 16.44           C  
ATOM   1592  CG  TYR A 196       1.452  17.033 -20.615  1.00 16.77           C  
ATOM   1593  CD1 TYR A 196       2.411  17.853 -20.019  1.00 16.17           C  
ATOM   1594  CD2 TYR A 196       1.852  15.791 -21.112  1.00 15.05           C  
ATOM   1595  CE1 TYR A 196       3.722  17.464 -19.928  1.00 16.34           C  
ATOM   1596  CE2 TYR A 196       3.167  15.386 -21.018  1.00 16.52           C  
ATOM   1597  CZ  TYR A 196       4.099  16.229 -20.422  1.00 16.88           C  
ATOM   1598  OH  TYR A 196       5.412  15.839 -20.315  1.00 16.97           O  
ATOM   1599  N   ILE A 197      -3.034  17.749 -20.089  1.00 18.13           N  
ATOM   1600  CA  ILE A 197      -4.238  18.551 -20.268  1.00 18.52           C  
ATOM   1601  C   ILE A 197      -5.144  18.447 -19.042  1.00 18.33           C  
ATOM   1602  O   ILE A 197      -5.589  19.463 -18.510  1.00 18.39           O  
ATOM   1603  CB  ILE A 197      -5.018  18.131 -21.551  1.00 19.03           C  
ATOM   1604  CG1 ILE A 197      -4.109  18.135 -22.794  1.00 19.63           C  
ATOM   1605  CG2 ILE A 197      -6.303  18.960 -21.732  1.00 19.14           C  
ATOM   1606  CD1 ILE A 197      -3.463  19.479 -23.143  1.00 20.41           C  
ATOM   1607  N   ILE A 198      -5.410  17.226 -18.590  1.00 18.03           N  
ATOM   1608  CA  ILE A 198      -6.418  17.026 -17.556  1.00 18.25           C  
ATOM   1609  C   ILE A 198      -5.831  17.250 -16.168  1.00 18.53           C  
ATOM   1610  O   ILE A 198      -6.250  18.164 -15.460  1.00 18.79           O  
ATOM   1611  CB  ILE A 198      -7.120  15.649 -17.678  1.00 17.92           C  
ATOM   1612  CG1 ILE A 198      -8.042  15.643 -18.900  1.00 18.30           C  
ATOM   1613  CG2 ILE A 198      -7.891  15.317 -16.392  1.00 17.91           C  
ATOM   1614  CD1 ILE A 198      -8.633  14.278 -19.267  1.00 17.14           C  
ATOM   1615  N   MET A 199      -4.858  16.427 -15.790  1.00 18.56           N  
ATOM   1616  CA  MET A 199      -4.254  16.527 -14.469  1.00 19.04           C  
ATOM   1617  C   MET A 199      -3.581  17.897 -14.268  1.00 18.84           C  
ATOM   1618  O   MET A 199      -4.003  18.672 -13.417  1.00 18.65           O  
ATOM   1619  CB  MET A 199      -3.292  15.356 -14.221  1.00 19.08           C  
ATOM   1620  CG  MET A 199      -2.483  15.446 -12.931  1.00 20.73           C  
ATOM   1621  SD  MET A 199      -3.465  15.315 -11.433  1.00 26.40           S  
ATOM   1622  CE  MET A 199      -3.566  13.547 -11.199  1.00 23.49           C  
ATOM   1623  N   GLU A 200      -2.571  18.205 -15.072  1.00 18.79           N  
ATOM   1624  CA  GLU A 200      -1.852  19.467 -14.931  1.00 19.18           C  
ATOM   1625  C   GLU A 200      -2.645  20.678 -15.416  1.00 19.33           C  
ATOM   1626  O   GLU A 200      -2.620  21.730 -14.781  1.00 19.79           O  
ATOM   1627  CB  GLU A 200      -0.478  19.385 -15.593  1.00 19.24           C  
ATOM   1628  CG  GLU A 200       0.433  18.354 -14.899  1.00 20.15           C  
ATOM   1629  CD  GLU A 200       1.785  18.191 -15.565  1.00 21.53           C  
ATOM   1630  OE1 GLU A 200       1.846  17.700 -16.712  1.00 22.79           O  
ATOM   1631  OE2 GLU A 200       2.795  18.533 -14.923  1.00 22.15           O1-
ATOM   1632  N   GLY A 201      -3.379  20.516 -16.511  1.00 19.49           N  
ATOM   1633  CA  GLY A 201      -4.066  21.635 -17.141  1.00 19.71           C  
ATOM   1634  C   GLY A 201      -5.407  22.032 -16.553  1.00 19.66           C  
ATOM   1635  O   GLY A 201      -5.856  23.157 -16.757  1.00 19.56           O  
ATOM   1636  N   ILE A 202      -6.059  21.117 -15.837  1.00 19.76           N  
ATOM   1637  CA  ILE A 202      -7.389  21.392 -15.293  1.00 19.82           C  
ATOM   1638  C   ILE A 202      -7.453  21.188 -13.777  1.00 20.04           C  
ATOM   1639  O   ILE A 202      -7.780  22.130 -13.048  1.00 20.28           O  
ATOM   1640  CB  ILE A 202      -8.502  20.579 -16.010  1.00 20.00           C  
ATOM   1641  CG1 ILE A 202      -8.550  20.921 -17.507  1.00 20.43           C  
ATOM   1642  CG2 ILE A 202      -9.867  20.836 -15.353  1.00 19.81           C  
ATOM   1643  CD1 ILE A 202      -9.464  20.001 -18.350  1.00 21.18           C  
ATOM   1644  N   PHE A 203      -7.150  19.974 -13.304  1.00 19.75           N  
ATOM   1645  CA  PHE A 203      -7.196  19.685 -11.869  1.00 19.50           C  
ATOM   1646  C   PHE A 203      -6.301  20.636 -11.082  1.00 20.05           C  
ATOM   1647  O   PHE A 203      -6.729  21.194 -10.078  1.00 20.27           O  
ATOM   1648  CB  PHE A 203      -6.790  18.240 -11.551  1.00 19.20           C  
ATOM   1649  CG  PHE A 203      -7.767  17.185 -12.027  1.00 18.15           C  
ATOM   1650  CD1 PHE A 203      -7.347  15.858 -12.149  1.00 15.90           C  
ATOM   1651  CD2 PHE A 203      -9.084  17.502 -12.355  1.00 16.25           C  
ATOM   1652  CE1 PHE A 203      -8.214  14.871 -12.586  1.00 16.13           C  
ATOM   1653  CE2 PHE A 203      -9.962  16.521 -12.793  1.00 16.69           C  
ATOM   1654  CZ  PHE A 203      -9.528  15.197 -12.905  1.00 16.86           C  
ATOM   1655  N   PHE A 204      -5.070  20.833 -11.546  1.00 20.33           N  
ATOM   1656  CA  PHE A 204      -4.109  21.675 -10.822  1.00 20.79           C  
ATOM   1657  C   PHE A 204      -4.482  23.159 -10.797  1.00 21.36           C  
ATOM   1658  O   PHE A 204      -4.385  23.811  -9.746  1.00 21.12           O  
ATOM   1659  CB  PHE A 204      -2.676  21.481 -11.352  1.00 20.64           C  
ATOM   1660  CG  PHE A 204      -2.039  20.166 -10.942  1.00 20.62           C  
ATOM   1661  CD1 PHE A 204      -2.692  19.290 -10.081  1.00 20.50           C  
ATOM   1662  CD2 PHE A 204      -0.771  19.825 -11.394  1.00 20.60           C  
ATOM   1663  CE1 PHE A 204      -2.098  18.088  -9.695  1.00 21.89           C  
ATOM   1664  CE2 PHE A 204      -0.164  18.623 -11.007  1.00 21.14           C  
ATOM   1665  CZ  PHE A 204      -0.832  17.752 -10.158  1.00 20.73           C  
ATOM   1666  N   TYR A 205      -4.898  23.686 -11.952  1.00 21.86           N  
ATOM   1667  CA  TYR A 205      -5.299  25.095 -12.069  1.00 22.27           C  
ATOM   1668  C   TYR A 205      -6.461  25.454 -11.151  1.00 22.58           C  
ATOM   1669  O   TYR A 205      -6.460  26.517 -10.531  1.00 23.26           O  
ATOM   1670  CB  TYR A 205      -5.597  25.474 -13.527  1.00 22.06           C  
ATOM   1671  CG  TYR A 205      -4.343  25.815 -14.303  1.00 22.03           C  
ATOM   1672  CD1 TYR A 205      -3.494  24.814 -14.757  1.00 21.38           C  
ATOM   1673  CD2 TYR A 205      -3.997  27.137 -14.561  1.00 22.27           C  
ATOM   1674  CE1 TYR A 205      -2.334  25.112 -15.449  1.00 22.68           C  
ATOM   1675  CE2 TYR A 205      -2.833  27.448 -15.265  1.00 23.49           C  
ATOM   1676  CZ  TYR A 205      -2.008  26.424 -15.705  1.00 23.59           C  
ATOM   1677  OH  TYR A 205      -0.849  26.700 -16.404  1.00 25.63           O  
ATOM   1678  N   SER A 206      -7.438  24.561 -11.043  1.00 22.78           N  
ATOM   1679  CA  SER A 206      -8.542  24.758 -10.107  1.00 23.13           C  
ATOM   1680  C   SER A 206      -8.057  24.895  -8.662  1.00 22.78           C  
ATOM   1681  O   SER A 206      -8.557  25.728  -7.918  1.00 23.33           O  
ATOM   1682  CB  SER A 206      -9.563  23.629 -10.234  1.00 23.16           C  
ATOM   1683  OG  SER A 206     -10.550  23.698  -9.212  1.00 24.72           O  
ATOM   1684  N   GLY A 207      -7.087  24.076  -8.268  1.00 22.59           N  
ATOM   1685  CA  GLY A 207      -6.483  24.177  -6.938  1.00 21.91           C  
ATOM   1686  C   GLY A 207      -5.627  25.425  -6.789  1.00 21.89           C  
ATOM   1687  O   GLY A 207      -5.572  26.024  -5.708  1.00 21.53           O  
ATOM   1688  N   PHE A 208      -4.960  25.822  -7.873  1.00 21.71           N  
ATOM   1689  CA  PHE A 208      -4.195  27.067  -7.878  1.00 22.11           C  
ATOM   1690  C   PHE A 208      -5.088  28.229  -7.443  1.00 22.51           C  
ATOM   1691  O   PHE A 208      -4.714  29.003  -6.565  1.00 22.65           O  
ATOM   1692  CB  PHE A 208      -3.573  27.364  -9.251  1.00 21.70           C  
ATOM   1693  CG  PHE A 208      -2.480  26.408  -9.657  1.00 21.31           C  
ATOM   1694  CD1 PHE A 208      -1.782  25.663  -8.715  1.00 21.06           C  
ATOM   1695  CD2 PHE A 208      -2.135  26.268 -10.994  1.00 20.67           C  
ATOM   1696  CE1 PHE A 208      -0.774  24.789  -9.112  1.00 20.39           C  
ATOM   1697  CE2 PHE A 208      -1.127  25.403 -11.386  1.00 19.09           C  
ATOM   1698  CZ  PHE A 208      -0.452  24.668 -10.449  1.00 18.43           C  
ATOM   1699  N   VAL A 209      -6.274  28.318  -8.040  1.00 23.00           N  
ATOM   1700  CA  VAL A 209      -7.233  29.382  -7.724  1.00 23.90           C  
ATOM   1701  C   VAL A 209      -7.623  29.412  -6.247  1.00 24.36           C  
ATOM   1702  O   VAL A 209      -7.668  30.480  -5.638  1.00 24.80           O  
ATOM   1703  CB  VAL A 209      -8.512  29.276  -8.589  1.00 23.94           C  
ATOM   1704  CG1 VAL A 209      -9.577  30.268  -8.116  1.00 24.33           C  
ATOM   1705  CG2 VAL A 209      -8.180  29.517 -10.033  1.00 23.57           C  
ATOM   1706  N   MET A 210      -7.910  28.245  -5.682  1.00 24.68           N  
ATOM   1707  CA  MET A 210      -8.344  28.160  -4.286  1.00 25.52           C  
ATOM   1708  C   MET A 210      -7.268  28.671  -3.336  1.00 25.30           C  
ATOM   1709  O   MET A 210      -7.564  29.410  -2.407  1.00 25.39           O  
ATOM   1710  CB  MET A 210      -8.720  26.720  -3.908  1.00 25.67           C  
ATOM   1711  CG  MET A 210      -9.793  26.105  -4.786  1.00 27.71           C  
ATOM   1712  SD  MET A 210     -10.740  24.857  -3.910  1.00 31.41           S  
ATOM   1713  CE  MET A 210     -11.369  23.884  -5.277  1.00 30.25           C  
ATOM   1714  N   ILE A 211      -6.021  28.275  -3.570  1.00 25.12           N  
ATOM   1715  CA  ILE A 211      -4.930  28.682  -2.683  1.00 24.92           C  
ATOM   1716  C   ILE A 211      -4.528  30.129  -2.923  1.00 25.31           C  
ATOM   1717  O   ILE A 211      -4.297  30.868  -1.968  1.00 25.56           O  
ATOM   1718  CB  ILE A 211      -3.711  27.728  -2.780  1.00 24.85           C  
ATOM   1719  CG1 ILE A 211      -4.087  26.321  -2.283  1.00 24.21           C  
ATOM   1720  CG2 ILE A 211      -2.489  28.290  -2.020  1.00 24.12           C  
ATOM   1721  CD1 ILE A 211      -4.591  26.254  -0.839  1.00 24.92           C  
ATOM   1722  N   LEU A 212      -4.471  30.539  -4.190  1.00 25.19           N  
ATOM   1723  CA  LEU A 212      -4.054  31.899  -4.522  1.00 25.75           C  
ATOM   1724  C   LEU A 212      -5.075  32.966  -4.120  1.00 26.03           C  
ATOM   1725  O   LEU A 212      -4.714  34.126  -3.978  1.00 26.28           O  
ATOM   1726  CB  LEU A 212      -3.658  32.029  -6.000  1.00 25.70           C  
ATOM   1727  CG  LEU A 212      -2.428  31.221  -6.444  1.00 26.14           C  
ATOM   1728  CD1 LEU A 212      -2.178  31.418  -7.933  1.00 27.51           C  
ATOM   1729  CD2 LEU A 212      -1.172  31.565  -5.636  1.00 26.56           C  
ATOM   1730  N   SER A 213      -6.331  32.565  -3.930  1.00 26.26           N  
ATOM   1731  CA  SER A 213      -7.354  33.439  -3.348  1.00 27.00           C  
ATOM   1732  C   SER A 213      -7.043  33.780  -1.886  1.00 26.90           C  
ATOM   1733  O   SER A 213      -7.268  34.905  -1.462  1.00 27.11           O  
ATOM   1734  CB  SER A 213      -8.743  32.811  -3.454  1.00 27.12           C  
ATOM   1735  OG  SER A 213      -9.091  32.574  -4.810  1.00 28.62           O  
ATOM   1736  N   PHE A 214      -6.524  32.817  -1.125  1.00 26.68           N  
ATOM   1737  CA  PHE A 214      -6.016  33.105   0.223  1.00 26.73           C  
ATOM   1738  C   PHE A 214      -4.872  34.113   0.153  1.00 27.15           C  
ATOM   1739  O   PHE A 214      -4.885  35.131   0.861  1.00 26.99           O  
ATOM   1740  CB  PHE A 214      -5.559  31.828   0.938  1.00 26.36           C  
ATOM   1741  CG  PHE A 214      -6.689  30.986   1.458  1.00 25.77           C  
ATOM   1742  CD1 PHE A 214      -7.183  29.929   0.709  1.00 24.81           C  
ATOM   1743  CD2 PHE A 214      -7.258  31.253   2.703  1.00 25.97           C  
ATOM   1744  CE1 PHE A 214      -8.234  29.139   1.184  1.00 25.74           C  
ATOM   1745  CE2 PHE A 214      -8.311  30.477   3.190  1.00 26.65           C  
ATOM   1746  CZ  PHE A 214      -8.801  29.410   2.422  1.00 25.78           C  
ATOM   1747  N   HIS A 215      -3.903  33.836  -0.722  1.00 27.17           N  
ATOM   1748  CA  HIS A 215      -2.764  34.730  -0.939  1.00 27.87           C  
ATOM   1749  C   HIS A 215      -3.206  36.172  -1.245  1.00 28.70           C  
ATOM   1750  O   HIS A 215      -2.635  37.119  -0.710  1.00 29.02           O  
ATOM   1751  CB  HIS A 215      -1.857  34.198  -2.053  1.00 27.33           C  
ATOM   1752  CG  HIS A 215      -0.648  35.046  -2.297  1.00 27.27           C  
ATOM   1753  CD2 HIS A 215      -0.428  36.057  -3.170  1.00 26.91           C  
ATOM   1754  ND1 HIS A 215       0.518  34.904  -1.574  1.00 27.04           N  
ATOM   1755  CE1 HIS A 215       1.408  35.783  -2.000  1.00 26.55           C  
ATOM   1756  NE2 HIS A 215       0.859  36.494  -2.968  1.00 26.97           N  
ATOM   1757  N   ARG A 216      -4.218  36.315  -2.102  1.00 29.40           N  
ATOM   1758  CA  ARG A 216      -4.831  37.609  -2.432  1.00 30.87           C  
ATOM   1759  C   ARG A 216      -5.426  38.366  -1.241  1.00 30.95           C  
ATOM   1760  O   ARG A 216      -5.559  39.585  -1.293  1.00 31.67           O  
ATOM   1761  CB  ARG A 216      -5.936  37.416  -3.468  1.00 31.24           C  
ATOM   1762  CG  ARG A 216      -5.450  37.440  -4.888  1.00 33.83           C  
ATOM   1763  CD  ARG A 216      -6.618  37.324  -5.846  1.00 37.58           C  
ATOM   1764  NE  ARG A 216      -7.443  38.531  -5.885  1.00 40.23           N  
ATOM   1765  CZ  ARG A 216      -7.175  39.610  -6.620  1.00 41.92           C  
ATOM   1766  NH1 ARG A 216      -6.084  39.657  -7.384  1.00 41.71           N1+
ATOM   1767  NH2 ARG A 216      -8.001  40.652  -6.585  1.00 42.52           N  
ATOM   1768  N   GLN A 217      -5.801  37.641  -0.191  1.00 30.73           N  
ATOM   1769  CA  GLN A 217      -6.393  38.237   1.014  1.00 30.85           C  
ATOM   1770  C   GLN A 217      -5.365  38.354   2.126  1.00 30.51           C  
ATOM   1771  O   GLN A 217      -5.710  38.627   3.274  1.00 30.85           O  
ATOM   1772  CB  GLN A 217      -7.580  37.398   1.500  1.00 30.73           C  
ATOM   1773  CG  GLN A 217      -8.656  37.192   0.452  1.00 31.73           C  
ATOM   1774  CD  GLN A 217      -9.676  36.133   0.840  1.00 33.93           C  
ATOM   1775  NE2 GLN A 217     -10.695  35.963  -0.001  1.00 34.32           N  
ATOM   1776  OE1 GLN A 217      -9.556  35.479   1.878  1.00 34.49           O  
ATOM   1777  N   ASN A 218      -4.102  38.135   1.773  1.00 30.16           N  
ATOM   1778  CA  ASN A 218      -2.988  38.149   2.721  1.00 30.16           C  
ATOM   1779  C   ASN A 218      -3.019  37.026   3.762  1.00 29.41           C  
ATOM   1780  O   ASN A 218      -2.461  37.161   4.859  1.00 29.70           O  
ATOM   1781  CB  ASN A 218      -2.864  39.515   3.406  1.00 31.10           C  
ATOM   1782  CG  ASN A 218      -1.453  40.024   3.399  1.00 32.97           C  
ATOM   1783  ND2 ASN A 218      -1.044  40.612   2.279  1.00 34.89           N  
ATOM   1784  OD1 ASN A 218      -0.716  39.859   4.371  1.00 35.57           O  
ATOM   1785  N   LYS A 219      -3.664  35.918   3.410  1.00 28.19           N  
ATOM   1786  CA  LYS A 219      -3.705  34.743   4.270  1.00 27.49           C  
ATOM   1787  C   LYS A 219      -2.828  33.637   3.700  1.00 26.53           C  
ATOM   1788  O   LYS A 219      -2.904  33.327   2.512  1.00 25.92           O  
ATOM   1789  CB  LYS A 219      -5.131  34.221   4.413  1.00 27.53           C  
ATOM   1790  CG  LYS A 219      -6.104  35.183   5.057  1.00 28.25           C  
ATOM   1791  CD  LYS A 219      -7.526  34.720   4.788  1.00 29.56           C  
ATOM   1792  CE  LYS A 219      -8.539  35.720   5.310  1.00 30.67           C  
ATOM   1793  NZ  LYS A 219      -9.932  35.301   4.976  1.00 32.46           N1+
ATOM   1794  N   MET A 220      -2.000  33.050   4.556  1.00 25.87           N  
ATOM   1795  CA  MET A 220      -1.171  31.906   4.181  1.00 25.52           C  
ATOM   1796  C   MET A 220      -0.323  32.237   2.961  1.00 25.33           C  
ATOM   1797  O   MET A 220      -0.353  31.525   1.955  1.00 24.91           O  
ATOM   1798  CB  MET A 220      -2.037  30.657   3.928  1.00 25.03           C  
ATOM   1799  CG  MET A 220      -2.920  30.243   5.114  1.00 24.76           C  
ATOM   1800  SD  MET A 220      -2.017  29.985   6.659  1.00 24.15           S  
ATOM   1801  CE  MET A 220      -1.111  28.485   6.328  1.00 23.32           C  
ATOM   1802  N   ILE A 221       0.434  33.327   3.063  1.00 25.52           N  
ATOM   1803  CA  ILE A 221       1.166  33.859   1.915  1.00 25.53           C  
ATOM   1804  C   ILE A 221       2.418  33.046   1.583  1.00 24.83           C  
ATOM   1805  O   ILE A 221       2.890  33.073   0.448  1.00 24.79           O  
ATOM   1806  CB  ILE A 221       1.485  35.384   2.056  1.00 26.06           C  
ATOM   1807  CG1 ILE A 221       2.592  35.638   3.088  1.00 27.37           C  
ATOM   1808  CG2 ILE A 221       0.214  36.164   2.369  1.00 26.10           C  
ATOM   1809  CD1 ILE A 221       2.933  37.128   3.280  1.00 29.57           C  
ATOM   1810  N   GLY A 222       2.946  32.332   2.574  1.00 24.27           N  
ATOM   1811  CA  GLY A 222       4.051  31.401   2.353  1.00 23.69           C  
ATOM   1812  C   GLY A 222       3.623  30.263   1.442  1.00 22.90           C  
ATOM   1813  O   GLY A 222       4.330  29.919   0.498  1.00 22.80           O  
ATOM   1814  N   ILE A 223       2.457  29.687   1.722  1.00 22.49           N  
ATOM   1815  CA  ILE A 223       1.878  28.670   0.845  1.00 21.87           C  
ATOM   1816  C   ILE A 223       1.594  29.281  -0.538  1.00 21.97           C  
ATOM   1817  O   ILE A 223       1.997  28.720  -1.561  1.00 21.66           O  
ATOM   1818  CB  ILE A 223       0.590  28.040   1.440  1.00 21.76           C  
ATOM   1819  CG1 ILE A 223       0.900  27.319   2.754  1.00 20.99           C  
ATOM   1820  CG2 ILE A 223      -0.048  27.067   0.443  1.00 21.42           C  
ATOM   1821  CD1 ILE A 223      -0.323  26.711   3.443  1.00 19.87           C  
ATOM   1822  N   GLY A 224       0.922  30.436  -0.551  1.00 21.75           N  
ATOM   1823  CA  GLY A 224       0.632  31.175  -1.783  1.00 21.88           C  
ATOM   1824  C   GLY A 224       1.824  31.424  -2.701  1.00 22.02           C  
ATOM   1825  O   GLY A 224       1.741  31.205  -3.918  1.00 21.62           O  
ATOM   1826  N   GLU A 225       2.928  31.889  -2.121  1.00 22.16           N  
ATOM   1827  CA  GLU A 225       4.151  32.139  -2.881  1.00 22.76           C  
ATOM   1828  C   GLU A 225       4.727  30.856  -3.498  1.00 22.01           C  
ATOM   1829  O   GLU A 225       5.212  30.868  -4.628  1.00 22.36           O  
ATOM   1830  CB  GLU A 225       5.197  32.844  -2.016  1.00 23.09           C  
ATOM   1831  CG  GLU A 225       6.535  33.012  -2.714  1.00 25.84           C  
ATOM   1832  CD  GLU A 225       7.456  34.014  -2.048  1.00 30.20           C  
ATOM   1833  OE1 GLU A 225       7.217  34.375  -0.862  1.00 31.93           O  
ATOM   1834  OE2 GLU A 225       8.425  34.440  -2.727  1.00 30.78           O1-
ATOM   1835  N   GLN A 226       4.665  29.754  -2.757  1.00 21.54           N  
ATOM   1836  CA  GLN A 226       5.108  28.459  -3.271  1.00 20.86           C  
ATOM   1837  C   GLN A 226       4.247  28.015  -4.451  1.00 20.33           C  
ATOM   1838  O   GLN A 226       4.768  27.566  -5.478  1.00 19.89           O  
ATOM   1839  CB  GLN A 226       5.135  27.418  -2.154  1.00 20.88           C  
ATOM   1840  CG  GLN A 226       6.328  27.613  -1.215  1.00 22.47           C  
ATOM   1841  CD  GLN A 226       6.214  26.831   0.074  1.00 25.20           C  
ATOM   1842  NE2 GLN A 226       5.553  27.412   1.070  1.00 25.85           N  
ATOM   1843  OE1 GLN A 226       6.708  25.708   0.173  1.00 27.82           O  
ATOM   1844  N   TYR A 227       2.934  28.186  -4.313  1.00 19.70           N  
ATOM   1845  CA  TYR A 227       2.003  27.911  -5.397  1.00 19.56           C  
ATOM   1846  C   TYR A 227       2.229  28.788  -6.629  1.00 19.19           C  
ATOM   1847  O   TYR A 227       1.999  28.343  -7.738  1.00 19.01           O  
ATOM   1848  CB  TYR A 227       0.559  28.019  -4.901  1.00 20.04           C  
ATOM   1849  CG  TYR A 227      -0.002  26.719  -4.383  1.00 20.63           C  
ATOM   1850  CD1 TYR A 227       0.333  26.235  -3.123  1.00 21.84           C  
ATOM   1851  CD2 TYR A 227      -0.864  25.957  -5.168  1.00 22.95           C  
ATOM   1852  CE1 TYR A 227      -0.195  25.029  -2.646  1.00 22.74           C  
ATOM   1853  CE2 TYR A 227      -1.386  24.756  -4.709  1.00 23.22           C  
ATOM   1854  CZ  TYR A 227      -1.052  24.299  -3.449  1.00 23.81           C  
ATOM   1855  OH  TYR A 227      -1.584  23.109  -3.012  1.00 25.45           O  
ATOM   1856  N   GLN A 228       2.684  30.029  -6.439  1.00 19.40           N  
ATOM   1857  CA  GLN A 228       3.045  30.895  -7.572  1.00 19.30           C  
ATOM   1858  C   GLN A 228       4.232  30.327  -8.369  1.00 18.90           C  
ATOM   1859  O   GLN A 228       4.245  30.352  -9.607  1.00 18.31           O  
ATOM   1860  CB  GLN A 228       3.362  32.313  -7.102  1.00 19.60           C  
ATOM   1861  CG  GLN A 228       2.133  33.147  -6.748  1.00 21.26           C  
ATOM   1862  CD  GLN A 228       2.483  34.550  -6.269  1.00 23.13           C  
ATOM   1863  NE2 GLN A 228       3.563  34.671  -5.506  1.00 23.34           N  
ATOM   1864  OE1 GLN A 228       1.784  35.514  -6.582  1.00 25.96           O  
ATOM   1865  N   TYR A 229       5.225  29.815  -7.650  1.00 18.78           N  
ATOM   1866  CA  TYR A 229       6.358  29.138  -8.280  1.00 18.63           C  
ATOM   1867  C   TYR A 229       5.928  27.846  -8.979  1.00 18.17           C  
ATOM   1868  O   TYR A 229       6.403  27.555 -10.081  1.00 17.67           O  
ATOM   1869  CB  TYR A 229       7.447  28.854  -7.255  1.00 18.77           C  
ATOM   1870  CG  TYR A 229       8.349  30.031  -6.943  1.00 20.27           C  
ATOM   1871  CD1 TYR A 229       9.186  30.574  -7.916  1.00 21.91           C  
ATOM   1872  CD2 TYR A 229       8.388  30.584  -5.661  1.00 21.78           C  
ATOM   1873  CE1 TYR A 229      10.027  31.656  -7.622  1.00 22.82           C  
ATOM   1874  CE2 TYR A 229       9.230  31.656  -5.355  1.00 21.65           C  
ATOM   1875  CZ  TYR A 229      10.042  32.185  -6.339  1.00 23.42           C  
ATOM   1876  OH  TYR A 229      10.875  33.245  -6.044  1.00 24.38           O  
ATOM   1877  N   ILE A 230       5.020  27.092  -8.350  1.00 17.57           N  
ATOM   1878  CA  ILE A 230       4.469  25.868  -8.961  1.00 17.38           C  
ATOM   1879  C   ILE A 230       3.709  26.183 -10.256  1.00 17.66           C  
ATOM   1880  O   ILE A 230       3.896  25.504 -11.270  1.00 17.61           O  
ATOM   1881  CB  ILE A 230       3.565  25.054  -7.977  1.00 17.44           C  
ATOM   1882  CG1 ILE A 230       4.397  24.511  -6.805  1.00 16.52           C  
ATOM   1883  CG2 ILE A 230       2.839  23.893  -8.715  1.00 16.03           C  
ATOM   1884  CD1 ILE A 230       3.561  23.850  -5.698  1.00 17.66           C  
ATOM   1885  N   LEU A 231       2.877  27.222 -10.215  1.00 17.63           N  
ATOM   1886  CA  LEU A 231       2.124  27.678 -11.383  1.00 17.88           C  
ATOM   1887  C   LEU A 231       3.046  28.089 -12.526  1.00 17.70           C  
ATOM   1888  O   LEU A 231       2.777  27.775 -13.691  1.00 17.50           O  
ATOM   1889  CB  LEU A 231       1.171  28.823 -10.997  1.00 18.21           C  
ATOM   1890  CG  LEU A 231       0.425  29.647 -12.064  1.00 19.63           C  
ATOM   1891  CD1 LEU A 231      -0.413  28.765 -12.977  1.00 21.72           C  
ATOM   1892  CD2 LEU A 231      -0.457  30.684 -11.405  1.00 20.39           C  
ATOM   1893  N   ARG A 232       4.123  28.797 -12.185  1.00 17.68           N  
ATOM   1894  CA  ARG A 232       5.142  29.184 -13.155  1.00 17.63           C  
ATOM   1895  C   ARG A 232       5.749  27.946 -13.853  1.00 17.21           C  
ATOM   1896  O   ARG A 232       5.899  27.944 -15.072  1.00 16.97           O  
ATOM   1897  CB  ARG A 232       6.226  30.061 -12.511  1.00 17.73           C  
ATOM   1898  CG  ARG A 232       7.202  30.684 -13.530  1.00 18.81           C  
ATOM   1899  CD  ARG A 232       8.194  31.642 -12.882  1.00 19.56           C  
ATOM   1900  NE  ARG A 232       9.159  30.949 -12.032  1.00 20.17           N  
ATOM   1901  CZ  ARG A 232      10.271  31.494 -11.547  1.00 20.96           C  
ATOM   1902  NH1 ARG A 232      10.580  32.757 -11.818  1.00 22.24           N1+
ATOM   1903  NH2 ARG A 232      11.083  30.772 -10.789  1.00 20.93           N  
ATOM   1904  N   ASP A 233       6.063  26.903 -13.081  1.00 16.81           N  
ATOM   1905  CA  ASP A 233       6.495  25.616 -13.635  1.00 16.61           C  
ATOM   1906  C   ASP A 233       5.411  24.984 -14.500  1.00 16.86           C  
ATOM   1907  O   ASP A 233       5.681  24.543 -15.620  1.00 16.66           O  
ATOM   1908  CB  ASP A 233       6.886  24.632 -12.524  1.00 16.08           C  
ATOM   1909  CG  ASP A 233       8.109  25.074 -11.751  1.00 16.58           C  
ATOM   1910  OD1 ASP A 233       8.943  25.797 -12.338  1.00 17.63           O  
ATOM   1911  OD2 ASP A 233       8.239  24.703 -10.556  1.00 15.02           O1-
ATOM   1912  N   GLU A 234       4.188  24.964 -13.976  1.00 17.13           N  
ATOM   1913  CA  GLU A 234       3.056  24.302 -14.619  1.00 17.96           C  
ATOM   1914  C   GLU A 234       2.680  24.897 -15.978  1.00 17.58           C  
ATOM   1915  O   GLU A 234       2.218  24.177 -16.863  1.00 17.89           O  
ATOM   1916  CB  GLU A 234       1.842  24.307 -13.680  1.00 18.72           C  
ATOM   1917  CG  GLU A 234       1.067  23.004 -13.677  1.00 21.66           C  
ATOM   1918  CD  GLU A 234       1.951  21.820 -13.351  1.00 25.75           C  
ATOM   1919  OE1 GLU A 234       2.478  21.743 -12.218  1.00 28.82           O  
ATOM   1920  OE2 GLU A 234       2.140  20.967 -14.241  1.00 26.55           O1-
ATOM   1921  N   THR A 235       2.881  26.202 -16.144  1.00 17.29           N  
ATOM   1922  CA  THR A 235       2.653  26.867 -17.432  1.00 17.08           C  
ATOM   1923  C   THR A 235       3.513  26.243 -18.538  1.00 16.67           C  
ATOM   1924  O   THR A 235       3.033  25.986 -19.650  1.00 16.27           O  
ATOM   1925  CB  THR A 235       2.950  28.384 -17.342  1.00 17.60           C  
ATOM   1926  CG2 THR A 235       2.520  29.094 -18.622  1.00 17.54           C  
ATOM   1927  OG1 THR A 235       2.239  28.943 -16.227  1.00 18.41           O  
ATOM   1928  N   ILE A 236       4.779  25.986 -18.219  1.00 16.12           N  
ATOM   1929  CA  ILE A 236       5.706  25.400 -19.181  1.00 16.02           C  
ATOM   1930  C   ILE A 236       5.390  23.920 -19.434  1.00 15.43           C  
ATOM   1931  O   ILE A 236       5.414  23.462 -20.577  1.00 15.82           O  
ATOM   1932  CB  ILE A 236       7.185  25.606 -18.751  1.00 16.14           C  
ATOM   1933  CG1 ILE A 236       7.466  27.102 -18.534  1.00 17.09           C  
ATOM   1934  CG2 ILE A 236       8.137  25.022 -19.789  1.00 15.83           C  
ATOM   1935  CD1 ILE A 236       8.833  27.421 -17.896  1.00 16.77           C  
ATOM   1936  N   HIS A 237       5.082  23.182 -18.373  1.00 15.14           N  
ATOM   1937  CA  HIS A 237       4.673  21.770 -18.490  1.00 14.94           C  
ATOM   1938  C   HIS A 237       3.516  21.635 -19.464  1.00 14.73           C  
ATOM   1939  O   HIS A 237       3.556  20.822 -20.377  1.00 14.79           O  
ATOM   1940  CB  HIS A 237       4.242  21.214 -17.134  1.00 14.66           C  
ATOM   1941  CG  HIS A 237       5.333  21.186 -16.115  1.00 14.84           C  
ATOM   1942  CD2 HIS A 237       6.587  21.698 -16.133  1.00 15.68           C  
ATOM   1943  ND1 HIS A 237       5.192  20.560 -14.898  1.00 13.94           N  
ATOM   1944  CE1 HIS A 237       6.304  20.706 -14.200  1.00 15.36           C  
ATOM   1945  NE2 HIS A 237       7.169  21.386 -14.929  1.00 15.44           N  
ATOM   1946  N   LEU A 238       2.490  22.451 -19.263  1.00 14.85           N  
ATOM   1947  CA  LEU A 238       1.318  22.441 -20.125  1.00 14.91           C  
ATOM   1948  C   LEU A 238       1.689  22.821 -21.560  1.00 14.98           C  
ATOM   1949  O   LEU A 238       1.277  22.147 -22.508  1.00 14.95           O  
ATOM   1950  CB  LEU A 238       0.235  23.365 -19.554  1.00 14.89           C  
ATOM   1951  CG  LEU A 238      -1.082  23.538 -20.320  1.00 15.75           C  
ATOM   1952  CD1 LEU A 238      -1.834  22.209 -20.479  1.00 14.71           C  
ATOM   1953  CD2 LEU A 238      -1.956  24.587 -19.632  1.00 14.83           C  
ATOM   1954  N   ASN A 239       2.482  23.883 -21.707  1.00 15.02           N  
ATOM   1955  CA  ASN A 239       2.928  24.346 -23.021  1.00 15.33           C  
ATOM   1956  C   ASN A 239       3.725  23.283 -23.756  1.00 14.86           C  
ATOM   1957  O   ASN A 239       3.551  23.112 -24.962  1.00 14.57           O  
ATOM   1958  CB  ASN A 239       3.743  25.645 -22.915  1.00 15.74           C  
ATOM   1959  CG  ASN A 239       2.861  26.876 -22.715  1.00 18.38           C  
ATOM   1960  ND2 ASN A 239       3.486  28.023 -22.426  1.00 19.91           N  
ATOM   1961  OD1 ASN A 239       1.637  26.797 -22.818  1.00 19.68           O  
ATOM   1962  N   PHE A 240       4.596  22.574 -23.029  1.00 14.39           N  
ATOM   1963  CA  PHE A 240       5.359  21.459 -23.601  1.00 13.98           C  
ATOM   1964  C   PHE A 240       4.448  20.303 -23.991  1.00 14.28           C  
ATOM   1965  O   PHE A 240       4.598  19.707 -25.064  1.00 14.34           O  
ATOM   1966  CB  PHE A 240       6.434  20.956 -22.625  1.00 14.19           C  
ATOM   1967  CG  PHE A 240       7.048  19.644 -23.036  1.00 13.17           C  
ATOM   1968  CD1 PHE A 240       8.173  19.612 -23.847  1.00 12.99           C  
ATOM   1969  CD2 PHE A 240       6.473  18.441 -22.644  1.00 12.26           C  
ATOM   1970  CE1 PHE A 240       8.732  18.397 -24.248  1.00 11.83           C  
ATOM   1971  CE2 PHE A 240       7.020  17.229 -23.038  1.00 12.79           C  
ATOM   1972  CZ  PHE A 240       8.160  17.212 -23.842  1.00 12.51           C  
ATOM   1973  N   GLY A 241       3.511  19.975 -23.111  1.00 14.20           N  
ATOM   1974  CA  GLY A 241       2.569  18.892 -23.375  1.00 14.89           C  
ATOM   1975  C   GLY A 241       1.743  19.129 -24.623  1.00 15.12           C  
ATOM   1976  O   GLY A 241       1.570  18.227 -25.442  1.00 14.84           O  
ATOM   1977  N   ILE A 242       1.254  20.355 -24.767  1.00 15.36           N  
ATOM   1978  CA  ILE A 242       0.463  20.749 -25.928  1.00 16.02           C  
ATOM   1979  C   ILE A 242       1.296  20.638 -27.217  1.00 16.40           C  
ATOM   1980  O   ILE A 242       0.825  20.112 -28.230  1.00 16.81           O  
ATOM   1981  CB  ILE A 242      -0.149  22.163 -25.730  1.00 16.34           C  
ATOM   1982  CG1 ILE A 242      -1.242  22.103 -24.655  1.00 16.01           C  
ATOM   1983  CG2 ILE A 242      -0.718  22.729 -27.050  1.00 15.78           C  
ATOM   1984  CD1 ILE A 242      -1.620  23.464 -24.084  1.00 17.32           C  
ATOM   1985  N   ASP A 243       2.541  21.099 -27.159  1.00 16.54           N  
ATOM   1986  CA  ASP A 243       3.456  20.989 -28.290  1.00 16.78           C  
ATOM   1987  C   ASP A 243       3.750  19.530 -28.652  1.00 16.53           C  
ATOM   1988  O   ASP A 243       3.864  19.182 -29.834  1.00 16.84           O  
ATOM   1989  CB  ASP A 243       4.774  21.702 -27.970  1.00 17.27           C  
ATOM   1990  CG  ASP A 243       4.669  23.212 -28.059  1.00 18.32           C  
ATOM   1991  OD1 ASP A 243       3.637  23.724 -28.543  1.00 19.65           O  
ATOM   1992  OD2 ASP A 243       5.635  23.889 -27.643  1.00 20.64           O1-
ATOM   1993  N   LEU A 244       3.893  18.690 -27.632  1.00 15.68           N  
ATOM   1994  CA  LEU A 244       4.215  17.283 -27.829  1.00 15.69           C  
ATOM   1995  C   LEU A 244       3.038  16.543 -28.471  1.00 15.91           C  
ATOM   1996  O   LEU A 244       3.222  15.744 -29.393  1.00 16.50           O  
ATOM   1997  CB  LEU A 244       4.618  16.619 -26.494  1.00 14.92           C  
ATOM   1998  CG  LEU A 244       4.962  15.125 -26.517  1.00 14.44           C  
ATOM   1999  CD1 LEU A 244       6.128  14.825 -27.464  1.00 13.21           C  
ATOM   2000  CD2 LEU A 244       5.259  14.606 -25.111  1.00 13.39           C  
ATOM   2001  N   ILE A 245       1.839  16.803 -27.973  1.00 15.75           N  
ATOM   2002  CA  ILE A 245       0.641  16.180 -28.515  1.00 16.11           C  
ATOM   2003  C   ILE A 245       0.411  16.603 -29.970  1.00 16.69           C  
ATOM   2004  O   ILE A 245       0.168  15.753 -30.833  1.00 16.89           O  
ATOM   2005  CB  ILE A 245      -0.601  16.471 -27.638  1.00 16.01           C  
ATOM   2006  CG1 ILE A 245      -0.464  15.765 -26.286  1.00 15.14           C  
ATOM   2007  CG2 ILE A 245      -1.891  16.019 -28.350  1.00 15.96           C  
ATOM   2008  CD1 ILE A 245      -1.473  16.230 -25.206  1.00 13.51           C  
ATOM   2009  N   ASN A 246       0.505  17.906 -30.238  1.00 17.12           N  
ATOM   2010  CA  ASN A 246       0.310  18.434 -31.593  1.00 18.06           C  
ATOM   2011  C   ASN A 246       1.402  17.975 -32.548  1.00 18.33           C  
ATOM   2012  O   ASN A 246       1.133  17.687 -33.719  1.00 18.82           O  
ATOM   2013  CB  ASN A 246       0.212  19.967 -31.581  1.00 18.06           C  
ATOM   2014  CG  ASN A 246      -1.108  20.454 -31.024  1.00 18.27           C  
ATOM   2015  ND2 ASN A 246      -1.101  21.631 -30.412  1.00 17.92           N  
ATOM   2016  OD1 ASN A 246      -2.124  19.777 -31.144  1.00 19.28           O  
ATOM   2017  N   GLY A 247       2.625  17.901 -32.033  1.00 18.28           N  
ATOM   2018  CA  GLY A 247       3.758  17.383 -32.786  1.00 18.97           C  
ATOM   2019  C   GLY A 247       3.590  15.924 -33.181  1.00 19.54           C  
ATOM   2020  O   GLY A 247       3.925  15.543 -34.312  1.00 19.66           O  
ATOM   2021  N   ILE A 248       3.077  15.108 -32.254  1.00 19.56           N  
ATOM   2022  CA  ILE A 248       2.805  13.695 -32.534  1.00 20.16           C  
ATOM   2023  C   ILE A 248       1.671  13.550 -33.571  1.00 21.02           C  
ATOM   2024  O   ILE A 248       1.769  12.732 -34.483  1.00 21.16           O  
ATOM   2025  CB  ILE A 248       2.509  12.880 -31.233  1.00 19.69           C  
ATOM   2026  CG1 ILE A 248       3.782  12.753 -30.378  1.00 18.86           C  
ATOM   2027  CG2 ILE A 248       1.987  11.483 -31.571  1.00 19.30           C  
ATOM   2028  CD1 ILE A 248       3.545  12.352 -28.935  1.00 15.83           C  
ATOM   2029  N   LYS A 249       0.616  14.355 -33.422  1.00 21.94           N  
ATOM   2030  CA  LYS A 249      -0.504  14.405 -34.378  1.00 23.29           C  
ATOM   2031  C   LYS A 249      -0.046  14.727 -35.798  1.00 24.12           C  
ATOM   2032  O   LYS A 249      -0.385  14.022 -36.736  1.00 24.50           O  
ATOM   2033  CB  LYS A 249      -1.500  15.482 -33.962  1.00 23.13           C  
ATOM   2034  CG  LYS A 249      -2.550  15.044 -32.974  1.00 24.00           C  
ATOM   2035  CD  LYS A 249      -3.178  16.252 -32.295  1.00 24.08           C  
ATOM   2036  CE  LYS A 249      -3.783  17.202 -33.304  1.00 23.88           C  
ATOM   2037  NZ  LYS A 249      -4.064  18.506 -32.669  1.00 25.11           N1+
ATOM   2038  N   GLU A 250       0.719  15.809 -35.934  1.00 24.97           N  
ATOM   2039  CA  GLU A 250       1.248  16.283 -37.212  1.00 25.92           C  
ATOM   2040  C   GLU A 250       2.127  15.227 -37.906  1.00 25.50           C  
ATOM   2041  O   GLU A 250       2.082  15.073 -39.129  1.00 25.86           O  
ATOM   2042  CB  GLU A 250       2.043  17.565 -36.952  1.00 26.75           C  
ATOM   2043  CG  GLU A 250       2.461  18.374 -38.166  1.00 30.38           C  
ATOM   2044  CD  GLU A 250       3.245  19.619 -37.759  1.00 35.19           C  
ATOM   2045  OE1 GLU A 250       4.433  19.725 -38.143  1.00 36.78           O  
ATOM   2046  OE2 GLU A 250       2.681  20.478 -37.034  1.00 36.75           O1-
ATOM   2047  N   GLU A 251       2.904  14.488 -37.120  1.00 24.37           N  
ATOM   2048  CA  GLU A 251       3.797  13.466 -37.658  1.00 23.67           C  
ATOM   2049  C   GLU A 251       3.091  12.125 -37.866  1.00 23.59           C  
ATOM   2050  O   GLU A 251       3.621  11.229 -38.525  1.00 22.94           O  
ATOM   2051  CB  GLU A 251       5.012  13.284 -36.740  1.00 23.49           C  
ATOM   2052  CG  GLU A 251       5.995  14.449 -36.767  1.00 23.18           C  
ATOM   2053  CD  GLU A 251       7.150  14.296 -35.775  1.00 23.27           C  
ATOM   2054  OE1 GLU A 251       7.149  13.351 -34.961  1.00 24.11           O  
ATOM   2055  OE2 GLU A 251       8.059  15.143 -35.801  1.00 22.60           O1-
ATOM   2056  N   ASN A 252       1.902  11.988 -37.284  1.00 23.26           N  
ATOM   2057  CA  ASN A 252       1.142  10.749 -37.360  1.00 23.29           C  
ATOM   2058  C   ASN A 252      -0.358  11.031 -37.543  1.00 23.92           C  
ATOM   2059  O   ASN A 252      -1.163  10.662 -36.679  1.00 23.75           O  
ATOM   2060  CB  ASN A 252       1.387   9.900 -36.105  1.00 22.62           C  
ATOM   2061  CG  ASN A 252       2.863   9.679 -35.821  1.00 22.38           C  
ATOM   2062  ND2 ASN A 252       3.493  10.625 -35.125  1.00 20.12           N  
ATOM   2063  OD1 ASN A 252       3.431   8.674 -36.234  1.00 22.17           O  
ATOM   2064  N   PRO A 253      -0.739  11.684 -38.671  1.00 24.69           N  
ATOM   2065  CA  PRO A 253      -2.112  12.199 -38.851  1.00 25.24           C  
ATOM   2066  C   PRO A 253      -3.192  11.115 -38.804  1.00 25.81           C  
ATOM   2067  O   PRO A 253      -4.363  11.433 -38.587  1.00 26.14           O  
ATOM   2068  CB  PRO A 253      -2.074  12.839 -40.246  1.00 25.76           C  
ATOM   2069  CG  PRO A 253      -0.973  12.129 -40.963  1.00 25.35           C  
ATOM   2070  CD  PRO A 253       0.066  11.852 -39.899  1.00 24.79           C  
ATOM   2071  N   GLU A 254      -2.790   9.856 -38.992  1.00 26.02           N  
ATOM   2072  CA  GLU A 254      -3.721   8.721 -39.005  1.00 26.69           C  
ATOM   2073  C   GLU A 254      -4.343   8.389 -37.637  1.00 26.08           C  
ATOM   2074  O   GLU A 254      -5.408   7.775 -37.574  1.00 26.42           O  
ATOM   2075  CB  GLU A 254      -3.061   7.474 -39.621  1.00 27.09           C  
ATOM   2076  CG  GLU A 254      -1.863   6.916 -38.845  1.00 29.25           C  
ATOM   2077  CD  GLU A 254      -0.540   7.602 -39.182  1.00 31.81           C  
ATOM   2078  OE1 GLU A 254      -0.521   8.490 -40.064  1.00 33.75           O  
ATOM   2079  OE2 GLU A 254       0.488   7.247 -38.562  1.00 32.96           O1-
ATOM   2080  N   ILE A 255      -3.688   8.793 -36.550  1.00 25.36           N  
ATOM   2081  CA  ILE A 255      -4.209   8.524 -35.204  1.00 24.64           C  
ATOM   2082  C   ILE A 255      -5.357   9.453 -34.821  1.00 24.49           C  
ATOM   2083  O   ILE A 255      -6.204   9.096 -34.002  1.00 24.24           O  
ATOM   2084  CB  ILE A 255      -3.109   8.613 -34.115  1.00 24.47           C  
ATOM   2085  CG1 ILE A 255      -2.681  10.071 -33.890  1.00 24.37           C  
ATOM   2086  CG2 ILE A 255      -1.935   7.670 -34.451  1.00 24.41           C  
ATOM   2087  CD1 ILE A 255      -1.902  10.303 -32.639  1.00 25.23           C  
ATOM   2088  N   TRP A 256      -5.368  10.642 -35.419  1.00 24.44           N  
ATOM   2089  CA  TRP A 256      -6.302  11.707 -35.076  1.00 24.57           C  
ATOM   2090  C   TRP A 256      -7.647  11.545 -35.796  1.00 24.83           C  
ATOM   2091  O   TRP A 256      -8.119  12.454 -36.485  1.00 25.12           O  
ATOM   2092  CB  TRP A 256      -5.671  13.068 -35.383  1.00 24.41           C  
ATOM   2093  CG  TRP A 256      -6.255  14.204 -34.597  1.00 25.31           C  
ATOM   2094  CD1 TRP A 256      -6.905  15.304 -35.096  1.00 25.79           C  
ATOM   2095  CD2 TRP A 256      -6.237  14.362 -33.170  1.00 24.82           C  
ATOM   2096  CE2 TRP A 256      -6.895  15.580 -32.874  1.00 25.19           C  
ATOM   2097  CE3 TRP A 256      -5.726  13.594 -32.115  1.00 25.11           C  
ATOM   2098  NE1 TRP A 256      -7.289  16.136 -34.064  1.00 25.93           N  
ATOM   2099  CZ2 TRP A 256      -7.052  16.049 -31.565  1.00 25.25           C  
ATOM   2100  CZ3 TRP A 256      -5.886  14.060 -30.809  1.00 25.52           C  
ATOM   2101  CH2 TRP A 256      -6.544  15.276 -30.548  1.00 25.10           C  
ATOM   2102  N   THR A 257      -8.244  10.372 -35.615  1.00 24.82           N  
ATOM   2103  CA  THR A 257      -9.541  10.021 -36.171  1.00 25.14           C  
ATOM   2104  C   THR A 257     -10.656  10.779 -35.464  1.00 25.26           C  
ATOM   2105  O   THR A 257     -10.473  11.211 -34.321  1.00 25.20           O  
ATOM   2106  CB  THR A 257      -9.823   8.515 -35.977  1.00 25.26           C  
ATOM   2107  CG2 THR A 257      -8.776   7.665 -36.693  1.00 24.80           C  
ATOM   2108  OG1 THR A 257      -9.831   8.208 -34.574  1.00 24.95           O  
ATOM   2109  N   PRO A 258     -11.820  10.941 -36.134  1.00 25.53           N  
ATOM   2110  CA  PRO A 258     -13.001  11.468 -35.453  1.00 25.34           C  
ATOM   2111  C   PRO A 258     -13.294  10.710 -34.160  1.00 24.98           C  
ATOM   2112  O   PRO A 258     -13.706  11.315 -33.169  1.00 24.62           O  
ATOM   2113  CB  PRO A 258     -14.122  11.234 -36.473  1.00 25.72           C  
ATOM   2114  CG  PRO A 258     -13.430  11.341 -37.795  1.00 26.07           C  
ATOM   2115  CD  PRO A 258     -12.054  10.768 -37.586  1.00 25.80           C  
ATOM   2116  N   GLU A 259     -13.066   9.399 -34.176  1.00 25.04           N  
ATOM   2117  CA  GLU A 259     -13.284   8.559 -32.997  1.00 25.31           C  
ATOM   2118  C   GLU A 259     -12.379   8.958 -31.832  1.00 24.37           C  
ATOM   2119  O   GLU A 259     -12.866   9.120 -30.713  1.00 24.59           O  
ATOM   2120  CB  GLU A 259     -13.129   7.070 -33.329  1.00 25.69           C  
ATOM   2121  CG  GLU A 259     -14.259   6.494 -34.201  1.00 28.32           C  
ATOM   2122  CD  GLU A 259     -14.160   6.887 -35.680  1.00 31.20           C  
ATOM   2123  OE1 GLU A 259     -13.057   7.261 -36.147  1.00 32.61           O  
ATOM   2124  OE2 GLU A 259     -15.192   6.820 -36.381  1.00 32.78           O1-
ATOM   2125  N   LEU A 260     -11.086   9.153 -32.100  1.00 23.55           N  
ATOM   2126  CA  LEU A 260     -10.136   9.564 -31.056  1.00 22.56           C  
ATOM   2127  C   LEU A 260     -10.472  10.938 -30.488  1.00 22.21           C  
ATOM   2128  O   LEU A 260     -10.434  11.133 -29.273  1.00 21.82           O  
ATOM   2129  CB  LEU A 260      -8.679   9.542 -31.551  1.00 22.05           C  
ATOM   2130  CG  LEU A 260      -7.625   9.933 -30.501  1.00 22.09           C  
ATOM   2131  CD1 LEU A 260      -7.547   8.896 -29.375  1.00 22.27           C  
ATOM   2132  CD2 LEU A 260      -6.253  10.155 -31.104  1.00 21.22           C  
ATOM   2133  N   GLN A 261     -10.796  11.881 -31.370  1.00 22.02           N  
ATOM   2134  CA  GLN A 261     -11.133  13.240 -30.959  1.00 21.93           C  
ATOM   2135  C   GLN A 261     -12.317  13.250 -29.998  1.00 21.61           C  
ATOM   2136  O   GLN A 261     -12.291  13.942 -28.989  1.00 20.86           O  
ATOM   2137  CB  GLN A 261     -11.433  14.124 -32.176  1.00 22.36           C  
ATOM   2138  CG  GLN A 261     -10.224  14.442 -33.051  1.00 23.17           C  
ATOM   2139  CD  GLN A 261     -10.605  15.193 -34.326  1.00 25.15           C  
ATOM   2140  NE2 GLN A 261     -10.204  14.659 -35.475  1.00 24.85           N  
ATOM   2141  OE1 GLN A 261     -11.252  16.236 -34.274  1.00 26.31           O  
ATOM   2142  N   GLN A 262     -13.344  12.465 -30.318  1.00 21.85           N  
ATOM   2143  CA  GLN A 262     -14.542  12.372 -29.490  1.00 21.81           C  
ATOM   2144  C   GLN A 262     -14.244  11.698 -28.146  1.00 21.62           C  
ATOM   2145  O   GLN A 262     -14.745  12.127 -27.109  1.00 21.11           O  
ATOM   2146  CB  GLN A 262     -15.664  11.659 -30.252  1.00 22.05           C  
ATOM   2147  CG  GLN A 262     -17.030  11.758 -29.593  1.00 23.38           C  
ATOM   2148  CD  GLN A 262     -17.479  13.189 -29.372  1.00 24.15           C  
ATOM   2149  NE2 GLN A 262     -17.796  13.524 -28.126  1.00 24.64           N  
ATOM   2150  OE1 GLN A 262     -17.552  13.981 -30.311  1.00 26.07           O  
ATOM   2151  N   GLU A 263     -13.406  10.664 -28.183  1.00 21.76           N  
ATOM   2152  CA  GLU A 263     -12.914   9.969 -26.995  1.00 21.92           C  
ATOM   2153  C   GLU A 263     -12.233  10.955 -26.034  1.00 21.13           C  
ATOM   2154  O   GLU A 263     -12.473  10.929 -24.821  1.00 20.74           O  
ATOM   2155  CB  GLU A 263     -11.903   8.907 -27.426  1.00 22.57           C  
ATOM   2156  CG  GLU A 263     -12.211   7.473 -27.003  1.00 26.00           C  
ATOM   2157  CD  GLU A 263     -11.483   6.446 -27.880  1.00 29.81           C  
ATOM   2158  OE1 GLU A 263     -10.306   6.684 -28.223  1.00 30.88           O  
ATOM   2159  OE2 GLU A 263     -12.089   5.405 -28.241  1.00 32.00           O1-
ATOM   2160  N   ILE A 264     -11.382  11.811 -26.593  1.00 20.35           N  
ATOM   2161  CA  ILE A 264     -10.676  12.827 -25.829  1.00 20.18           C  
ATOM   2162  C   ILE A 264     -11.631  13.862 -25.237  1.00 20.01           C  
ATOM   2163  O   ILE A 264     -11.481  14.260 -24.076  1.00 19.85           O  
ATOM   2164  CB  ILE A 264      -9.565  13.499 -26.675  1.00 19.97           C  
ATOM   2165  CG1 ILE A 264      -8.339  12.590 -26.711  1.00 19.66           C  
ATOM   2166  CG2 ILE A 264      -9.185  14.856 -26.093  1.00 20.01           C  
ATOM   2167  CD1 ILE A 264      -7.462  12.769 -27.927  1.00 21.68           C  
ATOM   2168  N   VAL A 265     -12.621  14.271 -26.026  1.00 19.75           N  
ATOM   2169  CA  VAL A 265     -13.637  15.209 -25.553  1.00 19.64           C  
ATOM   2170  C   VAL A 265     -14.421  14.642 -24.357  1.00 19.53           C  
ATOM   2171  O   VAL A 265     -14.629  15.352 -23.362  1.00 19.36           O  
ATOM   2172  CB  VAL A 265     -14.575  15.652 -26.710  1.00 20.03           C  
ATOM   2173  CG1 VAL A 265     -15.798  16.377 -26.188  1.00 20.24           C  
ATOM   2174  CG2 VAL A 265     -13.812  16.544 -27.697  1.00 19.49           C  
ATOM   2175  N   GLU A 266     -14.822  13.369 -24.446  1.00 19.27           N  
ATOM   2176  CA  GLU A 266     -15.525  12.696 -23.352  1.00 19.61           C  
ATOM   2177  C   GLU A 266     -14.671  12.613 -22.077  1.00 18.93           C  
ATOM   2178  O   GLU A 266     -15.193  12.694 -20.968  1.00 18.99           O  
ATOM   2179  CB  GLU A 266     -15.997  11.290 -23.759  1.00 19.76           C  
ATOM   2180  CG  GLU A 266     -17.079  11.252 -24.857  1.00 21.93           C  
ATOM   2181  CD  GLU A 266     -18.234  12.209 -24.588  1.00 24.48           C  
ATOM   2182  OE1 GLU A 266     -18.958  12.002 -23.584  1.00 24.24           O  
ATOM   2183  OE2 GLU A 266     -18.406  13.168 -25.381  1.00 24.90           O1-
ATOM   2184  N   LEU A 267     -13.362  12.451 -22.243  1.00 18.58           N  
ATOM   2185  CA  LEU A 267     -12.456  12.351 -21.101  1.00 18.51           C  
ATOM   2186  C   LEU A 267     -12.335  13.698 -20.404  1.00 17.86           C  
ATOM   2187  O   LEU A 267     -12.337  13.772 -19.180  1.00 17.75           O  
ATOM   2188  CB  LEU A 267     -11.082  11.821 -21.531  1.00 18.35           C  
ATOM   2189  CG  LEU A 267     -11.035  10.335 -21.922  1.00 19.59           C  
ATOM   2190  CD1 LEU A 267      -9.644   9.956 -22.388  1.00 20.52           C  
ATOM   2191  CD2 LEU A 267     -11.478   9.419 -20.772  1.00 20.21           C  
ATOM   2192  N   ILE A 268     -12.265  14.761 -21.194  1.00 17.71           N  
ATOM   2193  CA  ILE A 268     -12.206  16.117 -20.654  1.00 17.45           C  
ATOM   2194  C   ILE A 268     -13.524  16.492 -19.965  1.00 17.56           C  
ATOM   2195  O   ILE A 268     -13.508  17.091 -18.884  1.00 17.63           O  
ATOM   2196  CB  ILE A 268     -11.750  17.129 -21.740  1.00 17.46           C  
ATOM   2197  CG1 ILE A 268     -10.230  17.000 -21.937  1.00 17.83           C  
ATOM   2198  CG2 ILE A 268     -12.116  18.555 -21.369  1.00 17.28           C  
ATOM   2199  CD1 ILE A 268      -9.693  17.506 -23.278  1.00 18.53           C  
ATOM   2200  N   LYS A 269     -14.651  16.103 -20.568  1.00 17.49           N  
ATOM   2201  CA  LYS A 269     -15.971  16.276 -19.954  1.00 17.58           C  
ATOM   2202  C   LYS A 269     -16.068  15.636 -18.570  1.00 17.35           C  
ATOM   2203  O   LYS A 269     -16.580  16.241 -17.628  1.00 17.15           O  
ATOM   2204  CB  LYS A 269     -17.074  15.698 -20.853  1.00 17.66           C  
ATOM   2205  CG  LYS A 269     -17.516  16.593 -21.993  1.00 17.79           C  
ATOM   2206  CD  LYS A 269     -18.652  15.937 -22.769  1.00 17.37           C  
ATOM   2207  CE  LYS A 269     -18.783  16.533 -24.157  1.00 17.50           C  
ATOM   2208  NZ  LYS A 269     -19.699  15.731 -25.032  1.00 16.72           N1+
ATOM   2209  N   ARG A 270     -15.590  14.402 -18.457  1.00 17.60           N  
ATOM   2210  CA  ARG A 270     -15.609  13.678 -17.183  1.00 17.56           C  
ATOM   2211  C   ARG A 270     -14.729  14.379 -16.153  1.00 17.08           C  
ATOM   2212  O   ARG A 270     -15.130  14.552 -15.009  1.00 16.88           O  
ATOM   2213  CB  ARG A 270     -15.152  12.233 -17.377  1.00 17.52           C  
ATOM   2214  CG  ARG A 270     -16.196  11.345 -18.044  1.00 19.78           C  
ATOM   2215  CD  ARG A 270     -15.593  10.004 -18.451  1.00 20.75           C  
ATOM   2216  NE  ARG A 270     -15.312   9.185 -17.274  1.00 22.00           N  
ATOM   2217  CZ  ARG A 270     -14.581   8.077 -17.281  1.00 21.59           C  
ATOM   2218  NH1 ARG A 270     -14.023   7.633 -18.409  1.00 21.29           N1+
ATOM   2219  NH2 ARG A 270     -14.400   7.416 -16.149  1.00 20.87           N  
ATOM   2220  N   ALA A 271     -13.539  14.789 -16.581  1.00 16.71           N  
ATOM   2221  CA  ALA A 271     -12.612  15.533 -15.736  1.00 16.58           C  
ATOM   2222  C   ALA A 271     -13.251  16.801 -15.185  1.00 16.63           C  
ATOM   2223  O   ALA A 271     -13.134  17.092 -13.992  1.00 16.60           O  
ATOM   2224  CB  ALA A 271     -11.347  15.870 -16.504  1.00 16.22           C  
ATOM   2225  N   VAL A 272     -13.914  17.549 -16.063  1.00 17.06           N  
ATOM   2226  CA  VAL A 272     -14.693  18.729 -15.681  1.00 17.43           C  
ATOM   2227  C   VAL A 272     -15.701  18.388 -14.579  1.00 18.11           C  
ATOM   2228  O   VAL A 272     -15.746  19.069 -13.547  1.00 18.42           O  
ATOM   2229  CB  VAL A 272     -15.390  19.377 -16.924  1.00 17.61           C  
ATOM   2230  CG1 VAL A 272     -16.405  20.442 -16.522  1.00 17.09           C  
ATOM   2231  CG2 VAL A 272     -14.346  19.976 -17.874  1.00 16.80           C  
ATOM   2232  N   ASP A 273     -16.483  17.325 -14.781  1.00 18.78           N  
ATOM   2233  CA  ASP A 273     -17.496  16.918 -13.801  1.00 19.76           C  
ATOM   2234  C   ASP A 273     -16.859  16.556 -12.450  1.00 19.46           C  
ATOM   2235  O   ASP A 273     -17.359  16.954 -11.392  1.00 19.48           O  
ATOM   2236  CB  ASP A 273     -18.354  15.756 -14.331  1.00 20.26           C  
ATOM   2237  CG  ASP A 273     -19.311  16.182 -15.463  1.00 23.79           C  
ATOM   2238  OD1 ASP A 273     -19.596  17.400 -15.617  1.00 25.99           O  
ATOM   2239  OD2 ASP A 273     -19.791  15.283 -16.204  1.00 26.10           O1-
ATOM   2240  N   LEU A 274     -15.746  15.829 -12.496  1.00 19.08           N  
ATOM   2241  CA  LEU A 274     -15.032  15.420 -11.285  1.00 19.21           C  
ATOM   2242  C   LEU A 274     -14.419  16.583 -10.514  1.00 19.24           C  
ATOM   2243  O   LEU A 274     -14.458  16.606  -9.280  1.00 19.04           O  
ATOM   2244  CB  LEU A 274     -13.953  14.381 -11.616  1.00 19.14           C  
ATOM   2245  CG  LEU A 274     -14.432  12.987 -12.025  1.00 19.43           C  
ATOM   2246  CD1 LEU A 274     -13.287  12.221 -12.636  1.00 18.19           C  
ATOM   2247  CD2 LEU A 274     -15.007  12.232 -10.846  1.00 19.99           C  
ATOM   2248  N   GLU A 275     -13.847  17.541 -11.236  1.00 19.54           N  
ATOM   2249  CA  GLU A 275     -13.289  18.726 -10.602  1.00 20.34           C  
ATOM   2250  C   GLU A 275     -14.377  19.629  -9.993  1.00 20.49           C  
ATOM   2251  O   GLU A 275     -14.172  20.250  -8.948  1.00 20.72           O  
ATOM   2252  CB  GLU A 275     -12.404  19.499 -11.582  1.00 20.50           C  
ATOM   2253  CG  GLU A 275     -11.612  20.639 -10.957  1.00 22.74           C  
ATOM   2254  CD  GLU A 275     -10.762  20.203  -9.766  1.00 25.52           C  
ATOM   2255  OE1 GLU A 275     -10.428  19.005  -9.652  1.00 28.04           O  
ATOM   2256  OE2 GLU A 275     -10.423  21.063  -8.936  1.00 27.18           O1-
ATOM   2257  N   ILE A 276     -15.534  19.692 -10.636  1.00 20.82           N  
ATOM   2258  CA  ILE A 276     -16.648  20.453 -10.079  1.00 20.98           C  
ATOM   2259  C   ILE A 276     -17.144  19.780  -8.794  1.00 21.33           C  
ATOM   2260  O   ILE A 276     -17.364  20.454  -7.789  1.00 21.47           O  
ATOM   2261  CB  ILE A 276     -17.772  20.669 -11.116  1.00 20.94           C  
ATOM   2262  CG1 ILE A 276     -17.325  21.720 -12.143  1.00 20.40           C  
ATOM   2263  CG2 ILE A 276     -19.109  21.057 -10.424  1.00 20.96           C  
ATOM   2264  CD1 ILE A 276     -18.215  21.829 -13.388  1.00 19.40           C  
ATOM   2265  N   GLU A 277     -17.292  18.455  -8.831  1.00 22.00           N  
ATOM   2266  CA  GLU A 277     -17.593  17.656  -7.633  1.00 22.82           C  
ATOM   2267  C   GLU A 277     -16.577  17.909  -6.507  1.00 22.55           C  
ATOM   2268  O   GLU A 277     -16.960  18.097  -5.355  1.00 22.58           O  
ATOM   2269  CB  GLU A 277     -17.664  16.156  -7.969  1.00 22.89           C  
ATOM   2270  CG  GLU A 277     -18.951  15.747  -8.692  1.00 26.34           C  
ATOM   2271  CD  GLU A 277     -19.103  14.239  -8.923  1.00 30.78           C  
ATOM   2272  OE1 GLU A 277     -18.087  13.515  -9.015  1.00 32.78           O  
ATOM   2273  OE2 GLU A 277     -20.259  13.773  -9.038  1.00 33.38           O1-
ATOM   2274  N   TYR A 278     -15.291  17.923  -6.858  1.00 22.36           N  
ATOM   2275  CA  TYR A 278     -14.207  18.174  -5.902  1.00 22.20           C  
ATOM   2276  C   TYR A 278     -14.292  19.573  -5.303  1.00 22.59           C  
ATOM   2277  O   TYR A 278     -14.079  19.753  -4.092  1.00 22.33           O  
ATOM   2278  CB  TYR A 278     -12.841  17.978  -6.579  1.00 21.98           C  
ATOM   2279  CG  TYR A 278     -11.660  18.466  -5.769  1.00 21.59           C  
ATOM   2280  CD1 TYR A 278     -11.152  17.704  -4.717  1.00 21.23           C  
ATOM   2281  CD2 TYR A 278     -11.053  19.690  -6.051  1.00 22.27           C  
ATOM   2282  CE1 TYR A 278     -10.074  18.139  -3.971  1.00 22.37           C  
ATOM   2283  CE2 TYR A 278      -9.966  20.142  -5.306  1.00 22.45           C  
ATOM   2284  CZ  TYR A 278      -9.482  19.356  -4.269  1.00 22.23           C  
ATOM   2285  OH  TYR A 278      -8.419  19.780  -3.523  1.00 22.36           O  
ATOM   2286  N   ALA A 279     -14.585  20.555  -6.160  1.00 22.59           N  
ATOM   2287  CA  ALA A 279     -14.754  21.940  -5.730  1.00 23.05           C  
ATOM   2288  C   ALA A 279     -15.908  22.101  -4.736  1.00 23.54           C  
ATOM   2289  O   ALA A 279     -15.819  22.908  -3.813  1.00 23.43           O  
ATOM   2290  CB  ALA A 279     -14.948  22.856  -6.931  1.00 22.94           C  
ATOM   2291  N   GLN A 280     -16.975  21.324  -4.924  1.00 23.78           N  
ATOM   2292  CA  GLN A 280     -18.132  21.369  -4.021  1.00 24.53           C  
ATOM   2293  C   GLN A 280     -17.848  20.695  -2.671  1.00 24.56           C  
ATOM   2294  O   GLN A 280     -18.385  21.111  -1.638  1.00 24.77           O  
ATOM   2295  CB  GLN A 280     -19.376  20.787  -4.697  1.00 24.54           C  
ATOM   2296  CG  GLN A 280     -19.884  21.653  -5.847  1.00 25.78           C  
ATOM   2297  CD  GLN A 280     -20.835  20.927  -6.797  1.00 28.24           C  
ATOM   2298  NE2 GLN A 280     -20.642  19.620  -6.964  1.00 27.80           N  
ATOM   2299  OE1 GLN A 280     -21.725  21.546  -7.383  1.00 29.14           O  
ATOM   2300  N   ASP A 281     -16.995  19.672  -2.681  1.00 24.32           N  
ATOM   2301  CA  ASP A 281     -16.515  19.068  -1.437  1.00 24.59           C  
ATOM   2302  C   ASP A 281     -15.606  20.040  -0.682  1.00 24.31           C  
ATOM   2303  O   ASP A 281     -15.605  20.062   0.551  1.00 24.79           O  
ATOM   2304  CB  ASP A 281     -15.781  17.742  -1.706  1.00 24.74           C  
ATOM   2305  CG  ASP A 281     -15.584  16.906  -0.440  1.00 25.76           C  
ATOM   2306  OD1 ASP A 281     -16.512  16.838   0.392  1.00 28.85           O  
ATOM   2307  OD2 ASP A 281     -14.507  16.301  -0.272  1.00 26.90           O1-
ATOM   2308  N   CYS A 282     -14.834  20.834  -1.422  1.00 23.88           N  
ATOM   2309  CA  CYS A 282     -13.979  21.862  -0.830  1.00 23.80           C  
ATOM   2310  C   CYS A 282     -14.780  23.000  -0.205  1.00 24.11           C  
ATOM   2311  O   CYS A 282     -14.405  23.514   0.841  1.00 24.02           O  
ATOM   2312  CB  CYS A 282     -13.017  22.442  -1.868  1.00 23.78           C  
ATOM   2313  SG  CYS A 282     -11.648  21.347  -2.332  1.00 23.34           S  
ATOM   2314  N   LEU A 283     -15.876  23.383  -0.861  1.00 24.07           N  
ATOM   2315  CA  LEU A 283     -16.636  24.569  -0.495  1.00 24.57           C  
ATOM   2316  C   LEU A 283     -18.130  24.255  -0.361  1.00 24.93           C  
ATOM   2317  O   LEU A 283     -18.921  24.651  -1.214  1.00 25.06           O  
ATOM   2318  CB  LEU A 283     -16.423  25.670  -1.547  1.00 24.36           C  
ATOM   2319  CG  LEU A 283     -15.002  26.194  -1.762  1.00 23.81           C  
ATOM   2320  CD1 LEU A 283     -14.824  26.684  -3.179  1.00 24.43           C  
ATOM   2321  CD2 LEU A 283     -14.682  27.294  -0.766  1.00 23.31           C  
ATOM   2322  N   PRO A 284     -18.522  23.539   0.708  1.00 25.42           N  
ATOM   2323  CA  PRO A 284     -19.943  23.261   0.881  1.00 26.09           C  
ATOM   2324  C   PRO A 284     -20.752  24.534   1.132  1.00 27.01           C  
ATOM   2325  O   PRO A 284     -21.899  24.612   0.707  1.00 27.42           O  
ATOM   2326  CB  PRO A 284     -19.979  22.341   2.107  1.00 26.15           C  
ATOM   2327  CG  PRO A 284     -18.704  22.602   2.819  1.00 25.76           C  
ATOM   2328  CD  PRO A 284     -17.707  22.905   1.759  1.00 25.07           C  
ATOM   2329  N   ARG A 285     -20.162  25.527   1.795  1.00 27.56           N  
ATOM   2330  CA  ARG A 285     -20.889  26.776   2.057  1.00 28.91           C  
ATOM   2331  C   ARG A 285     -20.342  27.975   1.317  1.00 29.07           C  
ATOM   2332  O   ARG A 285     -21.095  28.870   0.936  1.00 29.68           O  
ATOM   2333  CB  ARG A 285     -20.970  27.076   3.549  1.00 28.90           C  
ATOM   2334  CG  ARG A 285     -22.113  26.343   4.230  1.00 30.40           C  
ATOM   2335  CD  ARG A 285     -21.831  26.155   5.706  1.00 31.80           C  
ATOM   2336  NE  ARG A 285     -20.595  25.407   5.921  1.00 32.08           N  
ATOM   2337  CZ  ARG A 285     -20.508  24.079   5.933  1.00 32.50           C  
ATOM   2338  NH1 ARG A 285     -21.589  23.336   5.736  1.00 31.98           N1+
ATOM   2339  NH2 ARG A 285     -19.335  23.491   6.143  1.00 32.63           N  
ATOM   2340  N   GLY A 286     -19.036  27.998   1.110  1.00 29.12           N  
ATOM   2341  CA  GLY A 286     -18.429  29.151   0.480  1.00 29.50           C  
ATOM   2342  C   GLY A 286     -17.853  30.075   1.530  1.00 29.73           C  
ATOM   2343  O   GLY A 286     -18.482  30.370   2.559  1.00 29.92           O  
ATOM   2344  N   ILE A 287     -16.634  30.511   1.257  1.00 29.15           N  
ATOM   2345  CA  ILE A 287     -15.884  31.367   2.139  1.00 28.69           C  
ATOM   2346  C   ILE A 287     -15.713  32.698   1.411  1.00 28.81           C  
ATOM   2347  O   ILE A 287     -16.113  32.832   0.250  1.00 28.52           O  
ATOM   2348  CB  ILE A 287     -14.517  30.724   2.498  1.00 28.60           C  
ATOM   2349  CG1 ILE A 287     -13.732  30.361   1.229  1.00 27.87           C  
ATOM   2350  CG2 ILE A 287     -14.727  29.473   3.346  1.00 28.13           C  
ATOM   2351  CD1 ILE A 287     -12.254  30.059   1.455  1.00 26.76           C  
ATOM   2352  N   LEU A 288     -15.125  33.675   2.091  1.00 28.66           N  
ATOM   2353  CA  LEU A 288     -14.916  34.988   1.516  1.00 28.79           C  
ATOM   2354  C   LEU A 288     -14.092  34.880   0.240  1.00 28.81           C  
ATOM   2355  O   LEU A 288     -12.957  34.397   0.260  1.00 28.72           O  
ATOM   2356  CB  LEU A 288     -14.227  35.898   2.533  1.00 28.79           C  
ATOM   2357  CG  LEU A 288     -14.717  37.335   2.705  1.00 29.14           C  
ATOM   2358  CD1 LEU A 288     -16.231  37.415   2.929  1.00 27.35           C  
ATOM   2359  CD2 LEU A 288     -13.960  37.990   3.858  1.00 28.36           C  
ATOM   2360  N   GLY A 289     -14.686  35.309  -0.868  1.00 29.11           N  
ATOM   2361  CA  GLY A 289     -14.015  35.311  -2.165  1.00 29.44           C  
ATOM   2362  C   GLY A 289     -14.074  34.013  -2.954  1.00 29.24           C  
ATOM   2363  O   GLY A 289     -13.538  33.942  -4.058  1.00 29.63           O  
ATOM   2364  N   LEU A 290     -14.718  32.988  -2.398  1.00 29.03           N  
ATOM   2365  CA  LEU A 290     -14.803  31.682  -3.051  1.00 28.63           C  
ATOM   2366  C   LEU A 290     -16.151  31.005  -2.846  1.00 28.58           C  
ATOM   2367  O   LEU A 290     -16.548  30.718  -1.719  1.00 28.40           O  
ATOM   2368  CB  LEU A 290     -13.705  30.743  -2.548  1.00 28.14           C  
ATOM   2369  CG  LEU A 290     -12.242  30.925  -2.950  1.00 28.73           C  
ATOM   2370  CD1 LEU A 290     -11.403  29.844  -2.285  1.00 27.58           C  
ATOM   2371  CD2 LEU A 290     -12.047  30.913  -4.469  1.00 28.32           C  
ATOM   2372  N   ARG A 291     -16.840  30.742  -3.950  1.00 28.75           N  
ATOM   2373  CA  ARG A 291     -18.053  29.929  -3.945  1.00 29.04           C  
ATOM   2374  C   ARG A 291     -17.901  28.825  -4.979  1.00 28.66           C  
ATOM   2375  O   ARG A 291     -17.259  29.026  -6.015  1.00 28.25           O  
ATOM   2376  CB  ARG A 291     -19.281  30.774  -4.287  1.00 29.44           C  
ATOM   2377  CG  ARG A 291     -19.790  31.654  -3.158  1.00 31.39           C  
ATOM   2378  CD  ARG A 291     -20.905  32.582  -3.654  1.00 33.71           C  
ATOM   2379  NE  ARG A 291     -20.404  33.568  -4.617  1.00 35.22           N  
ATOM   2380  CZ  ARG A 291     -21.165  34.434  -5.286  1.00 37.30           C  
ATOM   2381  NH1 ARG A 291     -22.486  34.452  -5.103  1.00 37.33           N1+
ATOM   2382  NH2 ARG A 291     -20.603  35.288  -6.141  1.00 37.12           N  
ATOM   2383  N   ALA A 292     -18.514  27.677  -4.710  1.00 28.54           N  
ATOM   2384  CA  ALA A 292     -18.451  26.536  -5.618  1.00 28.72           C  
ATOM   2385  C   ALA A 292     -18.942  26.859  -7.032  1.00 28.95           C  
ATOM   2386  O   ALA A 292     -18.411  26.322  -8.008  1.00 29.22           O  
ATOM   2387  CB  ALA A 292     -19.218  25.359  -5.044  1.00 28.82           C  
ATOM   2388  N   SER A 293     -19.939  27.739  -7.140  1.00 29.06           N  
ATOM   2389  CA  SER A 293     -20.527  28.099  -8.436  1.00 29.01           C  
ATOM   2390  C   SER A 293     -19.550  28.842  -9.344  1.00 29.07           C  
ATOM   2391  O   SER A 293     -19.675  28.792 -10.570  1.00 29.00           O  
ATOM   2392  CB  SER A 293     -21.811  28.916  -8.255  1.00 29.41           C  
ATOM   2393  OG  SER A 293     -21.548  30.166  -7.641  1.00 29.38           O  
ATOM   2394  N   MET A 294     -18.586  29.537  -8.742  1.00 28.94           N  
ATOM   2395  CA  MET A 294     -17.526  30.192  -9.507  1.00 29.15           C  
ATOM   2396  C   MET A 294     -16.595  29.164 -10.154  1.00 28.74           C  
ATOM   2397  O   MET A 294     -16.003  29.424 -11.206  1.00 28.81           O  
ATOM   2398  CB  MET A 294     -16.706  31.123  -8.619  1.00 29.51           C  
ATOM   2399  CG  MET A 294     -17.521  32.074  -7.766  1.00 31.00           C  
ATOM   2400  SD  MET A 294     -16.448  32.929  -6.606  1.00 33.92           S  
ATOM   2401  CE  MET A 294     -16.021  34.358  -7.598  1.00 34.07           C  
ATOM   2402  N   PHE A 295     -16.465  27.999  -9.520  1.00 28.16           N  
ATOM   2403  CA  PHE A 295     -15.645  26.923 -10.063  1.00 27.66           C  
ATOM   2404  C   PHE A 295     -16.347  26.126 -11.138  1.00 27.28           C  
ATOM   2405  O   PHE A 295     -15.696  25.540 -11.988  1.00 27.57           O  
ATOM   2406  CB  PHE A 295     -15.109  26.026  -8.952  1.00 27.49           C  
ATOM   2407  CG  PHE A 295     -14.079  26.696  -8.124  1.00 27.16           C  
ATOM   2408  CD1 PHE A 295     -14.448  27.487  -7.049  1.00 27.04           C  
ATOM   2409  CD2 PHE A 295     -12.739  26.581  -8.446  1.00 27.39           C  
ATOM   2410  CE1 PHE A 295     -13.499  28.135  -6.294  1.00 27.15           C  
ATOM   2411  CE2 PHE A 295     -11.779  27.231  -7.691  1.00 27.38           C  
ATOM   2412  CZ  PHE A 295     -12.163  28.010  -6.615  1.00 27.52           C  
ATOM   2413  N   ILE A 296     -17.672  26.114 -11.111  1.00 26.97           N  
ATOM   2414  CA  ILE A 296     -18.431  25.597 -12.238  1.00 26.60           C  
ATOM   2415  C   ILE A 296     -18.006  26.360 -13.505  1.00 26.21           C  
ATOM   2416  O   ILE A 296     -17.648  25.741 -14.511  1.00 26.11           O  
ATOM   2417  CB  ILE A 296     -19.960  25.657 -11.972  1.00 26.89           C  
ATOM   2418  CG1 ILE A 296     -20.365  24.545 -10.999  1.00 27.23           C  
ATOM   2419  CG2 ILE A 296     -20.760  25.537 -13.266  1.00 27.22           C  
ATOM   2420  CD1 ILE A 296     -21.797  24.660 -10.450  1.00 28.49           C  
ATOM   2421  N   ASP A 297     -17.999  27.694 -13.429  1.00 25.63           N  
ATOM   2422  CA  ASP A 297     -17.597  28.540 -14.564  1.00 25.09           C  
ATOM   2423  C   ASP A 297     -16.113  28.416 -14.916  1.00 23.95           C  
ATOM   2424  O   ASP A 297     -15.771  28.234 -16.085  1.00 23.69           O  
ATOM   2425  CB  ASP A 297     -17.967  30.008 -14.323  1.00 25.50           C  
ATOM   2426  CG  ASP A 297     -19.477  30.252 -14.343  1.00 27.81           C  
ATOM   2427  OD1 ASP A 297     -20.250  29.332 -14.709  1.00 29.54           O  
ATOM   2428  OD2 ASP A 297     -19.895  31.376 -13.991  1.00 29.67           O1-
ATOM   2429  N   TYR A 298     -15.244  28.510 -13.909  1.00 22.65           N  
ATOM   2430  CA  TYR A 298     -13.798  28.492 -14.136  1.00 21.78           C  
ATOM   2431  C   TYR A 298     -13.301  27.184 -14.764  1.00 20.89           C  
ATOM   2432  O   TYR A 298     -12.570  27.216 -15.747  1.00 20.57           O  
ATOM   2433  CB  TYR A 298     -13.032  28.789 -12.847  1.00 21.69           C  
ATOM   2434  CG  TYR A 298     -11.539  28.858 -13.054  1.00 23.01           C  
ATOM   2435  CD1 TYR A 298     -10.965  29.912 -13.775  1.00 24.29           C  
ATOM   2436  CD2 TYR A 298     -10.700  27.872 -12.545  1.00 23.21           C  
ATOM   2437  CE1 TYR A 298      -9.601  29.984 -13.979  1.00 25.05           C  
ATOM   2438  CE2 TYR A 298      -9.322  27.931 -12.750  1.00 24.40           C  
ATOM   2439  CZ  TYR A 298      -8.785  28.989 -13.464  1.00 25.85           C  
ATOM   2440  OH  TYR A 298      -7.426  29.062 -13.669  1.00 28.25           O  
ATOM   2441  N   VAL A 299     -13.705  26.046 -14.198  1.00 20.01           N  
ATOM   2442  CA  VAL A 299     -13.289  24.729 -14.701  1.00 19.55           C  
ATOM   2443  C   VAL A 299     -13.686  24.561 -16.168  1.00 19.30           C  
ATOM   2444  O   VAL A 299     -12.902  24.061 -16.973  1.00 18.75           O  
ATOM   2445  CB  VAL A 299     -13.870  23.557 -13.844  1.00 19.45           C  
ATOM   2446  CG1 VAL A 299     -13.397  22.204 -14.360  1.00 19.17           C  
ATOM   2447  CG2 VAL A 299     -13.473  23.723 -12.379  1.00 19.96           C  
ATOM   2448  N   GLN A 300     -14.905  24.992 -16.494  1.00 19.24           N  
ATOM   2449  CA  GLN A 300     -15.437  24.924 -17.851  1.00 19.61           C  
ATOM   2450  C   GLN A 300     -14.684  25.873 -18.768  1.00 19.42           C  
ATOM   2451  O   GLN A 300     -14.378  25.521 -19.906  1.00 19.26           O  
ATOM   2452  CB  GLN A 300     -16.929  25.272 -17.860  1.00 19.98           C  
ATOM   2453  CG  GLN A 300     -17.825  24.142 -17.403  1.00 21.32           C  
ATOM   2454  CD  GLN A 300     -19.266  24.580 -17.208  1.00 24.30           C  
ATOM   2455  NE2 GLN A 300     -19.778  24.379 -16.011  1.00 25.98           N  
ATOM   2456  OE1 GLN A 300     -19.911  25.082 -18.123  1.00 25.81           O  
ATOM   2457  N   HIS A 301     -14.384  27.068 -18.262  1.00 19.49           N  
ATOM   2458  CA  HIS A 301     -13.627  28.061 -19.021  1.00 19.97           C  
ATOM   2459  C   HIS A 301     -12.250  27.539 -19.425  1.00 19.36           C  
ATOM   2460  O   HIS A 301     -11.867  27.660 -20.591  1.00 18.98           O  
ATOM   2461  CB  HIS A 301     -13.479  29.390 -18.261  1.00 20.38           C  
ATOM   2462  CG  HIS A 301     -12.602  30.378 -18.969  1.00 22.38           C  
ATOM   2463  CD2 HIS A 301     -11.256  30.536 -18.970  1.00 23.26           C  
ATOM   2464  ND1 HIS A 301     -13.098  31.329 -19.834  1.00 24.85           N  
ATOM   2465  CE1 HIS A 301     -12.098  32.038 -20.328  1.00 24.77           C  
ATOM   2466  NE2 HIS A 301     -10.969  31.572 -19.824  1.00 24.92           N  
ATOM   2467  N   ILE A 302     -11.513  26.964 -18.472  1.00 18.85           N  
ATOM   2468  CA  ILE A 302     -10.154  26.479 -18.770  1.00 18.77           C  
ATOM   2469  C   ILE A 302     -10.154  25.212 -19.625  1.00 18.60           C  
ATOM   2470  O   ILE A 302      -9.257  25.031 -20.440  1.00 18.57           O  
ATOM   2471  CB  ILE A 302      -9.231  26.323 -17.509  1.00 18.63           C  
ATOM   2472  CG1 ILE A 302      -9.705  25.198 -16.578  1.00 18.86           C  
ATOM   2473  CG2 ILE A 302      -9.079  27.660 -16.783  1.00 18.84           C  
ATOM   2474  CD1 ILE A 302      -8.811  24.995 -15.329  1.00 18.85           C  
ATOM   2475  N   ALA A 303     -11.162  24.356 -19.448  1.00 18.56           N  
ATOM   2476  CA  ALA A 303     -11.329  23.171 -20.291  1.00 18.56           C  
ATOM   2477  C   ALA A 303     -11.480  23.572 -21.759  1.00 18.92           C  
ATOM   2478  O   ALA A 303     -10.835  22.987 -22.629  1.00 18.99           O  
ATOM   2479  CB  ALA A 303     -12.519  22.361 -19.845  1.00 18.38           C  
ATOM   2480  N   ASP A 304     -12.322  24.577 -22.019  1.00 19.10           N  
ATOM   2481  CA  ASP A 304     -12.439  25.182 -23.348  1.00 19.49           C  
ATOM   2482  C   ASP A 304     -11.091  25.657 -23.905  1.00 19.23           C  
ATOM   2483  O   ASP A 304     -10.783  25.399 -25.065  1.00 19.27           O  
ATOM   2484  CB  ASP A 304     -13.429  26.353 -23.344  1.00 19.76           C  
ATOM   2485  CG  ASP A 304     -14.892  25.908 -23.341  1.00 21.59           C  
ATOM   2486  OD1 ASP A 304     -15.206  24.696 -23.454  1.00 22.22           O  
ATOM   2487  OD2 ASP A 304     -15.748  26.803 -23.231  1.00 23.91           O1-
ATOM   2488  N   ARG A 305     -10.299  26.349 -23.085  1.00 19.01           N  
ATOM   2489  CA  ARG A 305      -8.989  26.854 -23.527  1.00 19.36           C  
ATOM   2490  C   ARG A 305      -8.040  25.726 -23.875  1.00 19.16           C  
ATOM   2491  O   ARG A 305      -7.253  25.861 -24.806  1.00 19.74           O  
ATOM   2492  CB  ARG A 305      -8.328  27.781 -22.488  1.00 19.23           C  
ATOM   2493  CG  ARG A 305      -9.195  28.952 -21.991  1.00 20.31           C  
ATOM   2494  CD  ARG A 305      -9.403  30.072 -23.013  1.00 21.47           C  
ATOM   2495  NE  ARG A 305     -10.232  29.694 -24.165  1.00 22.65           N  
ATOM   2496  CZ  ARG A 305     -11.567  29.615 -24.169  1.00 23.10           C  
ATOM   2497  NH1 ARG A 305     -12.276  29.859 -23.068  1.00 22.57           N1+
ATOM   2498  NH2 ARG A 305     -12.201  29.271 -25.287  1.00 22.55           N  
ATOM   2499  N   ARG A 306      -8.119  24.621 -23.130  1.00 19.01           N  
ATOM   2500  CA  ARG A 306      -7.263  23.461 -23.371  1.00 18.97           C  
ATOM   2501  C   ARG A 306      -7.693  22.723 -24.623  1.00 19.14           C  
ATOM   2502  O   ARG A 306      -6.850  22.224 -25.372  1.00 19.23           O  
ATOM   2503  CB  ARG A 306      -7.280  22.488 -22.184  1.00 18.89           C  
ATOM   2504  CG  ARG A 306      -7.073  23.120 -20.821  1.00 18.85           C  
ATOM   2505  CD  ARG A 306      -5.733  23.800 -20.677  1.00 19.99           C  
ATOM   2506  NE  ARG A 306      -5.544  24.228 -19.295  1.00 21.76           N  
ATOM   2507  CZ  ARG A 306      -5.327  25.479 -18.902  1.00 21.71           C  
ATOM   2508  NH1 ARG A 306      -5.228  26.463 -19.788  1.00 23.22           N1+
ATOM   2509  NH2 ARG A 306      -5.182  25.737 -17.610  1.00 22.17           N  
ATOM   2510  N   LEU A 307      -9.005  22.630 -24.831  1.00 19.10           N  
ATOM   2511  CA  LEU A 307      -9.542  22.012 -26.042  1.00 19.58           C  
ATOM   2512  C   LEU A 307      -9.038  22.707 -27.304  1.00 19.94           C  
ATOM   2513  O   LEU A 307      -8.571  22.041 -28.215  1.00 19.78           O  
ATOM   2514  CB  LEU A 307     -11.076  21.987 -26.025  1.00 19.47           C  
ATOM   2515  CG  LEU A 307     -11.750  20.990 -25.083  1.00 18.93           C  
ATOM   2516  CD1 LEU A 307     -13.191  21.398 -24.841  1.00 18.04           C  
ATOM   2517  CD2 LEU A 307     -11.663  19.568 -25.634  1.00 18.67           C  
ATOM   2518  N   GLU A 308      -9.135  24.037 -27.344  1.00 20.78           N  
ATOM   2519  CA  GLU A 308      -8.678  24.829 -28.499  1.00 22.30           C  
ATOM   2520  C   GLU A 308      -7.211  24.543 -28.831  1.00 22.10           C  
ATOM   2521  O   GLU A 308      -6.863  24.331 -29.985  1.00 22.11           O  
ATOM   2522  CB  GLU A 308      -8.848  26.334 -28.251  1.00 22.72           C  
ATOM   2523  CG  GLU A 308     -10.277  26.795 -28.053  1.00 25.95           C  
ATOM   2524  CD  GLU A 308     -10.383  28.286 -27.714  1.00 29.56           C  
ATOM   2525  OE1 GLU A 308      -9.533  28.814 -26.949  1.00 30.21           O  
ATOM   2526  OE2 GLU A 308     -11.330  28.928 -28.216  1.00 30.78           O1-
ATOM   2527  N   ARG A 309      -6.370  24.515 -27.799  1.00 21.92           N  
ATOM   2528  CA  ARG A 309      -4.935  24.288 -27.959  1.00 21.98           C  
ATOM   2529  C   ARG A 309      -4.555  22.982 -28.667  1.00 21.81           C  
ATOM   2530  O   ARG A 309      -3.534  22.937 -29.358  1.00 21.64           O  
ATOM   2531  CB  ARG A 309      -4.218  24.389 -26.605  1.00 21.89           C  
ATOM   2532  CG  ARG A 309      -4.255  25.783 -25.972  1.00 22.78           C  
ATOM   2533  CD  ARG A 309      -3.435  26.808 -26.751  1.00 25.49           C  
ATOM   2534  NE  ARG A 309      -2.005  26.468 -26.812  1.00 27.77           N  
ATOM   2535  CZ  ARG A 309      -1.148  26.606 -25.801  1.00 27.98           C  
ATOM   2536  NH1 ARG A 309      -1.559  27.062 -24.621  1.00 28.89           N1+
ATOM   2537  NH2 ARG A 309       0.123  26.268 -25.962  1.00 27.68           N  
ATOM   2538  N   ILE A 310      -5.356  21.929 -28.487  1.00 21.64           N  
ATOM   2539  CA  ILE A 310      -5.129  20.665 -29.197  1.00 21.63           C  
ATOM   2540  C   ILE A 310      -6.103  20.448 -30.369  1.00 22.45           C  
ATOM   2541  O   ILE A 310      -6.361  19.307 -30.768  1.00 22.57           O  
ATOM   2542  CB  ILE A 310      -5.071  19.421 -28.250  1.00 21.40           C  
ATOM   2543  CG1 ILE A 310      -6.345  19.298 -27.407  1.00 21.22           C  
ATOM   2544  CG2 ILE A 310      -3.826  19.477 -27.366  1.00 20.31           C  
ATOM   2545  CD1 ILE A 310      -6.481  17.965 -26.669  1.00 20.07           C  
ATOM   2546  N   GLY A 311      -6.617  21.552 -30.917  1.00 22.66           N  
ATOM   2547  CA  GLY A 311      -7.401  21.541 -32.152  1.00 23.32           C  
ATOM   2548  C   GLY A 311      -8.816  21.001 -32.029  1.00 23.98           C  
ATOM   2549  O   GLY A 311      -9.370  20.491 -32.998  1.00 24.24           O  
ATOM   2550  N   LEU A 312      -9.399  21.105 -30.838  1.00 24.13           N  
ATOM   2551  CA  LEU A 312     -10.758  20.641 -30.601  1.00 24.45           C  
ATOM   2552  C   LEU A 312     -11.653  21.835 -30.329  1.00 25.09           C  
ATOM   2553  O   LEU A 312     -11.202  22.847 -29.782  1.00 25.10           O  
ATOM   2554  CB  LEU A 312     -10.799  19.652 -29.430  1.00 23.92           C  
ATOM   2555  CG  LEU A 312     -10.154  18.275 -29.659  1.00 24.47           C  
ATOM   2556  CD1 LEU A 312      -9.969  17.509 -28.361  1.00 23.58           C  
ATOM   2557  CD2 LEU A 312     -10.934  17.431 -30.668  1.00 24.59           C  
ATOM   2558  N   LYS A 313     -12.915  21.730 -30.723  1.00 25.84           N  
ATOM   2559  CA  LYS A 313     -13.866  22.816 -30.496  1.00 26.85           C  
ATOM   2560  C   LYS A 313     -14.184  22.982 -29.002  1.00 26.34           C  
ATOM   2561  O   LYS A 313     -14.391  21.994 -28.305  1.00 26.29           O  
ATOM   2562  CB  LYS A 313     -15.154  22.614 -31.308  1.00 27.06           C  
ATOM   2563  CG  LYS A 313     -14.975  22.736 -32.822  1.00 30.27           C  
ATOM   2564  CD  LYS A 313     -14.483  24.127 -33.229  1.00 34.63           C  
ATOM   2565  CE  LYS A 313     -14.009  24.167 -34.681  1.00 37.29           C  
ATOM   2566  NZ  LYS A 313     -13.230  25.416 -34.968  1.00 38.31           N1+
ATOM   2567  N   PRO A 314     -14.194  24.235 -28.515  1.00 26.30           N  
ATOM   2568  CA  PRO A 314     -14.709  24.581 -27.190  1.00 26.26           C  
ATOM   2569  C   PRO A 314     -16.185  24.210 -27.080  1.00 26.38           C  
ATOM   2570  O   PRO A 314     -16.923  24.331 -28.064  1.00 26.52           O  
ATOM   2571  CB  PRO A 314     -14.551  26.106 -27.135  1.00 26.29           C  
ATOM   2572  CG  PRO A 314     -14.391  26.543 -28.554  1.00 27.00           C  
ATOM   2573  CD  PRO A 314     -13.694  25.420 -29.238  1.00 26.51           C  
ATOM   2574  N   ILE A 315     -16.612  23.776 -25.895  1.00 26.01           N  
ATOM   2575  CA  ILE A 315     -17.966  23.233 -25.723  1.00 26.46           C  
ATOM   2576  C   ILE A 315     -18.820  23.912 -24.644  1.00 26.58           C  
ATOM   2577  O   ILE A 315     -20.038  23.743 -24.635  1.00 26.93           O  
ATOM   2578  CB  ILE A 315     -17.941  21.695 -25.460  1.00 26.30           C  
ATOM   2579  CG1 ILE A 315     -17.090  21.376 -24.222  1.00 26.35           C  
ATOM   2580  CG2 ILE A 315     -17.447  20.947 -26.697  1.00 26.14           C  
ATOM   2581  CD1 ILE A 315     -17.011  19.903 -23.859  1.00 27.13           C  
ATOM   2582  N   TYR A 316     -18.190  24.662 -23.739  1.00 26.19           N  
ATOM   2583  CA  TYR A 316     -18.903  25.244 -22.600  1.00 26.16           C  
ATOM   2584  C   TYR A 316     -19.268  26.713 -22.796  1.00 26.65           C  
ATOM   2585  O   TYR A 316     -20.372  27.130 -22.444  1.00 26.62           O  
ATOM   2586  CB  TYR A 316     -18.108  25.061 -21.302  1.00 25.61           C  
ATOM   2587  CG  TYR A 316     -17.812  23.619 -20.968  1.00 24.74           C  
ATOM   2588  CD1 TYR A 316     -16.504  23.134 -20.997  1.00 23.71           C  
ATOM   2589  CD2 TYR A 316     -18.840  22.732 -20.641  1.00 24.38           C  
ATOM   2590  CE1 TYR A 316     -16.224  21.812 -20.693  1.00 23.21           C  
ATOM   2591  CE2 TYR A 316     -18.570  21.403 -20.336  1.00 23.56           C  
ATOM   2592  CZ  TYR A 316     -17.261  20.955 -20.361  1.00 23.24           C  
ATOM   2593  OH  TYR A 316     -16.983  19.647 -20.067  1.00 22.87           O  
ATOM   2594  N   HIS A 317     -18.328  27.484 -23.347  1.00 27.01           N  
ATOM   2595  CA  HIS A 317     -18.523  28.902 -23.675  1.00 27.96           C  
ATOM   2596  C   HIS A 317     -18.848  29.753 -22.442  1.00 28.43           C  
ATOM   2597  O   HIS A 317     -19.571  30.746 -22.532  1.00 28.97           O  
ATOM   2598  CB  HIS A 317     -19.591  29.066 -24.767  1.00 28.18           C  
ATOM   2599  CG  HIS A 317     -19.463  28.079 -25.886  1.00 28.58           C  
ATOM   2600  CD2 HIS A 317     -18.522  27.942 -26.850  1.00 28.68           C  
ATOM   2601  ND1 HIS A 317     -20.374  27.065 -26.093  1.00 29.37           N  
ATOM   2602  CE1 HIS A 317     -20.003  26.350 -27.139  1.00 29.28           C  
ATOM   2603  NE2 HIS A 317     -18.883  26.862 -27.617  1.00 29.24           N  
ATOM   2604  N   THR A 318     -18.317  29.344 -21.293  1.00 28.60           N  
ATOM   2605  CA  THR A 318     -18.480  30.083 -20.050  1.00 29.07           C  
ATOM   2606  C   THR A 318     -17.362  31.103 -19.909  1.00 29.65           C  
ATOM   2607  O   THR A 318     -16.278  30.923 -20.458  1.00 29.58           O  
ATOM   2608  CB  THR A 318     -18.460  29.154 -18.811  1.00 28.82           C  
ATOM   2609  CG2 THR A 318     -19.522  28.086 -18.920  1.00 28.09           C  
ATOM   2610  OG1 THR A 318     -17.166  28.545 -18.683  1.00 28.19           O  
ATOM   2611  N   LYS A 319     -17.628  32.167 -19.162  1.00 30.76           N  
ATOM   2612  CA  LYS A 319     -16.624  33.193 -18.917  1.00 31.96           C  
ATOM   2613  C   LYS A 319     -15.747  32.886 -17.689  1.00 31.92           C  
ATOM   2614  O   LYS A 319     -16.113  32.077 -16.831  1.00 31.57           O  
ATOM   2615  CB  LYS A 319     -17.291  34.569 -18.809  1.00 32.94           C  
ATOM   2616  CG  LYS A 319     -17.753  35.126 -20.162  1.00 34.75           C  
ATOM   2617  CD  LYS A 319     -18.494  36.452 -20.017  1.00 38.07           C  
ATOM   2618  CE  LYS A 319     -19.989  36.248 -19.765  1.00 39.52           C  
ATOM   2619  NZ  LYS A 319     -20.751  37.521 -19.967  1.00 40.08           N1+
ATOM   2620  N   ASN A 320     -14.580  33.526 -17.641  1.00 32.41           N  
ATOM   2621  CA  ASN A 320     -13.626  33.399 -16.538  1.00 32.86           C  
ATOM   2622  C   ASN A 320     -14.004  34.300 -15.353  1.00 33.73           C  
ATOM   2623  O   ASN A 320     -13.887  35.523 -15.442  1.00 34.03           O  
ATOM   2624  CB  ASN A 320     -12.214  33.728 -17.051  1.00 32.62           C  
ATOM   2625  CG  ASN A 320     -11.123  33.543 -15.998  1.00 32.17           C  
ATOM   2626  ND2 ASN A 320      -9.888  33.813 -16.398  1.00 31.77           N  
ATOM   2627  OD1 ASN A 320     -11.380  33.173 -14.847  1.00 31.36           O  
ATOM   2628  N   PRO A 321     -14.446  33.698 -14.233  1.00 34.53           N  
ATOM   2629  CA  PRO A 321     -14.865  34.480 -13.067  1.00 35.43           C  
ATOM   2630  C   PRO A 321     -13.688  34.933 -12.197  1.00 36.49           C  
ATOM   2631  O   PRO A 321     -13.890  35.629 -11.196  1.00 36.68           O  
ATOM   2632  CB  PRO A 321     -15.742  33.496 -12.296  1.00 34.98           C  
ATOM   2633  CG  PRO A 321     -15.146  32.171 -12.599  1.00 34.39           C  
ATOM   2634  CD  PRO A 321     -14.564  32.247 -13.987  1.00 34.15           C  
ATOM   2635  N   PHE A 322     -12.476  34.530 -12.575  1.00 37.49           N  
ATOM   2636  CA  PHE A 322     -11.267  34.920 -11.862  1.00 38.71           C  
ATOM   2637  C   PHE A 322     -10.301  35.617 -12.823  1.00 40.10           C  
ATOM   2638  O   PHE A 322      -9.265  35.051 -13.171  1.00 39.78           O  
ATOM   2639  CB  PHE A 322     -10.592  33.692 -11.228  1.00 38.15           C  
ATOM   2640  CG  PHE A 322     -11.482  32.908 -10.300  1.00 37.04           C  
ATOM   2641  CD1 PHE A 322     -11.836  33.415  -9.051  1.00 36.61           C  
ATOM   2642  CD2 PHE A 322     -11.945  31.648 -10.662  1.00 35.66           C  
ATOM   2643  CE1 PHE A 322     -12.652  32.685  -8.186  1.00 35.81           C  
ATOM   2644  CE2 PHE A 322     -12.762  30.915  -9.806  1.00 35.19           C  
ATOM   2645  CZ  PHE A 322     -13.115  31.434  -8.566  1.00 35.04           C  
ATOM   2646  N   PRO A 323     -10.638  36.853 -13.258  1.00 42.04           N  
ATOM   2647  CA  PRO A 323      -9.807  37.559 -14.240  1.00 43.38           C  
ATOM   2648  C   PRO A 323      -8.351  37.720 -13.785  1.00 44.62           C  
ATOM   2649  O   PRO A 323      -7.443  37.724 -14.620  1.00 44.95           O  
ATOM   2650  CB  PRO A 323     -10.490  38.927 -14.365  1.00 43.78           C  
ATOM   2651  CG  PRO A 323     -11.327  39.066 -13.138  1.00 43.36           C  
ATOM   2652  CD  PRO A 323     -11.774  37.683 -12.815  1.00 42.32           C  
ATOM   2653  N   TRP A 324      -8.141  37.822 -12.474  1.00 45.75           N  
ATOM   2654  CA  TRP A 324      -6.803  37.962 -11.899  1.00 46.81           C  
ATOM   2655  C   TRP A 324      -5.852  36.802 -12.199  1.00 47.36           C  
ATOM   2656  O   TRP A 324      -4.659  37.028 -12.409  1.00 47.51           O  
ATOM   2657  CB  TRP A 324      -6.876  38.226 -10.393  1.00 46.76           C  
ATOM   2658  CG  TRP A 324      -7.732  37.265  -9.615  1.00 46.66           C  
ATOM   2659  CD1 TRP A 324      -9.077  37.359  -9.393  1.00 46.83           C  
ATOM   2660  CD2 TRP A 324      -7.295  36.081  -8.934  1.00 45.84           C  
ATOM   2661  CE2 TRP A 324      -8.433  35.505  -8.326  1.00 45.74           C  
ATOM   2662  CE3 TRP A 324      -6.051  35.452  -8.777  1.00 45.56           C  
ATOM   2663  NE1 TRP A 324      -9.506  36.303  -8.623  1.00 46.44           N  
ATOM   2664  CZ2 TRP A 324      -8.367  34.325  -7.574  1.00 45.37           C  
ATOM   2665  CZ3 TRP A 324      -5.985  34.279  -8.027  1.00 45.10           C  
ATOM   2666  CH2 TRP A 324      -7.139  33.729  -7.437  1.00 44.59           C  
ATOM   2667  N   MET A 325      -6.374  35.574 -12.235  1.00 48.22           N  
ATOM   2668  CA  MET A 325      -5.561  34.385 -12.557  1.00 48.91           C  
ATOM   2669  C   MET A 325      -4.834  34.472 -13.906  1.00 49.73           C  
ATOM   2670  O   MET A 325      -3.847  33.762 -14.143  1.00 49.68           O  
ATOM   2671  CB  MET A 325      -6.405  33.107 -12.499  1.00 48.66           C  
ATOM   2672  CG  MET A 325      -6.390  32.402 -11.143  1.00 48.51           C  
ATOM   2673  SD  MET A 325      -4.795  31.677 -10.670  1.00 47.93           S  
ATOM   2674  CE  MET A 325      -4.704  30.245 -11.742  1.00 47.26           C  
ATOM   2675  N   SER A 326      -5.337  35.334 -14.787  1.00 50.92           N  
ATOM   2676  CA  SER A 326      -4.676  35.639 -16.051  1.00 51.79           C  
ATOM   2677  C   SER A 326      -3.399  36.449 -15.786  1.00 52.20           C  
ATOM   2678  O   SER A 326      -2.335  36.136 -16.333  1.00 52.45           O  
ATOM   2679  CB  SER A 326      -5.618  36.419 -16.978  1.00 52.31           C  
ATOM   2680  OG  SER A 326      -6.975  36.050 -16.777  1.00 52.62           O  
ATOM   2681  N   GLU A 327      -3.515  37.476 -14.939  1.00 52.46           N  
ATOM   2682  CA  GLU A 327      -2.381  38.315 -14.541  1.00 52.67           C  
ATOM   2683  C   GLU A 327      -1.409  37.558 -13.639  1.00 52.44           C  
ATOM   2684  O   GLU A 327      -0.195  37.735 -13.735  1.00 52.49           O  
ATOM   2685  CB  GLU A 327      -2.872  39.580 -13.844  1.00 53.00           C  
TER   
ATOM   2686  N   SER B   1       6.528  26.064  15.204  1.00 38.72           N  
ATOM   2687  CA  SER B   1       5.261  25.277  15.253  1.00 38.67           C  
ATOM   2688  C   SER B   1       5.216  24.314  16.440  1.00 38.26           C  
ATOM   2689  O   SER B   1       5.107  23.095  16.257  1.00 38.06           O  
ATOM   2690  CB  SER B   1       5.084  24.479  13.960  1.00 38.47           C  
ATOM   2691  OG  SER B   1       6.167  23.576  13.788  1.00 39.04           O  
ATOM   2692  N   SER B   2       5.306  24.859  17.650  1.00 37.90           N  
ATOM   2693  CA  SER B   2       5.161  24.049  18.857  1.00 37.39           C  
ATOM   2694  C   SER B   2       3.849  24.363  19.585  1.00 37.06           C  
ATOM   2695  O   SER B   2       3.613  23.877  20.697  1.00 37.16           O  
ATOM   2696  CB  SER B   2       6.369  24.229  19.778  1.00 37.70           C  
ATOM   2697  OG  SER B   2       6.512  25.580  20.174  1.00 38.70           O  
ATOM   2698  N   GLY B   3       3.002  25.169  18.940  1.00 36.16           N  
ATOM   2699  CA  GLY B   3       1.706  25.556  19.487  1.00 35.12           C  
ATOM   2700  C   GLY B   3       0.673  24.449  19.410  1.00 34.17           C  
ATOM   2701  O   GLY B   3       0.883  23.431  18.743  1.00 33.62           O  
ATOM   2702  N   LEU B   4      -0.447  24.654  20.099  1.00 33.59           N  
ATOM   2703  CA  LEU B   4      -1.531  23.673  20.164  1.00 33.12           C  
ATOM   2704  C   LEU B   4      -2.136  23.385  18.794  1.00 32.62           C  
ATOM   2705  O   LEU B   4      -2.231  24.275  17.952  1.00 32.57           O  
ATOM   2706  CB  LEU B   4      -2.643  24.164  21.100  1.00 33.10           C  
ATOM   2707  CG  LEU B   4      -2.367  24.377  22.591  1.00 33.27           C  
ATOM   2708  CD1 LEU B   4      -3.593  24.996  23.254  1.00 32.87           C  
ATOM   2709  CD2 LEU B   4      -1.950  23.092  23.305  1.00 31.38           C  
ATOM   2710  N   VAL B   5      -2.533  22.135  18.576  1.00 32.43           N  
ATOM   2711  CA  VAL B   5      -3.312  21.777  17.398  1.00 32.39           C  
ATOM   2712  C   VAL B   5      -4.673  22.475  17.508  1.00 32.76           C  
ATOM   2713  O   VAL B   5      -5.442  22.191  18.430  1.00 32.83           O  
ATOM   2714  CB  VAL B   5      -3.489  20.241  17.261  1.00 31.97           C  
ATOM   2715  CG1 VAL B   5      -4.438  19.898  16.118  1.00 31.22           C  
ATOM   2716  CG2 VAL B   5      -2.136  19.554  17.057  1.00 31.66           C  
ATOM   2717  N   PRO B   6      -4.962  23.413  16.586  1.00 33.22           N  
ATOM   2718  CA  PRO B   6      -6.252  24.105  16.640  1.00 34.12           C  
ATOM   2719  C   PRO B   6      -7.381  23.184  16.192  1.00 34.55           C  
ATOM   2720  O   PRO B   6      -7.166  22.329  15.335  1.00 34.41           O  
ATOM   2721  CB  PRO B   6      -6.077  25.259  15.655  1.00 34.14           C  
ATOM   2722  CG  PRO B   6      -5.025  24.821  14.714  1.00 33.53           C  
ATOM   2723  CD  PRO B   6      -4.148  23.833  15.431  1.00 33.12           C  
ATOM   2724  N   ARG B   7      -8.563  23.331  16.781  1.00 35.32           N  
ATOM   2725  CA  ARG B   7      -9.698  22.509  16.369  1.00 35.87           C  
ATOM   2726  C   ARG B   7     -10.121  22.819  14.928  1.00 35.61           C  
ATOM   2727  O   ARG B   7      -9.986  23.955  14.463  1.00 35.78           O  
ATOM   2728  CB  ARG B   7     -10.870  22.607  17.359  1.00 36.41           C  
ATOM   2729  CG  ARG B   7     -11.009  23.936  18.109  1.00 38.99           C  
ATOM   2730  CD  ARG B   7     -11.780  23.748  19.424  1.00 41.86           C  
ATOM   2731  NE  ARG B   7     -13.095  23.137  19.207  1.00 44.38           N  
ATOM   2732  CZ  ARG B   7     -14.263  23.707  19.507  1.00 45.91           C  
ATOM   2733  NH1 ARG B   7     -14.312  24.914  20.064  1.00 46.24           N1+
ATOM   2734  NH2 ARG B   7     -15.394  23.057  19.260  1.00 46.21           N  
ATOM   2735  N   GLY B   8     -10.595  21.795  14.222  1.00 35.23           N  
ATOM   2736  CA  GLY B   8     -10.960  21.927  12.811  1.00 35.16           C  
ATOM   2737  C   GLY B   8      -9.782  21.892  11.847  1.00 35.01           C  
ATOM   2738  O   GLY B   8      -9.936  22.200  10.668  1.00 34.95           O  
ATOM   2739  N   SER B   9      -8.608  21.506  12.340  1.00 35.05           N  
ATOM   2740  CA  SER B   9      -7.397  21.493  11.521  1.00 35.21           C  
ATOM   2741  C   SER B   9      -7.019  20.103  11.004  1.00 35.32           C  
ATOM   2742  O   SER B   9      -5.946  19.925  10.421  1.00 35.15           O  
ATOM   2743  CB  SER B   9      -6.218  22.142  12.267  1.00 35.33           C  
ATOM   2744  OG  SER B   9      -5.739  21.320  13.317  1.00 34.38           O  
ATOM   2745  N   HIS B  10      -7.896  19.126  11.228  1.00 35.84           N  
ATOM   2746  CA  HIS B  10      -7.783  17.821  10.581  1.00 36.46           C  
ATOM   2747  C   HIS B  10      -8.820  17.712   9.466  1.00 37.06           C  
ATOM   2748  O   HIS B  10      -9.918  18.268   9.566  1.00 37.25           O  
ATOM   2749  CB  HIS B  10      -7.981  16.679  11.584  1.00 36.40           C  
ATOM   2750  CG  HIS B  10      -6.933  16.616  12.651  1.00 36.65           C  
ATOM   2751  CD2 HIS B  10      -7.007  16.822  13.987  1.00 36.80           C  
ATOM   2752  ND1 HIS B  10      -5.619  16.294  12.387  1.00 37.46           N  
ATOM   2753  CE1 HIS B  10      -4.927  16.314  13.512  1.00 37.25           C  
ATOM   2754  NE2 HIS B  10      -5.747  16.632  14.498  1.00 37.41           N  
ATOM   2755  N   MET B  11      -8.478  17.004   8.395  1.00 37.71           N  
ATOM   2756  CA  MET B  11      -9.469  16.731   7.359  1.00 38.48           C  
ATOM   2757  C   MET B  11     -10.188  15.416   7.631  1.00 38.44           C  
ATOM   2758  O   MET B  11      -9.556  14.396   7.904  1.00 38.32           O  
ATOM   2759  CB  MET B  11      -8.864  16.776   5.952  1.00 38.70           C  
ATOM   2760  CG  MET B  11      -7.591  15.960   5.733  1.00 40.21           C  
ATOM   2761  SD  MET B  11      -7.281  15.804   3.955  1.00 44.11           S  
ATOM   2762  CE  MET B  11      -8.683  14.773   3.494  1.00 41.95           C  
ATOM   2763  N   GLN B  12     -11.516  15.459   7.585  1.00 38.66           N  
ATOM   2764  CA  GLN B  12     -12.323  14.276   7.851  1.00 38.77           C  
ATOM   2765  C   GLN B  12     -12.296  13.304   6.685  1.00 38.12           C  
ATOM   2766  O   GLN B  12     -12.481  13.688   5.530  1.00 38.01           O  
ATOM   2767  CB  GLN B  12     -13.768  14.650   8.189  1.00 39.25           C  
ATOM   2768  CG  GLN B  12     -14.123  14.469   9.656  1.00 41.37           C  
ATOM   2769  CD  GLN B  12     -13.912  15.727  10.475  1.00 43.69           C  
ATOM   2770  NE2 GLN B  12     -12.838  15.750  11.262  1.00 43.67           N  
ATOM   2771  OE1 GLN B  12     -14.713  16.666  10.411  1.00 44.98           O  
ATOM   2772  N   ALA B  13     -12.050  12.041   7.005  1.00 37.52           N  
ATOM   2773  CA  ALA B  13     -12.155  10.967   6.034  1.00 37.03           C  
ATOM   2774  C   ALA B  13     -13.623  10.601   5.842  1.00 36.83           C  
ATOM   2775  O   ALA B  13     -14.372  10.495   6.817  1.00 37.03           O  
ATOM   2776  CB  ALA B  13     -11.358   9.753   6.505  1.00 36.72           C  
ATOM   2777  N   ASP B  14     -14.042  10.428   4.592  1.00 36.45           N  
ATOM   2778  CA  ASP B  14     -15.373   9.876   4.323  1.00 36.43           C  
ATOM   2779  C   ASP B  14     -15.299   8.475   3.714  1.00 36.41           C  
ATOM   2780  O   ASP B  14     -16.309   7.927   3.293  1.00 36.66           O  
ATOM   2781  CB  ASP B  14     -16.246  10.828   3.488  1.00 36.29           C  
ATOM   2782  CG  ASP B  14     -15.605  11.227   2.169  1.00 35.88           C  
ATOM   2783  OD1 ASP B  14     -14.613  10.598   1.748  1.00 35.49           O  
ATOM   2784  OD2 ASP B  14     -16.107  12.182   1.543  1.00 35.51           O1-
ATOM   2785  N   ILE B  15     -14.090   7.918   3.670  1.00 36.42           N  
ATOM   2786  CA  ILE B  15     -13.864   6.509   3.353  1.00 36.58           C  
ATOM   2787  C   ILE B  15     -13.234   5.873   4.591  1.00 37.25           C  
ATOM   2788  O   ILE B  15     -12.021   5.960   4.788  1.00 37.05           O  
ATOM   2789  CB  ILE B  15     -12.913   6.326   2.137  1.00 36.38           C  
ATOM   2790  CG1 ILE B  15     -13.377   7.179   0.945  1.00 35.76           C  
ATOM   2791  CG2 ILE B  15     -12.775   4.835   1.768  1.00 35.56           C  
ATOM   2792  CD1 ILE B  15     -12.378   7.270  -0.190  1.00 33.94           C  
ATOM   2793  N   LEU B  16     -14.060   5.238   5.421  1.00 38.22           N  
ATOM   2794  CA  LEU B  16     -13.628   4.739   6.739  1.00 39.14           C  
ATOM   2795  C   LEU B  16     -12.509   3.685   6.695  1.00 39.29           C  
ATOM   2796  O   LEU B  16     -11.753   3.545   7.654  1.00 39.61           O  
ATOM   2797  CB  LEU B  16     -14.829   4.228   7.556  1.00 39.67           C  
ATOM   2798  CG  LEU B  16     -16.085   5.115   7.639  1.00 40.67           C  
ATOM   2799  CD1 LEU B  16     -17.214   4.389   8.364  1.00 41.62           C  
ATOM   2800  CD2 LEU B  16     -15.813   6.482   8.291  1.00 41.56           C  
ATOM   2801  N   ASP B  17     -12.402   2.964   5.581  1.00 39.46           N  
ATOM   2802  CA  ASP B  17     -11.346   1.961   5.386  1.00 39.63           C  
ATOM   2803  C   ASP B  17     -10.008   2.528   4.873  1.00 38.91           C  
ATOM   2804  O   ASP B  17      -8.987   1.832   4.881  1.00 38.80           O  
ATOM   2805  CB  ASP B  17     -11.836   0.864   4.430  1.00 40.12           C  
ATOM   2806  CG  ASP B  17     -12.332  -0.372   5.157  1.00 41.97           C  
ATOM   2807  OD1 ASP B  17     -12.484  -0.329   6.401  1.00 44.10           O  
ATOM   2808  OD2 ASP B  17     -12.565  -1.400   4.479  1.00 43.88           O1-
ATOM   2809  N   GLY B  18     -10.022   3.782   4.427  1.00 38.13           N  
ATOM   2810  CA  GLY B  18      -8.848   4.409   3.822  1.00 36.99           C  
ATOM   2811  C   GLY B  18      -7.611   4.496   4.696  1.00 36.33           C  
ATOM   2812  O   GLY B  18      -6.488   4.388   4.192  1.00 36.00           O  
ATOM   2813  N   LYS B  19      -7.823   4.696   5.998  1.00 35.97           N  
ATOM   2814  CA  LYS B  19      -6.747   4.831   6.988  1.00 35.79           C  
ATOM   2815  C   LYS B  19      -5.676   3.748   6.906  1.00 35.18           C  
ATOM   2816  O   LYS B  19      -4.507   4.017   7.173  1.00 34.71           O  
ATOM   2817  CB  LYS B  19      -7.322   4.835   8.404  1.00 36.30           C  
ATOM   2818  CG  LYS B  19      -7.814   6.189   8.877  1.00 38.03           C  
ATOM   2819  CD  LYS B  19      -8.702   6.061  10.120  1.00 40.10           C  
ATOM   2820  CE  LYS B  19     -10.149   5.685   9.760  1.00 41.40           C  
ATOM   2821  NZ  LYS B  19     -10.801   6.686   8.861  1.00 41.31           N1+
ATOM   2822  N   GLN B  20      -6.085   2.530   6.553  1.00 34.83           N  
ATOM   2823  CA  GLN B  20      -5.184   1.375   6.499  1.00 34.72           C  
ATOM   2824  C   GLN B  20      -4.028   1.543   5.511  1.00 33.63           C  
ATOM   2825  O   GLN B  20      -2.991   0.898   5.648  1.00 33.63           O  
ATOM   2826  CB  GLN B  20      -5.967   0.101   6.162  1.00 35.30           C  
ATOM   2827  CG  GLN B  20      -6.319  -0.778   7.368  1.00 37.97           C  
ATOM   2828  CD  GLN B  20      -7.624  -0.388   8.058  1.00 41.26           C  
ATOM   2829  NE2 GLN B  20      -7.625   0.763   8.731  1.00 41.85           N  
ATOM   2830  OE1 GLN B  20      -8.616  -1.124   7.994  1.00 42.64           O  
ATOM   2831  N   LYS B  21      -4.214   2.412   4.522  1.00 32.27           N  
ATOM   2832  CA  LYS B  21      -3.231   2.596   3.455  1.00 31.31           C  
ATOM   2833  C   LYS B  21      -2.163   3.639   3.797  1.00 30.28           C  
ATOM   2834  O   LYS B  21      -1.237   3.862   3.016  1.00 29.99           O  
ATOM   2835  CB  LYS B  21      -3.933   2.923   2.127  1.00 31.31           C  
ATOM   2836  CG  LYS B  21      -4.806   1.791   1.598  1.00 32.27           C  
ATOM   2837  CD  LYS B  21      -5.902   2.309   0.674  1.00 34.51           C  
ATOM   2838  CE  LYS B  21      -6.690   1.170   0.027  1.00 35.30           C  
ATOM   2839  NZ  LYS B  21      -6.009   0.628  -1.187  1.00 35.54           N1+
ATOM   2840  N   ARG B  22      -2.293   4.273   4.962  1.00 29.23           N  
ATOM   2841  CA  ARG B  22      -1.208   5.078   5.515  1.00 28.61           C  
ATOM   2842  C   ARG B  22       0.034   4.199   5.643  1.00 28.12           C  
ATOM   2843  O   ARG B  22      -0.050   3.046   6.074  1.00 27.63           O  
ATOM   2844  CB  ARG B  22      -1.589   5.674   6.872  1.00 28.62           C  
ATOM   2845  CG  ARG B  22      -2.736   6.664   6.791  1.00 29.26           C  
ATOM   2846  CD  ARG B  22      -3.042   7.303   8.129  1.00 29.72           C  
ATOM   2847  NE  ARG B  22      -4.320   8.008   8.089  1.00 30.46           N  
ATOM   2848  CZ  ARG B  22      -4.721   8.901   8.988  1.00 31.38           C  
ATOM   2849  NH1 ARG B  22      -3.935   9.228  10.009  1.00 32.10           N1+
ATOM   2850  NH2 ARG B  22      -5.908   9.481   8.859  1.00 30.93           N  
ATOM   2851  N   VAL B  23       1.183   4.748   5.262  1.00 27.61           N  
ATOM   2852  CA  VAL B  23       2.399   3.957   5.157  1.00 27.15           C  
ATOM   2853  C   VAL B  23       3.091   3.790   6.509  1.00 27.16           C  
ATOM   2854  O   VAL B  23       3.382   4.762   7.183  1.00 27.09           O  
ATOM   2855  CB  VAL B  23       3.367   4.551   4.098  1.00 27.07           C  
ATOM   2856  CG1 VAL B  23       4.655   3.733   4.008  1.00 26.32           C  
ATOM   2857  CG2 VAL B  23       2.688   4.618   2.734  1.00 26.59           C  
ATOM   2858  N   ASN B  24       3.341   2.543   6.894  1.00 27.60           N  
ATOM   2859  CA  ASN B  24       4.158   2.234   8.070  1.00 28.03           C  
ATOM   2860  C   ASN B  24       5.631   2.355   7.695  1.00 27.75           C  
ATOM   2861  O   ASN B  24       6.084   1.720   6.745  1.00 27.39           O  
ATOM   2862  CB  ASN B  24       3.833   0.826   8.602  1.00 28.42           C  
ATOM   2863  CG  ASN B  24       4.706   0.411   9.796  1.00 29.94           C  
ATOM   2864  ND2 ASN B  24       4.642  -0.868  10.142  1.00 32.32           N  
ATOM   2865  OD1 ASN B  24       5.417   1.221  10.398  1.00 31.39           O  
ATOM   2866  N   LEU B  25       6.366   3.175   8.448  1.00 27.80           N  
ATOM   2867  CA  LEU B  25       7.784   3.443   8.186  1.00 27.75           C  
ATOM   2868  C   LEU B  25       8.649   2.182   8.066  1.00 27.55           C  
ATOM   2869  O   LEU B  25       9.503   2.096   7.183  1.00 27.22           O  
ATOM   2870  CB  LEU B  25       8.353   4.385   9.259  1.00 28.26           C  
ATOM   2871  CG  LEU B  25       9.820   4.823   9.174  1.00 28.93           C  
ATOM   2872  CD1 LEU B  25       9.976   6.297   9.530  1.00 30.14           C  
ATOM   2873  CD2 LEU B  25      10.686   3.959  10.077  1.00 29.72           C  
ATOM   2874  N   ASN B  26       8.426   1.214   8.954  1.00 27.62           N  
ATOM   2875  CA  ASN B  26       9.247  -0.005   8.992  1.00 27.61           C  
ATOM   2876  C   ASN B  26       8.902  -1.031   7.905  1.00 26.69           C  
ATOM   2877  O   ASN B  26       9.639  -1.995   7.717  1.00 26.95           O  
ATOM   2878  CB  ASN B  26       9.216  -0.657  10.384  1.00 28.44           C  
ATOM   2879  CG  ASN B  26       9.892   0.201  11.457  1.00 30.84           C  
ATOM   2880  ND2 ASN B  26       9.257   0.287  12.621  1.00 32.65           N  
ATOM   2881  OD1 ASN B  26      10.974   0.765  11.248  1.00 33.63           O  
ATOM   2882  N   SER B  27       7.799  -0.814   7.189  1.00 25.18           N  
ATOM   2883  CA  SER B  27       7.441  -1.656   6.046  1.00 24.21           C  
ATOM   2884  C   SER B  27       8.118  -1.234   4.727  1.00 22.88           C  
ATOM   2885  O   SER B  27       8.056  -1.961   3.728  1.00 22.24           O  
ATOM   2886  CB  SER B  27       5.927  -1.687   5.856  1.00 24.34           C  
ATOM   2887  OG  SER B  27       5.280  -2.096   7.045  1.00 26.65           O  
ATOM   2888  N   LYS B  28       8.758  -0.067   4.727  1.00 21.19           N  
ATOM   2889  CA  LYS B  28       9.381   0.461   3.505  1.00 20.16           C  
ATOM   2890  C   LYS B  28      10.683  -0.268   3.171  1.00 19.61           C  
ATOM   2891  O   LYS B  28      11.434  -0.642   4.073  1.00 19.26           O  
ATOM   2892  CB  LYS B  28       9.597   1.977   3.608  1.00 19.40           C  
ATOM   2893  CG  LYS B  28       8.286   2.776   3.581  1.00 19.22           C  
ATOM   2894  CD  LYS B  28       8.490   4.280   3.839  1.00 18.82           C  
ATOM   2895  CE  LYS B  28       9.083   4.994   2.642  1.00 17.54           C  
ATOM   2896  NZ  LYS B  28       8.895   6.466   2.716  1.00 18.94           N1+
ATOM   2897  N   ARG B  29      10.928  -0.470   1.873  1.00 19.31           N  
ATOM   2898  CA  ARG B  29      12.129  -1.164   1.377  1.00 19.33           C  
ATOM   2899  C   ARG B  29      12.674  -0.512   0.108  1.00 18.79           C  
ATOM   2900  O   ARG B  29      11.937   0.133  -0.630  1.00 18.18           O  
ATOM   2901  CB  ARG B  29      11.832  -2.642   1.077  1.00 19.88           C  
ATOM   2902  CG  ARG B  29      11.433  -3.513   2.272  1.00 21.36           C  
ATOM   2903  CD  ARG B  29      12.615  -3.789   3.195  1.00 23.94           C  
ATOM   2904  NE  ARG B  29      12.267  -4.718   4.271  1.00 26.52           N  
ATOM   2905  CZ  ARG B  29      11.600  -4.388   5.378  1.00 27.65           C  
ATOM   2906  NH1 ARG B  29      11.180  -3.140   5.580  1.00 26.19           N1+
ATOM   2907  NH2 ARG B  29      11.343  -5.319   6.288  1.00 27.88           N  
ATOM   2908  N   LEU B  30      13.959  -0.724  -0.161  1.00 18.64           N  
ATOM   2909  CA  LEU B  30      14.610  -0.153  -1.337  1.00 18.79           C  
ATOM   2910  C   LEU B  30      14.156  -0.796  -2.644  1.00 18.90           C  
ATOM   2911  O   LEU B  30      13.988  -0.116  -3.648  1.00 18.75           O  
ATOM   2912  CB  LEU B  30      16.132  -0.224  -1.200  1.00 18.54           C  
ATOM   2913  CG  LEU B  30      16.714   0.679  -0.103  1.00 18.89           C  
ATOM   2914  CD1 LEU B  30      18.155   0.316   0.190  1.00 18.55           C  
ATOM   2915  CD2 LEU B  30      16.584   2.165  -0.451  1.00 17.18           C  
ATOM   2916  N   VAL B  31      13.966  -2.109  -2.622  1.00 19.38           N  
ATOM   2917  CA  VAL B  31      13.510  -2.845  -3.790  1.00 19.62           C  
ATOM   2918  C   VAL B  31      12.366  -3.763  -3.388  1.00 20.30           C  
ATOM   2919  O   VAL B  31      12.198  -4.045  -2.207  1.00 20.38           O  
ATOM   2920  CB  VAL B  31      14.654  -3.679  -4.427  1.00 19.85           C  
ATOM   2921  CG1 VAL B  31      15.721  -2.766  -5.022  1.00 19.30           C  
ATOM   2922  CG2 VAL B  31      15.264  -4.671  -3.412  1.00 18.55           C  
ATOM   2923  N   ASN B  32      11.584  -4.208  -4.374  1.00 21.17           N  
ATOM   2924  CA  ASN B  32      10.507  -5.192  -4.182  1.00 22.28           C  
ATOM   2925  C   ASN B  32       9.460  -4.811  -3.136  1.00 23.44           C  
ATOM   2926  O   ASN B  32       8.890  -5.680  -2.483  1.00 23.46           O  
ATOM   2927  CB  ASN B  32      11.086  -6.571  -3.828  1.00 21.98           C  
ATOM   2928  CG  ASN B  32      12.051  -7.081  -4.864  1.00 21.16           C  
ATOM   2929  ND2 ASN B  32      13.186  -7.597  -4.400  1.00 18.51           N  
ATOM   2930  OD1 ASN B  32      11.787  -7.018  -6.073  1.00 18.80           O  
ATOM   2931  N   CYS B  33       9.213  -3.517  -2.966  1.00 24.86           N  
ATOM   2932  CA  CYS B  33       8.246  -3.073  -1.975  1.00 26.81           C  
ATOM   2933  C   CYS B  33       6.889  -2.863  -2.635  1.00 28.08           C  
ATOM   2934  O   CYS B  33       6.633  -1.823  -3.245  1.00 28.09           O  
ATOM   2935  CB  CYS B  33       8.727  -1.800  -1.278  1.00 26.63           C  
ATOM   2936  SG  CYS B  33       7.798  -1.393   0.220  1.00 28.36           S  
ATOM   2937  N   ASN B  34       6.032  -3.874  -2.527  1.00 30.19           N  
ATOM   2938  CA  ASN B  34       4.684  -3.812  -3.088  1.00 31.93           C  
ATOM   2939  C   ASN B  34       3.597  -3.785  -2.013  1.00 32.69           C  
ATOM   2940  O   ASN B  34       2.406  -3.664  -2.322  1.00 33.19           O  
ATOM   2941  CB  ASN B  34       4.447  -4.969  -4.072  1.00 32.53           C  
ATOM   2942  CG  ASN B  34       4.947  -6.311  -3.544  1.00 34.15           C  
ATOM   2943  ND2 ASN B  34       5.529  -7.110  -4.436  1.00 36.02           N  
ATOM   2944  OD1 ASN B  34       4.811  -6.626  -2.357  1.00 35.87           O  
ATOM   2945  N   GLN B  35       4.020  -3.880  -0.755  1.00 33.31           N  
ATOM   2946  CA  GLN B  35       3.099  -3.926   0.384  1.00 33.89           C  
ATOM   2947  C   GLN B  35       2.629  -2.551   0.846  1.00 33.40           C  
ATOM   2948  O   GLN B  35       1.632  -2.442   1.566  1.00 33.80           O  
ATOM   2949  CB  GLN B  35       3.739  -4.671   1.556  1.00 34.60           C  
ATOM   2950  CG  GLN B  35       3.797  -6.180   1.367  1.00 36.67           C  
ATOM   2951  CD  GLN B  35       4.732  -6.842   2.356  1.00 40.24           C  
ATOM   2952  NE2 GLN B  35       4.166  -7.611   3.292  1.00 41.13           N  
ATOM   2953  OE1 GLN B  35       5.953  -6.673   2.278  1.00 41.42           O  
ATOM   2954  N   VAL B  36       3.351  -1.506   0.447  1.00 32.55           N  
ATOM   2955  CA  VAL B  36       2.930  -0.140   0.753  1.00 31.42           C  
ATOM   2956  C   VAL B  36       2.861   0.749  -0.488  1.00 30.38           C  
ATOM   2957  O   VAL B  36       3.442   0.446  -1.534  1.00 29.83           O  
ATOM   2958  CB  VAL B  36       3.766   0.540   1.890  1.00 31.49           C  
ATOM   2959  CG1 VAL B  36       3.595  -0.202   3.218  1.00 32.30           C  
ATOM   2960  CG2 VAL B  36       5.224   0.664   1.516  1.00 31.51           C  
ATOM   2961  N   ASP B  37       2.117   1.836  -0.340  1.00 29.21           N  
ATOM   2962  CA  ASP B  37       1.903   2.822  -1.379  1.00 28.31           C  
ATOM   2963  C   ASP B  37       3.204   3.591  -1.654  1.00 27.66           C  
ATOM   2964  O   ASP B  37       3.691   4.319  -0.796  1.00 27.56           O  
ATOM   2965  CB  ASP B  37       0.789   3.771  -0.917  1.00 28.01           C  
ATOM   2966  CG  ASP B  37       0.369   4.762  -1.979  1.00 27.39           C  
ATOM   2967  OD1 ASP B  37       1.078   4.932  -2.992  1.00 28.16           O  
ATOM   2968  OD2 ASP B  37      -0.686   5.391  -1.788  1.00 27.29           O1-
ATOM   2969  N   VAL B  38       3.751   3.412  -2.855  1.00 27.25           N  
ATOM   2970  CA  VAL B  38       5.017   4.036  -3.264  1.00 26.79           C  
ATOM   2971  C   VAL B  38       4.878   5.527  -3.648  1.00 26.36           C  
ATOM   2972  O   VAL B  38       5.876   6.243  -3.740  1.00 26.36           O  
ATOM   2973  CB  VAL B  38       5.698   3.225  -4.423  1.00 27.03           C  
ATOM   2974  CG1 VAL B  38       5.045   3.533  -5.776  1.00 26.92           C  
ATOM   2975  CG2 VAL B  38       7.216   3.489  -4.474  1.00 27.15           C  
ATOM   2976  N   ASN B  39       3.643   5.985  -3.861  1.00 25.94           N  
ATOM   2977  CA  ASN B  39       3.388   7.371  -4.243  1.00 25.38           C  
ATOM   2978  C   ASN B  39       3.455   8.382  -3.113  1.00 24.82           C  
ATOM   2979  O   ASN B  39       3.600   9.577  -3.369  1.00 25.28           O  
ATOM   2980  CB  ASN B  39       2.039   7.495  -4.942  1.00 25.86           C  
ATOM   2981  CG  ASN B  39       2.086   7.007  -6.355  1.00 27.54           C  
ATOM   2982  ND2 ASN B  39       2.775   7.754  -7.213  1.00 29.05           N  
ATOM   2983  OD1 ASN B  39       1.526   5.958  -6.681  1.00 30.03           O  
ATOM   2984  N   GLN B  40       3.329   7.919  -1.872  1.00 23.77           N  
ATOM   2985  CA  GLN B  40       3.415   8.815  -0.724  1.00 22.77           C  
ATOM   2986  C   GLN B  40       4.850   8.904  -0.254  1.00 22.14           C  
ATOM   2987  O   GLN B  40       5.449   7.898   0.097  1.00 22.40           O  
ATOM   2988  CB  GLN B  40       2.540   8.316   0.423  1.00 22.68           C  
ATOM   2989  CG  GLN B  40       1.101   8.085   0.051  1.00 22.04           C  
ATOM   2990  CD  GLN B  40       0.282   7.685   1.243  1.00 20.72           C  
ATOM   2991  NE2 GLN B  40      -0.494   6.621   1.102  1.00 20.19           N  
ATOM   2992  OE1 GLN B  40       0.348   8.326   2.286  1.00 21.42           O  
ATOM   2993  N   LEU B  41       5.396  10.113  -0.240  1.00 21.55           N  
ATOM   2994  CA  LEU B  41       6.756  10.332   0.211  1.00 20.86           C  
ATOM   2995  C   LEU B  41       6.930   9.954   1.690  1.00 20.70           C  
ATOM   2996  O   LEU B  41       7.967   9.411   2.076  1.00 20.52           O  
ATOM   2997  CB  LEU B  41       7.171  11.786  -0.047  1.00 20.79           C  
ATOM   2998  CG  LEU B  41       8.542  12.266   0.433  1.00 20.74           C  
ATOM   2999  CD1 LEU B  41       9.691  11.416  -0.147  1.00 21.23           C  
ATOM   3000  CD2 LEU B  41       8.721  13.734   0.086  1.00 21.20           C  
ATOM   3001  N   VAL B  42       5.895  10.208   2.491  1.00 20.46           N  
ATOM   3002  CA  VAL B  42       5.965  10.061   3.955  1.00 20.21           C  
ATOM   3003  C   VAL B  42       5.490   8.690   4.465  1.00 20.17           C  
ATOM   3004  O   VAL B  42       4.625   8.065   3.853  1.00 19.97           O  
ATOM   3005  CB  VAL B  42       5.163  11.186   4.663  1.00 20.27           C  
ATOM   3006  CG1 VAL B  42       5.645  12.551   4.201  1.00 20.46           C  
ATOM   3007  CG2 VAL B  42       3.673  11.045   4.392  1.00 20.65           C  
ATOM   3008  N   PRO B  43       6.065   8.213   5.587  1.00 20.26           N  
ATOM   3009  CA  PRO B  43       7.191   8.819   6.299  1.00 20.42           C  
ATOM   3010  C   PRO B  43       8.513   8.422   5.668  1.00 20.19           C  
ATOM   3011  O   PRO B  43       8.664   7.299   5.184  1.00 19.72           O  
ATOM   3012  CB  PRO B  43       7.087   8.222   7.698  1.00 20.47           C  
ATOM   3013  CG  PRO B  43       6.470   6.898   7.485  1.00 20.81           C  
ATOM   3014  CD  PRO B  43       5.554   7.025   6.288  1.00 20.59           C  
ATOM   3015  N   ILE B  44       9.463   9.345   5.686  1.00 20.10           N  
ATOM   3016  CA  ILE B  44      10.762   9.103   5.088  1.00 20.18           C  
ATOM   3017  C   ILE B  44      11.541   8.110   5.947  1.00 20.41           C  
ATOM   3018  O   ILE B  44      11.700   8.318   7.149  1.00 20.51           O  
ATOM   3019  CB  ILE B  44      11.511  10.433   4.852  1.00 20.04           C  
ATOM   3020  CG1 ILE B  44      10.808  11.194   3.715  1.00 20.23           C  
ATOM   3021  CG2 ILE B  44      12.974  10.184   4.515  1.00 19.90           C  
ATOM   3022  CD1 ILE B  44      11.148  12.663   3.617  1.00 20.77           C  
ATOM   3023  N   LYS B  45      11.974   7.008   5.329  1.00 20.24           N  
ATOM   3024  CA  LYS B  45      12.795   6.016   6.013  1.00 20.19           C  
ATOM   3025  C   LYS B  45      14.278   6.243   5.742  1.00 20.17           C  
ATOM   3026  O   LYS B  45      15.087   6.292   6.674  1.00 20.22           O  
ATOM   3027  CB  LYS B  45      12.389   4.585   5.619  1.00 20.36           C  
ATOM   3028  CG  LYS B  45      13.343   3.504   6.154  1.00 20.85           C  
ATOM   3029  CD  LYS B  45      12.780   2.100   6.004  1.00 21.04           C  
ATOM   3030  CE  LYS B  45      13.807   1.069   6.452  1.00 21.59           C  
ATOM   3031  NZ  LYS B  45      13.363  -0.338   6.215  1.00 21.68           N1+
ATOM   3032  N   TYR B  46      14.634   6.372   4.465  1.00 19.75           N  
ATOM   3033  CA  TYR B  46      16.042   6.490   4.072  1.00 19.62           C  
ATOM   3034  C   TYR B  46      16.508   7.945   4.082  1.00 19.77           C  
ATOM   3035  O   TYR B  46      16.457   8.649   3.065  1.00 19.59           O  
ATOM   3036  CB  TYR B  46      16.290   5.785   2.728  1.00 18.97           C  
ATOM   3037  CG  TYR B  46      15.846   4.342   2.777  1.00 18.15           C  
ATOM   3038  CD1 TYR B  46      16.621   3.375   3.417  1.00 17.85           C  
ATOM   3039  CD2 TYR B  46      14.626   3.956   2.231  1.00 16.37           C  
ATOM   3040  CE1 TYR B  46      16.197   2.051   3.488  1.00 16.92           C  
ATOM   3041  CE2 TYR B  46      14.197   2.656   2.292  1.00 16.01           C  
ATOM   3042  CZ  TYR B  46      14.978   1.704   2.917  1.00 17.05           C  
ATOM   3043  OH  TYR B  46      14.521   0.407   2.966  1.00 17.53           O  
ATOM   3044  N   LYS B  47      16.944   8.380   5.261  1.00 20.51           N  
ATOM   3045  CA  LYS B  47      17.434   9.734   5.489  1.00 20.97           C  
ATOM   3046  C   LYS B  47      18.626  10.054   4.605  1.00 20.43           C  
ATOM   3047  O   LYS B  47      18.716  11.153   4.074  1.00 20.29           O  
ATOM   3048  CB  LYS B  47      17.821   9.933   6.958  1.00 21.76           C  
ATOM   3049  CG  LYS B  47      16.796  10.704   7.791  1.00 24.86           C  
ATOM   3050  CD  LYS B  47      15.710   9.821   8.410  1.00 28.83           C  
ATOM   3051  CE  LYS B  47      16.280   8.756   9.353  1.00 31.67           C  
ATOM   3052  NZ  LYS B  47      16.815   9.310  10.630  1.00 34.93           N1+
ATOM   3053  N   TRP B  48      19.533   9.092   4.441  1.00 20.27           N  
ATOM   3054  CA  TRP B  48      20.663   9.270   3.531  1.00 20.07           C  
ATOM   3055  C   TRP B  48      20.226   9.670   2.119  1.00 19.76           C  
ATOM   3056  O   TRP B  48      20.865  10.518   1.496  1.00 19.86           O  
ATOM   3057  CB  TRP B  48      21.591   8.048   3.508  1.00 20.35           C  
ATOM   3058  CG  TRP B  48      20.936   6.730   3.186  1.00 20.35           C  
ATOM   3059  CD1 TRP B  48      20.496   5.796   4.080  1.00 20.02           C  
ATOM   3060  CD2 TRP B  48      20.674   6.193   1.883  1.00 19.64           C  
ATOM   3061  CE2 TRP B  48      20.062   4.936   2.068  1.00 19.85           C  
ATOM   3062  CE3 TRP B  48      20.892   6.657   0.576  1.00 19.53           C  
ATOM   3063  NE1 TRP B  48      19.966   4.722   3.420  1.00 20.15           N  
ATOM   3064  CZ2 TRP B  48      19.669   4.126   0.997  1.00 19.43           C  
ATOM   3065  CZ3 TRP B  48      20.495   5.856  -0.492  1.00 19.79           C  
ATOM   3066  CH2 TRP B  48      19.893   4.599  -0.271  1.00 20.04           C  
ATOM   3067  N   ALA B  49      19.131   9.084   1.631  1.00 19.10           N  
ATOM   3068  CA  ALA B  49      18.645   9.389   0.285  1.00 18.76           C  
ATOM   3069  C   ALA B  49      18.070  10.800   0.209  1.00 18.80           C  
ATOM   3070  O   ALA B  49      18.366  11.546  -0.734  1.00 18.68           O  
ATOM   3071  CB  ALA B  49      17.622   8.346  -0.191  1.00 18.27           C  
ATOM   3072  N   TRP B  50      17.267  11.160   1.212  1.00 18.89           N  
ATOM   3073  CA  TRP B  50      16.696  12.500   1.315  1.00 19.10           C  
ATOM   3074  C   TRP B  50      17.789  13.573   1.443  1.00 19.47           C  
ATOM   3075  O   TRP B  50      17.692  14.637   0.824  1.00 19.31           O  
ATOM   3076  CB  TRP B  50      15.706  12.577   2.480  1.00 19.05           C  
ATOM   3077  CG  TRP B  50      14.945  13.872   2.530  1.00 19.01           C  
ATOM   3078  CD1 TRP B  50      15.052  14.853   3.477  1.00 19.30           C  
ATOM   3079  CD2 TRP B  50      13.971  14.333   1.581  1.00 18.81           C  
ATOM   3080  CE2 TRP B  50      13.533  15.602   2.016  1.00 18.85           C  
ATOM   3081  CE3 TRP B  50      13.429  13.795   0.403  1.00 18.37           C  
ATOM   3082  NE1 TRP B  50      14.208  15.896   3.173  1.00 20.34           N  
ATOM   3083  CZ2 TRP B  50      12.572  16.342   1.322  1.00 19.26           C  
ATOM   3084  CZ3 TRP B  50      12.477  14.535  -0.292  1.00 19.09           C  
ATOM   3085  CH2 TRP B  50      12.056  15.797   0.173  1.00 18.57           C  
ATOM   3086  N   GLU B  51      18.824  13.280   2.234  1.00 19.53           N  
ATOM   3087  CA  GLU B  51      19.974  14.174   2.379  1.00 19.97           C  
ATOM   3088  C   GLU B  51      20.698  14.405   1.056  1.00 19.01           C  
ATOM   3089  O   GLU B  51      21.029  15.539   0.730  1.00 18.92           O  
ATOM   3090  CB  GLU B  51      20.978  13.654   3.422  1.00 20.37           C  
ATOM   3091  CG  GLU B  51      20.462  13.596   4.861  1.00 24.22           C  
ATOM   3092  CD  GLU B  51      19.852  14.899   5.329  1.00 29.53           C  
ATOM   3093  OE1 GLU B  51      18.611  14.948   5.506  1.00 32.74           O  
ATOM   3094  OE2 GLU B  51      20.604  15.881   5.507  1.00 32.08           O1-
ATOM   3095  N   HIS B  52      20.953  13.332   0.305  1.00 18.10           N  
ATOM   3096  CA  HIS B  52      21.565  13.461  -1.019  1.00 17.32           C  
ATOM   3097  C   HIS B  52      20.713  14.380  -1.893  1.00 17.00           C  
ATOM   3098  O   HIS B  52      21.242  15.241  -2.608  1.00 16.45           O  
ATOM   3099  CB  HIS B  52      21.754  12.095  -1.695  1.00 17.24           C  
ATOM   3100  CG  HIS B  52      22.808  11.229  -1.060  1.00 17.10           C  
ATOM   3101  CD2 HIS B  52      22.823   9.902  -0.788  1.00 16.52           C  
ATOM   3102  ND1 HIS B  52      24.045  11.708  -0.680  1.00 18.01           N  
ATOM   3103  CE1 HIS B  52      24.766  10.720  -0.179  1.00 17.79           C  
ATOM   3104  NE2 HIS B  52      24.046   9.614  -0.229  1.00 17.47           N  
ATOM   3105  N   TYR B  53      19.394  14.209  -1.805  1.00 16.59           N  
ATOM   3106  CA  TYR B  53      18.453  15.018  -2.571  1.00 17.04           C  
ATOM   3107  C   TYR B  53      18.551  16.503  -2.219  1.00 17.79           C  
ATOM   3108  O   TYR B  53      18.655  17.351  -3.113  1.00 17.72           O  
ATOM   3109  CB  TYR B  53      17.019  14.515  -2.386  1.00 16.65           C  
ATOM   3110  CG  TYR B  53      15.990  15.412  -3.015  1.00 16.67           C  
ATOM   3111  CD1 TYR B  53      15.749  15.365  -4.386  1.00 16.31           C  
ATOM   3112  CD2 TYR B  53      15.271  16.333  -2.244  1.00 16.60           C  
ATOM   3113  CE1 TYR B  53      14.818  16.196  -4.978  1.00 15.45           C  
ATOM   3114  CE2 TYR B  53      14.332  17.162  -2.827  1.00 15.93           C  
ATOM   3115  CZ  TYR B  53      14.109  17.086  -4.193  1.00 15.88           C  
ATOM   3116  OH  TYR B  53      13.186  17.909  -4.785  1.00 16.50           O  
ATOM   3117  N   LEU B  54      18.527  16.805  -0.920  1.00 18.42           N  
ATOM   3118  CA  LEU B  54      18.668  18.180  -0.431  1.00 19.29           C  
ATOM   3119  C   LEU B  54      20.005  18.799  -0.819  1.00 20.12           C  
ATOM   3120  O   LEU B  54      20.057  19.962  -1.226  1.00 20.20           O  
ATOM   3121  CB  LEU B  54      18.482  18.248   1.087  1.00 19.32           C  
ATOM   3122  CG  LEU B  54      17.087  17.913   1.633  1.00 19.56           C  
ATOM   3123  CD1 LEU B  54      17.111  17.943   3.153  1.00 19.12           C  
ATOM   3124  CD2 LEU B  54      16.028  18.881   1.095  1.00 19.06           C  
ATOM   3125  N   ASN B  55      21.079  18.021  -0.684  1.00 20.82           N  
ATOM   3126  CA  ASN B  55      22.406  18.466  -1.080  1.00 21.71           C  
ATOM   3127  C   ASN B  55      22.470  18.812  -2.572  1.00 21.31           C  
ATOM   3128  O   ASN B  55      22.942  19.886  -2.936  1.00 21.72           O  
ATOM   3129  CB  ASN B  55      23.474  17.427  -0.701  1.00 22.21           C  
ATOM   3130  CG  ASN B  55      23.786  17.408   0.800  1.00 25.23           C  
ATOM   3131  ND2 ASN B  55      23.506  18.513   1.491  1.00 27.37           N  
ATOM   3132  OD1 ASN B  55      24.282  16.407   1.328  1.00 28.74           O  
ATOM   3133  N   GLY B  56      21.985  17.907  -3.423  1.00 21.10           N  
ATOM   3134  CA  GLY B  56      21.920  18.135  -4.871  1.00 20.44           C  
ATOM   3135  C   GLY B  56      21.124  19.379  -5.246  1.00 20.82           C  
ATOM   3136  O   GLY B  56      21.548  20.167  -6.099  1.00 20.91           O  
ATOM   3137  N   CYS B  57      19.973  19.563  -4.604  1.00 20.92           N  
ATOM   3138  CA  CYS B  57      19.141  20.738  -4.841  1.00 21.51           C  
ATOM   3139  C   CYS B  57      19.867  22.032  -4.473  1.00 21.81           C  
ATOM   3140  O   CYS B  57      19.581  23.083  -5.043  1.00 22.32           O  
ATOM   3141  CB  CYS B  57      17.819  20.638  -4.073  1.00 21.75           C  
ATOM   3142  SG  CYS B  57      16.606  19.479  -4.764  1.00 21.74           S  
ATOM   3143  N   ALA B  58      20.807  21.954  -3.530  1.00 21.55           N  
ATOM   3144  CA  ALA B  58      21.572  23.133  -3.127  1.00 21.85           C  
ATOM   3145  C   ALA B  58      22.721  23.449  -4.084  1.00 21.72           C  
ATOM   3146  O   ALA B  58      23.351  24.500  -3.966  1.00 22.10           O  
ATOM   3147  CB  ALA B  58      22.093  22.984  -1.686  1.00 21.98           C  
ATOM   3148  N   ASN B  59      22.974  22.552  -5.035  1.00 21.09           N  
ATOM   3149  CA  ASN B  59      24.095  22.686  -5.967  1.00 20.74           C  
ATOM   3150  C   ASN B  59      23.731  23.201  -7.365  1.00 20.82           C  
ATOM   3151  O   ASN B  59      24.426  22.891  -8.328  1.00 20.51           O  
ATOM   3152  CB  ASN B  59      24.819  21.341  -6.107  1.00 20.52           C  
ATOM   3153  CG  ASN B  59      25.616  20.961  -4.864  1.00 20.09           C  
ATOM   3154  ND2 ASN B  59      25.849  21.918  -3.985  1.00 19.50           N  
ATOM   3155  OD1 ASN B  59      26.019  19.814  -4.711  1.00 20.86           O  
ATOM   3156  N   ASN B  60      22.654  23.976  -7.480  1.00 20.81           N  
ATOM   3157  CA  ASN B  60      22.174  24.417  -8.787  1.00 21.02           C  
ATOM   3158  C   ASN B  60      23.176  25.286  -9.529  1.00 21.01           C  
ATOM   3159  O   ASN B  60      23.699  26.258  -8.979  1.00 21.50           O  
ATOM   3160  CB  ASN B  60      20.838  25.157  -8.677  1.00 21.25           C  
ATOM   3161  CG  ASN B  60      19.645  24.217  -8.669  1.00 22.68           C  
ATOM   3162  ND2 ASN B  60      18.636  24.553  -7.867  1.00 24.32           N  
ATOM   3163  OD1 ASN B  60      19.621  23.206  -9.380  1.00 22.48           O  
ATOM   3164  N   TRP B  61      23.423  24.931 -10.782  1.00 20.26           N  
ATOM   3165  CA  TRP B  61      24.285  25.714 -11.648  1.00 20.44           C  
ATOM   3166  C   TRP B  61      23.869  25.464 -13.083  1.00 20.78           C  
ATOM   3167  O   TRP B  61      23.234  24.449 -13.384  1.00 20.97           O  
ATOM   3168  CB  TRP B  61      25.745  25.300 -11.465  1.00 19.80           C  
ATOM   3169  CG  TRP B  61      26.016  23.894 -11.911  1.00 18.28           C  
ATOM   3170  CD1 TRP B  61      25.713  22.737 -11.233  1.00 16.86           C  
ATOM   3171  CD2 TRP B  61      26.633  23.490 -13.138  1.00 17.54           C  
ATOM   3172  CE2 TRP B  61      26.677  22.074 -13.138  1.00 16.23           C  
ATOM   3173  CE3 TRP B  61      27.159  24.186 -14.241  1.00 17.09           C  
ATOM   3174  NE1 TRP B  61      26.111  21.645 -11.965  1.00 16.59           N  
ATOM   3175  CZ2 TRP B  61      27.226  21.339 -14.195  1.00 16.15           C  
ATOM   3176  CZ3 TRP B  61      27.703  23.454 -15.294  1.00 16.49           C  
ATOM   3177  CH2 TRP B  61      27.739  22.041 -15.258  1.00 15.91           C  
ATOM   3178  N   LEU B  62      24.242  26.384 -13.962  1.00 21.13           N  
ATOM   3179  CA  LEU B  62      24.038  26.212 -15.390  1.00 21.61           C  
ATOM   3180  C   LEU B  62      25.327  26.511 -16.130  1.00 21.78           C  
ATOM   3181  O   LEU B  62      26.071  27.405 -15.732  1.00 21.96           O  
ATOM   3182  CB  LEU B  62      22.927  27.133 -15.893  1.00 21.85           C  
ATOM   3183  CG  LEU B  62      21.530  26.851 -15.343  1.00 22.00           C  
ATOM   3184  CD1 LEU B  62      20.600  27.983 -15.743  1.00 21.65           C  
ATOM   3185  CD2 LEU B  62      21.010  25.470 -15.803  1.00 21.64           C  
ATOM   3186  N   PRO B  63      25.596  25.753 -17.204  1.00 21.92           N  
ATOM   3187  CA  PRO B  63      26.781  25.960 -18.031  1.00 22.24           C  
ATOM   3188  C   PRO B  63      26.847  27.374 -18.608  1.00 22.78           C  
ATOM   3189  O   PRO B  63      27.928  27.968 -18.666  1.00 22.55           O  
ATOM   3190  CB  PRO B  63      26.613  24.936 -19.162  1.00 22.26           C  
ATOM   3191  CG  PRO B  63      25.201  24.439 -19.077  1.00 22.00           C  
ATOM   3192  CD  PRO B  63      24.831  24.566 -17.631  1.00 21.76           C  
ATOM   3193  N   THR B  64      25.688  27.898 -19.001  1.00 23.15           N  
ATOM   3194  CA  THR B  64      25.550  29.229 -19.614  1.00 23.86           C  
ATOM   3195  C   THR B  64      25.917  30.403 -18.690  1.00 24.70           C  
ATOM   3196  O   THR B  64      26.103  31.528 -19.161  1.00 25.54           O  
ATOM   3197  CB  THR B  64      24.116  29.434 -20.165  1.00 24.03           C  
ATOM   3198  CG2 THR B  64      23.897  28.617 -21.436  1.00 22.65           C  
ATOM   3199  OG1 THR B  64      23.166  29.011 -19.176  1.00 23.97           O  
ATOM   3200  N   GLU B  65      26.018  30.137 -17.386  1.00 25.46           N  
ATOM   3201  CA  GLU B  65      26.490  31.124 -16.397  1.00 26.35           C  
ATOM   3202  C   GLU B  65      28.017  31.253 -16.346  1.00 26.45           C  
ATOM   3203  O   GLU B  65      28.531  32.178 -15.728  1.00 26.91           O  
ATOM   3204  CB  GLU B  65      26.015  30.761 -14.988  1.00 26.38           C  
ATOM   3205  CG  GLU B  65      24.514  30.701 -14.780  1.00 28.40           C  
ATOM   3206  CD  GLU B  65      24.137  30.077 -13.437  1.00 31.95           C  
ATOM   3207  OE1 GLU B  65      23.044  30.413 -12.928  1.00 33.87           O  
ATOM   3208  OE2 GLU B  65      24.924  29.254 -12.888  1.00 32.28           O1-
ATOM   3209  N   ILE B  66      28.738  30.314 -16.955  1.00 26.33           N  
ATOM   3210  CA  ILE B  66      30.203  30.344 -16.933  1.00 26.55           C  
ATOM   3211  C   ILE B  66      30.763  30.992 -18.198  1.00 26.81           C  
ATOM   3212  O   ILE B  66      30.581  30.463 -19.295  1.00 26.44           O  
ATOM   3213  CB  ILE B  66      30.833  28.937 -16.701  1.00 26.36           C  
ATOM   3214  CG1 ILE B  66      30.636  28.483 -15.250  1.00 26.77           C  
ATOM   3215  CG2 ILE B  66      32.333  28.955 -16.987  1.00 26.01           C  
ATOM   3216  CD1 ILE B  66      29.352  27.738 -14.992  1.00 28.62           C  
ATOM   3217  N   PRO B  67      31.439  32.153 -18.040  1.00 27.30           N  
ATOM   3218  CA  PRO B  67      32.014  32.887 -19.167  1.00 27.55           C  
ATOM   3219  C   PRO B  67      33.081  32.069 -19.878  1.00 27.23           C  
ATOM   3220  O   PRO B  67      33.945  31.471 -19.233  1.00 26.93           O  
ATOM   3221  CB  PRO B  67      32.637  34.131 -18.511  1.00 28.14           C  
ATOM   3222  CG  PRO B  67      31.968  34.249 -17.173  1.00 28.36           C  
ATOM   3223  CD  PRO B  67      31.686  32.838 -16.755  1.00 27.60           C  
ATOM   3224  N   MET B  68      33.001  32.056 -21.204  1.00 27.21           N  
ATOM   3225  CA  MET B  68      33.890  31.272 -22.045  1.00 27.13           C  
ATOM   3226  C   MET B  68      34.830  32.137 -22.894  1.00 27.45           C  
ATOM   3227  O   MET B  68      35.617  31.607 -23.673  1.00 27.26           O  
ATOM   3228  CB  MET B  68      33.063  30.353 -22.951  1.00 26.94           C  
ATOM   3229  CG  MET B  68      32.426  29.168 -22.238  1.00 26.84           C  
ATOM   3230  SD  MET B  68      33.616  27.952 -21.607  1.00 28.22           S  
ATOM   3231  CE  MET B  68      34.117  27.121 -23.115  1.00 26.40           C  
ATOM   3232  N   GLY B  69      34.744  33.457 -22.743  1.00 28.12           N  
ATOM   3233  CA  GLY B  69      35.549  34.402 -23.539  1.00 29.00           C  
ATOM   3234  C   GLY B  69      37.042  34.112 -23.550  1.00 29.26           C  
ATOM   3235  O   GLY B  69      37.672  34.118 -24.607  1.00 29.40           O  
ATOM   3236  N   LYS B  70      37.606  33.843 -22.375  1.00 29.59           N  
ATOM   3237  CA  LYS B  70      39.032  33.522 -22.259  1.00 30.03           C  
ATOM   3238  C   LYS B  70      39.376  32.168 -22.877  1.00 29.52           C  
ATOM   3239  O   LYS B  70      40.399  32.041 -23.552  1.00 29.57           O  
ATOM   3240  CB  LYS B  70      39.501  33.613 -20.802  1.00 30.37           C  
ATOM   3241  CG  LYS B  70      39.708  35.057 -20.337  1.00 32.62           C  
ATOM   3242  CD  LYS B  70      39.405  35.232 -18.856  1.00 35.53           C  
ATOM   3243  CE  LYS B  70      39.233  36.716 -18.517  1.00 37.70           C  
ATOM   3244  NZ  LYS B  70      38.314  36.937 -17.359  1.00 38.12           N1+
ATOM   3245  N   ASP B  71      38.517  31.170 -22.653  1.00 28.96           N  
ATOM   3246  CA  ASP B  71      38.641  29.868 -23.317  1.00 28.44           C  
ATOM   3247  C   ASP B  71      38.610  30.003 -24.831  1.00 28.23           C  
ATOM   3248  O   ASP B  71      39.376  29.333 -25.528  1.00 27.71           O  
ATOM   3249  CB  ASP B  71      37.511  28.925 -22.891  1.00 28.48           C  
ATOM   3250  CG  ASP B  71      37.687  28.402 -21.485  1.00 28.51           C  
ATOM   3251  OD1 ASP B  71      37.942  29.215 -20.566  1.00 29.62           O  
ATOM   3252  OD2 ASP B  71      37.562  27.174 -21.305  1.00 28.48           O1-
ATOM   3253  N   ILE B  72      37.710  30.857 -25.326  1.00 28.04           N  
ATOM   3254  CA  ILE B  72      37.592  31.131 -26.756  1.00 28.19           C  
ATOM   3255  C   ILE B  72      38.898  31.713 -27.290  1.00 28.32           C  
ATOM   3256  O   ILE B  72      39.444  31.204 -28.268  1.00 28.42           O  
ATOM   3257  CB  ILE B  72      36.378  32.050 -27.088  1.00 28.55           C  
ATOM   3258  CG1 ILE B  72      35.065  31.286 -26.891  1.00 28.07           C  
ATOM   3259  CG2 ILE B  72      36.461  32.580 -28.527  1.00 28.91           C  
ATOM   3260  CD1 ILE B  72      33.852  32.172 -26.642  1.00 28.80           C  
ATOM   3261  N   GLU B  73      39.411  32.748 -26.629  1.00 28.43           N  
ATOM   3262  CA  GLU B  73      40.682  33.357 -27.037  1.00 28.83           C  
ATOM   3263  C   GLU B  73      41.830  32.353 -27.022  1.00 27.74           C  
ATOM   3264  O   GLU B  73      42.616  32.314 -27.965  1.00 27.98           O  
ATOM   3265  CB  GLU B  73      41.028  34.590 -26.187  1.00 29.45           C  
ATOM   3266  CG  GLU B  73      42.188  35.452 -26.748  1.00 31.65           C  
ATOM   3267  CD  GLU B  73      43.594  34.980 -26.315  1.00 33.61           C  
ATOM   3268  OE1 GLU B  73      44.587  35.329 -27.002  1.00 35.17           O  
ATOM   3269  OE2 GLU B  73      43.717  34.274 -25.290  1.00 33.76           O1-
ATOM   3270  N   LEU B  74      41.930  31.547 -25.963  1.00 26.68           N  
ATOM   3271  CA  LEU B  74      43.018  30.571 -25.868  1.00 25.76           C  
ATOM   3272  C   LEU B  74      42.883  29.496 -26.932  1.00 25.12           C  
ATOM   3273  O   LEU B  74      43.859  29.133 -27.568  1.00 24.59           O  
ATOM   3274  CB  LEU B  74      43.108  29.938 -24.472  1.00 25.47           C  
ATOM   3275  CG  LEU B  74      44.115  28.796 -24.260  1.00 24.97           C  
ATOM   3276  CD1 LEU B  74      45.574  29.187 -24.606  1.00 25.19           C  
ATOM   3277  CD2 LEU B  74      44.027  28.269 -22.835  1.00 24.02           C  
ATOM   3278  N   TRP B  75      41.661  29.004 -27.121  1.00 25.15           N  
ATOM   3279  CA  TRP B  75      41.387  27.975 -28.108  1.00 25.06           C  
ATOM   3280  C   TRP B  75      41.735  28.439 -29.518  1.00 25.90           C  
ATOM   3281  O   TRP B  75      42.271  27.670 -30.310  1.00 25.66           O  
ATOM   3282  CB  TRP B  75      39.927  27.517 -28.046  1.00 24.61           C  
ATOM   3283  CG  TRP B  75      39.643  26.396 -28.997  1.00 23.72           C  
ATOM   3284  CD1 TRP B  75      39.052  26.491 -30.221  1.00 23.24           C  
ATOM   3285  CD2 TRP B  75      39.976  25.015 -28.816  1.00 22.97           C  
ATOM   3286  CE2 TRP B  75      39.539  24.328 -29.970  1.00 23.01           C  
ATOM   3287  CE3 TRP B  75      40.592  24.288 -27.787  1.00 22.38           C  
ATOM   3288  NE1 TRP B  75      38.981  25.253 -30.811  1.00 22.80           N  
ATOM   3289  CZ2 TRP B  75      39.698  22.952 -30.123  1.00 21.65           C  
ATOM   3290  CZ3 TRP B  75      40.747  22.924 -27.940  1.00 20.46           C  
ATOM   3291  CH2 TRP B  75      40.303  22.270 -29.098  1.00 21.71           C  
ATOM   3292  N   LYS B  76      41.447  29.703 -29.817  1.00 27.03           N  
ATOM   3293  CA  LYS B  76      41.682  30.234 -31.158  1.00 28.27           C  
ATOM   3294  C   LYS B  76      43.136  30.643 -31.401  1.00 28.70           C  
ATOM   3295  O   LYS B  76      43.541  30.833 -32.543  1.00 29.19           O  
ATOM   3296  CB  LYS B  76      40.719  31.385 -31.467  1.00 28.87           C  
ATOM   3297  CG  LYS B  76      39.265  30.952 -31.570  1.00 29.47           C  
ATOM   3298  CD  LYS B  76      38.386  32.099 -32.041  1.00 33.22           C  
ATOM   3299  CE  LYS B  76      36.933  31.669 -32.217  1.00 34.28           C  
ATOM   3300  NZ  LYS B  76      36.151  32.769 -32.853  1.00 36.29           N1+
ATOM   3301  N   SER B  77      43.918  30.762 -30.331  1.00 28.92           N  
ATOM   3302  CA  SER B  77      45.326  31.156 -30.426  1.00 29.12           C  
ATOM   3303  C   SER B  77      46.211  29.985 -30.855  1.00 29.47           C  
ATOM   3304  O   SER B  77      45.738  28.860 -31.000  1.00 29.44           O  
ATOM   3305  CB  SER B  77      45.806  31.682 -29.074  1.00 29.07           C  
ATOM   3306  OG  SER B  77      46.067  30.609 -28.184  1.00 27.44           O  
ATOM   3307  N   ASP B  78      47.502  30.245 -31.047  1.00 30.32           N  
ATOM   3308  CA  ASP B  78      48.462  29.162 -31.296  1.00 30.80           C  
ATOM   3309  C   ASP B  78      49.127  28.670 -29.991  1.00 30.22           C  
ATOM   3310  O   ASP B  78      50.107  27.921 -30.018  1.00 30.05           O  
ATOM   3311  CB  ASP B  78      49.499  29.565 -32.371  1.00 31.55           C  
ATOM   3312  CG  ASP B  78      50.478  30.654 -31.903  1.00 34.16           C  
ATOM   3313  OD1 ASP B  78      51.435  30.945 -32.665  1.00 37.51           O  
ATOM   3314  OD2 ASP B  78      50.309  31.225 -30.796  1.00 36.21           O1-
ATOM   3315  N   ARG B  79      48.566  29.082 -28.858  1.00 30.00           N  
ATOM   3316  CA  ARG B  79      49.205  28.875 -27.557  1.00 29.80           C  
ATOM   3317  C   ARG B  79      48.874  27.542 -26.911  1.00 29.36           C  
ATOM   3318  O   ARG B  79      49.443  27.200 -25.872  1.00 29.84           O  
ATOM   3319  CB  ARG B  79      48.884  30.026 -26.601  1.00 30.03           C  
ATOM   3320  CG  ARG B  79      49.377  31.379 -27.095  1.00 30.94           C  
ATOM   3321  CD  ARG B  79      49.514  32.396 -25.970  1.00 32.30           C  
ATOM   3322  NE  ARG B  79      48.326  32.478 -25.119  1.00 33.10           N  
ATOM   3323  CZ  ARG B  79      47.187  33.091 -25.440  1.00 33.41           C  
ATOM   3324  NH1 ARG B  79      47.044  33.690 -26.619  1.00 33.09           N1+
ATOM   3325  NH2 ARG B  79      46.179  33.100 -24.570  1.00 32.83           N  
ATOM   3326  N   LEU B  80      47.955  26.800 -27.527  1.00 28.66           N  
ATOM   3327  CA  LEU B  80      47.668  25.419 -27.156  1.00 27.89           C  
ATOM   3328  C   LEU B  80      48.319  24.491 -28.166  1.00 27.58           C  
ATOM   3329  O   LEU B  80      48.275  24.748 -29.367  1.00 27.97           O  
ATOM   3330  CB  LEU B  80      46.160  25.160 -27.149  1.00 27.62           C  
ATOM   3331  CG  LEU B  80      45.307  25.585 -25.953  1.00 27.65           C  
ATOM   3332  CD1 LEU B  80      43.844  25.341 -26.280  1.00 27.06           C  
ATOM   3333  CD2 LEU B  80      45.698  24.834 -24.671  1.00 26.92           C  
ATOM   3334  N   SER B  81      48.921  23.410 -27.693  1.00 26.83           N  
ATOM   3335  CA  SER B  81      49.504  22.444 -28.609  1.00 26.57           C  
ATOM   3336  C   SER B  81      48.436  21.517 -29.196  1.00 26.00           C  
ATOM   3337  O   SER B  81      47.328  21.398 -28.668  1.00 25.63           O  
ATOM   3338  CB  SER B  81      50.616  21.638 -27.930  1.00 26.39           C  
ATOM   3339  OG  SER B  81      50.078  20.575 -27.165  1.00 26.64           O  
ATOM   3340  N   GLU B  82      48.789  20.868 -30.296  1.00 25.75           N  
ATOM   3341  CA  GLU B  82      47.968  19.834 -30.904  1.00 25.66           C  
ATOM   3342  C   GLU B  82      47.653  18.709 -29.919  1.00 24.72           C  
ATOM   3343  O   GLU B  82      46.539  18.191 -29.899  1.00 24.21           O  
ATOM   3344  CB  GLU B  82      48.704  19.267 -32.104  1.00 26.02           C  
ATOM   3345  CG  GLU B  82      47.842  18.508 -33.068  1.00 28.95           C  
ATOM   3346  CD  GLU B  82      48.417  18.528 -34.467  1.00 32.78           C  
ATOM   3347  OE1 GLU B  82      48.912  19.596 -34.891  1.00 34.47           O  
ATOM   3348  OE2 GLU B  82      48.375  17.477 -35.139  1.00 35.33           O1-
ATOM   3349  N   ASP B  83      48.642  18.336 -29.108  1.00 24.19           N  
ATOM   3350  CA  ASP B  83      48.466  17.281 -28.100  1.00 23.71           C  
ATOM   3351  C   ASP B  83      47.517  17.689 -26.972  1.00 22.88           C  
ATOM   3352  O   ASP B  83      46.782  16.857 -26.443  1.00 22.65           O  
ATOM   3353  CB  ASP B  83      49.818  16.822 -27.540  1.00 23.96           C  
ATOM   3354  CG  ASP B  83      50.608  15.969 -28.530  1.00 25.87           C  
ATOM   3355  OD1 ASP B  83      50.082  15.662 -29.628  1.00 27.16           O  
ATOM   3356  OD2 ASP B  83      51.760  15.600 -28.212  1.00 27.74           O1-
ATOM   3357  N   GLU B  84      47.532  18.970 -26.618  1.00 22.58           N  
ATOM   3358  CA  GLU B  84      46.618  19.513 -25.611  1.00 22.29           C  
ATOM   3359  C   GLU B  84      45.189  19.509 -26.138  1.00 21.82           C  
ATOM   3360  O   GLU B  84      44.262  19.120 -25.429  1.00 21.50           O  
ATOM   3361  CB  GLU B  84      47.038  20.924 -25.198  1.00 22.39           C  
ATOM   3362  CG  GLU B  84      48.316  20.941 -24.350  1.00 24.15           C  
ATOM   3363  CD  GLU B  84      48.881  22.334 -24.141  1.00 25.83           C  
ATOM   3364  OE1 GLU B  84      48.939  23.120 -25.112  1.00 26.21           O  
ATOM   3365  OE2 GLU B  84      49.282  22.640 -22.997  1.00 27.31           O1-
ATOM   3366  N   ARG B  85      45.038  19.915 -27.396  1.00 21.38           N  
ATOM   3367  CA  ARG B  85      43.748  19.927 -28.069  1.00 21.34           C  
ATOM   3368  C   ARG B  85      43.122  18.537 -28.132  1.00 21.09           C  
ATOM   3369  O   ARG B  85      41.936  18.391 -27.874  1.00 20.54           O  
ATOM   3370  CB  ARG B  85      43.875  20.540 -29.465  1.00 21.07           C  
ATOM   3371  CG  ARG B  85      44.106  22.038 -29.437  1.00 20.60           C  
ATOM   3372  CD  ARG B  85      44.292  22.596 -30.842  1.00 19.84           C  
ATOM   3373  NE  ARG B  85      44.877  23.936 -30.822  1.00 18.91           N  
ATOM   3374  CZ  ARG B  85      44.195  25.060 -30.609  1.00 18.38           C  
ATOM   3375  NH1 ARG B  85      42.883  25.026 -30.396  1.00 18.46           N1+
ATOM   3376  NH2 ARG B  85      44.828  26.225 -30.623  1.00 17.54           N  
ATOM   3377  N   ARG B  86      43.942  17.531 -28.442  1.00 21.50           N  
ATOM   3378  CA  ARG B  86      43.511  16.130 -28.499  1.00 21.84           C  
ATOM   3379  C   ARG B  86      42.919  15.642 -27.170  1.00 21.27           C  
ATOM   3380  O   ARG B  86      41.853  15.037 -27.159  1.00 21.05           O  
ATOM   3381  CB  ARG B  86      44.668  15.229 -28.958  1.00 22.25           C  
ATOM   3382  CG  ARG B  86      44.310  13.751 -29.163  1.00 24.92           C  
ATOM   3383  CD  ARG B  86      45.503  12.948 -29.719  1.00 29.38           C  
ATOM   3384  NE  ARG B  86      45.356  11.512 -29.465  1.00 32.83           N  
ATOM   3385  CZ  ARG B  86      46.097  10.555 -30.024  1.00 34.85           C  
ATOM   3386  NH1 ARG B  86      47.057  10.861 -30.891  1.00 36.26           N1+
ATOM   3387  NH2 ARG B  86      45.874   9.279 -29.722  1.00 34.74           N  
ATOM   3388  N   VAL B  87      43.609  15.905 -26.060  1.00 21.08           N  
ATOM   3389  CA  VAL B  87      43.076  15.604 -24.724  1.00 20.84           C  
ATOM   3390  C   VAL B  87      41.681  16.222 -24.531  1.00 20.61           C  
ATOM   3391  O   VAL B  87      40.729  15.537 -24.133  1.00 20.73           O  
ATOM   3392  CB  VAL B  87      44.032  16.083 -23.588  1.00 20.86           C  
ATOM   3393  CG1 VAL B  87      43.407  15.870 -22.212  1.00 20.67           C  
ATOM   3394  CG2 VAL B  87      45.370  15.357 -23.665  1.00 20.95           C  
ATOM   3395  N   ILE B  88      41.563  17.510 -24.829  1.00 20.59           N  
ATOM   3396  CA  ILE B  88      40.298  18.221 -24.668  1.00 20.32           C  
ATOM   3397  C   ILE B  88      39.194  17.590 -25.530  1.00 20.19           C  
ATOM   3398  O   ILE B  88      38.122  17.266 -25.025  1.00 20.00           O  
ATOM   3399  CB  ILE B  88      40.477  19.723 -24.963  1.00 20.75           C  
ATOM   3400  CG1 ILE B  88      41.419  20.348 -23.916  1.00 21.40           C  
ATOM   3401  CG2 ILE B  88      39.126  20.436 -25.007  1.00 20.35           C  
ATOM   3402  CD1 ILE B  88      42.046  21.682 -24.324  1.00 22.38           C  
ATOM   3403  N   LEU B  89      39.488  17.380 -26.811  1.00 20.07           N  
ATOM   3404  CA  LEU B  89      38.515  16.870 -27.777  1.00 20.14           C  
ATOM   3405  C   LEU B  89      38.024  15.453 -27.478  1.00 20.08           C  
ATOM   3406  O   LEU B  89      36.833  15.168 -27.594  1.00 19.80           O  
ATOM   3407  CB  LEU B  89      39.085  16.944 -29.199  1.00 20.11           C  
ATOM   3408  CG  LEU B  89      39.298  18.354 -29.772  1.00 20.42           C  
ATOM   3409  CD1 LEU B  89      40.239  18.329 -30.976  1.00 19.96           C  
ATOM   3410  CD2 LEU B  89      37.971  19.033 -30.127  1.00 20.14           C  
ATOM   3411  N   LEU B  90      38.944  14.573 -27.099  1.00 20.24           N  
ATOM   3412  CA  LEU B  90      38.590  13.216 -26.713  1.00 20.57           C  
ATOM   3413  C   LEU B  90      37.726  13.183 -25.456  1.00 20.51           C  
ATOM   3414  O   LEU B  90      36.785  12.395 -25.363  1.00 20.47           O  
ATOM   3415  CB  LEU B  90      39.849  12.360 -26.517  1.00 20.82           C  
ATOM   3416  CG  LEU B  90      40.592  11.878 -27.767  1.00 21.20           C  
ATOM   3417  CD1 LEU B  90      41.892  11.171 -27.374  1.00 22.28           C  
ATOM   3418  CD2 LEU B  90      39.721  10.944 -28.581  1.00 21.77           C  
ATOM   3419  N   ASN B  91      38.033  14.042 -24.492  1.00 20.56           N  
ATOM   3420  CA  ASN B  91      37.212  14.117 -23.291  1.00 20.74           C  
ATOM   3421  C   ASN B  91      35.807  14.644 -23.561  1.00 20.89           C  
ATOM   3422  O   ASN B  91      34.831  14.079 -23.060  1.00 20.69           O  
ATOM   3423  CB  ASN B  91      37.914  14.910 -22.202  1.00 21.02           C  
ATOM   3424  CG  ASN B  91      38.984  14.098 -21.510  1.00 22.41           C  
ATOM   3425  ND2 ASN B  91      40.247  14.394 -21.806  1.00 24.39           N  
ATOM   3426  OD1 ASN B  91      38.681  13.208 -20.727  1.00 24.51           O  
ATOM   3427  N   LEU B  92      35.701  15.699 -24.372  1.00 21.03           N  
ATOM   3428  CA  LEU B  92      34.388  16.231 -24.743  1.00 21.22           C  
ATOM   3429  C   LEU B  92      33.594  15.199 -25.535  1.00 21.21           C  
ATOM   3430  O   LEU B  92      32.378  15.095 -25.373  1.00 21.29           O  
ATOM   3431  CB  LEU B  92      34.492  17.548 -25.523  1.00 21.31           C  
ATOM   3432  CG  LEU B  92      35.243  18.738 -24.912  1.00 21.62           C  
ATOM   3433  CD1 LEU B  92      35.338  19.864 -25.934  1.00 21.49           C  
ATOM   3434  CD2 LEU B  92      34.624  19.242 -23.596  1.00 20.86           C  
ATOM   3435  N   GLY B  93      34.290  14.427 -26.368  1.00 20.98           N  
ATOM   3436  CA  GLY B  93      33.674  13.332 -27.116  1.00 20.73           C  
ATOM   3437  C   GLY B  93      33.127  12.203 -26.245  1.00 20.70           C  
ATOM   3438  O   GLY B  93      32.000  11.734 -26.457  1.00 20.57           O  
ATOM   3439  N   PHE B  94      33.923  11.756 -25.275  1.00 20.07           N  
ATOM   3440  CA  PHE B  94      33.462  10.735 -24.338  1.00 19.74           C  
ATOM   3441  C   PHE B  94      32.327  11.242 -23.441  1.00 19.27           C  
ATOM   3442  O   PHE B  94      31.313  10.570 -23.292  1.00 19.12           O  
ATOM   3443  CB  PHE B  94      34.601  10.159 -23.480  1.00 19.44           C  
ATOM   3444  CG  PHE B  94      34.114   9.326 -22.318  1.00 19.51           C  
ATOM   3445  CD1 PHE B  94      33.396   8.151 -22.537  1.00 19.05           C  
ATOM   3446  CD2 PHE B  94      34.351   9.727 -21.010  1.00 18.99           C  
ATOM   3447  CE1 PHE B  94      32.919   7.389 -21.470  1.00 19.14           C  
ATOM   3448  CE2 PHE B  94      33.881   8.961 -19.936  1.00 20.19           C  
ATOM   3449  CZ  PHE B  94      33.165   7.790 -20.171  1.00 18.18           C  
ATOM   3450  N   PHE B  95      32.499  12.424 -22.862  1.00 18.93           N  
ATOM   3451  CA  PHE B  95      31.509  12.957 -21.920  1.00 18.96           C  
ATOM   3452  C   PHE B  95      30.180  13.350 -22.584  1.00 19.12           C  
ATOM   3453  O   PHE B  95      29.118  13.179 -21.985  1.00 18.96           O  
ATOM   3454  CB  PHE B  95      32.079  14.138 -21.137  1.00 18.70           C  
ATOM   3455  CG  PHE B  95      32.906  13.744 -19.939  1.00 19.31           C  
ATOM   3456  CD1 PHE B  95      34.282  13.555 -20.052  1.00 19.21           C  
ATOM   3457  CD2 PHE B  95      32.313  13.590 -18.689  1.00 19.27           C  
ATOM   3458  CE1 PHE B  95      35.054  13.199 -18.935  1.00 19.71           C  
ATOM   3459  CE2 PHE B  95      33.077  13.232 -17.572  1.00 19.69           C  
ATOM   3460  CZ  PHE B  95      34.448  13.039 -17.696  1.00 17.78           C  
ATOM   3461  N   SER B  96      30.235  13.848 -23.819  1.00 18.85           N  
ATOM   3462  CA  SER B  96      29.032  14.345 -24.496  1.00 19.29           C  
ATOM   3463  C   SER B  96      27.891  13.333 -24.538  1.00 19.39           C  
ATOM   3464  O   SER B  96      26.729  13.713 -24.482  1.00 20.02           O  
ATOM   3465  CB  SER B  96      29.337  14.832 -25.917  1.00 19.04           C  
ATOM   3466  OG  SER B  96      29.639  13.744 -26.774  1.00 19.14           O  
ATOM   3467  N   THR B  97      28.226  12.053 -24.656  1.00 19.41           N  
ATOM   3468  CA  THR B  97      27.213  11.003 -24.718  1.00 19.34           C  
ATOM   3469  C   THR B  97      27.137  10.157 -23.445  1.00 19.22           C  
ATOM   3470  O   THR B  97      26.109   9.535 -23.184  1.00 19.49           O  
ATOM   3471  CB  THR B  97      27.422  10.074 -25.932  1.00 19.44           C  
ATOM   3472  CG2 THR B  97      26.920  10.748 -27.200  1.00 19.17           C  
ATOM   3473  OG1 THR B  97      28.819   9.764 -26.063  1.00 19.22           O  
ATOM   3474  N   ALA B  98      28.216  10.128 -22.665  1.00 19.21           N  
ATOM   3475  CA  ALA B  98      28.240   9.341 -21.428  1.00 19.43           C  
ATOM   3476  C   ALA B  98      27.144   9.794 -20.472  1.00 19.49           C  
ATOM   3477  O   ALA B  98      26.474   8.967 -19.876  1.00 19.29           O  
ATOM   3478  CB  ALA B  98      29.605   9.402 -20.757  1.00 19.21           C  
ATOM   3479  N   GLU B  99      26.949  11.107 -20.363  1.00 19.75           N  
ATOM   3480  CA  GLU B  99      25.905  11.680 -19.506  1.00 20.50           C  
ATOM   3481  C   GLU B  99      24.508  11.246 -19.914  1.00 20.16           C  
ATOM   3482  O   GLU B  99      23.663  11.021 -19.051  1.00 20.62           O  
ATOM   3483  CB  GLU B  99      25.963  13.217 -19.512  1.00 20.99           C  
ATOM   3484  CG  GLU B  99      27.358  13.803 -19.365  1.00 22.91           C  
ATOM   3485  CD  GLU B  99      27.910  13.697 -17.954  1.00 25.81           C  
ATOM   3486  OE1 GLU B  99      27.167  13.285 -17.035  1.00 27.76           O  
ATOM   3487  OE2 GLU B  99      29.088  14.055 -17.754  1.00 27.28           O1-
ATOM   3488  N   SER B 100      24.258  11.151 -21.221  1.00 19.97           N  
ATOM   3489  CA  SER B 100      22.985  10.614 -21.724  1.00 20.05           C  
ATOM   3490  C   SER B 100      22.829   9.136 -21.385  1.00 19.47           C  
ATOM   3491  O   SER B 100      21.729   8.683 -21.067  1.00 19.71           O  
ATOM   3492  CB  SER B 100      22.853  10.802 -23.242  1.00 20.31           C  
ATOM   3493  OG  SER B 100      23.292  12.086 -23.639  1.00 22.80           O  
ATOM   3494  N   LEU B 101      23.920   8.379 -21.464  1.00 18.89           N  
ATOM   3495  CA  LEU B 101      23.870   6.964 -21.086  1.00 18.81           C  
ATOM   3496  C   LEU B 101      23.508   6.787 -19.602  1.00 18.03           C  
ATOM   3497  O   LEU B 101      22.654   5.973 -19.269  1.00 18.05           O  
ATOM   3498  CB  LEU B 101      25.174   6.236 -21.442  1.00 18.64           C  
ATOM   3499  CG  LEU B 101      25.520   6.158 -22.937  1.00 19.65           C  
ATOM   3500  CD1 LEU B 101      26.913   5.551 -23.128  1.00 18.87           C  
ATOM   3501  CD2 LEU B 101      24.465   5.378 -23.739  1.00 19.51           C  
ATOM   3502  N   VAL B 102      24.151   7.554 -18.724  1.00 17.58           N  
ATOM   3503  CA  VAL B 102      23.821   7.544 -17.294  1.00 17.32           C  
ATOM   3504  C   VAL B 102      22.367   8.006 -17.075  1.00 17.50           C  
ATOM   3505  O   VAL B 102      21.592   7.336 -16.397  1.00 17.43           O  
ATOM   3506  CB  VAL B 102      24.799   8.427 -16.459  1.00 17.25           C  
ATOM   3507  CG1 VAL B 102      24.376   8.477 -14.993  1.00 16.41           C  
ATOM   3508  CG2 VAL B 102      26.237   7.908 -16.575  1.00 16.38           C  
ATOM   3509  N   GLY B 103      22.009   9.144 -17.667  1.00 17.39           N  
ATOM   3510  CA  GLY B 103      20.665   9.708 -17.533  1.00 17.46           C  
ATOM   3511  C   GLY B 103      19.556   8.766 -17.969  1.00 17.32           C  
ATOM   3512  O   GLY B 103      18.586   8.574 -17.234  1.00 17.28           O  
ATOM   3513  N   ASN B 104      19.698   8.185 -19.161  1.00 17.40           N  
ATOM   3514  CA  ASN B 104      18.716   7.232 -19.686  1.00 17.36           C  
ATOM   3515  C   ASN B 104      18.623   5.964 -18.824  1.00 16.79           C  
ATOM   3516  O   ASN B 104      17.542   5.422 -18.621  1.00 16.46           O  
ATOM   3517  CB  ASN B 104      19.017   6.864 -21.150  1.00 17.83           C  
ATOM   3518  CG  ASN B 104      18.781   8.030 -22.123  1.00 19.99           C  
ATOM   3519  ND2 ASN B 104      17.977   8.997 -21.710  1.00 18.86           N  
ATOM   3520  OD1 ASN B 104      19.326   8.051 -23.233  1.00 22.86           O  
ATOM   3521  N   ASN B 105      19.760   5.498 -18.318  1.00 15.99           N  
ATOM   3522  CA  ASN B 105      19.763   4.343 -17.426  1.00 15.63           C  
ATOM   3523  C   ASN B 105      19.018   4.597 -16.105  1.00 15.34           C  
ATOM   3524  O   ASN B 105      18.258   3.745 -15.651  1.00 14.82           O  
ATOM   3525  CB  ASN B 105      21.182   3.843 -17.161  1.00 15.39           C  
ATOM   3526  CG  ASN B 105      21.197   2.591 -16.308  1.00 15.47           C  
ATOM   3527  ND2 ASN B 105      21.574   2.734 -15.038  1.00 13.87           N  
ATOM   3528  OD1 ASN B 105      20.862   1.511 -16.782  1.00 16.86           O  
ATOM   3529  N   ILE B 106      19.213   5.769 -15.504  1.00 15.36           N  
ATOM   3530  CA  ILE B 106      18.415   6.149 -14.322  1.00 15.77           C  
ATOM   3531  C   ILE B 106      16.907   5.991 -14.603  1.00 16.06           C  
ATOM   3532  O   ILE B 106      16.172   5.404 -13.809  1.00 16.02           O  
ATOM   3533  CB  ILE B 106      18.697   7.605 -13.856  1.00 15.45           C  
ATOM   3534  CG1 ILE B 106      20.153   7.780 -13.430  1.00 15.76           C  
ATOM   3535  CG2 ILE B 106      17.742   8.020 -12.721  1.00 14.99           C  
ATOM   3536  CD1 ILE B 106      20.627   9.229 -13.429  1.00 15.48           C  
ATOM   3537  N   VAL B 107      16.461   6.500 -15.743  1.00 16.71           N  
ATOM   3538  CA  VAL B 107      15.034   6.563 -16.038  1.00 17.76           C  
ATOM   3539  C   VAL B 107      14.481   5.221 -16.506  1.00 18.37           C  
ATOM   3540  O   VAL B 107      13.454   4.759 -16.008  1.00 19.03           O  
ATOM   3541  CB  VAL B 107      14.722   7.668 -17.089  1.00 18.02           C  
ATOM   3542  CG1 VAL B 107      13.262   7.604 -17.534  1.00 18.24           C  
ATOM   3543  CG2 VAL B 107      15.034   9.026 -16.519  1.00 17.87           C  
ATOM   3544  N   LEU B 108      15.175   4.595 -17.448  1.00 18.83           N  
ATOM   3545  CA  LEU B 108      14.640   3.434 -18.151  1.00 19.05           C  
ATOM   3546  C   LEU B 108      14.921   2.121 -17.437  1.00 19.30           C  
ATOM   3547  O   LEU B 108      14.257   1.110 -17.695  1.00 19.43           O  
ATOM   3548  CB  LEU B 108      15.172   3.395 -19.590  1.00 19.31           C  
ATOM   3549  CG  LEU B 108      14.685   4.532 -20.500  1.00 19.97           C  
ATOM   3550  CD1 LEU B 108      15.403   4.528 -21.846  1.00 20.61           C  
ATOM   3551  CD2 LEU B 108      13.168   4.474 -20.701  1.00 20.04           C  
ATOM   3552  N   ALA B 109      15.893   2.139 -16.529  1.00 18.94           N  
ATOM   3553  CA  ALA B 109      16.325   0.918 -15.885  1.00 19.22           C  
ATOM   3554  C   ALA B 109      16.179   0.936 -14.366  1.00 19.04           C  
ATOM   3555  O   ALA B 109      15.579   0.020 -13.798  1.00 19.72           O  
ATOM   3556  CB  ALA B 109      17.772   0.571 -16.303  1.00 19.31           C  
ATOM   3557  N   ILE B 110      16.702   1.978 -13.720  1.00 18.39           N  
ATOM   3558  CA  ILE B 110      16.820   2.022 -12.257  1.00 17.92           C  
ATOM   3559  C   ILE B 110      15.523   2.416 -11.534  1.00 17.75           C  
ATOM   3560  O   ILE B 110      15.094   1.723 -10.612  1.00 18.07           O  
ATOM   3561  CB  ILE B 110      17.964   2.981 -11.817  1.00 17.83           C  
ATOM   3562  CG1 ILE B 110      19.318   2.481 -12.335  1.00 17.91           C  
ATOM   3563  CG2 ILE B 110      17.973   3.170 -10.294  1.00 17.32           C  
ATOM   3564  CD1 ILE B 110      20.490   3.342 -11.920  1.00 16.41           C  
ATOM   3565  N   PHE B 111      14.924   3.534 -11.948  1.00 17.12           N  
ATOM   3566  CA  PHE B 111      13.778   4.147 -11.269  1.00 16.39           C  
ATOM   3567  C   PHE B 111      12.673   3.143 -10.949  1.00 16.58           C  
ATOM   3568  O   PHE B 111      12.207   3.067  -9.815  1.00 16.04           O  
ATOM   3569  CB  PHE B 111      13.239   5.301 -12.126  1.00 16.21           C  
ATOM   3570  CG  PHE B 111      12.271   6.213 -11.420  1.00 14.64           C  
ATOM   3571  CD1 PHE B 111      12.712   7.404 -10.850  1.00 14.38           C  
ATOM   3572  CD2 PHE B 111      10.912   5.909 -11.368  1.00 13.74           C  
ATOM   3573  CE1 PHE B 111      11.815   8.274 -10.216  1.00 12.97           C  
ATOM   3574  CE2 PHE B 111      10.009   6.765 -10.741  1.00 12.60           C  
ATOM   3575  CZ  PHE B 111      10.462   7.954 -10.164  1.00 12.66           C  
ATOM   3576  N   LYS B 112      12.282   2.362 -11.953  1.00 17.31           N  
ATOM   3577  CA  LYS B 112      11.188   1.394 -11.834  1.00 18.07           C  
ATOM   3578  C   LYS B 112      11.383   0.414 -10.686  1.00 18.26           C  
ATOM   3579  O   LYS B 112      10.428   0.065  -9.988  1.00 18.49           O  
ATOM   3580  CB  LYS B 112      11.020   0.622 -13.145  1.00 18.40           C  
ATOM   3581  CG  LYS B 112       9.774  -0.249 -13.213  1.00 19.94           C  
ATOM   3582  CD  LYS B 112       9.728  -1.041 -14.512  1.00 23.18           C  
ATOM   3583  CE  LYS B 112       8.692  -2.156 -14.436  1.00 25.92           C  
ATOM   3584  NZ  LYS B 112       8.726  -3.006 -15.666  1.00 28.48           N1+
ATOM   3585  N   HIS B 113      12.621  -0.022 -10.481  1.00 18.40           N  
ATOM   3586  CA  HIS B 113      12.879  -1.091  -9.523  1.00 18.42           C  
ATOM   3587  C   HIS B 113      13.321  -0.617  -8.138  1.00 17.89           C  
ATOM   3588  O   HIS B 113      13.412  -1.416  -7.210  1.00 17.97           O  
ATOM   3589  CB  HIS B 113      13.850  -2.104 -10.130  1.00 18.92           C  
ATOM   3590  CG  HIS B 113      13.366  -2.672 -11.429  1.00 19.48           C  
ATOM   3591  CD2 HIS B 113      12.427  -3.608 -11.697  1.00 20.08           C  
ATOM   3592  ND1 HIS B 113      13.835  -2.242 -12.652  1.00 20.47           N  
ATOM   3593  CE1 HIS B 113      13.215  -2.897 -13.617  1.00 19.87           C  
ATOM   3594  NE2 HIS B 113      12.354  -3.731 -13.064  1.00 20.93           N  
ATOM   3595  N   VAL B 114      13.582   0.683  -8.007  1.00 17.13           N  
ATOM   3596  CA  VAL B 114      13.833   1.296  -6.705  1.00 16.81           C  
ATOM   3597  C   VAL B 114      12.475   1.765  -6.199  1.00 16.91           C  
ATOM   3598  O   VAL B 114      11.996   2.839  -6.570  1.00 16.50           O  
ATOM   3599  CB  VAL B 114      14.834   2.473  -6.793  1.00 16.66           C  
ATOM   3600  CG1 VAL B 114      14.970   3.166  -5.449  1.00 15.97           C  
ATOM   3601  CG2 VAL B 114      16.194   1.976  -7.276  1.00 16.14           C  
ATOM   3602  N   THR B 115      11.857   0.925  -5.372  1.00 17.01           N  
ATOM   3603  CA  THR B 115      10.456   1.074  -4.976  1.00 17.03           C  
ATOM   3604  C   THR B 115      10.359   1.862  -3.672  1.00 16.74           C  
ATOM   3605  O   THR B 115       9.812   1.398  -2.671  1.00 17.06           O  
ATOM   3606  CB  THR B 115       9.781  -0.303  -4.807  1.00 17.34           C  
ATOM   3607  CG2 THR B 115       9.692  -1.042  -6.150  1.00 17.53           C  
ATOM   3608  OG1 THR B 115      10.558  -1.088  -3.903  1.00 17.02           O  
ATOM   3609  N   ASN B 116      10.893   3.071  -3.704  1.00 16.11           N  
ATOM   3610  CA  ASN B 116      10.964   3.902  -2.532  1.00 15.68           C  
ATOM   3611  C   ASN B 116      10.901   5.358  -2.952  1.00 15.04           C  
ATOM   3612  O   ASN B 116      11.717   5.789  -3.756  1.00 15.34           O  
ATOM   3613  CB  ASN B 116      12.274   3.632  -1.793  1.00 15.60           C  
ATOM   3614  CG  ASN B 116      12.470   4.558  -0.638  1.00 16.29           C  
ATOM   3615  ND2 ASN B 116      11.723   4.323   0.434  1.00 16.14           N  
ATOM   3616  OD1 ASN B 116      13.254   5.506  -0.713  1.00 17.47           O  
ATOM   3617  N   PRO B 117       9.946   6.125  -2.398  1.00 14.74           N  
ATOM   3618  CA  PRO B 117       9.731   7.502  -2.871  1.00 14.42           C  
ATOM   3619  C   PRO B 117      10.883   8.478  -2.588  1.00 14.09           C  
ATOM   3620  O   PRO B 117      11.190   9.322  -3.437  1.00 13.88           O  
ATOM   3621  CB  PRO B 117       8.440   7.930  -2.156  1.00 14.49           C  
ATOM   3622  CG  PRO B 117       8.337   7.013  -0.983  1.00 14.75           C  
ATOM   3623  CD  PRO B 117       8.936   5.716  -1.406  1.00 14.40           C  
ATOM   3624  N   GLU B 118      11.526   8.382  -1.426  1.00 13.90           N  
ATOM   3625  CA  GLU B 118      12.643   9.306  -1.161  1.00 13.64           C  
ATOM   3626  C   GLU B 118      13.885   9.039  -2.034  1.00 13.18           C  
ATOM   3627  O   GLU B 118      14.580   9.972  -2.417  1.00 13.21           O  
ATOM   3628  CB  GLU B 118      12.982   9.404   0.333  1.00 13.92           C  
ATOM   3629  CG  GLU B 118      13.372   8.099   1.020  1.00 14.78           C  
ATOM   3630  CD  GLU B 118      12.198   7.328   1.613  1.00 14.71           C  
ATOM   3631  OE1 GLU B 118      11.046   7.471   1.161  1.00 15.56           O  
ATOM   3632  OE2 GLU B 118      12.438   6.547   2.542  1.00 16.18           O1-
ATOM   3633  N   ALA B 119      14.152   7.775  -2.365  1.00 12.72           N  
ATOM   3634  CA  ALA B 119      15.253   7.448  -3.278  1.00 12.56           C  
ATOM   3635  C   ALA B 119      14.935   7.844  -4.723  1.00 12.31           C  
ATOM   3636  O   ALA B 119      15.824   8.242  -5.474  1.00 12.15           O  
ATOM   3637  CB  ALA B 119      15.613   5.950  -3.189  1.00 12.61           C  
ATOM   3638  N   ARG B 120      13.668   7.728  -5.104  1.00 12.39           N  
ATOM   3639  CA  ARG B 120      13.219   8.145  -6.428  1.00 13.27           C  
ATOM   3640  C   ARG B 120      13.340   9.652  -6.562  1.00 13.71           C  
ATOM   3641  O   ARG B 120      13.670  10.155  -7.622  1.00 13.86           O  
ATOM   3642  CB  ARG B 120      11.765   7.726  -6.672  1.00 12.85           C  
ATOM   3643  CG  ARG B 120      11.637   6.289  -7.117  1.00 13.14           C  
ATOM   3644  CD  ARG B 120      10.192   5.852  -7.258  1.00 12.66           C  
ATOM   3645  NE  ARG B 120      10.142   4.574  -7.970  1.00 12.32           N  
ATOM   3646  CZ  ARG B 120       9.036   3.973  -8.384  1.00 12.24           C  
ATOM   3647  NH1 ARG B 120       7.852   4.524  -8.161  1.00 12.56           N1+
ATOM   3648  NH2 ARG B 120       9.122   2.801  -9.010  1.00 13.04           N  
ATOM   3649  N   GLN B 121      13.078  10.346  -5.458  1.00 14.29           N  
ATOM   3650  CA  GLN B 121      13.196  11.793  -5.366  1.00 15.40           C  
ATOM   3651  C   GLN B 121      14.632  12.207  -5.688  1.00 15.42           C  
ATOM   3652  O   GLN B 121      14.854  13.137  -6.472  1.00 15.72           O  
ATOM   3653  CB  GLN B 121      12.788  12.238  -3.956  1.00 15.70           C  
ATOM   3654  CG  GLN B 121      12.633  13.709  -3.772  1.00 17.77           C  
ATOM   3655  CD  GLN B 121      11.227  14.219  -4.021  1.00 18.65           C  
ATOM   3656  NE2 GLN B 121      11.025  15.482  -3.710  1.00 18.67           N  
ATOM   3657  OE1 GLN B 121      10.338  13.500  -4.490  1.00 19.26           O  
ATOM   3658  N   TYR B 122      15.606  11.496  -5.121  1.00 15.23           N  
ATOM   3659  CA  TYR B 122      16.991  11.764  -5.477  1.00 15.15           C  
ATOM   3660  C   TYR B 122      17.266  11.448  -6.946  1.00 14.60           C  
ATOM   3661  O   TYR B 122      17.941  12.223  -7.634  1.00 14.53           O  
ATOM   3662  CB  TYR B 122      18.019  11.027  -4.598  1.00 15.23           C  
ATOM   3663  CG  TYR B 122      19.406  11.305  -5.134  1.00 15.53           C  
ATOM   3664  CD1 TYR B 122      20.008  12.538  -4.915  1.00 17.06           C  
ATOM   3665  CD2 TYR B 122      20.065  10.386  -5.955  1.00 16.82           C  
ATOM   3666  CE1 TYR B 122      21.249  12.839  -5.449  1.00 17.90           C  
ATOM   3667  CE2 TYR B 122      21.325  10.675  -6.495  1.00 17.35           C  
ATOM   3668  CZ  TYR B 122      21.901  11.909  -6.229  1.00 18.24           C  
ATOM   3669  OH  TYR B 122      23.129  12.236  -6.743  1.00 20.70           O  
ATOM   3670  N   LEU B 123      16.766  10.302  -7.407  1.00 14.08           N  
ATOM   3671  CA  LEU B 123      16.991   9.852  -8.786  1.00 13.82           C  
ATOM   3672  C   LEU B 123      16.571  10.890  -9.828  1.00 13.54           C  
ATOM   3673  O   LEU B 123      17.243  11.054 -10.840  1.00 13.39           O  
ATOM   3674  CB  LEU B 123      16.283   8.518  -9.064  1.00 13.69           C  
ATOM   3675  CG  LEU B 123      16.832   7.244  -8.397  1.00 13.54           C  
ATOM   3676  CD1 LEU B 123      15.889   6.085  -8.653  1.00 12.12           C  
ATOM   3677  CD2 LEU B 123      18.257   6.911  -8.855  1.00 12.66           C  
ATOM   3678  N   LEU B 124      15.463  11.580  -9.568  1.00 13.46           N  
ATOM   3679  CA  LEU B 124      14.964  12.616 -10.471  1.00 13.50           C  
ATOM   3680  C   LEU B 124      15.865  13.843 -10.441  1.00 13.65           C  
ATOM   3681  O   LEU B 124      16.035  14.508 -11.461  1.00 13.90           O  
ATOM   3682  CB  LEU B 124      13.520  13.005 -10.126  1.00 13.10           C  
ATOM   3683  CG  LEU B 124      12.430  11.946 -10.340  1.00 13.69           C  
ATOM   3684  CD1 LEU B 124      11.072  12.467  -9.875  1.00 11.66           C  
ATOM   3685  CD2 LEU B 124      12.352  11.502 -11.803  1.00 13.01           C  
ATOM   3686  N   ARG B 125      16.447  14.135  -9.277  1.00 13.56           N  
ATOM   3687  CA  ARG B 125      17.446  15.200  -9.182  1.00 14.08           C  
ATOM   3688  C   ARG B 125      18.662  14.824 -10.000  1.00 14.17           C  
ATOM   3689  O   ARG B 125      19.168  15.639 -10.774  1.00 14.88           O  
ATOM   3690  CB  ARG B 125      17.864  15.472  -7.726  1.00 13.64           C  
ATOM   3691  CG  ARG B 125      19.037  16.452  -7.582  1.00 14.31           C  
ATOM   3692  CD  ARG B 125      18.624  17.873  -7.987  1.00 15.81           C  
ATOM   3693  NE  ARG B 125      19.763  18.721  -8.327  1.00 16.47           N  
ATOM   3694  CZ  ARG B 125      19.662  19.985  -8.745  1.00 16.44           C  
ATOM   3695  NH1 ARG B 125      18.469  20.560  -8.872  1.00 16.84           N1+
ATOM   3696  NH2 ARG B 125      20.754  20.673  -9.048  1.00 13.77           N  
ATOM   3697  N   GLN B 126      19.120  13.585  -9.813  1.00 14.22           N  
ATOM   3698  CA  GLN B 126      20.304  13.066 -10.482  1.00 14.50           C  
ATOM   3699  C   GLN B 126      20.134  13.078 -12.007  1.00 14.78           C  
ATOM   3700  O   GLN B 126      21.012  13.556 -12.730  1.00 14.51           O  
ATOM   3701  CB  GLN B 126      20.639  11.648  -9.982  1.00 14.42           C  
ATOM   3702  CG  GLN B 126      22.036  11.187 -10.377  1.00 14.39           C  
ATOM   3703  CD  GLN B 126      22.234   9.689 -10.359  1.00 14.92           C  
ATOM   3704  NE2 GLN B 126      21.445   8.982  -9.565  1.00 13.32           N  
ATOM   3705  OE1 GLN B 126      23.102   9.172 -11.062  1.00 17.38           O  
ATOM   3706  N   ALA B 127      19.002  12.555 -12.483  1.00 15.04           N  
ATOM   3707  CA  ALA B 127      18.707  12.522 -13.917  1.00 15.09           C  
ATOM   3708  C   ALA B 127      18.712  13.924 -14.519  1.00 15.48           C  
ATOM   3709  O   ALA B 127      19.240  14.125 -15.614  1.00 15.93           O  
ATOM   3710  CB  ALA B 127      17.384  11.833 -14.179  1.00 15.29           C  
ATOM   3711  N   PHE B 128      18.141  14.891 -13.801  1.00 15.54           N  
ATOM   3712  CA  PHE B 128      18.198  16.283 -14.233  1.00 15.98           C  
ATOM   3713  C   PHE B 128      19.627  16.809 -14.311  1.00 15.94           C  
ATOM   3714  O   PHE B 128      19.970  17.489 -15.265  1.00 16.21           O  
ATOM   3715  CB  PHE B 128      17.360  17.215 -13.354  1.00 15.94           C  
ATOM   3716  CG  PHE B 128      17.637  18.660 -13.607  1.00 16.69           C  
ATOM   3717  CD1 PHE B 128      18.245  19.445 -12.637  1.00 18.17           C  
ATOM   3718  CD2 PHE B 128      17.346  19.230 -14.848  1.00 18.19           C  
ATOM   3719  CE1 PHE B 128      18.534  20.785 -12.890  1.00 18.38           C  
ATOM   3720  CE2 PHE B 128      17.639  20.564 -15.111  1.00 17.55           C  
ATOM   3721  CZ  PHE B 128      18.225  21.344 -14.129  1.00 17.62           C  
ATOM   3722  N   GLU B 129      20.444  16.509 -13.303  1.00 16.01           N  
ATOM   3723  CA  GLU B 129      21.857  16.892 -13.332  1.00 15.98           C  
ATOM   3724  C   GLU B 129      22.587  16.326 -14.555  1.00 15.71           C  
ATOM   3725  O   GLU B 129      23.422  17.021 -15.145  1.00 15.58           O  
ATOM   3726  CB  GLU B 129      22.562  16.543 -12.010  1.00 16.11           C  
ATOM   3727  CG  GLU B 129      22.170  17.510 -10.870  1.00 17.73           C  
ATOM   3728  CD  GLU B 129      22.602  17.071  -9.469  1.00 19.91           C  
ATOM   3729  OE1 GLU B 129      23.185  15.972  -9.327  1.00 20.57           O  
ATOM   3730  OE2 GLU B 129      22.348  17.837  -8.502  1.00 19.49           O1-
ATOM   3731  N   GLU B 130      22.253  15.094 -14.956  1.00 15.17           N  
ATOM   3732  CA  GLU B 130      22.794  14.516 -16.194  1.00 15.72           C  
ATOM   3733  C   GLU B 130      22.376  15.316 -17.442  1.00 15.76           C  
ATOM   3734  O   GLU B 130      23.152  15.443 -18.381  1.00 15.54           O  
ATOM   3735  CB  GLU B 130      22.402  13.039 -16.362  1.00 16.06           C  
ATOM   3736  CG  GLU B 130      22.689  12.124 -15.154  1.00 18.05           C  
ATOM   3737  CD  GLU B 130      24.161  12.055 -14.757  1.00 21.52           C  
ATOM   3738  OE1 GLU B 130      25.032  12.525 -15.526  1.00 23.58           O  
ATOM   3739  OE2 GLU B 130      24.451  11.512 -13.666  1.00 22.90           O1-
ATOM   3740  N   ALA B 131      21.151  15.844 -17.438  1.00 15.53           N  
ATOM   3741  CA  ALA B 131      20.686  16.765 -18.481  1.00 15.96           C  
ATOM   3742  C   ALA B 131      21.517  18.058 -18.520  1.00 15.91           C  
ATOM   3743  O   ALA B 131      21.927  18.498 -19.591  1.00 15.96           O  
ATOM   3744  CB  ALA B 131      19.189  17.091 -18.295  1.00 15.77           C  
ATOM   3745  N   VAL B 132      21.775  18.641 -17.349  1.00 15.77           N  
ATOM   3746  CA  VAL B 132      22.629  19.825 -17.225  1.00 16.00           C  
ATOM   3747  C   VAL B 132      24.043  19.538 -17.760  1.00 16.25           C  
ATOM   3748  O   VAL B 132      24.624  20.361 -18.472  1.00 16.46           O  
ATOM   3749  CB  VAL B 132      22.714  20.330 -15.749  1.00 16.15           C  
ATOM   3750  CG1 VAL B 132      23.668  21.516 -15.632  1.00 15.56           C  
ATOM   3751  CG2 VAL B 132      21.344  20.719 -15.232  1.00 15.65           C  
ATOM   3752  N   HIS B 133      24.581  18.367 -17.425  1.00 15.99           N  
ATOM   3753  CA  HIS B 133      25.912  17.979 -17.904  1.00 16.07           C  
ATOM   3754  C   HIS B 133      25.945  17.785 -19.422  1.00 16.28           C  
ATOM   3755  O   HIS B 133      26.911  18.164 -20.064  1.00 16.32           O  
ATOM   3756  CB  HIS B 133      26.435  16.737 -17.175  1.00 15.50           C  
ATOM   3757  CG  HIS B 133      26.470  16.883 -15.684  1.00 15.22           C  
ATOM   3758  CD2 HIS B 133      26.275  17.961 -14.885  1.00 15.17           C  
ATOM   3759  ND1 HIS B 133      26.705  15.820 -14.841  1.00 14.70           N  
ATOM   3760  CE1 HIS B 133      26.674  16.238 -13.590  1.00 15.43           C  
ATOM   3761  NE2 HIS B 133      26.404  17.531 -13.588  1.00 15.00           N  
ATOM   3762  N   THR B 134      24.891  17.208 -19.993  1.00 16.47           N  
ATOM   3763  CA  THR B 134      24.793  17.099 -21.453  1.00 16.92           C  
ATOM   3764  C   THR B 134      24.750  18.493 -22.086  1.00 17.11           C  
ATOM   3765  O   THR B 134      25.404  18.743 -23.099  1.00 17.53           O  
ATOM   3766  CB  THR B 134      23.555  16.291 -21.887  1.00 16.72           C  
ATOM   3767  CG2 THR B 134      23.556  16.074 -23.385  1.00 17.01           C  
ATOM   3768  OG1 THR B 134      23.562  15.023 -21.228  1.00 16.81           O  
ATOM   3769  N   HIS B 135      23.981  19.388 -21.472  1.00 17.17           N  
ATOM   3770  CA  HIS B 135      23.889  20.786 -21.891  1.00 17.32           C  
ATOM   3771  C   HIS B 135      25.267  21.444 -21.899  1.00 17.54           C  
ATOM   3772  O   HIS B 135      25.626  22.127 -22.860  1.00 18.16           O  
ATOM   3773  CB  HIS B 135      22.903  21.539 -20.982  1.00 17.21           C  
ATOM   3774  CG  HIS B 135      22.696  22.980 -21.342  1.00 17.47           C  
ATOM   3775  CD2 HIS B 135      22.983  23.676 -22.469  1.00 17.67           C  
ATOM   3776  ND1 HIS B 135      22.135  23.884 -20.466  1.00 16.91           N  
ATOM   3777  CE1 HIS B 135      22.085  25.074 -21.037  1.00 18.14           C  
ATOM   3778  NE2 HIS B 135      22.588  24.974 -22.254  1.00 17.72           N  
ATOM   3779  N   THR B 136      26.032  21.215 -20.836  1.00 17.44           N  
ATOM   3780  CA  THR B 136      27.392  21.720 -20.701  1.00 17.72           C  
ATOM   3781  C   THR B 136      28.238  21.467 -21.957  1.00 17.69           C  
ATOM   3782  O   THR B 136      28.951  22.358 -22.436  1.00 17.27           O  
ATOM   3783  CB  THR B 136      28.074  21.078 -19.465  1.00 17.78           C  
ATOM   3784  CG2 THR B 136      29.586  21.381 -19.417  1.00 18.14           C  
ATOM   3785  OG1 THR B 136      27.444  21.568 -18.277  1.00 17.74           O  
ATOM   3786  N   PHE B 137      28.151  20.248 -22.481  1.00 17.51           N  
ATOM   3787  CA  PHE B 137      28.991  19.851 -23.601  1.00 17.74           C  
ATOM   3788  C   PHE B 137      28.525  20.436 -24.918  1.00 18.08           C  
ATOM   3789  O   PHE B 137      29.350  20.715 -25.770  1.00 18.70           O  
ATOM   3790  CB  PHE B 137      29.214  18.336 -23.617  1.00 17.41           C  
ATOM   3791  CG  PHE B 137      29.948  17.865 -22.405  1.00 17.60           C  
ATOM   3792  CD1 PHE B 137      31.315  18.108 -22.273  1.00 17.61           C  
ATOM   3793  CD2 PHE B 137      29.273  17.269 -21.356  1.00 16.67           C  
ATOM   3794  CE1 PHE B 137      31.990  17.725 -21.141  1.00 17.59           C  
ATOM   3795  CE2 PHE B 137      29.946  16.889 -20.205  1.00 16.86           C  
ATOM   3796  CZ  PHE B 137      31.301  17.118 -20.095  1.00 16.95           C  
ATOM   3797  N   LEU B 138      27.218  20.651 -25.066  1.00 18.36           N  
ATOM   3798  CA  LEU B 138      26.708  21.445 -26.181  1.00 19.08           C  
ATOM   3799  C   LEU B 138      27.170  22.899 -26.066  1.00 19.25           C  
ATOM   3800  O   LEU B 138      27.580  23.494 -27.055  1.00 19.53           O  
ATOM   3801  CB  LEU B 138      25.171  21.382 -26.280  1.00 19.24           C  
ATOM   3802  CG  LEU B 138      24.542  22.126 -27.472  1.00 20.19           C  
ATOM   3803  CD1 LEU B 138      25.081  21.592 -28.778  1.00 21.61           C  
ATOM   3804  CD2 LEU B 138      23.032  22.033 -27.481  1.00 21.02           C  
ATOM   3805  N   TYR B 139      27.095  23.463 -24.862  1.00 19.19           N  
ATOM   3806  CA  TYR B 139      27.538  24.838 -24.620  1.00 20.09           C  
ATOM   3807  C   TYR B 139      29.028  25.031 -24.918  1.00 20.53           C  
ATOM   3808  O   TYR B 139      29.417  26.054 -25.469  1.00 20.72           O  
ATOM   3809  CB  TYR B 139      27.221  25.251 -23.185  1.00 19.94           C  
ATOM   3810  CG  TYR B 139      27.691  26.634 -22.788  1.00 21.03           C  
ATOM   3811  CD1 TYR B 139      28.686  26.796 -21.828  1.00 21.33           C  
ATOM   3812  CD2 TYR B 139      27.127  27.781 -23.357  1.00 21.60           C  
ATOM   3813  CE1 TYR B 139      29.113  28.061 -21.444  1.00 22.65           C  
ATOM   3814  CE2 TYR B 139      27.543  29.048 -22.979  1.00 22.10           C  
ATOM   3815  CZ  TYR B 139      28.536  29.183 -22.020  1.00 23.32           C  
ATOM   3816  OH  TYR B 139      28.955  30.435 -21.636  1.00 24.21           O  
ATOM   3817  N   ILE B 140      29.847  24.043 -24.560  1.00 20.85           N  
ATOM   3818  CA  ILE B 140      31.283  24.084 -24.863  1.00 21.33           C  
ATOM   3819  C   ILE B 140      31.547  23.990 -26.374  1.00 22.33           C  
ATOM   3820  O   ILE B 140      32.351  24.764 -26.916  1.00 22.55           O  
ATOM   3821  CB  ILE B 140      32.076  23.010 -24.075  1.00 20.51           C  
ATOM   3822  CG1 ILE B 140      32.010  23.320 -22.574  1.00 20.28           C  
ATOM   3823  CG2 ILE B 140      33.522  22.953 -24.542  1.00 20.15           C  
ATOM   3824  CD1 ILE B 140      32.614  22.256 -21.659  1.00 18.57           C  
ATOM   3825  N   CYS B 141      30.871  23.057 -27.048  1.00 22.95           N  
ATOM   3826  CA  CYS B 141      30.993  22.931 -28.506  1.00 24.35           C  
ATOM   3827  C   CYS B 141      30.637  24.226 -29.220  1.00 25.05           C  
ATOM   3828  O   CYS B 141      31.391  24.691 -30.074  1.00 25.44           O  
ATOM   3829  CB  CYS B 141      30.121  21.803 -29.045  1.00 24.25           C  
ATOM   3830  SG  CYS B 141      30.787  20.178 -28.737  1.00 26.11           S  
ATOM   3831  N   GLU B 142      29.493  24.804 -28.857  1.00 25.49           N  
ATOM   3832  CA  GLU B 142      29.026  26.044 -29.479  1.00 26.62           C  
ATOM   3833  C   GLU B 142      29.897  27.253 -29.118  1.00 26.76           C  
ATOM   3834  O   GLU B 142      30.154  28.098 -29.971  1.00 27.05           O  
ATOM   3835  CB  GLU B 142      27.542  26.301 -29.163  1.00 26.75           C  
ATOM   3836  CG  GLU B 142      26.617  25.214 -29.732  1.00 28.47           C  
ATOM   3837  CD  GLU B 142      25.126  25.522 -29.610  1.00 31.23           C  
ATOM   3838  OE1 GLU B 142      24.342  24.917 -30.374  1.00 32.59           O  
ATOM   3839  OE2 GLU B 142      24.729  26.352 -28.761  1.00 32.14           O1-
ATOM   3840  N   SER B 143      30.353  27.325 -27.867  1.00 26.61           N  
ATOM   3841  CA  SER B 143      31.250  28.406 -27.429  1.00 27.01           C  
ATOM   3842  C   SER B 143      32.572  28.400 -28.188  1.00 27.35           C  
ATOM   3843  O   SER B 143      33.063  29.452 -28.571  1.00 27.59           O  
ATOM   3844  CB  SER B 143      31.542  28.322 -25.926  1.00 26.42           C  
ATOM   3845  OG  SER B 143      30.399  28.643 -25.156  1.00 26.00           O  
ATOM   3846  N   LEU B 144      33.135  27.209 -28.392  1.00 27.60           N  
ATOM   3847  CA  LEU B 144      34.438  27.057 -29.037  1.00 28.02           C  
ATOM   3848  C   LEU B 144      34.346  26.899 -30.552  1.00 28.68           C  
ATOM   3849  O   LEU B 144      35.371  26.803 -31.227  1.00 28.94           O  
ATOM   3850  CB  LEU B 144      35.199  25.867 -28.445  1.00 27.28           C  
ATOM   3851  CG  LEU B 144      35.609  25.866 -26.968  1.00 27.33           C  
ATOM   3852  CD1 LEU B 144      36.382  24.596 -26.654  1.00 25.68           C  
ATOM   3853  CD2 LEU B 144      36.422  27.100 -26.569  1.00 27.02           C  
ATOM   3854  N   GLY B 145      33.124  26.853 -31.078  1.00 29.33           N  
ATOM   3855  CA  GLY B 145      32.895  26.675 -32.513  1.00 29.96           C  
ATOM   3856  C   GLY B 145      33.324  25.317 -33.038  1.00 30.42           C  
ATOM   3857  O   GLY B 145      33.734  25.196 -34.192  1.00 30.47           O  
ATOM   3858  N   LEU B 146      33.237  24.295 -32.191  1.00 30.37           N  
ATOM   3859  CA  LEU B 146      33.540  22.931 -32.601  1.00 30.80           C  
ATOM   3860  C   LEU B 146      32.379  22.353 -33.406  1.00 31.47           C  
ATOM   3861  O   LEU B 146      31.241  22.795 -33.267  1.00 31.36           O  
ATOM   3862  CB  LEU B 146      33.826  22.050 -31.378  1.00 30.09           C  
ATOM   3863  CG  LEU B 146      35.015  22.451 -30.492  1.00 29.99           C  
ATOM   3864  CD1 LEU B 146      35.048  21.628 -29.213  1.00 28.29           C  
ATOM   3865  CD2 LEU B 146      36.343  22.337 -31.250  1.00 28.49           C  
ATOM   3866  N   ASP B 147      32.677  21.373 -34.254  1.00 32.34           N  
ATOM   3867  CA  ASP B 147      31.641  20.620 -34.956  1.00 33.17           C  
ATOM   3868  C   ASP B 147      30.974  19.667 -33.956  1.00 32.84           C  
ATOM   3869  O   ASP B 147      31.539  18.632 -33.590  1.00 32.50           O  
ATOM   3870  CB  ASP B 147      32.254  19.844 -36.131  1.00 33.51           C  
ATOM   3871  CG  ASP B 147      31.209  19.314 -37.105  1.00 35.46           C  
ATOM   3872  OD1 ASP B 147      30.177  18.755 -36.664  1.00 36.54           O  
ATOM   3873  OD2 ASP B 147      31.431  19.445 -38.332  1.00 38.89           O1-
ATOM   3874  N   GLU B 148      29.772  20.026 -33.514  1.00 33.01           N  
ATOM   3875  CA  GLU B 148      29.072  19.246 -32.491  1.00 32.86           C  
ATOM   3876  C   GLU B 148      28.641  17.860 -32.946  1.00 32.20           C  
ATOM   3877  O   GLU B 148      28.576  16.942 -32.130  1.00 31.68           O  
ATOM   3878  CB  GLU B 148      27.887  20.014 -31.915  1.00 33.27           C  
ATOM   3879  CG  GLU B 148      26.966  20.648 -32.937  1.00 36.30           C  
ATOM   3880  CD  GLU B 148      26.317  21.905 -32.394  1.00 39.84           C  
ATOM   3881  OE1 GLU B 148      25.111  22.131 -32.653  1.00 41.23           O  
ATOM   3882  OE2 GLU B 148      27.024  22.666 -31.695  1.00 42.06           O1-
ATOM   3883  N   LYS B 149      28.364  17.696 -34.238  1.00 31.72           N  
ATOM   3884  CA  LYS B 149      28.049  16.369 -34.767  1.00 31.18           C  
ATOM   3885  C   LYS B 149      29.255  15.453 -34.688  1.00 30.13           C  
ATOM   3886  O   LYS B 149      29.110  14.255 -34.484  1.00 30.35           O  
ATOM   3887  CB  LYS B 149      27.539  16.432 -36.205  1.00 31.99           C  
ATOM   3888  CG  LYS B 149      26.028  16.488 -36.328  1.00 33.46           C  
ATOM   3889  CD  LYS B 149      25.566  15.842 -37.636  1.00 35.81           C  
ATOM   3890  CE  LYS B 149      24.373  16.571 -38.230  1.00 37.17           C  
ATOM   3891  NZ  LYS B 149      24.743  17.950 -38.678  1.00 38.62           N1+
ATOM   3892  N   GLU B 150      30.447  16.025 -34.844  1.00 29.17           N  
ATOM   3893  CA  GLU B 150      31.691  15.271 -34.727  1.00 27.84           C  
ATOM   3894  C   GLU B 150      31.939  14.848 -33.271  1.00 26.14           C  
ATOM   3895  O   GLU B 150      32.235  13.689 -32.997  1.00 25.58           O  
ATOM   3896  CB  GLU B 150      32.862  16.096 -35.281  1.00 28.35           C  
ATOM   3897  CG  GLU B 150      34.234  15.452 -35.137  1.00 29.84           C  
ATOM   3898  CD  GLU B 150      35.382  16.413 -35.464  1.00 33.24           C  
ATOM   3899  OE1 GLU B 150      36.225  16.660 -34.561  1.00 33.60           O  
ATOM   3900  OE2 GLU B 150      35.438  16.921 -36.612  1.00 33.26           O1-
ATOM   3901  N   ILE B 151      31.817  15.801 -32.351  1.00 24.56           N  
ATOM   3902  CA  ILE B 151      32.012  15.551 -30.922  1.00 23.01           C  
ATOM   3903  C   ILE B 151      31.020  14.516 -30.372  1.00 22.27           C  
ATOM   3904  O   ILE B 151      31.421  13.537 -29.748  1.00 22.00           O  
ATOM   3905  CB  ILE B 151      31.932  16.876 -30.099  1.00 22.99           C  
ATOM   3906  CG1 ILE B 151      33.033  17.868 -30.526  1.00 23.29           C  
ATOM   3907  CG2 ILE B 151      31.967  16.596 -28.584  1.00 22.61           C  
ATOM   3908  CD1 ILE B 151      34.476  17.362 -30.333  1.00 23.06           C  
ATOM   3909  N   PHE B 152      29.730  14.726 -30.616  1.00 21.21           N  
ATOM   3910  CA  PHE B 152      28.714  13.839 -30.068  1.00 20.48           C  
ATOM   3911  C   PHE B 152      28.760  12.419 -30.643  1.00 20.48           C  
ATOM   3912  O   PHE B 152      28.332  11.476 -29.982  1.00 20.17           O  
ATOM   3913  CB  PHE B 152      27.321  14.473 -30.158  1.00 20.15           C  
ATOM   3914  CG  PHE B 152      27.060  15.504 -29.081  1.00 18.18           C  
ATOM   3915  CD1 PHE B 152      27.735  16.726 -29.080  1.00 16.73           C  
ATOM   3916  CD2 PHE B 152      26.160  15.242 -28.059  1.00 15.32           C  
ATOM   3917  CE1 PHE B 152      27.503  17.674 -28.085  1.00 16.21           C  
ATOM   3918  CE2 PHE B 152      25.931  16.183 -27.055  1.00 16.50           C  
ATOM   3919  CZ  PHE B 152      26.608  17.399 -27.066  1.00 15.24           C  
ATOM   3920  N   ASN B 153      29.316  12.262 -31.845  1.00 20.65           N  
ATOM   3921  CA  ASN B 153      29.437  10.936 -32.458  1.00 20.51           C  
ATOM   3922  C   ASN B 153      30.738  10.210 -32.104  1.00 20.24           C  
ATOM   3923  O   ASN B 153      30.963   9.078 -32.553  1.00 20.00           O  
ATOM   3924  CB  ASN B 153      29.281  11.023 -33.981  1.00 20.92           C  
ATOM   3925  CG  ASN B 153      28.872   9.694 -34.603  1.00 21.99           C  
ATOM   3926  ND2 ASN B 153      29.587   9.282 -35.643  1.00 22.82           N  
ATOM   3927  OD1 ASN B 153      27.922   9.048 -34.153  1.00 22.83           O  
ATOM   3928  N   ALA B 154      31.582  10.855 -31.299  1.00 19.75           N  
ATOM   3929  CA  ALA B 154      32.900  10.303 -30.937  1.00 20.17           C  
ATOM   3930  C   ALA B 154      32.876   8.833 -30.515  1.00 20.20           C  
ATOM   3931  O   ALA B 154      33.772   8.072 -30.876  1.00 20.29           O  
ATOM   3932  CB  ALA B 154      33.587  11.152 -29.869  1.00 19.68           C  
ATOM   3933  N   TYR B 155      31.849   8.432 -29.773  1.00 20.52           N  
ATOM   3934  CA  TYR B 155      31.775   7.055 -29.266  1.00 20.84           C  
ATOM   3935  C   TYR B 155      31.456   6.013 -30.338  1.00 21.34           C  
ATOM   3936  O   TYR B 155      31.418   4.813 -30.063  1.00 21.71           O  
ATOM   3937  CB  TYR B 155      30.859   6.953 -28.034  1.00 20.40           C  
ATOM   3938  CG  TYR B 155      29.349   6.943 -28.248  1.00 20.48           C  
ATOM   3939  CD1 TYR B 155      28.534   6.224 -27.378  1.00 20.85           C  
ATOM   3940  CD2 TYR B 155      28.735   7.661 -29.282  1.00 21.09           C  
ATOM   3941  CE1 TYR B 155      27.156   6.198 -27.525  1.00 21.31           C  
ATOM   3942  CE2 TYR B 155      27.348   7.636 -29.443  1.00 21.88           C  
ATOM   3943  CZ  TYR B 155      26.573   6.897 -28.549  1.00 21.63           C  
ATOM   3944  OH  TYR B 155      25.217   6.853 -28.658  1.00 22.90           O  
ATOM   3945  N   ASN B 156      31.246   6.484 -31.561  1.00 22.02           N  
ATOM   3946  CA  ASN B 156      31.149   5.611 -32.720  1.00 22.53           C  
ATOM   3947  C   ASN B 156      32.381   5.684 -33.618  1.00 22.77           C  
ATOM   3948  O   ASN B 156      32.524   4.886 -34.546  1.00 22.87           O  
ATOM   3949  CB  ASN B 156      29.904   5.956 -33.531  1.00 22.91           C  
ATOM   3950  CG  ASN B 156      28.645   5.470 -32.874  1.00 23.39           C  
ATOM   3951  ND2 ASN B 156      27.657   6.350 -32.768  1.00 23.32           N  
ATOM   3952  OD1 ASN B 156      28.555   4.309 -32.463  1.00 24.47           O  
ATOM   3953  N   GLU B 157      33.269   6.634 -33.334  1.00 22.63           N  
ATOM   3954  CA  GLU B 157      34.373   6.939 -34.242  1.00 23.19           C  
ATOM   3955  C   GLU B 157      35.742   6.699 -33.619  1.00 22.93           C  
ATOM   3956  O   GLU B 157      36.738   6.555 -34.333  1.00 23.01           O  
ATOM   3957  CB  GLU B 157      34.273   8.383 -34.734  1.00 23.51           C  
ATOM   3958  CG  GLU B 157      33.083   8.670 -35.664  1.00 25.74           C  
ATOM   3959  CD  GLU B 157      32.932  10.164 -35.977  1.00 28.99           C  
ATOM   3960  OE1 GLU B 157      33.947  10.897 -35.916  1.00 30.07           O  
ATOM   3961  OE2 GLU B 157      31.799  10.610 -36.275  1.00 29.53           O1-
ATOM   3962  N   ARG B 158      35.792   6.663 -32.291  1.00 22.31           N  
ATOM   3963  CA  ARG B 158      37.049   6.464 -31.583  1.00 22.05           C  
ATOM   3964  C   ARG B 158      36.993   5.172 -30.775  1.00 21.53           C  
ATOM   3965  O   ARG B 158      36.196   5.048 -29.841  1.00 21.11           O  
ATOM   3966  CB  ARG B 158      37.378   7.678 -30.697  1.00 22.00           C  
ATOM   3967  CG  ARG B 158      38.833   7.753 -30.224  1.00 22.79           C  
ATOM   3968  CD  ARG B 158      39.766   8.341 -31.292  1.00 24.56           C  
ATOM   3969  NE  ARG B 158      41.166   8.041 -30.987  1.00 25.98           N  
ATOM   3970  CZ  ARG B 158      42.181   8.138 -31.847  1.00 27.78           C  
ATOM   3971  NH1 ARG B 158      41.978   8.537 -33.101  1.00 27.99           N1+
ATOM   3972  NH2 ARG B 158      43.416   7.822 -31.452  1.00 27.77           N  
ATOM   3973  N   ALA B 159      37.850   4.225 -31.153  1.00 21.39           N  
ATOM   3974  CA  ALA B 159      37.885   2.870 -30.593  1.00 21.62           C  
ATOM   3975  C   ALA B 159      37.956   2.807 -29.062  1.00 21.44           C  
ATOM   3976  O   ALA B 159      37.201   2.059 -28.433  1.00 21.34           O  
ATOM   3977  CB  ALA B 159      39.047   2.061 -31.219  1.00 21.84           C  
ATOM   3978  N   ALA B 160      38.859   3.586 -28.473  1.00 21.41           N  
ATOM   3979  CA  ALA B 160      39.034   3.585 -27.018  1.00 21.47           C  
ATOM   3980  C   ALA B 160      37.801   4.145 -26.282  1.00 21.34           C  
ATOM   3981  O   ALA B 160      37.512   3.742 -25.153  1.00 20.91           O  
ATOM   3982  CB  ALA B 160      40.300   4.341 -26.626  1.00 21.14           C  
ATOM   3983  N   ILE B 161      37.079   5.064 -26.923  1.00 21.22           N  
ATOM   3984  CA  ILE B 161      35.824   5.561 -26.354  1.00 21.66           C  
ATOM   3985  C   ILE B 161      34.715   4.508 -26.517  1.00 21.92           C  
ATOM   3986  O   ILE B 161      33.997   4.200 -25.564  1.00 21.79           O  
ATOM   3987  CB  ILE B 161      35.393   6.950 -26.928  1.00 21.35           C  
ATOM   3988  CG1 ILE B 161      36.543   7.966 -26.834  1.00 21.70           C  
ATOM   3989  CG2 ILE B 161      34.152   7.464 -26.201  1.00 21.34           C  
ATOM   3990  CD1 ILE B 161      36.180   9.417 -27.216  1.00 18.58           C  
ATOM   3991  N   LYS B 162      34.609   3.944 -27.720  1.00 22.53           N  
ATOM   3992  CA  LYS B 162      33.635   2.887 -28.015  1.00 23.10           C  
ATOM   3993  C   LYS B 162      33.753   1.655 -27.105  1.00 23.09           C  
ATOM   3994  O   LYS B 162      32.737   1.135 -26.634  1.00 23.04           O  
ATOM   3995  CB  LYS B 162      33.746   2.453 -29.480  1.00 23.65           C  
ATOM   3996  CG  LYS B 162      32.713   1.418 -29.890  1.00 24.80           C  
ATOM   3997  CD  LYS B 162      32.472   1.433 -31.383  1.00 27.77           C  
ATOM   3998  CE  LYS B 162      31.465   0.367 -31.779  1.00 30.47           C  
ATOM   3999  NZ  LYS B 162      32.129  -0.958 -31.860  1.00 32.43           N1+
ATOM   4000  N   ALA B 163      34.984   1.189 -26.877  1.00 22.82           N  
ATOM   4001  CA  ALA B 163      35.225   0.023 -26.018  1.00 22.89           C  
ATOM   4002  C   ALA B 163      34.706   0.230 -24.590  1.00 22.51           C  
ATOM   4003  O   ALA B 163      34.177  -0.696 -23.984  1.00 22.38           O  
ATOM   4004  CB  ALA B 163      36.711  -0.356 -26.008  1.00 23.12           C  
ATOM   4005  N   LYS B 164      34.851   1.448 -24.072  1.00 22.24           N  
ATOM   4006  CA  LYS B 164      34.282   1.815 -22.778  1.00 22.42           C  
ATOM   4007  C   LYS B 164      32.755   1.749 -22.791  1.00 22.67           C  
ATOM   4008  O   LYS B 164      32.141   1.213 -21.875  1.00 22.74           O  
ATOM   4009  CB  LYS B 164      34.749   3.213 -22.366  1.00 22.20           C  
ATOM   4010  CG  LYS B 164      36.173   3.257 -21.833  1.00 22.19           C  
ATOM   4011  CD  LYS B 164      36.700   4.678 -21.736  1.00 23.24           C  
ATOM   4012  CE  LYS B 164      35.946   5.489 -20.696  1.00 24.47           C  
ATOM   4013  NZ  LYS B 164      36.662   6.750 -20.357  1.00 24.51           N1+
ATOM   4014  N   ASP B 165      32.149   2.279 -23.845  1.00 23.24           N  
ATOM   4015  CA  ASP B 165      30.701   2.366 -23.917  1.00 23.83           C  
ATOM   4016  C   ASP B 165      30.027   1.042 -24.276  1.00 24.44           C  
ATOM   4017  O   ASP B 165      28.931   0.768 -23.809  1.00 24.44           O  
ATOM   4018  CB  ASP B 165      30.276   3.492 -24.860  1.00 24.03           C  
ATOM   4019  CG  ASP B 165      30.550   4.872 -24.283  1.00 23.87           C  
ATOM   4020  OD1 ASP B 165      30.639   5.006 -23.044  1.00 25.78           O  
ATOM   4021  OD2 ASP B 165      30.658   5.836 -25.065  1.00 23.72           O1-
ATOM   4022  N   ASP B 166      30.686   0.220 -25.087  1.00 25.36           N  
ATOM   4023  CA  ASP B 166      30.191  -1.127 -25.350  1.00 26.54           C  
ATOM   4024  C   ASP B 166      30.261  -1.992 -24.089  1.00 26.73           C  
ATOM   4025  O   ASP B 166      29.364  -2.790 -23.836  1.00 26.69           O  
ATOM   4026  CB  ASP B 166      30.942  -1.779 -26.519  1.00 27.10           C  
ATOM   4027  CG  ASP B 166      30.573  -1.166 -27.865  1.00 28.17           C  
ATOM   4028  OD1 ASP B 166      29.590  -0.394 -27.929  1.00 29.34           O  
ATOM   4029  OD2 ASP B 166      31.263  -1.457 -28.865  1.00 31.03           O1-
ATOM   4030  N   PHE B 167      31.318  -1.813 -23.297  1.00 27.08           N  
ATOM   4031  CA  PHE B 167      31.429  -2.473 -21.997  1.00 27.61           C  
ATOM   4032  C   PHE B 167      30.258  -2.078 -21.106  1.00 28.38           C  
ATOM   4033  O   PHE B 167      29.633  -2.931 -20.474  1.00 28.11           O  
ATOM   4034  CB  PHE B 167      32.748  -2.110 -21.323  1.00 27.31           C  
ATOM   4035  CG  PHE B 167      33.000  -2.841 -20.033  1.00 27.36           C  
ATOM   4036  CD1 PHE B 167      33.234  -2.135 -18.858  1.00 27.80           C  
ATOM   4037  CD2 PHE B 167      33.015  -4.234 -19.991  1.00 27.81           C  
ATOM   4038  CE1 PHE B 167      33.480  -2.802 -17.654  1.00 27.57           C  
ATOM   4039  CE2 PHE B 167      33.244  -4.911 -18.791  1.00 28.27           C  
ATOM   4040  CZ  PHE B 167      33.482  -4.189 -17.620  1.00 27.80           C  
ATOM   4041  N   GLN B 168      29.955  -0.780 -21.088  1.00 29.19           N  
ATOM   4042  CA  GLN B 168      28.822  -0.250 -20.342  1.00 30.26           C  
ATOM   4043  C   GLN B 168      27.497  -0.891 -20.739  1.00 31.19           C  
ATOM   4044  O   GLN B 168      26.707  -1.260 -19.869  1.00 31.19           O  
ATOM   4045  CB  GLN B 168      28.722   1.266 -20.511  1.00 30.02           C  
ATOM   4046  CG  GLN B 168      27.919   1.926 -19.411  1.00 30.00           C  
ATOM   4047  CD  GLN B 168      28.575   1.765 -18.047  1.00 30.61           C  
ATOM   4048  NE2 GLN B 168      27.754   1.700 -17.006  1.00 29.83           N  
ATOM   4049  OE1 GLN B 168      29.809   1.701 -17.933  1.00 30.00           O  
ATOM   4050  N   MET B 169      27.264  -1.016 -22.046  1.00 32.62           N  
ATOM   4051  CA  MET B 169      26.049  -1.649 -22.565  1.00 34.27           C  
ATOM   4052  C   MET B 169      25.928  -3.082 -22.069  1.00 34.52           C  
ATOM   4053  O   MET B 169      24.840  -3.520 -21.711  1.00 34.60           O  
ATOM   4054  CB  MET B 169      26.010  -1.631 -24.100  1.00 35.00           C  
ATOM   4055  CG  MET B 169      25.880  -0.256 -24.767  1.00 37.83           C  
ATOM   4056  SD  MET B 169      24.673   0.881 -24.038  1.00 44.60           S  
ATOM   4057  CE  MET B 169      25.763   1.948 -23.082  1.00 43.63           C  
ATOM   4058  N   GLU B 170      27.051  -3.797 -22.047  1.00 35.08           N  
ATOM   4059  CA  GLU B 170      27.092  -5.192 -21.589  1.00 36.09           C  
ATOM   4060  C   GLU B 170      26.757  -5.372 -20.106  1.00 36.16           C  
ATOM   4061  O   GLU B 170      26.091  -6.343 -19.742  1.00 36.40           O  
ATOM   4062  CB  GLU B 170      28.444  -5.840 -21.909  1.00 36.09           C  
ATOM   4063  CG  GLU B 170      28.635  -6.128 -23.395  1.00 38.09           C  
ATOM   4064  CD  GLU B 170      30.027  -6.633 -23.756  1.00 40.05           C  
ATOM   4065  OE1 GLU B 170      30.337  -6.656 -24.968  1.00 40.85           O  
ATOM   4066  OE2 GLU B 170      30.804  -7.008 -22.845  1.00 40.99           O1-
ATOM   4067  N   ILE B 171      27.216  -4.442 -19.265  1.00 36.22           N  
ATOM   4068  CA  ILE B 171      26.932  -4.492 -17.825  1.00 36.60           C  
ATOM   4069  C   ILE B 171      25.552  -3.931 -17.500  1.00 36.27           C  
ATOM   4070  O   ILE B 171      25.043  -4.171 -16.407  1.00 36.60           O  
ATOM   4071  CB  ILE B 171      27.954  -3.704 -16.962  1.00 36.56           C  
ATOM   4072  CG1 ILE B 171      29.372  -3.842 -17.483  1.00 37.24           C  
ATOM   4073  CG2 ILE B 171      27.899  -4.163 -15.490  1.00 37.11           C  
ATOM   4074  CD1 ILE B 171      30.274  -2.755 -16.933  1.00 38.89           C  
ATOM   4075  N   THR B 172      24.967  -3.164 -18.423  1.00 36.13           N  
ATOM   4076  CA  THR B 172      23.576  -2.708 -18.288  1.00 35.95           C  
ATOM   4077  C   THR B 172      22.694  -3.926 -18.032  1.00 35.95           C  
ATOM   4078  O   THR B 172      21.696  -3.842 -17.317  1.00 35.89           O  
ATOM   4079  CB  THR B 172      23.072  -1.941 -19.545  1.00 36.01           C  
ATOM   4080  CG2 THR B 172      21.615  -1.518 -19.393  1.00 35.40           C  
ATOM   4081  OG1 THR B 172      23.871  -0.769 -19.752  1.00 36.23           O  
ATOM   4082  N   GLY B 173      23.100  -5.057 -18.608  1.00 36.03           N  
ATOM   4083  CA  GLY B 173      22.454  -6.343 -18.379  1.00 35.85           C  
ATOM   4084  C   GLY B 173      21.088  -6.435 -19.027  1.00 35.48           C  
ATOM   4085  O   GLY B 173      20.796  -5.727 -19.993  1.00 35.33           O  
ATOM   4086  N   LYS B 174      20.250  -7.309 -18.481  1.00 35.33           N  
ATOM   4087  CA  LYS B 174      18.900  -7.505 -18.992  1.00 35.20           C  
ATOM   4088  C   LYS B 174      17.890  -6.525 -18.383  1.00 34.23           C  
ATOM   4089  O   LYS B 174      16.691  -6.650 -18.610  1.00 34.37           O  
ATOM   4090  CB  LYS B 174      18.458  -8.951 -18.746  1.00 35.92           C  
ATOM   4091  CG  LYS B 174      19.222  -9.984 -19.570  1.00 37.74           C  
ATOM   4092  CD  LYS B 174      19.166 -11.369 -18.917  1.00 40.56           C  
ATOM   4093  CE  LYS B 174      20.165 -12.334 -19.563  1.00 41.74           C  
ATOM   4094  NZ  LYS B 174      20.261 -13.613 -18.805  1.00 42.88           N1+
ATOM   4095  N   VAL B 175      18.375  -5.541 -17.631  1.00 33.19           N  
ATOM   4096  CA  VAL B 175      17.503  -4.655 -16.856  1.00 32.59           C  
ATOM   4097  C   VAL B 175      16.469  -3.910 -17.716  1.00 32.51           C  
ATOM   4098  O   VAL B 175      15.348  -3.677 -17.272  1.00 32.15           O  
ATOM   4099  CB  VAL B 175      18.314  -3.669 -15.966  1.00 32.24           C  
ATOM   4100  CG1 VAL B 175      17.392  -2.899 -15.048  1.00 31.73           C  
ATOM   4101  CG2 VAL B 175      19.327  -4.427 -15.128  1.00 31.77           C  
ATOM   4102  N   LEU B 176      16.849  -3.573 -18.949  1.00 32.59           N  
ATOM   4103  CA  LEU B 176      15.965  -2.881 -19.887  1.00 32.63           C  
ATOM   4104  C   LEU B 176      14.830  -3.759 -20.424  1.00 32.69           C  
ATOM   4105  O   LEU B 176      13.827  -3.234 -20.893  1.00 32.72           O  
ATOM   4106  CB  LEU B 176      16.763  -2.269 -21.051  1.00 32.67           C  
ATOM   4107  CG  LEU B 176      17.779  -1.158 -20.752  1.00 32.80           C  
ATOM   4108  CD1 LEU B 176      18.508  -0.743 -22.033  1.00 32.73           C  
ATOM   4109  CD2 LEU B 176      17.128   0.046 -20.087  1.00 32.74           C  
ATOM   4110  N   ASP B 177      14.998  -5.083 -20.362  1.00 32.86           N  
ATOM   4111  CA  ASP B 177      13.945  -6.038 -20.735  1.00 33.09           C  
ATOM   4112  C   ASP B 177      12.651  -5.644 -20.014  1.00 32.75           C  
ATOM   4113  O   ASP B 177      12.649  -5.482 -18.791  1.00 32.63           O  
ATOM   4114  CB  ASP B 177      14.374  -7.463 -20.351  1.00 33.60           C  
ATOM   4115  CG  ASP B 177      13.483  -8.562 -20.958  1.00 35.11           C  
ATOM   4116  OD1 ASP B 177      14.045  -9.569 -21.442  1.00 36.49           O  
ATOM   4117  OD2 ASP B 177      12.239  -8.451 -20.931  1.00 36.71           O1-
ATOM   4118  N   PRO B 178      11.548  -5.458 -20.765  1.00 32.53           N  
ATOM   4119  CA  PRO B 178      10.321  -5.001 -20.100  1.00 31.92           C  
ATOM   4120  C   PRO B 178       9.819  -5.997 -19.043  1.00 31.09           C  
ATOM   4121  O   PRO B 178       9.158  -5.600 -18.082  1.00 31.30           O  
ATOM   4122  CB  PRO B 178       9.324  -4.854 -21.260  1.00 32.10           C  
ATOM   4123  CG  PRO B 178       9.863  -5.745 -22.343  1.00 33.08           C  
ATOM   4124  CD  PRO B 178      11.352  -5.651 -22.216  1.00 32.89           C  
ATOM   4125  N   ASN B 179      10.178  -7.266 -19.209  1.00 30.23           N  
ATOM   4126  CA  ASN B 179       9.778  -8.332 -18.294  1.00 29.07           C  
ATOM   4127  C   ASN B 179      10.803  -8.648 -17.193  1.00 28.06           C  
ATOM   4128  O   ASN B 179      10.618  -9.586 -16.407  1.00 27.92           O  
ATOM   4129  CB  ASN B 179       9.424  -9.583 -19.101  1.00 29.66           C  
ATOM   4130  CG  ASN B 179       8.303  -9.319 -20.100  1.00 29.67           C  
ATOM   4131  ND2 ASN B 179       8.672  -9.062 -21.349  1.00 29.67           N  
ATOM   4132  OD1 ASN B 179       7.127  -9.321 -19.743  1.00 28.80           O  
ATOM   4133  N   PHE B 180      11.873  -7.857 -17.131  1.00 26.37           N  
ATOM   4134  CA  PHE B 180      12.870  -8.014 -16.083  1.00 25.19           C  
ATOM   4135  C   PHE B 180      12.264  -7.712 -14.711  1.00 24.45           C  
ATOM   4136  O   PHE B 180      11.521  -6.751 -14.545  1.00 23.98           O  
ATOM   4137  CB  PHE B 180      14.083  -7.122 -16.345  1.00 24.94           C  
ATOM   4138  CG  PHE B 180      15.103  -7.149 -15.240  1.00 24.66           C  
ATOM   4139  CD1 PHE B 180      15.128  -6.144 -14.279  1.00 23.03           C  
ATOM   4140  CD2 PHE B 180      16.024  -8.191 -15.150  1.00 24.12           C  
ATOM   4141  CE1 PHE B 180      16.061  -6.170 -13.249  1.00 23.86           C  
ATOM   4142  CE2 PHE B 180      16.959  -8.227 -14.122  1.00 25.03           C  
ATOM   4143  CZ  PHE B 180      16.981  -7.207 -13.170  1.00 24.29           C  
ATOM   4144  N   ARG B 181      12.580  -8.551 -13.735  1.00 24.01           N  
ATOM   4145  CA  ARG B 181      12.073  -8.369 -12.378  1.00 23.46           C  
ATOM   4146  C   ARG B 181      13.190  -8.528 -11.360  1.00 22.66           C  
ATOM   4147  O   ARG B 181      14.145  -9.253 -11.598  1.00 22.52           O  
ATOM   4148  CB  ARG B 181      10.934  -9.356 -12.088  1.00 23.79           C  
ATOM   4149  CG  ARG B 181       9.665  -9.118 -12.912  1.00 24.76           C  
ATOM   4150  CD  ARG B 181       8.530 -10.050 -12.491  1.00 27.98           C  
ATOM   4151  NE  ARG B 181       8.011  -9.703 -11.170  1.00 30.26           N  
ATOM   4152  CZ  ARG B 181       6.989  -8.876 -10.954  1.00 32.02           C  
ATOM   4153  NH1 ARG B 181       6.357  -8.307 -11.976  1.00 32.85           N1+
ATOM   4154  NH2 ARG B 181       6.592  -8.618  -9.711  1.00 31.84           N  
ATOM   4155  N   THR B 182      13.072  -7.838 -10.229  1.00 22.18           N  
ATOM   4156  CA  THR B 182      14.060  -7.962  -9.156  1.00 21.72           C  
ATOM   4157  C   THR B 182      13.598  -8.871  -8.020  1.00 21.64           C  
ATOM   4158  O   THR B 182      14.288  -9.001  -7.011  1.00 21.30           O  
ATOM   4159  CB  THR B 182      14.440  -6.588  -8.575  1.00 21.20           C  
ATOM   4160  CG2 THR B 182      15.120  -5.750  -9.628  1.00 21.12           C  
ATOM   4161  OG1 THR B 182      13.258  -5.914  -8.120  1.00 21.05           O  
ATOM   4162  N   ASP B 183      12.442  -9.510  -8.180  1.00 22.06           N  
ATOM   4163  CA  ASP B 183      11.875 -10.296  -7.080  1.00 23.03           C  
ATOM   4164  C   ASP B 183      12.348 -11.756  -7.032  1.00 23.21           C  
ATOM   4165  O   ASP B 183      11.599 -12.655  -6.669  1.00 23.82           O  
ATOM   4166  CB  ASP B 183      10.346 -10.160  -7.016  1.00 23.30           C  
ATOM   4167  CG  ASP B 183       9.631 -10.787  -8.209  1.00 25.61           C  
ATOM   4168  OD1 ASP B 183      10.264 -11.041  -9.256  1.00 27.39           O  
ATOM   4169  OD2 ASP B 183       8.405 -11.021  -8.090  1.00 28.65           O1-
ATOM   4170  N   SER B 184      13.603 -11.964  -7.407  1.00 23.11           N  
ATOM   4171  CA  SER B 184      14.298 -13.229  -7.261  1.00 23.52           C  
ATOM   4172  C   SER B 184      15.741 -12.875  -6.925  1.00 23.24           C  
ATOM   4173  O   SER B 184      16.164 -11.748  -7.160  1.00 23.15           O  
ATOM   4174  CB  SER B 184      14.250 -14.019  -8.569  1.00 23.68           C  
ATOM   4175  OG  SER B 184      15.097 -13.430  -9.551  1.00 24.40           O  
ATOM   4176  N   VAL B 185      16.485 -13.829  -6.376  1.00 23.46           N  
ATOM   4177  CA  VAL B 185      17.917 -13.669  -6.130  1.00 23.19           C  
ATOM   4178  C   VAL B 185      18.653 -13.276  -7.416  1.00 23.12           C  
ATOM   4179  O   VAL B 185      19.409 -12.302  -7.426  1.00 22.82           O  
ATOM   4180  CB  VAL B 185      18.531 -14.969  -5.495  1.00 23.68           C  
ATOM   4181  CG1 VAL B 185      20.060 -14.976  -5.559  1.00 22.92           C  
ATOM   4182  CG2 VAL B 185      18.063 -15.135  -4.058  1.00 23.38           C  
ATOM   4183  N   GLU B 186      18.417 -14.021  -8.497  1.00 23.45           N  
ATOM   4184  CA  GLU B 186      19.099 -13.776  -9.770  1.00 24.12           C  
ATOM   4185  C   GLU B 186      18.790 -12.381 -10.323  1.00 22.98           C  
ATOM   4186  O   GLU B 186      19.699 -11.660 -10.747  1.00 22.75           O  
ATOM   4187  CB  GLU B 186      18.749 -14.851 -10.814  1.00 24.98           C  
ATOM   4188  CG  GLU B 186      19.830 -15.038 -11.894  1.00 29.09           C  
ATOM   4189  CD  GLU B 186      19.274 -15.354 -13.284  1.00 33.92           C  
ATOM   4190  OE1 GLU B 186      18.251 -16.074 -13.395  1.00 35.86           O  
ATOM   4191  OE2 GLU B 186      19.871 -14.875 -14.276  1.00 35.91           O1-
ATOM   4192  N   GLY B 187      17.508 -12.016 -10.317  1.00 22.37           N  
ATOM   4193  CA  GLY B 187      17.069 -10.701 -10.780  1.00 21.18           C  
ATOM   4194  C   GLY B 187      17.698  -9.571  -9.981  1.00 20.43           C  
ATOM   4195  O   GLY B 187      18.195  -8.610 -10.555  1.00 20.04           O  
ATOM   4196  N   LEU B 188      17.694  -9.697  -8.654  1.00 20.06           N  
ATOM   4197  CA  LEU B 188      18.256  -8.658  -7.791  1.00 19.74           C  
ATOM   4198  C   LEU B 188      19.775  -8.522  -7.939  1.00 19.57           C  
ATOM   4199  O   LEU B 188      20.301  -7.413  -7.913  1.00 19.65           O  
ATOM   4200  CB  LEU B 188      17.844  -8.855  -6.319  1.00 19.46           C  
ATOM   4201  CG  LEU B 188      18.158  -7.718  -5.330  1.00 18.56           C  
ATOM   4202  CD1 LEU B 188      17.755  -6.339  -5.852  1.00 17.09           C  
ATOM   4203  CD2 LEU B 188      17.497  -7.971  -3.975  1.00 17.13           C  
ATOM   4204  N   GLN B 189      20.468  -9.642  -8.103  1.00 20.06           N  
ATOM   4205  CA  GLN B 189      21.905  -9.624  -8.387  1.00 20.30           C  
ATOM   4206  C   GLN B 189      22.199  -8.944  -9.722  1.00 20.13           C  
ATOM   4207  O   GLN B 189      23.173  -8.211  -9.844  1.00 19.75           O  
ATOM   4208  CB  GLN B 189      22.476 -11.037  -8.421  1.00 20.58           C  
ATOM   4209  CG  GLN B 189      22.585 -11.713  -7.071  1.00 20.98           C  
ATOM   4210  CD  GLN B 189      23.132 -13.117  -7.181  1.00 20.87           C  
ATOM   4211  NE2 GLN B 189      23.864 -13.546  -6.167  1.00 22.17           N  
ATOM   4212  OE1 GLN B 189      22.891 -13.815  -8.167  1.00 22.68           O  
ATOM   4213  N   GLU B 190      21.354  -9.204 -10.714  1.00 20.49           N  
ATOM   4214  CA  GLU B 190      21.468  -8.564 -12.024  1.00 20.96           C  
ATOM   4215  C   GLU B 190      21.318  -7.044 -11.897  1.00 20.11           C  
ATOM   4216  O   GLU B 190      22.090  -6.293 -12.489  1.00 19.92           O  
ATOM   4217  CB  GLU B 190      20.387  -9.103 -12.960  1.00 21.68           C  
ATOM   4218  CG  GLU B 190      20.729  -9.020 -14.432  1.00 25.19           C  
ATOM   4219  CD  GLU B 190      21.339 -10.307 -14.937  1.00 30.50           C  
ATOM   4220  OE1 GLU B 190      20.561 -11.250 -15.246  1.00 32.48           O  
ATOM   4221  OE2 GLU B 190      22.592 -10.376 -15.012  1.00 31.97           O1-
ATOM   4222  N   PHE B 191      20.324  -6.612 -11.114  1.00 19.51           N  
ATOM   4223  CA  PHE B 191      20.047  -5.191 -10.874  1.00 18.86           C  
ATOM   4224  C   PHE B 191      21.197  -4.483 -10.154  1.00 18.57           C  
ATOM   4225  O   PHE B 191      21.519  -3.350 -10.478  1.00 18.58           O  
ATOM   4226  CB  PHE B 191      18.754  -5.039 -10.065  1.00 18.50           C  
ATOM   4227  CG  PHE B 191      18.307  -3.611  -9.875  1.00 17.76           C  
ATOM   4228  CD1 PHE B 191      17.789  -2.877 -10.941  1.00 16.59           C  
ATOM   4229  CD2 PHE B 191      18.372  -3.012  -8.623  1.00 15.89           C  
ATOM   4230  CE1 PHE B 191      17.368  -1.553 -10.761  1.00 15.79           C  
ATOM   4231  CE2 PHE B 191      17.947  -1.689  -8.436  1.00 15.52           C  
ATOM   4232  CZ  PHE B 191      17.446  -0.962  -9.511  1.00 13.91           C  
ATOM   4233  N   VAL B 192      21.803  -5.155  -9.179  1.00 18.44           N  
ATOM   4234  CA  VAL B 192      22.937  -4.601  -8.444  1.00 18.51           C  
ATOM   4235  C   VAL B 192      24.154  -4.431  -9.360  1.00 18.54           C  
ATOM   4236  O   VAL B 192      24.887  -3.444  -9.248  1.00 18.18           O  
ATOM   4237  CB  VAL B 192      23.289  -5.465  -7.202  1.00 18.78           C  
ATOM   4238  CG1 VAL B 192      24.631  -5.049  -6.587  1.00 18.91           C  
ATOM   4239  CG2 VAL B 192      22.179  -5.364  -6.173  1.00 18.97           C  
ATOM   4240  N   LYS B 193      24.352  -5.379 -10.273  1.00 18.33           N  
ATOM   4241  CA  LYS B 193      25.441  -5.270 -11.252  1.00 18.57           C  
ATOM   4242  C   LYS B 193      25.310  -4.058 -12.178  1.00 17.56           C  
ATOM   4243  O   LYS B 193      26.315  -3.410 -12.479  1.00 17.33           O  
ATOM   4244  CB  LYS B 193      25.624  -6.572 -12.035  1.00 18.79           C  
ATOM   4245  CG  LYS B 193      26.391  -7.622 -11.233  1.00 20.44           C  
ATOM   4246  CD  LYS B 193      26.778  -8.838 -12.069  1.00 23.87           C  
ATOM   4247  CE  LYS B 193      25.561  -9.621 -12.532  1.00 26.33           C  
ATOM   4248  NZ  LYS B 193      25.970 -10.774 -13.396  1.00 29.23           N1+
ATOM   4249  N   ASN B 194      24.079  -3.758 -12.609  1.00 16.81           N  
ATOM   4250  CA  ASN B 194      23.766  -2.513 -13.316  1.00 16.47           C  
ATOM   4251  C   ASN B 194      24.154  -1.310 -12.460  1.00 16.10           C  
ATOM   4252  O   ASN B 194      24.768  -0.366 -12.961  1.00 16.19           O  
ATOM   4253  CB  ASN B 194      22.270  -2.440 -13.680  1.00 16.32           C  
ATOM   4254  CG  ASN B 194      21.877  -1.127 -14.367  1.00 16.08           C  
ATOM   4255  ND2 ASN B 194      21.554  -1.208 -15.651  1.00 16.65           N  
ATOM   4256  OD1 ASN B 194      21.824  -0.068 -13.742  1.00 15.10           O  
ATOM   4257  N   LEU B 195      23.800  -1.355 -11.173  1.00 15.58           N  
ATOM   4258  CA  LEU B 195      24.114  -0.255 -10.258  1.00 15.66           C  
ATOM   4259  C   LEU B 195      25.618  -0.065 -10.105  1.00 15.72           C  
ATOM   4260  O   LEU B 195      26.097   1.068 -10.073  1.00 15.95           O  
ATOM   4261  CB  LEU B 195      23.462  -0.442  -8.887  1.00 15.33           C  
ATOM   4262  CG  LEU B 195      21.938  -0.403  -8.819  1.00 14.89           C  
ATOM   4263  CD1 LEU B 195      21.504  -0.684  -7.394  1.00 13.61           C  
ATOM   4264  CD2 LEU B 195      21.376   0.924  -9.312  1.00 13.50           C  
ATOM   4265  N   VAL B 196      26.349  -1.174 -10.017  1.00 15.64           N  
ATOM   4266  CA  VAL B 196      27.804  -1.143  -9.977  1.00 15.92           C  
ATOM   4267  C   VAL B 196      28.343  -0.603 -11.305  1.00 15.96           C  
ATOM   4268  O   VAL B 196      29.258   0.209 -11.316  1.00 16.21           O  
ATOM   4269  CB  VAL B 196      28.408  -2.552  -9.687  1.00 16.14           C  
ATOM   4270  CG1 VAL B 196      29.930  -2.508  -9.700  1.00 15.67           C  
ATOM   4271  CG2 VAL B 196      27.921  -3.077  -8.349  1.00 16.04           C  
ATOM   4272  N   GLY B 197      27.758  -1.056 -12.414  1.00 16.29           N  
ATOM   4273  CA  GLY B 197      28.170  -0.643 -13.749  1.00 16.29           C  
ATOM   4274  C   GLY B 197      28.061   0.854 -13.991  1.00 16.44           C  
ATOM   4275  O   GLY B 197      28.948   1.449 -14.611  1.00 16.33           O  
ATOM   4276  N   TYR B 198      26.980   1.463 -13.499  1.00 16.29           N  
ATOM   4277  CA  TYR B 198      26.751   2.895 -13.699  1.00 16.40           C  
ATOM   4278  C   TYR B 198      27.311   3.794 -12.604  1.00 16.74           C  
ATOM   4279  O   TYR B 198      27.991   4.773 -12.919  1.00 17.65           O  
ATOM   4280  CB  TYR B 198      25.278   3.197 -14.007  1.00 16.10           C  
ATOM   4281  CG  TYR B 198      24.949   2.885 -15.443  1.00 16.59           C  
ATOM   4282  CD1 TYR B 198      25.000   3.872 -16.429  1.00 17.97           C  
ATOM   4283  CD2 TYR B 198      24.642   1.585 -15.831  1.00 18.08           C  
ATOM   4284  CE1 TYR B 198      24.727   3.565 -17.772  1.00 18.95           C  
ATOM   4285  CE2 TYR B 198      24.371   1.271 -17.152  1.00 18.98           C  
ATOM   4286  CZ  TYR B 198      24.410   2.257 -18.113  1.00 18.85           C  
ATOM   4287  OH  TYR B 198      24.136   1.909 -19.415  1.00 21.65           O  
ATOM   4288  N   TYR B 199      27.052   3.476 -11.336  1.00 16.87           N  
ATOM   4289  CA  TYR B 199      27.552   4.313 -10.238  1.00 17.14           C  
ATOM   4290  C   TYR B 199      29.038   4.110  -9.958  1.00 17.82           C  
ATOM   4291  O   TYR B 199      29.770   5.079  -9.811  1.00 18.11           O  
ATOM   4292  CB  TYR B 199      26.735   4.128  -8.953  1.00 16.87           C  
ATOM   4293  CG  TYR B 199      25.358   4.744  -9.013  1.00 15.25           C  
ATOM   4294  CD1 TYR B 199      25.178   6.111  -8.792  1.00 14.41           C  
ATOM   4295  CD2 TYR B 199      24.234   3.966  -9.310  1.00 15.09           C  
ATOM   4296  CE1 TYR B 199      23.913   6.689  -8.846  1.00 14.33           C  
ATOM   4297  CE2 TYR B 199      22.956   4.537  -9.386  1.00 14.82           C  
ATOM   4298  CZ  TYR B 199      22.808   5.899  -9.145  1.00 15.30           C  
ATOM   4299  OH  TYR B 199      21.559   6.476  -9.206  1.00 16.67           O  
ATOM   4300  N   ILE B 200      29.484   2.859  -9.879  1.00 18.52           N  
ATOM   4301  CA  ILE B 200      30.868   2.575  -9.500  1.00 19.04           C  
ATOM   4302  C   ILE B 200      31.801   2.704 -10.691  1.00 19.24           C  
ATOM   4303  O   ILE B 200      32.851   3.322 -10.588  1.00 19.43           O  
ATOM   4304  CB  ILE B 200      31.026   1.160  -8.875  1.00 19.66           C  
ATOM   4305  CG1 ILE B 200      30.131   0.984  -7.635  1.00 20.43           C  
ATOM   4306  CG2 ILE B 200      32.505   0.820  -8.605  1.00 19.46           C  
ATOM   4307  CD1 ILE B 200      30.409   1.935  -6.484  1.00 22.59           C  
ATOM   4308  N   ILE B 201      31.419   2.116 -11.819  1.00 19.40           N  
ATOM   4309  CA  ILE B 201      32.309   2.052 -12.968  1.00 20.11           C  
ATOM   4310  C   ILE B 201      32.212   3.287 -13.873  1.00 20.37           C  
ATOM   4311  O   ILE B 201      33.222   3.932 -14.141  1.00 20.82           O  
ATOM   4312  CB  ILE B 201      32.115   0.739 -13.766  1.00 20.00           C  
ATOM   4313  CG1 ILE B 201      32.787  -0.417 -13.033  1.00 19.69           C  
ATOM   4314  CG2 ILE B 201      32.648   0.874 -15.191  1.00 20.19           C  
ATOM   4315  CD1 ILE B 201      32.327  -1.787 -13.487  1.00 20.42           C  
ATOM   4316  N   MET B 202      31.015   3.616 -14.348  1.00 20.84           N  
ATOM   4317  CA  MET B 202      30.894   4.741 -15.268  1.00 21.34           C  
ATOM   4318  C   MET B 202      31.155   6.048 -14.540  1.00 21.15           C  
ATOM   4319  O   MET B 202      32.057   6.794 -14.904  1.00 21.46           O  
ATOM   4320  CB  MET B 202      29.547   4.752 -15.993  1.00 21.44           C  
ATOM   4321  CG  MET B 202      29.350   5.961 -16.896  1.00 23.18           C  
ATOM   4322  SD  MET B 202      30.463   5.973 -18.322  1.00 27.67           S  
ATOM   4323  CE  MET B 202      29.454   5.182 -19.569  1.00 25.55           C  
ATOM   4324  N   GLU B 203      30.387   6.312 -13.497  1.00 21.40           N  
ATOM   4325  CA  GLU B 203      30.505   7.574 -12.792  1.00 21.84           C  
ATOM   4326  C   GLU B 203      31.694   7.614 -11.842  1.00 22.17           C  
ATOM   4327  O   GLU B 203      32.312   8.665 -11.678  1.00 22.27           O  
ATOM   4328  CB  GLU B 203      29.206   7.898 -12.061  1.00 22.17           C  
ATOM   4329  CG  GLU B 203      28.035   8.173 -13.021  1.00 22.66           C  
ATOM   4330  CD  GLU B 203      26.751   8.492 -12.291  1.00 23.84           C  
ATOM   4331  OE1 GLU B 203      26.099   7.561 -11.769  1.00 25.88           O  
ATOM   4332  OE2 GLU B 203      26.386   9.678 -12.239  1.00 24.75           O1-
ATOM   4333  N   GLY B 204      32.029   6.470 -11.245  1.00 21.98           N  
ATOM   4334  CA  GLY B 204      33.098   6.408 -10.253  1.00 22.39           C  
ATOM   4335  C   GLY B 204      34.499   6.126 -10.775  1.00 22.82           C  
ATOM   4336  O   GLY B 204      35.483   6.354 -10.071  1.00 22.91           O  
ATOM   4337  N   ILE B 205      34.607   5.616 -11.998  1.00 23.13           N  
ATOM   4338  CA  ILE B 205      35.923   5.308 -12.564  1.00 23.66           C  
ATOM   4339  C   ILE B 205      36.159   6.022 -13.902  1.00 23.81           C  
ATOM   4340  O   ILE B 205      37.107   6.799 -14.030  1.00 23.45           O  
ATOM   4341  CB  ILE B 205      36.180   3.770 -12.671  1.00 23.67           C  
ATOM   4342  CG1 ILE B 205      36.217   3.135 -11.275  1.00 24.47           C  
ATOM   4343  CG2 ILE B 205      37.486   3.486 -13.413  1.00 24.13           C  
ATOM   4344  CD1 ILE B 205      36.205   1.594 -11.260  1.00 25.34           C  
ATOM   4345  N   PHE B 206      35.284   5.768 -14.875  1.00 23.98           N  
ATOM   4346  CA  PHE B 206      35.436   6.294 -16.230  1.00 24.70           C  
ATOM   4347  C   PHE B 206      35.464   7.816 -16.327  1.00 25.56           C  
ATOM   4348  O   PHE B 206      36.034   8.359 -17.267  1.00 26.52           O  
ATOM   4349  CB  PHE B 206      34.323   5.776 -17.146  1.00 24.51           C  
ATOM   4350  CG  PHE B 206      34.480   4.341 -17.570  1.00 23.25           C  
ATOM   4351  CD1 PHE B 206      33.418   3.677 -18.184  1.00 22.29           C  
ATOM   4352  CD2 PHE B 206      35.671   3.647 -17.358  1.00 21.62           C  
ATOM   4353  CE1 PHE B 206      33.550   2.352 -18.594  1.00 21.31           C  
ATOM   4354  CE2 PHE B 206      35.811   2.325 -17.769  1.00 20.17           C  
ATOM   4355  CZ  PHE B 206      34.755   1.679 -18.384  1.00 20.69           C  
ATOM   4356  N   PHE B 207      34.835   8.500 -15.378  1.00 26.18           N  
ATOM   4357  CA  PHE B 207      34.744   9.953 -15.411  1.00 26.70           C  
ATOM   4358  C   PHE B 207      35.978  10.606 -14.795  1.00 27.33           C  
ATOM   4359  O   PHE B 207      36.475  11.623 -15.297  1.00 27.22           O  
ATOM   4360  CB  PHE B 207      33.485  10.415 -14.676  1.00 26.67           C  
ATOM   4361  CG  PHE B 207      32.218  10.315 -15.491  1.00 27.28           C  
ATOM   4362  CD1 PHE B 207      32.205   9.696 -16.733  1.00 27.39           C  
ATOM   4363  CD2 PHE B 207      31.027  10.831 -14.997  1.00 27.70           C  
ATOM   4364  CE1 PHE B 207      31.031   9.605 -17.472  1.00 28.07           C  
ATOM   4365  CE2 PHE B 207      29.848  10.738 -15.731  1.00 28.04           C  
ATOM   4366  CZ  PHE B 207      29.853  10.128 -16.968  1.00 27.75           C  
ATOM   4367  N   TYR B 208      36.473  10.005 -13.715  1.00 27.75           N  
ATOM   4368  CA  TYR B 208      37.527  10.603 -12.898  1.00 28.16           C  
ATOM   4369  C   TYR B 208      38.847  10.811 -13.623  1.00 28.12           C  
ATOM   4370  O   TYR B 208      39.531  11.814 -13.409  1.00 28.57           O  
ATOM   4371  CB  TYR B 208      37.703   9.824 -11.594  1.00 28.41           C  
ATOM   4372  CG  TYR B 208      36.674  10.227 -10.569  1.00 28.85           C  
ATOM   4373  CD1 TYR B 208      35.384   9.705 -10.605  1.00 29.46           C  
ATOM   4374  CD2 TYR B 208      36.983  11.155  -9.583  1.00 29.51           C  
ATOM   4375  CE1 TYR B 208      34.432  10.086  -9.669  1.00 30.17           C  
ATOM   4376  CE2 TYR B 208      36.041  11.541  -8.644  1.00 30.73           C  
ATOM   4377  CZ  TYR B 208      34.762  11.010  -8.696  1.00 30.86           C  
ATOM   4378  OH  TYR B 208      33.819  11.402  -7.765  1.00 31.66           O  
ATOM   4379  N   SER B 209      39.185   9.884 -14.505  1.00 27.75           N  
ATOM   4380  CA  SER B 209      40.354  10.039 -15.348  1.00 27.32           C  
ATOM   4381  C   SER B 209      40.241  11.254 -16.285  1.00 26.65           C  
ATOM   4382  O   SER B 209      41.224  11.979 -16.502  1.00 26.51           O  
ATOM   4383  CB  SER B 209      40.597   8.754 -16.128  1.00 27.47           C  
ATOM   4384  OG  SER B 209      41.711   8.886 -16.991  1.00 28.89           O  
ATOM   4385  N   GLY B 210      39.047  11.470 -16.838  1.00 25.75           N  
ATOM   4386  CA  GLY B 210      38.761  12.680 -17.613  1.00 24.37           C  
ATOM   4387  C   GLY B 210      38.808  13.933 -16.750  1.00 23.73           C  
ATOM   4388  O   GLY B 210      39.351  14.956 -17.167  1.00 23.78           O  
ATOM   4389  N   PHE B 211      38.254  13.850 -15.538  1.00 22.90           N  
ATOM   4390  CA  PHE B 211      38.312  14.964 -14.595  1.00 22.50           C  
ATOM   4391  C   PHE B 211      39.762  15.408 -14.369  1.00 22.46           C  
ATOM   4392  O   PHE B 211      40.056  16.600 -14.408  1.00 22.31           O  
ATOM   4393  CB  PHE B 211      37.666  14.614 -13.243  1.00 22.38           C  
ATOM   4394  CG  PHE B 211      36.164  14.463 -13.283  1.00 22.48           C  
ATOM   4395  CD1 PHE B 211      35.373  15.323 -14.033  1.00 22.34           C  
ATOM   4396  CD2 PHE B 211      35.538  13.478 -12.522  1.00 22.43           C  
ATOM   4397  CE1 PHE B 211      33.986  15.191 -14.054  1.00 22.42           C  
ATOM   4398  CE2 PHE B 211      34.149  13.334 -12.534  1.00 22.82           C  
ATOM   4399  CZ  PHE B 211      33.371  14.194 -13.305  1.00 23.03           C  
ATOM   4400  N   VAL B 212      40.659  14.452 -14.128  1.00 22.12           N  
ATOM   4401  CA  VAL B 212      42.070  14.774 -13.889  1.00 22.34           C  
ATOM   4402  C   VAL B 212      42.681  15.515 -15.081  1.00 22.23           C  
ATOM   4403  O   VAL B 212      43.346  16.530 -14.904  1.00 22.17           O  
ATOM   4404  CB  VAL B 212      42.911  13.518 -13.539  1.00 22.49           C  
ATOM   4405  CG1 VAL B 212      44.396  13.853 -13.494  1.00 22.91           C  
ATOM   4406  CG2 VAL B 212      42.474  12.944 -12.201  1.00 22.94           C  
ATOM   4407  N   MET B 213      42.425  15.019 -16.289  1.00 22.20           N  
ATOM   4408  CA  MET B 213      42.958  15.641 -17.499  1.00 22.63           C  
ATOM   4409  C   MET B 213      42.491  17.085 -17.671  1.00 22.27           C  
ATOM   4410  O   MET B 213      43.310  17.973 -17.923  1.00 22.40           O  
ATOM   4411  CB  MET B 213      42.607  14.818 -18.729  1.00 22.70           C  
ATOM   4412  CG  MET B 213      43.049  13.376 -18.624  1.00 25.10           C  
ATOM   4413  SD  MET B 213      43.011  12.564 -20.215  1.00 29.38           S  
ATOM   4414  CE  MET B 213      42.781  10.850 -19.736  1.00 29.12           C  
ATOM   4415  N   ILE B 214      41.186  17.316 -17.514  1.00 21.75           N  
ATOM   4416  CA  ILE B 214      40.624  18.658 -17.662  1.00 21.55           C  
ATOM   4417  C   ILE B 214      40.998  19.595 -16.508  1.00 21.67           C  
ATOM   4418  O   ILE B 214      41.383  20.737 -16.741  1.00 21.61           O  
ATOM   4419  CB  ILE B 214      39.091  18.621 -17.870  1.00 21.63           C  
ATOM   4420  CG1 ILE B 214      38.745  18.002 -19.239  1.00 21.88           C  
ATOM   4421  CG2 ILE B 214      38.485  20.014 -17.706  1.00 20.53           C  
ATOM   4422  CD1 ILE B 214      39.432  18.669 -20.452  1.00 21.81           C  
ATOM   4423  N   LEU B 215      40.905  19.111 -15.272  1.00 21.46           N  
ATOM   4424  CA  LEU B 215      41.261  19.936 -14.123  1.00 21.75           C  
ATOM   4425  C   LEU B 215      42.765  20.250 -14.037  1.00 22.14           C  
ATOM   4426  O   LEU B 215      43.152  21.229 -13.404  1.00 22.42           O  
ATOM   4427  CB  LEU B 215      40.717  19.350 -12.813  1.00 21.50           C  
ATOM   4428  CG  LEU B 215      39.183  19.289 -12.685  1.00 21.54           C  
ATOM   4429  CD1 LEU B 215      38.754  18.679 -11.358  1.00 21.30           C  
ATOM   4430  CD2 LEU B 215      38.553  20.660 -12.858  1.00 21.49           C  
ATOM   4431  N   SER B 216      43.599  19.441 -14.692  1.00 22.34           N  
ATOM   4432  CA  SER B 216      45.023  19.763 -14.834  1.00 22.98           C  
ATOM   4433  C   SER B 216      45.202  21.035 -15.661  1.00 23.25           C  
ATOM   4434  O   SER B 216      45.947  21.924 -15.262  1.00 23.60           O  
ATOM   4435  CB  SER B 216      45.804  18.593 -15.443  1.00 22.88           C  
ATOM   4436  OG  SER B 216      45.784  17.469 -14.573  1.00 23.46           O  
ATOM   4437  N   PHE B 217      44.489  21.129 -16.787  1.00 23.63           N  
ATOM   4438  CA  PHE B 217      44.473  22.338 -17.617  1.00 24.17           C  
ATOM   4439  C   PHE B 217      44.112  23.555 -16.767  1.00 24.57           C  
ATOM   4440  O   PHE B 217      44.790  24.587 -16.824  1.00 24.06           O  
ATOM   4441  CB  PHE B 217      43.464  22.213 -18.772  1.00 24.28           C  
ATOM   4442  CG  PHE B 217      43.961  21.409 -19.944  1.00 25.04           C  
ATOM   4443  CD1 PHE B 217      43.596  20.079 -20.093  1.00 25.47           C  
ATOM   4444  CD2 PHE B 217      44.781  21.988 -20.911  1.00 27.04           C  
ATOM   4445  CE1 PHE B 217      44.052  19.323 -21.175  1.00 26.43           C  
ATOM   4446  CE2 PHE B 217      45.241  21.242 -22.010  1.00 27.24           C  
ATOM   4447  CZ  PHE B 217      44.877  19.909 -22.138  1.00 27.12           C  
ATOM   4448  N   HIS B 218      43.046  23.409 -15.975  1.00 24.90           N  
ATOM   4449  CA  HIS B 218      42.555  24.464 -15.082  1.00 25.76           C  
ATOM   4450  C   HIS B 218      43.618  24.900 -14.081  1.00 26.34           C  
ATOM   4451  O   HIS B 218      43.817  26.095 -13.867  1.00 26.42           O  
ATOM   4452  CB  HIS B 218      41.288  24.003 -14.338  1.00 25.44           C  
ATOM   4453  CG  HIS B 218      40.715  25.038 -13.422  1.00 25.45           C  
ATOM   4454  CD2 HIS B 218      41.074  25.420 -12.174  1.00 25.41           C  
ATOM   4455  ND1 HIS B 218      39.641  25.829 -13.771  1.00 26.38           N  
ATOM   4456  CE1 HIS B 218      39.360  26.651 -12.774  1.00 26.54           C  
ATOM   4457  NE2 HIS B 218      40.217  26.423 -11.794  1.00 26.36           N  
ATOM   4458  N   ARG B 219      44.293  23.929 -13.469  1.00 27.27           N  
ATOM   4459  CA  ARG B 219      45.379  24.219 -12.518  1.00 28.78           C  
ATOM   4460  C   ARG B 219      46.513  25.030 -13.144  1.00 29.22           C  
ATOM   4461  O   ARG B 219      47.217  25.751 -12.448  1.00 29.59           O  
ATOM   4462  CB  ARG B 219      45.945  22.931 -11.919  1.00 28.75           C  
ATOM   4463  CG  ARG B 219      45.093  22.344 -10.820  1.00 30.20           C  
ATOM   4464  CD  ARG B 219      45.623  20.978 -10.381  1.00 32.37           C  
ATOM   4465  NE  ARG B 219      46.824  21.048  -9.547  1.00 33.77           N  
ATOM   4466  CZ  ARG B 219      46.827  21.346  -8.247  1.00 35.15           C  
ATOM   4467  NH1 ARG B 219      45.692  21.625  -7.613  1.00 35.88           N1+
ATOM   4468  NH2 ARG B 219      47.971  21.370  -7.575  1.00 35.15           N  
ATOM   4469  N   GLN B 220      46.669  24.901 -14.459  1.00 29.84           N  
ATOM   4470  CA  GLN B 220      47.704  25.607 -15.220  1.00 30.67           C  
ATOM   4471  C   GLN B 220      47.157  26.850 -15.907  1.00 30.63           C  
ATOM   4472  O   GLN B 220      47.782  27.367 -16.837  1.00 30.78           O  
ATOM   4473  CB  GLN B 220      48.299  24.681 -16.283  1.00 30.80           C  
ATOM   4474  CG  GLN B 220      48.964  23.433 -15.728  1.00 33.33           C  
ATOM   4475  CD  GLN B 220      49.174  22.362 -16.782  1.00 36.30           C  
ATOM   4476  NE2 GLN B 220      49.349  21.122 -16.329  1.00 36.47           N  
ATOM   4477  OE1 GLN B 220      49.179  22.641 -17.990  1.00 37.18           O  
ATOM   4478  N   ASN B 221      45.991  27.321 -15.460  1.00 30.39           N  
ATOM   4479  CA  ASN B 221      45.336  28.488 -16.059  1.00 30.69           C  
ATOM   4480  C   ASN B 221      45.037  28.370 -17.563  1.00 29.90           C  
ATOM   4481  O   ASN B 221      45.128  29.352 -18.301  1.00 30.27           O  
ATOM   4482  CB  ASN B 221      46.139  29.764 -15.769  1.00 31.68           C  
ATOM   4483  CG  ASN B 221      45.460  30.658 -14.754  1.00 33.93           C  
ATOM   4484  ND2 ASN B 221      45.985  30.671 -13.529  1.00 35.88           N  
ATOM   4485  OD1 ASN B 221      44.473  31.335 -15.066  1.00 35.70           O  
ATOM   4486  N   LYS B 222      44.671  27.171 -18.004  1.00 28.69           N  
ATOM   4487  CA  LYS B 222      44.300  26.936 -19.398  1.00 27.88           C  
ATOM   4488  C   LYS B 222      42.869  26.430 -19.486  1.00 27.04           C  
ATOM   4489  O   LYS B 222      42.499  25.466 -18.797  1.00 26.52           O  
ATOM   4490  CB  LYS B 222      45.250  25.937 -20.060  1.00 27.72           C  
ATOM   4491  CG  LYS B 222      46.655  26.478 -20.310  1.00 29.48           C  
ATOM   4492  CD  LYS B 222      47.561  25.425 -20.939  1.00 31.10           C  
ATOM   4493  CE  LYS B 222      48.966  25.976 -21.173  1.00 33.49           C  
ATOM   4494  NZ  LYS B 222      49.808  25.002 -21.924  1.00 33.97           N1+
ATOM   4495  N   MET B 223      42.072  27.079 -20.336  1.00 26.32           N  
ATOM   4496  CA  MET B 223      40.655  26.740 -20.516  1.00 25.85           C  
ATOM   4497  C   MET B 223      39.924  26.703 -19.176  1.00 25.79           C  
ATOM   4498  O   MET B 223      39.299  25.700 -18.825  1.00 25.57           O  
ATOM   4499  CB  MET B 223      40.482  25.406 -21.253  1.00 25.38           C  
ATOM   4500  CG  MET B 223      41.283  25.275 -22.535  1.00 25.73           C  
ATOM   4501  SD  MET B 223      40.828  26.491 -23.779  1.00 26.18           S  
ATOM   4502  CE  MET B 223      39.243  25.842 -24.298  1.00 26.18           C  
ATOM   4503  N   ILE B 224      40.008  27.806 -18.435  1.00 25.79           N  
ATOM   4504  CA  ILE B 224      39.447  27.877 -17.088  1.00 25.73           C  
ATOM   4505  C   ILE B 224      37.917  27.795 -17.059  1.00 25.03           C  
ATOM   4506  O   ILE B 224      37.342  27.441 -16.030  1.00 24.78           O  
ATOM   4507  CB  ILE B 224      39.944  29.127 -16.302  1.00 26.36           C  
ATOM   4508  CG1 ILE B 224      39.616  30.422 -17.054  1.00 27.77           C  
ATOM   4509  CG2 ILE B 224      41.450  29.011 -16.015  1.00 26.73           C  
ATOM   4510  CD1 ILE B 224      39.805  31.690 -16.224  1.00 29.95           C  
ATOM   4511  N   GLY B 225      37.276  28.108 -18.186  1.00 24.22           N  
ATOM   4512  CA  GLY B 225      35.815  28.034 -18.314  1.00 23.07           C  
ATOM   4513  C   GLY B 225      35.317  26.602 -18.407  1.00 22.32           C  
ATOM   4514  O   GLY B 225      34.397  26.204 -17.682  1.00 22.13           O  
ATOM   4515  N   ILE B 226      35.921  25.827 -19.306  1.00 21.61           N  
ATOM   4516  CA  ILE B 226      35.720  24.376 -19.341  1.00 21.00           C  
ATOM   4517  C   ILE B 226      36.049  23.755 -17.971  1.00 20.58           C  
ATOM   4518  O   ILE B 226      35.268  22.958 -17.442  1.00 20.05           O  
ATOM   4519  CB  ILE B 226      36.574  23.702 -20.438  1.00 21.02           C  
ATOM   4520  CG1 ILE B 226      36.154  24.193 -21.825  1.00 21.45           C  
ATOM   4521  CG2 ILE B 226      36.463  22.173 -20.347  1.00 20.80           C  
ATOM   4522  CD1 ILE B 226      36.894  23.506 -22.981  1.00 22.21           C  
ATOM   4523  N   GLY B 227      37.196  24.144 -17.407  1.00 20.33           N  
ATOM   4524  CA  GLY B 227      37.646  23.663 -16.100  1.00 20.33           C  
ATOM   4525  C   GLY B 227      36.655  23.932 -14.982  1.00 20.66           C  
ATOM   4526  O   GLY B 227      36.391  23.065 -14.144  1.00 20.42           O  
ATOM   4527  N   GLU B 228      36.093  25.136 -14.977  1.00 21.02           N  
ATOM   4528  CA  GLU B 228      35.111  25.503 -13.975  1.00 21.59           C  
ATOM   4529  C   GLU B 228      33.825  24.687 -14.111  1.00 21.01           C  
ATOM   4530  O   GLU B 228      33.208  24.331 -13.111  1.00 20.78           O  
ATOM   4531  CB  GLU B 228      34.815  27.000 -14.033  1.00 22.06           C  
ATOM   4532  CG  GLU B 228      33.763  27.442 -13.033  1.00 25.02           C  
ATOM   4533  CD  GLU B 228      33.725  28.947 -12.825  1.00 28.41           C  
ATOM   4534  OE1 GLU B 228      34.418  29.683 -13.565  1.00 29.42           O  
ATOM   4535  OE2 GLU B 228      32.992  29.383 -11.911  1.00 29.82           O1-
ATOM   4536  N   GLN B 229      33.427  24.383 -15.342  1.00 20.58           N  
ATOM   4537  CA  GLN B 229      32.242  23.561 -15.560  1.00 20.47           C  
ATOM   4538  C   GLN B 229      32.459  22.122 -15.093  1.00 19.83           C  
ATOM   4539  O   GLN B 229      31.576  21.530 -14.475  1.00 19.47           O  
ATOM   4540  CB  GLN B 229      31.792  23.639 -17.014  1.00 20.43           C  
ATOM   4541  CG  GLN B 229      31.151  24.973 -17.309  1.00 22.44           C  
ATOM   4542  CD  GLN B 229      30.829  25.163 -18.755  1.00 24.01           C  
ATOM   4543  NE2 GLN B 229      31.722  25.820 -19.476  1.00 26.10           N  
ATOM   4544  OE1 GLN B 229      29.783  24.732 -19.227  1.00 26.57           O  
ATOM   4545  N   TYR B 230      33.648  21.585 -15.363  1.00 19.60           N  
ATOM   4546  CA  TYR B 230      34.034  20.262 -14.867  1.00 19.30           C  
ATOM   4547  C   TYR B 230      34.102  20.219 -13.340  1.00 18.99           C  
ATOM   4548  O   TYR B 230      33.879  19.174 -12.741  1.00 18.50           O  
ATOM   4549  CB  TYR B 230      35.364  19.812 -15.480  1.00 19.38           C  
ATOM   4550  CG  TYR B 230      35.200  19.027 -16.763  1.00 20.66           C  
ATOM   4551  CD1 TYR B 230      34.948  19.668 -17.969  1.00 21.21           C  
ATOM   4552  CD2 TYR B 230      35.289  17.635 -16.766  1.00 22.23           C  
ATOM   4553  CE1 TYR B 230      34.797  18.952 -19.149  1.00 22.31           C  
ATOM   4554  CE2 TYR B 230      35.137  16.903 -17.945  1.00 22.49           C  
ATOM   4555  CZ  TYR B 230      34.892  17.571 -19.131  1.00 22.75           C  
ATOM   4556  OH  TYR B 230      34.743  16.859 -20.302  1.00 23.06           O  
ATOM   4557  N   GLN B 231      34.416  21.353 -12.714  1.00 19.15           N  
ATOM   4558  CA  GLN B 231      34.377  21.444 -11.253  1.00 19.42           C  
ATOM   4559  C   GLN B 231      32.953  21.287 -10.719  1.00 19.33           C  
ATOM   4560  O   GLN B 231      32.742  20.605  -9.716  1.00 19.36           O  
ATOM   4561  CB  GLN B 231      34.988  22.754 -10.758  1.00 19.81           C  
ATOM   4562  CG  GLN B 231      36.505  22.699 -10.656  1.00 20.68           C  
ATOM   4563  CD  GLN B 231      37.137  24.010 -10.228  1.00 22.62           C  
ATOM   4564  NE2 GLN B 231      36.496  25.136 -10.564  1.00 22.70           N  
ATOM   4565  OE1 GLN B 231      38.205  24.010  -9.615  1.00 23.56           O  
ATOM   4566  N   TYR B 232      31.988  21.918 -11.391  1.00 19.33           N  
ATOM   4567  CA  TYR B 232      30.578  21.786 -11.026  1.00 19.18           C  
ATOM   4568  C   TYR B 232      30.074  20.365 -11.277  1.00 18.64           C  
ATOM   4569  O   TYR B 232      29.276  19.832 -10.502  1.00 18.26           O  
ATOM   4570  CB  TYR B 232      29.721  22.802 -11.778  1.00 19.38           C  
ATOM   4571  CG  TYR B 232      29.718  24.193 -11.173  1.00 20.22           C  
ATOM   4572  CD1 TYR B 232      28.996  24.465 -10.013  1.00 20.47           C  
ATOM   4573  CD2 TYR B 232      30.421  25.242 -11.771  1.00 20.87           C  
ATOM   4574  CE1 TYR B 232      28.983  25.737  -9.453  1.00 21.39           C  
ATOM   4575  CE2 TYR B 232      30.414  26.528 -11.217  1.00 21.36           C  
ATOM   4576  CZ  TYR B 232      29.695  26.762 -10.056  1.00 22.14           C  
ATOM   4577  OH  TYR B 232      29.671  28.017  -9.495  1.00 22.64           O  
ATOM   4578  N   ILE B 233      30.563  19.756 -12.354  1.00 18.46           N  
ATOM   4579  CA  ILE B 233      30.217  18.380 -12.688  1.00 18.05           C  
ATOM   4580  C   ILE B 233      30.771  17.420 -11.635  1.00 18.25           C  
ATOM   4581  O   ILE B 233      30.045  16.541 -11.156  1.00 17.87           O  
ATOM   4582  CB  ILE B 233      30.681  17.992 -14.118  1.00 18.05           C  
ATOM   4583  CG1 ILE B 233      29.871  18.784 -15.164  1.00 18.02           C  
ATOM   4584  CG2 ILE B 233      30.520  16.481 -14.354  1.00 17.01           C  
ATOM   4585  CD1 ILE B 233      30.401  18.679 -16.601  1.00 17.68           C  
ATOM   4586  N   LEU B 234      32.040  17.611 -11.260  1.00 18.11           N  
ATOM   4587  CA  LEU B 234      32.668  16.793 -10.226  1.00 18.40           C  
ATOM   4588  C   LEU B 234      31.924  16.914  -8.891  1.00 18.25           C  
ATOM   4589  O   LEU B 234      31.772  15.922  -8.180  1.00 18.60           O  
ATOM   4590  CB  LEU B 234      34.169  17.124 -10.071  1.00 18.56           C  
ATOM   4591  CG  LEU B 234      34.956  16.531  -8.889  1.00 19.38           C  
ATOM   4592  CD1 LEU B 234      34.940  15.002  -8.873  1.00 19.81           C  
ATOM   4593  CD2 LEU B 234      36.403  17.043  -8.872  1.00 20.22           C  
ATOM   4594  N   ARG B 235      31.451  18.115  -8.565  1.00 17.92           N  
ATOM   4595  CA  ARG B 235      30.654  18.306  -7.355  1.00 18.16           C  
ATOM   4596  C   ARG B 235      29.359  17.478  -7.402  1.00 17.89           C  
ATOM   4597  O   ARG B 235      29.002  16.837  -6.415  1.00 17.95           O  
ATOM   4598  CB  ARG B 235      30.363  19.789  -7.104  1.00 18.44           C  
ATOM   4599  CG  ARG B 235      29.752  20.070  -5.748  1.00 18.85           C  
ATOM   4600  CD  ARG B 235      29.535  21.547  -5.534  1.00 21.02           C  
ATOM   4601  NE  ARG B 235      28.546  22.094  -6.459  1.00 20.95           N  
ATOM   4602  CZ  ARG B 235      28.042  23.323  -6.379  1.00 20.93           C  
ATOM   4603  NH1 ARG B 235      28.429  24.145  -5.411  1.00 21.26           N1+
ATOM   4604  NH2 ARG B 235      27.147  23.732  -7.269  1.00 20.49           N  
ATOM   4605  N   ASP B 236      28.679  17.487  -8.549  1.00 17.79           N  
ATOM   4606  CA  ASP B 236      27.520  16.615  -8.793  1.00 17.76           C  
ATOM   4607  C   ASP B 236      27.878  15.118  -8.723  1.00 17.96           C  
ATOM   4608  O   ASP B 236      27.234  14.365  -7.998  1.00 17.54           O  
ATOM   4609  CB  ASP B 236      26.873  16.920 -10.158  1.00 17.23           C  
ATOM   4610  CG  ASP B 236      26.237  18.307 -10.231  1.00 18.09           C  
ATOM   4611  OD1 ASP B 236      25.894  18.917  -9.184  1.00 16.78           O  
ATOM   4612  OD2 ASP B 236      26.055  18.781 -11.372  1.00 18.90           O1-
ATOM   4613  N   GLU B 237      28.913  14.707  -9.462  1.00 18.83           N  
ATOM   4614  CA  GLU B 237      29.318  13.294  -9.557  1.00 19.77           C  
ATOM   4615  C   GLU B 237      29.682  12.663  -8.219  1.00 19.74           C  
ATOM   4616  O   GLU B 237      29.470  11.471  -8.017  1.00 19.58           O  
ATOM   4617  CB  GLU B 237      30.477  13.102 -10.540  1.00 20.25           C  
ATOM   4618  CG  GLU B 237      30.101  13.353 -12.003  1.00 22.82           C  
ATOM   4619  CD  GLU B 237      28.886  12.558 -12.433  1.00 27.32           C  
ATOM   4620  OE1 GLU B 237      27.937  13.176 -12.980  1.00 27.53           O  
ATOM   4621  OE2 GLU B 237      28.866  11.319 -12.205  1.00 28.84           O1-
ATOM   4622  N   THR B 238      30.223  13.468  -7.313  1.00 19.97           N  
ATOM   4623  CA  THR B 238      30.607  12.994  -5.982  1.00 20.16           C  
ATOM   4624  C   THR B 238      29.357  12.502  -5.251  1.00 19.57           C  
ATOM   4625  O   THR B 238      29.335  11.392  -4.707  1.00 19.80           O  
ATOM   4626  CB  THR B 238      31.335  14.112  -5.179  1.00 20.62           C  
ATOM   4627  CG2 THR B 238      31.827  13.603  -3.834  1.00 20.51           C  
ATOM   4628  OG1 THR B 238      32.458  14.592  -5.940  1.00 22.13           O  
ATOM   4629  N   ILE B 239      28.309  13.318  -5.275  1.00 18.73           N  
ATOM   4630  CA  ILE B 239      27.024  12.932  -4.696  1.00 18.15           C  
ATOM   4631  C   ILE B 239      26.396  11.721  -5.412  1.00 17.68           C  
ATOM   4632  O   ILE B 239      25.888  10.800  -4.749  1.00 17.67           O  
ATOM   4633  CB  ILE B 239      26.050  14.119  -4.654  1.00 17.91           C  
ATOM   4634  CG1 ILE B 239      26.624  15.224  -3.760  1.00 17.96           C  
ATOM   4635  CG2 ILE B 239      24.690  13.680  -4.132  1.00 17.04           C  
ATOM   4636  CD1 ILE B 239      26.000  16.594  -3.985  1.00 18.02           C  
ATOM   4637  N   HIS B 240      26.440  11.720  -6.745  1.00 16.96           N  
ATOM   4638  CA  HIS B 240      25.926  10.596  -7.537  1.00 16.77           C  
ATOM   4639  C   HIS B 240      26.569   9.295  -7.075  1.00 16.93           C  
ATOM   4640  O   HIS B 240      25.878   8.329  -6.754  1.00 16.54           O  
ATOM   4641  CB  HIS B 240      26.195  10.814  -9.031  1.00 16.63           C  
ATOM   4642  CG  HIS B 240      25.498  12.011  -9.602  1.00 15.76           C  
ATOM   4643  CD2 HIS B 240      24.858  13.040  -9.001  1.00 15.09           C  
ATOM   4644  ND1 HIS B 240      25.395  12.236 -10.956  1.00 15.21           N  
ATOM   4645  CE1 HIS B 240      24.728  13.355 -11.164  1.00 15.23           C  
ATOM   4646  NE2 HIS B 240      24.394  13.863  -9.994  1.00 15.63           N  
ATOM   4647  N   LEU B 241      27.897   9.296  -7.008  1.00 17.06           N  
ATOM   4648  CA  LEU B 241      28.637   8.137  -6.538  1.00 17.60           C  
ATOM   4649  C   LEU B 241      28.265   7.733  -5.103  1.00 17.51           C  
ATOM   4650  O   LEU B 241      28.040   6.553  -4.840  1.00 17.62           O  
ATOM   4651  CB  LEU B 241      30.150   8.353  -6.693  1.00 17.64           C  
ATOM   4652  CG  LEU B 241      31.065   7.254  -6.138  1.00 18.22           C  
ATOM   4653  CD1 LEU B 241      30.776   5.881  -6.765  1.00 17.56           C  
ATOM   4654  CD2 LEU B 241      32.518   7.645  -6.316  1.00 18.12           C  
ATOM   4655  N   ASN B 242      28.180   8.702  -4.192  1.00 17.57           N  
ATOM   4656  CA  ASN B 242      27.813   8.405  -2.795  1.00 17.89           C  
ATOM   4657  C   ASN B 242      26.406   7.828  -2.630  1.00 17.53           C  
ATOM   4658  O   ASN B 242      26.177   6.978  -1.771  1.00 17.58           O  
ATOM   4659  CB  ASN B 242      27.980   9.631  -1.893  1.00 18.08           C  
ATOM   4660  CG  ASN B 242      29.437   9.950  -1.602  1.00 20.40           C  
ATOM   4661  ND2 ASN B 242      30.284   8.928  -1.614  1.00 20.92           N  
ATOM   4662  OD1 ASN B 242      29.795  11.108  -1.375  1.00 23.74           O  
ATOM   4663  N   PHE B 243      25.471   8.304  -3.442  1.00 16.81           N  
ATOM   4664  CA  PHE B 243      24.132   7.755  -3.433  1.00 16.40           C  
ATOM   4665  C   PHE B 243      24.165   6.308  -3.920  1.00 16.23           C  
ATOM   4666  O   PHE B 243      23.619   5.421  -3.266  1.00 16.37           O  
ATOM   4667  CB  PHE B 243      23.175   8.595  -4.292  1.00 16.00           C  
ATOM   4668  CG  PHE B 243      21.849   7.937  -4.516  1.00 15.76           C  
ATOM   4669  CD1 PHE B 243      20.844   8.037  -3.569  1.00 15.94           C  
ATOM   4670  CD2 PHE B 243      21.617   7.190  -5.662  1.00 15.47           C  
ATOM   4671  CE1 PHE B 243      19.619   7.406  -3.773  1.00 17.31           C  
ATOM   4672  CE2 PHE B 243      20.402   6.563  -5.868  1.00 15.91           C  
ATOM   4673  CZ  PHE B 243      19.406   6.666  -4.925  1.00 16.12           C  
ATOM   4674  N   GLY B 244      24.811   6.081  -5.063  1.00 15.75           N  
ATOM   4675  CA  GLY B 244      24.967   4.739  -5.613  1.00 15.73           C  
ATOM   4676  C   GLY B 244      25.536   3.750  -4.610  1.00 16.03           C  
ATOM   4677  O   GLY B 244      25.013   2.655  -4.455  1.00 16.37           O  
ATOM   4678  N   ILE B 245      26.600   4.155  -3.918  1.00 15.84           N  
ATOM   4679  CA  ILE B 245      27.240   3.327  -2.900  1.00 16.18           C  
ATOM   4680  C   ILE B 245      26.243   3.007  -1.785  1.00 15.99           C  
ATOM   4681  O   ILE B 245      26.106   1.859  -1.404  1.00 15.86           O  
ATOM   4682  CB  ILE B 245      28.519   4.000  -2.340  1.00 16.21           C  
ATOM   4683  CG1 ILE B 245      29.647   3.950  -3.375  1.00 16.36           C  
ATOM   4684  CG2 ILE B 245      28.971   3.348  -1.019  1.00 16.84           C  
ATOM   4685  CD1 ILE B 245      30.770   4.948  -3.108  1.00 17.18           C  
ATOM   4686  N   ASP B 246      25.541   4.033  -1.301  1.00 16.07           N  
ATOM   4687  CA  ASP B 246      24.513   3.878  -0.281  1.00 16.16           C  
ATOM   4688  C   ASP B 246      23.370   2.986  -0.747  1.00 15.84           C  
ATOM   4689  O   ASP B 246      22.838   2.205   0.037  1.00 16.14           O  
ATOM   4690  CB  ASP B 246      23.950   5.243   0.139  1.00 16.29           C  
ATOM   4691  CG  ASP B 246      24.872   6.004   1.077  1.00 17.96           C  
ATOM   4692  OD1 ASP B 246      25.815   5.399   1.638  1.00 20.71           O  
ATOM   4693  OD2 ASP B 246      24.647   7.217   1.264  1.00 19.40           O1-
ATOM   4694  N   LEU B 247      22.986   3.110  -2.013  1.00 15.19           N  
ATOM   4695  CA  LEU B 247      21.902   2.296  -2.557  1.00 15.16           C  
ATOM   4696  C   LEU B 247      22.319   0.820  -2.613  1.00 15.08           C  
ATOM   4697  O   LEU B 247      21.566  -0.070  -2.184  1.00 14.68           O  
ATOM   4698  CB  LEU B 247      21.468   2.809  -3.942  1.00 14.60           C  
ATOM   4699  CG  LEU B 247      20.363   2.060  -4.697  1.00 15.05           C  
ATOM   4700  CD1 LEU B 247      19.031   2.080  -3.929  1.00 15.84           C  
ATOM   4701  CD2 LEU B 247      20.170   2.628  -6.105  1.00 14.52           C  
ATOM   4702  N   ILE B 248      23.520   0.578  -3.137  1.00 15.09           N  
ATOM   4703  CA  ILE B 248      24.071  -0.778  -3.251  1.00 15.63           C  
ATOM   4704  C   ILE B 248      24.191  -1.447  -1.881  1.00 16.02           C  
ATOM   4705  O   ILE B 248      23.722  -2.570  -1.696  1.00 16.40           O  
ATOM   4706  CB  ILE B 248      25.433  -0.783  -3.997  1.00 15.59           C  
ATOM   4707  CG1 ILE B 248      25.226  -0.475  -5.489  1.00 15.45           C  
ATOM   4708  CG2 ILE B 248      26.142  -2.121  -3.836  1.00 15.53           C  
ATOM   4709  CD1 ILE B 248      26.455   0.120  -6.175  1.00 15.15           C  
ATOM   4710  N   ASN B 249      24.803  -0.751  -0.925  1.00 16.57           N  
ATOM   4711  CA  ASN B 249      24.968  -1.282   0.434  1.00 17.27           C  
ATOM   4712  C   ASN B 249      23.642  -1.516   1.164  1.00 17.43           C  
ATOM   4713  O   ASN B 249      23.495  -2.503   1.885  1.00 17.91           O  
ATOM   4714  CB  ASN B 249      25.894  -0.386   1.267  1.00 17.05           C  
ATOM   4715  CG  ASN B 249      27.346  -0.439   0.800  1.00 17.45           C  
ATOM   4716  ND2 ASN B 249      28.087   0.641   1.047  1.00 16.11           N  
ATOM   4717  OD1 ASN B 249      27.795  -1.437   0.226  1.00 16.73           O  
ATOM   4718  N   GLY B 250      22.684  -0.613   0.962  1.00 17.31           N  
ATOM   4719  CA  GLY B 250      21.354  -0.745   1.548  1.00 17.67           C  
ATOM   4720  C   GLY B 250      20.610  -1.959   1.025  1.00 18.01           C  
ATOM   4721  O   GLY B 250      19.976  -2.672   1.790  1.00 18.21           O  
ATOM   4722  N   ILE B 251      20.700  -2.193  -0.284  1.00 18.44           N  
ATOM   4723  CA  ILE B 251      20.117  -3.370  -0.921  1.00 18.94           C  
ATOM   4724  C   ILE B 251      20.770  -4.664  -0.395  1.00 19.98           C  
ATOM   4725  O   ILE B 251      20.070  -5.636  -0.083  1.00 19.99           O  
ATOM   4726  CB  ILE B 251      20.191  -3.276  -2.489  1.00 18.77           C  
ATOM   4727  CG1 ILE B 251      19.198  -2.235  -3.017  1.00 17.72           C  
ATOM   4728  CG2 ILE B 251      19.918  -4.636  -3.149  1.00 18.94           C  
ATOM   4729  CD1 ILE B 251      19.477  -1.771  -4.453  1.00 15.97           C  
ATOM   4730  N   LYS B 252      22.103  -4.665  -0.312  1.00 20.42           N  
ATOM   4731  CA  LYS B 252      22.864  -5.780   0.265  1.00 21.57           C  
ATOM   4732  C   LYS B 252      22.398  -6.084   1.680  1.00 22.18           C  
ATOM   4733  O   LYS B 252      22.180  -7.239   2.026  1.00 22.63           O  
ATOM   4734  CB  LYS B 252      24.354  -5.446   0.345  1.00 21.25           C  
ATOM   4735  CG  LYS B 252      25.137  -5.622  -0.925  1.00 22.26           C  
ATOM   4736  CD  LYS B 252      26.465  -4.850  -0.865  1.00 21.53           C  
ATOM   4737  CE  LYS B 252      27.313  -5.242   0.336  1.00 22.94           C  
ATOM   4738  NZ  LYS B 252      28.426  -4.272   0.531  1.00 23.63           N1+
ATOM   4739  N   GLU B 253      22.271  -5.035   2.490  1.00 22.48           N  
ATOM   4740  CA  GLU B 253      21.889  -5.150   3.892  1.00 23.50           C  
ATOM   4741  C   GLU B 253      20.446  -5.639   4.081  1.00 23.20           C  
ATOM   4742  O   GLU B 253      20.147  -6.331   5.057  1.00 23.50           O  
ATOM   4743  CB  GLU B 253      22.093  -3.798   4.583  1.00 23.77           C  
ATOM   4744  CG  GLU B 253      21.530  -3.671   5.992  1.00 27.07           C  
ATOM   4745  CD  GLU B 253      21.306  -2.216   6.383  1.00 31.39           C  
ATOM   4746  OE1 GLU B 253      20.125  -1.804   6.513  1.00 32.02           O  
ATOM   4747  OE2 GLU B 253      22.314  -1.480   6.532  1.00 32.76           O1-
ATOM   4748  N   GLU B 254      19.562  -5.268   3.158  1.00 22.28           N  
ATOM   4749  CA  GLU B 254      18.160  -5.664   3.241  1.00 22.12           C  
ATOM   4750  C   GLU B 254      17.902  -7.021   2.594  1.00 22.17           C  
ATOM   4751  O   GLU B 254      16.875  -7.648   2.839  1.00 22.04           O  
ATOM   4752  CB  GLU B 254      17.258  -4.584   2.633  1.00 21.73           C  
ATOM   4753  CG  GLU B 254      17.048  -3.388   3.564  1.00 21.29           C  
ATOM   4754  CD  GLU B 254      16.321  -2.221   2.900  1.00 21.45           C  
ATOM   4755  OE1 GLU B 254      15.727  -2.398   1.808  1.00 20.23           O  
ATOM   4756  OE2 GLU B 254      16.343  -1.119   3.486  1.00 20.13           O1-
ATOM   4757  N   ASN B 255      18.844  -7.461   1.764  1.00 22.24           N  
ATOM   4758  CA  ASN B 255      18.754  -8.741   1.068  1.00 22.71           C  
ATOM   4759  C   ASN B 255      20.103  -9.462   1.115  1.00 23.29           C  
ATOM   4760  O   ASN B 255      20.725  -9.687   0.073  1.00 23.03           O  
ATOM   4761  CB  ASN B 255      18.317  -8.536  -0.392  1.00 22.32           C  
ATOM   4762  CG  ASN B 255      17.069  -7.682  -0.521  1.00 21.55           C  
ATOM   4763  ND2 ASN B 255      17.241  -6.364  -0.510  1.00 19.01           N  
ATOM   4764  OD1 ASN B 255      15.961  -8.203  -0.621  1.00 22.62           O  
ATOM   4765  N   PRO B 256      20.560  -9.839   2.327  1.00 24.18           N  
ATOM   4766  CA  PRO B 256      21.944 -10.322   2.495  1.00 24.89           C  
ATOM   4767  C   PRO B 256      22.287 -11.541   1.645  1.00 25.81           C  
ATOM   4768  O   PRO B 256      23.462 -11.778   1.366  1.00 26.09           O  
ATOM   4769  CB  PRO B 256      22.028 -10.673   3.986  1.00 25.41           C  
ATOM   4770  CG  PRO B 256      20.839 -10.016   4.626  1.00 24.94           C  
ATOM   4771  CD  PRO B 256      19.784  -9.934   3.577  1.00 24.04           C  
ATOM   4772  N   GLU B 257      21.270 -12.289   1.227  1.00 26.40           N  
ATOM   4773  CA  GLU B 257      21.464 -13.521   0.459  1.00 27.45           C  
ATOM   4774  C   GLU B 257      21.925 -13.330  -1.000  1.00 27.31           C  
ATOM   4775  O   GLU B 257      22.365 -14.291  -1.638  1.00 27.62           O  
ATOM   4776  CB  GLU B 257      20.198 -14.391   0.517  1.00 28.00           C  
ATOM   4777  CG  GLU B 257      18.930 -13.744  -0.055  1.00 29.62           C  
ATOM   4778  CD  GLU B 257      18.218 -12.795   0.910  1.00 31.74           C  
ATOM   4779  OE1 GLU B 257      18.709 -12.565   2.037  1.00 33.68           O  
ATOM   4780  OE2 GLU B 257      17.148 -12.275   0.535  1.00 32.00           O1-
ATOM   4781  N   ILE B 258      21.828 -12.110  -1.528  1.00 26.82           N  
ATOM   4782  CA  ILE B 258      22.309 -11.833  -2.892  1.00 26.72           C  
ATOM   4783  C   ILE B 258      23.827 -11.663  -2.955  1.00 26.86           C  
ATOM   4784  O   ILE B 258      24.439 -11.887  -3.997  1.00 26.53           O  
ATOM   4785  CB  ILE B 258      21.644 -10.580  -3.525  1.00 26.36           C  
ATOM   4786  CG1 ILE B 258      22.034  -9.311  -2.757  1.00 25.83           C  
ATOM   4787  CG2 ILE B 258      20.124 -10.766  -3.643  1.00 26.21           C  
ATOM   4788  CD1 ILE B 258      22.007  -8.054  -3.582  1.00 26.09           C  
ATOM   4789  N   TRP B 259      24.414 -11.257  -1.832  1.00 27.16           N  
ATOM   4790  CA  TRP B 259      25.828 -10.917  -1.749  1.00 27.71           C  
ATOM   4791  C   TRP B 259      26.655 -12.180  -1.500  1.00 28.36           C  
ATOM   4792  O   TRP B 259      27.218 -12.371  -0.421  1.00 28.88           O  
ATOM   4793  CB  TRP B 259      26.042  -9.869  -0.645  1.00 27.58           C  
ATOM   4794  CG  TRP B 259      27.337  -9.104  -0.723  1.00 27.82           C  
ATOM   4795  CD1 TRP B 259      28.356  -9.137   0.180  1.00 28.92           C  
ATOM   4796  CD2 TRP B 259      27.743  -8.185  -1.749  1.00 27.78           C  
ATOM   4797  CE2 TRP B 259      29.027  -7.708  -1.398  1.00 27.93           C  
ATOM   4798  CE3 TRP B 259      27.150  -7.722  -2.934  1.00 27.96           C  
ATOM   4799  NE1 TRP B 259      29.373  -8.302  -0.215  1.00 28.23           N  
ATOM   4800  CZ2 TRP B 259      29.728  -6.783  -2.183  1.00 27.82           C  
ATOM   4801  CZ3 TRP B 259      27.844  -6.803  -3.715  1.00 27.74           C  
ATOM   4802  CH2 TRP B 259      29.125  -6.344  -3.334  1.00 28.24           C  
ATOM   4803  N   THR B 260      26.704 -13.041  -2.513  1.00 28.60           N  
ATOM   4804  CA  THR B 260      27.383 -14.323  -2.429  1.00 29.20           C  
ATOM   4805  C   THR B 260      28.832 -14.179  -2.879  1.00 29.56           C  
ATOM   4806  O   THR B 260      29.147 -13.252  -3.619  1.00 29.57           O  
ATOM   4807  CB  THR B 260      26.705 -15.365  -3.334  1.00 29.40           C  
ATOM   4808  CG2 THR B 260      25.255 -15.573  -2.925  1.00 29.32           C  
ATOM   4809  OG1 THR B 260      26.768 -14.927  -4.699  1.00 28.42           O  
ATOM   4810  N   PRO B 261      29.721 -15.096  -2.436  1.00 30.02           N  
ATOM   4811  CA  PRO B 261      31.092 -15.148  -2.944  1.00 29.94           C  
ATOM   4812  C   PRO B 261      31.181 -15.018  -4.469  1.00 29.73           C  
ATOM   4813  O   PRO B 261      32.078 -14.347  -4.972  1.00 29.57           O  
ATOM   4814  CB  PRO B 261      31.562 -16.536  -2.519  1.00 30.55           C  
ATOM   4815  CG  PRO B 261      30.802 -16.817  -1.259  1.00 30.99           C  
ATOM   4816  CD  PRO B 261      29.524 -16.020  -1.299  1.00 30.44           C  
ATOM   4817  N   GLU B 262      30.258 -15.655  -5.187  1.00 29.84           N  
ATOM   4818  CA  GLU B 262      30.251 -15.635  -6.652  1.00 30.02           C  
ATOM   4819  C   GLU B 262      29.933 -14.243  -7.220  1.00 28.89           C  
ATOM   4820  O   GLU B 262      30.600 -13.791  -8.155  1.00 28.41           O  
ATOM   4821  CB  GLU B 262      29.277 -16.678  -7.213  1.00 30.62           C  
ATOM   4822  CG  GLU B 262      29.654 -18.142  -6.911  1.00 33.96           C  
ATOM   4823  CD  GLU B 262      29.304 -18.592  -5.493  1.00 37.11           C  
ATOM   4824  OE1 GLU B 262      28.437 -17.961  -4.844  1.00 37.01           O  
ATOM   4825  OE2 GLU B 262      29.900 -19.593  -5.027  1.00 40.36           O1-
ATOM   4826  N   LEU B 263      28.924 -13.575  -6.656  1.00 27.83           N  
ATOM   4827  CA  LEU B 263      28.586 -12.205  -7.060  1.00 26.91           C  
ATOM   4828  C   LEU B 263      29.722 -11.223  -6.770  1.00 26.54           C  
ATOM   4829  O   LEU B 263      30.063 -10.410  -7.623  1.00 26.20           O  
ATOM   4830  CB  LEU B 263      27.284 -11.703  -6.411  1.00 26.41           C  
ATOM   4831  CG  LEU B 263      26.912 -10.257  -6.801  1.00 25.56           C  
ATOM   4832  CD1 LEU B 263      26.703 -10.127  -8.318  1.00 25.34           C  
ATOM   4833  CD2 LEU B 263      25.709  -9.725  -6.044  1.00 24.07           C  
ATOM   4834  N   GLN B 264      30.289 -11.306  -5.567  1.00 26.43           N  
ATOM   4835  CA  GLN B 264      31.416 -10.468  -5.163  1.00 26.45           C  
ATOM   4836  C   GLN B 264      32.586 -10.579  -6.139  1.00 26.86           C  
ATOM   4837  O   GLN B 264      33.160  -9.566  -6.538  1.00 26.29           O  
ATOM   4838  CB  GLN B 264      31.891 -10.846  -3.760  1.00 26.79           C  
ATOM   4839  CG  GLN B 264      30.898 -10.580  -2.638  1.00 26.35           C  
ATOM   4840  CD  GLN B 264      31.341 -11.202  -1.323  1.00 27.09           C  
ATOM   4841  NE2 GLN B 264      30.396 -11.781  -0.591  1.00 27.53           N  
ATOM   4842  OE1 GLN B 264      32.518 -11.161  -0.971  1.00 27.27           O  
ATOM   4843  N   GLN B 265      32.927 -11.810  -6.519  1.00 27.52           N  
ATOM   4844  CA  GLN B 265      34.024 -12.066  -7.455  1.00 28.30           C  
ATOM   4845  C   GLN B 265      33.722 -11.545  -8.872  1.00 27.72           C  
ATOM   4846  O   GLN B 265      34.586 -10.973  -9.523  1.00 27.78           O  
ATOM   4847  CB  GLN B 265      34.375 -13.560  -7.467  1.00 28.95           C  
ATOM   4848  CG  GLN B 265      35.339 -13.989  -8.578  1.00 30.74           C  
ATOM   4849  CD  GLN B 265      36.805 -13.776  -8.234  1.00 33.59           C  
ATOM   4850  NE2 GLN B 265      37.172 -12.543  -7.897  1.00 33.98           N  
ATOM   4851  OE1 GLN B 265      37.601 -14.721  -8.273  1.00 36.00           O  
ATOM   4852  N   GLU B 266      32.489 -11.746  -9.325  1.00 27.69           N  
ATOM   4853  CA  GLU B 266      31.986 -11.194 -10.583  1.00 27.51           C  
ATOM   4854  C   GLU B 266      32.123  -9.668 -10.649  1.00 26.45           C  
ATOM   4855  O   GLU B 266      32.495  -9.110 -11.687  1.00 26.20           O  
ATOM   4856  CB  GLU B 266      30.509 -11.533 -10.692  1.00 28.15           C  
ATOM   4857  CG  GLU B 266      30.034 -12.031 -12.029  1.00 30.72           C  
ATOM   4858  CD  GLU B 266      28.710 -12.749 -11.878  1.00 34.57           C  
ATOM   4859  OE1 GLU B 266      27.705 -12.066 -11.574  1.00 35.35           O  
ATOM   4860  OE2 GLU B 266      28.679 -13.996 -12.029  1.00 36.48           O1-
ATOM   4861  N   ILE B 267      31.794  -9.006  -9.541  1.00 25.50           N  
ATOM   4862  CA  ILE B 267      31.856  -7.549  -9.444  1.00 24.51           C  
ATOM   4863  C   ILE B 267      33.306  -7.065  -9.516  1.00 24.46           C  
ATOM   4864  O   ILE B 267      33.601  -6.090 -10.205  1.00 23.73           O  
ATOM   4865  CB  ILE B 267      31.110  -7.036  -8.178  1.00 24.40           C  
ATOM   4866  CG1 ILE B 267      29.599  -7.211  -8.375  1.00 23.82           C  
ATOM   4867  CG2 ILE B 267      31.446  -5.567  -7.866  1.00 22.80           C  
ATOM   4868  CD1 ILE B 267      28.780  -7.002  -7.119  1.00 24.32           C  
ATOM   4869  N   VAL B 268      34.203  -7.778  -8.836  1.00 24.73           N  
ATOM   4870  CA  VAL B 268      35.638  -7.480  -8.882  1.00 24.78           C  
ATOM   4871  C   VAL B 268      36.189  -7.573 -10.311  1.00 24.95           C  
ATOM   4872  O   VAL B 268      36.996  -6.740 -10.721  1.00 25.10           O  
ATOM   4873  CB  VAL B 268      36.454  -8.405  -7.926  1.00 25.17           C  
ATOM   4874  CG1 VAL B 268      37.973  -8.188  -8.099  1.00 24.74           C  
ATOM   4875  CG2 VAL B 268      36.044  -8.169  -6.472  1.00 24.37           C  
ATOM   4876  N   GLU B 269      35.754  -8.592 -11.050  1.00 25.37           N  
ATOM   4877  CA  GLU B 269      36.215  -8.826 -12.416  1.00 25.61           C  
ATOM   4878  C   GLU B 269      35.711  -7.761 -13.383  1.00 24.71           C  
ATOM   4879  O   GLU B 269      36.426  -7.365 -14.296  1.00 24.58           O  
ATOM   4880  CB  GLU B 269      35.792 -10.216 -12.912  1.00 26.17           C  
ATOM   4881  CG  GLU B 269      36.444 -11.406 -12.188  1.00 29.01           C  
ATOM   4882  CD  GLU B 269      37.945 -11.514 -12.408  1.00 32.16           C  
ATOM   4883  OE1 GLU B 269      38.498 -10.789 -13.264  1.00 33.73           O  
ATOM   4884  OE2 GLU B 269      38.583 -12.338 -11.717  1.00 35.89           O1-
ATOM   4885  N   LEU B 270      34.474  -7.310 -13.190  1.00 24.26           N  
ATOM   4886  CA  LEU B 270      33.943  -6.213 -13.990  1.00 23.82           C  
ATOM   4887  C   LEU B 270      34.748  -4.935 -13.744  1.00 23.45           C  
ATOM   4888  O   LEU B 270      35.079  -4.211 -14.700  1.00 22.97           O  
ATOM   4889  CB  LEU B 270      32.446  -5.998 -13.731  1.00 23.68           C  
ATOM   4890  CG  LEU B 270      31.525  -7.085 -14.305  1.00 24.50           C  
ATOM   4891  CD1 LEU B 270      30.118  -6.960 -13.741  1.00 25.83           C  
ATOM   4892  CD2 LEU B 270      31.496  -7.086 -15.831  1.00 23.97           C  
ATOM   4893  N   ILE B 271      35.086  -4.685 -12.477  1.00 22.84           N  
ATOM   4894  CA  ILE B 271      35.882  -3.517 -12.105  1.00 22.70           C  
ATOM   4895  C   ILE B 271      37.299  -3.614 -12.668  1.00 22.78           C  
ATOM   4896  O   ILE B 271      37.849  -2.609 -13.123  1.00 22.36           O  
ATOM   4897  CB  ILE B 271      35.894  -3.276 -10.571  1.00 22.96           C  
ATOM   4898  CG1 ILE B 271      34.524  -2.759 -10.122  1.00 22.38           C  
ATOM   4899  CG2 ILE B 271      36.983  -2.255 -10.176  1.00 22.18           C  
ATOM   4900  CD1 ILE B 271      34.254  -2.891  -8.651  1.00 22.93           C  
ATOM   4901  N   LYS B 272      37.869  -4.823 -12.650  1.00 22.91           N  
ATOM   4902  CA  LYS B 272      39.193  -5.065 -13.225  1.00 22.99           C  
ATOM   4903  C   LYS B 272      39.198  -4.761 -14.712  1.00 22.30           C  
ATOM   4904  O   LYS B 272      40.118  -4.121 -15.207  1.00 21.86           O  
ATOM   4905  CB  LYS B 272      39.648  -6.513 -13.021  1.00 23.50           C  
ATOM   4906  CG  LYS B 272      40.182  -6.851 -11.644  1.00 25.16           C  
ATOM   4907  CD  LYS B 272      41.183  -7.987 -11.762  1.00 28.18           C  
ATOM   4908  CE  LYS B 272      40.977  -9.034 -10.700  1.00 30.04           C  
ATOM   4909  NZ  LYS B 272      41.698 -10.285 -11.086  1.00 32.26           N1+
ATOM   4910  N   ARG B 273      38.174  -5.247 -15.413  1.00 22.20           N  
ATOM   4911  CA  ARG B 273      38.008  -4.986 -16.838  1.00 22.25           C  
ATOM   4912  C   ARG B 273      37.872  -3.483 -17.107  1.00 21.76           C  
ATOM   4913  O   ARG B 273      38.474  -2.975 -18.049  1.00 21.92           O  
ATOM   4914  CB  ARG B 273      36.807  -5.767 -17.408  1.00 22.47           C  
ATOM   4915  CG  ARG B 273      36.576  -5.606 -18.926  1.00 23.52           C  
ATOM   4916  CD  ARG B 273      37.779  -6.071 -19.748  1.00 27.41           C  
ATOM   4917  NE  ARG B 273      37.616  -5.794 -21.174  1.00 29.81           N  
ATOM   4918  CZ  ARG B 273      38.619  -5.680 -22.042  1.00 31.08           C  
ATOM   4919  NH1 ARG B 273      39.877  -5.807 -21.636  1.00 31.74           N1+
ATOM   4920  NH2 ARG B 273      38.365  -5.424 -23.321  1.00 31.79           N  
ATOM   4921  N   ALA B 274      37.102  -2.788 -16.263  1.00 21.18           N  
ATOM   4922  CA  ALA B 274      36.901  -1.340 -16.368  1.00 20.91           C  
ATOM   4923  C   ALA B 274      38.198  -0.551 -16.208  1.00 20.77           C  
ATOM   4924  O   ALA B 274      38.438   0.400 -16.942  1.00 20.91           O  
ATOM   4925  CB  ALA B 274      35.863  -0.861 -15.354  1.00 20.57           C  
ATOM   4926  N   VAL B 275      39.016  -0.948 -15.240  1.00 20.91           N  
ATOM   4927  CA  VAL B 275      40.337  -0.362 -15.026  1.00 20.88           C  
ATOM   4928  C   VAL B 275      41.215  -0.453 -16.278  1.00 21.34           C  
ATOM   4929  O   VAL B 275      41.826   0.540 -16.686  1.00 20.76           O  
ATOM   4930  CB  VAL B 275      41.041  -1.013 -13.814  1.00 21.14           C  
ATOM   4931  CG1 VAL B 275      42.525  -0.685 -13.784  1.00 20.07           C  
ATOM   4932  CG2 VAL B 275      40.361  -0.566 -12.523  1.00 20.62           C  
ATOM   4933  N   ASP B 276      41.259  -1.634 -16.892  1.00 21.83           N  
ATOM   4934  CA  ASP B 276      42.042  -1.825 -18.116  1.00 22.40           C  
ATOM   4935  C   ASP B 276      41.567  -0.944 -19.270  1.00 21.93           C  
ATOM   4936  O   ASP B 276      42.378  -0.354 -19.977  1.00 21.82           O  
ATOM   4937  CB  ASP B 276      42.055  -3.296 -18.522  1.00 22.97           C
[truncated: 39,212 more chars]
