# Supplementary material for: Structural Descriptors for Subunit Interface Regions in Homodimers: Effect of Lipid Membrane and Secondary Structure Type
Source: J Chem Inf Model. 2025 Mar 27;65(7):3117–26. doi: 10.1021/acs.jcim.4c01233 (PMC12004529; doi:10.1021/acs.jcim.4c01233)
Supplement: Supplementary file 3 — ci4c01233_si_003.tar [file ci4c01233_si_003.tar › database/alpha/1bmt_cytop.pdb]

ATOM      1  N   GLN A   1      33.284  27.954   0.470  1.00 79.02           N  
ATOM      2  CA  GLN A   1      33.267  29.167   1.340  1.00 80.15           C  
ATOM      3  C   GLN A   1      34.637  29.256   2.022  1.00 80.30           C  
ATOM      4  O   GLN A   1      35.488  28.399   1.772  1.00 83.98           O  
ATOM      5  CB  GLN A   1      32.139  29.061   2.386  1.00 82.27           C  
ATOM      6  CG  GLN A   1      30.754  28.650   1.823  1.00 84.56           C  
ATOM      7  CD  GLN A   1      30.301  29.491   0.626  1.00 85.41           C  
ATOM      8  NE2 GLN A   1      29.389  30.424   0.858  1.00 84.46           N  
ATOM      9  OE1 GLN A   1      30.772  29.289  -0.497  1.00 85.46           O  
ATOM     10  N   ALA A   2      34.865  30.285   2.839  1.00 74.62           N  
ATOM     11  CA  ALA A   2      36.150  30.449   3.529  1.00 68.15           C  
ATOM     12  C   ALA A   2      36.146  31.658   4.482  1.00 62.47           C  
ATOM     13  O   ALA A   2      35.079  32.201   4.797  1.00 63.66           O  
ATOM     14  CB  ALA A   2      37.293  30.568   2.509  1.00 68.80           C  
ATOM     15  N   GLU A   3      37.333  32.066   4.935  1.00 52.25           N  
ATOM     16  CA  GLU A   3      37.472  33.186   5.853  1.00 41.63           C  
ATOM     17  C   GLU A   3      37.129  34.570   5.337  1.00 40.03           C  
ATOM     18  O   GLU A   3      37.237  34.863   4.141  1.00 40.61           O  
ATOM     19  CB  GLU A   3      38.866  33.208   6.506  1.00 40.02           C  
ATOM     20  CG  GLU A   3      38.937  32.366   7.768  1.00 42.13           C  
ATOM     21  CD  GLU A   3      37.544  32.065   8.333  1.00 47.03           C  
ATOM     22  OE1 GLU A   3      37.012  32.870   9.137  1.00 48.10           O  
ATOM     23  OE2 GLU A   3      36.967  31.026   7.946  1.00 51.24           O1-
ATOM     24  N   TRP A   4      36.746  35.422   6.291  1.00 35.90           N  
ATOM     25  CA  TRP A   4      36.377  36.821   6.077  1.00 26.77           C  
ATOM     26  C   TRP A   4      37.246  37.557   5.098  1.00 22.58           C  
ATOM     27  O   TRP A   4      36.785  38.478   4.427  1.00 22.53           O  
ATOM     28  CB  TRP A   4      36.414  37.570   7.411  1.00 17.60           C  
ATOM     29  CG  TRP A   4      37.768  37.512   8.043  1.00 13.69           C  
ATOM     30  CD1 TRP A   4      38.503  36.396   8.267  1.00 16.70           C  
ATOM     31  CD2 TRP A   4      38.545  38.608   8.552  1.00 10.06           C  
ATOM     32  CE2 TRP A   4      39.723  38.065   9.089  1.00  9.97           C  
ATOM     33  CE3 TRP A   4      38.349  39.980   8.618  1.00  5.20           C  
ATOM     34  NE1 TRP A   4      39.676  36.718   8.896  1.00 16.65           N  
ATOM     35  CZ2 TRP A   4      40.705  38.857   9.673  1.00  9.55           C  
ATOM     36  CZ3 TRP A   4      39.323  40.756   9.200  1.00  5.87           C  
ATOM     37  CH2 TRP A   4      40.480  40.197   9.726  1.00  6.62           C  
ATOM     38  N   ARG A   5      38.472  37.078   4.969  1.00 19.07           N  
ATOM     39  CA  ARG A   5      39.461  37.685   4.097  1.00 17.64           C  
ATOM     40  C   ARG A   5      39.213  37.636   2.607  1.00 19.88           C  
ATOM     41  O   ARG A   5      40.158  37.767   1.822  1.00 23.74           O  
ATOM     42  CB  ARG A   5      40.839  37.117   4.403  1.00 15.06           C  
ATOM     43  CG  ARG A   5      41.336  37.505   5.813  1.00 15.41           C  
ATOM     44  CD  ARG A   5      42.384  38.602   5.720  1.00 26.04           C  
ATOM     45  NE  ARG A   5      41.896  39.930   6.100  1.00 32.74           N  
ATOM     46  CZ  ARG A   5      41.671  40.934   5.253  1.00 38.00           C  
ATOM     47  NH1 ARG A   5      41.866  40.793   3.946  1.00 49.61           N1+
ATOM     48  NH2 ARG A   5      41.265  42.098   5.721  1.00 36.31           N  
ATOM     49  N   SER A   6      37.959  37.454   2.218  1.00 21.60           N  
ATOM     50  CA  SER A   6      37.603  37.419   0.828  1.00 23.17           C  
ATOM     51  C   SER A   6      36.386  38.260   0.584  1.00 27.01           C  
ATOM     52  O   SER A   6      36.031  38.494  -0.564  1.00 36.87           O  
ATOM     53  CB  SER A   6      37.329  35.975   0.418  1.00 21.41           C  
ATOM     54  OG  SER A   6      38.134  35.070   1.160  1.00 20.57           O  
ATOM     55  N   TRP A   7      35.748  38.716   1.651  1.00 25.63           N  
ATOM     56  CA  TRP A   7      34.527  39.504   1.511  1.00 34.90           C  
ATOM     57  C   TRP A   7      34.697  40.900   0.902  1.00 35.37           C  
ATOM     58  O   TRP A   7      35.804  41.304   0.543  1.00 32.48           O  
ATOM     59  CB  TRP A   7      33.816  39.605   2.863  1.00 37.53           C  
ATOM     60  CG  TRP A   7      33.614  38.292   3.556  1.00 35.24           C  
ATOM     61  CD1 TRP A   7      33.647  37.044   2.998  1.00 34.09           C  
ATOM     62  CD2 TRP A   7      33.311  38.093   4.946  1.00 34.56           C  
ATOM     63  CE2 TRP A   7      33.165  36.715   5.150  1.00 33.43           C  
ATOM     64  CE3 TRP A   7      33.142  38.974   6.030  1.00 38.06           C  
ATOM     65  NE1 TRP A   7      33.374  36.092   3.949  1.00 31.12           N  
ATOM     66  CZ2 TRP A   7      32.854  36.178   6.410  1.00 36.81           C  
ATOM     67  CZ3 TRP A   7      32.831  38.437   7.279  1.00 35.14           C  
ATOM     68  CH2 TRP A   7      32.690  37.056   7.456  1.00 36.48           C  
ATOM     69  N   GLU A   8      33.579  41.617   0.772  1.00 40.52           N  
ATOM     70  CA  GLU A   8      33.592  42.980   0.248  1.00 45.71           C  
ATOM     71  C   GLU A   8      34.373  43.765   1.304  1.00 43.33           C  
ATOM     72  O   GLU A   8      34.219  43.506   2.502  1.00 45.58           O  
ATOM     73  CB  GLU A   8      32.155  43.515   0.138  1.00 47.75           C  
ATOM     74  CG  GLU A   8      31.275  42.778  -0.873  1.00 61.82           C  
ATOM     75  CD  GLU A   8      29.778  43.032  -0.662  1.00 71.99           C  
ATOM     76  OE1 GLU A   8      29.337  43.065   0.513  1.00 77.48           O  
ATOM     77  OE2 GLU A   8      29.039  43.184  -1.669  1.00 76.18           O1-
ATOM     78  N   VAL A   9      35.220  44.695   0.873  1.00 37.85           N  
ATOM     79  CA  VAL A   9      36.008  45.490   1.805  1.00 36.60           C  
ATOM     80  C   VAL A   9      35.148  46.085   2.911  1.00 41.27           C  
ATOM     81  O   VAL A   9      35.536  46.083   4.081  1.00 38.77           O  
ATOM     82  CB  VAL A   9      36.778  46.579   1.077  1.00 33.84           C  
ATOM     83  CG1 VAL A   9      35.830  47.446   0.264  1.00 41.78           C  
ATOM     84  CG2 VAL A   9      37.568  47.423   2.065  1.00 36.56           C  
ATOM     85  N   ASN A  10      34.016  46.657   2.529  1.00 44.42           N  
ATOM     86  CA  ASN A  10      33.069  47.183   3.496  1.00 42.01           C  
ATOM     87  C   ASN A  10      32.582  46.086   4.421  1.00 38.48           C  
ATOM     88  O   ASN A  10      32.392  46.307   5.618  1.00 43.78           O  
ATOM     89  CB  ASN A  10      31.878  47.819   2.781  1.00 42.64           C  
ATOM     90  CG  ASN A  10      32.250  49.110   2.085  1.00 47.48           C  
ATOM     91  ND2 ASN A  10      32.188  49.105   0.759  1.00 49.20           N  
ATOM     92  OD1 ASN A  10      32.612  50.092   2.733  1.00 46.66           O  
ATOM     93  N   LYS A  11      32.411  44.893   3.868  1.00 34.66           N  
ATOM     94  CA  LYS A  11      31.986  43.763   4.666  1.00 33.76           C  
ATOM     95  C   LYS A  11      33.130  43.208   5.494  1.00 30.56           C  
ATOM     96  O   LYS A  11      32.910  42.533   6.490  1.00 31.99           O  
ATOM     97  CB  LYS A  11      31.347  42.684   3.803  1.00 35.63           C  
ATOM     98  CG  LYS A  11      30.470  41.729   4.590  1.00 42.36           C  
ATOM     99  CD  LYS A  11      30.321  40.400   3.881  1.00 43.55           C  
ATOM    100  CE  LYS A  11      29.934  39.299   4.852  1.00 39.73           C  
ATOM    101  NZ  LYS A  11      30.021  37.954   4.223  1.00 36.66           N1+
ATOM    102  N   ARG A  12      34.355  43.493   5.082  1.00 29.67           N  
ATOM    103  CA  ARG A  12      35.513  43.044   5.847  1.00 31.09           C  
ATOM    104  C   ARG A  12      35.744  44.025   6.995  1.00 29.74           C  
ATOM    105  O   ARG A  12      36.222  43.651   8.060  1.00 29.00           O  
ATOM    106  CB  ARG A  12      36.763  42.969   4.974  1.00 33.22           C  
ATOM    107  CG  ARG A  12      36.635  42.001   3.828  1.00 36.88           C  
ATOM    108  CD  ARG A  12      38.009  41.506   3.407  1.00 30.20           C  
ATOM    109  NE  ARG A  12      38.874  42.610   3.046  1.00 25.05           N  
ATOM    110  CZ  ARG A  12      38.743  43.316   1.937  1.00 33.45           C  
ATOM    111  NH1 ARG A  12      37.776  43.040   1.055  1.00 37.40           N1+
ATOM    112  NH2 ARG A  12      39.555  44.341   1.747  1.00 35.06           N  
ATOM    113  N   LEU A  13      35.399  45.285   6.763  1.00 27.19           N  
ATOM    114  CA  LEU A  13      35.549  46.321   7.764  1.00 20.72           C  
ATOM    115  C   LEU A  13      34.642  45.982   8.952  1.00 15.90           C  
ATOM    116  O   LEU A  13      35.104  45.704  10.055  1.00  7.25           O  
ATOM    117  CB  LEU A  13      35.175  47.673   7.143  1.00 21.61           C  
ATOM    118  CG  LEU A  13      36.268  48.643   6.660  1.00 24.24           C  
ATOM    119  CD1 LEU A  13      37.542  47.970   6.232  1.00 18.04           C  
ATOM    120  CD2 LEU A  13      35.684  49.493   5.549  1.00 23.22           C  
ATOM    121  N   GLU A  14      33.347  45.946   8.694  1.00 18.81           N  
ATOM    122  CA  GLU A  14      32.361  45.626   9.708  1.00 26.36           C  
ATOM    123  C   GLU A  14      32.785  44.412  10.553  1.00 25.04           C  
ATOM    124  O   GLU A  14      32.653  44.418  11.772  1.00 31.28           O  
ATOM    125  CB  GLU A  14      31.023  45.380   9.021  1.00 29.86           C  
ATOM    126  CG  GLU A  14      29.856  45.157   9.943  1.00 44.83           C  
ATOM    127  CD  GLU A  14      28.852  44.172   9.354  1.00 56.72           C  
ATOM    128  OE1 GLU A  14      29.155  42.958   9.359  1.00 64.18           O  
ATOM    129  OE2 GLU A  14      27.770  44.607   8.876  1.00 62.97           O1-
ATOM    130  N   TYR A  15      33.340  43.391   9.921  1.00 22.09           N  
ATOM    131  CA  TYR A  15      33.784  42.215  10.672  1.00 24.19           C  
ATOM    132  C   TYR A  15      34.915  42.570  11.644  1.00 23.02           C  
ATOM    133  O   TYR A  15      34.789  42.341  12.836  1.00 24.27           O  
ATOM    134  CB  TYR A  15      34.252  41.122   9.714  1.00 27.92           C  
ATOM    135  CG  TYR A  15      34.671  39.819  10.357  1.00 23.54           C  
ATOM    136  CD1 TYR A  15      35.920  39.685  10.952  1.00 26.14           C  
ATOM    137  CD2 TYR A  15      33.846  38.702  10.298  1.00 25.38           C  
ATOM    138  CE1 TYR A  15      36.342  38.469  11.467  1.00 26.99           C  
ATOM    139  CE2 TYR A  15      34.249  37.483  10.805  1.00 27.26           C  
ATOM    140  CZ  TYR A  15      35.501  37.366  11.387  1.00 28.99           C  
ATOM    141  OH  TYR A  15      35.917  36.139  11.875  1.00 30.91           O  
ATOM    142  N   SER A  16      36.008  43.130  11.128  1.00 19.98           N  
ATOM    143  CA  SER A  16      37.178  43.521  11.930  1.00 13.68           C  
ATOM    144  C   SER A  16      36.800  44.299  13.188  1.00 16.23           C  
ATOM    145  O   SER A  16      37.502  44.235  14.206  1.00 17.13           O  
ATOM    146  CB  SER A  16      38.106  44.435  11.125  1.00 12.66           C  
ATOM    147  OG  SER A  16      38.457  43.900   9.865  1.00 19.75           O  
ATOM    148  N   LEU A  17      35.751  45.113  13.083  1.00 12.82           N  
ATOM    149  CA  LEU A  17      35.310  45.913  14.211  1.00  7.05           C  
ATOM    150  C   LEU A  17      34.670  45.041  15.249  1.00  9.67           C  
ATOM    151  O   LEU A  17      35.020  45.113  16.422  1.00  8.95           O  
ATOM    152  CB  LEU A  17      34.346  46.998  13.763  1.00  3.98           C  
ATOM    153  CG  LEU A  17      35.131  48.082  13.033  1.00  3.47           C  
ATOM    154  CD1 LEU A  17      34.229  48.864  12.068  1.00  5.54           C  
ATOM    155  CD2 LEU A  17      35.798  48.968  14.067  1.00  2.00           C  
ATOM    156  N   VAL A  18      33.767  44.175  14.803  1.00 12.46           N  
ATOM    157  CA  VAL A  18      33.074  43.255  15.697  1.00 16.84           C  
ATOM    158  C   VAL A  18      34.046  42.360  16.499  1.00 22.72           C  
ATOM    159  O   VAL A  18      34.009  42.324  17.730  1.00 26.98           O  
ATOM    160  CB  VAL A  18      32.074  42.382  14.905  1.00 14.62           C  
ATOM    161  CG1 VAL A  18      31.575  41.265  15.769  1.00 16.93           C  
ATOM    162  CG2 VAL A  18      30.899  43.234  14.401  1.00 14.64           C  
ATOM    163  N   LYS A  19      34.954  41.688  15.794  1.00 29.09           N  
ATOM    164  CA  LYS A  19      35.934  40.773  16.402  1.00 25.14           C  
ATOM    165  C   LYS A  19      37.174  41.427  17.000  1.00 24.50           C  
ATOM    166  O   LYS A  19      37.990  40.748  17.608  1.00 28.31           O  
ATOM    167  CB  LYS A  19      36.379  39.736  15.373  1.00 26.18           C  
ATOM    168  CG  LYS A  19      35.226  39.119  14.578  1.00 37.72           C  
ATOM    169  CD  LYS A  19      34.317  38.241  15.443  1.00 42.83           C  
ATOM    170  CE  LYS A  19      34.541  36.764  15.161  1.00 47.87           C  
ATOM    171  NZ  LYS A  19      35.971  36.385  15.339  1.00 57.88           N1+
ATOM    172  N   GLY A  20      37.365  42.719  16.771  1.00 26.15           N  
ATOM    173  CA  GLY A  20      38.527  43.399  17.325  1.00 25.05           C  
ATOM    174  C   GLY A  20      39.864  42.995  16.725  1.00 25.54           C  
ATOM    175  O   GLY A  20      40.899  42.987  17.403  1.00 27.48           O  
ATOM    176  N   ILE A  21      39.855  42.708  15.428  1.00 24.02           N  
ATOM    177  CA  ILE A  21      41.065  42.306  14.719  1.00 16.95           C  
ATOM    178  C   ILE A  21      41.786  43.576  14.251  1.00 15.97           C  
ATOM    179  O   ILE A  21      41.229  44.371  13.507  1.00 15.96           O  
ATOM    180  CB  ILE A  21      40.721  41.430  13.487  1.00 13.49           C  
ATOM    181  CG1 ILE A  21      39.700  40.369  13.863  1.00 11.21           C  
ATOM    182  CG2 ILE A  21      41.964  40.746  12.969  1.00  8.88           C  
ATOM    183  CD1 ILE A  21      38.902  39.861  12.702  1.00 13.91           C  
ATOM    184  N   THR A  22      43.021  43.786  14.688  1.00 16.75           N  
ATOM    185  CA  THR A  22      43.746  44.986  14.258  1.00 16.49           C  
ATOM    186  C   THR A  22      44.759  44.672  13.174  1.00 21.66           C  
ATOM    187  O   THR A  22      45.457  45.580  12.718  1.00 24.26           O  
ATOM    188  CB  THR A  22      44.523  45.690  15.422  1.00 13.21           C  
ATOM    189  CG2 THR A  22      43.609  45.926  16.617  1.00  7.69           C  
ATOM    190  OG1 THR A  22      45.657  44.898  15.811  1.00  8.54           O  
ATOM    191  N   GLU A  23      44.816  43.417  12.727  1.00 23.42           N  
ATOM    192  CA  GLU A  23      45.807  43.041  11.717  1.00 27.38           C  
ATOM    193  C   GLU A  23      45.575  43.565  10.285  1.00 26.30           C  
ATOM    194  O   GLU A  23      46.536  43.735   9.532  1.00 28.42           O  
ATOM    195  CB  GLU A  23      46.051  41.516  11.724  1.00 31.80           C  
ATOM    196  CG  GLU A  23      47.273  41.079  10.900  1.00 39.76           C  
ATOM    197  CD  GLU A  23      47.591  39.591  11.003  1.00 41.95           C  
ATOM    198  OE1 GLU A  23      48.026  39.160  12.095  1.00 43.51           O  
ATOM    199  OE2 GLU A  23      47.429  38.866   9.989  1.00 41.34           O1-
ATOM    200  N   PHE A  24      44.329  43.850   9.905  1.00 22.22           N  
ATOM    201  CA  PHE A  24      44.079  44.337   8.553  1.00 20.10           C  
ATOM    202  C   PHE A  24      43.324  45.651   8.457  1.00 22.40           C  
ATOM    203  O   PHE A  24      42.949  46.075   7.363  1.00 24.88           O  
ATOM    204  CB  PHE A  24      43.353  43.265   7.742  1.00 19.54           C  
ATOM    205  CG  PHE A  24      44.049  41.955   7.754  1.00 21.65           C  
ATOM    206  CD1 PHE A  24      45.331  41.842   7.234  1.00 21.36           C  
ATOM    207  CD2 PHE A  24      43.466  40.851   8.361  1.00 25.12           C  
ATOM    208  CE1 PHE A  24      46.031  40.659   7.323  1.00 22.65           C  
ATOM    209  CE2 PHE A  24      44.152  39.648   8.463  1.00 25.66           C  
ATOM    210  CZ  PHE A  24      45.441  39.552   7.944  1.00 25.95           C  
ATOM    211  N   ILE A  25      43.195  46.355   9.570  1.00 20.04           N  
ATOM    212  CA  ILE A  25      42.443  47.603   9.576  1.00 17.27           C  
ATOM    213  C   ILE A  25      42.948  48.695   8.629  1.00 18.81           C  
ATOM    214  O   ILE A  25      42.159  49.238   7.859  1.00 20.44           O  
ATOM    215  CB  ILE A  25      42.191  48.132  11.035  1.00 13.64           C  
ATOM    216  CG1 ILE A  25      41.007  49.114  11.061  1.00  7.06           C  
ATOM    217  CG2 ILE A  25      43.450  48.768  11.610  1.00  3.70           C  
ATOM    218  CD1 ILE A  25      39.720  48.579  10.453  1.00  3.61           C  
ATOM    219  N   GLU A  26      44.252  48.957   8.610  1.00 21.86           N  
ATOM    220  CA  GLU A  26      44.801  50.004   7.720  1.00 26.72           C  
ATOM    221  C   GLU A  26      44.666  49.605   6.253  1.00 25.88           C  
ATOM    222  O   GLU A  26      44.151  50.354   5.428  1.00 28.37           O  
ATOM    223  CB  GLU A  26      46.282  50.281   7.992  1.00 33.51           C  
ATOM    224  CG  GLU A  26      46.895  49.564   9.178  1.00 39.10           C  
ATOM    225  CD  GLU A  26      47.109  50.483  10.366  1.00 43.90           C  
ATOM    226  OE1 GLU A  26      47.815  51.521  10.230  1.00 42.20           O  
ATOM    227  OE2 GLU A  26      46.550  50.164  11.433  1.00 50.17           O1-
ATOM    228  N   GLN A  27      45.179  48.425   5.947  1.00 17.40           N  
ATOM    229  CA  GLN A  27      45.133  47.873   4.618  1.00 17.66           C  
ATOM    230  C   GLN A  27      43.701  47.896   4.085  1.00 21.93           C  
ATOM    231  O   GLN A  27      43.475  48.229   2.918  1.00 23.95           O  
ATOM    232  CB  GLN A  27      45.636  46.436   4.654  1.00 24.84           C  
ATOM    233  CG  GLN A  27      46.930  46.229   5.471  1.00 34.58           C  
ATOM    234  CD  GLN A  27      47.358  44.757   5.525  1.00 41.71           C  
ATOM    235  NE2 GLN A  27      47.553  44.246   6.735  1.00 43.47           N  
ATOM    236  OE1 GLN A  27      47.519  44.093   4.494  1.00 42.92           O  
ATOM    237  N   ASP A  28      42.740  47.581   4.959  1.00 19.34           N  
ATOM    238  CA  ASP A  28      41.315  47.528   4.600  1.00 18.96           C  
ATOM    239  C   ASP A  28      40.674  48.913   4.440  1.00 16.39           C  
ATOM    240  O   ASP A  28      39.842  49.159   3.526  1.00  5.96           O  
ATOM    241  CB  ASP A  28      40.542  46.732   5.655  1.00 16.05           C  
ATOM    242  CG  ASP A  28      40.701  45.230   5.505  1.00 14.03           C  
ATOM    243  OD1 ASP A  28      40.972  44.739   4.381  1.00 20.42           O  
ATOM    244  OD2 ASP A  28      40.497  44.527   6.514  1.00 14.09           O1-
ATOM    245  N   THR A  29      41.035  49.796   5.369  1.00 14.09           N  
ATOM    246  CA  THR A  29      40.537  51.149   5.378  1.00  9.92           C  
ATOM    247  C   THR A  29      41.017  51.809   4.105  1.00  7.93           C  
ATOM    248  O   THR A  29      40.240  52.468   3.430  1.00 14.24           O  
ATOM    249  CB  THR A  29      41.043  51.903   6.608  1.00  6.50           C  
ATOM    250  CG2 THR A  29      40.547  53.315   6.585  1.00  9.87           C  
ATOM    251  OG1 THR A  29      40.550  51.266   7.789  1.00  2.00           O  
ATOM    252  N   GLU A  30      42.280  51.579   3.753  1.00  2.00           N  
ATOM    253  CA  GLU A  30      42.826  52.152   2.541  1.00  2.00           C  
ATOM    254  C   GLU A  30      41.992  51.771   1.311  1.00  7.16           C  
ATOM    255  O   GLU A  30      41.617  52.639   0.536  1.00  9.64           O  
ATOM    256  CB  GLU A  30      44.277  51.748   2.357  1.00  2.00           C  
ATOM    257  CG  GLU A  30      44.880  52.124   1.005  1.00  8.64           C  
ATOM    258  CD  GLU A  30      44.945  53.629   0.708  1.00 13.18           C  
ATOM    259  OE1 GLU A  30      44.896  54.457   1.653  1.00  9.66           O  
ATOM    260  OE2 GLU A  30      45.056  53.975  -0.499  1.00 10.93           O1-
ATOM    261  N   GLU A  31      41.646  50.490   1.169  1.00 15.19           N  
ATOM    262  CA  GLU A  31      40.831  49.991   0.046  1.00 19.98           C  
ATOM    263  C   GLU A  31      39.485  50.714   0.038  1.00 21.46           C  
ATOM    264  O   GLU A  31      38.957  51.077  -1.011  1.00 22.81           O  
ATOM    265  CB  GLU A  31      40.593  48.484   0.208  1.00 26.69           C  
ATOM    266  CG  GLU A  31      40.894  47.636  -1.034  1.00 32.54           C  
ATOM    267  CD  GLU A  31      40.570  46.136  -0.849  1.00 33.53           C  
ATOM    268  OE1 GLU A  31      39.413  45.739  -1.153  1.00 30.08           O  
ATOM    269  OE2 GLU A  31      41.466  45.359  -0.422  1.00 33.17           O1-
ATOM    270  N   ALA A  32      38.935  50.912   1.230  1.00 22.11           N  
ATOM    271  CA  ALA A  32      37.673  51.620   1.394  1.00 23.41           C  
ATOM    272  C   ALA A  32      37.821  53.111   1.025  1.00 22.15           C  
ATOM    273  O   ALA A  32      36.914  53.705   0.443  1.00 25.49           O  
ATOM    274  CB  ALA A  32      37.197  51.482   2.830  1.00 20.07           C  
ATOM    275  N   ARG A  33      38.972  53.692   1.350  1.00 20.26           N  
ATOM    276  CA  ARG A  33      39.282  55.094   1.079  1.00 21.46           C  
ATOM    277  C   ARG A  33      39.274  55.373  -0.420  1.00 26.53           C  
ATOM    278  O   ARG A  33      38.682  56.352  -0.886  1.00 25.16           O  
ATOM    279  CB  ARG A  33      40.660  55.440   1.672  1.00 17.90           C  
ATOM    280  CG  ARG A  33      40.868  56.889   2.025  1.00 11.77           C  
ATOM    281  CD  ARG A  33      41.677  57.600   0.961  1.00 18.50           C  
ATOM    282  NE  ARG A  33      43.036  57.088   0.892  1.00 28.96           N  
ATOM    283  CZ  ARG A  33      43.834  57.261  -0.157  1.00 40.13           C  
ATOM    284  NH1 ARG A  33      43.400  57.939  -1.226  1.00 43.89           N1+
ATOM    285  NH2 ARG A  33      45.063  56.745  -0.145  1.00 44.58           N  
ATOM    286  N   GLN A  34      39.910  54.488  -1.178  1.00 28.78           N  
ATOM    287  CA  GLN A  34      39.989  54.643  -2.625  1.00 33.93           C  
ATOM    288  C   GLN A  34      38.671  54.533  -3.359  1.00 39.57           C  
ATOM    289  O   GLN A  34      38.587  54.862  -4.543  1.00 42.72           O  
ATOM    290  CB  GLN A  34      40.999  53.676  -3.209  1.00 32.72           C  
ATOM    291  CG  GLN A  34      42.412  54.029  -2.799  1.00 43.10           C  
ATOM    292  CD  GLN A  34      43.434  53.063  -3.342  1.00 48.03           C  
ATOM    293  NE2 GLN A  34      44.703  53.313  -3.038  1.00 49.34           N  
ATOM    294  OE1 GLN A  34      43.092  52.103  -4.035  1.00 54.30           O  
ATOM    295  N   GLN A  35      37.638  54.069  -2.664  1.00 44.22           N  
ATOM    296  CA  GLN A  35      36.318  53.933  -3.276  1.00 46.54           C  
ATOM    297  C   GLN A  35      35.375  55.111  -2.954  1.00 42.58           C  
ATOM    298  O   GLN A  35      34.517  55.471  -3.768  1.00 39.55           O  
ATOM    299  CB  GLN A  35      35.690  52.598  -2.871  1.00 53.97           C  
ATOM    300  CG  GLN A  35      36.535  51.385  -3.272  1.00 66.31           C  
ATOM    301  CD  GLN A  35      35.781  50.051  -3.196  1.00 73.35           C  
ATOM    302  NE2 GLN A  35      34.576  50.074  -2.636  1.00 77.23           N  
ATOM    303  OE1 GLN A  35      36.283  49.012  -3.647  1.00 76.74           O  
ATOM    304  N   ALA A  36      35.569  55.724  -1.787  1.00 40.22           N  
ATOM    305  CA  ALA A  36      34.746  56.848  -1.335  1.00 38.96           C  
ATOM    306  C   ALA A  36      35.230  58.153  -1.927  1.00 39.88           C  
ATOM    307  O   ALA A  36      36.433  58.330  -2.154  1.00 43.84           O  
ATOM    308  CB  ALA A  36      34.775  56.949   0.199  1.00 34.50           C  
ATOM    309  N   THR A  37      34.290  59.066  -2.162  1.00 33.64           N  
ATOM    310  CA  THR A  37      34.612  60.379  -2.702  1.00 30.54           C  
ATOM    311  C   THR A  37      35.482  61.105  -1.699  1.00 27.85           C  
ATOM    312  O   THR A  37      36.477  61.741  -2.061  1.00 23.10           O  
ATOM    313  CB  THR A  37      33.357  61.223  -2.859  1.00 35.68           C  
ATOM    314  CG2 THR A  37      33.657  62.505  -3.630  1.00 38.66           C  
ATOM    315  OG1 THR A  37      32.337  60.450  -3.504  1.00 38.72           O  
ATOM    316  N   ARG A  38      35.071  60.999  -0.435  1.00 26.67           N  
ATOM    317  CA  ARG A  38      35.745  61.635   0.690  1.00 29.42           C  
ATOM    318  C   ARG A  38      35.948  60.645   1.835  1.00 26.97           C  
ATOM    319  O   ARG A  38      35.082  59.801   2.087  1.00 28.22           O  
ATOM    320  CB  ARG A  38      34.910  62.829   1.199  1.00 32.78           C  
ATOM    321  CG  ARG A  38      34.959  64.084   0.330  1.00 37.73           C  
ATOM    322  CD  ARG A  38      33.781  64.998   0.613  1.00 49.59           C  
ATOM    323  NE  ARG A  38      32.562  64.617  -0.112  1.00 59.86           N  
ATOM    324  CZ  ARG A  38      31.537  63.927   0.399  1.00 63.45           C  
ATOM    325  NH1 ARG A  38      31.545  63.511   1.667  1.00 59.74           N1+
ATOM    326  NH2 ARG A  38      30.476  63.668  -0.365  1.00 65.37           N  
ATOM    327  N   PRO A  39      37.093  60.746   2.546  1.00 21.80           N  
ATOM    328  CA  PRO A  39      37.445  59.886   3.676  1.00 17.83           C  
ATOM    329  C   PRO A  39      36.337  59.854   4.704  1.00 18.39           C  
ATOM    330  O   PRO A  39      35.987  58.789   5.202  1.00 18.59           O  
ATOM    331  CB  PRO A  39      38.687  60.564   4.239  1.00 17.11           C  
ATOM    332  CG  PRO A  39      39.360  61.064   3.019  1.00 17.91           C  
ATOM    333  CD  PRO A  39      38.206  61.664   2.237  1.00 21.24           C  
ATOM    334  N   ILE A  40      35.780  61.023   5.005  1.00 20.80           N  
ATOM    335  CA  ILE A  40      34.695  61.149   5.971  1.00 21.49           C  
ATOM    336  C   ILE A  40      33.576  60.132   5.674  1.00 27.90           C  
ATOM    337  O   ILE A  40      32.923  59.630   6.601  1.00 35.50           O  
ATOM    338  CB  ILE A  40      34.152  62.606   5.992  1.00 11.87           C  
ATOM    339  CG1 ILE A  40      33.010  62.762   6.994  1.00  9.74           C  
ATOM    340  CG2 ILE A  40      33.706  63.014   4.622  1.00 14.75           C  
ATOM    341  CD1 ILE A  40      33.394  62.482   8.423  1.00 24.82           C  
ATOM    342  N   GLU A  41      33.393  59.792   4.396  1.00 24.17           N  
ATOM    343  CA  GLU A  41      32.377  58.814   4.002  1.00 23.79           C  
ATOM    344  C   GLU A  41      32.617  57.438   4.633  1.00 21.21           C  
ATOM    345  O   GLU A  41      31.675  56.797   5.089  1.00 24.05           O  
ATOM    346  CB  GLU A  41      32.331  58.650   2.491  1.00 24.98           C  
ATOM    347  CG  GLU A  41      31.892  59.876   1.737  1.00 39.22           C  
ATOM    348  CD  GLU A  41      31.837  59.652   0.228  1.00 45.82           C  
ATOM    349  OE1 GLU A  41      32.087  58.523  -0.242  1.00 49.95           O  
ATOM    350  OE2 GLU A  41      31.534  60.625  -0.497  1.00 52.31           O1-
ATOM    351  N   VAL A  42      33.865  56.974   4.651  1.00 15.02           N  
ATOM    352  CA  VAL A  42      34.149  55.667   5.228  1.00 11.12           C  
ATOM    353  C   VAL A  42      33.920  55.717   6.736  1.00 12.47           C  
ATOM    354  O   VAL A  42      33.369  54.790   7.328  1.00 17.94           O  
ATOM    355  CB  VAL A  42      35.587  55.095   4.861  1.00  7.27           C  
ATOM    356  CG1 VAL A  42      36.280  55.952   3.835  1.00  2.15           C  
ATOM    357  CG2 VAL A  42      36.450  54.902   6.093  1.00  2.00           C  
ATOM    358  N   ILE A  43      34.289  56.822   7.359  1.00 11.10           N  
ATOM    359  CA  ILE A  43      34.101  56.924   8.790  1.00  7.16           C  
ATOM    360  C   ILE A  43      32.621  56.913   9.061  1.00  5.24           C  
ATOM    361  O   ILE A  43      32.157  56.164   9.906  1.00  7.32           O  
ATOM    362  CB  ILE A  43      34.711  58.185   9.388  1.00  5.75           C  
ATOM    363  CG1 ILE A  43      36.231  58.168   9.233  1.00  3.31           C  
ATOM    364  CG2 ILE A  43      34.433  58.189  10.852  1.00 12.77           C  
ATOM    365  CD1 ILE A  43      36.882  59.453   9.655  1.00  6.59           C  
ATOM    366  N   GLU A  44      31.865  57.682   8.304  1.00  2.17           N  
ATOM    367  CA  GLU A  44      30.440  57.698   8.534  1.00  8.50           C  
ATOM    368  C   GLU A  44      29.661  56.597   7.827  1.00  9.49           C  
ATOM    369  O   GLU A  44      28.459  56.431   8.040  1.00 10.93           O  
ATOM    370  CB  GLU A  44      29.890  59.073   8.233  1.00 15.56           C  
ATOM    371  CG  GLU A  44      30.197  60.032   9.359  1.00 25.80           C  
ATOM    372  CD  GLU A  44      29.923  61.465   9.005  1.00 28.77           C  
ATOM    373  OE1 GLU A  44      29.338  61.723   7.920  1.00 27.49           O  
ATOM    374  OE2 GLU A  44      30.321  62.331   9.809  1.00 33.97           O1-
ATOM    375  N   GLY A  45      30.358  55.789   7.045  1.00  8.81           N  
ATOM    376  CA  GLY A  45      29.696  54.698   6.350  1.00 14.62           C  
ATOM    377  C   GLY A  45      29.958  53.397   7.087  1.00 13.94           C  
ATOM    378  O   GLY A  45      29.458  53.213   8.199  1.00 19.52           O  
ATOM    379  N   PRO A  46      30.803  52.507   6.527  1.00  8.90           N  
ATOM    380  CA  PRO A  46      31.175  51.212   7.089  1.00  2.51           C  
ATOM    381  C   PRO A  46      31.483  51.290   8.574  1.00  7.61           C  
ATOM    382  O   PRO A  46      30.711  50.768   9.405  1.00  4.12           O  
ATOM    383  CB  PRO A  46      32.434  50.873   6.323  1.00  4.93           C  
ATOM    384  CG  PRO A  46      32.160  51.428   4.972  1.00  5.95           C  
ATOM    385  CD  PRO A  46      31.562  52.764   5.287  1.00  8.49           C  
ATOM    386  N   LEU A  47      32.574  51.988   8.902  1.00  4.41           N  
ATOM    387  CA  LEU A  47      33.025  52.135  10.277  1.00  5.55           C  
ATOM    388  C   LEU A  47      31.909  52.363  11.265  1.00  7.94           C  
ATOM    389  O   LEU A  47      31.828  51.652  12.256  1.00 12.51           O  
ATOM    390  CB  LEU A  47      34.038  53.273  10.408  1.00  7.71           C  
ATOM    391  CG  LEU A  47      35.510  52.907  10.219  1.00  8.20           C  
ATOM    392  CD1 LEU A  47      35.644  52.077   8.966  1.00  3.35           C  
ATOM    393  CD2 LEU A  47      36.380  54.166  10.182  1.00  2.00           C  
ATOM    394  N   MET A  48      31.044  53.337  10.996  1.00 11.49           N  
ATOM    395  CA  MET A  48      29.950  53.638  11.900  1.00 16.12           C  
ATOM    396  C   MET A  48      29.050  52.419  12.005  1.00 21.29           C  
ATOM    397  O   MET A  48      28.692  51.987  13.108  1.00 26.10           O  
ATOM    398  CB  MET A  48      29.136  54.846  11.417  1.00 19.42           C  
ATOM    399  CG  MET A  48      28.556  55.695  12.565  1.00 27.31           C  
ATOM    400  SD  MET A  48      29.526  57.202  13.005  1.00 34.42           S  
ATOM    401  CE  MET A  48      28.363  58.530  12.384  1.00 14.66           C  
ATOM    402  N   ASP A  49      28.719  51.840  10.860  1.00 19.03           N  
ATOM    403  CA  ASP A  49      27.849  50.674  10.836  1.00 20.39           C  
ATOM    404  C   ASP A  49      28.421  49.552  11.661  1.00 13.01           C  
ATOM    405  O   ASP A  49      27.684  48.882  12.358  1.00 16.69           O  
ATOM    406  CB  ASP A  49      27.598  50.198   9.413  1.00 33.64           C  
ATOM    407  CG  ASP A  49      26.856  51.235   8.567  1.00 40.36           C  
ATOM    408  OD1 ASP A  49      26.372  52.248   9.144  1.00 42.17           O  
ATOM    409  OD2 ASP A  49      26.767  51.028   7.323  1.00 43.29           O1-
ATOM    410  N   GLY A  50      29.726  49.348  11.588  1.00  8.80           N  
ATOM    411  CA  GLY A  50      30.337  48.304  12.392  1.00 15.57           C  
ATOM    412  C   GLY A  50      30.135  48.557  13.882  1.00 19.27           C  
ATOM    413  O   GLY A  50      29.648  47.678  14.605  1.00 17.32           O  
ATOM    414  N   MET A  51      30.425  49.794  14.300  1.00 20.85           N  
ATOM    415  CA  MET A  51      30.313  50.256  15.683  1.00 20.61           C  
ATOM    416  C   MET A  51      28.876  50.190  16.178  1.00 22.29           C  
ATOM    417  O   MET A  51      28.631  50.107  17.385  1.00 21.70           O  
ATOM    418  CB  MET A  51      30.789  51.690  15.790  1.00 20.25           C  
ATOM    419  CG  MET A  51      31.721  51.919  16.938  1.00 24.26           C  
ATOM    420  SD  MET A  51      33.287  51.141  16.652  1.00 23.72           S  
ATOM    421  CE  MET A  51      33.451  50.172  18.119  1.00 25.66           C  
ATOM    422  N   ASN A  52      27.930  50.297  15.253  1.00 21.36           N  
ATOM    423  CA  ASN A  52      26.527  50.203  15.597  1.00 26.81           C  
ATOM    424  C   ASN A  52      26.277  48.751  15.991  1.00 26.48           C  
ATOM    425  O   ASN A  52      25.743  48.478  17.062  1.00 32.47           O  
ATOM    426  CB  ASN A  52      25.643  50.565  14.392  1.00 35.00           C  
ATOM    427  CG  ASN A  52      25.427  52.085  14.223  1.00 39.31           C  
ATOM    428  ND2 ASN A  52      24.988  52.481  13.026  1.00 38.46           N  
ATOM    429  OD1 ASN A  52      25.646  52.884  15.151  1.00 41.33           O  
ATOM    430  N   VAL A  53      26.704  47.825  15.133  1.00 25.44           N  
ATOM    431  CA  VAL A  53      26.535  46.388  15.367  1.00 21.21           C  
ATOM    432  C   VAL A  53      27.099  46.044  16.732  1.00 19.05           C  
ATOM    433  O   VAL A  53      26.404  45.458  17.579  1.00 10.21           O  
ATOM    434  CB  VAL A  53      27.278  45.551  14.306  1.00 22.64           C  
ATOM    435  CG1 VAL A  53      27.190  44.069  14.636  1.00 25.30           C  
ATOM    436  CG2 VAL A  53      26.675  45.802  12.935  1.00 21.07           C  
ATOM    437  N   VAL A  54      28.356  46.446  16.937  1.00 15.28           N  
ATOM    438  CA  VAL A  54      29.086  46.232  18.186  1.00  8.68           C  
ATOM    439  C   VAL A  54      28.257  46.678  19.378  1.00 15.10           C  
ATOM    440  O   VAL A  54      28.131  45.942  20.367  1.00 19.44           O  
ATOM    441  CB  VAL A  54      30.339  47.047  18.190  1.00  2.00           C  
ATOM    442  CG1 VAL A  54      30.946  47.061  19.536  1.00  6.25           C  
ATOM    443  CG2 VAL A  54      31.279  46.508  17.201  1.00  6.23           C  
ATOM    444  N   GLY A  55      27.759  47.911  19.308  1.00 14.69           N  
ATOM    445  CA  GLY A  55      26.935  48.431  20.380  1.00 18.29           C  
ATOM    446  C   GLY A  55      25.825  47.447  20.651  1.00 18.22           C  
ATOM    447  O   GLY A  55      25.692  46.976  21.774  1.00 22.11           O  
ATOM    448  N   ASP A  56      25.080  47.097  19.609  1.00 18.70           N  
ATOM    449  CA  ASP A  56      23.979  46.149  19.711  1.00 20.39           C  
ATOM    450  C   ASP A  56      24.328  44.837  20.423  1.00 19.67           C  
ATOM    451  O   ASP A  56      23.677  44.470  21.402  1.00 19.06           O  
ATOM    452  CB  ASP A  56      23.405  45.852  18.317  1.00 26.01           C  
ATOM    453  CG  ASP A  56      22.549  46.978  17.786  1.00 23.57           C  
ATOM    454  OD1 ASP A  56      22.273  47.908  18.573  1.00 28.13           O  
ATOM    455  OD2 ASP A  56      22.145  46.920  16.600  1.00 22.28           O1-
ATOM    456  N   LEU A  57      25.350  44.141  19.931  1.00 19.13           N  
ATOM    457  CA  LEU A  57      25.792  42.877  20.520  1.00 19.24           C  
ATOM    458  C   LEU A  57      26.081  43.061  21.991  1.00 17.20           C  
ATOM    459  O   LEU A  57      25.791  42.192  22.809  1.00 18.87           O  
ATOM    460  CB  LEU A  57      27.032  42.350  19.801  1.00 19.08           C  
ATOM    461  CG  LEU A  57      26.712  41.481  18.576  1.00 20.51           C  
ATOM    462  CD1 LEU A  57      25.570  42.066  17.780  1.00 21.49           C  
ATOM    463  CD2 LEU A  57      27.934  41.302  17.678  1.00 16.89           C  
ATOM    464  N   PHE A  58      26.646  44.209  22.329  1.00 20.43           N  
ATOM    465  CA  PHE A  58      26.938  44.508  23.721  1.00 20.63           C  
ATOM    466  C   PHE A  58      25.601  44.651  24.438  1.00 24.95           C  
ATOM    467  O   PHE A  58      25.378  44.033  25.478  1.00 30.23           O  
ATOM    468  CB  PHE A  58      27.718  45.807  23.851  1.00 13.89           C  
ATOM    469  CG  PHE A  58      27.952  46.230  25.269  1.00  8.32           C  
ATOM    470  CD1 PHE A  58      26.961  46.868  25.985  1.00  8.58           C  
ATOM    471  CD2 PHE A  58      29.169  45.989  25.889  1.00 14.00           C  
ATOM    472  CE1 PHE A  58      27.184  47.263  27.303  1.00 11.67           C  
ATOM    473  CE2 PHE A  58      29.402  46.380  27.201  1.00  7.68           C  
ATOM    474  CZ  PHE A  58      28.414  47.013  27.905  1.00  8.39           C  
ATOM    475  N   GLY A  59      24.713  45.462  23.870  1.00 25.77           N  
ATOM    476  CA  GLY A  59      23.401  45.668  24.458  1.00 27.53           C  
ATOM    477  C   GLY A  59      22.622  44.383  24.699  1.00 28.01           C  
ATOM    478  O   GLY A  59      21.940  44.261  25.712  1.00 27.30           O  
ATOM    479  N   GLU A  60      22.717  43.422  23.781  1.00 30.92           N  
ATOM    480  CA  GLU A  60      22.004  42.157  23.939  1.00 31.70           C  
ATOM    481  C   GLU A  60      22.767  41.156  24.772  1.00 33.67           C  
ATOM    482  O   GLU A  60      22.417  39.983  24.816  1.00 37.68           O  
ATOM    483  CB  GLU A  60      21.638  41.552  22.586  1.00 28.08           C  
ATOM    484  CG  GLU A  60      20.495  42.272  21.901  1.00 38.32           C  
ATOM    485  CD  GLU A  60      20.111  41.665  20.559  1.00 46.30           C  
ATOM    486  OE1 GLU A  60      21.015  41.358  19.736  1.00 46.25           O  
ATOM    487  OE2 GLU A  60      18.893  41.522  20.316  1.00 55.34           O1-
ATOM    488  N   GLY A  61      23.838  41.621  25.400  1.00 36.70           N  
ATOM    489  CA  GLY A  61      24.639  40.753  26.237  1.00 36.94           C  
ATOM    490  C   GLY A  61      25.362  39.696  25.441  1.00 36.26           C  
ATOM    491  O   GLY A  61      25.914  38.758  26.028  1.00 37.07           O  
ATOM    492  N   LYS A  62      25.348  39.839  24.116  1.00 34.41           N  
ATOM    493  CA  LYS A  62      26.027  38.905  23.229  1.00 33.44           C  
ATOM    494  C   LYS A  62      27.491  39.325  23.048  1.00 29.02           C  
ATOM    495  O   LYS A  62      28.272  38.641  22.385  1.00 31.29           O  
ATOM    496  CB  LYS A  62      25.297  38.794  21.876  1.00 45.83           C  
ATOM    497  CG  LYS A  62      23.858  38.228  21.952  1.00 56.28           C  
ATOM    498  CD  LYS A  62      23.450  37.429  20.685  1.00 60.18           C  
ATOM    499  CE  LYS A  62      24.234  36.101  20.570  1.00 64.06           C  
ATOM    500  NZ  LYS A  62      23.962  35.296  19.342  1.00 64.89           N1+
ATOM    501  N   MET A  63      27.836  40.469  23.624  1.00 19.22           N  
ATOM    502  CA  MET A  63      29.186  40.989  23.581  1.00 17.07           C  
ATOM    503  C   MET A  63      29.454  41.622  24.917  1.00 19.87           C  
ATOM    504  O   MET A  63      28.534  42.146  25.541  1.00 21.85           O  
ATOM    505  CB  MET A  63      29.329  42.031  22.509  1.00 12.72           C  
ATOM    506  CG  MET A  63      29.910  41.498  21.257  1.00  5.60           C  
ATOM    507  SD  MET A  63      30.938  42.754  20.549  1.00  9.03           S  
ATOM    508  CE  MET A  63      30.502  42.663  18.861  1.00 10.17           C  
ATOM    509  N   PHE A  64      30.708  41.577  25.355  1.00 27.80           N  
ATOM    510  CA  PHE A  64      31.101  42.109  26.666  1.00 32.59           C  
ATOM    511  C   PHE A  64      32.060  43.283  26.569  1.00 27.03           C  
ATOM    512  O   PHE A  64      32.758  43.449  25.575  1.00 24.61           O  
ATOM    513  CB  PHE A  64      31.698  40.991  27.546  1.00 41.70           C  
ATOM    514  CG  PHE A  64      30.725  39.863  27.836  1.00 50.56           C  
ATOM    515  CD1 PHE A  64      29.460  40.132  28.390  1.00 51.00           C  
ATOM    516  CD2 PHE A  64      31.045  38.545  27.519  1.00 53.24           C  
ATOM    517  CE1 PHE A  64      28.540  39.109  28.620  1.00 50.60           C  
ATOM    518  CE2 PHE A  64      30.126  37.516  27.747  1.00 52.70           C  
ATOM    519  CZ  PHE A  64      28.872  37.802  28.297  1.00 49.97           C  
ATOM    520  N   LEU A  65      32.123  44.069  27.631  1.00 23.83           N  
ATOM    521  CA  LEU A  65      32.966  45.256  27.653  1.00 21.64           C  
ATOM    522  C   LEU A  65      34.409  45.100  27.180  1.00 21.14           C  
ATOM    523  O   LEU A  65      34.888  45.877  26.343  1.00 20.29           O  
ATOM    524  CB  LEU A  65      32.964  45.892  29.040  1.00 20.27           C  
ATOM    525  CG  LEU A  65      33.325  47.363  28.908  1.00 19.53           C  
ATOM    526  CD1 LEU A  65      32.041  48.175  28.687  1.00 16.12           C  
ATOM    527  CD2 LEU A  65      34.117  47.831  30.117  1.00 20.15           C  
ATOM    528  N   PRO A  66      35.111  44.072  27.668  1.00 20.81           N  
ATOM    529  CA  PRO A  66      36.500  43.921  27.221  1.00 24.20           C  
ATOM    530  C   PRO A  66      36.583  43.687  25.706  1.00 20.46           C  
ATOM    531  O   PRO A  66      37.650  43.734  25.108  1.00 16.52           O  
ATOM    532  CB  PRO A  66      36.976  42.686  28.007  1.00 29.23           C  
ATOM    533  CG  PRO A  66      36.024  42.605  29.168  1.00 25.26           C  
ATOM    534  CD  PRO A  66      34.722  42.949  28.533  1.00 21.11           C  
ATOM    535  N   GLN A  67      35.439  43.416  25.104  1.00 21.04           N  
ATOM    536  CA  GLN A  67      35.369  43.165  23.694  1.00 22.83           C  
ATOM    537  C   GLN A  67      34.980  44.439  22.967  1.00 19.10           C  
ATOM    538  O   GLN A  67      35.541  44.773  21.921  1.00 21.73           O  
ATOM    539  CB  GLN A  67      34.393  42.016  23.445  1.00 26.03           C  
ATOM    540  CG  GLN A  67      34.824  40.732  24.142  1.00 27.94           C  
ATOM    541  CD  GLN A  67      33.740  39.700  24.131  1.00 35.91           C  
ATOM    542  NE2 GLN A  67      34.120  38.436  24.191  1.00 37.93           N  
ATOM    543  OE1 GLN A  67      32.554  40.039  24.073  1.00 44.23           O  
ATOM    544  N   VAL A  68      34.053  45.184  23.541  1.00 14.98           N  
ATOM    545  CA  VAL A  68      33.674  46.429  22.919  1.00 13.92           C  
ATOM    546  C   VAL A  68      34.926  47.315  23.019  1.00 16.97           C  
ATOM    547  O   VAL A  68      35.207  48.113  22.131  1.00 15.96           O  
ATOM    548  CB  VAL A  68      32.475  47.082  23.642  1.00  8.39           C  
ATOM    549  CG1 VAL A  68      32.943  47.827  24.880  1.00  6.12           C  
ATOM    550  CG2 VAL A  68      31.744  47.994  22.713  1.00  2.00           C  
ATOM    551  N   VAL A  69      35.720  47.117  24.065  1.00 14.86           N  
ATOM    552  CA  VAL A  69      36.910  47.932  24.223  1.00 18.53           C  
ATOM    553  C   VAL A  69      37.936  47.670  23.117  1.00 20.58           C  
ATOM    554  O   VAL A  69      38.648  48.580  22.689  1.00 23.62           O  
ATOM    555  CB  VAL A  69      37.498  47.827  25.646  1.00 17.74           C  
ATOM    556  CG1 VAL A  69      38.257  46.521  25.815  1.00 26.46           C  
ATOM    557  CG2 VAL A  69      38.398  49.017  25.938  1.00 23.05           C  
ATOM    558  N   LYS A  70      38.043  46.416  22.680  1.00 17.82           N  
ATOM    559  CA  LYS A  70      38.955  46.076  21.589  1.00 13.29           C  
ATOM    560  C   LYS A  70      38.423  46.588  20.255  1.00 12.70           C  
ATOM    561  O   LYS A  70      39.181  47.073  19.415  1.00 15.73           O  
ATOM    562  CB  LYS A  70      39.213  44.567  21.551  1.00 20.00           C  
ATOM    563  CG  LYS A  70      40.410  44.116  22.376  1.00 20.00           C  
ATOM    564  CD  LYS A  70      40.584  42.605  22.319  1.00 20.00           C  
ATOM    565  CE  LYS A  70      41.009  42.149  20.932  1.00 20.00           C  
ATOM    566  NZ  LYS A  70      42.174  41.223  20.984  1.00 20.00           N1+
ATOM    567  N   SER A  71      37.111  46.480  20.059  1.00 10.35           N  
ATOM    568  CA  SER A  71      36.474  47.052  18.881  1.00  7.29           C  
ATOM    569  C   SER A  71      36.770  48.538  18.783  1.00  6.02           C  
ATOM    570  O   SER A  71      37.050  49.056  17.702  1.00  2.00           O  
ATOM    571  CB  SER A  71      34.961  46.828  18.920  1.00  2.00           C  
ATOM    572  OG  SER A  71      34.650  45.446  18.916  1.00  4.28           O  
ATOM    573  N   ALA A  72      36.742  49.210  19.928  1.00  8.86           N  
ATOM    574  CA  ALA A  72      37.110  50.612  19.996  1.00  6.77           C  
ATOM    575  C   ALA A  72      38.525  50.827  19.479  1.00  6.82           C  
ATOM    576  O   ALA A  72      38.754  51.666  18.607  1.00  2.11           O  
ATOM    577  CB  ALA A  72      36.934  51.140  21.410  1.00  2.15           C  
ATOM    578  N   ARG A  73      39.472  50.029  19.985  1.00  7.54           N  
ATOM    579  CA  ARG A  73      40.863  50.130  19.547  1.00  7.54           C  
ATOM    580  C   ARG A  73      40.961  50.122  18.019  1.00  9.63           C  
ATOM    581  O   ARG A  73      41.588  50.998  17.439  1.00 15.14           O  
ATOM    582  CB  ARG A  73      41.724  49.018  20.145  1.00  7.33           C  
ATOM    583  CG  ARG A  73      43.189  49.093  19.727  1.00 21.69           C  
ATOM    584  CD  ARG A  73      44.058  48.165  20.562  1.00 37.11           C  
ATOM    585  NE  ARG A  73      43.943  46.774  20.133  1.00 53.25           N  
ATOM    586  CZ  ARG A  73      43.335  45.824  20.837  1.00 61.14           C  
ATOM    587  NH1 ARG A  73      42.788  46.116  22.010  1.00 66.16           N1+
ATOM    588  NH2 ARG A  73      43.265  44.587  20.364  1.00 62.14           N  
ATOM    589  N   VAL A  74      40.276  49.182  17.371  1.00 13.10           N  
ATOM    590  CA  VAL A  74      40.264  49.092  15.911  1.00 11.07           C  
ATOM    591  C   VAL A  74      39.661  50.341  15.260  1.00 10.66           C  
ATOM    592  O   VAL A  74      40.306  50.942  14.408  1.00 11.38           O  
ATOM    593  CB  VAL A  74      39.477  47.881  15.450  1.00 14.00           C  
ATOM    594  CG1 VAL A  74      39.384  47.854  13.941  1.00 13.30           C  
ATOM    595  CG2 VAL A  74      40.122  46.609  15.988  1.00 14.70           C  
ATOM    596  N   MET A  75      38.446  50.730  15.652  1.00  4.80           N  
ATOM    597  CA  MET A  75      37.790  51.932  15.113  1.00  8.16           C  
ATOM    598  C   MET A  75      38.735  53.112  15.261  1.00 11.83           C  
ATOM    599  O   MET A  75      38.836  53.972  14.383  1.00  6.77           O  
ATOM    600  CB  MET A  75      36.538  52.273  15.916  1.00 12.82           C  
ATOM    601  CG  MET A  75      36.005  53.676  15.656  1.00  7.78           C  
ATOM    602  SD  MET A  75      35.479  53.857  13.930  1.00 13.25           S  
ATOM    603  CE  MET A  75      33.996  54.761  14.085  1.00  3.06           C  
ATOM    604  N   LYS A  76      39.359  53.198  16.426  1.00 12.68           N  
ATOM    605  CA  LYS A  76      40.292  54.262  16.654  1.00 13.40           C  
ATOM    606  C   LYS A  76      41.437  54.157  15.650  1.00 13.55           C  
ATOM    607  O   LYS A  76      41.790  55.152  15.032  1.00 17.98           O  
ATOM    608  CB  LYS A  76      40.807  54.228  18.090  1.00 16.45           C  
ATOM    609  CG  LYS A  76      39.875  54.917  19.083  1.00 19.41           C  
ATOM    610  CD  LYS A  76      40.481  54.957  20.477  1.00 28.65           C  
ATOM    611  CE  LYS A  76      39.722  55.914  21.416  1.00 30.76           C  
ATOM    612  NZ  LYS A  76      39.815  57.368  21.003  1.00 30.98           N1+
ATOM    613  N   GLN A  77      41.951  52.949  15.418  1.00 17.49           N  
ATOM    614  CA  GLN A  77      43.074  52.742  14.483  1.00 19.07           C  
ATOM    615  C   GLN A  77      42.717  53.137  13.052  1.00 16.34           C  
ATOM    616  O   GLN A  77      43.547  53.688  12.325  1.00 16.38           O  
ATOM    617  CB  GLN A  77      43.550  51.279  14.530  1.00 24.01           C  
ATOM    618  CG  GLN A  77      44.956  51.034  13.975  1.00 22.24           C  
ATOM    619  CD  GLN A  77      45.623  49.840  14.640  1.00 26.79           C  
ATOM    620  NE2 GLN A  77      46.622  49.255  13.975  1.00 23.15           N  
ATOM    621  OE1 GLN A  77      45.265  49.470  15.762  1.00 29.82           O  
ATOM    622  N   ALA A  78      41.474  52.867  12.665  1.00 16.14           N  
ATOM    623  CA  ALA A  78      40.981  53.189  11.328  1.00 18.21           C  
ATOM    624  C   ALA A  78      40.877  54.702  11.109  1.00 19.09           C  
ATOM    625  O   ALA A  78      41.294  55.209  10.076  1.00 21.98           O  
ATOM    626  CB  ALA A  78      39.629  52.529  11.099  1.00 18.08           C  
ATOM    627  N   VAL A  79      40.326  55.426  12.085  1.00 19.01           N  
ATOM    628  CA  VAL A  79      40.185  56.890  11.985  1.00 13.74           C  
ATOM    629  C   VAL A  79      41.558  57.536  11.829  1.00 10.37           C  
ATOM    630  O   VAL A  79      41.766  58.352  10.920  1.00  8.81           O  
ATOM    631  CB  VAL A  79      39.533  57.505  13.251  1.00  8.96           C  
ATOM    632  CG1 VAL A  79      39.150  58.958  12.988  1.00  2.00           C  
ATOM    633  CG2 VAL A  79      38.343  56.685  13.701  1.00  8.83           C  
ATOM    634  N   ALA A  80      42.471  57.157  12.727  1.00  6.82           N  
ATOM    635  CA  ALA A  80      43.843  57.638  12.753  1.00  4.57           C  
ATOM    636  C   ALA A  80      44.403  57.525  11.365  1.00 13.48           C  
ATOM    637  O   ALA A  80      44.838  58.522  10.794  1.00 21.74           O  
ATOM    638  CB  ALA A  80      44.655  56.806  13.677  1.00  2.00           C  
ATOM    639  N   TYR A  81      44.375  56.310  10.813  1.00 16.24           N  
ATOM    640  CA  TYR A  81      44.884  56.089   9.466  1.00 10.20           C  
ATOM    641  C   TYR A  81      44.305  57.149   8.528  1.00  8.10           C  
ATOM    642  O   TYR A  81      45.036  57.741   7.749  1.00 12.88           O  
ATOM    643  CB  TYR A  81      44.531  54.679   8.946  1.00  8.89           C  
ATOM    644  CG  TYR A  81      45.001  54.431   7.515  1.00 14.42           C  
ATOM    645  CD1 TYR A  81      46.349  54.531   7.182  1.00 15.55           C  
ATOM    646  CD2 TYR A  81      44.107  54.148   6.496  1.00 14.45           C  
ATOM    647  CE1 TYR A  81      46.795  54.363   5.890  1.00 10.56           C  
ATOM    648  CE2 TYR A  81      44.551  53.975   5.187  1.00 16.87           C  
ATOM    649  CZ  TYR A  81      45.903  54.085   4.892  1.00 13.82           C  
ATOM    650  OH  TYR A  81      46.377  53.925   3.606  1.00 19.10           O  
ATOM    651  N   LEU A  82      43.009  57.415   8.647  1.00  6.29           N  
ATOM    652  CA  LEU A  82      42.349  58.378   7.795  1.00  7.75           C  
ATOM    653  C   LEU A  82      42.672  59.844   8.005  1.00 10.22           C  
ATOM    654  O   LEU A  82      42.755  60.588   7.035  1.00 13.30           O  
ATOM    655  CB  LEU A  82      40.842  58.173   7.853  1.00  6.03           C  
ATOM    656  CG  LEU A  82      40.362  56.908   7.153  1.00  4.31           C  
ATOM    657  CD1 LEU A  82      38.898  56.759   7.374  1.00  2.00           C  
ATOM    658  CD2 LEU A  82      40.649  56.969   5.681  1.00  2.00           C  
ATOM    659  N   GLU A  83      42.885  60.262   9.248  1.00 11.44           N  
ATOM    660  CA  GLU A  83      43.172  61.670   9.544  1.00  9.42           C  
ATOM    661  C   GLU A  83      44.060  62.464   8.580  1.00  7.87           C  
ATOM    662  O   GLU A  83      43.616  63.485   8.080  1.00 11.15           O  
ATOM    663  CB  GLU A  83      43.640  61.862  10.984  1.00 13.51           C  
ATOM    664  CG  GLU A  83      42.512  61.826  12.006  1.00 20.77           C  
ATOM    665  CD  GLU A  83      42.964  62.100  13.434  1.00 24.41           C  
ATOM    666  OE1 GLU A  83      44.134  62.493  13.653  1.00 26.75           O  
ATOM    667  OE2 GLU A  83      42.126  61.934  14.345  1.00 26.11           O1-
ATOM    668  N   PRO A  84      45.297  62.007   8.279  1.00  4.23           N  
ATOM    669  CA  PRO A  84      46.107  62.803   7.353  1.00  3.50           C  
ATOM    670  C   PRO A  84      45.478  62.907   5.974  1.00  2.83           C  
ATOM    671  O   PRO A  84      45.589  63.930   5.321  1.00  2.48           O  
ATOM    672  CB  PRO A  84      47.421  62.046   7.306  1.00  2.00           C  
ATOM    673  CG  PRO A  84      47.011  60.690   7.483  1.00  4.18           C  
ATOM    674  CD  PRO A  84      46.019  60.776   8.625  1.00  2.00           C  
ATOM    675  N   PHE A  85      44.796  61.870   5.525  1.00 10.57           N  
ATOM    676  CA  PHE A  85      44.148  61.951   4.219  1.00 20.79           C  
ATOM    677  C   PHE A  85      43.067  63.049   4.252  1.00 20.72           C  
ATOM    678  O   PHE A  85      42.682  63.597   3.205  1.00 22.39           O  
ATOM    679  CB  PHE A  85      43.528  60.600   3.826  1.00 20.37           C  
ATOM    680  CG  PHE A  85      44.535  59.526   3.566  1.00 10.80           C  
ATOM    681  CD1 PHE A  85      45.059  59.357   2.306  1.00  8.69           C  
ATOM    682  CD2 PHE A  85      44.956  58.691   4.579  1.00 10.45           C  
ATOM    683  CE1 PHE A  85      45.987  58.367   2.054  1.00  9.73           C  
ATOM    684  CE2 PHE A  85      45.882  57.700   4.341  1.00  9.68           C  
ATOM    685  CZ  PHE A  85      46.403  57.540   3.064  1.00 11.75           C  
ATOM    686  N   ILE A  86      42.571  63.341   5.457  1.00 17.77           N  
ATOM    687  CA  ILE A  86      41.580  64.388   5.641  1.00 21.76           C  
ATOM    688  C   ILE A  86      42.302  65.744   5.647  1.00 24.63           C  
ATOM    689  O   ILE A  86      41.931  66.687   4.942  1.00 20.87           O  
ATOM    690  CB  ILE A  86      40.822  64.228   6.972  1.00 17.82           C  
ATOM    691  CG1 ILE A  86      40.120  62.873   7.034  1.00 20.79           C  
ATOM    692  CG2 ILE A  86      39.805  65.350   7.122  1.00 19.62           C  
ATOM    693  CD1 ILE A  86      39.294  62.691   8.296  1.00 20.10           C  
ATOM    694  N   GLU A  87      43.342  65.834   6.456  1.00 29.72           N  
ATOM    695  CA  GLU A  87      44.107  67.058   6.557  1.00 29.17           C  
ATOM    696  C   GLU A  87      44.678  67.457   5.195  1.00 28.66           C  
ATOM    697  O   GLU A  87      44.676  68.627   4.835  1.00 32.54           O  
ATOM    698  CB  GLU A  87      45.229  66.900   7.583  1.00 30.98           C  
ATOM    699  CG  GLU A  87      45.703  68.224   8.120  1.00 38.66           C  
ATOM    700  CD  GLU A  87      47.117  68.188   8.650  1.00 43.71           C  
ATOM    701  OE1 GLU A  87      47.292  67.760   9.820  1.00 47.47           O  
ATOM    702  OE2 GLU A  87      48.040  68.598   7.900  1.00 46.77           O1-
ATOM    703  N   ALA A  88      45.142  66.485   4.424  1.00 26.24           N  
ATOM    704  CA  ALA A  88      45.706  66.780   3.116  1.00 29.79           C  
ATOM    705  C   ALA A  88      44.600  67.062   2.111  1.00 35.09           C  
ATOM    706  O   ALA A  88      44.861  67.203   0.905  1.00 31.37           O  
ATOM    707  CB  ALA A  88      46.554  65.625   2.647  1.00 28.61           C  
ATOM    708  N   SER A  89      43.374  67.161   2.628  1.00 39.06           N  
ATOM    709  CA  SER A  89      42.182  67.387   1.818  1.00 45.19           C  
ATOM    710  C   SER A  89      41.752  68.843   1.699  1.00 45.89           C  
ATOM    711  O   SER A  89      41.144  69.226   0.701  1.00 47.40           O  
ATOM    712  CB  SER A  89      41.015  66.525   2.348  1.00 47.72           C  
ATOM    713  OG  SER A  89      39.787  66.742   1.662  1.00 48.11           O  
ATOM    714  N   LYS A  90      42.092  69.666   2.684  1.00 47.17           N  
ATOM    715  CA  LYS A  90      41.690  71.060   2.635  1.00 52.52           C  
ATOM    716  C   LYS A  90      42.350  71.916   3.700  1.00 59.36           C  
ATOM    717  O   LYS A  90      42.546  71.479   4.841  1.00 58.41           O  
ATOM    718  CB  LYS A  90      40.169  71.154   2.776  1.00 50.80           C  
ATOM    719  CG  LYS A  90      39.587  72.543   2.578  1.00 54.24           C  
ATOM    720  CD  LYS A  90      39.895  73.098   1.188  1.00 55.59           C  
ATOM    721  CE  LYS A  90      39.030  74.306   0.876  1.00 56.42           C  
ATOM    722  NZ  LYS A  90      39.056  75.293   1.998  1.00 58.54           N1+
ATOM    723  N   GLU A  91      42.690  73.144   3.318  1.00 68.52           N  
ATOM    724  CA  GLU A  91      43.316  74.081   4.246  1.00 78.69           C  
ATOM    725  C   GLU A  91      42.921  75.544   4.011  1.00 83.81           C  
ATOM    726  O   GLU A  91      43.280  76.407   4.816  1.00 85.74           O  
ATOM    727  CB  GLU A  91      44.851  73.978   4.175  1.00 80.24           C  
ATOM    728  CG  GLU A  91      45.444  72.605   4.464  1.00 85.52           C  
ATOM    729  CD  GLU A  91      45.962  71.907   3.214  1.00 87.86           C  
ATOM    730  OE1 GLU A  91      46.311  72.607   2.238  1.00 89.77           O  
ATOM    731  OE2 GLU A  91      46.033  70.656   3.215  1.00 89.60           O1-
ATOM    732  N   GLN A  92      42.134  75.813   2.968  1.00 86.12           N  
ATOM    733  CA  GLN A  92      41.752  77.183   2.602  1.00 88.97           C  
ATOM    734  C   GLN A  92      42.879  78.185   2.856  1.00 90.75           C  
ATOM    735  O   GLN A  92      43.800  78.291   2.046  1.00 93.43           O  
ATOM    736  CB  GLN A  92      40.448  77.661   3.250  1.00 92.44           C  
ATOM    737  CG  GLN A  92      40.057  79.073   2.786  1.00 95.37           C  
ATOM    738  CD  GLN A  92      38.713  79.543   3.304  1.00 97.74           C  
ATOM    739  NE2 GLN A  92      38.660  79.920   4.581  1.00 98.37           N  
ATOM    740  OE1 GLN A  92      37.732  79.586   2.554  1.00 96.53           O  
ATOM    741  N   GLY A  93      42.846  78.863   4.001  1.00 91.21           N  
ATOM    742  CA  GLY A  93      43.874  79.846   4.298  1.00 90.28           C  
ATOM    743  C   GLY A  93      43.886  80.367   5.718  1.00 90.03           C  
ATOM    744  O   GLY A  93      44.969  80.600   6.273  1.00 90.27           O  
ATOM    745  N   LYS A  94      42.703  80.555   6.314  1.00 85.41           N  
ATOM    746  CA  LYS A  94      42.625  81.067   7.684  1.00 79.18           C  
ATOM    747  C   LYS A  94      41.386  80.590   8.440  1.00 74.07           C  
ATOM    748  O   LYS A  94      40.485  79.984   7.863  1.00 71.53           O  
ATOM    749  CB  LYS A  94      42.685  82.606   7.695  1.00 79.61           C  
ATOM    750  CG  LYS A  94      43.113  83.210   9.039  1.00 77.53           C  
ATOM    751  CD  LYS A  94      44.440  82.603   9.507  1.00 78.26           C  
ATOM    752  CE  LYS A  94      44.844  83.061  10.910  1.00 80.79           C  
ATOM    753  NZ  LYS A  94      43.944  82.573  12.005  1.00 75.74           N1+
ATOM    754  N   THR A  95      41.360  80.919   9.729  1.00 66.53           N  
ATOM    755  CA  THR A  95      40.303  80.560  10.664  1.00 64.12           C  
ATOM    756  C   THR A  95      38.948  81.202  10.400  1.00 61.33           C  
ATOM    757  O   THR A  95      38.845  82.409  10.179  1.00 62.93           O  
ATOM    758  CB  THR A  95      40.738  80.881  12.118  1.00 65.16           C  
ATOM    759  CG2 THR A  95      40.752  82.382  12.375  1.00 66.95           C  
ATOM    760  OG1 THR A  95      39.840  80.255  13.039  1.00 66.18           O  
ATOM    761  N   ASN A  96      37.912  80.375  10.440  1.00 55.15           N  
ATOM    762  CA  ASN A  96      36.547  80.824  10.225  1.00 50.84           C  
ATOM    763  C   ASN A  96      35.883  81.081  11.580  1.00 47.80           C  
ATOM    764  O   ASN A  96      35.060  81.984  11.724  1.00 49.97           O  
ATOM    765  CB  ASN A  96      35.758  79.759   9.454  1.00 53.58           C  
ATOM    766  CG  ASN A  96      36.295  79.532   8.041  1.00 59.32           C  
ATOM    767  ND2 ASN A  96      36.380  78.266   7.638  1.00 61.15           N  
ATOM    768  OD1 ASN A  96      36.620  80.486   7.316  1.00 62.91           O  
ATOM    769  N   GLY A  97      36.282  80.313  12.586  1.00 44.51           N  
ATOM    770  CA  GLY A  97      35.702  80.462  13.907  1.00 37.40           C  
ATOM    771  C   GLY A  97      36.535  79.751  14.949  1.00 31.84           C  
ATOM    772  O   GLY A  97      37.704  79.478  14.734  1.00 37.27           O  
ATOM    773  N   LYS A  98      35.937  79.450  16.089  1.00 32.44           N  
ATOM    774  CA  LYS A  98      36.639  78.746  17.159  1.00 32.07           C  
ATOM    775  C   LYS A  98      35.589  78.048  17.999  1.00 29.20           C  
ATOM    776  O   LYS A  98      34.552  78.627  18.322  1.00 29.07           O  
ATOM    777  CB  LYS A  98      37.489  79.692  18.020  1.00 32.08           C  
ATOM    778  CG  LYS A  98      38.235  78.970  19.117  1.00 31.94           C  
ATOM    779  CD  LYS A  98      38.976  79.921  20.036  1.00 38.10           C  
ATOM    780  CE  LYS A  98      40.305  80.424  19.463  1.00 36.48           C  
ATOM    781  NZ  LYS A  98      41.069  81.283  20.456  1.00 33.14           N1+
ATOM    782  N   MET A  99      35.871  76.809  18.358  1.00 28.18           N  
ATOM    783  CA  MET A  99      34.931  76.017  19.106  1.00 27.13           C  
ATOM    784  C   MET A  99      35.617  75.291  20.227  1.00 25.71           C  
ATOM    785  O   MET A  99      36.772  74.867  20.096  1.00 29.77           O  
ATOM    786  CB  MET A  99      34.283  74.986  18.167  1.00 25.24           C  
ATOM    787  CG  MET A  99      33.342  74.006  18.855  1.00 21.81           C  
ATOM    788  SD  MET A  99      32.004  73.505  17.751  1.00 29.51           S  
ATOM    789  CE  MET A  99      32.162  71.738  17.763  1.00 21.83           C  
ATOM    790  N   VAL A 100      34.935  75.232  21.361  1.00 19.46           N  
ATOM    791  CA  VAL A 100      35.432  74.466  22.481  1.00 16.25           C  
ATOM    792  C   VAL A 100      34.446  73.298  22.529  1.00 17.15           C  
ATOM    793  O   VAL A 100      33.242  73.495  22.710  1.00 19.32           O  
ATOM    794  CB  VAL A 100      35.445  75.252  23.796  1.00  9.62           C  
ATOM    795  CG1 VAL A 100      34.167  76.000  23.952  1.00 18.00           C  
ATOM    796  CG2 VAL A 100      35.623  74.293  24.962  1.00 10.65           C  
ATOM    797  N   ILE A 101      34.949  72.105  22.218  1.00 16.26           N  
ATOM    798  CA  ILE A 101      34.147  70.897  22.221  1.00  6.87           C  
ATOM    799  C   ILE A 101      34.644  70.029  23.386  1.00  7.18           C  
ATOM    800  O   ILE A 101      35.796  70.145  23.837  1.00  2.58           O  
ATOM    801  CB  ILE A 101      34.233  70.163  20.849  1.00  7.77           C  
ATOM    802  CG1 ILE A 101      33.098  69.149  20.702  1.00  2.74           C  
ATOM    803  CG2 ILE A 101      35.577  69.466  20.665  1.00  9.32           C  
ATOM    804  CD1 ILE A 101      32.853  68.750  19.280  1.00  2.00           C  
ATOM    805  N   ALA A 102      33.752  69.221  23.934  1.00  6.48           N  
ATOM    806  CA  ALA A 102      34.105  68.387  25.063  1.00  7.55           C  
ATOM    807  C   ALA A 102      33.035  67.367  25.373  1.00  8.62           C  
ATOM    808  O   ALA A 102      31.834  67.583  25.112  1.00  4.57           O  
ATOM    809  CB  ALA A 102      34.316  69.254  26.267  1.00  6.93           C  
ATOM    810  N   THR A 103      33.479  66.229  25.889  1.00  7.86           N  
ATOM    811  CA  THR A 103      32.551  65.201  26.267  1.00  7.24           C  
ATOM    812  C   THR A 103      32.173  65.443  27.707  1.00 10.07           C  
ATOM    813  O   THR A 103      33.022  65.538  28.604  1.00  6.12           O  
ATOM    814  CB  THR A 103      33.107  63.821  26.110  1.00 11.38           C  
ATOM    815  CG2 THR A 103      32.030  62.807  26.451  1.00  5.94           C  
ATOM    816  OG1 THR A 103      33.523  63.633  24.747  1.00 17.99           O  
ATOM    817  N   VAL A 104      30.867  65.587  27.873  1.00 11.30           N  
ATOM    818  CA  VAL A 104      30.198  65.861  29.122  1.00  4.56           C  
ATOM    819  C   VAL A 104      30.684  65.036  30.337  1.00  5.87           C  
ATOM    820  O   VAL A 104      31.397  64.035  30.203  1.00  2.00           O  
ATOM    821  CB  VAL A 104      28.672  65.809  28.837  1.00  2.00           C  
ATOM    822  CG1 VAL A 104      27.905  65.039  29.870  1.00  3.00           C  
ATOM    823  CG2 VAL A 104      28.152  67.202  28.730  1.00  2.41           C  
ATOM    824  N   LYS A 105      30.365  65.522  31.530  1.00 10.32           N  
ATOM    825  CA  LYS A 105      30.761  64.863  32.776  1.00 10.17           C  
ATOM    826  C   LYS A 105      30.289  63.430  32.989  1.00  7.31           C  
ATOM    827  O   LYS A 105      29.121  63.098  32.808  1.00  2.27           O  
ATOM    828  CB  LYS A 105      30.299  65.676  33.974  1.00  9.34           C  
ATOM    829  CG  LYS A 105      30.706  65.074  35.300  1.00 15.81           C  
ATOM    830  CD  LYS A 105      30.034  65.787  36.446  1.00 25.49           C  
ATOM    831  CE  LYS A 105      30.332  65.123  37.782  1.00 33.00           C  
ATOM    832  NZ  LYS A 105      29.503  65.732  38.875  1.00 42.95           N1+
ATOM    833  N   GLY A 106      31.199  62.607  33.489  1.00 13.75           N  
ATOM    834  CA  GLY A 106      30.851  61.230  33.789  1.00 15.42           C  
ATOM    835  C   GLY A 106      30.695  60.369  32.562  1.00 12.31           C  
ATOM    836  O   GLY A 106      30.253  59.214  32.646  1.00  4.68           O  
ATOM    837  N   ASP A 107      31.027  60.956  31.415  1.00 12.32           N  
ATOM    838  CA  ASP A 107      30.962  60.257  30.142  1.00 12.03           C  
ATOM    839  C   ASP A 107      32.399  60.167  29.671  1.00 10.23           C  
ATOM    840  O   ASP A 107      33.167  61.124  29.791  1.00 14.21           O  
ATOM    841  CB  ASP A 107      30.110  61.021  29.117  1.00  5.08           C  
ATOM    842  CG  ASP A 107      29.578  60.135  28.053  1.00  2.83           C  
ATOM    843  OD1 ASP A 107      30.276  59.198  27.624  1.00 13.72           O  
ATOM    844  OD2 ASP A 107      28.435  60.351  27.644  1.00  7.09           O1-
ATOM    845  N   VAL A 108      32.764  59.032  29.112  1.00  3.30           N  
ATOM    846  CA  VAL A 108      34.118  58.893  28.691  1.00  2.00           C  
ATOM    847  C   VAL A 108      34.218  58.533  27.225  1.00  2.00           C  
ATOM    848  O   VAL A 108      35.309  58.450  26.685  1.00  3.47           O  
ATOM    849  CB  VAL A 108      34.784  57.890  29.571  1.00  3.18           C  
ATOM    850  CG1 VAL A 108      34.322  56.489  29.213  1.00 10.63           C  
ATOM    851  CG2 VAL A 108      36.274  58.046  29.495  1.00 18.51           C  
ATOM    852  N   HIS A 109      33.074  58.358  26.574  1.00  2.00           N  
ATOM    853  CA  HIS A 109      33.035  58.039  25.157  1.00  2.00           C  
ATOM    854  C   HIS A 109      33.575  59.265  24.431  1.00  2.00           C  
ATOM    855  O   HIS A 109      33.223  60.369  24.795  1.00  2.00           O  
ATOM    856  CB  HIS A 109      31.592  57.823  24.702  1.00  2.00           C  
ATOM    857  CG  HIS A 109      30.943  56.615  25.283  1.00  9.04           C  
ATOM    858  CD2 HIS A 109      30.809  55.361  24.760  1.00 12.63           C  
ATOM    859  ND1 HIS A 109      30.302  56.577  26.493  1.00  8.81           N  
ATOM    860  CE1 HIS A 109      29.804  55.333  26.658  1.00 14.68           C  
ATOM    861  NE2 HIS A 109      30.086  54.540  25.631  1.00 13.03           N  
ATOM    862  N   ASP A 110      34.413  59.086  23.409  1.00  7.65           N  
ATOM    863  CA  ASP A 110      34.963  60.236  22.666  1.00 11.39           C  
ATOM    864  C   ASP A 110      35.334  60.021  21.181  1.00 13.17           C  
ATOM    865  O   ASP A 110      35.781  60.950  20.502  1.00 15.25           O  
ATOM    866  CB  ASP A 110      36.180  60.806  23.394  1.00  9.99           C  
ATOM    867  CG  ASP A 110      37.405  59.925  23.269  1.00 14.25           C  
ATOM    868  OD1 ASP A 110      37.261  58.719  22.990  1.00 22.70           O  
ATOM    869  OD2 ASP A 110      38.529  60.437  23.443  1.00 24.69           O1-
ATOM    870  N   ILE A 111      35.170  58.807  20.676  1.00 11.88           N  
ATOM    871  CA  ILE A 111      35.497  58.520  19.283  1.00 10.98           C  
ATOM    872  C   ILE A 111      34.755  59.455  18.300  1.00 13.17           C  
ATOM    873  O   ILE A 111      35.235  59.698  17.200  1.00 15.20           O  
ATOM    874  CB  ILE A 111      35.198  57.035  18.949  1.00  8.88           C  
ATOM    875  CG1 ILE A 111      36.236  56.109  19.589  1.00  5.19           C  
ATOM    876  CG2 ILE A 111      35.135  56.822  17.446  1.00 13.48           C  
ATOM    877  CD1 ILE A 111      35.893  54.639  19.495  1.00  3.78           C  
ATOM    878  N   GLY A 112      33.613  59.999  18.711  1.00 15.50           N  
ATOM    879  CA  GLY A 112      32.850  60.896  17.851  1.00 18.71           C  
ATOM    880  C   GLY A 112      33.148  62.367  18.102  1.00 21.48           C  
ATOM    881  O   GLY A 112      33.148  63.176  17.173  1.00 20.46           O  
ATOM    882  N   LYS A 113      33.355  62.723  19.372  1.00 23.18           N  
ATOM    883  CA  LYS A 113      33.682  64.087  19.759  1.00 20.78           C  
ATOM    884  C   LYS A 113      34.896  64.432  18.904  1.00 21.40           C  
ATOM    885  O   LYS A 113      34.992  65.518  18.347  1.00 27.33           O  
ATOM    886  CB  LYS A 113      34.057  64.117  21.245  1.00 19.36           C  
ATOM    887  CG  LYS A 113      34.533  65.448  21.781  1.00 14.10           C  
ATOM    888  CD  LYS A 113      35.289  65.272  23.098  1.00  2.00           C  
ATOM    889  CE  LYS A 113      36.565  64.474  22.865  1.00  7.71           C  
ATOM    890  NZ  LYS A 113      37.547  64.560  23.981  1.00  7.71           N1+
ATOM    891  N   ASN A 114      35.767  63.448  18.722  1.00 20.16           N  
ATOM    892  CA  ASN A 114      36.973  63.641  17.937  1.00 23.25           C  
ATOM    893  C   ASN A 114      36.746  63.720  16.420  1.00 21.37           C  
ATOM    894  O   ASN A 114      37.279  64.600  15.766  1.00 26.22           O  
ATOM    895  CB  ASN A 114      38.015  62.578  18.280  1.00 30.02           C  
ATOM    896  CG  ASN A 114      38.503  62.663  19.727  1.00 35.27           C  
ATOM    897  ND2 ASN A 114      38.869  61.513  20.281  1.00 41.97           N  
ATOM    898  OD1 ASN A 114      38.587  63.743  20.326  1.00 35.18           O  
ATOM    899  N   ILE A 115      35.952  62.825  15.848  1.00 18.18           N  
ATOM    900  CA  ILE A 115      35.697  62.875  14.405  1.00 14.62           C  
ATOM    901  C   ILE A 115      35.124  64.226  14.010  1.00 18.31           C  
ATOM    902  O   ILE A 115      35.520  64.797  12.993  1.00 18.61           O  
ATOM    903  CB  ILE A 115      34.726  61.783  13.939  1.00 10.89           C  
ATOM    904  CG1 ILE A 115      35.350  60.398  14.187  1.00 12.18           C  
ATOM    905  CG2 ILE A 115      34.406  61.990  12.477  1.00  6.75           C  
ATOM    906  CD1 ILE A 115      34.467  59.222  13.874  1.00  7.14           C  
ATOM    907  N   VAL A 116      34.198  64.740  14.820  1.00 22.60           N  
ATOM    908  CA  VAL A 116      33.607  66.046  14.553  1.00 20.17           C  
ATOM    909  C   VAL A 116      34.718  67.117  14.703  1.00 19.60           C  
ATOM    910  O   VAL A 116      34.734  68.119  13.976  1.00 21.31           O  
ATOM    911  CB  VAL A 116      32.351  66.308  15.448  1.00 13.65           C  
ATOM    912  CG1 VAL A 116      32.750  66.494  16.872  1.00 16.41           C  
ATOM    913  CG2 VAL A 116      31.562  67.513  14.942  1.00  6.63           C  
ATOM    914  N   GLY A 117      35.671  66.872  15.598  1.00 14.34           N  
ATOM    915  CA  GLY A 117      36.779  67.800  15.768  1.00 17.53           C  
ATOM    916  C   GLY A 117      37.721  67.828  14.558  1.00 17.20           C  
ATOM    917  O   GLY A 117      38.087  68.904  14.073  1.00 21.70           O  
ATOM    918  N   VAL A 118      38.109  66.649  14.067  1.00 13.55           N  
ATOM    919  CA  VAL A 118      38.998  66.499  12.909  1.00  6.80           C  
ATOM    920  C   VAL A 118      38.360  66.996  11.619  1.00  8.25           C  
ATOM    921  O   VAL A 118      39.054  67.372  10.678  1.00  6.66           O  
ATOM    922  CB  VAL A 118      39.415  65.029  12.744  1.00  2.66           C  
ATOM    923  CG1 VAL A 118      39.808  64.728  11.310  1.00  2.25           C  
ATOM    924  CG2 VAL A 118      40.579  64.735  13.671  1.00  9.49           C  
ATOM    925  N   VAL A 119      37.038  66.918  11.555  1.00  9.00           N  
ATOM    926  CA  VAL A 119      36.311  67.384  10.398  1.00 13.56           C  
ATOM    927  C   VAL A 119      36.329  68.911  10.438  1.00 21.59           C  
ATOM    928  O   VAL A 119      36.781  69.569   9.493  1.00 24.97           O  
ATOM    929  CB  VAL A 119      34.863  66.838  10.423  1.00 11.37           C  
ATOM    930  CG1 VAL A 119      33.959  67.588   9.421  1.00  8.33           C  
ATOM    931  CG2 VAL A 119      34.879  65.364  10.105  1.00  4.77           C  
ATOM    932  N   LEU A 120      35.911  69.464  11.571  1.00 27.00           N  
ATOM    933  CA  LEU A 120      35.852  70.909  11.744  1.00 30.18           C  
ATOM    934  C   LEU A 120      37.206  71.576  11.503  1.00 33.59           C  
ATOM    935  O   LEU A 120      37.264  72.648  10.900  1.00 38.40           O  
ATOM    936  CB  LEU A 120      35.302  71.249  13.135  1.00 21.94           C  
ATOM    937  CG  LEU A 120      34.027  72.095  13.171  1.00 18.93           C  
ATOM    938  CD1 LEU A 120      32.950  71.549  12.272  1.00 17.47           C  
ATOM    939  CD2 LEU A 120      33.526  72.161  14.574  1.00 21.16           C  
ATOM    940  N   GLN A 121      38.280  70.910  11.919  1.00 34.88           N  
ATOM    941  CA  GLN A 121      39.640  71.421  11.762  1.00 35.38           C  
ATOM    942  C   GLN A 121      40.095  71.607  10.308  1.00 40.18           C  
ATOM    943  O   GLN A 121      40.615  72.665   9.944  1.00 42.94           O  
ATOM    944  CB  GLN A 121      40.631  70.497  12.446  1.00 34.63           C  
ATOM    945  CG  GLN A 121      40.795  70.692  13.920  1.00 35.39           C  
ATOM    946  CD  GLN A 121      41.982  69.904  14.473  1.00 40.29           C  
ATOM    947  NE2 GLN A 121      42.591  69.075  13.629  1.00 41.42           N  
ATOM    948  OE1 GLN A 121      42.351  70.044  15.639  1.00 47.40           O  
ATOM    949  N   CYS A 122      39.959  70.573   9.484  1.00 41.31           N  
ATOM    950  CA  CYS A 122      40.383  70.691   8.087  1.00 41.60           C  
ATOM    951  C   CYS A 122      39.474  71.664   7.343  1.00 44.34           C  
ATOM    952  O   CYS A 122      39.667  71.915   6.156  1.00 52.28           O  
ATOM    953  CB  CYS A 122      40.378  69.335   7.377  1.00 36.10           C  
ATOM    954  SG  CYS A 122      38.944  69.088   6.284  1.00 22.80           S  
ATOM    955  N   ASN A 123      38.435  72.156   8.014  1.00 42.32           N  
ATOM    956  CA  ASN A 123      37.535  73.116   7.380  1.00 40.46           C  
ATOM    957  C   ASN A 123      37.826  74.532   7.837  1.00 39.09           C  
ATOM    958  O   ASN A 123      37.044  75.458   7.585  1.00 39.44           O  
ATOM    959  CB  ASN A 123      36.082  72.763   7.637  1.00 44.44           C  
ATOM    960  CG  ASN A 123      35.460  72.067   6.460  1.00 48.23           C  
ATOM    961  ND2 ASN A 123      35.695  70.771   6.356  1.00 52.57           N  
ATOM    962  OD1 ASN A 123      34.827  72.699   5.612  1.00 48.08           O  
ATOM    963  N   ASN A 124      38.972  74.678   8.500  1.00 32.95           N  
ATOM    964  CA  ASN A 124      39.458  75.948   8.999  1.00 29.54           C  
ATOM    965  C   ASN A 124      38.640  76.516  10.147  1.00 29.01           C  
ATOM    966  O   ASN A 124      37.885  77.470  10.000  1.00 29.10           O  
ATOM    967  CB  ASN A 124      39.650  76.951   7.844  1.00 30.50           C  
ATOM    968  CG  ASN A 124      40.677  76.470   6.814  1.00 25.51           C  
ATOM    969  ND2 ASN A 124      41.913  76.266   7.255  1.00 25.63           N  
ATOM    970  OD1 ASN A 124      40.346  76.241   5.657  1.00 20.50           O  
ATOM    971  N   TYR A 125      38.790  75.869  11.294  1.00 30.10           N  
ATOM    972  CA  TYR A 125      38.157  76.235  12.553  1.00 32.60           C  
ATOM    973  C   TYR A 125      39.200  75.803  13.553  1.00 36.92           C  
ATOM    974  O   TYR A 125      40.040  74.949  13.243  1.00 41.37           O  
ATOM    975  CB  TYR A 125      36.860  75.473  12.784  1.00 25.49           C  
ATOM    976  CG  TYR A 125      35.748  75.954  11.888  1.00 28.68           C  
ATOM    977  CD1 TYR A 125      35.581  75.416  10.614  1.00 27.38           C  
ATOM    978  CD2 TYR A 125      34.892  76.991  12.286  1.00 29.93           C  
ATOM    979  CE1 TYR A 125      34.596  75.897   9.744  1.00 29.20           C  
ATOM    980  CE2 TYR A 125      33.902  77.485  11.423  1.00 27.07           C  
ATOM    981  CZ  TYR A 125      33.762  76.929  10.152  1.00 28.61           C  
ATOM    982  OH  TYR A 125      32.782  77.374   9.285  1.00 29.11           O  
ATOM    983  N   GLU A 126      39.221  76.439  14.712  1.00 39.18           N  
ATOM    984  CA  GLU A 126      40.200  76.083  15.719  1.00 43.68           C  
ATOM    985  C   GLU A 126      39.419  75.317  16.748  1.00 42.20           C  
ATOM    986  O   GLU A 126      38.346  75.753  17.150  1.00 51.72           O  
ATOM    987  CB  GLU A 126      40.811  77.342  16.334  1.00 49.75           C  
ATOM    988  CG  GLU A 126      41.974  77.086  17.257  1.00 54.16           C  
ATOM    989  CD  GLU A 126      42.526  78.383  17.830  1.00 62.34           C  
ATOM    990  OE1 GLU A 126      42.590  79.399  17.081  1.00 60.76           O  
ATOM    991  OE2 GLU A 126      42.877  78.382  19.036  1.00 69.44           O1-
ATOM    992  N   ILE A 127      39.899  74.152  17.141  1.00 34.15           N  
ATOM    993  CA  ILE A 127      39.142  73.410  18.111  1.00 32.02           C  
ATOM    994  C   ILE A 127      39.964  73.161  19.360  1.00 34.52           C  
ATOM    995  O   ILE A 127      41.117  72.710  19.268  1.00 38.52           O  
ATOM    996  CB  ILE A 127      38.601  72.073  17.512  1.00 26.12           C  
ATOM    997  CG1 ILE A 127      37.488  72.344  16.487  1.00 28.86           C  
ATOM    998  CG2 ILE A 127      38.065  71.167  18.611  1.00 27.28           C  
ATOM    999  CD1 ILE A 127      37.954  72.745  15.110  1.00 27.95           C  
ATOM   1000  N   VAL A 128      39.458  73.635  20.498  1.00 29.64           N  
ATOM   1001  CA  VAL A 128      40.127  73.352  21.758  1.00 27.41           C  
ATOM   1002  C   VAL A 128      39.222  72.325  22.422  1.00 26.06           C  
ATOM   1003  O   VAL A 128      38.119  72.638  22.863  1.00 26.82           O  
ATOM   1004  CB  VAL A 128      40.445  74.617  22.654  1.00 26.45           C  
ATOM   1005  CG1 VAL A 128      39.364  75.669  22.538  1.00 24.85           C  
ATOM   1006  CG2 VAL A 128      40.686  74.208  24.114  1.00 12.78           C  
ATOM   1007  N   ASP A 129      39.636  71.070  22.281  1.00 24.37           N  
ATOM   1008  CA  ASP A 129      38.945  69.910  22.818  1.00 18.55           C  
ATOM   1009  C   ASP A 129      39.360  69.708  24.261  1.00 17.28           C  
ATOM   1010  O   ASP A 129      40.479  69.307  24.554  1.00 13.77           O  
ATOM   1011  CB  ASP A 129      39.326  68.693  21.993  1.00 22.77           C  
ATOM   1012  CG  ASP A 129      38.536  67.453  22.364  1.00 30.24           C  
ATOM   1013  OD1 ASP A 129      38.300  67.217  23.570  1.00 26.06           O  
ATOM   1014  OD2 ASP A 129      38.165  66.696  21.432  1.00 32.00           O1-
ATOM   1015  N   LEU A 130      38.430  69.959  25.163  1.00 21.25           N  
ATOM   1016  CA  LEU A 130      38.700  69.824  26.586  1.00 25.46           C  
ATOM   1017  C   LEU A 130      38.756  68.374  27.073  1.00 25.49           C  
ATOM   1018  O   LEU A 130      38.980  68.119  28.260  1.00 24.71           O  
ATOM   1019  CB  LEU A 130      37.661  70.623  27.383  1.00 28.71           C  
ATOM   1020  CG  LEU A 130      37.933  72.089  27.751  1.00 30.37           C  
ATOM   1021  CD1 LEU A 130      38.734  72.832  26.700  1.00 29.46           C  
ATOM   1022  CD2 LEU A 130      36.591  72.755  27.984  1.00 34.34           C  
ATOM   1023  N   GLY A 131      38.494  67.436  26.169  1.00 23.52           N  
ATOM   1024  CA  GLY A 131      38.540  66.016  26.507  1.00 23.65           C  
ATOM   1025  C   GLY A 131      37.251  65.398  27.016  1.00 17.58           C  
ATOM   1026  O   GLY A 131      36.169  65.886  26.715  1.00 15.13           O  
ATOM   1027  N   VAL A 132      37.363  64.303  27.756  1.00 14.12           N  
ATOM   1028  CA  VAL A 132      36.174  63.644  28.294  1.00 19.49           C  
ATOM   1029  C   VAL A 132      35.929  64.034  29.749  1.00 20.18           C  
ATOM   1030  O   VAL A 132      36.802  64.560  30.425  1.00 18.71           O  
ATOM   1031  CB  VAL A 132      36.267  62.083  28.225  1.00 16.91           C  
ATOM   1032  CG1 VAL A 132      36.466  61.631  26.817  1.00 21.35           C  
ATOM   1033  CG2 VAL A 132      37.401  61.560  29.076  1.00 19.48           C  
ATOM   1034  N   MET A 133      34.719  63.775  30.217  1.00 22.14           N  
ATOM   1035  CA  MET A 133      34.345  64.034  31.605  1.00 23.94           C  
ATOM   1036  C   MET A 133      34.551  65.459  32.106  1.00 25.03           C  
ATOM   1037  O   MET A 133      34.700  65.661  33.314  1.00 25.23           O  
ATOM   1038  CB  MET A 133      35.091  63.068  32.541  1.00 24.13           C  
ATOM   1039  CG  MET A 133      34.675  61.604  32.421  1.00 28.05           C  
ATOM   1040  SD  MET A 133      35.348  60.557  33.750  1.00 20.84           S  
ATOM   1041  CE  MET A 133      34.277  61.017  35.079  1.00 24.91           C  
ATOM   1042  N   VAL A 134      34.518  66.447  31.215  1.00 21.94           N  
ATOM   1043  CA  VAL A 134      34.719  67.835  31.645  1.00 20.89           C  
ATOM   1044  C   VAL A 134      33.487  68.514  32.307  1.00 28.11           C  
ATOM   1045  O   VAL A 134      32.359  68.512  31.754  1.00 26.27           O  
ATOM   1046  CB  VAL A 134      35.325  68.682  30.517  1.00 10.93           C  
ATOM   1047  CG1 VAL A 134      34.505  68.542  29.290  1.00  2.00           C  
ATOM   1048  CG2 VAL A 134      35.443  70.112  30.957  1.00 17.44           C  
ATOM   1049  N   PRO A 135      33.682  69.068  33.529  1.00 29.14           N  
ATOM   1050  CA  PRO A 135      32.636  69.740  34.304  1.00 26.19           C  
ATOM   1051  C   PRO A 135      32.173  71.015  33.651  1.00 26.28           C  
ATOM   1052  O   PRO A 135      32.963  71.680  32.964  1.00 26.97           O  
ATOM   1053  CB  PRO A 135      33.332  70.032  35.629  1.00 22.31           C  
ATOM   1054  CG  PRO A 135      34.315  68.943  35.729  1.00 26.77           C  
ATOM   1055  CD  PRO A 135      34.900  68.972  34.342  1.00 29.16           C  
ATOM   1056  N   ALA A 136      30.906  71.359  33.899  1.00 21.80           N  
ATOM   1057  CA  ALA A 136      30.304  72.561  33.341  1.00 19.10           C  
ATOM   1058  C   ALA A 136      31.226  73.764  33.526  1.00 22.21           C  
ATOM   1059  O   ALA A 136      31.651  74.401  32.548  1.00 19.68           O  
ATOM   1060  CB  ALA A 136      28.975  72.819  33.991  1.00 10.38           C  
ATOM   1061  N   GLU A 137      31.595  74.010  34.785  1.00 29.41           N  
ATOM   1062  CA  GLU A 137      32.457  75.134  35.151  1.00 33.30           C  
ATOM   1063  C   GLU A 137      33.703  75.300  34.265  1.00 34.32           C  
ATOM   1064  O   GLU A 137      33.987  76.406  33.788  1.00 36.55           O  
ATOM   1065  CB  GLU A 137      32.859  75.040  36.622  1.00 36.57           C  
ATOM   1066  CG  GLU A 137      33.424  76.344  37.162  1.00 47.21           C  
ATOM   1067  CD  GLU A 137      32.359  77.427  37.369  1.00 53.94           C  
ATOM   1068  OE1 GLU A 137      31.558  77.696  36.433  1.00 52.54           O  
ATOM   1069  OE2 GLU A 137      32.327  78.007  38.484  1.00 55.86           O1-
ATOM   1070  N   LYS A 138      34.421  74.199  34.037  1.00 30.01           N  
ATOM   1071  CA  LYS A 138      35.615  74.201  33.202  1.00 22.48           C  
ATOM   1072  C   LYS A 138      35.319  74.478  31.733  1.00 22.32           C  
ATOM   1073  O   LYS A 138      36.153  75.069  31.036  1.00 16.39           O  
ATOM   1074  CB  LYS A 138      36.362  72.887  33.315  1.00 24.65           C  
ATOM   1075  CG  LYS A 138      37.517  72.833  32.368  1.00 31.24           C  
ATOM   1076  CD  LYS A 138      38.451  71.697  32.679  1.00 47.35           C  
ATOM   1077  CE  LYS A 138      39.711  71.798  31.817  1.00 55.97           C  
ATOM   1078  NZ  LYS A 138      40.473  73.087  32.017  1.00 58.54           N1+
ATOM   1079  N   ILE A 139      34.134  74.066  31.270  1.00 21.86           N  
ATOM   1080  CA  ILE A 139      33.731  74.293  29.880  1.00 21.13           C  
ATOM   1081  C   ILE A 139      33.545  75.800  29.672  1.00 25.15           C  
ATOM   1082  O   ILE A 139      34.130  76.397  28.749  1.00 22.76           O  
ATOM   1083  CB  ILE A 139      32.381  73.617  29.545  1.00 19.11           C  
ATOM   1084  CG1 ILE A 139      32.357  72.170  30.058  1.00  9.96           C  
ATOM   1085  CG2 ILE A 139      32.086  73.754  28.037  1.00 17.46           C  
ATOM   1086  CD1 ILE A 139      32.158  71.120  29.000  1.00 14.04           C  
ATOM   1087  N   LEU A 140      32.728  76.406  30.544  1.00 26.00           N  
ATOM   1088  CA  LEU A 140      32.460  77.832  30.479  1.00 19.49           C  
ATOM   1089  C   LEU A 140      33.721  78.640  30.668  1.00 20.79           C  
ATOM   1090  O   LEU A 140      34.052  79.458  29.810  1.00 17.99           O  
ATOM   1091  CB  LEU A 140      31.392  78.221  31.479  1.00 15.32           C  
ATOM   1092  CG  LEU A 140      29.966  77.958  30.980  1.00 24.96           C  
ATOM   1093  CD1 LEU A 140      29.931  77.311  29.587  1.00 20.36           C  
ATOM   1094  CD2 LEU A 140      29.228  77.109  31.982  1.00 24.57           C  
ATOM   1095  N   ARG A 141      34.481  78.340  31.724  1.00 21.71           N  
ATOM   1096  CA  ARG A 141      35.728  79.060  31.972  1.00 24.48           C  
ATOM   1097  C   ARG A 141      36.591  79.103  30.718  1.00 26.12           C  
ATOM   1098  O   ARG A 141      37.138  80.162  30.382  1.00 28.41           O  
ATOM   1099  CB  ARG A 141      36.532  78.462  33.129  1.00 29.35           C  
ATOM   1100  CG  ARG A 141      38.009  78.942  33.140  1.00 40.19           C  
ATOM   1101  CD  ARG A 141      38.720  78.852  34.505  1.00 47.39           C  
ATOM   1102  NE  ARG A 141      39.171  77.511  34.878  1.00 49.88           N  
ATOM   1103  CZ  ARG A 141      38.501  76.677  35.680  1.00 53.32           C  
ATOM   1104  NH1 ARG A 141      37.319  77.027  36.207  1.00 50.22           N1+
ATOM   1105  NH2 ARG A 141      39.040  75.497  35.990  1.00 52.97           N  
ATOM   1106  N   THR A 142      36.690  77.971  30.019  1.00 23.94           N  
ATOM   1107  CA  THR A 142      37.485  77.892  28.792  1.00 21.56           C  
ATOM   1108  C   THR A 142      36.784  78.607  27.651  1.00 25.68           C  
ATOM   1109  O   THR A 142      37.425  79.259  26.830  1.00 28.58           O  
ATOM   1110  CB  THR A 142      37.751  76.446  28.376  1.00 18.52           C  
ATOM   1111  CG2 THR A 142      38.616  76.403  27.161  1.00 15.70           C  
ATOM   1112  OG1 THR A 142      38.401  75.742  29.443  1.00 16.61           O  
ATOM   1113  N   ALA A 143      35.466  78.486  27.594  1.00 28.92           N  
ATOM   1114  CA  ALA A 143      34.702  79.147  26.547  1.00 36.34           C  
ATOM   1115  C   ALA A 143      34.974  80.652  26.569  1.00 38.93           C  
ATOM   1116  O   ALA A 143      35.142  81.290  25.511  1.00 39.76           O  
ATOM   1117  CB  ALA A 143      33.222  78.882  26.737  1.00 34.93           C  
ATOM   1118  N   LYS A 144      35.030  81.200  27.784  1.00 39.98           N  
ATOM   1119  CA  LYS A 144      35.281  82.623  28.008  1.00 40.09           C  
ATOM   1120  C   LYS A 144      36.724  82.975  27.698  1.00 42.21           C  
ATOM   1121  O   LYS A 144      36.999  83.784  26.807  1.00 47.23           O  
ATOM   1122  CB  LYS A 144      34.979  83.010  29.457  1.00 37.89           C  
ATOM   1123  CG  LYS A 144      33.528  82.846  29.878  1.00 38.90           C  
ATOM   1124  CD  LYS A 144      33.268  83.461  31.253  1.00 41.83           C  
ATOM   1125  CE  LYS A 144      34.179  82.881  32.345  1.00 44.10           C  
ATOM   1126  NZ  LYS A 144      34.031  83.517  33.702  1.00 41.82           N1+
ATOM   1127  N   GLU A 145      37.641  82.352  28.424  1.00 39.53           N  
ATOM   1128  CA  GLU A 145      39.053  82.610  28.232  1.00 40.25           C  
ATOM   1129  C   GLU A 145      39.473  82.556  26.772  1.00 39.17           C  
ATOM   1130  O   GLU A 145      40.082  83.491  26.246  1.00 42.19           O  
ATOM   1131  CB  GLU A 145      39.883  81.634  29.060  1.00 42.79           C  
ATOM   1132  CG  GLU A 145      39.655  81.759  30.556  1.00 58.65           C  
ATOM   1133  CD  GLU A 145      40.757  81.107  31.392  1.00 67.92           C  
ATOM   1134  OE1 GLU A 145      41.294  80.054  30.959  1.00 72.59           O  
ATOM   1135  OE2 GLU A 145      41.097  81.655  32.474  1.00 69.68           O1-
ATOM   1136  N   VAL A 146      39.048  81.510  26.082  1.00 38.21           N  
ATOM   1137  CA  VAL A 146      39.439  81.343  24.697  1.00 39.26           C  
ATOM   1138  C   VAL A 146      38.546  82.106  23.722  1.00 41.65           C  
ATOM   1139  O   VAL A 146      38.868  82.206  22.538  1.00 47.04           O  
ATOM   1140  CB  VAL A 146      39.518  79.848  24.332  1.00 39.35           C  
ATOM   1141  CG1 VAL A 146      40.129  79.670  22.966  1.00 40.16           C  
ATOM   1142  CG2 VAL A 146      40.367  79.107  25.369  1.00 31.37           C  
ATOM   1143  N   ASN A 147      37.465  82.687  24.233  1.00 40.44           N  
ATOM   1144  CA  ASN A 147      36.529  83.461  23.418  1.00 40.68           C  
ATOM   1145  C   ASN A 147      36.049  82.632  22.227  1.00 40.87           C  
ATOM   1146  O   ASN A 147      36.257  82.994  21.047  1.00 41.17           O  
ATOM   1147  CB  ASN A 147      37.181  84.761  22.941  1.00 46.39           C  
ATOM   1148  CG  ASN A 147      37.343  85.786  24.063  1.00 56.33           C  
ATOM   1149  ND2 ASN A 147      38.594  86.084  24.417  1.00 59.37           N  
ATOM   1150  OD1 ASN A 147      36.358  86.314  24.601  1.00 57.94           O  
ATOM   1151  N   ALA A 148      35.407  81.510  22.546  1.00 37.16           N  
ATOM   1152  CA  ALA A 148      34.915  80.612  21.521  1.00 35.04           C  
ATOM   1153  C   ALA A 148      33.690  81.209  20.889  1.00 33.87           C  
ATOM   1154  O   ALA A 148      32.964  81.975  21.524  1.00 38.91           O  
ATOM   1155  CB  ALA A 148      34.587  79.280  22.107  1.00 39.44           C  
ATOM   1156  N   ASP A 149      33.448  80.855  19.639  1.00 28.27           N  
ATOM   1157  CA  ASP A 149      32.291  81.382  18.949  1.00 23.47           C  
ATOM   1158  C   ASP A 149      31.156  80.369  19.053  1.00 25.10           C  
ATOM   1159  O   ASP A 149      30.045  80.619  18.571  1.00 26.29           O  
ATOM   1160  CB  ASP A 149      32.637  81.679  17.496  1.00 26.69           C  
ATOM   1161  CG  ASP A 149      34.027  82.268  17.338  1.00 33.83           C  
ATOM   1162  OD1 ASP A 149      34.529  82.930  18.287  1.00 36.62           O  
ATOM   1163  OD2 ASP A 149      34.629  82.060  16.263  1.00 36.83           O1-
ATOM   1164  N   LEU A 150      31.445  79.222  19.668  1.00 19.80           N  
ATOM   1165  CA  LEU A 150      30.464  78.159  19.854  1.00 15.77           C  
ATOM   1166  C   LEU A 150      30.991  77.217  20.912  1.00 18.06           C  
ATOM   1167  O   LEU A 150      32.148  77.335  21.326  1.00 16.62           O  
ATOM   1168  CB  LEU A 150      30.263  77.327  18.581  1.00  9.81           C  
ATOM   1169  CG  LEU A 150      30.222  77.931  17.184  1.00 11.95           C  
ATOM   1170  CD1 LEU A 150      31.630  77.985  16.670  1.00 19.02           C  
ATOM   1171  CD2 LEU A 150      29.370  77.101  16.220  1.00 19.66           C  
ATOM   1172  N   ILE A 151      30.134  76.285  21.331  1.00 19.95           N  
ATOM   1173  CA  ILE A 151      30.480  75.249  22.297  1.00 17.25           C  
ATOM   1174  C   ILE A 151      29.848  73.937  21.833  1.00 12.76           C  
ATOM   1175  O   ILE A 151      28.720  73.918  21.382  1.00 12.19           O  
ATOM   1176  CB  ILE A 151      30.030  75.603  23.738  1.00 18.58           C  
ATOM   1177  CG1 ILE A 151      30.961  76.700  24.303  1.00 21.23           C  
ATOM   1178  CG2 ILE A 151      30.040  74.351  24.628  1.00 12.51           C  
ATOM   1179  CD1 ILE A 151      30.654  77.162  25.715  1.00 21.17           C  
ATOM   1180  N   GLY A 152      30.591  72.850  21.879  1.00  9.54           N  
ATOM   1181  CA  GLY A 152      30.013  71.598  21.450  1.00 13.75           C  
ATOM   1182  C   GLY A 152      30.077  70.566  22.560  1.00 16.66           C  
ATOM   1183  O   GLY A 152      31.141  70.384  23.160  1.00 20.07           O  
ATOM   1184  N   LEU A 153      28.960  69.912  22.856  1.00 12.49           N  
ATOM   1185  CA  LEU A 153      28.925  68.912  23.906  1.00  7.69           C  
ATOM   1186  C   LEU A 153      28.690  67.568  23.260  1.00 12.69           C  
ATOM   1187  O   LEU A 153      27.863  67.450  22.357  1.00 10.91           O  
ATOM   1188  CB  LEU A 153      27.780  69.208  24.892  1.00  2.00           C  
ATOM   1189  CG  LEU A 153      27.866  70.436  25.819  1.00  4.07           C  
ATOM   1190  CD1 LEU A 153      26.472  70.944  26.248  1.00  5.99           C  
ATOM   1191  CD2 LEU A 153      28.711  70.095  27.032  1.00  6.18           C  
ATOM   1192  N   SER A 154      29.471  66.572  23.658  1.00 12.90           N  
ATOM   1193  CA  SER A 154      29.277  65.222  23.139  1.00  7.87           C  
ATOM   1194  C   SER A 154      28.756  64.408  24.321  1.00  5.97           C  
ATOM   1195  O   SER A 154      29.178  64.618  25.468  1.00  9.12           O  
ATOM   1196  CB  SER A 154      30.584  64.643  22.631  1.00  4.89           C  
ATOM   1197  OG  SER A 154      30.359  63.485  21.851  1.00  2.00           O  
ATOM   1198  N   GLY A 155      27.778  63.552  24.065  1.00  4.34           N  
ATOM   1199  CA  GLY A 155      27.204  62.732  25.124  1.00  5.26           C  
ATOM   1200  C   GLY A 155      26.689  61.429  24.542  1.00  3.97           C  
ATOM   1201  O   GLY A 155      25.943  61.447  23.554  1.00  2.94           O  
ATOM   1202  N   LEU A 156      27.080  60.306  25.138  1.00  2.00           N  
ATOM   1203  CA  LEU A 156      26.676  59.009  24.631  1.00  2.00           C  
ATOM   1204  C   LEU A 156      25.934  58.117  25.587  1.00  2.00           C  
ATOM   1205  O   LEU A 156      25.433  57.066  25.194  1.00  2.00           O  
ATOM   1206  CB  LEU A 156      27.862  58.253  24.011  1.00  5.07           C  
ATOM   1207  CG  LEU A 156      28.158  58.469  22.513  1.00  2.00           C  
ATOM   1208  CD1 LEU A 156      29.096  59.620  22.345  1.00  2.00           C  
ATOM   1209  CD2 LEU A 156      28.788  57.247  21.901  1.00  2.00           C  
ATOM   1210  N   ILE A 157      25.855  58.498  26.848  1.00  4.62           N  
ATOM   1211  CA  ILE A 157      25.100  57.663  27.772  1.00  5.56           C  
ATOM   1212  C   ILE A 157      23.944  58.479  28.293  1.00  6.38           C  
ATOM   1213  O   ILE A 157      24.003  59.704  28.280  1.00  6.53           O  
ATOM   1214  CB  ILE A 157      25.959  57.091  28.931  1.00  3.16           C  
ATOM   1215  CG1 ILE A 157      26.422  58.187  29.877  1.00  2.01           C  
ATOM   1216  CG2 ILE A 157      27.159  56.348  28.372  1.00 12.96           C  
ATOM   1217  CD1 ILE A 157      27.033  57.626  31.124  1.00  2.00           C  
ATOM   1218  N   THR A 158      22.907  57.796  28.761  1.00  5.66           N  
ATOM   1219  CA  THR A 158      21.712  58.451  29.278  1.00  7.57           C  
ATOM   1220  C   THR A 158      21.967  59.610  30.273  1.00  5.70           C  
ATOM   1221  O   THR A 158      21.348  60.672  30.152  1.00 11.02           O  
ATOM   1222  CB  THR A 158      20.705  57.426  29.885  1.00 11.29           C  
ATOM   1223  CG2 THR A 158      19.404  58.129  30.185  1.00  2.63           C  
ATOM   1224  OG1 THR A 158      20.438  56.369  28.943  1.00 13.81           O  
ATOM   1225  N   PRO A 159      22.805  59.395  31.312  1.00  4.06           N  
ATOM   1226  CA  PRO A 159      23.096  60.454  32.282  1.00  3.29           C  
ATOM   1227  C   PRO A 159      23.662  61.732  31.667  1.00  3.60           C  
ATOM   1228  O   PRO A 159      23.378  62.835  32.138  1.00  6.47           O  
ATOM   1229  CB  PRO A 159      24.119  59.803  33.192  1.00  5.92           C  
ATOM   1230  CG  PRO A 159      23.631  58.426  33.279  1.00  5.29           C  
ATOM   1231  CD  PRO A 159      23.305  58.110  31.827  1.00  7.43           C  
ATOM   1232  N   SER A 160      24.473  61.585  30.631  1.00  2.47           N  
ATOM   1233  CA  SER A 160      25.045  62.740  29.971  1.00  8.39           C  
ATOM   1234  C   SER A 160      23.957  63.737  29.571  1.00 10.32           C  
ATOM   1235  O   SER A 160      24.079  64.932  29.847  1.00 12.68           O  
ATOM   1236  CB  SER A 160      25.840  62.298  28.756  1.00 10.28           C  
ATOM   1237  OG  SER A 160      26.875  61.448  29.188  1.00 16.75           O  
ATOM   1238  N   LEU A 161      22.875  63.241  28.982  1.00  6.60           N  
ATOM   1239  CA  LEU A 161      21.761  64.087  28.574  1.00  4.62           C  
ATOM   1240  C   LEU A 161      21.447  65.125  29.619  1.00  5.99           C  
ATOM   1241  O   LEU A 161      21.244  66.287  29.300  1.00  6.89           O  
ATOM   1242  CB  LEU A 161      20.500  63.253  28.337  1.00  3.41           C  
ATOM   1243  CG  LEU A 161      20.322  62.747  26.913  1.00  2.00           C  
ATOM   1244  CD1 LEU A 161      21.143  63.666  26.013  1.00  5.08           C  
ATOM   1245  CD2 LEU A 161      20.752  61.304  26.769  1.00  2.00           C  
ATOM   1246  N   ASP A 162      21.425  64.698  30.873  1.00  7.59           N  
ATOM   1247  CA  ASP A 162      21.113  65.603  31.955  1.00  8.90           C  
ATOM   1248  C   ASP A 162      22.165  66.641  32.210  1.00 13.34           C  
ATOM   1249  O   ASP A 162      21.834  67.742  32.648  1.00 17.58           O  
ATOM   1250  CB  ASP A 162      20.806  64.841  33.221  1.00  7.02           C  
ATOM   1251  CG  ASP A 162      19.345  64.523  33.339  1.00 15.10           C  
ATOM   1252  OD1 ASP A 162      18.555  65.488  33.506  1.00 16.93           O  
ATOM   1253  OD2 ASP A 162      18.985  63.320  33.231  1.00  9.81           O1-
ATOM   1254  N   GLU A 163      23.427  66.281  31.983  1.00 14.81           N  
ATOM   1255  CA  GLU A 163      24.531  67.213  32.169  1.00 17.94           C  
ATOM   1256  C   GLU A 163      24.478  68.271  31.075  1.00 15.79           C  
ATOM   1257  O   GLU A 163      24.818  69.438  31.311  1.00 16.02           O  
ATOM   1258  CB  GLU A 163      25.874  66.486  32.185  1.00 24.47           C  
ATOM   1259  CG  GLU A 163      26.467  66.325  33.590  1.00 31.69           C  
ATOM   1260  CD  GLU A 163      26.746  67.675  34.262  1.00 43.23           C  
ATOM   1261  OE1 GLU A 163      27.338  68.579  33.600  1.00 44.32           O  
ATOM   1262  OE2 GLU A 163      26.364  67.827  35.456  1.00 41.55           O1-
ATOM   1263  N   MET A 164      24.011  67.872  29.895  1.00 13.51           N  
ATOM   1264  CA  MET A 164      23.870  68.804  28.773  1.00 15.19           C  
ATOM   1265  C   MET A 164      22.856  69.850  29.181  1.00 13.92           C  
ATOM   1266  O   MET A 164      23.153  71.037  29.120  1.00 17.76           O  
ATOM   1267  CB  MET A 164      23.431  68.081  27.503  1.00 15.17           C  
ATOM   1268  CG  MET A 164      24.547  67.216  26.929  1.00 11.71           C  
ATOM   1269  SD  MET A 164      24.051  66.070  25.623  1.00  4.46           S  
ATOM   1270  CE  MET A 164      25.546  65.455  25.202  1.00  3.30           C  
ATOM   1271  N   VAL A 165      21.691  69.400  29.655  1.00 15.32           N  
ATOM   1272  CA  VAL A 165      20.623  70.292  30.129  1.00 17.94           C  
ATOM   1273  C   VAL A 165      21.200  71.188  31.207  1.00 18.94           C  
ATOM   1274  O   VAL A 165      20.883  72.376  31.297  1.00 19.33           O  
ATOM   1275  CB  VAL A 165      19.447  69.500  30.744  1.00 19.91           C  
ATOM   1276  CG1 VAL A 165      18.575  70.405  31.612  1.00 14.09           C  
ATOM   1277  CG2 VAL A 165      18.626  68.847  29.628  1.00 21.16           C  
ATOM   1278  N   ASN A 166      22.067  70.604  32.019  1.00 19.38           N  
ATOM   1279  CA  ASN A 166      22.693  71.368  33.058  1.00 22.38           C  
ATOM   1280  C   ASN A 166      23.598  72.466  32.514  1.00 24.66           C  
ATOM   1281  O   ASN A 166      23.398  73.632  32.854  1.00 33.32           O  
ATOM   1282  CB  ASN A 166      23.465  70.501  34.020  1.00 21.75           C  
ATOM   1283  CG  ASN A 166      24.020  71.302  35.144  1.00 32.09           C  
ATOM   1284  ND2 ASN A 166      25.166  71.930  34.918  1.00 32.93           N  
ATOM   1285  OD1 ASN A 166      23.386  71.425  36.189  1.00 36.78           O  
ATOM   1286  N   VAL A 167      24.565  72.149  31.652  1.00 21.44           N  
ATOM   1287  CA  VAL A 167      25.413  73.232  31.147  1.00 13.44           C  
ATOM   1288  C   VAL A 167      24.645  74.257  30.302  1.00 15.86           C  
ATOM   1289  O   VAL A 167      25.103  75.385  30.150  1.00 19.17           O  
ATOM   1290  CB  VAL A 167      26.805  72.763  30.534  1.00  5.64           C  
ATOM   1291  CG1 VAL A 167      27.005  71.282  30.712  1.00  2.00           C  
ATOM   1292  CG2 VAL A 167      27.007  73.221  29.104  1.00  2.00           C  
ATOM   1293  N   ALA A 168      23.453  73.906  29.807  1.00 16.54           N  
ATOM   1294  CA  ALA A 168      22.652  74.885  29.057  1.00 16.85           C  
ATOM   1295  C   ALA A 168      22.259  75.895  30.155  1.00 14.84           C  
ATOM   1296  O   ALA A 168      22.630  77.078  30.101  1.00 13.75           O  
ATOM   1297  CB  ALA A 168      21.394  74.231  28.414  1.00  2.00           C  
ATOM   1298  N   LYS A 169      21.642  75.388  31.219  1.00  9.02           N  
ATOM   1299  CA  LYS A 169      21.247  76.241  32.325  1.00 11.25           C  
ATOM   1300  C   LYS A 169      22.410  77.095  32.816  1.00 14.92           C  
ATOM   1301  O   LYS A 169      22.309  78.324  32.858  1.00 19.44           O  
ATOM   1302  CB  LYS A 169      20.692  75.401  33.472  1.00  5.52           C  
ATOM   1303  CG  LYS A 169      19.341  74.816  33.147  1.00  6.55           C  
ATOM   1304  CD  LYS A 169      19.100  73.547  33.909  1.00  7.09           C  
ATOM   1305  CE  LYS A 169      18.758  73.822  35.353  1.00 13.55           C  
ATOM   1306  NZ  LYS A 169      17.395  74.405  35.454  1.00 17.78           N1+
ATOM   1307  N   GLU A 170      23.541  76.457  33.099  1.00 17.85           N  
ATOM   1308  CA  GLU A 170      24.712  77.173  33.593  1.00 21.37           C  
ATOM   1309  C   GLU A 170      25.223  78.255  32.651  1.00 17.90           C  
ATOM   1310  O   GLU A 170      25.756  79.278  33.090  1.00 19.26           O  
ATOM   1311  CB  GLU A 170      25.843  76.210  33.917  1.00 28.49           C  
ATOM   1312  CG  GLU A 170      26.983  76.870  34.684  1.00 37.67           C  
ATOM   1313  CD  GLU A 170      26.528  77.544  35.972  1.00 43.54           C  
ATOM   1314  OE1 GLU A 170      25.697  76.955  36.708  1.00 41.03           O  
ATOM   1315  OE2 GLU A 170      27.013  78.665  36.249  1.00 51.50           O1-
ATOM   1316  N   MET A 171      25.088  78.028  31.356  1.00 13.96           N  
ATOM   1317  CA  MET A 171      25.528  79.020  30.400  1.00 12.34           C  
ATOM   1318  C   MET A 171      24.626  80.228  30.552  1.00 13.53           C  
ATOM   1319  O   MET A 171      25.098  81.362  30.630  1.00 12.17           O  
ATOM   1320  CB  MET A 171      25.435  78.472  28.976  1.00 11.50           C  
ATOM   1321  CG  MET A 171      26.586  77.580  28.585  1.00  7.85           C  
ATOM   1322  SD  MET A 171      26.341  76.943  26.947  1.00 12.68           S  
ATOM   1323  CE  MET A 171      27.066  78.253  26.011  1.00 15.51           C  
ATOM   1324  N   GLU A 172      23.326  79.968  30.643  1.00 18.41           N  
ATOM   1325  CA  GLU A 172      22.320  81.024  30.780  1.00 19.57           C  
ATOM   1326  C   GLU A 172      22.594  81.869  32.025  1.00 23.73           C  
ATOM   1327  O   GLU A 172      22.471  83.094  31.993  1.00 23.37           O  
ATOM   1328  CB  GLU A 172      20.924  80.405  30.864  1.00 16.90           C  
ATOM   1329  CG  GLU A 172      19.789  81.419  30.928  1.00 22.79           C  
ATOM   1330  CD  GLU A 172      19.593  82.166  29.621  1.00 25.61           C  
ATOM   1331  OE1 GLU A 172      20.449  83.011  29.286  1.00 30.91           O  
ATOM   1332  OE2 GLU A 172      18.571  81.922  28.943  1.00 22.59           O1-
ATOM   1333  N   ARG A 173      23.002  81.198  33.105  1.00 28.82           N  
ATOM   1334  CA  ARG A 173      23.346  81.870  34.358  1.00 33.11           C  
ATOM   1335  C   ARG A 173      24.453  82.898  34.145  1.00 30.07           C  
ATOM   1336  O   ARG A 173      24.345  84.043  34.585  1.00 35.05           O  
ATOM   1337  CB  ARG A 173      23.788  80.845  35.413  1.00 38.91           C  
ATOM   1338  CG  ARG A 173      23.261  81.120  36.816  1.00 51.39           C  
ATOM   1339  CD  ARG A 173      23.807  80.113  37.822  1.00 70.04           C  
ATOM   1340  NE  ARG A 173      22.904  79.920  38.956  1.00 86.52           N  
ATOM   1341  CZ  ARG A 173      23.253  79.353  40.111  1.00 92.72           C  
ATOM   1342  NH1 ARG A 173      24.533  79.151  40.398  1.00100.30           N1+
ATOM   1343  NH2 ARG A 173      22.321  78.842  40.905  1.00 93.90           N  
ATOM   1344  N   GLN A 174      25.521  82.481  33.474  1.00 23.86           N  
ATOM   1345  CA  GLN A 174      26.599  83.393  33.110  1.00 16.08           C  
ATOM   1346  C   GLN A 174      26.205  84.244  31.920  1.00 14.19           C  
ATOM   1347  O   GLN A 174      27.039  84.931  31.334  1.00 10.22           O  
ATOM   1348  CB  GLN A 174      27.888  82.618  32.852  1.00 16.18           C  
ATOM   1349  CG  GLN A 174      28.261  81.679  33.978  1.00 26.47           C  
ATOM   1350  CD  GLN A 174      29.653  81.110  33.841  1.00 31.14           C  
ATOM   1351  NE2 GLN A 174      30.105  80.016  34.442  1.00 24.72           N  
ATOM   1352  OE1 GLN A 174      30.502  81.673  33.147  1.00 28.10           O  
ATOM   1353  N   GLY A 175      24.933  84.170  31.556  1.00 15.24           N  
ATOM   1354  CA  GLY A 175      24.404  84.968  30.475  1.00 13.92           C  
ATOM   1355  C   GLY A 175      25.306  84.930  29.263  1.00 17.74           C  
ATOM   1356  O   GLY A 175      25.899  85.956  28.880  1.00 13.82           O  
ATOM   1357  N   PHE A 176      25.487  83.720  28.736  1.00 18.89           N  
ATOM   1358  CA  PHE A 176      26.281  83.484  27.540  1.00 15.39           C  
ATOM   1359  C   PHE A 176      25.355  83.781  26.398  1.00 20.32           C  
ATOM   1360  O   PHE A 176      24.140  83.910  26.584  1.00 25.32           O  
ATOM   1361  CB  PHE A 176      26.675  82.024  27.427  1.00  8.71           C  
ATOM   1362  CG  PHE A 176      28.013  81.723  27.972  1.00  7.29           C  
ATOM   1363  CD1 PHE A 176      28.158  81.355  29.295  1.00 15.09           C  
ATOM   1364  CD2 PHE A 176      29.132  81.753  27.151  1.00  7.09           C  
ATOM   1365  CE1 PHE A 176      29.405  81.011  29.797  1.00 11.55           C  
ATOM   1366  CE2 PHE A 176      30.380  81.416  27.633  1.00  6.51           C  
ATOM   1367  CZ  PHE A 176      30.521  81.040  28.960  1.00 10.65           C  
ATOM   1368  N   THR A 177      25.908  83.802  25.201  1.00 26.21           N  
ATOM   1369  CA  THR A 177      25.094  84.090  24.042  1.00 26.93           C  
ATOM   1370  C   THR A 177      25.544  83.296  22.812  1.00 27.38           C  
ATOM   1371  O   THR A 177      24.861  83.310  21.777  1.00 33.08           O  
ATOM   1372  CB  THR A 177      25.120  85.596  23.750  1.00 31.47           C  
ATOM   1373  CG2 THR A 177      26.528  86.030  23.299  1.00 35.18           C  
ATOM   1374  OG1 THR A 177      24.152  85.907  22.736  1.00 40.89           O  
ATOM   1375  N   ILE A 178      26.684  82.613  22.910  1.00 18.35           N  
ATOM   1376  CA  ILE A 178      27.165  81.830  21.779  1.00  4.85           C  
ATOM   1377  C   ILE A 178      26.254  80.662  21.580  1.00  3.55           C  
ATOM   1378  O   ILE A 178      25.520  80.262  22.484  1.00  4.48           O  
ATOM   1379  CB  ILE A 178      28.581  81.290  21.962  1.00  2.00           C  
ATOM   1380  CG1 ILE A 178      28.791  80.786  23.379  1.00  5.37           C  
ATOM   1381  CG2 ILE A 178      29.585  82.312  21.529  1.00  2.00           C  
ATOM   1382  CD1 ILE A 178      30.184  80.321  23.600  1.00 10.49           C  
ATOM   1383  N   PRO A 179      26.253  80.114  20.370  1.00  2.00           N  
ATOM   1384  CA  PRO A 179      25.376  78.976  20.128  1.00  4.13           C  
ATOM   1385  C   PRO A 179      25.957  77.725  20.760  1.00  3.07           C  
ATOM   1386  O   PRO A 179      27.184  77.564  20.842  1.00  3.84           O  
ATOM   1387  CB  PRO A 179      25.343  78.905  18.605  1.00  5.04           C  
ATOM   1388  CG  PRO A 179      26.728  79.332  18.246  1.00  3.24           C  
ATOM   1389  CD  PRO A 179      26.957  80.513  19.139  1.00  2.93           C  
ATOM   1390  N   LEU A 180      25.066  76.892  21.283  1.00  2.00           N  
ATOM   1391  CA  LEU A 180      25.437  75.636  21.901  1.00  3.95           C  
ATOM   1392  C   LEU A 180      25.021  74.501  20.953  1.00  5.77           C  
ATOM   1393  O   LEU A 180      23.860  74.428  20.519  1.00  7.98           O  
ATOM   1394  CB  LEU A 180      24.752  75.497  23.258  1.00  3.71           C  
ATOM   1395  CG  LEU A 180      24.980  74.163  23.962  1.00  7.74           C  
ATOM   1396  CD1 LEU A 180      26.428  74.007  24.350  1.00  7.65           C  
ATOM   1397  CD2 LEU A 180      24.093  74.088  25.192  1.00 18.60           C  
ATOM   1398  N   LEU A 181      25.993  73.664  20.590  1.00  5.01           N  
ATOM   1399  CA  LEU A 181      25.799  72.529  19.692  1.00  6.42           C  
ATOM   1400  C   LEU A 181      25.751  71.234  20.496  1.00  8.45           C  
ATOM   1401  O   LEU A 181      26.627  70.953  21.331  1.00  7.96           O  
ATOM   1402  CB  LEU A 181      26.941  72.475  18.671  1.00  6.09           C  
ATOM   1403  CG  LEU A 181      26.678  72.860  17.210  1.00  8.46           C  
ATOM   1404  CD1 LEU A 181      25.614  73.925  17.082  1.00 11.87           C  
ATOM   1405  CD2 LEU A 181      27.971  73.329  16.590  1.00  7.52           C  
ATOM   1406  N   ILE A 182      24.697  70.462  20.280  1.00  8.68           N  
ATOM   1407  CA  ILE A 182      24.528  69.209  21.008  1.00 12.96           C  
ATOM   1408  C   ILE A 182      24.710  68.067  20.026  1.00 16.80           C  
ATOM   1409  O   ILE A 182      24.384  68.204  18.845  1.00 18.51           O  
ATOM   1410  CB  ILE A 182      23.112  69.135  21.719  1.00 13.92           C  
ATOM   1411  CG1 ILE A 182      22.969  70.274  22.728  1.00 12.54           C  
ATOM   1412  CG2 ILE A 182      22.934  67.854  22.480  1.00  6.35           C  
ATOM   1413  CD1 ILE A 182      24.153  70.404  23.688  1.00  2.46           C  
ATOM   1414  N   GLY A 183      25.288  66.968  20.507  1.00 21.77           N  
ATOM   1415  CA  GLY A 183      25.525  65.796  19.676  1.00 19.87           C  
ATOM   1416  C   GLY A 183      25.955  64.573  20.473  1.00 19.58           C  
ATOM   1417  O   GLY A 183      26.287  64.654  21.663  1.00 21.21           O  
ATOM   1418  N   GLY A 184      25.971  63.432  19.801  1.00 15.41           N  
ATOM   1419  CA  GLY A 184      26.350  62.191  20.450  1.00  6.58           C  
ATOM   1420  C   GLY A 184      25.332  61.147  20.072  1.00  2.00           C  
ATOM   1421  O   GLY A 184      24.197  61.481  19.749  1.00  2.00           O  
ATOM   1422  N   ALA A 185      25.744  59.889  20.084  1.00  2.00           N  
ATOM   1423  CA  ALA A 185      24.865  58.777  19.733  1.00  2.00           C  
ATOM   1424  C   ALA A 185      23.539  58.750  20.470  1.00  2.73           C  
ATOM   1425  O   ALA A 185      22.524  58.392  19.890  1.00 11.09           O  
ATOM   1426  CB  ALA A 185      25.582  57.452  19.923  1.00  2.00           C  
ATOM   1427  N   THR A 186      23.523  59.091  21.752  1.00  2.00           N  
ATOM   1428  CA  THR A 186      22.255  59.052  22.462  1.00  2.00           C  
ATOM   1429  C   THR A 186      21.516  60.365  22.503  1.00  2.41           C  
ATOM   1430  O   THR A 186      20.548  60.511  23.239  1.00  3.45           O  
ATOM   1431  CB  THR A 186      22.392  58.480  23.875  1.00  7.96           C  
ATOM   1432  CG2 THR A 186      22.781  57.014  23.809  1.00 18.99           C  
ATOM   1433  OG1 THR A 186      23.385  59.204  24.598  1.00 16.98           O  
ATOM   1434  N   THR A 187      21.955  61.307  21.678  1.00  6.57           N  
ATOM   1435  CA  THR A 187      21.357  62.636  21.578  1.00  7.75           C  
ATOM   1436  C   THR A 187      20.349  62.680  20.429  1.00 13.86           C  
ATOM   1437  O   THR A 187      20.684  62.305  19.301  1.00 22.70           O  
ATOM   1438  CB  THR A 187      22.426  63.657  21.257  1.00  2.00           C  
ATOM   1439  CG2 THR A 187      21.834  64.973  21.066  1.00 11.68           C  
ATOM   1440  OG1 THR A 187      23.348  63.747  22.341  1.00 16.94           O  
ATOM   1441  N   SER A 188      19.137  63.171  20.696  1.00 13.60           N  
ATOM   1442  CA  SER A 188      18.120  63.265  19.656  1.00  9.81           C  
ATOM   1443  C   SER A 188      17.623  64.679  19.605  1.00 16.40           C  
ATOM   1444  O   SER A 188      17.664  65.377  20.618  1.00 24.95           O  
ATOM   1445  CB  SER A 188      16.922  62.338  19.954  1.00  6.65           C  
ATOM   1446  OG  SER A 188      16.213  62.693  21.135  1.00  2.00           O  
ATOM   1447  N   LYS A 189      17.117  65.090  18.446  1.00 19.99           N  
ATOM   1448  CA  LYS A 189      16.543  66.423  18.290  1.00 20.36           C  
ATOM   1449  C   LYS A 189      15.346  66.606  19.229  1.00 19.98           C  
ATOM   1450  O   LYS A 189      15.124  67.696  19.722  1.00 20.56           O  
ATOM   1451  CB  LYS A 189      16.059  66.637  16.865  1.00 21.06           C  
ATOM   1452  CG  LYS A 189      15.369  67.967  16.680  1.00 18.45           C  
ATOM   1453  CD  LYS A 189      15.054  68.218  15.232  1.00 16.94           C  
ATOM   1454  CE  LYS A 189      13.991  67.286  14.749  1.00 22.83           C  
ATOM   1455  NZ  LYS A 189      13.618  67.631  13.348  1.00 35.53           N1+
ATOM   1456  N   ALA A 190      14.559  65.549  19.434  1.00 20.66           N  
ATOM   1457  CA  ALA A 190      13.389  65.594  20.317  1.00 17.70           C  
ATOM   1458  C   ALA A 190      13.801  65.951  21.718  1.00 18.46           C  
ATOM   1459  O   ALA A 190      13.256  66.871  22.304  1.00 21.64           O  
ATOM   1460  CB  ALA A 190      12.684  64.262  20.341  1.00 24.15           C  
ATOM   1461  N   HIS A 191      14.723  65.192  22.294  1.00 14.19           N  
ATOM   1462  CA  HIS A 191      15.168  65.530  23.632  1.00 12.09           C  
ATOM   1463  C   HIS A 191      15.793  66.937  23.589  1.00 14.55           C  
ATOM   1464  O   HIS A 191      15.624  67.723  24.521  1.00 14.47           O  
ATOM   1465  CB  HIS A 191      16.182  64.512  24.142  1.00 15.94           C  
ATOM   1466  CG  HIS A 191      16.803  64.873  25.453  1.00 14.53           C  
ATOM   1467  CD2 HIS A 191      16.463  64.569  26.722  1.00 19.80           C  
ATOM   1468  ND1 HIS A 191      17.926  65.676  25.530  1.00 17.77           N  
ATOM   1469  CE1 HIS A 191      18.238  65.848  26.812  1.00 23.13           C  
ATOM   1470  NE2 HIS A 191      17.372  65.190  27.546  1.00 25.07           N  
ATOM   1471  N   THR A 192      16.482  67.275  22.502  1.00 14.47           N  
ATOM   1472  CA  THR A 192      17.105  68.596  22.402  1.00 15.10           C  
ATOM   1473  C   THR A 192      16.105  69.750  22.442  1.00 17.44           C  
ATOM   1474  O   THR A 192      16.349  70.780  23.065  1.00 21.90           O  
ATOM   1475  CB  THR A 192      17.951  68.734  21.142  1.00 11.52           C  
ATOM   1476  CG2 THR A 192      18.588  70.113  21.081  1.00  9.39           C  
ATOM   1477  OG1 THR A 192      18.993  67.758  21.169  1.00 23.31           O  
ATOM   1478  N   ALA A 193      14.948  69.545  21.839  1.00 14.93           N  
ATOM   1479  CA  ALA A 193      13.931  70.577  21.795  1.00  8.76           C  
ATOM   1480  C   ALA A 193      13.046  70.535  23.013  1.00  3.81           C  
ATOM   1481  O   ALA A 193      12.656  71.571  23.531  1.00  5.07           O  
ATOM   1482  CB  ALA A 193      13.081  70.406  20.544  1.00 14.85           C  
ATOM   1483  N   VAL A 194      12.768  69.329  23.493  1.00  2.55           N  
ATOM   1484  CA  VAL A 194      11.879  69.147  24.641  1.00  5.53           C  
ATOM   1485  C   VAL A 194      12.507  69.465  25.988  1.00  6.62           C  
ATOM   1486  O   VAL A 194      11.928  70.196  26.773  1.00 10.31           O  
ATOM   1487  CB  VAL A 194      11.306  67.706  24.694  1.00  2.00           C  
ATOM   1488  CG1 VAL A 194      10.407  67.537  25.886  1.00  5.43           C  
ATOM   1489  CG2 VAL A 194      10.504  67.425  23.443  1.00  4.01           C  
ATOM   1490  N   LYS A 195      13.711  68.946  26.218  1.00 10.72           N  
ATOM   1491  CA  LYS A 195      14.418  69.108  27.475  1.00  5.57           C  
ATOM   1492  C   LYS A 195      15.714  69.925  27.514  1.00 12.54           C  
ATOM   1493  O   LYS A 195      16.178  70.255  28.610  1.00 14.87           O  
ATOM   1494  CB  LYS A 195      14.683  67.732  28.079  1.00  2.00           C  
ATOM   1495  CG  LYS A 195      13.456  66.853  28.146  1.00 10.37           C  
ATOM   1496  CD  LYS A 195      13.766  65.518  28.787  1.00 23.63           C  
ATOM   1497  CE  LYS A 195      14.067  65.659  30.287  1.00 32.82           C  
ATOM   1498  NZ  LYS A 195      12.848  66.014  31.070  1.00 38.10           N1+
ATOM   1499  N   ILE A 196      16.327  70.258  26.376  1.00 12.57           N  
ATOM   1500  CA  ILE A 196      17.569  71.046  26.474  1.00 11.34           C  
ATOM   1501  C   ILE A 196      17.470  72.542  26.159  1.00 16.54           C  
ATOM   1502  O   ILE A 196      17.826  73.375  26.989  1.00 16.92           O  
ATOM   1503  CB  ILE A 196      18.759  70.458  25.668  1.00  3.29           C  
ATOM   1504  CG1 ILE A 196      19.001  69.002  26.039  1.00  8.40           C  
ATOM   1505  CG2 ILE A 196      20.025  71.186  26.041  1.00  2.01           C  
ATOM   1506  CD1 ILE A 196      20.158  68.397  25.306  1.00 11.55           C  
ATOM   1507  N   GLU A 197      16.977  72.876  24.970  1.00 23.64           N  
ATOM   1508  CA  GLU A 197      16.852  74.268  24.506  1.00 22.96           C  
ATOM   1509  C   GLU A 197      16.273  75.316  25.460  1.00 23.46           C  
ATOM   1510  O   GLU A 197      16.915  76.334  25.729  1.00 22.25           O  
ATOM   1511  CB  GLU A 197      16.068  74.317  23.210  1.00 18.43           C  
ATOM   1512  CG  GLU A 197      15.804  75.728  22.806  1.00 19.00           C  
ATOM   1513  CD  GLU A 197      14.848  75.833  21.678  1.00 23.75           C  
ATOM   1514  OE1 GLU A 197      14.063  74.883  21.485  1.00 32.58           O  
ATOM   1515  OE2 GLU A 197      14.887  76.878  20.991  1.00 24.61           O1-
ATOM   1516  N   GLN A 198      15.016  75.107  25.853  1.00 22.61           N  
ATOM   1517  CA  GLN A 198      14.272  75.969  26.784  1.00 16.66           C  
ATOM   1518  C   GLN A 198      15.104  76.683  27.862  1.00 14.32           C  
ATOM   1519  O   GLN A 198      14.757  77.778  28.309  1.00  8.19           O  
ATOM   1520  CB  GLN A 198      13.226  75.111  27.493  1.00 20.81           C  
ATOM   1521  CG  GLN A 198      12.194  74.476  26.591  1.00 23.95           C  
ATOM   1522  CD  GLN A 198      11.094  75.454  26.207  1.00 29.30           C  
ATOM   1523  NE2 GLN A 198       9.855  75.117  26.578  1.00 27.87           N  
ATOM   1524  OE1 GLN A 198      11.355  76.521  25.607  1.00 30.62           O  
ATOM   1525  N   ASN A 199      16.180  76.021  28.283  1.00 10.91           N  
ATOM   1526  CA  ASN A 199      17.090  76.492  29.319  1.00  5.87           C  
ATOM   1527  C   ASN A 199      18.176  77.427  28.878  1.00  5.79           C  
ATOM   1528  O   ASN A 199      19.148  77.600  29.594  1.00  8.63           O  
ATOM   1529  CB  ASN A 199      17.790  75.299  29.956  1.00  6.41           C  
ATOM   1530  CG  ASN A 199      16.821  74.280  30.493  1.00 19.85           C  
ATOM   1531  ND2 ASN A 199      16.464  73.303  29.667  1.00 19.69           N  
ATOM   1532  OD1 ASN A 199      16.380  74.375  31.641  1.00 33.86           O  
ATOM   1533  N   TYR A 200      18.059  78.002  27.697  1.00  8.71           N  
ATOM   1534  CA  TYR A 200      19.115  78.880  27.232  1.00 13.15           C  
ATOM   1535  C   TYR A 200      18.624  79.797  26.130  1.00 17.21           C  
ATOM   1536  O   TYR A 200      18.026  79.349  25.161  1.00 21.17           O  
ATOM   1537  CB  TYR A 200      20.319  78.039  26.779  1.00  8.71           C  
ATOM   1538  CG  TYR A 200      21.484  78.855  26.297  1.00  9.20           C  
ATOM   1539  CD1 TYR A 200      22.084  79.809  27.115  1.00  8.74           C  
ATOM   1540  CD2 TYR A 200      21.967  78.702  25.002  1.00 16.82           C  
ATOM   1541  CE1 TYR A 200      23.134  80.597  26.654  1.00 11.50           C  
ATOM   1542  CE2 TYR A 200      23.017  79.484  24.528  1.00 18.41           C  
ATOM   1543  CZ  TYR A 200      23.595  80.429  25.355  1.00 15.48           C  
ATOM   1544  OH  TYR A 200      24.630  81.194  24.869  1.00  9.04           O  
ATOM   1545  N   SER A 201      18.905  81.086  26.288  1.00 19.92           N  
ATOM   1546  CA  SER A 201      18.477  82.115  25.343  1.00 24.88           C  
ATOM   1547  C   SER A 201      19.261  82.200  24.045  1.00 22.42           C  
ATOM   1548  O   SER A 201      18.890  82.954  23.141  1.00 24.19           O  
ATOM   1549  CB  SER A 201      18.541  83.468  26.023  1.00 31.87           C  
ATOM   1550  OG  SER A 201      19.843  83.663  26.555  1.00 42.36           O  
ATOM   1551  N   GLY A 202      20.421  81.553  24.022  1.00 24.63           N  
ATOM   1552  CA  GLY A 202      21.262  81.550  22.828  1.00 17.31           C  
ATOM   1553  C   GLY A 202      20.839  80.371  21.977  1.00 11.88           C  
ATOM   1554  O   GLY A 202      19.942  79.620  22.348  1.00 14.72           O  
ATOM   1555  N   PRO A 203      21.462  80.168  20.835  1.00 11.74           N  
ATOM   1556  CA  PRO A 203      21.048  79.043  20.016  1.00 15.34           C  
ATOM   1557  C   PRO A 203      21.448  77.683  20.552  1.00 20.29           C  
ATOM   1558  O   PRO A 203      22.551  77.508  21.032  1.00 22.30           O  
ATOM   1559  CB  PRO A 203      21.760  79.312  18.688  1.00 17.89           C  
ATOM   1560  CG  PRO A 203      21.985  80.755  18.677  1.00 19.64           C  
ATOM   1561  CD  PRO A 203      22.396  81.029  20.106  1.00 19.43           C  
ATOM   1562  N   THR A 204      20.542  76.718  20.448  1.00 18.64           N  
ATOM   1563  CA  THR A 204      20.836  75.345  20.832  1.00 15.27           C  
ATOM   1564  C   THR A 204      20.417  74.548  19.610  1.00 18.37           C  
ATOM   1565  O   THR A 204      19.228  74.429  19.288  1.00 16.74           O  
ATOM   1566  CB  THR A 204      20.070  74.842  22.067  1.00 11.50           C  
ATOM   1567  CG2 THR A 204      20.341  73.332  22.281  1.00  2.00           C  
ATOM   1568  OG1 THR A 204      20.507  75.562  23.226  1.00 14.28           O  
ATOM   1569  N   VAL A 205      21.420  74.101  18.876  1.00 16.91           N  
ATOM   1570  CA  VAL A 205      21.193  73.334  17.684  1.00 10.76           C  
ATOM   1571  C   VAL A 205      21.767  71.923  17.871  1.00 14.83           C  
ATOM   1572  O   VAL A 205      22.878  71.730  18.408  1.00 13.99           O  
ATOM   1573  CB  VAL A 205      21.860  74.020  16.507  1.00  9.70           C  
ATOM   1574  CG1 VAL A 205      21.527  73.288  15.226  1.00 13.11           C  
ATOM   1575  CG2 VAL A 205      21.426  75.482  16.443  1.00  7.55           C  
ATOM   1576  N   TYR A 206      20.963  70.929  17.522  1.00 13.27           N  
ATOM   1577  CA  TYR A 206      21.385  69.542  17.620  1.00 12.79           C  
ATOM   1578  C   TYR A 206      21.833  69.136  16.235  1.00 14.92           C  
ATOM   1579  O   TYR A 206      21.051  69.221  15.290  1.00 21.12           O  
ATOM   1580  CB  TYR A 206      20.213  68.671  18.041  1.00 11.19           C  
ATOM   1581  CG  TYR A 206      20.265  67.269  17.507  1.00 13.45           C  
ATOM   1582  CD1 TYR A 206      21.169  66.355  18.017  1.00 17.26           C  
ATOM   1583  CD2 TYR A 206      19.402  66.848  16.495  1.00 11.23           C  
ATOM   1584  CE1 TYR A 206      21.215  65.052  17.543  1.00 20.72           C  
ATOM   1585  CE2 TYR A 206      19.438  65.540  16.014  1.00  7.26           C  
ATOM   1586  CZ  TYR A 206      20.348  64.652  16.545  1.00 12.88           C  
ATOM   1587  OH  TYR A 206      20.411  63.355  16.111  1.00 20.74           O  
ATOM   1588  N   VAL A 207      23.071  68.687  16.110  1.00 15.44           N  
ATOM   1589  CA  VAL A 207      23.577  68.265  14.815  1.00 19.89           C  
ATOM   1590  C   VAL A 207      23.653  66.722  14.831  1.00 25.35           C  
ATOM   1591  O   VAL A 207      24.218  66.125  15.764  1.00 27.24           O  
ATOM   1592  CB  VAL A 207      24.964  68.879  14.502  1.00 18.26           C  
ATOM   1593  CG1 VAL A 207      25.280  68.708  13.037  1.00 18.37           C  
ATOM   1594  CG2 VAL A 207      24.983  70.353  14.854  1.00 22.28           C  
ATOM   1595  N   GLN A 208      23.066  66.086  13.809  1.00 25.91           N  
ATOM   1596  CA  GLN A 208      23.045  64.636  13.728  1.00 21.57           C  
ATOM   1597  C   GLN A 208      24.405  64.004  13.664  1.00 16.02           C  
ATOM   1598  O   GLN A 208      24.662  63.068  14.409  1.00 20.46           O  
ATOM   1599  CB  GLN A 208      22.207  64.140  12.558  1.00 32.13           C  
ATOM   1600  CG  GLN A 208      21.966  62.630  12.667  1.00 51.56           C  
ATOM   1601  CD  GLN A 208      20.712  62.132  11.928  1.00 65.15           C  
ATOM   1602  NE2 GLN A 208      20.818  61.998  10.605  1.00 70.53           N  
ATOM   1603  OE1 GLN A 208      19.677  61.843  12.547  1.00 68.26           O  
ATOM   1604  N   ASN A 209      25.286  64.529  12.814  1.00 13.73           N  
ATOM   1605  CA  ASN A 209      26.622  63.969  12.673  1.00  8.38           C  
ATOM   1606  C   ASN A 209      27.693  64.992  12.323  1.00 10.84           C  
ATOM   1607  O   ASN A 209      27.382  66.127  11.988  1.00 11.27           O  
ATOM   1608  CB  ASN A 209      26.610  62.862  11.625  1.00  9.37           C  
ATOM   1609  CG  ASN A 209      26.021  63.312  10.303  1.00  3.75           C  
ATOM   1610  ND2 ASN A 209      25.501  62.378   9.528  1.00  6.69           N  
ATOM   1611  OD1 ASN A 209      26.025  64.484   9.992  1.00  6.65           O  
ATOM   1612  N   ALA A 210      28.952  64.555  12.327  1.00 12.64           N  
ATOM   1613  CA  ALA A 210      30.109  65.411  12.066  1.00 13.46           C  
ATOM   1614  C   ALA A 210      30.093  66.201  10.764  1.00 18.42           C  
ATOM   1615  O   ALA A 210      30.235  67.421  10.777  1.00 18.01           O  
ATOM   1616  CB  ALA A 210      31.386  64.585  12.149  1.00 14.44           C  
ATOM   1617  N   SER A 211      29.936  65.507   9.643  1.00 23.87           N  
ATOM   1618  CA  SER A 211      29.932  66.144   8.335  1.00 29.96           C  
ATOM   1619  C   SER A 211      28.913  67.269   8.299  1.00 34.32           C  
ATOM   1620  O   SER A 211      29.210  68.368   7.822  1.00 41.23           O  
ATOM   1621  CB  SER A 211      29.605  65.120   7.250  1.00 33.10           C  
ATOM   1622  OG  SER A 211      28.293  64.608   7.384  1.00 33.42           O  
ATOM   1623  N   ARG A 212      27.719  66.999   8.822  1.00 30.86           N  
ATOM   1624  CA  ARG A 212      26.647  67.988   8.836  1.00 27.12           C  
ATOM   1625  C   ARG A 212      26.872  69.113   9.809  1.00 20.83           C  
ATOM   1626  O   ARG A 212      26.102  70.072   9.826  1.00 18.61           O  
ATOM   1627  CB  ARG A 212      25.301  67.331   9.130  1.00 32.02           C  
ATOM   1628  CG  ARG A 212      24.728  66.590   7.950  1.00 38.11           C  
ATOM   1629  CD  ARG A 212      23.473  65.853   8.315  1.00 48.65           C  
ATOM   1630  NE  ARG A 212      22.667  65.576   7.129  1.00 62.43           N  
ATOM   1631  CZ  ARG A 212      21.494  66.152   6.867  1.00 70.09           C  
ATOM   1632  NH1 ARG A 212      20.968  67.038   7.710  1.00 74.18           N1+
ATOM   1633  NH2 ARG A 212      20.866  65.879   5.732  1.00 70.41           N  
ATOM   1634  N   THR A 213      27.902  68.996  10.643  1.00 19.85           N  
ATOM   1635  CA  THR A 213      28.184  70.054  11.600  1.00 16.96           C  
ATOM   1636  C   THR A 213      28.711  71.251  10.841  1.00 21.79           C  
ATOM   1637  O   THR A 213      28.317  72.378  11.125  1.00 26.61           O  
ATOM   1638  CB  THR A 213      29.154  69.619  12.677  1.00  8.45           C  
ATOM   1639  CG2 THR A 213      29.440  70.750  13.601  1.00  2.00           C  
ATOM   1640  OG1 THR A 213      28.552  68.575  13.437  1.00 14.16           O  
ATOM   1641  N   VAL A 214      29.544  71.009   9.834  1.00 28.84           N  
ATOM   1642  CA  VAL A 214      30.095  72.094   9.015  1.00 36.93           C  
ATOM   1643  C   VAL A 214      28.977  73.025   8.557  1.00 34.99           C  
ATOM   1644  O   VAL A 214      29.005  74.219   8.864  1.00 39.85           O  
ATOM   1645  CB  VAL A 214      30.842  71.558   7.754  1.00 39.81           C  
ATOM   1646  CG1 VAL A 214      31.385  72.730   6.926  1.00 43.01           C  
ATOM   1647  CG2 VAL A 214      31.979  70.603   8.164  1.00 42.16           C  
ATOM   1648  N   GLY A 215      27.957  72.447   7.918  1.00 32.33           N  
ATOM   1649  CA  GLY A 215      26.818  73.211   7.422  1.00 27.81           C  
ATOM   1650  C   GLY A 215      26.038  74.064   8.424  1.00 26.20           C  
ATOM   1651  O   GLY A 215      25.330  75.012   8.034  1.00 28.14           O  
ATOM   1652  N   VAL A 216      26.112  73.694   9.703  1.00 21.84           N  
ATOM   1653  CA  VAL A 216      25.456  74.443  10.774  1.00 11.26           C  
ATOM   1654  C   VAL A 216      26.394  75.523  11.302  1.00  7.38           C  
ATOM   1655  O   VAL A 216      26.025  76.686  11.354  1.00  3.76           O  
ATOM   1656  CB  VAL A 216      25.059  73.534  11.936  1.00  2.04           C  
ATOM   1657  CG1 VAL A 216      24.482  74.345  13.054  1.00  7.63           C  
ATOM   1658  CG2 VAL A 216      24.077  72.527  11.480  1.00  2.00           C  
ATOM   1659  N   VAL A 217      27.605  75.126  11.687  1.00  4.78           N  
ATOM   1660  CA  VAL A 217      28.600  76.044  12.225  1.00 10.32           C  
ATOM   1661  C   VAL A 217      28.727  77.264  11.310  1.00 16.37           C  
ATOM   1662  O   VAL A 217      28.866  78.405  11.784  1.00 17.49           O  
ATOM   1663  CB  VAL A 217      29.977  75.342  12.407  1.00  7.31           C  
ATOM   1664  CG1 VAL A 217      31.077  76.359  12.615  1.00 16.30           C  
ATOM   1665  CG2 VAL A 217      29.942  74.429  13.610  1.00  2.00           C  
ATOM   1666  N   ALA A 218      28.632  77.016  10.004  1.00 18.70           N  
ATOM   1667  CA  ALA A 218      28.713  78.063   8.981  1.00 20.44           C  
ATOM   1668  C   ALA A 218      27.526  79.022   9.052  1.00 21.52           C  
ATOM   1669  O   ALA A 218      27.680  80.242   8.960  1.00 23.26           O  
ATOM   1670  CB  ALA A 218      28.773  77.430   7.622  1.00 28.56           C  
ATOM   1671  N   ALA A 219      26.331  78.456   9.157  1.00 20.51           N  
ATOM   1672  CA  ALA A 219      25.128  79.257   9.272  1.00 16.15           C  
ATOM   1673  C   ALA A 219      25.212  80.073  10.563  1.00 18.94           C  
ATOM   1674  O   ALA A 219      25.175  81.300  10.543  1.00 19.00           O  
ATOM   1675  CB  ALA A 219      23.922  78.364   9.294  1.00 14.82           C  
ATOM   1676  N   LEU A 220      25.413  79.374  11.674  1.00 21.32           N  
ATOM   1677  CA  LEU A 220      25.517  79.989  12.990  1.00 19.99           C  
ATOM   1678  C   LEU A 220      26.491  81.140  13.004  1.00 23.04           C  
ATOM   1679  O   LEU A 220      26.395  82.029  13.855  1.00 25.43           O  
ATOM   1680  CB  LEU A 220      25.994  78.960  14.005  1.00 15.37           C  
ATOM   1681  CG  LEU A 220      25.031  78.522  15.091  1.00 15.18           C  
ATOM   1682  CD1 LEU A 220      23.646  78.302  14.532  1.00 12.45           C  
ATOM   1683  CD2 LEU A 220      25.584  77.258  15.726  1.00 16.80           C  
ATOM   1684  N   LEU A 221      27.450  81.091  12.090  1.00 23.31           N  
ATOM   1685  CA  LEU A 221      28.477  82.115  12.014  1.00 29.63           C  
ATOM   1686  C   LEU A 221      28.340  83.099  10.859  1.00 32.60           C  
ATOM   1687  O   LEU A 221      29.109  84.049  10.758  1.00 34.87           O  
ATOM   1688  CB  LEU A 221      29.867  81.458  12.013  1.00 27.63           C  
ATOM   1689  CG  LEU A 221      30.558  81.314  13.374  1.00 23.84           C  
ATOM   1690  CD1 LEU A 221      29.551  81.270  14.487  1.00 27.14           C  
ATOM   1691  CD2 LEU A 221      31.418  80.073  13.385  1.00 26.16           C  
ATOM   1692  N   SER A 222      27.354  82.885   9.999  1.00 38.16           N  
ATOM   1693  CA  SER A 222      27.141  83.764   8.856  1.00 46.77           C  
ATOM   1694  C   SER A 222      26.229  84.943   9.178  1.00 50.93           C  
ATOM   1695  O   SER A 222      25.109  84.754   9.642  1.00 51.42           O  
ATOM   1696  CB  SER A 222      26.574  82.960   7.679  1.00 48.58           C  
ATOM   1697  OG  SER A 222      26.289  83.791   6.559  1.00 51.59           O  
ATOM   1698  N   ASP A 223      26.700  86.154   8.895  1.00 55.16           N  
ATOM   1699  CA  ASP A 223      25.917  87.362   9.140  1.00 58.93           C  
ATOM   1700  C   ASP A 223      24.600  87.297   8.394  1.00 61.35           C  
ATOM   1701  O   ASP A 223      23.570  87.760   8.864  1.00 64.13           O  
ATOM   1702  CB  ASP A 223      26.696  88.594   8.700  1.00 64.94           C  
ATOM   1703  CG  ASP A 223      28.020  88.724   9.422  1.00 76.62           C  
ATOM   1704  OD1 ASP A 223      28.028  88.653  10.676  1.00 81.63           O  
ATOM   1705  OD2 ASP A 223      29.055  88.888   8.732  1.00 84.20           O1-
ATOM   1706  N   THR A 224      24.642  86.684   7.226  1.00 62.27           N  
ATOM   1707  CA  THR A 224      23.467  86.549   6.398  1.00 62.17           C  
ATOM   1708  C   THR A 224      22.544  85.468   6.943  1.00 61.58           C  
ATOM   1709  O   THR A 224      21.465  85.748   7.463  1.00 61.55           O  
ATOM   1710  CB  THR A 224      23.879  86.129   4.993  1.00 64.60           C  
ATOM   1711  CG2 THR A 224      22.738  86.382   4.004  1.00 69.71           C  
ATOM   1712  OG1 THR A 224      25.057  86.853   4.604  1.00 65.29           O  
ATOM   1713  N   GLN A 225      23.034  84.236   6.871  1.00 59.12           N  
ATOM   1714  CA  GLN A 225      22.303  83.041   7.277  1.00 55.32           C  
ATOM   1715  C   GLN A 225      21.847  82.991   8.733  1.00 49.97           C  
ATOM   1716  O   GLN A 225      20.760  82.484   9.025  1.00 42.93           O  
ATOM   1717  CB  GLN A 225      23.158  81.799   6.966  1.00 60.15           C  
ATOM   1718  CG  GLN A 225      23.594  81.657   5.495  1.00 63.65           C  
ATOM   1719  CD  GLN A 225      24.941  80.929   5.309  1.00 68.32           C  
ATOM   1720  NE2 GLN A 225      25.368  80.178   6.325  1.00 68.81           N  
ATOM   1721  OE1 GLN A 225      25.590  81.065   4.268  1.00 70.60           O  
ATOM   1722  N   ARG A 226      22.685  83.509   9.624  1.00 47.19           N  
ATOM   1723  CA  ARG A 226      22.445  83.497  11.055  1.00 49.77           C  
ATOM   1724  C   ARG A 226      21.018  83.570  11.601  1.00 49.04           C  
ATOM   1725  O   ARG A 226      20.440  82.556  11.997  1.00 50.33           O  
ATOM   1726  CB  ARG A 226      23.309  84.551  11.739  1.00 53.44           C  
ATOM   1727  CG  ARG A 226      23.189  84.545  13.260  1.00 63.91           C  
ATOM   1728  CD  ARG A 226      24.104  85.570  13.893  1.00 69.59           C  
ATOM   1729  NE  ARG A 226      25.500  85.133  13.924  1.00 75.50           N  
ATOM   1730  CZ  ARG A 226      26.407  85.451  13.010  1.00 77.74           C  
ATOM   1731  NH1 ARG A 226      26.069  86.204  11.977  1.00 77.96           N1+
ATOM   1732  NH2 ARG A 226      27.666  85.067  13.163  1.00 80.97           N  
ATOM   1733  N   ASP A 227      20.459  84.770  11.634  1.00 47.65           N  
ATOM   1734  CA  ASP A 227      19.127  84.993  12.191  1.00 45.80           C  
ATOM   1735  C   ASP A 227      17.984  84.156  11.635  1.00 43.62           C  
ATOM   1736  O   ASP A 227      17.020  83.854  12.346  1.00 37.30           O  
ATOM   1737  CB  ASP A 227      18.805  86.485  12.155  1.00 52.63           C  
ATOM   1738  CG  ASP A 227      19.914  87.323  12.774  1.00 58.27           C  
ATOM   1739  OD1 ASP A 227      20.877  87.660  12.046  1.00 66.41           O  
ATOM   1740  OD2 ASP A 227      19.853  87.598  13.994  1.00 60.10           O1-
ATOM   1741  N   ASP A 228      18.119  83.751  10.377  1.00 43.23           N  
ATOM   1742  CA  ASP A 228      17.114  82.922   9.721  1.00 39.65           C  
ATOM   1743  C   ASP A 228      17.269  81.506  10.233  1.00 35.43           C  
ATOM   1744  O   ASP A 228      16.369  80.970  10.872  1.00 33.41           O  
ATOM   1745  CB  ASP A 228      17.293  82.944   8.200  1.00 41.42           C  
ATOM   1746  CG  ASP A 228      16.720  84.199   7.559  1.00 42.98           C  
ATOM   1747  OD1 ASP A 228      15.493  84.223   7.305  1.00 41.83           O  
ATOM   1748  OD2 ASP A 228      17.497  85.150   7.311  1.00 45.13           O1-
ATOM   1749  N   PHE A 229      18.431  80.916   9.975  1.00 30.34           N  
ATOM   1750  CA  PHE A 229      18.700  79.566  10.426  1.00 26.82           C  
ATOM   1751  C   PHE A 229      18.308  79.413  11.883  1.00 18.76           C  
ATOM   1752  O   PHE A 229      17.522  78.531  12.225  1.00 12.19           O  
ATOM   1753  CB  PHE A 229      20.177  79.227  10.229  1.00 33.57           C  
ATOM   1754  CG  PHE A 229      20.566  77.860  10.729  1.00 40.41           C  
ATOM   1755  CD1 PHE A 229      20.848  77.650  12.073  1.00 44.92           C  
ATOM   1756  CD2 PHE A 229      20.660  76.790   9.859  1.00 44.53           C  
ATOM   1757  CE1 PHE A 229      21.219  76.406  12.535  1.00 49.10           C  
ATOM   1758  CE2 PHE A 229      21.034  75.542  10.318  1.00 49.51           C  
ATOM   1759  CZ  PHE A 229      21.311  75.353  11.661  1.00 50.39           C  
ATOM   1760  N   VAL A 230      18.806  80.305  12.727  1.00 16.21           N  
ATOM   1761  CA  VAL A 230      18.502  80.234  14.153  1.00 21.93           C  
ATOM   1762  C   VAL A 230      17.030  80.346  14.467  1.00 19.15           C  
ATOM   1763  O   VAL A 230      16.583  79.863  15.503  1.00 22.40           O  
ATOM   1764  CB  VAL A 230      19.244  81.300  14.985  1.00 21.32           C  
ATOM   1765  CG1 VAL A 230      18.526  82.626  14.896  1.00 28.63           C  
ATOM   1766  CG2 VAL A 230      19.318  80.870  16.419  1.00 20.61           C  
ATOM   1767  N   ALA A 231      16.279  80.973  13.576  1.00 23.07           N  
ATOM   1768  CA  ALA A 231      14.853  81.137  13.800  1.00 28.77           C  
ATOM   1769  C   ALA A 231      14.073  79.921  13.328  1.00 28.66           C  
ATOM   1770  O   ALA A 231      13.103  79.497  13.982  1.00 28.66           O  
ATOM   1771  CB  ALA A 231      14.364  82.377  13.116  1.00 31.48           C  
ATOM   1772  N   ARG A 232      14.506  79.374  12.189  1.00 28.21           N  
ATOM   1773  CA  ARG A 232      13.896  78.196  11.571  1.00 28.96           C  
ATOM   1774  C   ARG A 232      14.055  77.076  12.603  1.00 27.59           C  
ATOM   1775  O   ARG A 232      13.079  76.412  12.973  1.00 31.47           O  
ATOM   1776  CB  ARG A 232      14.645  77.864  10.261  1.00 31.82           C  
ATOM   1777  CG  ARG A 232      13.993  76.860   9.329  1.00 32.43           C  
ATOM   1778  CD  ARG A 232      15.041  76.222   8.408  1.00 39.10           C  
ATOM   1779  NE  ARG A 232      15.806  77.211   7.634  1.00 47.52           N  
ATOM   1780  CZ  ARG A 232      17.136  77.339   7.660  1.00 50.09           C  
ATOM   1781  NH1 ARG A 232      17.863  76.529   8.417  1.00 46.91           N1+
ATOM   1782  NH2 ARG A 232      17.746  78.299   6.957  1.00 50.22           N  
ATOM   1783  N   THR A 233      15.284  76.935  13.107  1.00 20.68           N  
ATOM   1784  CA  THR A 233      15.632  75.936  14.121  1.00 16.12           C  
ATOM   1785  C   THR A 233      14.703  76.056  15.342  1.00 14.76           C  
ATOM   1786  O   THR A 233      13.936  75.138  15.658  1.00 13.98           O  
ATOM   1787  CB  THR A 233      17.084  76.116  14.606  1.00 12.72           C  
ATOM   1788  CG2 THR A 233      17.406  75.104  15.674  1.00  3.34           C  
ATOM   1789  OG1 THR A 233      17.992  75.979  13.500  1.00 17.34           O  
ATOM   1790  N   ARG A 234      14.722  77.222  15.980  1.00 13.17           N  
ATOM   1791  CA  ARG A 234      13.888  77.453  17.149  1.00 11.13           C  
ATOM   1792  C   ARG A 234      12.452  77.083  16.916  1.00 12.55           C  
ATOM   1793  O   ARG A 234      11.840  76.435  17.761  1.00  6.21           O  
ATOM   1794  CB  ARG A 234      13.971  78.894  17.612  1.00 15.51           C  
ATOM   1795  CG  ARG A 234      15.285  79.210  18.271  1.00 33.16           C  
ATOM   1796  CD  ARG A 234      15.263  80.551  19.003  1.00 38.88           C  
ATOM   1797  NE  ARG A 234      16.471  80.715  19.807  1.00 44.47           N  
ATOM   1798  CZ  ARG A 234      17.134  81.857  19.934  1.00 47.95           C  
ATOM   1799  NH1 ARG A 234      16.711  82.949  19.314  1.00 54.15           N1+
ATOM   1800  NH2 ARG A 234      18.236  81.902  20.664  1.00 48.81           N  
ATOM   1801  N   LYS A 235      11.933  77.465  15.751  1.00 15.78           N  
ATOM   1802  CA  LYS A 235      10.551  77.197  15.393  1.00 18.30           C  
ATOM   1803  C   LYS A 235      10.284  75.723  15.170  1.00 10.52           C  
ATOM   1804  O   LYS A 235       9.165  75.246  15.362  1.00  2.00           O  
ATOM   1805  CB  LYS A 235      10.184  77.975  14.141  1.00 29.82           C  
ATOM   1806  CG  LYS A 235       9.206  79.106  14.384  1.00 41.12           C  
ATOM   1807  CD  LYS A 235       8.636  79.648  13.047  1.00 47.13           C  
ATOM   1808  CE  LYS A 235       8.138  78.519  12.126  1.00 47.84           C  
ATOM   1809  NZ  LYS A 235       7.300  77.477  12.812  1.00 52.87           N1+
ATOM   1810  N   GLU A 236      11.312  75.030  14.715  1.00  6.36           N  
ATOM   1811  CA  GLU A 236      11.231  73.617  14.455  1.00 11.80           C  
ATOM   1812  C   GLU A 236      11.121  72.900  15.782  1.00 14.29           C  
ATOM   1813  O   GLU A 236      10.286  71.987  15.947  1.00 16.70           O  
ATOM   1814  CB  GLU A 236      12.494  73.205  13.750  1.00 19.37           C  
ATOM   1815  CG  GLU A 236      12.634  71.776  13.424  1.00 28.03           C  
ATOM   1816  CD  GLU A 236      13.847  71.599  12.553  1.00 35.85           C  
ATOM   1817  OE1 GLU A 236      13.790  72.070  11.390  1.00 34.26           O  
ATOM   1818  OE2 GLU A 236      14.870  71.057  13.051  1.00 42.11           O1-
ATOM   1819  N   TYR A 237      11.940  73.344  16.741  1.00  9.92           N  
ATOM   1820  CA  TYR A 237      11.944  72.772  18.084  1.00  5.33           C  
ATOM   1821  C   TYR A 237      10.665  73.123  18.831  1.00  9.02           C  
ATOM   1822  O   TYR A 237      10.283  72.447  19.776  1.00  7.03           O  
ATOM   1823  CB  TYR A 237      13.142  73.253  18.877  1.00  2.00           C  
ATOM   1824  CG  TYR A 237      14.479  72.784  18.374  1.00  2.00           C  
ATOM   1825  CD1 TYR A 237      14.587  72.057  17.194  1.00  2.22           C  
ATOM   1826  CD2 TYR A 237      15.654  73.119  19.058  1.00  2.00           C  
ATOM   1827  CE1 TYR A 237      15.827  71.679  16.687  1.00  2.04           C  
ATOM   1828  CE2 TYR A 237      16.904  72.746  18.568  1.00  7.19           C  
ATOM   1829  CZ  TYR A 237      16.984  72.027  17.370  1.00 12.19           C  
ATOM   1830  OH  TYR A 237      18.223  71.691  16.828  1.00 20.43           O  
ATOM   1831  N   GLU A 238       9.998  74.180  18.386  1.00 19.03           N  
ATOM   1832  CA  GLU A 238       8.750  74.621  18.991  1.00 28.98           C  
ATOM   1833  C   GLU A 238       7.703  73.568  18.648  1.00 31.42           C  
ATOM   1834  O   GLU A 238       7.015  73.042  19.534  1.00 34.23           O  
ATOM   1835  CB  GLU A 238       8.346  75.988  18.411  1.00 41.67           C  
ATOM   1836  CG  GLU A 238       7.793  77.037  19.416  1.00 54.23           C  
ATOM   1837  CD  GLU A 238       8.482  78.420  19.300  1.00 61.77           C  
ATOM   1838  OE1 GLU A 238       8.616  78.952  18.169  1.00 65.36           O  
ATOM   1839  OE2 GLU A 238       8.898  78.972  20.351  1.00 64.31           O1-
ATOM   1840  N   THR A 239       7.659  73.200  17.368  1.00 29.48           N  
ATOM   1841  CA  THR A 239       6.720  72.210  16.884  1.00 26.65           C  
ATOM   1842  C   THR A 239       6.903  70.844  17.552  1.00 27.69           C  
ATOM   1843  O   THR A 239       5.923  70.198  17.980  1.00 25.22           O  
ATOM   1844  CB  THR A 239       6.827  72.086  15.368  1.00 23.05           C  
ATOM   1845  CG2 THR A 239       5.907  70.976  14.852  1.00 24.18           C  
ATOM   1846  OG1 THR A 239       6.470  73.340  14.786  1.00 18.72           O  
ATOM   1847  N   VAL A 240       8.153  70.394  17.638  1.00 19.70           N  
ATOM   1848  CA  VAL A 240       8.406  69.096  18.252  1.00 13.37           C  
ATOM   1849  C   VAL A 240       7.885  68.955  19.699  1.00 11.21           C  
ATOM   1850  O   VAL A 240       7.485  67.864  20.122  1.00  8.61           O  
ATOM   1851  CB  VAL A 240       9.885  68.629  18.062  1.00  3.39           C  
ATOM   1852  CG1 VAL A 240      10.805  69.793  18.032  1.00  5.83           C  
ATOM   1853  CG2 VAL A 240      10.303  67.682  19.155  1.00  9.43           C  
ATOM   1854  N   ARG A 241       7.872  70.053  20.449  1.00 13.98           N  
ATOM   1855  CA  ARG A 241       7.372  70.007  21.819  1.00 18.23           C  
ATOM   1856  C   ARG A 241       5.885  69.825  21.748  1.00 21.93           C  
ATOM   1857  O   ARG A 241       5.308  69.000  22.464  1.00 22.93           O  
ATOM   1858  CB  ARG A 241       7.649  71.300  22.567  1.00 14.78           C  
ATOM   1859  CG  ARG A 241       9.080  71.687  22.616  1.00 14.81           C  
ATOM   1860  CD  ARG A 241       9.340  72.762  23.655  1.00  8.15           C  
ATOM   1861  NE  ARG A 241      10.522  73.512  23.278  1.00 12.02           N  
ATOM   1862  CZ  ARG A 241      10.489  74.726  22.747  1.00 12.98           C  
ATOM   1863  NH1 ARG A 241       9.328  75.344  22.539  1.00 12.66           N1+
ATOM   1864  NH2 ARG A 241      11.622  75.296  22.377  1.00 15.31           N  
ATOM   1865  N   ILE A 242       5.284  70.583  20.835  1.00 25.87           N  
ATOM   1866  CA  ILE A 242       3.848  70.538  20.626  1.00 24.96           C  
ATOM   1867  C   ILE A 242       3.381  69.130  20.291  1.00 24.59           C  
ATOM   1868  O   ILE A 242       2.301  68.729  20.721  1.00 28.92           O  
ATOM   1869  CB  ILE A 242       3.372  71.445  19.478  1.00 23.95           C  
ATOM   1870  CG1 ILE A 242       4.001  72.827  19.561  1.00 21.09           C  
ATOM   1871  CG2 ILE A 242       1.869  71.563  19.514  1.00 20.55           C  
ATOM   1872  CD1 ILE A 242       3.663  73.681  18.342  1.00 33.57           C  
ATOM   1873  N   GLN A 243       4.147  68.410  19.470  1.00 17.78           N  
ATOM   1874  CA  GLN A 243       3.760  67.059  19.109  1.00 17.08           C  
ATOM   1875  C   GLN A 243       3.965  66.167  20.316  1.00 16.95           C  
ATOM   1876  O   GLN A 243       3.150  65.288  20.605  1.00 15.98           O  
ATOM   1877  CB  GLN A 243       4.578  66.543  17.943  1.00 16.41           C  
ATOM   1878  CG  GLN A 243       4.488  67.383  16.727  1.00 20.10           C  
ATOM   1879  CD  GLN A 243       5.486  66.930  15.693  1.00 29.10           C  
ATOM   1880  NE2 GLN A 243       5.118  67.018  14.419  1.00 38.72           N  
ATOM   1881  OE1 GLN A 243       6.583  66.494  16.038  1.00 28.85           O  
ATOM   1882  N   HIS A 244       5.040  66.414  21.049  1.00 16.35           N  
ATOM   1883  CA  HIS A 244       5.304  65.626  22.224  1.00 21.08           C  
ATOM   1884  C   HIS A 244       4.345  65.884  23.376  1.00 29.51           C  
ATOM   1885  O   HIS A 244       4.684  65.666  24.526  1.00 31.89           O  
ATOM   1886  CB  HIS A 244       6.751  65.769  22.649  1.00 16.25           C  
ATOM   1887  CG  HIS A 244       7.676  64.870  21.893  1.00 13.25           C  
ATOM   1888  CD2 HIS A 244       8.134  64.923  20.628  1.00 11.35           C  
ATOM   1889  ND1 HIS A 244       8.159  63.694  22.431  1.00 18.32           N  
ATOM   1890  CE1 HIS A 244       8.871  63.061  21.520  1.00 14.72           C  
ATOM   1891  NE2 HIS A 244       8.874  63.781  20.413  1.00 17.10           N  
ATOM   1892  N   GLY A 245       3.151  66.365  23.053  1.00 40.65           N  
ATOM   1893  CA  GLY A 245       2.129  66.609  24.052  1.00 48.50           C  
ATOM   1894  C   GLY A 245       2.459  67.706  25.022  1.00 54.92           C  
ATOM   1895  O   GLY A 245       1.898  67.749  26.123  1.00 61.66           O  
ATOM   1896  N   ARG A 246       3.373  68.581  24.614  1.00 57.23           N  
ATOM   1897  CA  ARG A 246       3.796  69.697  25.450  1.00 61.71           C  
ATOM   1898  C   ARG A 246       3.039  70.966  25.015  1.00 62.37           C  
ATOM   1899  O   ARG A 246       3.654  71.896  24.425  1.00 63.09           O  
ATOM   1900  CB  ARG A 246       5.330  69.885  25.391  1.00 58.87           C  
ATOM   1901  CG  ARG A 246       5.851  70.971  26.326  1.00 55.86           C  
ATOM   1902  CD  ARG A 246       7.367  71.110  26.280  1.00 56.19           C  
ATOM   1903  NE  ARG A 246       8.035  70.369  27.353  1.00 54.68           N  
ATOM   1904  CZ  ARG A 246       9.191  70.723  27.917  1.00 49.62           C  
ATOM   1905  NH1 ARG A 246       9.840  71.819  27.530  1.00 48.02           N1+
ATOM   1906  NH2 ARG A 246       9.713  69.964  28.870  1.00 47.80           N  
ATOM   1907  OXT ARG A 246       1.805  71.004  25.257  1.00 64.02           O1-
TER
ATOM   1908  N   GLN B   1      24.269  76.744 -22.898  1.00 33.47           N  
ATOM   1909  CA  GLN B   1      23.537  76.286 -21.675  1.00 37.94           C  
ATOM   1910  C   GLN B   1      23.759  77.237 -20.504  1.00 34.36           C  
ATOM   1911  O   GLN B   1      24.874  77.728 -20.298  1.00 32.79           O  
ATOM   1912  CB  GLN B   1      23.988  74.878 -21.266  1.00 43.87           C  
ATOM   1913  CG  GLN B   1      23.256  73.722 -21.942  1.00 48.21           C  
ATOM   1914  CD  GLN B   1      23.866  72.387 -21.558  1.00 54.05           C  
ATOM   1915  NE2 GLN B   1      23.021  71.431 -21.181  1.00 57.91           N  
ATOM   1916  OE1 GLN B   1      25.087  72.224 -21.576  1.00 55.15           O  
ATOM   1917  N   ALA B   2      22.694  77.498 -19.750  1.00 29.34           N  
ATOM   1918  CA  ALA B   2      22.772  78.373 -18.585  1.00 28.18           C  
ATOM   1919  C   ALA B   2      23.711  77.716 -17.595  1.00 26.28           C  
ATOM   1920  O   ALA B   2      23.657  76.499 -17.424  1.00 28.06           O  
ATOM   1921  CB  ALA B   2      21.396  78.529 -17.964  1.00 37.03           C  
ATOM   1922  N   GLU B   3      24.522  78.506 -16.905  1.00 21.64           N  
ATOM   1923  CA  GLU B   3      25.477  77.933 -15.970  1.00 20.81           C  
ATOM   1924  C   GLU B   3      24.960  76.800 -15.095  1.00 21.96           C  
ATOM   1925  O   GLU B   3      25.646  75.792 -14.924  1.00 18.03           O  
ATOM   1926  CB  GLU B   3      26.113  79.014 -15.103  1.00 25.75           C  
ATOM   1927  CG  GLU B   3      25.223  79.636 -14.060  1.00 42.65           C  
ATOM   1928  CD  GLU B   3      25.993  80.597 -13.177  1.00 53.13           C  
ATOM   1929  OE1 GLU B   3      26.459  81.638 -13.698  1.00 57.04           O  
ATOM   1930  OE2 GLU B   3      26.164  80.290 -11.970  1.00 61.03           O1-
ATOM   1931  N   TRP B   4      23.739  76.938 -14.570  1.00 25.69           N  
ATOM   1932  CA  TRP B   4      23.175  75.905 -13.702  1.00 21.70           C  
ATOM   1933  C   TRP B   4      23.221  74.589 -14.455  1.00 20.23           C  
ATOM   1934  O   TRP B   4      23.618  73.571 -13.891  1.00  9.51           O  
ATOM   1935  CB  TRP B   4      21.730  76.232 -13.271  1.00 26.20           C  
ATOM   1936  CG  TRP B   4      20.608  75.573 -14.078  1.00 31.00           C  
ATOM   1937  CD1 TRP B   4      19.888  76.146 -15.087  1.00 33.14           C  
ATOM   1938  CD2 TRP B   4      20.095  74.233 -13.938  1.00 30.17           C  
ATOM   1939  CE2 TRP B   4      19.077  74.069 -14.903  1.00 27.18           C  
ATOM   1940  CE3 TRP B   4      20.405  73.157 -13.099  1.00 31.64           C  
ATOM   1941  NE1 TRP B   4      18.970  75.251 -15.589  1.00 31.77           N  
ATOM   1942  CZ2 TRP B   4      18.367  72.872 -15.056  1.00 25.72           C  
ATOM   1943  CZ3 TRP B   4      19.698  71.966 -13.257  1.00 32.16           C  
ATOM   1944  CH2 TRP B   4      18.690  71.836 -14.233  1.00 28.85           C  
ATOM   1945  N   ARG B   5      22.857  74.637 -15.744  1.00 29.58           N  
ATOM   1946  CA  ARG B   5      22.840  73.472 -16.643  1.00 37.52           C  
ATOM   1947  C   ARG B   5      24.207  72.811 -16.803  1.00 38.42           C  
ATOM   1948  O   ARG B   5      24.365  71.875 -17.578  1.00 41.44           O  
ATOM   1949  CB  ARG B   5      22.321  73.901 -18.016  1.00 36.29           C  
ATOM   1950  CG  ARG B   5      20.852  74.068 -18.126  1.00 44.22           C  
ATOM   1951  CD  ARG B   5      20.192  72.831 -18.761  1.00 51.32           C  
ATOM   1952  NE  ARG B   5      19.640  71.894 -17.782  1.00 48.73           N  
ATOM   1953  CZ  ARG B   5      20.177  70.721 -17.478  1.00 43.80           C  
ATOM   1954  NH1 ARG B   5      21.293  70.324 -18.073  1.00 35.10           N1+
ATOM   1955  NH2 ARG B   5      19.567  69.929 -16.609  1.00 45.01           N  
ATOM   1956  N   SER B   6      25.179  73.249 -16.021  1.00 40.88           N  
ATOM   1957  CA  SER B   6      26.530  72.710 -16.136  1.00 48.21           C  
ATOM   1958  C   SER B   6      27.028  72.119 -14.822  1.00 49.25           C  
ATOM   1959  O   SER B   6      28.091  71.509 -14.781  1.00 50.05           O  
ATOM   1960  CB  SER B   6      27.504  73.825 -16.583  1.00 56.02           C  
ATOM   1961  OG  SER B   6      26.904  74.699 -17.530  1.00 69.32           O  
ATOM   1962  N   TRP B   7      26.264  72.304 -13.742  1.00 51.15           N  
ATOM   1963  CA  TRP B   7      26.636  71.798 -12.405  1.00 45.18           C  
ATOM   1964  C   TRP B   7      26.630  70.276 -12.370  1.00 44.28           C  
ATOM   1965  O   TRP B   7      26.478  69.622 -13.403  1.00 50.49           O  
ATOM   1966  CB  TRP B   7      25.655  72.323 -11.353  1.00 39.53           C  
ATOM   1967  CG  TRP B   7      25.578  73.811 -11.309  1.00 43.63           C  
ATOM   1968  CD1 TRP B   7      26.497  74.695 -11.807  1.00 46.30           C  
ATOM   1969  CD2 TRP B   7      24.540  74.626 -10.728  1.00 46.27           C  
ATOM   1970  CE2 TRP B   7      24.899  75.966 -10.907  1.00 46.60           C  
ATOM   1971  CE3 TRP B   7      23.332  74.316 -10.077  1.00 48.92           C  
ATOM   1972  NE1 TRP B   7      26.097  75.986 -11.574  1.00 50.26           N  
ATOM   1973  CZ2 TRP B   7      24.105  77.027 -10.456  1.00 46.47           C  
ATOM   1974  CZ3 TRP B   7      22.544  75.375  -9.625  1.00 47.09           C  
ATOM   1975  CH2 TRP B   7      22.933  76.710  -9.816  1.00 48.72           C  
ATOM   1976  N   GLU B   8      26.813  69.708 -11.186  1.00 40.50           N  
ATOM   1977  CA  GLU B   8      26.805  68.254 -11.046  1.00 42.90           C  
ATOM   1978  C   GLU B   8      25.356  67.773 -11.127  1.00 41.80           C  
ATOM   1979  O   GLU B   8      24.468  68.422 -10.577  1.00 39.61           O  
ATOM   1980  CB  GLU B   8      27.418  67.849  -9.710  1.00 50.55           C  
ATOM   1981  CG  GLU B   8      28.822  68.391  -9.464  1.00 58.88           C  
ATOM   1982  CD  GLU B   8      29.184  68.442  -7.983  1.00 65.76           C  
ATOM   1983  OE1 GLU B   8      28.330  68.860  -7.162  1.00 68.64           O  
ATOM   1984  OE2 GLU B   8      30.329  68.067  -7.646  1.00 67.88           O1-
ATOM   1985  N   VAL B   9      25.120  66.637 -11.790  1.00 39.07           N  
ATOM   1986  CA  VAL B   9      23.763  66.097 -11.971  1.00 36.02           C  
ATOM   1987  C   VAL B   9      22.959  66.185 -10.685  1.00 34.76           C  
ATOM   1988  O   VAL B   9      21.802  66.609 -10.696  1.00 39.70           O  
ATOM   1989  CB  VAL B   9      23.783  64.634 -12.519  1.00 34.86           C  
ATOM   1990  CG1 VAL B   9      24.458  63.701 -11.526  1.00 33.46           C  
ATOM   1991  CG2 VAL B   9      22.373  64.166 -12.843  1.00 28.34           C  
ATOM   1992  N   ASN B  10      23.590  65.795  -9.588  1.00 33.01           N  
ATOM   1993  CA  ASN B  10      22.954  65.823  -8.282  1.00 31.53           C  
ATOM   1994  C   ASN B  10      22.618  67.248  -7.862  1.00 24.91           C  
ATOM   1995  O   ASN B  10      21.560  67.502  -7.288  1.00 21.35           O  
ATOM   1996  CB  ASN B  10      23.862  65.177  -7.237  1.00 43.32           C  
ATOM   1997  CG  ASN B  10      23.382  63.802  -6.818  1.00 58.56           C  
ATOM   1998  ND2 ASN B  10      24.177  63.124  -5.998  1.00 64.16           N  
ATOM   1999  OD1 ASN B  10      22.311  63.355  -7.230  1.00 56.56           O  
ATOM   2000  N   LYS B  11      23.531  68.176  -8.133  1.00 24.93           N  
ATOM   2001  CA  LYS B  11      23.287  69.582  -7.823  1.00 27.10           C  
ATOM   2002  C   LYS B  11      22.263  70.178  -8.778  1.00 21.83           C  
ATOM   2003  O   LYS B  11      21.602  71.165  -8.458  1.00 18.50           O  
ATOM   2004  CB  LYS B  11      24.600  70.376  -7.837  1.00 35.49           C  
ATOM   2005  CG  LYS B  11      24.492  71.775  -7.237  1.00 44.81           C  
ATOM   2006  CD  LYS B  11      25.706  72.628  -7.594  1.00 54.49           C  
ATOM   2007  CE  LYS B  11      25.449  74.106  -7.326  1.00 56.74           C  
ATOM   2008  NZ  LYS B  11      26.319  74.985  -8.161  1.00 59.85           N1+
ATOM   2009  N   ARG B  12      22.136  69.568  -9.951  1.00 15.86           N  
ATOM   2010  CA  ARG B  12      21.145  69.989 -10.930  1.00  5.67           C  
ATOM   2011  C   ARG B  12      19.754  69.501 -10.538  1.00  8.07           C  
ATOM   2012  O   ARG B  12      18.759  70.184 -10.774  1.00 13.12           O  
ATOM   2013  CB  ARG B  12      21.539  69.508 -12.324  1.00  2.01           C  
ATOM   2014  CG  ARG B  12      22.890  70.018 -12.791  1.00  2.00           C  
ATOM   2015  CD  ARG B  12      23.012  69.945 -14.302  1.00  4.37           C  
ATOM   2016  NE  ARG B  12      22.563  68.658 -14.823  1.00 14.01           N  
ATOM   2017  CZ  ARG B  12      23.349  67.597 -14.968  1.00 14.73           C  
ATOM   2018  NH1 ARG B  12      24.633  67.675 -14.647  1.00  4.64           N1+
ATOM   2019  NH2 ARG B  12      22.847  66.458 -15.424  1.00 13.51           N  
ATOM   2020  N   LEU B  13      19.681  68.325  -9.930  1.00  6.07           N  
ATOM   2021  CA  LEU B  13      18.400  67.785  -9.495  1.00 11.46           C  
ATOM   2022  C   LEU B  13      17.791  68.740  -8.465  1.00 17.94           C  
ATOM   2023  O   LEU B  13      16.707  69.286  -8.680  1.00 19.27           O  
ATOM   2024  CB  LEU B  13      18.588  66.400  -8.859  1.00  4.52           C  
ATOM   2025  CG  LEU B  13      18.266  65.152  -9.679  1.00  2.00           C  
ATOM   2026  CD1 LEU B  13      18.487  65.370 -11.143  1.00  5.93           C  
ATOM   2027  CD2 LEU B  13      19.102  63.996  -9.204  1.00  2.86           C  
ATOM   2028  N   GLU B  14      18.542  68.994  -7.393  1.00 21.70           N  
ATOM   2029  CA  GLU B  14      18.128  69.876  -6.298  1.00 23.46           C  
ATOM   2030  C   GLU B  14      17.620  71.237  -6.790  1.00 27.60           C  
ATOM   2031  O   GLU B  14      16.561  71.718  -6.361  1.00 26.03           O  
ATOM   2032  CB  GLU B  14      19.301  70.078  -5.345  1.00 22.71           C  
ATOM   2033  CG  GLU B  14      19.001  70.984  -4.168  1.00 33.74           C  
ATOM   2034  CD  GLU B  14      20.230  71.776  -3.713  1.00 43.53           C  
ATOM   2035  OE1 GLU B  14      20.995  71.255  -2.860  1.00 46.09           O  
ATOM   2036  OE2 GLU B  14      20.427  72.916  -4.208  1.00 44.70           O1-
ATOM   2037  N   TYR B  15      18.381  71.845  -7.699  1.00 27.84           N  
ATOM   2038  CA  TYR B  15      18.036  73.139  -8.283  1.00 25.43           C  
ATOM   2039  C   TYR B  15      16.657  73.033  -8.927  1.00 25.69           C  
ATOM   2040  O   TYR B  15      15.752  73.778  -8.553  1.00 28.25           O  
ATOM   2041  CB  TYR B  15      19.094  73.544  -9.326  1.00 23.74           C  
ATOM   2042  CG  TYR B  15      18.863  74.886  -9.966  1.00 20.59           C  
ATOM   2043  CD1 TYR B  15      18.029  75.016 -11.079  1.00 27.09           C  
ATOM   2044  CD2 TYR B  15      19.467  76.033  -9.457  1.00 12.52           C  
ATOM   2045  CE1 TYR B  15      17.798  76.273 -11.665  1.00 31.77           C  
ATOM   2046  CE2 TYR B  15      19.247  77.286 -10.036  1.00 16.85           C  
ATOM   2047  CZ  TYR B  15      18.414  77.394 -11.135  1.00 24.49           C  
ATOM   2048  OH  TYR B  15      18.202  78.618 -11.718  1.00 31.16           O  
ATOM   2049  N   SER B  16      16.509  72.094  -9.869  1.00 26.02           N  
ATOM   2050  CA  SER B  16      15.257  71.859 -10.578  1.00 24.36           C  
ATOM   2051  C   SER B  16      14.095  71.810  -9.616  1.00 23.20           C  
ATOM   2052  O   SER B  16      13.079  72.468  -9.846  1.00 24.58           O  
ATOM   2053  CB  SER B  16      15.287  70.523 -11.323  1.00 29.02           C  
ATOM   2054  OG  SER B  16      16.279  70.472 -12.326  1.00 33.17           O  
ATOM   2055  N   LEU B  17      14.262  71.056  -8.531  1.00 20.87           N  
ATOM   2056  CA  LEU B  17      13.212  70.905  -7.522  1.00 18.03           C  
ATOM   2057  C   LEU B  17      12.829  72.244  -6.952  1.00 19.54           C  
ATOM   2058  O   LEU B  17      11.693  72.697  -7.103  1.00 26.81           O  
ATOM   2059  CB  LEU B  17      13.658  69.980  -6.396  1.00 13.55           C  
ATOM   2060  CG  LEU B  17      13.674  68.501  -6.751  1.00 13.22           C  
ATOM   2061  CD1 LEU B  17      14.588  67.715  -5.854  1.00 14.02           C  
ATOM   2062  CD2 LEU B  17      12.262  67.978  -6.684  1.00 18.01           C  
ATOM   2063  N   VAL B  18      13.818  72.926  -6.405  1.00 14.05           N  
ATOM   2064  CA  VAL B  18      13.592  74.210  -5.803  1.00  7.13           C  
ATOM   2065  C   VAL B  18      12.870  75.178  -6.721  1.00  7.50           C  
ATOM   2066  O   VAL B  18      11.832  75.724  -6.373  1.00  4.83           O  
ATOM   2067  CB  VAL B  18      14.911  74.766  -5.344  1.00  5.99           C  
ATOM   2068  CG1 VAL B  18      14.770  76.214  -4.958  1.00 19.01           C  
ATOM   2069  CG2 VAL B  18      15.391  73.953  -4.169  1.00  8.83           C  
ATOM   2070  N   LYS B  19      13.382  75.296  -7.934  1.00  9.58           N  
ATOM   2071  CA  LYS B  19      12.849  76.208  -8.924  1.00 17.07           C  
ATOM   2072  C   LYS B  19      11.581  75.769  -9.653  1.00 21.43           C  
ATOM   2073  O   LYS B  19      10.924  76.594 -10.295  1.00 23.07           O  
ATOM   2074  CB  LYS B  19      13.958  76.544  -9.927  1.00 21.15           C  
ATOM   2075  CG  LYS B  19      15.252  76.992  -9.258  1.00 27.01           C  
ATOM   2076  CD  LYS B  19      15.147  78.352  -8.575  1.00 32.99           C  
ATOM   2077  CE  LYS B  19      15.578  79.524  -9.491  1.00 41.50           C  
ATOM   2078  NZ  LYS B  19      14.840  79.690 -10.807  1.00 38.62           N1+
ATOM   2079  N   GLY B  20      11.240  74.482  -9.560  1.00 23.04           N  
ATOM   2080  CA  GLY B  20      10.049  73.965 -10.231  1.00 20.80           C  
ATOM   2081  C   GLY B  20      10.178  73.893 -11.745  1.00 17.99           C  
ATOM   2082  O   GLY B  20       9.236  74.163 -12.494  1.00 18.10           O  
ATOM   2083  N   ILE B  21      11.357  73.487 -12.182  1.00 13.13           N  
ATOM   2084  CA  ILE B  21      11.671  73.377 -13.579  1.00 12.09           C  
ATOM   2085  C   ILE B  21      11.403  71.942 -14.008  1.00 16.56           C  
ATOM   2086  O   ILE B  21      12.084  71.026 -13.558  1.00 19.15           O  
ATOM   2087  CB  ILE B  21      13.142  73.696 -13.773  1.00 12.29           C  
ATOM   2088  CG1 ILE B  21      13.432  75.104 -13.248  1.00  3.82           C  
ATOM   2089  CG2 ILE B  21      13.531  73.522 -15.245  1.00 22.04           C  
ATOM   2090  CD1 ILE B  21      14.878  75.470 -13.312  1.00  2.47           C  
ATOM   2091  N   THR B  22      10.430  71.743 -14.888  1.00 21.08           N  
ATOM   2092  CA  THR B  22      10.101  70.398 -15.346  1.00 21.81           C  
ATOM   2093  C   THR B  22      10.757  70.073 -16.680  1.00 25.06           C  
ATOM   2094  O   THR B  22      10.602  68.964 -17.194  1.00 27.52           O  
ATOM   2095  CB  THR B  22       8.575  70.220 -15.517  1.00 19.95           C  
ATOM   2096  CG2 THR B  22       7.827  70.667 -14.267  1.00 23.97           C  
ATOM   2097  OG1 THR B  22       8.127  71.024 -16.612  1.00 26.45           O  
ATOM   2098  N   GLU B  23      11.490  71.025 -17.251  1.00 28.85           N  
ATOM   2099  CA  GLU B  23      12.113  70.782 -18.552  1.00 33.83           C  
ATOM   2100  C   GLU B  23      13.269  69.773 -18.610  1.00 32.64           C  
ATOM   2101  O   GLU B  23      13.429  69.075 -19.610  1.00 36.30           O  
ATOM   2102  CB  GLU B  23      12.521  72.092 -19.227  1.00 38.29           C  
ATOM   2103  CG  GLU B  23      12.821  71.898 -20.709  1.00 52.21           C  
ATOM   2104  CD  GLU B  23      13.115  73.186 -21.453  1.00 62.66           C  
ATOM   2105  OE1 GLU B  23      12.298  74.132 -21.334  1.00 67.96           O  
ATOM   2106  OE2 GLU B  23      14.157  73.236 -22.172  1.00 62.19           O1-
ATOM   2107  N   PHE B  24      14.042  69.641 -17.536  1.00 27.84           N  
ATOM   2108  CA  PHE B  24      15.170  68.705 -17.567  1.00 23.26           C  
ATOM   2109  C   PHE B  24      15.146  67.560 -16.556  1.00 17.91           C  
ATOM   2110  O   PHE B  24      16.051  66.732 -16.531  1.00 15.29           O  
ATOM   2111  CB  PHE B  24      16.487  69.481 -17.454  1.00 27.94           C  
ATOM   2112  CG  PHE B  24      16.648  70.550 -18.495  1.00 34.57           C  
ATOM   2113  CD1 PHE B  24      16.670  70.220 -19.851  1.00 40.67           C  
ATOM   2114  CD2 PHE B  24      16.711  71.891 -18.132  1.00 32.21           C  
ATOM   2115  CE1 PHE B  24      16.750  71.213 -20.830  1.00 42.09           C  
ATOM   2116  CE2 PHE B  24      16.792  72.887 -19.103  1.00 33.17           C  
ATOM   2117  CZ  PHE B  24      16.810  72.547 -20.455  1.00 37.37           C  
ATOM   2118  N   ILE B  25      14.033  67.416 -15.849  1.00 18.07           N  
ATOM   2119  CA  ILE B  25      13.904  66.393 -14.820  1.00 11.02           C  
ATOM   2120  C   ILE B  25      14.191  64.970 -15.278  1.00  9.88           C  
ATOM   2121  O   ILE B  25      15.003  64.274 -14.654  1.00  2.00           O  
ATOM   2122  CB  ILE B  25      12.529  66.512 -14.043  1.00  6.81           C  
ATOM   2123  CG1 ILE B  25      12.681  65.917 -12.651  1.00  3.10           C  
ATOM   2124  CG2 ILE B  25      11.406  65.783 -14.748  1.00  9.62           C  
ATOM   2125  CD1 ILE B  25      13.962  66.350 -11.970  1.00  2.00           C  
ATOM   2126  N   GLU B  26      13.585  64.560 -16.393  1.00  7.25           N  
ATOM   2127  CA  GLU B  26      13.781  63.205 -16.880  1.00 10.33           C  
ATOM   2128  C   GLU B  26      15.245  62.967 -17.201  1.00 11.97           C  
ATOM   2129  O   GLU B  26      15.898  62.146 -16.567  1.00 11.44           O  
ATOM   2130  CB  GLU B  26      12.962  62.938 -18.134  1.00 10.30           C  
ATOM   2131  CG  GLU B  26      11.819  63.910 -18.407  1.00 26.94           C  
ATOM   2132  CD  GLU B  26      10.502  63.485 -17.783  1.00 28.52           C  
ATOM   2133  OE1 GLU B  26      10.051  62.345 -18.024  1.00 37.27           O  
ATOM   2134  OE2 GLU B  26       9.905  64.303 -17.063  1.00 28.66           O1-
ATOM   2135  N   GLN B  27      15.784  63.763 -18.120  1.00 16.85           N  
ATOM   2136  CA  GLN B  27      17.169  63.582 -18.543  1.00 15.51           C  
ATOM   2137  C   GLN B  27      18.191  63.764 -17.461  1.00 12.74           C  
ATOM   2138  O   GLN B  27      19.357  63.412 -17.636  1.00 14.63           O  
ATOM   2139  CB  GLN B  27      17.505  64.493 -19.698  1.00 21.75           C  
ATOM   2140  CG  GLN B  27      17.737  65.903 -19.306  1.00 27.28           C  
ATOM   2141  CD  GLN B  27      18.549  66.573 -20.358  1.00 33.01           C  
ATOM   2142  NE2 GLN B  27      17.870  67.189 -21.333  1.00 34.62           N  
ATOM   2143  OE1 GLN B  27      19.779  66.472 -20.356  1.00 30.21           O  
ATOM   2144  N   ASP B  28      17.777  64.429 -16.395  1.00 14.78           N  
ATOM   2145  CA  ASP B  28      18.641  64.635 -15.233  1.00 15.75           C  
ATOM   2146  C   ASP B  28      18.531  63.399 -14.323  1.00 17.95           C  
ATOM   2147  O   ASP B  28      19.534  62.894 -13.827  1.00 20.83           O  
ATOM   2148  CB  ASP B  28      18.200  65.885 -14.458  1.00 11.87           C  
ATOM   2149  CG  ASP B  28      19.035  67.115 -14.774  1.00 10.08           C  
ATOM   2150  OD1 ASP B  28      20.114  67.005 -15.411  1.00  3.20           O  
ATOM   2151  OD2 ASP B  28      18.598  68.215 -14.360  1.00  3.77           O1-
ATOM   2152  N   THR B  29      17.305  62.909 -14.130  1.00 17.44           N  
ATOM   2153  CA  THR B  29      17.055  61.752 -13.276  1.00 14.69           C  
ATOM   2154  C   THR B  29      17.763  60.543 -13.845  1.00 16.90           C  
ATOM   2155  O   THR B  29      18.399  59.804 -13.110  1.00 19.01           O  
ATOM   2156  CB  THR B  29      15.565  61.441 -13.170  1.00 10.10           C  
ATOM   2157  CG2 THR B  29      15.331  60.221 -12.318  1.00  7.68           C  
ATOM   2158  OG1 THR B  29      14.896  62.559 -12.585  1.00 14.20           O  
ATOM   2159  N   GLU B  30      17.635  60.341 -15.155  1.00 19.70           N  
ATOM   2160  CA  GLU B  30      18.264  59.233 -15.871  1.00 17.86           C  
ATOM   2161  C   GLU B  30      19.770  59.209 -15.668  1.00 15.28           C  
ATOM   2162  O   GLU B  30      20.340  58.150 -15.445  1.00 16.56           O  
ATOM   2163  CB  GLU B  30      17.950  59.358 -17.360  1.00 20.11           C  
ATOM   2164  CG  GLU B  30      18.796  58.471 -18.267  1.00 19.68           C  
ATOM   2165  CD  GLU B  30      18.592  56.986 -18.038  1.00 21.98           C  
ATOM   2166  OE1 GLU B  30      17.732  56.611 -17.218  1.00 24.93           O  
ATOM   2167  OE2 GLU B  30      19.285  56.186 -18.686  1.00 21.17           O1-
ATOM   2168  N   GLU B  31      20.405  60.375 -15.789  1.00 11.13           N  
ATOM   2169  CA  GLU B  31      21.851  60.515 -15.601  1.00 13.15           C  
ATOM   2170  C   GLU B  31      22.182  60.128 -14.178  1.00  8.25           C  
ATOM   2171  O   GLU B  31      23.181  59.472 -13.933  1.00 12.58           O  
ATOM   2172  CB  GLU B  31      22.286  61.963 -15.824  1.00 25.92           C  
ATOM   2173  CG  GLU B  31      23.406  62.184 -16.847  1.00 25.30           C  
ATOM   2174  CD  GLU B  31      23.694  63.664 -17.047  1.00 31.27           C  
ATOM   2175  OE1 GLU B  31      24.425  64.237 -16.204  1.00 31.72           O  
ATOM   2176  OE2 GLU B  31      23.159  64.262 -18.016  1.00 25.56           O1-
ATOM   2177  N   ALA B  32      21.361  60.582 -13.239  1.00  9.89           N  
ATOM   2178  CA  ALA B  32      21.528  60.250 -11.826  1.00 12.35           C  
ATOM   2179  C   ALA B  32      21.257  58.727 -11.625  1.00 15.02           C  
ATOM   2180  O   ALA B  32      21.945  58.039 -10.849  1.00 13.23           O  
ATOM   2181  CB  ALA B  32      20.564  61.092 -10.987  1.00  8.55           C  
ATOM   2182  N   ARG B  33      20.305  58.204 -12.399  1.00 12.58           N  
ATOM   2183  CA  ARG B  33      19.915  56.799 -12.359  1.00  8.98           C  
ATOM   2184  C   ARG B  33      21.114  55.911 -12.679  1.00  7.24           C  
ATOM   2185  O   ARG B  33      21.418  54.991 -11.946  1.00 13.19           O  
ATOM   2186  CB  ARG B  33      18.771  56.536 -13.358  1.00  7.30           C  
ATOM   2187  CG  ARG B  33      17.992  55.254 -13.108  1.00  7.45           C  
ATOM   2188  CD  ARG B  33      18.470  54.066 -13.912  1.00  8.77           C  
ATOM   2189  NE  ARG B  33      18.154  54.185 -15.332  1.00  6.76           N  
ATOM   2190  CZ  ARG B  33      18.734  53.488 -16.312  1.00  8.99           C  
ATOM   2191  NH1 ARG B  33      19.667  52.593 -16.085  1.00  9.74           N1+
ATOM   2192  NH2 ARG B  33      18.400  53.713 -17.559  1.00 22.22           N  
ATOM   2193  N   GLN B  34      21.827  56.235 -13.746  1.00  5.30           N  
ATOM   2194  CA  GLN B  34      22.971  55.452 -14.179  1.00 10.34           C  
ATOM   2195  C   GLN B  34      24.158  55.423 -13.214  1.00 18.55           C  
ATOM   2196  O   GLN B  34      24.974  54.498 -13.262  1.00 18.26           O  
ATOM   2197  CB  GLN B  34      23.406  55.924 -15.564  1.00  3.94           C  
ATOM   2198  CG  GLN B  34      22.371  55.631 -16.608  1.00  3.55           C  
ATOM   2199  CD  GLN B  34      22.838  55.983 -17.981  1.00  8.10           C  
ATOM   2200  NE2 GLN B  34      21.986  55.784 -18.964  1.00 11.04           N  
ATOM   2201  OE1 GLN B  34      23.970  56.389 -18.169  1.00 17.81           O  
ATOM   2202  N   GLN B  35      24.226  56.415 -12.327  1.00 25.47           N  
ATOM   2203  CA  GLN B  35      25.309  56.534 -11.352  1.00 26.32           C  
ATOM   2204  C   GLN B  35      25.077  55.799 -10.026  1.00 25.91           C  
ATOM   2205  O   GLN B  35      26.035  55.489  -9.311  1.00 21.24           O  
ATOM   2206  CB  GLN B  35      25.588  58.008 -11.062  1.00 34.65           C  
ATOM   2207  CG  GLN B  35      25.893  58.831 -12.317  1.00 49.50           C  
ATOM   2208  CD  GLN B  35      26.623  60.140 -12.026  1.00 57.31           C  
ATOM   2209  NE2 GLN B  35      26.707  60.523 -10.748  1.00 59.64           N  
ATOM   2210  OE1 GLN B  35      27.114  60.794 -12.945  1.00 63.18           O  
ATOM   2211  N   ALA B  36      23.805  55.583  -9.682  1.00 29.55           N  
ATOM   2212  CA  ALA B  36      23.390  54.905  -8.447  1.00 25.74           C  
ATOM   2213  C   ALA B  36      23.230  53.409  -8.635  1.00 23.47           C  
ATOM   2214  O   ALA B  36      22.806  52.951  -9.687  1.00 27.42           O  
ATOM   2215  CB  ALA B  36      22.056  55.493  -7.946  1.00 22.29           C  
ATOM   2216  N   THR B  37      23.547  52.653  -7.596  1.00 22.35           N  
ATOM   2217  CA  THR B  37      23.404  51.205  -7.638  1.00 22.59           C  
ATOM   2218  C   THR B  37      21.928  50.836  -7.701  1.00 22.81           C  
ATOM   2219  O   THR B  37      21.540  49.842  -8.318  1.00 20.79           O  
ATOM   2220  CB  THR B  37      23.917  50.598  -6.365  1.00 23.24           C  
ATOM   2221  CG2 THR B  37      24.220  49.129  -6.551  1.00 25.07           C  
ATOM   2222  OG1 THR B  37      25.095  51.299  -5.967  1.00 35.98           O  
ATOM   2223  N   ARG B  38      21.108  51.640  -7.038  1.00 21.35           N  
ATOM   2224  CA  ARG B  38      19.689  51.383  -6.990  1.00 22.74           C  
ATOM   2225  C   ARG B  38      18.864  52.643  -7.162  1.00 20.95           C  
ATOM   2226  O   ARG B  38      19.201  53.677  -6.600  1.00 23.74           O  
ATOM   2227  CB  ARG B  38      19.352  50.719  -5.654  1.00 26.01           C  
ATOM   2228  CG  ARG B  38      19.634  49.208  -5.638  1.00 38.65           C  
ATOM   2229  CD  ARG B  38      19.603  48.569  -4.243  1.00 45.09           C  
ATOM   2230  NE  ARG B  38      20.854  48.781  -3.522  1.00 57.58           N  
ATOM   2231  CZ  ARG B  38      21.108  49.834  -2.749  1.00 64.51           C  
ATOM   2232  NH1 ARG B  38      20.191  50.782  -2.588  1.00 68.51           N1+
ATOM   2233  NH2 ARG B  38      22.294  49.953  -2.161  1.00 66.78           N  
ATOM   2234  N   PRO B  39      17.791  52.578  -7.978  1.00 14.02           N  
ATOM   2235  CA  PRO B  39      16.891  53.695  -8.240  1.00 13.33           C  
ATOM   2236  C   PRO B  39      16.458  54.335  -6.940  1.00 15.90           C  
ATOM   2237  O   PRO B  39      16.492  55.554  -6.801  1.00 23.05           O  
ATOM   2238  CB  PRO B  39      15.713  53.024  -8.941  1.00  8.73           C  
ATOM   2239  CG  PRO B  39      16.377  52.051  -9.798  1.00  9.08           C  
ATOM   2240  CD  PRO B  39      17.449  51.453  -8.864  1.00 16.44           C  
ATOM   2241  N   ILE B  40      16.086  53.515  -5.971  1.00 15.57           N  
ATOM   2242  CA  ILE B  40      15.670  54.046  -4.686  1.00 12.71           C  
ATOM   2243  C   ILE B  40      16.707  55.048  -4.161  1.00 15.00           C  
ATOM   2244  O   ILE B  40      16.333  56.049  -3.551  1.00 19.50           O  
ATOM   2245  CB  ILE B  40      15.430  52.932  -3.630  1.00  9.49           C  
ATOM   2246  CG1 ILE B  40      14.926  53.561  -2.333  1.00 11.21           C  
ATOM   2247  CG2 ILE B  40      16.725  52.186  -3.313  1.00  2.00           C  
ATOM   2248  CD1 ILE B  40      13.717  54.451  -2.506  1.00  6.17           C  
ATOM   2249  N   GLU B  41      17.987  54.828  -4.470  1.00 10.05           N  
ATOM   2250  CA  GLU B  41      19.047  55.723  -4.012  1.00  7.62           C  
ATOM   2251  C   GLU B  41      18.853  57.161  -4.503  1.00  8.89           C  
ATOM   2252  O   GLU B  41      19.008  58.113  -3.736  1.00  6.94           O  
ATOM   2253  CB  GLU B  41      20.421  55.223  -4.456  1.00  8.56           C  
ATOM   2254  CG  GLU B  41      20.812  53.854  -3.937  1.00 16.13           C  
ATOM   2255  CD  GLU B  41      22.187  53.401  -4.418  1.00 21.03           C  
ATOM   2256  OE1 GLU B  41      22.907  54.178  -5.078  1.00 27.67           O  
ATOM   2257  OE2 GLU B  41      22.566  52.252  -4.136  1.00 23.95           O1-
ATOM   2258  N   VAL B  42      18.506  57.347  -5.773  1.00  6.99           N  
ATOM   2259  CA  VAL B  42      18.339  58.719  -6.251  1.00  6.89           C  
ATOM   2260  C   VAL B  42      17.185  59.405  -5.540  1.00  5.72           C  
ATOM   2261  O   VAL B  42      17.285  60.581  -5.160  1.00  5.03           O  
ATOM   2262  CB  VAL B  42      18.192  58.814  -7.782  1.00  5.51           C  
ATOM   2263  CG1 VAL B  42      18.731  57.562  -8.439  1.00  7.34           C  
ATOM   2264  CG2 VAL B  42      16.784  59.122  -8.180  1.00  2.56           C  
ATOM   2265  N   ILE B  43      16.119  58.644  -5.310  1.00  5.32           N  
ATOM   2266  CA  ILE B  43      14.949  59.152  -4.605  1.00  2.00           C  
ATOM   2267  C   ILE B  43      15.304  59.591  -3.175  1.00  2.00           C  
ATOM   2268  O   ILE B  43      15.017  60.713  -2.771  1.00  2.00           O  
ATOM   2269  CB  ILE B  43      13.858  58.102  -4.534  1.00  2.00           C  
ATOM   2270  CG1 ILE B  43      13.303  57.824  -5.917  1.00  2.00           C  
ATOM   2271  CG2 ILE B  43      12.777  58.541  -3.589  1.00  2.00           C  
ATOM   2272  CD1 ILE B  43      12.140  56.846  -5.918  1.00  2.00           C  
ATOM   2273  N   GLU B  44      15.933  58.699  -2.418  1.00  2.00           N  
ATOM   2274  CA  GLU B  44      16.307  58.994  -1.040  1.00  2.00           C  
ATOM   2275  C   GLU B  44      17.606  59.776  -0.885  1.00  6.79           C  
ATOM   2276  O   GLU B  44      18.079  59.990   0.233  1.00  8.12           O  
ATOM   2277  CB  GLU B  44      16.347  57.713  -0.221  1.00  2.00           C  
ATOM   2278  CG  GLU B  44      14.979  57.139   0.028  1.00  5.39           C  
ATOM   2279  CD  GLU B  44      14.996  55.787   0.693  1.00  3.18           C  
ATOM   2280  OE1 GLU B  44      16.013  55.418   1.306  1.00 12.20           O  
ATOM   2281  OE2 GLU B  44      13.980  55.079   0.608  1.00 10.44           O1-
ATOM   2282  N   GLY B  45      18.203  60.158  -2.010  1.00  9.63           N  
ATOM   2283  CA  GLY B  45      19.431  60.921  -1.965  1.00  4.81           C  
ATOM   2284  C   GLY B  45      19.104  62.301  -2.457  1.00  4.49           C  
ATOM   2285  O   GLY B  45      18.391  63.046  -1.785  1.00  2.87           O  
ATOM   2286  N   PRO B  46      19.517  62.629  -3.685  1.00  2.00           N  
ATOM   2287  CA  PRO B  46      19.287  63.925  -4.325  1.00  2.00           C  
ATOM   2288  C   PRO B  46      17.875  64.434  -4.117  1.00  2.00           C  
ATOM   2289  O   PRO B  46      17.659  65.415  -3.403  1.00  2.00           O  
ATOM   2290  CB  PRO B  46      19.540  63.617  -5.795  1.00  2.84           C  
ATOM   2291  CG  PRO B  46      20.603  62.594  -5.734  1.00  7.61           C  
ATOM   2292  CD  PRO B  46      20.136  61.684  -4.625  1.00  2.00           C  
ATOM   2293  N   LEU B  47      16.918  63.750  -4.734  1.00  7.49           N  
ATOM   2294  CA  LEU B  47      15.507  64.118  -4.648  1.00  9.00           C  
ATOM   2295  C   LEU B  47      15.027  64.515  -3.259  1.00  9.65           C  
ATOM   2296  O   LEU B  47      14.451  65.585  -3.098  1.00 16.50           O  
ATOM   2297  CB  LEU B  47      14.625  62.999  -5.197  1.00  5.53           C  
ATOM   2298  CG  LEU B  47      14.371  62.992  -6.690  1.00  2.00           C  
ATOM   2299  CD1 LEU B  47      15.563  63.539  -7.411  1.00  2.00           C  
ATOM   2300  CD2 LEU B  47      14.049  61.597  -7.120  1.00  2.00           C  
ATOM   2301  N   MET B  48      15.281  63.686  -2.257  1.00  4.28           N  
ATOM   2302  CA  MET B  48      14.856  64.027  -0.910  1.00  9.39           C  
ATOM   2303  C   MET B  48      15.510  65.323  -0.416  1.00  8.89           C  
ATOM   2304  O   MET B  48      14.833  66.205   0.119  1.00  9.35           O  
ATOM   2305  CB  MET B  48      15.193  62.905   0.070  1.00 14.22           C  
ATOM   2306  CG  MET B  48      14.262  62.838   1.237  1.00  5.59           C  
ATOM   2307  SD  MET B  48      12.960  61.661   0.886  1.00 19.00           S  
ATOM   2308  CE  MET B  48      13.560  60.119   1.703  1.00  2.00           C  
ATOM   2309  N   ASP B  49      16.819  65.439  -0.600  1.00  5.78           N  
ATOM   2310  CA  ASP B  49      17.524  66.632  -0.168  1.00  6.17           C  
ATOM   2311  C   ASP B  49      16.825  67.813  -0.810  1.00  4.96           C  
ATOM   2312  O   ASP B  49      16.475  68.757  -0.128  1.00  6.66           O  
ATOM   2313  CB  ASP B  49      18.987  66.613  -0.620  1.00 13.58           C  
ATOM   2314  CG  ASP B  49      19.789  65.469  -0.021  1.00 16.52           C  
ATOM   2315  OD1 ASP B  49      19.232  64.656   0.754  1.00 17.97           O  
ATOM   2316  OD2 ASP B  49      21.001  65.394  -0.338  1.00 20.76           O1-
ATOM   2317  N   GLY B  50      16.590  67.736  -2.116  1.00  2.20           N  
ATOM   2318  CA  GLY B  50      15.931  68.821  -2.814  1.00  5.92           C  
ATOM   2319  C   GLY B  50      14.616  69.215  -2.179  1.00  7.12           C  
ATOM   2320  O   GLY B  50      14.295  70.400  -2.056  1.00  8.17           O  
ATOM   2321  N   MET B  51      13.844  68.211  -1.772  1.00 11.60           N  
ATOM   2322  CA  MET B  51      12.564  68.449  -1.130  1.00 11.13           C  
ATOM   2323  C   MET B  51      12.765  69.007   0.270  1.00 15.03           C  
ATOM   2324  O   MET B  51      11.867  69.669   0.811  1.00 23.01           O  
ATOM   2325  CB  MET B  51      11.755  67.169  -1.048  1.00  2.00           C  
ATOM   2326  CG  MET B  51      10.350  67.339  -1.521  1.00  5.55           C  
ATOM   2327  SD  MET B  51      10.242  67.541  -3.325  1.00 20.94           S  
ATOM   2328  CE  MET B  51       9.231  69.013  -3.458  1.00 14.38           C  
ATOM   2329  N   ASN B  52      13.920  68.717   0.867  1.00  7.72           N  
ATOM   2330  CA  ASN B  52      14.202  69.221   2.204  1.00  8.84           C  
ATOM   2331  C   ASN B  52      14.319  70.738   2.121  1.00  9.32           C  
ATOM   2332  O   ASN B  52      13.590  71.486   2.790  1.00 14.51           O  
ATOM   2333  CB  ASN B  52      15.483  68.607   2.804  1.00 10.46           C  
ATOM   2334  CG  ASN B  52      15.253  67.229   3.420  1.00  6.81           C  
ATOM   2335  ND2 ASN B  52      16.332  66.477   3.583  1.00 17.35           N  
ATOM   2336  OD1 ASN B  52      14.141  66.867   3.785  1.00  2.00           O  
ATOM   2337  N   VAL B  53      15.187  71.186   1.227  1.00  7.06           N  
ATOM   2338  CA  VAL B  53      15.425  72.596   1.007  1.00  2.01           C  
ATOM   2339  C   VAL B  53      14.138  73.296   0.682  1.00  2.00           C  
ATOM   2340  O   VAL B  53      13.884  74.380   1.162  1.00  2.00           O  
ATOM   2341  CB  VAL B  53      16.371  72.780  -0.134  1.00  2.00           C  
ATOM   2342  CG1 VAL B  53      16.646  74.254  -0.335  1.00 11.13           C  
ATOM   2343  CG2 VAL B  53      17.640  71.983   0.122  1.00  2.00           C  
ATOM   2344  N   VAL B  54      13.365  72.711  -0.212  1.00  2.00           N  
ATOM   2345  CA  VAL B  54      12.084  73.286  -0.546  1.00  4.79           C  
ATOM   2346  C   VAL B  54      11.365  73.481   0.780  1.00  7.41           C  
ATOM   2347  O   VAL B  54      10.950  74.598   1.102  1.00  6.27           O  
ATOM   2348  CB  VAL B  54      11.263  72.353  -1.449  1.00  2.00           C  
ATOM   2349  CG1 VAL B  54       9.807  72.700  -1.384  1.00  2.00           C  
ATOM   2350  CG2 VAL B  54      11.740  72.478  -2.870  1.00  7.73           C  
ATOM   2351  N   GLY B  55      11.286  72.406   1.568  1.00  8.85           N  
ATOM   2352  CA  GLY B  55      10.632  72.461   2.863  1.00 13.01           C  
ATOM   2353  C   GLY B  55      11.049  73.714   3.610  1.00 17.61           C  
ATOM   2354  O   GLY B  55      10.226  74.602   3.813  1.00 17.34           O  
ATOM   2355  N   ASP B  56      12.351  73.844   3.866  1.00 19.96           N  
ATOM   2356  CA  ASP B  56      12.931  74.983   4.578  1.00 18.36           C  
ATOM   2357  C   ASP B  56      12.604  76.352   4.045  1.00 20.67           C  
ATOM   2358  O   ASP B  56      12.136  77.203   4.795  1.00 26.99           O  
ATOM   2359  CB  ASP B  56      14.433  74.840   4.636  1.00 12.62           C  
ATOM   2360  CG  ASP B  56      14.855  73.659   5.454  1.00 24.59           C  
ATOM   2361  OD1 ASP B  56      14.163  73.340   6.454  1.00 34.76           O  
ATOM   2362  OD2 ASP B  56      15.888  73.053   5.108  1.00 30.28           O1-
ATOM   2363  N   LEU B  57      12.894  76.577   2.771  1.00 16.46           N  
ATOM   2364  CA  LEU B  57      12.637  77.864   2.147  1.00 14.99           C  
ATOM   2365  C   LEU B  57      11.192  78.240   2.412  1.00 20.53           C  
ATOM   2366  O   LEU B  57      10.906  79.374   2.772  1.00 20.17           O  
ATOM   2367  CB  LEU B  57      12.905  77.791   0.641  1.00 13.01           C  
ATOM   2368  CG  LEU B  57      14.334  78.006   0.126  1.00  6.94           C  
ATOM   2369  CD1 LEU B  57      15.382  77.361   1.042  1.00  2.77           C  
ATOM   2370  CD2 LEU B  57      14.449  77.464  -1.282  1.00  2.00           C  
ATOM   2371  N   PHE B  58      10.297  77.265   2.287  1.00 25.94           N  
ATOM   2372  CA  PHE B  58       8.886  77.481   2.532  1.00 29.16           C  
ATOM   2373  C   PHE B  58       8.688  77.891   3.984  1.00 33.21           C  
ATOM   2374  O   PHE B  58       7.994  78.870   4.257  1.00 41.57           O  
ATOM   2375  CB  PHE B  58       8.097  76.206   2.243  1.00 24.61           C  
ATOM   2376  CG  PHE B  58       6.641  76.289   2.635  1.00 18.39           C  
ATOM   2377  CD1 PHE B  58       6.236  76.062   3.957  1.00 11.86           C  
ATOM   2378  CD2 PHE B  58       5.675  76.557   1.675  1.00 11.78           C  
ATOM   2379  CE1 PHE B  58       4.891  76.084   4.303  1.00  9.74           C  
ATOM   2380  CE2 PHE B  58       4.339  76.583   2.007  1.00 11.35           C  
ATOM   2381  CZ  PHE B  58       3.941  76.347   3.330  1.00  9.41           C  
ATOM   2382  N   GLY B  59       9.280  77.116   4.899  1.00 37.10           N  
ATOM   2383  CA  GLY B  59       9.189  77.371   6.336  1.00 37.93           C  
ATOM   2384  C   GLY B  59       9.651  78.756   6.772  1.00 37.98           C  
ATOM   2385  O   GLY B  59       9.065  79.368   7.668  1.00 36.83           O  
ATOM   2386  N   GLU B  60      10.706  79.257   6.139  1.00 36.56           N  
ATOM   2387  CA  GLU B  60      11.215  80.588   6.449  1.00 32.75           C  
ATOM   2388  C   GLU B  60      10.531  81.636   5.580  1.00 30.60           C  
ATOM   2389  O   GLU B  60      11.019  82.761   5.443  1.00 29.47           O  
ATOM   2390  CB  GLU B  60      12.701  80.655   6.198  1.00 30.45           C  
ATOM   2391  CG  GLU B  60      13.470  79.680   6.984  1.00 30.01           C  
ATOM   2392  CD  GLU B  60      14.933  79.897   6.774  1.00 36.81           C  
ATOM   2393  OE1 GLU B  60      15.377  79.844   5.597  1.00 33.35           O  
ATOM   2394  OE2 GLU B  60      15.638  80.140   7.780  1.00 42.45           O1-
ATOM   2395  N   GLY B  61       9.448  81.226   4.927  1.00 31.12           N  
ATOM   2396  CA  GLY B  61       8.677  82.116   4.078  1.00 28.29           C  
ATOM   2397  C   GLY B  61       9.407  82.679   2.882  1.00 24.67           C  
ATOM   2398  O   GLY B  61       8.973  83.679   2.310  1.00 30.11           O  
ATOM   2399  N   LYS B  62      10.533  82.079   2.521  1.00 17.02           N  
ATOM   2400  CA  LYS B  62      11.272  82.542   1.365  1.00 15.41           C  
ATOM   2401  C   LYS B  62      10.693  81.839   0.122  1.00 16.99           C  
ATOM   2402  O   LYS B  62      11.132  82.054  -1.014  1.00 18.79           O  
ATOM   2403  CB  LYS B  62      12.755  82.241   1.542  1.00 16.00           C  
ATOM   2404  CG  LYS B  62      13.390  83.004   2.713  1.00 21.08           C  
ATOM   2405  CD  LYS B  62      14.883  83.266   2.482  1.00 27.34           C  
ATOM   2406  CE  LYS B  62      15.099  84.073   1.169  1.00 33.15           C  
ATOM   2407  NZ  LYS B  62      16.538  84.450   0.836  1.00 29.44           N1+
ATOM   2408  N   MET B  63       9.689  81.005   0.366  1.00 15.62           N  
ATOM   2409  CA  MET B  63       9.002  80.246  -0.657  1.00 16.15           C  
ATOM   2410  C   MET B  63       7.551  80.194  -0.238  1.00 20.47           C  
ATOM   2411  O   MET B  63       7.243  80.175   0.966  1.00 22.04           O  
ATOM   2412  CB  MET B  63       9.537  78.816  -0.723  1.00 16.55           C  
ATOM   2413  CG  MET B  63      10.402  78.536  -1.945  1.00 21.58           C  
ATOM   2414  SD  MET B  63      10.368  76.756  -2.326  1.00 13.42           S  
ATOM   2415  CE  MET B  63      11.908  76.552  -3.026  1.00 26.72           C  
ATOM   2416  N   PHE B  64       6.673  80.069  -1.225  1.00 21.52           N  
ATOM   2417  CA  PHE B  64       5.240  80.045  -0.983  1.00 26.67           C  
ATOM   2418  C   PHE B  64       4.584  78.782  -1.481  1.00 22.73           C  
ATOM   2419  O   PHE B  64       5.176  78.033  -2.259  1.00 23.53           O  
ATOM   2420  CB  PHE B  64       4.581  81.277  -1.605  1.00 38.21           C  
ATOM   2421  CG  PHE B  64       5.057  82.573  -1.002  1.00 50.73           C  
ATOM   2422  CD1 PHE B  64       4.800  82.867   0.352  1.00 55.58           C  
ATOM   2423  CD2 PHE B  64       5.802  83.481  -1.757  1.00 52.77           C  
ATOM   2424  CE1 PHE B  64       5.266  84.049   0.938  1.00 54.58           C  
ATOM   2425  CE2 PHE B  64       6.274  84.668  -1.184  1.00 59.09           C  
ATOM   2426  CZ  PHE B  64       6.010  84.950   0.174  1.00 60.45           C  
ATOM   2427  N   LEU B  65       3.339  78.571  -1.070  1.00 17.68           N  
ATOM   2428  CA  LEU B  65       2.611  77.374  -1.459  1.00 14.68           C  
ATOM   2429  C   LEU B  65       2.548  77.114  -2.949  1.00 12.63           C  
ATOM   2430  O   LEU B  65       2.868  76.016  -3.395  1.00 19.43           O  
ATOM   2431  CB  LEU B  65       1.204  77.364  -0.892  1.00 16.01           C  
ATOM   2432  CG  LEU B  65       0.702  75.932  -0.722  1.00 13.12           C  
ATOM   2433  CD1 LEU B  65       1.005  75.431   0.694  1.00  2.01           C  
ATOM   2434  CD2 LEU B  65      -0.783  75.891  -1.024  1.00 14.10           C  
ATOM   2435  N   PRO B  66       2.151  78.120  -3.743  1.00 10.75           N  
ATOM   2436  CA  PRO B  66       2.085  77.890  -5.186  1.00  9.97           C  
ATOM   2437  C   PRO B  66       3.411  77.395  -5.777  1.00  8.59           C  
ATOM   2438  O   PRO B  66       3.436  76.796  -6.847  1.00  7.23           O  
ATOM   2439  CB  PRO B  66       1.723  79.271  -5.730  1.00  9.69           C  
ATOM   2440  CG  PRO B  66       0.943  79.872  -4.646  1.00 13.10           C  
ATOM   2441  CD  PRO B  66       1.737  79.496  -3.427  1.00 13.25           C  
ATOM   2442  N   GLN B  67       4.494  77.600  -5.039  1.00  7.34           N  
ATOM   2443  CA  GLN B  67       5.820  77.219  -5.479  1.00 13.80           C  
ATOM   2444  C   GLN B  67       6.195  75.839  -4.997  1.00 13.50           C  
ATOM   2445  O   GLN B  67       6.769  75.044  -5.739  1.00 13.28           O  
ATOM   2446  CB  GLN B  67       6.808  78.262  -4.991  1.00 18.90           C  
ATOM   2447  CG  GLN B  67       6.308  79.665  -5.276  1.00 32.47           C  
ATOM   2448  CD  GLN B  67       7.177  80.745  -4.686  1.00 38.55           C  
ATOM   2449  NE2 GLN B  67       7.346  81.825  -5.424  1.00 50.57           N  
ATOM   2450  OE1 GLN B  67       7.685  80.619  -3.584  1.00 42.66           O  
ATOM   2451  N   VAL B  68       5.886  75.555  -3.740  1.00  8.04           N  
ATOM   2452  CA  VAL B  68       6.168  74.241  -3.221  1.00  3.79           C  
ATOM   2453  C   VAL B  68       5.324  73.310  -4.085  1.00  3.68           C  
ATOM   2454  O   VAL B  68       5.759  72.213  -4.406  1.00  3.58           O  
ATOM   2455  CB  VAL B  68       5.781  74.094  -1.718  1.00  6.20           C  
ATOM   2456  CG1 VAL B  68       4.288  73.941  -1.539  1.00 11.56           C  
ATOM   2457  CG2 VAL B  68       6.456  72.907  -1.126  1.00  6.89           C  
ATOM   2458  N   VAL B  69       4.161  73.792  -4.538  1.00  2.00           N  
ATOM   2459  CA  VAL B  69       3.274  72.978  -5.382  1.00  8.00           C  
ATOM   2460  C   VAL B  69       3.922  72.645  -6.746  1.00  9.57           C  
ATOM   2461  O   VAL B  69       3.720  71.553  -7.288  1.00 10.49           O  
ATOM   2462  CB  VAL B  69       1.801  73.576  -5.544  1.00  3.34           C  
ATOM   2463  CG1 VAL B  69       1.662  74.426  -6.782  1.00  6.38           C  
ATOM   2464  CG2 VAL B  69       0.808  72.487  -5.624  1.00  2.01           C  
ATOM   2465  N   LYS B  70       4.727  73.556  -7.279  1.00  9.20           N  
ATOM   2466  CA  LYS B  70       5.405  73.291  -8.540  1.00 14.37           C  
ATOM   2467  C   LYS B  70       6.593  72.361  -8.300  1.00 14.73           C  
ATOM   2468  O   LYS B  70       6.950  71.540  -9.150  1.00 15.00           O  
ATOM   2469  CB  LYS B  70       5.865  74.593  -9.184  1.00 25.18           C  
ATOM   2470  CG  LYS B  70       4.736  75.349  -9.847  1.00 42.86           C  
ATOM   2471  CD  LYS B  70       5.216  76.608 -10.580  1.00 51.81           C  
ATOM   2472  CE  LYS B  70       6.240  76.299 -11.676  1.00 57.02           C  
ATOM   2473  NZ  LYS B  70       7.628  76.399 -11.155  1.00 57.44           N1+
ATOM   2474  N   SER B  71       7.195  72.510  -7.126  1.00 12.05           N  
ATOM   2475  CA  SER B  71       8.308  71.687  -6.705  1.00  4.68           C  
ATOM   2476  C   SER B  71       7.814  70.249  -6.549  1.00  3.50           C  
ATOM   2477  O   SER B  71       8.526  69.302  -6.887  1.00  2.00           O  
ATOM   2478  CB  SER B  71       8.851  72.194  -5.369  1.00  8.48           C  
ATOM   2479  OG  SER B  71       9.274  73.538  -5.471  1.00 11.71           O  
ATOM   2480  N   ALA B  72       6.596  70.089  -6.036  1.00  3.53           N  
ATOM   2481  CA  ALA B  72       6.023  68.765  -5.849  1.00  6.09           C  
ATOM   2482  C   ALA B  72       5.806  68.121  -7.200  1.00 11.88           C  
ATOM   2483  O   ALA B  72       6.149  66.952  -7.379  1.00 18.32           O  
ATOM   2484  CB  ALA B  72       4.726  68.833  -5.090  1.00  2.27           C  
ATOM   2485  N   ARG B  73       5.284  68.874  -8.167  1.00 16.09           N  
ATOM   2486  CA  ARG B  73       5.065  68.285  -9.481  1.00 19.49           C  
ATOM   2487  C   ARG B  73       6.386  67.798 -10.080  1.00 16.97           C  
ATOM   2488  O   ARG B  73       6.440  66.696 -10.607  1.00 21.36           O  
ATOM   2489  CB  ARG B  73       4.225  69.169 -10.424  1.00 20.20           C  
ATOM   2490  CG  ARG B  73       4.900  70.391 -10.993  1.00 34.73           C  
ATOM   2491  CD  ARG B  73       3.936  71.120 -11.959  1.00 48.33           C  
ATOM   2492  NE  ARG B  73       3.086  72.139 -11.324  1.00 48.96           N  
ATOM   2493  CZ  ARG B  73       1.757  72.072 -11.210  1.00 45.31           C  
ATOM   2494  NH1 ARG B  73       1.079  71.022 -11.671  1.00 45.06           N1+
ATOM   2495  NH2 ARG B  73       1.088  73.100 -10.701  1.00 42.45           N  
ATOM   2496  N   VAL B  74       7.471  68.544  -9.909  1.00 11.95           N  
ATOM   2497  CA  VAL B  74       8.759  68.065 -10.415  1.00  8.96           C  
ATOM   2498  C   VAL B  74       9.186  66.754  -9.705  1.00 11.12           C  
ATOM   2499  O   VAL B  74       9.636  65.806 -10.357  1.00 13.85           O  
ATOM   2500  CB  VAL B  74       9.847  69.133 -10.284  1.00  2.34           C  
ATOM   2501  CG1 VAL B  74      11.211  68.553 -10.649  1.00  2.00           C  
ATOM   2502  CG2 VAL B  74       9.476  70.304 -11.136  1.00  2.00           C  
ATOM   2503  N   MET B  75       9.078  66.722  -8.373  1.00  9.02           N  
ATOM   2504  CA  MET B  75       9.417  65.534  -7.574  1.00  3.09           C  
ATOM   2505  C   MET B  75       8.607  64.398  -8.122  1.00  5.93           C  
ATOM   2506  O   MET B  75       9.131  63.359  -8.525  1.00  5.79           O  
ATOM   2507  CB  MET B  75       9.034  65.734  -6.112  1.00  2.86           C  
ATOM   2508  CG  MET B  75       9.166  64.502  -5.261  1.00  2.59           C  
ATOM   2509  SD  MET B  75      10.868  63.912  -5.195  1.00  4.27           S  
ATOM   2510  CE  MET B  75      11.039  63.351  -3.549  1.00  2.00           C  
ATOM   2511  N   LYS B  76       7.307  64.628  -8.166  1.00  6.81           N  
ATOM   2512  CA  LYS B  76       6.381  63.649  -8.706  1.00 12.52           C  
ATOM   2513  C   LYS B  76       6.848  63.091 -10.089  1.00 12.99           C  
ATOM   2514  O   LYS B  76       6.939  61.883 -10.298  1.00 17.16           O  
ATOM   2515  CB  LYS B  76       4.973  64.255  -8.798  1.00  7.21           C  
ATOM   2516  CG  LYS B  76       4.215  64.354  -7.478  1.00  2.00           C  
ATOM   2517  CD  LYS B  76       2.667  64.368  -7.734  1.00  2.00           C  
ATOM   2518  CE  LYS B  76       1.793  64.016  -6.483  1.00  7.52           C  
ATOM   2519  NZ  LYS B  76       2.043  62.668  -5.788  1.00  2.00           N1+
ATOM   2520  N   GLN B  77       7.222  63.981 -10.993  1.00 13.82           N  
ATOM   2521  CA  GLN B  77       7.673  63.603 -12.329  1.00 11.31           C  
ATOM   2522  C   GLN B  77       8.966  62.798 -12.285  1.00  7.85           C  
ATOM   2523  O   GLN B  77       9.156  61.871 -13.065  1.00  8.98           O  
ATOM   2524  CB  GLN B  77       7.855  64.869 -13.174  1.00 17.66           C  
ATOM   2525  CG  GLN B  77       7.887  64.658 -14.675  1.00 23.19           C  
ATOM   2526  CD  GLN B  77       7.508  65.911 -15.437  1.00 26.41           C  
ATOM   2527  NE2 GLN B  77       7.779  65.925 -16.726  1.00 27.28           N  
ATOM   2528  OE1 GLN B  77       6.945  66.844 -14.876  1.00 32.21           O  
ATOM   2529  N   ALA B  78       9.850  63.161 -11.366  1.00  6.57           N  
ATOM   2530  CA  ALA B  78      11.114  62.466 -11.212  1.00  4.49           C  
ATOM   2531  C   ALA B  78      10.845  61.041 -10.757  1.00  8.74           C  
ATOM   2532  O   ALA B  78      11.345  60.108 -11.372  1.00 17.75           O  
ATOM   2533  CB  ALA B  78      11.993  63.171 -10.205  1.00  7.13           C  
ATOM   2534  N   VAL B  79      10.032  60.867  -9.710  1.00  8.96           N  
ATOM   2535  CA  VAL B  79       9.686  59.531  -9.184  1.00  4.80           C  
ATOM   2536  C   VAL B  79       9.043  58.656 -10.273  1.00  2.00           C  
ATOM   2537  O   VAL B  79       9.365  57.479 -10.440  1.00  2.01           O  
ATOM   2538  CB  VAL B  79       8.676  59.633  -8.000  1.00  2.00           C  
ATOM   2539  CG1 VAL B  79       8.354  58.249  -7.449  1.00  2.17           C  
ATOM   2540  CG2 VAL B  79       9.217  60.522  -6.904  1.00  2.00           C  
ATOM   2541  N   ALA B  80       8.113  59.256 -10.994  1.00  2.00           N  
ATOM   2542  CA  ALA B  80       7.386  58.583 -12.048  1.00  2.62           C  
ATOM   2543  C   ALA B  80       8.317  57.924 -13.038  1.00  9.43           C  
ATOM   2544  O   ALA B  80       8.063  56.800 -13.470  1.00 11.56           O  
ATOM   2545  CB  ALA B  80       6.505  59.562 -12.749  1.00  2.07           C  
ATOM   2546  N   TYR B  81       9.379  58.639 -13.418  1.00 10.38           N  
ATOM   2547  CA  TYR B  81      10.374  58.129 -14.374  1.00  7.88           C  
ATOM   2548  C   TYR B  81      11.050  56.873 -13.865  1.00  8.48           C  
ATOM   2549  O   TYR B  81      11.176  55.889 -14.581  1.00  9.82           O  
ATOM   2550  CB  TYR B  81      11.442  59.184 -14.649  1.00 12.52           C  
ATOM   2551  CG  TYR B  81      12.527  58.739 -15.609  1.00 15.46           C  
ATOM   2552  CD1 TYR B  81      12.222  58.362 -16.915  1.00 12.15           C  
ATOM   2553  CD2 TYR B  81      13.869  58.716 -15.210  1.00 17.62           C  
ATOM   2554  CE1 TYR B  81      13.222  57.978 -17.792  1.00 16.99           C  
ATOM   2555  CE2 TYR B  81      14.879  58.333 -16.087  1.00 12.67           C  
ATOM   2556  CZ  TYR B  81      14.551  57.968 -17.379  1.00 14.56           C  
ATOM   2557  OH  TYR B  81      15.541  57.627 -18.279  1.00 12.19           O  
ATOM   2558  N   LEU B  82      11.495  56.929 -12.617  1.00  8.43           N  
ATOM   2559  CA  LEU B  82      12.149  55.806 -11.982  1.00  4.80           C  
ATOM   2560  C   LEU B  82      11.272  54.592 -11.827  1.00  6.73           C  
ATOM   2561  O   LEU B  82      11.728  53.484 -12.097  1.00  5.60           O  
ATOM   2562  CB  LEU B  82      12.675  56.211 -10.628  1.00  2.00           C  
ATOM   2563  CG  LEU B  82      13.777  57.225 -10.855  1.00  4.77           C  
ATOM   2564  CD1 LEU B  82      14.254  57.682  -9.516  1.00 10.28           C  
ATOM   2565  CD2 LEU B  82      14.931  56.639 -11.676  1.00  2.00           C  
ATOM   2566  N   GLU B  83      10.011  54.798 -11.451  1.00  8.25           N  
ATOM   2567  CA  GLU B  83       9.075  53.702 -11.214  1.00 15.05           C  
ATOM   2568  C   GLU B  83       9.200  52.422 -12.059  1.00 13.12           C  
ATOM   2569  O   GLU B  83       8.942  51.318 -11.557  1.00 15.43           O  
ATOM   2570  CB  GLU B  83       7.642  54.207 -11.196  1.00 23.44           C  
ATOM   2571  CG  GLU B  83       7.201  54.704  -9.835  1.00 41.39           C  
ATOM   2572  CD  GLU B  83       5.680  54.909  -9.748  1.00 52.71           C  
ATOM   2573  OE1 GLU B  83       4.939  54.296 -10.566  1.00 51.55           O  
ATOM   2574  OE2 GLU B  83       5.235  55.675  -8.850  1.00 54.56           O1-
ATOM   2575  N   PRO B  84       9.451  52.545 -13.365  1.00  7.89           N  
ATOM   2576  CA  PRO B  84       9.564  51.247 -14.018  1.00  9.02           C  
ATOM   2577  C   PRO B  84      10.972  50.674 -13.782  1.00  9.16           C  
ATOM   2578  O   PRO B  84      11.125  49.472 -13.573  1.00 14.38           O  
ATOM   2579  CB  PRO B  84       9.243  51.553 -15.486  1.00  7.62           C  
ATOM   2580  CG  PRO B  84       9.600  52.975 -15.628  1.00 14.01           C  
ATOM   2581  CD  PRO B  84       9.167  53.602 -14.344  1.00 13.39           C  
ATOM   2582  N   PHE B  85      11.991  51.523 -13.706  1.00  6.66           N  
ATOM   2583  CA  PHE B  85      13.336  51.015 -13.450  1.00  5.57           C  
ATOM   2584  C   PHE B  85      13.306  50.220 -12.140  1.00  7.15           C  
ATOM   2585  O   PHE B  85      14.098  49.309 -11.936  1.00 10.39           O  
ATOM   2586  CB  PHE B  85      14.368  52.150 -13.471  1.00  2.00           C  
ATOM   2587  CG  PHE B  85      14.546  52.733 -14.841  1.00  5.55           C  
ATOM   2588  CD1 PHE B  85      13.684  53.732 -15.291  1.00 10.23           C  
ATOM   2589  CD2 PHE B  85      15.422  52.160 -15.754  1.00  2.00           C  
ATOM   2590  CE1 PHE B  85      13.678  54.122 -16.624  1.00  3.90           C  
ATOM   2591  CE2 PHE B  85      15.411  52.552 -17.095  1.00  2.00           C  
ATOM   2592  CZ  PHE B  85      14.543  53.524 -17.523  1.00  2.00           C  
ATOM   2593  N   ILE B  86      12.313  50.505 -11.309  1.00  8.00           N  
ATOM   2594  CA  ILE B  86      12.145  49.789 -10.058  1.00 19.32           C  
ATOM   2595  C   ILE B  86      11.434  48.443 -10.305  1.00 25.41           C  
ATOM   2596  O   ILE B  86      11.980  47.377 -10.022  1.00 28.54           O  
ATOM   2597  CB  ILE B  86      11.331  50.623  -9.029  1.00 15.97           C  
ATOM   2598  CG1 ILE B  86      12.124  51.853  -8.617  1.00 16.60           C  
ATOM   2599  CG2 ILE B  86      11.010  49.794  -7.795  1.00 11.63           C  
ATOM   2600  CD1 ILE B  86      11.468  52.672  -7.529  1.00 12.15           C  
ATOM   2601  N   GLU B  87      10.233  48.505 -10.882  1.00 30.34           N  
ATOM   2602  CA  GLU B  87       9.418  47.324 -11.173  1.00 34.21           C  
ATOM   2603  C   GLU B  87      10.057  46.269 -12.105  1.00 34.72           C  
ATOM   2604  O   GLU B  87       9.532  45.152 -12.235  1.00 32.99           O  
ATOM   2605  CB  GLU B  87       8.058  47.753 -11.722  1.00 36.85           C  
ATOM   2606  CG  GLU B  87       6.856  47.236 -10.920  1.00 50.70           C  
ATOM   2607  CD  GLU B  87       6.691  47.892  -9.530  1.00 61.27           C  
ATOM   2608  OE1 GLU B  87       7.271  47.383  -8.540  1.00 62.72           O  
ATOM   2609  OE2 GLU B  87       5.944  48.901  -9.420  1.00 64.16           O1-
ATOM   2610  N   ALA B  88      11.143  46.626 -12.793  1.00 35.80           N  
ATOM   2611  CA  ALA B  88      11.836  45.673 -13.667  1.00 38.22           C  
ATOM   2612  C   ALA B  88      12.694  44.827 -12.759  1.00 38.68           C  
ATOM   2613  O   ALA B  88      13.184  43.766 -13.140  1.00 37.63           O  
ATOM   2614  CB  ALA B  88      12.703  46.391 -14.685  1.00 41.86           C  
ATOM   2615  N   SER B  89      12.894  45.351 -11.555  1.00 43.38           N  
ATOM   2616  CA  SER B  89      13.646  44.692 -10.513  1.00 45.48           C  
ATOM   2617  C   SER B  89      12.618  44.065  -9.559  1.00 51.54           C  
ATOM   2618  O   SER B  89      12.057  44.733  -8.686  1.00 51.00           O  
ATOM   2619  CB  SER B  89      14.536  45.708  -9.795  1.00 46.65           C  
ATOM   2620  OG  SER B  89      15.393  46.366 -10.727  1.00 50.97           O  
ATOM   2621  N   LYS B  90      12.281  42.816  -9.875  1.00 58.20           N  
ATOM   2622  CA  LYS B  90      11.347  41.955  -9.148  1.00 61.53           C  
ATOM   2623  C   LYS B  90      11.112  40.794 -10.104  1.00 67.90           C  
ATOM   2624  O   LYS B  90      10.153  40.800 -10.886  1.00 68.40           O  
ATOM   2625  CB  LYS B  90      10.006  42.640  -8.870  1.00 60.77           C  
ATOM   2626  CG  LYS B  90       8.979  41.673  -8.223  1.00 57.67           C  
ATOM   2627  CD  LYS B  90       7.529  42.033  -8.562  1.00 55.48           C  
ATOM   2628  CE  LYS B  90       7.285  41.970 -10.079  1.00 56.26           C  
ATOM   2629  NZ  LYS B  90       5.845  42.112 -10.475  1.00 49.69           N1+
ATOM   2630  N   GLU B  91      12.047  39.850 -10.135  1.00 74.64           N  
ATOM   2631  CA  GLU B  91      11.887  38.700 -11.023  1.00 78.55           C  
ATOM   2632  C   GLU B  91      11.084  37.674 -10.237  1.00 78.84           C  
ATOM   2633  O   GLU B  91      11.150  37.637  -9.002  1.00 77.52           O  
ATOM   2634  CB  GLU B  91      13.248  38.106 -11.431  1.00 80.68           C  
ATOM   2635  CG  GLU B  91      13.421  37.840 -12.946  1.00 83.07           C  
ATOM   2636  CD  GLU B  91      12.439  36.813 -13.540  1.00 84.16           C  
ATOM   2637  OE1 GLU B  91      12.146  35.785 -12.884  1.00 85.14           O  
ATOM   2638  OE2 GLU B  91      11.982  37.025 -14.685  1.00 83.47           O1-
ATOM   2639  N   GLN B  92      10.327  36.852 -10.958  1.00 78.57           N  
ATOM   2640  CA  GLN B  92       9.513  35.801 -10.358  1.00 79.02           C  
ATOM   2641  C   GLN B  92       8.859  36.247  -9.049  1.00 78.38           C  
ATOM   2642  O   GLN B  92       8.327  37.355  -8.973  1.00 76.19           O  
ATOM   2643  CB  GLN B  92      10.345  34.508 -10.187  1.00 82.75           C  
ATOM   2644  CG  GLN B  92      11.813  34.672  -9.710  1.00 84.07           C  
ATOM   2645  CD  GLN B  92      12.009  34.484  -8.204  1.00 84.45           C  
ATOM   2646  NE2 GLN B  92      11.633  35.494  -7.418  1.00 79.83           N  
ATOM   2647  OE1 GLN B  92      12.499  33.442  -7.758  1.00 83.59           O  
ATOM   2648  N   GLY B  93       8.903  35.382  -8.038  1.00 81.07           N  
ATOM   2649  CA  GLY B  93       8.322  35.680  -6.742  1.00 81.38           C  
ATOM   2650  C   GLY B  93       6.816  35.853  -6.777  1.00 81.81           C  
ATOM   2651  O   GLY B  93       6.232  36.113  -7.834  1.00 83.51           O  
ATOM   2652  N   LYS B  94       6.181  35.651  -5.629  1.00 80.37           N  
ATOM   2653  CA  LYS B  94       4.737  35.828  -5.516  1.00 78.29           C  
ATOM   2654  C   LYS B  94       4.477  36.916  -4.479  1.00 76.54           C  
ATOM   2655  O   LYS B  94       4.780  38.098  -4.705  1.00 77.64           O  
ATOM   2656  CB  LYS B  94       4.041  34.526  -5.113  1.00 77.56           C  
ATOM   2657  CG  LYS B  94       2.509  34.627  -5.125  1.00 78.47           C  
ATOM   2658  CD  LYS B  94       1.882  33.792  -4.010  1.00 78.20           C  
ATOM   2659  CE  LYS B  94       0.357  33.874  -4.020  1.00 74.23           C  
ATOM   2660  NZ  LYS B  94      -0.229  33.270  -2.785  1.00 70.27           N1+
ATOM   2661  N   THR B  95       3.961  36.512  -3.329  1.00 70.53           N  
ATOM   2662  CA  THR B  95       3.671  37.458  -2.285  1.00 63.23           C  
ATOM   2663  C   THR B  95       4.248  36.975  -0.967  1.00 57.32           C  
ATOM   2664  O   THR B  95       4.180  35.786  -0.634  1.00 58.51           O  
ATOM   2665  CB  THR B  95       2.165  37.672  -2.124  1.00 62.45           C  
ATOM   2666  CG2 THR B  95       1.498  36.387  -1.676  1.00 60.05           C  
ATOM   2667  OG1 THR B  95       1.944  38.690  -1.140  1.00 70.96           O  
ATOM   2668  N   ASN B  96       4.851  37.911  -0.248  1.00 50.61           N  
ATOM   2669  CA  ASN B  96       5.443  37.641   1.048  1.00 41.19           C  
ATOM   2670  C   ASN B  96       4.454  38.134   2.088  1.00 37.26           C  
ATOM   2671  O   ASN B  96       4.473  37.689   3.239  1.00 35.67           O  
ATOM   2672  CB  ASN B  96       6.767  38.397   1.212  1.00 45.22           C  
ATOM   2673  CG  ASN B  96       7.833  37.979   0.196  1.00 47.83           C  
ATOM   2674  ND2 ASN B  96       8.549  38.960  -0.357  1.00 47.17           N  
ATOM   2675  OD1 ASN B  96       8.023  36.795  -0.068  1.00 48.42           O  
ATOM   2676  N   GLY B  97       3.585  39.059   1.688  1.00 28.90           N  
ATOM   2677  CA  GLY B  97       2.612  39.584   2.629  1.00 25.15           C  
ATOM   2678  C   GLY B  97       1.561  40.479   2.017  1.00 19.08           C  
ATOM   2679  O   GLY B  97       1.174  40.286   0.876  1.00 19.56           O  
ATOM   2680  N   LYS B  98       1.076  41.437   2.794  1.00 15.52           N  
ATOM   2681  CA  LYS B  98       0.059  42.373   2.328  1.00 13.34           C  
ATOM   2682  C   LYS B  98      -0.070  43.498   3.360  1.00 15.01           C  
ATOM   2683  O   LYS B  98      -0.072  43.253   4.563  1.00 21.19           O  
ATOM   2684  CB  LYS B  98      -1.262  41.636   2.139  1.00  9.03           C  
ATOM   2685  CG  LYS B  98      -2.409  42.490   1.669  1.00  4.73           C  
ATOM   2686  CD  LYS B  98      -3.703  41.710   1.649  1.00  6.17           C  
ATOM   2687  CE  LYS B  98      -3.897  40.934   0.355  1.00 14.79           C  
ATOM   2688  NZ  LYS B  98      -5.316  40.436   0.209  1.00 24.69           N1+
ATOM   2689  N   MET B  99      -0.150  44.732   2.882  1.00 17.44           N  
ATOM   2690  CA  MET B  99      -0.235  45.916   3.739  1.00 14.08           C  
ATOM   2691  C   MET B  99      -1.208  46.942   3.170  1.00 12.55           C  
ATOM   2692  O   MET B  99      -1.290  47.162   1.949  1.00 10.00           O  
ATOM   2693  CB  MET B  99       1.173  46.544   3.888  1.00 12.98           C  
ATOM   2694  CG  MET B  99       1.276  47.884   4.612  1.00  7.40           C  
ATOM   2695  SD  MET B  99       3.016  48.226   5.055  1.00 10.05           S  
ATOM   2696  CE  MET B  99       3.328  49.736   4.233  1.00 11.85           C  
ATOM   2697  N   VAL B 100      -1.990  47.513   4.070  1.00 10.14           N  
ATOM   2698  CA  VAL B 100      -2.945  48.551   3.729  1.00  7.09           C  
ATOM   2699  C   VAL B 100      -2.238  49.779   4.284  1.00  2.00           C  
ATOM   2700  O   VAL B 100      -1.977  49.857   5.479  1.00  2.00           O  
ATOM   2701  CB  VAL B 100      -4.320  48.290   4.418  1.00  7.15           C  
ATOM   2702  CG1 VAL B 100      -4.105  47.768   5.816  1.00 11.72           C  
ATOM   2703  CG2 VAL B 100      -5.152  49.562   4.484  1.00  8.81           C  
ATOM   2704  N   ILE B 101      -1.793  50.650   3.388  1.00  2.00           N  
ATOM   2705  CA  ILE B 101      -1.092  51.875   3.774  1.00  2.94           C  
ATOM   2706  C   ILE B 101      -2.011  53.029   3.447  1.00  6.41           C  
ATOM   2707  O   ILE B 101      -2.843  52.935   2.520  1.00  8.67           O  
ATOM   2708  CB  ILE B 101       0.275  52.041   3.049  1.00  2.00           C  
ATOM   2709  CG1 ILE B 101       1.123  53.102   3.752  1.00  2.00           C  
ATOM   2710  CG2 ILE B 101       0.082  52.341   1.577  1.00  2.01           C  
ATOM   2711  CD1 ILE B 101       2.610  52.862   3.611  1.00  2.00           C  
ATOM   2712  N   ALA B 102      -1.872  54.120   4.193  1.00  7.34           N  
ATOM   2713  CA  ALA B 102      -2.749  55.247   3.980  1.00  4.75           C  
ATOM   2714  C   ALA B 102      -2.298  56.503   4.687  1.00  3.75           C  
ATOM   2715  O   ALA B 102      -1.786  56.449   5.804  1.00  6.85           O  
ATOM   2716  CB  ALA B 102      -4.127  54.877   4.462  1.00  9.29           C  
ATOM   2717  N   THR B 103      -2.463  57.636   4.017  1.00  4.67           N  
ATOM   2718  CA  THR B 103      -2.134  58.906   4.621  1.00  7.15           C  
ATOM   2719  C   THR B 103      -3.336  59.203   5.524  1.00  9.31           C  
ATOM   2720  O   THR B 103      -4.500  59.126   5.117  1.00 15.45           O  
ATOM   2721  CB  THR B 103      -1.936  60.011   3.589  1.00  4.48           C  
ATOM   2722  CG2 THR B 103      -1.453  61.262   4.267  1.00  2.19           C  
ATOM   2723  OG1 THR B 103      -0.937  59.598   2.652  1.00  7.25           O  
ATOM   2724  N   VAL B 104      -3.020  59.395   6.794  1.00  8.22           N  
ATOM   2725  CA  VAL B 104      -3.960  59.651   7.855  1.00  2.00           C  
ATOM   2726  C   VAL B 104      -4.911  60.791   7.555  1.00  2.00           C  
ATOM   2727  O   VAL B 104      -4.682  61.579   6.650  1.00  2.00           O  
ATOM   2728  CB  VAL B 104      -3.131  59.885   9.133  1.00  2.00           C  
ATOM   2729  CG1 VAL B 104      -3.460  61.177   9.805  1.00 11.56           C  
ATOM   2730  CG2 VAL B 104      -3.271  58.724  10.070  1.00  2.00           C  
ATOM   2731  N   LYS B 105      -5.958  60.896   8.357  1.00  5.71           N  
ATOM   2732  CA  LYS B 105      -6.963  61.943   8.209  1.00  9.96           C  
ATOM   2733  C   LYS B 105      -6.458  63.383   8.387  1.00 12.95           C  
ATOM   2734  O   LYS B 105      -5.742  63.687   9.344  1.00 14.75           O  
ATOM   2735  CB  LYS B 105      -8.070  61.719   9.230  1.00 14.56           C  
ATOM   2736  CG  LYS B 105      -9.144  62.777   9.183  1.00 23.84           C  
ATOM   2737  CD  LYS B 105      -9.897  62.832  10.484  1.00 28.63           C  
ATOM   2738  CE  LYS B 105     -10.989  63.884  10.403  1.00 35.04           C  
ATOM   2739  NZ  LYS B 105     -11.728  64.021  11.705  1.00 47.48           N1+
ATOM   2740  N   GLY B 106      -6.886  64.271   7.493  1.00 14.56           N  
ATOM   2741  CA  GLY B 106      -6.511  65.679   7.582  1.00 12.79           C  
ATOM   2742  C   GLY B 106      -5.236  66.018   6.861  1.00 12.05           C  
ATOM   2743  O   GLY B 106      -4.931  67.179   6.597  1.00  9.31           O  
ATOM   2744  N   ASP B 107      -4.537  64.962   6.464  1.00 14.36           N  
ATOM   2745  CA  ASP B 107      -3.265  65.056   5.780  1.00 11.74           C  
ATOM   2746  C   ASP B 107      -3.446  64.711   4.315  1.00 13.86           C  
ATOM   2747  O   ASP B 107      -4.052  63.695   3.968  1.00 18.63           O  
ATOM   2748  CB  ASP B 107      -2.301  64.081   6.413  1.00  2.00           C  
ATOM   2749  CG  ASP B 107      -0.911  64.522   6.290  1.00  2.00           C  
ATOM   2750  OD1 ASP B 107      -0.517  65.069   5.235  1.00  6.79           O  
ATOM   2751  OD2 ASP B 107      -0.200  64.367   7.278  1.00 11.52           O1-
ATOM   2752  N   VAL B 108      -2.865  65.520   3.444  1.00 16.31           N  
ATOM   2753  CA  VAL B 108      -2.988  65.281   2.008  1.00 11.39           C  
ATOM   2754  C   VAL B 108      -1.631  64.929   1.384  1.00 10.70           C  
ATOM   2755  O   VAL B 108      -1.544  64.632   0.186  1.00 11.89           O  
ATOM   2756  CB  VAL B 108      -3.593  66.516   1.319  1.00 10.73           C  
ATOM   2757  CG1 VAL B 108      -2.523  67.608   1.119  1.00  2.73           C  
ATOM   2758  CG2 VAL B 108      -4.261  66.119   0.034  1.00 16.37           C  
ATOM   2759  N   HIS B 109      -0.573  64.964   2.195  1.00 11.39           N  
ATOM   2760  CA  HIS B 109       0.764  64.619   1.707  1.00  9.05           C  
ATOM   2761  C   HIS B 109       0.795  63.139   1.399  1.00  6.21           C  
ATOM   2762  O   HIS B 109       0.299  62.344   2.195  1.00  2.00           O  
ATOM   2763  CB  HIS B 109       1.824  64.932   2.763  1.00  6.33           C  
ATOM   2764  CG  HIS B 109       1.963  66.391   3.066  1.00  6.49           C  
ATOM   2765  CD2 HIS B 109       2.913  67.282   2.675  1.00  3.06           C  
ATOM   2766  ND1 HIS B 109       1.097  67.102   3.867  1.00  2.00           N  
ATOM   2767  CE1 HIS B 109       1.540  68.388   3.937  1.00 12.37           C  
ATOM   2768  NE2 HIS B 109       2.650  68.574   3.232  1.00  8.61           N  
ATOM   2769  N   ASP B 110       1.371  62.778   0.250  1.00  6.83           N  
ATOM   2770  CA  ASP B 110       1.450  61.375  -0.155  1.00  6.05           C  
ATOM   2771  C   ASP B 110       2.674  60.965  -0.928  1.00  5.85           C  
ATOM   2772  O   ASP B 110       2.906  59.769  -1.106  1.00  9.60           O  
ATOM   2773  CB  ASP B 110       0.214  60.941  -0.944  1.00  7.96           C  
ATOM   2774  CG  ASP B 110       0.115  61.592  -2.325  1.00 12.89           C  
ATOM   2775  OD1 ASP B 110       0.944  62.459  -2.686  1.00 13.42           O  
ATOM   2776  OD2 ASP B 110      -0.829  61.224  -3.056  1.00 17.10           O1-
ATOM   2777  N   ILE B 111       3.460  61.941  -1.380  1.00  4.05           N  
ATOM   2778  CA  ILE B 111       4.669  61.649  -2.138  1.00  4.77           C  
ATOM   2779  C   ILE B 111       5.515  60.503  -1.528  1.00  4.26           C  
ATOM   2780  O   ILE B 111       6.095  59.708  -2.264  1.00 12.84           O  
ATOM   2781  CB  ILE B 111       5.521  62.922  -2.352  1.00  2.00           C  
ATOM   2782  CG1 ILE B 111       4.872  63.810  -3.416  1.00  2.00           C  
ATOM   2783  CG2 ILE B 111       6.978  62.562  -2.681  1.00  3.67           C  
ATOM   2784  CD1 ILE B 111       5.709  65.021  -3.796  1.00  2.01           C  
ATOM   2785  N   GLY B 112       5.528  60.395  -0.202  1.00  4.43           N  
ATOM   2786  CA  GLY B 112       6.276  59.349   0.474  1.00  4.25           C  
ATOM   2787  C   GLY B 112       5.478  58.072   0.713  1.00  4.72           C  
ATOM   2788  O   GLY B 112       6.037  56.979   0.620  1.00  6.69           O  
ATOM   2789  N   LYS B 113       4.188  58.200   1.044  1.00  2.00           N  
ATOM   2790  CA  LYS B 113       3.328  57.047   1.281  1.00  2.00           C  
ATOM   2791  C   LYS B 113       3.462  56.187   0.065  1.00  5.06           C  
ATOM   2792  O   LYS B 113       3.327  54.969   0.130  1.00  2.01           O  
ATOM   2793  CB  LYS B 113       1.861  57.461   1.373  1.00  5.76           C  
ATOM   2794  CG  LYS B 113       0.844  56.289   1.446  1.00  6.90           C  
ATOM   2795  CD  LYS B 113      -0.580  56.729   1.151  1.00  2.00           C  
ATOM   2796  CE  LYS B 113      -0.620  57.352  -0.233  1.00  4.74           C  
ATOM   2797  NZ  LYS B 113      -1.964  57.776  -0.727  1.00  2.73           N1+
ATOM   2798  N   ASN B 114       3.726  56.856  -1.059  1.00 13.74           N  
ATOM   2799  CA  ASN B 114       3.884  56.206  -2.362  1.00 18.36           C  
ATOM   2800  C   ASN B 114       5.217  55.504  -2.624  1.00 16.33           C  
ATOM   2801  O   ASN B 114       5.232  54.364  -3.092  1.00 16.15           O  
ATOM   2802  CB  ASN B 114       3.547  57.187  -3.480  1.00 19.32           C  
ATOM   2803  CG  ASN B 114       2.093  57.658  -3.416  1.00 29.04           C  
ATOM   2804  ND2 ASN B 114       1.818  58.805  -4.030  1.00 34.80           N  
ATOM   2805  OD1 ASN B 114       1.229  56.999  -2.818  1.00 29.08           O  
ATOM   2806  N   ILE B 115       6.323  56.169  -2.310  1.00 13.32           N  
ATOM   2807  CA  ILE B 115       7.648  55.596  -2.487  1.00  5.98           C  
ATOM   2808  C   ILE B 115       7.742  54.311  -1.674  1.00  9.27           C  
ATOM   2809  O   ILE B 115       8.209  53.282  -2.160  1.00 16.56           O  
ATOM   2810  CB  ILE B 115       8.709  56.617  -2.085  1.00  3.74           C  
ATOM   2811  CG1 ILE B 115       8.646  57.764  -3.081  1.00  2.00           C  
ATOM   2812  CG2 ILE B 115      10.115  56.011  -2.070  1.00  2.00           C  
ATOM   2813  CD1 ILE B 115       9.286  59.006  -2.590  1.00 14.63           C  
ATOM   2814  N   VAL B 116       7.255  54.343  -0.440  1.00 12.21           N  
ATOM   2815  CA  VAL B 116       7.279  53.131   0.375  1.00 10.76           C  
ATOM   2816  C   VAL B 116       6.369  52.069  -0.281  1.00  8.15           C  
ATOM   2817  O   VAL B 116       6.676  50.891  -0.262  1.00 10.40           O  
ATOM   2818  CB  VAL B 116       6.880  53.413   1.864  1.00 10.29           C  
ATOM   2819  CG1 VAL B 116       5.499  53.957   1.948  1.00 18.87           C  
ATOM   2820  CG2 VAL B 116       6.979  52.156   2.697  1.00 15.59           C  
ATOM   2821  N   GLY B 117       5.297  52.505  -0.932  1.00  9.18           N  
ATOM   2822  CA  GLY B 117       4.396  51.578  -1.595  1.00 10.95           C  
ATOM   2823  C   GLY B 117       5.050  50.919  -2.792  1.00 11.50           C  
ATOM   2824  O   GLY B 117       4.981  49.700  -2.945  1.00 14.14           O  
ATOM   2825  N   VAL B 118       5.668  51.726  -3.655  1.00 10.35           N  
ATOM   2826  CA  VAL B 118       6.361  51.224  -4.836  1.00  5.24           C  
ATOM   2827  C   VAL B 118       7.519  50.295  -4.444  1.00 10.43           C  
ATOM   2828  O   VAL B 118       7.743  49.291  -5.121  1.00 16.04           O  
ATOM   2829  CB  VAL B 118       6.895  52.382  -5.723  1.00  2.00           C  
ATOM   2830  CG1 VAL B 118       8.111  51.968  -6.491  1.00  6.61           C  
ATOM   2831  CG2 VAL B 118       5.867  52.776  -6.705  1.00  2.00           C  
ATOM   2832  N   VAL B 119       8.228  50.615  -3.358  1.00  8.14           N  
ATOM   2833  CA  VAL B 119       9.362  49.800  -2.888  1.00 10.75           C  
ATOM   2834  C   VAL B 119       8.917  48.417  -2.400  1.00 13.39           C  
ATOM   2835  O   VAL B 119       9.443  47.391  -2.845  1.00 15.83           O  
ATOM   2836  CB  VAL B 119      10.172  50.520  -1.765  1.00  8.04           C  
ATOM   2837  CG1 VAL B 119      11.053  49.552  -1.010  1.00  2.00           C  
ATOM   2838  CG2 VAL B 119      11.029  51.616  -2.369  1.00  8.45           C  
ATOM   2839  N   LEU B 120       7.966  48.389  -1.472  1.00 18.24           N  
ATOM   2840  CA  LEU B 120       7.448  47.134  -0.937  1.00 14.47           C  
ATOM   2841  C   LEU B 120       6.851  46.327  -2.090  1.00 14.46           C  
ATOM   2842  O   LEU B 120       6.930  45.106  -2.096  1.00 10.49           O  
ATOM   2843  CB  LEU B 120       6.399  47.417   0.149  1.00 13.93           C  
ATOM   2844  CG  LEU B 120       6.697  47.197   1.640  1.00 10.20           C  
ATOM   2845  CD1 LEU B 120       8.111  47.582   2.002  1.00  3.65           C  
ATOM   2846  CD2 LEU B 120       5.663  47.960   2.494  1.00  6.59           C  
ATOM   2847  N   GLN B 121       6.269  47.020  -3.069  1.00 13.63           N  
ATOM   2848  CA  GLN B 121       5.696  46.361  -4.230  1.00 15.12           C  
ATOM   2849  C   GLN B 121       6.749  45.574  -4.990  1.00 17.93           C  
ATOM   2850  O   GLN B 121       6.658  44.363  -5.050  1.00 28.06           O  
ATOM   2851  CB  GLN B 121       5.023  47.350  -5.171  1.00 13.91           C  
ATOM   2852  CG  GLN B 121       3.522  47.473  -4.965  1.00 18.53           C  
ATOM   2853  CD  GLN B 121       2.812  48.241  -6.092  1.00 22.50           C  
ATOM   2854  NE2 GLN B 121       3.526  48.547  -7.177  1.00 21.78           N  
ATOM   2855  OE1 GLN B 121       1.621  48.528  -5.989  1.00 25.23           O  
ATOM   2856  N   CYS B 122       7.788  46.210  -5.522  1.00 15.46           N  
ATOM   2857  CA  CYS B 122       8.773  45.425  -6.263  1.00 11.91           C  
ATOM   2858  C   CYS B 122       9.489  44.438  -5.350  1.00 12.26           C  
ATOM   2859  O   CYS B 122      10.417  43.769  -5.780  1.00 18.44           O  
ATOM   2860  CB  CYS B 122       9.766  46.298  -7.039  1.00  9.15           C  
ATOM   2861  SG  CYS B 122      11.487  46.361  -6.396  1.00 21.63           S  
ATOM   2862  N   ASN B 123       9.057  44.339  -4.092  1.00 14.52           N  
ATOM   2863  CA  ASN B 123       9.657  43.391  -3.130  1.00 17.94           C  
ATOM   2864  C   ASN B 123       8.738  42.211  -2.846  1.00 10.76           C  
ATOM   2865  O   ASN B 123       8.953  41.413  -1.928  1.00  2.00           O  
ATOM   2866  CB  ASN B 123      10.037  44.109  -1.836  1.00 15.95           C  
ATOM   2867  CG  ASN B 123      11.487  44.405  -1.785  1.00 23.98           C  
ATOM   2868  ND2 ASN B 123      11.918  45.461  -2.492  1.00 26.61           N  
ATOM   2869  OD1 ASN B 123      12.243  43.650  -1.187  1.00 33.36           O  
ATOM   2870  N   ASN B 124       7.698  42.153  -3.659  1.00  8.58           N  
ATOM   2871  CA  ASN B 124       6.676  41.151  -3.579  1.00  9.91           C  
ATOM   2872  C   ASN B 124       5.874  41.184  -2.309  1.00  8.83           C  
ATOM   2873  O   ASN B 124       6.177  40.479  -1.366  1.00 20.38           O  
ATOM   2874  CB  ASN B 124       7.247  39.772  -3.859  1.00 18.56           C  
ATOM   2875  CG  ASN B 124       7.825  39.679  -5.254  1.00 30.82           C  
ATOM   2876  ND2 ASN B 124       6.958  39.813  -6.252  1.00 31.69           N  
ATOM   2877  OD1 ASN B 124       9.044  39.535  -5.441  1.00 39.53           O  
ATOM   2878  N   TYR B 125       4.947  42.125  -2.253  1.00  2.00           N  
ATOM   2879  CA  TYR B 125       3.991  42.289  -1.170  1.00  2.00           C  
ATOM   2880  C   TYR B 125       2.817  42.922  -1.887  1.00  2.14           C  
ATOM   2881  O   TYR B 125       2.961  43.408  -2.998  1.00 12.72           O  
ATOM   2882  CB  TYR B 125       4.474  43.234  -0.077  1.00  4.80           C  
ATOM   2883  CG  TYR B 125       5.617  42.716   0.739  1.00  3.42           C  
ATOM   2884  CD1 TYR B 125       6.917  42.821   0.264  1.00  7.66           C  
ATOM   2885  CD2 TYR B 125       5.407  42.127   1.978  1.00  2.10           C  
ATOM   2886  CE1 TYR B 125       7.981  42.361   0.990  1.00 13.14           C  
ATOM   2887  CE2 TYR B 125       6.473  41.653   2.724  1.00  3.33           C  
ATOM   2888  CZ  TYR B 125       7.771  41.777   2.226  1.00 10.67           C  
ATOM   2889  OH  TYR B 125       8.879  41.365   2.949  1.00 23.18           O  
ATOM   2890  N   GLU B 126       1.646  42.913  -1.294  1.00  4.08           N  
ATOM   2891  CA  GLU B 126       0.521  43.509  -1.973  1.00  9.33           C  
ATOM   2892  C   GLU B 126       0.217  44.754  -1.174  1.00 13.39           C  
ATOM   2893  O   GLU B 126       0.108  44.679   0.047  1.00 11.49           O  
ATOM   2894  CB  GLU B 126      -0.672  42.544  -1.967  1.00 12.64           C  
ATOM   2895  CG  GLU B 126      -1.831  42.935  -2.889  1.00 24.24           C  
ATOM   2896  CD  GLU B 126      -2.956  41.892  -2.911  1.00 35.21           C  
ATOM   2897  OE1 GLU B 126      -2.699  40.690  -3.171  1.00 41.16           O  
ATOM   2898  OE2 GLU B 126      -4.112  42.291  -2.668  1.00 38.53           O1-
ATOM   2899  N   ILE B 127       0.165  45.905  -1.835  1.00 12.75           N  
ATOM   2900  CA  ILE B 127      -0.123  47.145  -1.122  1.00 10.88           C  
ATOM   2901  C   ILE B 127      -1.447  47.791  -1.520  1.00  9.60           C  
ATOM   2902  O   ILE B 127      -1.604  48.285  -2.634  1.00 11.74           O  
ATOM   2903  CB  ILE B 127       1.020  48.195  -1.259  1.00 10.35           C  
ATOM   2904  CG1 ILE B 127       2.288  47.732  -0.525  1.00 14.82           C  
ATOM   2905  CG2 ILE B 127       0.581  49.544  -0.689  1.00  8.39           C  
ATOM   2906  CD1 ILE B 127       3.277  46.973  -1.369  1.00 17.70           C  
ATOM   2907  N   VAL B 128      -2.422  47.737  -0.622  1.00  9.24           N  
ATOM   2908  CA  VAL B 128      -3.695  48.377  -0.900  1.00  7.22           C  
ATOM   2909  C   VAL B 128      -3.621  49.729  -0.212  1.00  6.17           C  
ATOM   2910  O   VAL B 128      -3.655  49.839   1.025  1.00  2.00           O  
ATOM   2911  CB  VAL B 128      -4.944  47.508  -0.503  1.00  4.08           C  
ATOM   2912  CG1 VAL B 128      -4.565  46.395   0.429  1.00  2.00           C  
ATOM   2913  CG2 VAL B 128      -6.073  48.365   0.030  1.00  2.00           C  
ATOM   2914  N   ASP B 129      -3.302  50.711  -1.049  1.00  7.35           N  
ATOM   2915  CA  ASP B 129      -3.141  52.110  -0.666  1.00  9.51           C  
ATOM   2916  C   ASP B 129      -4.503  52.798  -0.603  1.00 10.00           C  
ATOM   2917  O   ASP B 129      -5.104  53.064  -1.626  1.00 17.64           O  
ATOM   2918  CB  ASP B 129      -2.236  52.792  -1.705  1.00  7.18           C  
ATOM   2919  CG  ASP B 129      -1.845  54.218  -1.331  1.00  9.75           C  
ATOM   2920  OD1 ASP B 129      -2.739  55.058  -1.122  1.00 11.72           O  
ATOM   2921  OD2 ASP B 129      -0.635  54.523  -1.318  1.00 11.15           O1-
ATOM   2922  N   LEU B 130      -4.984  53.105   0.594  1.00 10.33           N  
ATOM   2923  CA  LEU B 130      -6.280  53.770   0.729  1.00 11.10           C  
ATOM   2924  C   LEU B 130      -6.252  55.264   0.348  1.00  8.08           C  
ATOM   2925  O   LEU B 130      -7.288  55.925   0.362  1.00  9.03           O  
ATOM   2926  CB  LEU B 130      -6.840  53.583   2.154  1.00 12.72           C  
ATOM   2927  CG  LEU B 130      -7.594  52.294   2.497  1.00  2.51           C  
ATOM   2928  CD1 LEU B 130      -7.120  51.123   1.672  1.00  2.00           C  
ATOM   2929  CD2 LEU B 130      -7.402  52.028   3.955  1.00  2.00           C  
ATOM   2930  N   GLY B 131      -5.083  55.800   0.019  1.00  2.00           N  
ATOM   2931  CA  GLY B 131      -5.006  57.200  -0.354  1.00  2.00           C  
ATOM   2932  C   GLY B 131      -4.705  58.184   0.762  1.00  3.25           C  
ATOM   2933  O   GLY B 131      -4.147  57.811   1.797  1.00  2.00           O  
ATOM   2934  N   VAL B 132      -5.035  59.453   0.526  1.00  4.48           N  
ATOM   2935  CA  VAL B 132      -4.803  60.514   1.505  1.00  5.50           C  
ATOM   2936  C   VAL B 132      -6.070  60.743   2.310  1.00  5.47           C  
ATOM   2937  O   VAL B 132      -7.145  60.341   1.879  1.00 13.22           O  
ATOM   2938  CB  VAL B 132      -4.379  61.860   0.840  1.00  3.68           C  
ATOM   2939  CG1 VAL B 132      -3.120  61.700   0.046  1.00  2.00           C  
ATOM   2940  CG2 VAL B 132      -5.476  62.402  -0.021  1.00  2.00           C  
ATOM   2941  N   MET B 133      -5.921  61.369   3.477  1.00  6.66           N  
ATOM   2942  CA  MET B 133      -7.011  61.709   4.397  1.00  2.00           C  
ATOM   2943  C   MET B 133      -7.953  60.583   4.789  1.00  2.72           C  
ATOM   2944  O   MET B 133      -9.107  60.851   5.114  1.00 11.48           O  
ATOM   2945  CB  MET B 133      -7.835  62.872   3.830  1.00  2.00           C  
ATOM   2946  CG  MET B 133      -7.173  64.227   3.952  1.00  8.21           C  
ATOM   2947  SD  MET B 133      -8.276  65.605   3.640  1.00  9.01           S  
ATOM   2948  CE  MET B 133      -9.414  65.369   5.072  1.00 11.71           C  
ATOM   2949  N   VAL B 134      -7.479  59.343   4.828  1.00  2.00           N  
ATOM   2950  CA  VAL B 134      -8.376  58.227   5.156  1.00  3.51           C  
ATOM   2951  C   VAL B 134      -8.616  57.956   6.649  1.00  4.17           C  
ATOM   2952  O   VAL B 134      -7.682  57.638   7.388  1.00  7.26           O  
ATOM   2953  CB  VAL B 134      -7.991  56.915   4.384  1.00  2.82           C  
ATOM   2954  CG1 VAL B 134      -6.524  56.777   4.272  1.00  8.56           C  
ATOM   2955  CG2 VAL B 134      -8.541  55.687   5.074  1.00  6.42           C  
ATOM   2956  N   PRO B 135      -9.898  58.042   7.089  1.00  8.59           N  
ATOM   2957  CA  PRO B 135     -10.442  57.842   8.443  1.00 10.60           C  
ATOM   2958  C   PRO B 135     -10.072  56.521   9.123  1.00 11.77           C  
ATOM   2959  O   PRO B 135     -10.167  55.455   8.526  1.00 13.71           O  
ATOM   2960  CB  PRO B 135     -11.949  57.905   8.208  1.00 10.33           C  
ATOM   2961  CG  PRO B 135     -12.071  58.852   7.097  1.00  8.15           C  
ATOM   2962  CD  PRO B 135     -10.999  58.367   6.162  1.00 10.08           C  
ATOM   2963  N   ALA B 136      -9.782  56.583  10.417  1.00 13.47           N  
ATOM   2964  CA  ALA B 136      -9.412  55.388  11.172  1.00 10.07           C  
ATOM   2965  C   ALA B 136     -10.308  54.178  10.926  1.00  6.18           C  
ATOM   2966  O   ALA B 136      -9.837  53.078  10.650  1.00  3.54           O  
ATOM   2967  CB  ALA B 136      -9.360  55.710  12.661  1.00 15.18           C  
ATOM   2968  N   GLU B 137     -11.605  54.368  11.022  1.00  2.00           N  
ATOM   2969  CA  GLU B 137     -12.470  53.235  10.801  1.00 12.90           C  
ATOM   2970  C   GLU B 137     -12.344  52.643   9.384  1.00  8.81           C  
ATOM   2971  O   GLU B 137     -12.477  51.425   9.205  1.00  9.20           O  
ATOM   2972  CB  GLU B 137     -13.927  53.572  11.182  1.00 25.37           C  
ATOM   2973  CG  GLU B 137     -14.635  54.615  10.316  1.00 37.08           C  
ATOM   2974  CD  GLU B 137     -15.195  54.032   9.019  1.00 45.13           C  
ATOM   2975  OE1 GLU B 137     -15.764  52.902   9.059  1.00 44.46           O  
ATOM   2976  OE2 GLU B 137     -15.054  54.699   7.965  1.00 48.82           O1-
ATOM   2977  N   LYS B 138     -12.075  53.476   8.384  1.00  3.78           N  
ATOM   2978  CA  LYS B 138     -11.934  52.945   7.038  1.00  4.76           C  
ATOM   2979  C   LYS B 138     -10.555  52.284   6.930  1.00  4.83           C  
ATOM   2980  O   LYS B 138     -10.296  51.538   5.986  1.00  5.26           O  
ATOM   2981  CB  LYS B 138     -12.115  54.046   5.985  1.00  7.52           C  
ATOM   2982  CG  LYS B 138     -11.960  53.577   4.532  1.00  4.45           C  
ATOM   2983  CD  LYS B 138     -12.110  54.740   3.567  1.00 12.23           C  
ATOM   2984  CE  LYS B 138     -11.570  54.459   2.154  1.00 14.45           C  
ATOM   2985  NZ  LYS B 138     -12.404  53.448   1.467  1.00 26.26           N1+
ATOM   2986  N   ILE B 139      -9.661  52.576   7.871  1.00  3.82           N  
ATOM   2987  CA  ILE B 139      -8.339  51.939   7.854  1.00  5.69           C  
ATOM   2988  C   ILE B 139      -8.564  50.491   8.318  1.00  6.27           C  
ATOM   2989  O   ILE B 139      -8.201  49.530   7.624  1.00  2.00           O  
ATOM   2990  CB  ILE B 139      -7.288  52.606   8.821  1.00  6.06           C  
ATOM   2991  CG1 ILE B 139      -7.145  54.110   8.542  1.00  7.50           C  
ATOM   2992  CG2 ILE B 139      -5.941  51.876   8.698  1.00  2.00           C  
ATOM   2993  CD1 ILE B 139      -5.836  54.535   7.835  1.00  6.70           C  
ATOM   2994  N   LEU B 140      -9.207  50.345   9.479  1.00  8.17           N  
ATOM   2995  CA  LEU B 140      -9.479  49.028  10.043  1.00  6.76           C  
ATOM   2996  C   LEU B 140     -10.422  48.165   9.220  1.00 10.48           C  
ATOM   2997  O   LEU B 140     -10.135  46.986   9.029  1.00  8.84           O  
ATOM   2998  CB  LEU B 140      -9.973  49.140  11.472  1.00  2.00           C  
ATOM   2999  CG  LEU B 140      -8.919  49.654  12.448  1.00  2.84           C  
ATOM   3000  CD1 LEU B 140      -7.525  49.543  11.856  1.00  2.00           C  
ATOM   3001  CD2 LEU B 140      -9.226  51.079  12.832  1.00  4.68           C  
ATOM   3002  N   ARG B 141     -11.527  48.738   8.729  1.00 11.03           N  
ATOM   3003  CA  ARG B 141     -12.486  47.979   7.923  1.00  8.10           C  
ATOM   3004  C   ARG B 141     -11.762  47.302   6.767  1.00  3.59           C  
ATOM   3005  O   ARG B 141     -11.909  46.112   6.550  1.00  5.92           O  
ATOM   3006  CB  ARG B 141     -13.643  48.851   7.418  1.00 16.57           C  
ATOM   3007  CG  ARG B 141     -14.761  48.044   6.759  1.00 26.99           C  
ATOM   3008  CD  ARG B 141     -15.969  48.889   6.411  1.00 36.98           C  
ATOM   3009  NE  ARG B 141     -16.429  48.636   5.034  1.00 53.99           N  
ATOM   3010  CZ  ARG B 141     -17.675  48.350   4.655  1.00 56.85           C  
ATOM   3011  NH1 ARG B 141     -18.635  48.271   5.556  1.00 59.93           N1+
ATOM   3012  NH2 ARG B 141     -17.947  48.135   3.363  1.00 56.22           N  
ATOM   3013  N   THR B 142     -10.898  48.035   6.087  1.00  4.41           N  
ATOM   3014  CA  THR B 142     -10.134  47.454   5.000  1.00  4.15           C  
ATOM   3015  C   THR B 142      -9.087  46.456   5.502  1.00  8.33           C  
ATOM   3016  O   THR B 142      -8.877  45.405   4.899  1.00  7.81           O  
ATOM   3017  CB  THR B 142      -9.481  48.552   4.178  1.00  3.17           C  
ATOM   3018  CG2 THR B 142      -8.706  47.956   3.011  1.00  2.14           C  
ATOM   3019  OG1 THR B 142     -10.489  49.438   3.676  1.00  2.00           O  
ATOM   3020  N   ALA B 143      -8.372  46.810   6.569  1.00 10.23           N  
ATOM   3021  CA  ALA B 143      -7.364  45.913   7.136  1.00  8.51           C  
ATOM   3022  C   ALA B 143      -7.967  44.548   7.443  1.00 13.44           C  
ATOM   3023  O   ALA B 143      -7.363  43.512   7.162  1.00 15.78           O  
ATOM   3024  CB  ALA B 143      -6.757  46.513   8.395  1.00  6.69           C  
ATOM   3025  N   LYS B 144      -9.164  44.556   8.013  1.00 18.94           N  
ATOM   3026  CA  LYS B 144      -9.890  43.320   8.258  1.00 21.03           C  
ATOM   3027  C   LYS B 144     -10.294  42.659   6.945  1.00 18.12           C  
ATOM   3028  O   LYS B 144      -9.805  41.582   6.609  1.00 19.32           O  
ATOM   3029  CB  LYS B 144     -11.147  43.593   9.090  1.00 28.11           C  
ATOM   3030  CG  LYS B 144     -12.368  43.974   8.263  1.00 41.59           C  
ATOM   3031  CD  LYS B 144     -13.517  44.445   9.147  1.00 55.28           C  
ATOM   3032  CE  LYS B 144     -14.869  44.133   8.515  1.00 59.69           C  
ATOM   3033  NZ  LYS B 144     -15.125  44.959   7.299  1.00 60.55           N1+
ATOM   3034  N   GLU B 145     -11.108  43.367   6.170  1.00 11.57           N  
ATOM   3035  CA  GLU B 145     -11.715  42.817   4.961  1.00 10.04           C  
ATOM   3036  C   GLU B 145     -10.675  42.231   4.006  1.00 14.74           C  
ATOM   3037  O   GLU B 145     -10.954  41.283   3.276  1.00 15.78           O  
ATOM   3038  CB  GLU B 145     -12.485  43.901   4.215  1.00 12.29           C  
ATOM   3039  CG  GLU B 145     -13.843  44.211   4.813  1.00 26.05           C  
ATOM   3040  CD  GLU B 145     -14.731  44.976   3.859  1.00 30.87           C  
ATOM   3041  OE1 GLU B 145     -14.210  45.861   3.148  1.00 32.69           O  
ATOM   3042  OE2 GLU B 145     -15.942  44.681   3.811  1.00 36.37           O1-
ATOM   3043  N   VAL B 146      -9.503  42.847   3.943  1.00 19.25           N  
ATOM   3044  CA  VAL B 146      -8.463  42.389   3.025  1.00 19.34           C  
ATOM   3045  C   VAL B 146      -7.510  41.420   3.722  1.00 16.83           C  
ATOM   3046  O   VAL B 146      -6.787  40.639   3.075  1.00 12.79           O  
ATOM   3047  CB  VAL B 146      -7.712  43.582   2.405  1.00 24.82           C  
ATOM   3048  CG1 VAL B 146      -6.750  43.109   1.329  1.00 34.07           C  
ATOM   3049  CG2 VAL B 146      -8.697  44.584   1.824  1.00 30.59           C  
ATOM   3050  N   ASN B 147      -7.584  41.414   5.048  1.00 18.52           N  
ATOM   3051  CA  ASN B 147      -6.734  40.552   5.857  1.00 25.33           C  
ATOM   3052  C   ASN B 147      -5.277  40.945   5.711  1.00 25.33           C  
ATOM   3053  O   ASN B 147      -4.439  40.168   5.258  1.00 23.35           O  
ATOM   3054  CB  ASN B 147      -6.938  39.087   5.484  1.00 34.64           C  
ATOM   3055  CG  ASN B 147      -8.199  38.520   6.084  1.00 48.22           C  
ATOM   3056  ND2 ASN B 147      -9.150  38.134   5.227  1.00 55.98           N  
ATOM   3057  OD1 ASN B 147      -8.333  38.445   7.316  1.00 53.67           O  
ATOM   3058  N   ALA B 148      -4.994  42.189   6.070  1.00 19.59           N  
ATOM   3059  CA  ALA B 148      -3.653  42.700   5.983  1.00 15.40           C  
ATOM   3060  C   ALA B 148      -2.843  42.087   7.099  1.00 12.31           C  
ATOM   3061  O   ALA B 148      -3.378  41.659   8.121  1.00  5.90           O  
ATOM   3062  CB  ALA B 148      -3.659  44.205   6.106  1.00 18.97           C  
ATOM   3063  N   ASP B 149      -1.545  42.026   6.869  1.00 10.54           N  
ATOM   3064  CA  ASP B 149      -0.605  41.496   7.830  1.00 13.90           C  
ATOM   3065  C   ASP B 149       0.038  42.666   8.595  1.00 14.48           C  
ATOM   3066  O   ASP B 149       0.707  42.461   9.620  1.00 17.24           O  
ATOM   3067  CB  ASP B 149       0.440  40.684   7.079  1.00 20.46           C  
ATOM   3068  CG  ASP B 149      -0.198  39.682   6.111  1.00 30.45           C  
ATOM   3069  OD1 ASP B 149      -1.179  39.008   6.521  1.00 38.09           O  
ATOM   3070  OD2 ASP B 149       0.252  39.585   4.939  1.00 29.48           O1-
ATOM   3071  N   LEU B 150      -0.184  43.888   8.107  1.00  8.62           N  
ATOM   3072  CA  LEU B 150       0.347  45.101   8.722  1.00  2.09           C  
ATOM   3073  C   LEU B 150      -0.522  46.244   8.261  1.00  2.59           C  
ATOM   3074  O   LEU B 150      -1.401  46.076   7.419  1.00  6.06           O  
ATOM   3075  CB  LEU B 150       1.746  45.405   8.230  1.00  2.00           C  
ATOM   3076  CG  LEU B 150       2.774  44.301   8.055  1.00  9.79           C  
ATOM   3077  CD1 LEU B 150       2.596  43.599   6.663  1.00  2.79           C  
ATOM   3078  CD2 LEU B 150       4.163  44.910   8.228  1.00  5.88           C  
ATOM   3079  N   ILE B 151      -0.256  47.417   8.808  1.00  2.00           N  
ATOM   3080  CA  ILE B 151      -0.957  48.636   8.440  1.00  2.59           C  
ATOM   3081  C   ILE B 151       0.109  49.711   8.531  1.00  3.73           C  
ATOM   3082  O   ILE B 151       0.885  49.736   9.495  1.00  6.79           O  
ATOM   3083  CB  ILE B 151      -2.078  49.000   9.440  1.00  9.12           C  
ATOM   3084  CG1 ILE B 151      -3.137  47.906   9.469  1.00  9.51           C  
ATOM   3085  CG2 ILE B 151      -2.705  50.366   9.091  1.00  2.00           C  
ATOM   3086  CD1 ILE B 151      -4.307  48.238  10.312  1.00 13.34           C  
ATOM   3087  N   GLY B 152       0.188  50.566   7.526  1.00  2.00           N  
ATOM   3088  CA  GLY B 152       1.172  51.620   7.552  1.00  2.01           C  
ATOM   3089  C   GLY B 152       0.414  52.919   7.530  1.00  2.55           C  
ATOM   3090  O   GLY B 152      -0.530  53.068   6.771  1.00  7.48           O  
ATOM   3091  N   LEU B 153       0.815  53.863   8.370  1.00  5.34           N  
ATOM   3092  CA  LEU B 153       0.172  55.168   8.431  1.00  3.58           C  
ATOM   3093  C   LEU B 153       1.242  56.152   8.085  1.00  6.68           C  
ATOM   3094  O   LEU B 153       2.346  56.072   8.621  1.00 12.18           O  
ATOM   3095  CB  LEU B 153      -0.256  55.491   9.855  1.00  4.12           C  
ATOM   3096  CG  LEU B 153      -1.424  54.724  10.437  1.00  3.13           C  
ATOM   3097  CD1 LEU B 153      -1.376  54.807  11.938  1.00  6.59           C  
ATOM   3098  CD2 LEU B 153      -2.714  55.288   9.926  1.00  4.43           C  
ATOM   3099  N   SER B 154       0.942  57.063   7.177  1.00  5.42           N  
ATOM   3100  CA  SER B 154       1.907  58.084   6.822  1.00  3.78           C  
ATOM   3101  C   SER B 154       1.362  59.404   7.415  1.00  8.59           C  
ATOM   3102  O   SER B 154       0.152  59.560   7.626  1.00  8.31           O  
ATOM   3103  CB  SER B 154       2.053  58.151   5.317  1.00  2.00           C  
ATOM   3104  OG  SER B 154       3.215  58.842   4.964  1.00  2.00           O  
ATOM   3105  N   GLY B 155       2.254  60.310   7.790  1.00 10.65           N  
ATOM   3106  CA  GLY B 155       1.811  61.565   8.361  1.00  9.87           C  
ATOM   3107  C   GLY B 155       2.892  62.600   8.198  1.00 11.62           C  
ATOM   3108  O   GLY B 155       4.072  62.304   8.406  1.00 13.28           O  
ATOM   3109  N   LEU B 156       2.492  63.788   7.752  1.00 10.80           N  
ATOM   3110  CA  LEU B 156       3.420  64.886   7.536  1.00 11.77           C  
ATOM   3111  C   LEU B 156       3.186  66.185   8.290  1.00  9.31           C  
ATOM   3112  O   LEU B 156       4.131  66.951   8.494  1.00 12.25           O  
ATOM   3113  CB  LEU B 156       3.613  65.169   6.041  1.00  6.18           C  
ATOM   3114  CG  LEU B 156       4.815  64.396   5.508  1.00  2.00           C  
ATOM   3115  CD1 LEU B 156       4.336  63.135   4.825  1.00  2.00           C  
ATOM   3116  CD2 LEU B 156       5.613  65.277   4.611  1.00  2.01           C  
ATOM   3117  N   ILE B 157       1.957  66.421   8.738  1.00  5.77           N  
ATOM   3118  CA  ILE B 157       1.644  67.659   9.443  1.00  2.61           C  
ATOM   3119  C   ILE B 157       1.444  67.367  10.900  1.00  2.00           C  
ATOM   3120  O   ILE B 157       0.952  66.307  11.246  1.00  8.56           O  
ATOM   3121  CB  ILE B 157       0.388  68.375   8.877  1.00  2.00           C  
ATOM   3122  CG1 ILE B 157      -0.851  67.562   9.119  1.00  2.00           C  
ATOM   3123  CG2 ILE B 157       0.487  68.554   7.376  1.00  4.64           C  
ATOM   3124  CD1 ILE B 157      -2.019  68.182   8.518  1.00  2.10           C  
ATOM   3125  N   THR B 158       1.752  68.329  11.752  1.00  2.00           N  
ATOM   3126  CA  THR B 158       1.638  68.140  13.191  1.00  4.64           C  
ATOM   3127  C   THR B 158       0.421  67.361  13.693  1.00  3.65           C  
ATOM   3128  O   THR B 158       0.560  66.369  14.405  1.00  5.48           O  
ATOM   3129  CB  THR B 158       1.744  69.473  13.925  1.00  7.06           C  
ATOM   3130  CG2 THR B 158       1.873  69.240  15.421  1.00  9.71           C  
ATOM   3131  OG1 THR B 158       2.902  70.165  13.457  1.00 15.22           O  
ATOM   3132  N   PRO B 159      -0.790  67.809  13.339  1.00  6.22           N  
ATOM   3133  CA  PRO B 159      -2.034  67.148  13.751  1.00  4.58           C  
ATOM   3134  C   PRO B 159      -2.109  65.650  13.386  1.00  5.09           C  
ATOM   3135  O   PRO B 159      -2.743  64.838  14.091  1.00  3.43           O  
ATOM   3136  CB  PRO B 159      -3.089  67.963  13.010  1.00  5.90           C  
ATOM   3137  CG  PRO B 159      -2.473  69.356  13.031  1.00  7.50           C  
ATOM   3138  CD  PRO B 159      -1.086  69.049  12.591  1.00 12.48           C  
ATOM   3139  N   SER B 160      -1.480  65.280  12.280  1.00  3.66           N  
ATOM   3140  CA  SER B 160      -1.497  63.901  11.865  1.00  6.70           C  
ATOM   3141  C   SER B 160      -1.008  63.031  13.002  1.00  9.20           C  
ATOM   3142  O   SER B 160      -1.657  62.039  13.332  1.00 10.67           O  
ATOM   3143  CB  SER B 160      -0.664  63.701  10.608  1.00  7.48           C  
ATOM   3144  OG  SER B 160      -1.306  64.334   9.522  1.00 21.28           O  
ATOM   3145  N   LEU B 161       0.081  63.450  13.649  1.00 13.28           N  
ATOM   3146  CA  LEU B 161       0.661  62.710  14.764  1.00 10.39           C  
ATOM   3147  C   LEU B 161      -0.427  62.238  15.708  1.00 13.03           C  
ATOM   3148  O   LEU B 161      -0.379  61.105  16.178  1.00 13.31           O  
ATOM   3149  CB  LEU B 161       1.670  63.571  15.515  1.00 15.19           C  
ATOM   3150  CG  LEU B 161       3.108  63.616  14.969  1.00 21.17           C  
ATOM   3151  CD1 LEU B 161       3.600  62.205  14.700  1.00 22.58           C  
ATOM   3152  CD2 LEU B 161       3.188  64.441  13.691  1.00 23.94           C  
ATOM   3153  N   ASP B 162      -1.425  63.087  15.953  1.00 14.19           N  
ATOM   3154  CA  ASP B 162      -2.519  62.705  16.813  1.00 11.09           C  
ATOM   3155  C   ASP B 162      -3.408  61.686  16.160  1.00 13.89           C  
ATOM   3156  O   ASP B 162      -3.787  60.711  16.809  1.00 18.29           O  
ATOM   3157  CB  ASP B 162      -3.335  63.896  17.270  1.00 20.64           C  
ATOM   3158  CG  ASP B 162      -2.828  64.461  18.578  1.00 31.32           C  
ATOM   3159  OD1 ASP B 162      -3.206  63.925  19.656  1.00 34.30           O  
ATOM   3160  OD2 ASP B 162      -2.039  65.435  18.516  1.00 43.27           O1-
ATOM   3161  N   GLU B 163      -3.734  61.849  14.879  1.00 11.40           N  
ATOM   3162  CA  GLU B 163      -4.585  60.829  14.252  1.00  7.79           C  
ATOM   3163  C   GLU B 163      -3.939  59.452  14.326  1.00  2.00           C  
ATOM   3164  O   GLU B 163      -4.638  58.452  14.388  1.00  2.00           O  
ATOM   3165  CB  GLU B 163      -4.966  61.182  12.824  1.00  7.43           C  
ATOM   3166  CG  GLU B 163      -6.393  61.691  12.682  1.00 18.41           C  
ATOM   3167  CD  GLU B 163      -7.444  60.663  13.098  1.00 28.02           C  
ATOM   3168  OE1 GLU B 163      -7.325  59.463  12.728  1.00 28.17           O  
ATOM   3169  OE2 GLU B 163      -8.401  61.063  13.797  1.00 38.03           O1-
ATOM   3170  N   MET B 164      -2.608  59.418  14.382  1.00  3.66           N  
ATOM   3171  CA  MET B 164      -1.864  58.176  14.492  1.00  4.04           C  
ATOM   3172  C   MET B 164      -2.082  57.598  15.880  1.00 10.23           C  
ATOM   3173  O   MET B 164      -2.444  56.420  16.021  1.00 16.62           O  
ATOM   3174  CB  MET B 164      -0.383  58.398  14.222  1.00  2.00           C  
ATOM   3175  CG  MET B 164      -0.156  58.878  12.827  1.00  2.00           C  
ATOM   3176  SD  MET B 164       1.558  59.085  12.448  1.00  2.01           S  
ATOM   3177  CE  MET B 164       1.486  59.289  10.793  1.00  2.00           C  
ATOM   3178  N   VAL B 165      -1.885  58.423  16.905  1.00  8.36           N  
ATOM   3179  CA  VAL B 165      -2.086  57.999  18.287  1.00  3.63           C  
ATOM   3180  C   VAL B 165      -3.518  57.454  18.349  1.00  4.33           C  
ATOM   3181  O   VAL B 165      -3.789  56.387  18.909  1.00  2.00           O  
ATOM   3182  CB  VAL B 165      -1.951  59.200  19.253  1.00  3.09           C  
ATOM   3183  CG1 VAL B 165      -2.359  58.810  20.658  1.00 10.08           C  
ATOM   3184  CG2 VAL B 165      -0.546  59.700  19.253  1.00  2.00           C  
ATOM   3185  N   ASN B 166      -4.425  58.140  17.669  1.00  8.47           N  
ATOM   3186  CA  ASN B 166      -5.810  57.719  17.650  1.00 10.88           C  
ATOM   3187  C   ASN B 166      -6.074  56.353  16.992  1.00 13.11           C  
ATOM   3188  O   ASN B 166      -6.762  55.511  17.579  1.00 11.90           O  
ATOM   3189  CB  ASN B 166      -6.690  58.772  17.014  1.00  4.18           C  
ATOM   3190  CG  ASN B 166      -8.113  58.352  17.022  1.00  2.01           C  
ATOM   3191  ND2 ASN B 166      -8.462  57.454  16.122  1.00  2.00           N  
ATOM   3192  OD1 ASN B 166      -8.870  58.731  17.902  1.00  5.67           O  
ATOM   3193  N   VAL B 167      -5.590  56.128  15.770  1.00  8.96           N  
ATOM   3194  CA  VAL B 167      -5.839  54.826  15.157  1.00  6.24           C  
ATOM   3195  C   VAL B 167      -5.095  53.728  15.914  1.00  7.35           C  
ATOM   3196  O   VAL B 167      -5.421  52.560  15.774  1.00 10.69           O  
ATOM   3197  CB  VAL B 167      -5.590  54.782  13.611  1.00  2.00           C  
ATOM   3198  CG1 VAL B 167      -5.388  56.156  13.055  1.00  2.00           C  
ATOM   3199  CG2 VAL B 167      -4.449  53.887  13.248  1.00  2.00           C  
ATOM   3200  N   ALA B 168      -4.097  54.093  16.716  1.00 12.33           N  
ATOM   3201  CA  ALA B 168      -3.390  53.089  17.504  1.00 11.57           C  
ATOM   3202  C   ALA B 168      -4.415  52.579  18.544  1.00 16.84           C  
ATOM   3203  O   ALA B 168      -4.691  51.370  18.641  1.00 12.55           O  
ATOM   3204  CB  ALA B 168      -2.149  53.702  18.192  1.00  2.00           C  
ATOM   3205  N   LYS B 169      -5.037  53.523  19.258  1.00 21.84           N  
ATOM   3206  CA  LYS B 169      -6.037  53.199  20.289  1.00 22.43           C  
ATOM   3207  C   LYS B 169      -7.205  52.444  19.679  1.00 24.87           C  
ATOM   3208  O   LYS B 169      -7.618  51.403  20.193  1.00 25.74           O  
ATOM   3209  CB  LYS B 169      -6.562  54.468  20.959  1.00 20.73           C  
ATOM   3210  CG  LYS B 169      -5.597  55.126  21.910  1.00 31.53           C  
ATOM   3211  CD  LYS B 169      -5.647  56.659  21.792  1.00 44.90           C  
ATOM   3212  CE  LYS B 169      -6.775  57.292  22.590  1.00 45.18           C  
ATOM   3213  NZ  LYS B 169      -6.559  57.087  24.062  1.00 54.51           N1+
ATOM   3214  N   GLU B 170      -7.724  52.976  18.572  1.00 26.35           N  
ATOM   3215  CA  GLU B 170      -8.853  52.382  17.859  1.00 24.53           C  
ATOM   3216  C   GLU B 170      -8.567  50.943  17.453  1.00 21.30           C  
ATOM   3217  O   GLU B 170      -9.437  50.083  17.544  1.00 25.70           O  
ATOM   3218  CB  GLU B 170      -9.189  53.218  16.628  1.00 28.52           C  
ATOM   3219  CG  GLU B 170     -10.415  52.737  15.877  1.00 32.57           C  
ATOM   3220  CD  GLU B 170     -11.636  52.647  16.773  1.00 37.74           C  
ATOM   3221  OE1 GLU B 170     -11.833  53.564  17.613  1.00 37.18           O  
ATOM   3222  OE2 GLU B 170     -12.385  51.642  16.639  1.00 39.96           O1-
ATOM   3223  N   MET B 171      -7.347  50.688  16.998  1.00 18.79           N  
ATOM   3224  CA  MET B 171      -6.928  49.349  16.606  1.00 12.77           C  
ATOM   3225  C   MET B 171      -7.061  48.434  17.828  1.00  9.84           C  
ATOM   3226  O   MET B 171      -7.645  47.353  17.752  1.00  6.32           O  
ATOM   3227  CB  MET B 171      -5.458  49.368  16.160  1.00  6.86           C  
ATOM   3228  CG  MET B 171      -5.231  49.700  14.721  1.00  2.00           C  
ATOM   3229  SD  MET B 171      -3.539  49.463  14.315  1.00  3.33           S  
ATOM   3230  CE  MET B 171      -3.495  47.717  13.916  1.00  2.00           C  
ATOM   3231  N   GLU B 172      -6.511  48.888  18.950  1.00  7.91           N  
ATOM   3232  CA  GLU B 172      -6.547  48.149  20.199  1.00 13.98           C  
ATOM   3233  C   GLU B 172      -7.973  47.830  20.674  1.00 18.00           C  
ATOM   3234  O   GLU B 172      -8.219  46.772  21.298  1.00  7.66           O  
ATOM   3235  CB  GLU B 172      -5.820  48.950  21.278  1.00 15.96           C  
ATOM   3236  CG  GLU B 172      -5.901  48.327  22.668  1.00 14.25           C  
ATOM   3237  CD  GLU B 172      -5.085  47.059  22.783  1.00 12.57           C  
ATOM   3238  OE1 GLU B 172      -5.569  45.965  22.395  1.00 20.65           O  
ATOM   3239  OE2 GLU B 172      -3.952  47.170  23.273  1.00  9.33           O1-
ATOM   3240  N   ARG B 173      -8.868  48.792  20.444  1.00 23.19           N  
ATOM   3241  CA  ARG B 173     -10.283  48.704  20.821  1.00 28.37           C  
ATOM   3242  C   ARG B 173     -10.907  47.500  20.103  1.00 25.74           C  
ATOM   3243  O   ARG B 173     -11.617  46.693  20.711  1.00 24.94           O  
ATOM   3244  CB  ARG B 173     -11.012  50.014  20.442  1.00 34.62           C  
ATOM   3245  CG  ARG B 173     -12.247  50.369  21.280  1.00 41.54           C  
ATOM   3246  CD  ARG B 173     -12.846  51.715  20.855  1.00 47.22           C  
ATOM   3247  NE  ARG B 173     -13.623  52.351  21.930  1.00 56.00           N  
ATOM   3248  CZ  ARG B 173     -14.212  53.548  21.850  1.00 57.18           C  
ATOM   3249  NH1 ARG B 173     -14.130  54.268  20.740  1.00 56.62           N1+
ATOM   3250  NH2 ARG B 173     -14.876  54.036  22.894  1.00 57.36           N  
ATOM   3251  N   GLN B 174     -10.614  47.365  18.814  1.00 24.63           N  
ATOM   3252  CA  GLN B 174     -11.127  46.246  18.035  1.00 24.34           C  
ATOM   3253  C   GLN B 174     -10.223  45.059  18.269  1.00 22.84           C  
ATOM   3254  O   GLN B 174     -10.309  44.044  17.571  1.00 26.26           O  
ATOM   3255  CB  GLN B 174     -11.137  46.580  16.550  1.00 26.92           C  
ATOM   3256  CG  GLN B 174     -11.843  47.862  16.227  1.00 23.97           C  
ATOM   3257  CD  GLN B 174     -12.079  47.976  14.773  1.00 24.41           C  
ATOM   3258  NE2 GLN B 174     -12.298  49.196  14.309  1.00 29.76           N  
ATOM   3259  OE1 GLN B 174     -12.041  46.976  14.050  1.00 21.28           O  
ATOM   3260  N   GLY B 175      -9.341  45.221  19.246  1.00 19.75           N  
ATOM   3261  CA  GLY B 175      -8.407  44.182  19.602  1.00 20.57           C  
ATOM   3262  C   GLY B 175      -7.617  43.671  18.428  1.00 17.51           C  
ATOM   3263  O   GLY B 175      -7.686  42.477  18.117  1.00 18.79           O  
ATOM   3264  N   PHE B 176      -6.924  44.569  17.738  1.00 13.32           N  
ATOM   3265  CA  PHE B 176      -6.125  44.131  16.621  1.00 10.02           C  
ATOM   3266  C   PHE B 176      -4.859  43.483  17.169  1.00 14.03           C  
ATOM   3267  O   PHE B 176      -4.541  43.592  18.367  1.00 10.74           O  
ATOM   3268  CB  PHE B 176      -5.790  45.271  15.674  1.00  5.80           C  
ATOM   3269  CG  PHE B 176      -6.787  45.468  14.579  1.00  2.00           C  
ATOM   3270  CD1 PHE B 176      -7.866  46.326  14.753  1.00  7.74           C  
ATOM   3271  CD2 PHE B 176      -6.599  44.867  13.346  1.00  2.72           C  
ATOM   3272  CE1 PHE B 176      -8.752  46.572  13.712  1.00 11.03           C  
ATOM   3273  CE2 PHE B 176      -7.474  45.102  12.292  1.00  7.07           C  
ATOM   3274  CZ  PHE B 176      -8.552  45.968  12.472  1.00  9.74           C  
ATOM   3275  N   THR B 177      -4.138  42.815  16.275  1.00 15.80           N  
ATOM   3276  CA  THR B 177      -2.926  42.117  16.650  1.00 15.73           C  
ATOM   3277  C   THR B 177      -1.779  42.374  15.668  1.00 15.53           C  
ATOM   3278  O   THR B 177      -0.614  42.090  15.970  1.00 14.81           O  
ATOM   3279  CB  THR B 177      -3.224  40.611  16.741  1.00 14.02           C  
ATOM   3280  CG2 THR B 177      -3.477  40.021  15.355  1.00 16.98           C  
ATOM   3281  OG1 THR B 177      -2.133  39.930  17.360  1.00 26.69           O  
ATOM   3282  N   ILE B 178      -2.107  42.945  14.508  1.00 15.26           N  
ATOM   3283  CA  ILE B 178      -1.106  43.217  13.482  1.00  7.89           C  
ATOM   3284  C   ILE B 178      -0.230  44.398  13.783  1.00  2.00           C  
ATOM   3285  O   ILE B 178      -0.705  45.419  14.262  1.00  2.00           O  
ATOM   3286  CB  ILE B 178      -1.737  43.420  12.110  1.00  3.57           C  
ATOM   3287  CG1 ILE B 178      -2.930  44.370  12.201  1.00  2.00           C  
ATOM   3288  CG2 ILE B 178      -2.099  42.096  11.529  1.00  2.00           C  
ATOM   3289  CD1 ILE B 178      -3.563  44.646  10.858  1.00  6.39           C  
ATOM   3290  N   PRO B 179       1.056  44.287  13.438  1.00  2.00           N  
ATOM   3291  CA  PRO B 179       2.041  45.336  13.654  1.00  4.45           C  
ATOM   3292  C   PRO B 179       1.613  46.617  12.975  1.00  8.84           C  
ATOM   3293  O   PRO B 179       1.134  46.603  11.827  1.00 14.87           O  
ATOM   3294  CB  PRO B 179       3.292  44.760  12.986  1.00  7.20           C  
ATOM   3295  CG  PRO B 179       2.748  43.903  11.879  1.00  2.00           C  
ATOM   3296  CD  PRO B 179       1.623  43.212  12.600  1.00  3.80           C  
ATOM   3297  N   LEU B 180       1.789  47.729  13.681  1.00  8.72           N  
ATOM   3298  CA  LEU B 180       1.445  49.044  13.152  1.00  8.74           C  
ATOM   3299  C   LEU B 180       2.743  49.727  12.769  1.00  7.45           C  
ATOM   3300  O   LEU B 180       3.687  49.771  13.559  1.00  8.37           O  
ATOM   3301  CB  LEU B 180       0.722  49.884  14.192  1.00  2.99           C  
ATOM   3302  CG  LEU B 180       0.347  51.285  13.741  1.00  2.00           C  
ATOM   3303  CD1 LEU B 180      -0.474  51.213  12.473  1.00  2.00           C  
ATOM   3304  CD2 LEU B 180      -0.421  51.966  14.849  1.00  2.97           C  
ATOM   3305  N   LEU B 181       2.823  50.174  11.528  1.00  5.19           N  
ATOM   3306  CA  LEU B 181       4.007  50.846  11.050  1.00  8.90           C  
ATOM   3307  C   LEU B 181       3.702  52.344  10.928  1.00 12.48           C  
ATOM   3308  O   LEU B 181       2.665  52.745  10.378  1.00 12.76           O  
ATOM   3309  CB  LEU B 181       4.438  50.238   9.711  1.00  7.48           C  
ATOM   3310  CG  LEU B 181       5.651  49.296   9.670  1.00  7.19           C  
ATOM   3311  CD1 LEU B 181       5.956  48.700  11.048  1.00  7.84           C  
ATOM   3312  CD2 LEU B 181       5.452  48.223   8.594  1.00  2.00           C  
ATOM   3313  N   ILE B 182       4.578  53.165  11.497  1.00 10.27           N  
ATOM   3314  CA  ILE B 182       4.392  54.607  11.500  1.00  3.61           C  
ATOM   3315  C   ILE B 182       5.508  55.260  10.733  1.00  3.56           C  
ATOM   3316  O   ILE B 182       6.647  54.788  10.773  1.00  2.84           O  
ATOM   3317  CB  ILE B 182       4.447  55.148  12.944  1.00  3.50           C  
ATOM   3318  CG1 ILE B 182       3.451  54.390  13.832  1.00  6.87           C  
ATOM   3319  CG2 ILE B 182       4.204  56.666  12.983  1.00  2.00           C  
ATOM   3320  CD1 ILE B 182       2.064  54.306  13.232  1.00 17.42           C  
ATOM   3321  N   GLY B 183       5.200  56.374  10.077  1.00  6.80           N  
ATOM   3322  CA  GLY B 183       6.205  57.096   9.316  1.00 10.43           C  
ATOM   3323  C   GLY B 183       5.712  58.389   8.694  1.00  9.63           C  
ATOM   3324  O   GLY B 183       4.541  58.758   8.805  1.00  5.88           O  
ATOM   3325  N   GLY B 184       6.616  59.066   8.003  1.00 12.39           N  
ATOM   3326  CA  GLY B 184       6.287  60.329   7.372  1.00 10.46           C  
ATOM   3327  C   GLY B 184       7.315  61.297   7.885  1.00 13.07           C  
ATOM   3328  O   GLY B 184       7.797  61.125   9.006  1.00 19.26           O  
ATOM   3329  N   ALA B 185       7.649  62.305   7.100  1.00  9.65           N  
ATOM   3330  CA  ALA B 185       8.674  63.253   7.512  1.00  5.93           C  
ATOM   3331  C   ALA B 185       8.600  63.769   8.946  1.00  6.20           C  
ATOM   3332  O   ALA B 185       9.601  63.724   9.652  1.00 11.17           O  
ATOM   3333  CB  ALA B 185       8.757  64.404   6.538  1.00 11.28           C  
ATOM   3334  N   THR B 186       7.435  64.213   9.411  1.00  8.05           N  
ATOM   3335  CA  THR B 186       7.365  64.750  10.769  1.00 10.32           C  
ATOM   3336  C   THR B 186       7.244  63.723  11.875  1.00 12.42           C  
ATOM   3337  O   THR B 186       7.063  64.094  13.036  1.00 15.51           O  
ATOM   3338  CB  THR B 186       6.286  65.868  10.940  1.00  9.20           C  
ATOM   3339  CG2 THR B 186       6.662  67.128  10.141  1.00  3.78           C  
ATOM   3340  OG1 THR B 186       5.009  65.380  10.532  1.00 16.34           O  
ATOM   3341  N   THR B 187       7.414  62.446  11.520  1.00 16.77           N  
ATOM   3342  CA  THR B 187       7.354  61.346  12.484  1.00 15.66           C  
ATOM   3343  C   THR B 187       8.747  61.035  13.000  1.00 12.17           C  
ATOM   3344  O   THR B 187       9.680  60.850  12.218  1.00 19.66           O  
ATOM   3345  CB  THR B 187       6.788  60.067  11.894  1.00 14.42           C  
ATOM   3346  CG2 THR B 187       6.778  59.003  12.933  1.00 21.06           C  
ATOM   3347  OG1 THR B 187       5.445  60.297  11.475  1.00 21.94           O  
ATOM   3348  N   SER B 188       8.859  60.893  14.313  1.00  8.00           N  
ATOM   3349  CA  SER B 188      10.132  60.624  14.948  1.00  5.38           C  
ATOM   3350  C   SER B 188       9.981  59.419  15.845  1.00  5.74           C  
ATOM   3351  O   SER B 188       8.884  59.146  16.336  1.00  2.16           O  
ATOM   3352  CB  SER B 188      10.552  61.849  15.781  1.00 12.89           C  
ATOM   3353  OG  SER B 188       9.562  62.300  16.733  1.00 18.14           O  
ATOM   3354  N   LYS B 189      11.073  58.690  16.056  1.00  5.42           N  
ATOM   3355  CA  LYS B 189      11.018  57.536  16.935  1.00  7.32           C  
ATOM   3356  C   LYS B 189      10.589  57.985  18.316  1.00  7.32           C  
ATOM   3357  O   LYS B 189       9.787  57.323  18.969  1.00 14.31           O  
ATOM   3358  CB  LYS B 189      12.367  56.834  17.021  1.00  6.69           C  
ATOM   3359  CG  LYS B 189      12.351  55.676  17.974  1.00  3.42           C  
ATOM   3360  CD  LYS B 189      13.598  54.864  17.811  1.00 14.52           C  
ATOM   3361  CE  LYS B 189      14.829  55.651  18.247  1.00 19.75           C  
ATOM   3362  NZ  LYS B 189      16.027  54.750  18.488  1.00 25.70           N1+
ATOM   3363  N   ALA B 190      11.116  59.131  18.733  1.00  3.66           N  
ATOM   3364  CA  ALA B 190      10.809  59.718  20.031  1.00  2.00           C  
ATOM   3365  C   ALA B 190       9.314  59.748  20.285  1.00  2.00           C  
ATOM   3366  O   ALA B 190       8.825  59.151  21.239  1.00  2.00           O  
ATOM   3367  CB  ALA B 190      11.361  61.089  20.100  1.00  2.00           C  
ATOM   3368  N   HIS B 191       8.591  60.449  19.422  1.00  3.62           N  
ATOM   3369  CA  HIS B 191       7.138  60.546  19.541  1.00 12.72           C  
ATOM   3370  C   HIS B 191       6.447  59.156  19.477  1.00 15.84           C  
ATOM   3371  O   HIS B 191       5.500  58.876  20.218  1.00 12.89           O  
ATOM   3372  CB  HIS B 191       6.602  61.467  18.442  1.00 11.47           C  
ATOM   3373  CG  HIS B 191       5.099  61.529  18.369  1.00 11.93           C  
ATOM   3374  CD2 HIS B 191       4.229  62.342  19.003  1.00 11.39           C  
ATOM   3375  ND1 HIS B 191       4.354  60.685  17.580  1.00  8.57           N  
ATOM   3376  CE1 HIS B 191       3.068  60.971  17.737  1.00 11.54           C  
ATOM   3377  NE2 HIS B 191       2.962  61.971  18.591  1.00  9.68           N  
ATOM   3378  N   THR B 192       6.924  58.306  18.569  1.00 14.61           N  
ATOM   3379  CA  THR B 192       6.375  56.975  18.383  1.00 12.78           C  
ATOM   3380  C   THR B 192       6.555  56.149  19.653  1.00 13.29           C  
ATOM   3381  O   THR B 192       5.759  55.262  19.952  1.00 13.07           O  
ATOM   3382  CB  THR B 192       7.078  56.251  17.216  1.00 14.74           C  
ATOM   3383  CG2 THR B 192       6.320  54.968  16.824  1.00 13.97           C  
ATOM   3384  OG1 THR B 192       7.130  57.133  16.094  1.00 13.83           O  
ATOM   3385  N   ALA B 193       7.619  56.418  20.388  1.00 13.11           N  
ATOM   3386  CA  ALA B 193       7.869  55.673  21.596  1.00 15.45           C  
ATOM   3387  C   ALA B 193       7.120  56.316  22.731  1.00 11.76           C  
ATOM   3388  O   ALA B 193       6.386  55.645  23.474  1.00 12.72           O  
ATOM   3389  CB  ALA B 193       9.360  55.651  21.892  1.00 19.21           C  
ATOM   3390  N   VAL B 194       7.238  57.637  22.783  1.00  6.02           N  
ATOM   3391  CA  VAL B 194       6.631  58.412  23.842  1.00  9.40           C  
ATOM   3392  C   VAL B 194       5.117  58.544  23.772  1.00 11.42           C  
ATOM   3393  O   VAL B 194       4.426  58.269  24.749  1.00 13.87           O  
ATOM   3394  CB  VAL B 194       7.284  59.802  23.958  1.00  2.99           C  
ATOM   3395  CG1 VAL B 194       6.600  60.609  24.993  1.00  2.00           C  
ATOM   3396  CG2 VAL B 194       8.728  59.655  24.324  1.00  2.00           C  
ATOM   3397  N   LYS B 195       4.602  58.879  22.602  1.00  8.25           N  
ATOM   3398  CA  LYS B 195       3.182  59.072  22.471  1.00  9.53           C  
ATOM   3399  C   LYS B 195       2.325  58.121  21.646  1.00 10.49           C  
ATOM   3400  O   LYS B 195       1.090  58.220  21.692  1.00 13.21           O  
ATOM   3401  CB  LYS B 195       2.914  60.502  22.040  1.00  9.34           C  
ATOM   3402  CG  LYS B 195       3.450  61.522  22.996  1.00 15.50           C  
ATOM   3403  CD  LYS B 195       3.109  62.914  22.511  1.00 20.64           C  
ATOM   3404  CE  LYS B 195       1.676  63.272  22.824  1.00 21.55           C  
ATOM   3405  NZ  LYS B 195       1.521  63.434  24.299  1.00 21.66           N1+
ATOM   3406  N   ILE B 196       2.918  57.206  20.895  1.00  4.90           N  
ATOM   3407  CA  ILE B 196       2.075  56.325  20.092  1.00  5.93           C  
ATOM   3408  C   ILE B 196       1.924  54.896  20.627  1.00  9.92           C  
ATOM   3409  O   ILE B 196       0.845  54.501  21.088  1.00 10.56           O  
ATOM   3410  CB  ILE B 196       2.529  56.340  18.606  1.00  2.00           C  
ATOM   3411  CG1 ILE B 196       2.369  57.744  18.034  1.00  2.00           C  
ATOM   3412  CG2 ILE B 196       1.710  55.383  17.787  1.00  2.00           C  
ATOM   3413  CD1 ILE B 196       2.759  57.844  16.631  1.00  2.00           C  
ATOM   3414  N   GLU B 197       3.042  54.179  20.665  1.00 17.15           N  
ATOM   3415  CA  GLU B 197       3.128  52.776  21.087  1.00 21.74           C  
ATOM   3416  C   GLU B 197       2.233  52.285  22.218  1.00 25.16           C  
ATOM   3417  O   GLU B 197       1.469  51.336  22.034  1.00 23.99           O  
ATOM   3418  CB  GLU B 197       4.577  52.434  21.411  1.00 20.93           C  
ATOM   3419  CG  GLU B 197       4.777  51.031  21.943  1.00 26.60           C  
ATOM   3420  CD  GLU B 197       6.198  50.778  22.381  1.00 26.51           C  
ATOM   3421  OE1 GLU B 197       6.869  51.757  22.776  1.00 20.55           O  
ATOM   3422  OE2 GLU B 197       6.638  49.610  22.329  1.00 33.04           O1-
ATOM   3423  N   GLN B 198       2.379  52.905  23.388  1.00 27.82           N  
ATOM   3424  CA  GLN B 198       1.622  52.562  24.597  1.00 27.21           C  
ATOM   3425  C   GLN B 198       0.132  52.236  24.386  1.00 28.11           C  
ATOM   3426  O   GLN B 198      -0.423  51.373  25.069  1.00 31.30           O  
ATOM   3427  CB  GLN B 198       1.779  53.690  25.611  1.00 31.89           C  
ATOM   3428  CG  GLN B 198       3.240  54.033  25.917  1.00 42.67           C  
ATOM   3429  CD  GLN B 198       3.819  53.255  27.104  1.00 43.66           C  
ATOM   3430  NE2 GLN B 198       4.094  53.961  28.202  1.00 41.47           N  
ATOM   3431  OE1 GLN B 198       4.040  52.045  27.022  1.00 44.82           O  
ATOM   3432  N   ASN B 199      -0.482  52.888  23.408  1.00 22.29           N  
ATOM   3433  CA  ASN B 199      -1.884  52.689  23.087  1.00 12.01           C  
ATOM   3434  C   ASN B 199      -2.174  51.421  22.309  1.00 10.97           C  
ATOM   3435  O   ASN B 199      -3.247  51.284  21.755  1.00 15.98           O  
ATOM   3436  CB  ASN B 199      -2.367  53.842  22.230  1.00 10.98           C  
ATOM   3437  CG  ASN B 199      -2.215  55.156  22.904  1.00 15.28           C  
ATOM   3438  ND2 ASN B 199      -1.067  55.784  22.708  1.00 15.16           N  
ATOM   3439  OD1 ASN B 199      -3.128  55.623  23.591  1.00 15.73           O  
ATOM   3440  N   TYR B 200      -1.238  50.494  22.213  1.00 14.89           N  
ATOM   3441  CA  TYR B 200      -1.511  49.299  21.433  1.00 15.85           C  
ATOM   3442  C   TYR B 200      -0.625  48.105  21.778  1.00 16.72           C  
ATOM   3443  O   TYR B 200       0.594  48.172  21.671  1.00 18.11           O  
ATOM   3444  CB  TYR B 200      -1.395  49.636  19.944  1.00 12.30           C  
ATOM   3445  CG  TYR B 200      -1.695  48.481  19.023  1.00 17.04           C  
ATOM   3446  CD1 TYR B 200      -2.973  47.926  18.943  1.00 19.73           C  
ATOM   3447  CD2 TYR B 200      -0.708  47.962  18.200  1.00 23.07           C  
ATOM   3448  CE1 TYR B 200      -3.254  46.885  18.047  1.00 16.59           C  
ATOM   3449  CE2 TYR B 200      -0.980  46.928  17.301  1.00 21.59           C  
ATOM   3450  CZ  TYR B 200      -2.247  46.400  17.224  1.00 13.47           C  
ATOM   3451  OH  TYR B 200      -2.487  45.439  16.279  1.00 19.38           O  
ATOM   3452  N   SER B 201      -1.276  46.983  22.071  1.00 16.87           N  
ATOM   3453  CA  SER B 201      -0.609  45.744  22.450  1.00 17.43           C  
ATOM   3454  C   SER B 201       0.170  45.047  21.336  1.00 18.98           C  
ATOM   3455  O   SER B 201       1.021  44.201  21.607  1.00 23.00           O  
ATOM   3456  CB  SER B 201      -1.614  44.780  23.094  1.00 15.03           C  
ATOM   3457  OG  SER B 201      -2.877  44.798  22.433  1.00 17.30           O  
ATOM   3458  N   GLY B 202      -0.137  45.374  20.087  1.00 20.37           N  
ATOM   3459  CA  GLY B 202       0.581  44.763  18.988  1.00 17.72           C  
ATOM   3460  C   GLY B 202       1.829  45.592  18.723  1.00 16.23           C  
ATOM   3461  O   GLY B 202       2.030  46.650  19.360  1.00 18.14           O  
ATOM   3462  N   PRO B 203       2.719  45.115  17.831  1.00 11.42           N  
ATOM   3463  CA  PRO B 203       3.930  45.878  17.529  1.00  8.05           C  
ATOM   3464  C   PRO B 203       3.570  47.195  16.827  1.00 10.60           C  
ATOM   3465  O   PRO B 203       2.571  47.270  16.113  1.00  2.82           O  
ATOM   3466  CB  PRO B 203       4.679  44.950  16.566  1.00  6.19           C  
ATOM   3467  CG  PRO B 203       4.210  43.584  16.957  1.00  2.00           C  
ATOM   3468  CD  PRO B 203       2.755  43.793  17.168  1.00  8.69           C  
ATOM   3469  N   THR B 204       4.336  48.236  17.125  1.00 10.90           N  
ATOM   3470  CA  THR B 204       4.187  49.546  16.504  1.00  8.61           C  
ATOM   3471  C   THR B 204       5.633  49.896  16.240  1.00  8.29           C  
ATOM   3472  O   THR B 204       6.421  50.076  17.162  1.00 10.52           O  
ATOM   3473  CB  THR B 204       3.567  50.592  17.447  1.00  8.27           C  
ATOM   3474  CG2 THR B 204       3.771  52.003  16.872  1.00  5.58           C  
ATOM   3475  OG1 THR B 204       2.166  50.314  17.623  1.00  5.48           O  
ATOM   3476  N   VAL B 205       6.002  49.880  14.977  1.00  8.85           N  
ATOM   3477  CA  VAL B 205       7.362  50.158  14.598  1.00 10.27           C  
ATOM   3478  C   VAL B 205       7.443  51.408  13.750  1.00 10.97           C  
ATOM   3479  O   VAL B 205       6.736  51.539  12.746  1.00  9.47           O  
ATOM   3480  CB  VAL B 205       7.957  48.944  13.826  1.00 11.28           C  
ATOM   3481  CG1 VAL B 205       9.366  49.206  13.392  1.00  9.49           C  
ATOM   3482  CG2 VAL B 205       7.917  47.686  14.696  1.00 14.60           C  
ATOM   3483  N   TYR B 206       8.254  52.356  14.213  1.00 13.86           N  
ATOM   3484  CA  TYR B 206       8.491  53.606  13.501  1.00 12.31           C  
ATOM   3485  C   TYR B 206       9.630  53.290  12.537  1.00  7.95           C  
ATOM   3486  O   TYR B 206      10.686  52.847  12.981  1.00 12.80           O  
ATOM   3487  CB  TYR B 206       8.985  54.704  14.468  1.00  9.09           C  
ATOM   3488  CG  TYR B 206       9.800  55.773  13.771  1.00  5.51           C  
ATOM   3489  CD1 TYR B 206       9.181  56.725  12.973  1.00  9.06           C  
ATOM   3490  CD2 TYR B 206      11.187  55.775  13.836  1.00  5.04           C  
ATOM   3491  CE1 TYR B 206       9.917  57.659  12.240  1.00  8.72           C  
ATOM   3492  CE2 TYR B 206      11.945  56.699  13.108  1.00  8.43           C  
ATOM   3493  CZ  TYR B 206      11.301  57.641  12.306  1.00  8.49           C  
ATOM   3494  OH  TYR B 206      12.023  58.557  11.560  1.00  4.02           O  
ATOM   3495  N   VAL B 207       9.422  53.459  11.241  1.00  2.00           N  
ATOM   3496  CA  VAL B 207      10.495  53.196  10.303  1.00  2.00           C  
ATOM   3497  C   VAL B 207      10.876  54.537   9.667  1.00  4.62           C  
ATOM   3498  O   VAL B 207      10.003  55.304   9.271  1.00  6.38           O  
ATOM   3499  CB  VAL B 207      10.100  52.168   9.251  1.00  2.00           C  
ATOM   3500  CG1 VAL B 207      11.333  51.774   8.439  1.00 10.16           C  
ATOM   3501  CG2 VAL B 207       9.453  50.963   9.898  1.00  2.00           C  
ATOM   3502  N   GLN B 208      12.176  54.814   9.567  1.00  7.19           N  
ATOM   3503  CA  GLN B 208      12.662  56.090   9.044  1.00  4.34           C  
ATOM   3504  C   GLN B 208      12.428  56.364   7.579  1.00  6.81           C  
ATOM   3505  O   GLN B 208      12.119  57.486   7.208  1.00  8.88           O  
ATOM   3506  CB  GLN B 208      14.150  56.278   9.369  1.00 10.51           C  
ATOM   3507  CG  GLN B 208      14.665  57.699   9.151  1.00 23.88           C  
ATOM   3508  CD  GLN B 208      15.981  57.991   9.877  1.00 39.79           C  
ATOM   3509  NE2 GLN B 208      17.098  57.587   9.269  1.00 48.70           N  
ATOM   3510  OE1 GLN B 208      15.993  58.585  10.970  1.00 48.18           O  
ATOM   3511  N   ASN B 209      12.547  55.348   6.733  1.00  7.41           N  
ATOM   3512  CA  ASN B 209      12.363  55.563   5.299  1.00  2.00           C  
ATOM   3513  C   ASN B 209      12.001  54.312   4.503  1.00  2.00           C  
ATOM   3514  O   ASN B 209      12.102  53.186   5.003  1.00  2.00           O  
ATOM   3515  CB  ASN B 209      13.611  56.230   4.717  1.00  2.57           C  
ATOM   3516  CG  ASN B 209      14.863  55.388   4.899  1.00  4.36           C  
ATOM   3517  ND2 ASN B 209      16.002  56.045   4.946  1.00  5.08           N  
ATOM   3518  OD1 ASN B 209      14.804  54.157   4.976  1.00  5.89           O  
ATOM   3519  N   ALA B 210      11.649  54.533   3.237  1.00  2.00           N  
ATOM   3520  CA  ALA B 210      11.219  53.479   2.323  1.00  5.88           C  
ATOM   3521  C   ALA B 210      12.104  52.263   2.177  1.00 10.04           C  
ATOM   3522  O   ALA B 210      11.639  51.119   2.301  1.00 11.87           O  
ATOM   3523  CB  ALA B 210      10.913  54.040   0.964  1.00  2.49           C  
ATOM   3524  N   SER B 211      13.371  52.496   1.871  1.00 11.19           N  
ATOM   3525  CA  SER B 211      14.282  51.381   1.708  1.00 14.65           C  
ATOM   3526  C   SER B 211      14.363  50.587   3.008  1.00 19.45           C  
ATOM   3527  O   SER B 211      14.327  49.360   2.978  1.00 34.71           O  
ATOM   3528  CB  SER B 211      15.660  51.839   1.266  1.00  4.75           C  
ATOM   3529  OG  SER B 211      16.229  52.660   2.251  1.00  8.95           O  
ATOM   3530  N   ARG B 212      14.416  51.260   4.151  1.00 14.10           N  
ATOM   3531  CA  ARG B 212      14.489  50.524   5.401  1.00 12.91           C  
ATOM   3532  C   ARG B 212      13.200  49.815   5.791  1.00 13.53           C  
ATOM   3533  O   ARG B 212      13.203  49.001   6.712  1.00 16.25           O  
ATOM   3534  CB  ARG B 212      14.946  51.415   6.541  1.00 12.63           C  
ATOM   3535  CG  ARG B 212      16.376  51.810   6.425  1.00 20.26           C  
ATOM   3536  CD  ARG B 212      16.751  52.659   7.609  1.00 25.53           C  
ATOM   3537  NE  ARG B 212      18.182  52.591   7.863  1.00 31.27           N  
ATOM   3538  CZ  ARG B 212      18.710  52.228   9.030  1.00 34.57           C  
ATOM   3539  NH1 ARG B 212      17.916  51.905  10.048  1.00 26.38           N1+
ATOM   3540  NH2 ARG B 212      20.035  52.178   9.182  1.00 42.97           N  
ATOM   3541  N   THR B 213      12.102  50.091   5.094  1.00 16.01           N  
ATOM   3542  CA  THR B 213      10.846  49.437   5.435  1.00 16.68           C  
ATOM   3543  C   THR B 213      10.870  47.957   5.117  1.00 18.35           C  
ATOM   3544  O   THR B 213      10.370  47.157   5.902  1.00 22.85           O  
ATOM   3545  CB  THR B 213       9.640  50.088   4.772  1.00 15.30           C  
ATOM   3546  CG2 THR B 213       8.383  49.293   5.079  1.00 15.28           C  
ATOM   3547  OG1 THR B 213       9.480  51.409   5.308  1.00 15.50           O  
ATOM   3548  N   VAL B 214      11.481  47.586   3.997  1.00 19.61           N  
ATOM   3549  CA  VAL B 214      11.576  46.178   3.609  1.00 17.70           C  
ATOM   3550  C   VAL B 214      12.167  45.352   4.755  1.00 17.64           C  
ATOM   3551  O   VAL B 214      11.720  44.239   5.019  1.00 21.58           O  
ATOM   3552  CB  VAL B 214      12.499  45.984   2.397  1.00 13.31           C  
ATOM   3553  CG1 VAL B 214      12.556  44.515   2.024  1.00  9.98           C  
ATOM   3554  CG2 VAL B 214      12.048  46.849   1.237  1.00  9.08           C  
ATOM   3555  N   GLY B 215      13.194  45.901   5.402  1.00 16.03           N  
ATOM   3556  CA  GLY B 215      13.865  45.230   6.505  1.00 16.83           C  
ATOM   3557  C   GLY B 215      12.984  44.911   7.692  1.00 12.85           C  
ATOM   3558  O   GLY B 215      13.085  43.836   8.284  1.00 16.14           O  
ATOM   3559  N   VAL B 216      12.145  45.865   8.058  1.00  6.72           N  
ATOM   3560  CA  VAL B 216      11.233  45.692   9.158  1.00  2.44           C  
ATOM   3561  C   VAL B 216      10.172  44.685   8.748  1.00  8.84           C  
ATOM   3562  O   VAL B 216      10.069  43.618   9.343  1.00 16.99           O  
ATOM   3563  CB  VAL B 216      10.601  47.008   9.483  1.00  2.01           C  
ATOM   3564  CG1 VAL B 216       9.490  46.848  10.499  1.00  2.00           C  
ATOM   3565  CG2 VAL B 216      11.671  47.945   9.952  1.00  2.00           C  
ATOM   3566  N   VAL B 217       9.467  44.961   7.654  1.00 12.98           N  
ATOM   3567  CA  VAL B 217       8.392  44.077   7.163  1.00  9.14           C  
ATOM   3568  C   VAL B 217       8.789  42.586   7.083  1.00  4.98           C  
ATOM   3569  O   VAL B 217       7.987  41.707   7.377  1.00  6.74           O  
ATOM   3570  CB  VAL B 217       7.796  44.585   5.791  1.00  9.54           C  
ATOM   3571  CG1 VAL B 217       6.716  43.618   5.285  1.00  6.02           C  
ATOM   3572  CG2 VAL B 217       7.176  46.004   5.952  1.00  2.00           C  
ATOM   3573  N   ALA B 218      10.028  42.295   6.730  1.00  3.97           N  
ATOM   3574  CA  ALA B 218      10.458  40.914   6.650  1.00  2.00           C  
ATOM   3575  C   ALA B 218      10.470  40.333   8.040  1.00  6.66           C  
ATOM   3576  O   ALA B 218       9.933  39.252   8.262  1.00  9.77           O  
ATOM   3577  CB  ALA B 218      11.833  40.846   6.047  1.00  2.00           C  
ATOM   3578  N   ALA B 219      11.069  41.082   8.971  1.00  8.30           N  
ATOM   3579  CA  ALA B 219      11.216  40.694  10.380  1.00  3.77           C  
ATOM   3580  C   ALA B 219       9.851  40.474  10.974  1.00  2.00           C  
ATOM   3581  O   ALA B 219       9.513  39.392  11.422  1.00  2.00           O  
ATOM   3582  CB  ALA B 219      11.923  41.798  11.146  1.00  2.00           C  
ATOM   3583  N   LEU B 220       9.057  41.524  10.934  1.00  2.72           N  
ATOM   3584  CA  LEU B 220       7.717  41.507  11.451  1.00  5.06           C  
ATOM   3585  C   LEU B 220       6.956  40.329  10.899  1.00  5.43           C  
ATOM   3586  O   LEU B 220       5.957  39.920  11.472  1.00 15.10           O  
ATOM   3587  CB  LEU B 220       7.025  42.800  11.038  1.00  7.14           C  
ATOM   3588  CG  LEU B 220       6.723  43.828  12.115  1.00  9.25           C  
ATOM   3589  CD1 LEU B 220       7.881  43.949  13.093  1.00 10.51           C  
ATOM   3590  CD2 LEU B 220       6.425  45.150  11.440  1.00  6.53           C  
ATOM   3591  N   LEU B 221       7.410  39.796   9.776  1.00  8.56           N  
ATOM   3592  CA  LEU B 221       6.722  38.673   9.155  1.00 18.80           C  
ATOM   3593  C   LEU B 221       7.451  37.338   9.187  1.00 23.62           C  
ATOM   3594  O   LEU B 221       6.895  36.316   8.765  1.00 28.01           O  
ATOM   3595  CB  LEU B 221       6.338  39.031   7.716  1.00 14.15           C  
ATOM   3596  CG  LEU B 221       4.937  39.598   7.478  1.00  9.67           C  
ATOM   3597  CD1 LEU B 221       4.397  40.300   8.718  1.00  8.02           C  
ATOM   3598  CD2 LEU B 221       4.967  40.532   6.275  1.00  8.20           C  
ATOM   3599  N   SER B 222       8.674  37.332   9.706  1.00 23.87           N  
ATOM   3600  CA  SER B 222       9.455  36.107   9.771  1.00 24.53           C  
ATOM   3601  C   SER B 222       9.187  35.370  11.054  1.00 27.87           C  
ATOM   3602  O   SER B 222       9.316  35.945  12.122  1.00 29.39           O  
ATOM   3603  CB  SER B 222      10.937  36.424   9.678  1.00 25.80           C  
ATOM   3604  OG  SER B 222      11.720  35.259   9.848  1.00 26.74           O  
ATOM   3605  N   ASP B 223       8.891  34.078  10.953  1.00 34.82           N  
ATOM   3606  CA  ASP B 223       8.614  33.254  12.132  1.00 46.26           C  
ATOM   3607  C   ASP B 223       9.805  33.195  13.096  1.00 47.79           C  
ATOM   3608  O   ASP B 223       9.633  33.004  14.311  1.00 51.64           O  
ATOM   3609  CB  ASP B 223       8.233  31.827  11.717  1.00 54.54           C  
ATOM   3610  CG  ASP B 223       6.965  31.774  10.884  1.00 63.33           C  
ATOM   3611  OD1 ASP B 223       5.895  32.192  11.388  1.00 68.15           O  
ATOM   3612  OD2 ASP B 223       7.038  31.309   9.724  1.00 66.42           O1-
ATOM   3613  N   THR B 224      11.007  33.326  12.534  1.00 48.53           N  
ATOM   3614  CA  THR B 224      12.247  33.285  13.303  1.00 46.39           C  
ATOM   3615  C   THR B 224      12.532  34.637  13.975  1.00 48.70           C  
ATOM   3616  O   THR B 224      12.644  34.739  15.208  1.00 51.75           O  
ATOM   3617  CB  THR B 224      13.440  32.951  12.373  1.00 43.67           C  
ATOM   3618  CG2 THR B 224      14.640  32.515  13.189  1.00 43.72           C  
ATOM   3619  OG1 THR B 224      13.070  31.911  11.457  1.00 36.40           O  
ATOM   3620  N   GLN B 225      12.621  35.665  13.132  1.00 44.79           N  
ATOM   3621  CA  GLN B 225      12.929  37.034  13.525  1.00 40.70           C  
ATOM   3622  C   GLN B 225      11.893  37.789  14.371  1.00 36.39           C  
ATOM   3623  O   GLN B 225      12.246  38.438  15.360  1.00 37.44           O  
ATOM   3624  CB  GLN B 225      13.235  37.822  12.257  1.00 45.64           C  
ATOM   3625  CG  GLN B 225      14.348  37.185  11.395  1.00 55.98           C  
ATOM   3626  CD  GLN B 225      14.309  37.591   9.902  1.00 61.95           C  
ATOM   3627  NE2 GLN B 225      13.564  38.642   9.575  1.00 64.00           N  
ATOM   3628  OE1 GLN B 225      14.945  36.956   9.069  1.00 63.75           O  
ATOM   3629  N   ARG B 226      10.628  37.674  13.992  1.00 29.96           N  
ATOM   3630  CA  ARG B 226       9.508  38.357  14.653  1.00 27.88           C  
ATOM   3631  C   ARG B 226       9.616  38.690  16.138  1.00 26.89           C  
ATOM   3632  O   ARG B 226       9.870  39.839  16.496  1.00 24.38           O  
ATOM   3633  CB  ARG B 226       8.218  37.581  14.409  1.00 27.17           C  
ATOM   3634  CG  ARG B 226       6.983  38.091  15.111  1.00 29.81           C  
ATOM   3635  CD  ARG B 226       5.797  37.162  14.819  1.00 42.20           C  
ATOM   3636  NE  ARG B 226       5.288  37.267  13.437  1.00 48.30           N  
ATOM   3637  CZ  ARG B 226       5.554  36.417  12.437  1.00 47.62           C  
ATOM   3638  NH1 ARG B 226       6.344  35.364  12.625  1.00 47.47           N1+
ATOM   3639  NH2 ARG B 226       5.014  36.617  11.239  1.00 44.65           N  
ATOM   3640  N   ASP B 227       9.427  37.687  16.989  1.00 29.07           N  
ATOM   3641  CA  ASP B 227       9.451  37.857  18.446  1.00 30.79           C  
ATOM   3642  C   ASP B 227      10.682  38.567  19.020  1.00 24.85           C  
ATOM   3643  O   ASP B 227      10.583  39.278  20.027  1.00 15.20           O  
ATOM   3644  CB  ASP B 227       9.237  36.499  19.130  1.00 34.30           C  
ATOM   3645  CG  ASP B 227       8.026  35.738  18.568  1.00 39.59           C  
ATOM   3646  OD1 ASP B 227       6.896  35.955  19.068  1.00 41.94           O  
ATOM   3647  OD2 ASP B 227       8.218  34.924  17.628  1.00 43.63           O1-
ATOM   3648  N   ASP B 228      11.832  38.370  18.386  1.00 23.72           N  
ATOM   3649  CA  ASP B 228      13.054  39.011  18.848  1.00 31.68           C  
ATOM   3650  C   ASP B 228      13.018  40.501  18.519  1.00 26.89           C  
ATOM   3651  O   ASP B 228      13.029  41.339  19.414  1.00 22.67           O  
ATOM   3652  CB  ASP B 228      14.292  38.346  18.226  1.00 47.42           C  
ATOM   3653  CG  ASP B 228      14.669  37.021  18.918  1.00 59.94           C  
ATOM   3654  OD1 ASP B 228      15.343  37.066  19.983  1.00 63.51           O  
ATOM   3655  OD2 ASP B 228      14.285  35.939  18.397  1.00 64.15           O1-
ATOM   3656  N   PHE B 229      12.938  40.809  17.227  1.00 25.24           N  
ATOM   3657  CA  PHE B 229      12.866  42.177  16.718  1.00 17.68           C  
ATOM   3658  C   PHE B 229      11.836  43.005  17.483  1.00 15.74           C  
ATOM   3659  O   PHE B 229      12.138  44.077  17.998  1.00 13.66           O  
ATOM   3660  CB  PHE B 229      12.471  42.118  15.245  1.00 14.16           C  
ATOM   3661  CG  PHE B 229      12.277  43.453  14.604  1.00  5.76           C  
ATOM   3662  CD1 PHE B 229      11.061  44.118  14.710  1.00 12.71           C  
ATOM   3663  CD2 PHE B 229      13.279  44.013  13.842  1.00  5.73           C  
ATOM   3664  CE1 PHE B 229      10.838  45.335  14.063  1.00 11.97           C  
ATOM   3665  CE2 PHE B 229      13.083  45.214  13.196  1.00 14.67           C  
ATOM   3666  CZ  PHE B 229      11.847  45.884  13.301  1.00 16.78           C  
ATOM   3667  N   VAL B 230      10.611  42.495  17.546  1.00 15.39           N  
ATOM   3668  CA  VAL B 230       9.534  43.186  18.236  1.00 12.34           C  
ATOM   3669  C   VAL B 230       9.911  43.491  19.681  1.00 11.84           C  
ATOM   3670  O   VAL B 230       9.472  44.486  20.212  1.00 15.96           O  
ATOM   3671  CB  VAL B 230       8.184  42.398  18.173  1.00  9.06           C  
ATOM   3672  CG1 VAL B 230       8.261  41.129  18.969  1.00 15.88           C  
ATOM   3673  CG2 VAL B 230       7.060  43.242  18.712  1.00  3.76           C  
ATOM   3674  N   ALA B 231      10.741  42.661  20.303  1.00 15.72           N  
ATOM   3675  CA  ALA B 231      11.159  42.881  21.698  1.00 17.54           C  
ATOM   3676  C   ALA B 231      12.277  43.888  21.765  1.00 15.01           C  
ATOM   3677  O   ALA B 231      12.285  44.787  22.592  1.00 10.54           O  
ATOM   3678  CB  ALA B 231      11.612  41.581  22.324  1.00 18.16           C  
ATOM   3679  N   ARG B 232      13.244  43.700  20.887  1.00 18.50           N  
ATOM   3680  CA  ARG B 232      14.378  44.588  20.809  1.00 21.25           C  
ATOM   3681  C   ARG B 232      13.793  45.987  20.691  1.00 22.48           C  
ATOM   3682  O   ARG B 232      14.059  46.870  21.517  1.00 27.64           O  
ATOM   3683  CB  ARG B 232      15.198  44.256  19.577  1.00 24.47           C  
ATOM   3684  CG  ARG B 232      16.623  44.732  19.677  1.00 37.57           C  
ATOM   3685  CD  ARG B 232      17.396  44.540  18.388  1.00 40.19           C  
ATOM   3686  NE  ARG B 232      17.268  43.198  17.845  1.00 45.80           N  
ATOM   3687  CZ  ARG B 232      16.592  42.914  16.740  1.00 54.26           C  
ATOM   3688  NH1 ARG B 232      15.974  43.879  16.063  1.00 59.92           N1+
ATOM   3689  NH2 ARG B 232      16.569  41.669  16.295  1.00 57.05           N  
ATOM   3690  N   THR B 233      12.883  46.125  19.739  1.00 16.98           N  
ATOM   3691  CA  THR B 233      12.211  47.375  19.487  1.00 11.41           C  
ATOM   3692  C   THR B 233      11.425  47.907  20.690  1.00 13.03           C  
ATOM   3693  O   THR B 233      11.562  49.085  21.054  1.00  9.77           O  
ATOM   3694  CB  THR B 233      11.286  47.213  18.290  1.00  9.86           C  
ATOM   3695  CG2 THR B 233      10.613  48.513  17.969  1.00  8.40           C  
ATOM   3696  OG1 THR B 233      12.061  46.773  17.165  1.00 17.55           O  
ATOM   3697  N   ARG B 234      10.603  47.052  21.303  1.00 14.18           N  
ATOM   3698  CA  ARG B 234       9.799  47.459  22.456  1.00 12.99           C  
ATOM   3699  C   ARG B 234      10.698  47.915  23.579  1.00 19.72           C  
ATOM   3700  O   ARG B 234      10.413  48.894  24.259  1.00 20.62           O  
ATOM   3701  CB  ARG B 234       8.880  46.334  22.931  1.00  3.69           C  
ATOM   3702  CG  ARG B 234       7.551  46.275  22.153  1.00 20.11           C  
ATOM   3703  CD  ARG B 234       6.552  45.277  22.731  1.00 25.83           C  
ATOM   3704  NE  ARG B 234       5.321  45.198  21.943  1.00 39.37           N  
ATOM   3705  CZ  ARG B 234       4.608  44.082  21.760  1.00 50.77           C  
ATOM   3706  NH1 ARG B 234       4.993  42.931  22.309  1.00 54.72           N1+
ATOM   3707  NH2 ARG B 234       3.499  44.112  21.023  1.00 55.01           N  
ATOM   3708  N   LYS B 235      11.834  47.249  23.714  1.00 25.25           N  
ATOM   3709  CA  LYS B 235      12.790  47.589  24.751  1.00 32.36           C  
ATOM   3710  C   LYS B 235      13.531  48.876  24.440  1.00 31.15           C  
ATOM   3711  O   LYS B 235      13.884  49.631  25.338  1.00 31.68           O  
ATOM   3712  CB  LYS B 235      13.787  46.447  24.955  1.00 20.00           C  
ATOM   3713  CG  LYS B 235      14.830  46.718  26.028  1.00 20.00           C  
ATOM   3714  CD  LYS B 235      15.786  45.546  26.178  1.00 20.00           C  
ATOM   3715  CE  LYS B 235      16.828  45.817  27.250  1.00 20.00           C  
ATOM   3716  NZ  LYS B 235      17.772  44.676  27.408  1.00 20.00           N1+
ATOM   3717  N   GLU B 236      13.707  49.157  23.157  1.00 33.95           N  
ATOM   3718  CA  GLU B 236      14.370  50.384  22.709  1.00 31.27           C  
ATOM   3719  C   GLU B 236      13.438  51.558  22.965  1.00 25.24           C  
ATOM   3720  O   GLU B 236      13.871  52.641  23.342  1.00 19.17           O  
ATOM   3721  CB  GLU B 236      14.669  50.276  21.223  1.00 33.94           C  
ATOM   3722  CG  GLU B 236      15.033  51.570  20.560  1.00 37.57           C  
ATOM   3723  CD  GLU B 236      15.484  51.339  19.148  1.00 44.84           C  
ATOM   3724  OE1 GLU B 236      16.482  50.606  18.977  1.00 53.65           O  
ATOM   3725  OE2 GLU B 236      14.835  51.851  18.212  1.00 43.86           O1-
ATOM   3726  N   TYR B 237      12.151  51.321  22.746  1.00 24.34           N  
ATOM   3727  CA  TYR B 237      11.125  52.323  22.988  1.00 29.51           C  
ATOM   3728  C   TYR B 237      10.926  52.547  24.485  1.00 34.07           C  
ATOM   3729  O   TYR B 237      10.442  53.605  24.904  1.00 36.07           O  
ATOM   3730  CB  TYR B 237       9.811  51.878  22.370  1.00 23.16           C  
ATOM   3731  CG  TYR B 237       9.826  51.920  20.870  1.00 14.48           C  
ATOM   3732  CD1 TYR B 237      11.002  52.188  20.181  1.00 10.80           C  
ATOM   3733  CD2 TYR B 237       8.662  51.713  20.138  1.00  8.31           C  
ATOM   3734  CE1 TYR B 237      11.021  52.257  18.806  1.00  9.55           C  
ATOM   3735  CE2 TYR B 237       8.666  51.781  18.763  1.00  9.42           C  
ATOM   3736  CZ  TYR B 237       9.853  52.052  18.094  1.00  6.88           C  
ATOM   3737  OH  TYR B 237       9.890  52.114  16.713  1.00 12.28           O  
ATOM   3738  N   GLU B 238      11.284  51.540  25.281  1.00 36.06           N  
ATOM   3739  CA  GLU B 238      11.169  51.626  26.731  1.00 34.30           C  
ATOM   3740  C   GLU B 238      12.230  52.609  27.221  1.00 25.52           C  
ATOM   3741  O   GLU B 238      11.958  53.470  28.056  1.00 26.75           O  
ATOM   3742  CB  GLU B 238      11.369  50.238  27.371  1.00 46.92           C  
ATOM   3743  CG  GLU B 238      10.291  49.819  28.403  1.00 58.64           C  
ATOM   3744  CD  GLU B 238       9.634  48.436  28.109  1.00 66.11           C  
ATOM   3745  OE1 GLU B 238      10.350  47.456  27.756  1.00 66.10           O  
ATOM   3746  OE2 GLU B 238       8.391  48.332  28.264  1.00 71.46           O1-
ATOM   3747  N   THR B 239      13.419  52.523  26.639  1.00 17.01           N  
ATOM   3748  CA  THR B 239      14.540  53.397  27.010  1.00 14.69           C  
ATOM   3749  C   THR B 239      14.321  54.882  26.715  1.00 15.94           C  
ATOM   3750  O   THR B 239      14.619  55.738  27.538  1.00 16.97           O  
ATOM   3751  CB  THR B 239      15.836  52.991  26.282  1.00 13.55           C  
ATOM   3752  CG2 THR B 239      16.988  53.882  26.710  1.00 10.66           C  
ATOM   3753  OG1 THR B 239      16.167  51.629  26.582  1.00 20.00           O  
ATOM   3754  N   VAL B 240      13.824  55.189  25.526  1.00 13.64           N  
ATOM   3755  CA  VAL B 240      13.595  56.573  25.156  1.00 11.26           C  
ATOM   3756  C   VAL B 240      12.576  57.275  26.066  1.00 10.37           C  
ATOM   3757  O   VAL B 240      12.756  58.445  26.369  1.00 17.19           O  
ATOM   3758  CB  VAL B 240      13.286  56.700  23.619  1.00 14.95           C  
ATOM   3759  CG1 VAL B 240      12.367  55.590  23.175  1.00 17.74           C  
ATOM   3760  CG2 VAL B 240      12.718  58.075  23.247  1.00  9.18           C  
ATOM   3761  N   ARG B 241      11.546  56.585  26.556  1.00  9.13           N  
ATOM   3762  CA  ARG B 241      10.579  57.260  27.441  1.00 10.84           C  
ATOM   3763  C   ARG B 241      11.371  57.592  28.691  1.00 14.35           C  
ATOM   3764  O   ARG B 241      11.243  58.670  29.261  1.00 16.17           O  
ATOM   3765  CB  ARG B 241       9.402  56.350  27.839  1.00 11.17           C  
ATOM   3766  CG  ARG B 241       8.706  55.689  26.686  1.00 12.31           C  
ATOM   3767  CD  ARG B 241       7.513  54.910  27.133  1.00 12.57           C  
ATOM   3768  NE  ARG B 241       7.145  53.917  26.129  1.00 20.59           N  
ATOM   3769  CZ  ARG B 241       7.134  52.606  26.360  1.00 27.08           C  
ATOM   3770  NH1 ARG B 241       7.456  52.144  27.563  1.00 37.25           N1+
ATOM   3771  NH2 ARG B 241       6.812  51.753  25.401  1.00 29.19           N  
ATOM   3772  N   ILE B 242      12.177  56.631  29.117  1.00 14.71           N  
ATOM   3773  CA  ILE B 242      13.021  56.773  30.290  1.00 14.18           C  
ATOM   3774  C   ILE B 242      13.790  58.077  30.165  1.00 12.39           C  
ATOM   3775  O   ILE B 242      13.694  58.949  31.017  1.00 19.96           O  
ATOM   3776  CB  ILE B 242      14.026  55.587  30.385  1.00 13.94           C  
ATOM   3777  CG1 ILE B 242      13.287  54.265  30.691  1.00 15.26           C  
ATOM   3778  CG2 ILE B 242      15.077  55.872  31.418  1.00  6.25           C  
ATOM   3779  CD1 ILE B 242      14.167  53.012  30.664  1.00 13.23           C  
ATOM   3780  N   GLN B 243      14.452  58.256  29.036  1.00  9.51           N  
ATOM   3781  CA  GLN B 243      15.232  59.457  28.822  1.00 12.52           C  
ATOM   3782  C   GLN B 243      14.463  60.747  28.734  1.00 16.10           C  
ATOM   3783  O   GLN B 243      14.945  61.781  29.181  1.00 21.83           O  
ATOM   3784  CB  GLN B 243      16.065  59.323  27.573  1.00 13.74           C  
ATOM   3785  CG  GLN B 243      17.063  58.224  27.671  1.00 17.68           C  
ATOM   3786  CD  GLN B 243      17.703  57.984  26.358  1.00 15.84           C  
ATOM   3787  NE2 GLN B 243      18.957  57.537  26.381  1.00  6.39           N  
ATOM   3788  OE1 GLN B 243      17.096  58.253  25.308  1.00 18.04           O  
ATOM   3789  N   HIS B 244      13.296  60.720  28.113  1.00 19.66           N  
ATOM   3790  CA  HIS B 244      12.511  61.938  27.996  1.00 25.04           C  
ATOM   3791  C   HIS B 244      11.906  62.370  29.328  1.00 29.91           C  
ATOM   3792  O   HIS B 244      11.164  63.349  29.375  1.00 30.45           O  
ATOM   3793  CB  HIS B 244      11.439  61.798  26.901  1.00 26.37           C  
ATOM   3794  CG  HIS B 244      11.945  62.121  25.515  1.00 27.16           C  
ATOM   3795  CD2 HIS B 244      12.793  61.456  24.711  1.00 29.12           C  
ATOM   3796  ND1 HIS B 244      11.608  63.282  24.848  1.00 28.38           N  
ATOM   3797  CE1 HIS B 244      12.230  63.317  23.694  1.00 22.40           C  
ATOM   3798  NE2 HIS B 244      12.965  62.225  23.564  1.00 24.31           N  
ATOM   3799  N   GLY B 245      12.287  61.676  30.404  1.00 37.36           N  
ATOM   3800  CA  GLY B 245      11.808  61.974  31.742  1.00 46.90           C  
ATOM   3801  C   GLY B 245      10.393  61.515  32.026  1.00 54.70           C  
ATOM   3802  O   GLY B 245       9.566  62.338  32.435  1.00 57.59           O  
ATOM   3803  N   ARG B 246      10.126  60.225  31.825  1.00 62.36           N  
ATOM   3804  CA  ARG B 246       8.794  59.630  32.045  1.00 70.91           C  
ATOM   3805  C   ARG B 246       8.012  60.051  33.303  1.00 72.93           C  
ATOM   3806  O   ARG B 246       8.595  60.031  34.414  1.00 73.89           O  
ATOM   3807  CB  ARG B 246       8.861  58.093  31.944  1.00 76.27           C  
ATOM   3808  CG  ARG B 246      10.002  57.415  32.730  1.00 82.58           C  
ATOM   3809  CD  ARG B 246       9.696  57.188  34.216  1.00 87.18           C  
ATOM   3810  NE  ARG B 246       8.772  56.076  34.445  1.00 91.81           N  
ATOM   3811  CZ  ARG B 246       7.494  56.209  34.799  1.00 96.69           C  
ATOM   3812  NH1 ARG B 246       6.968  57.415  34.963  1.00 96.22           N1+
ATOM   3813  NH2 ARG B 246       6.749  55.129  35.013  1.00 98.28           N  
ATOM   3814  OXT ARG B 246       6.808  60.398  33.151  1.00 71.78           O1-
