# Supplementary material for: Structural Descriptors for Subunit Interface Regions in Homodimers: Effect of Lipid Membrane and Secondary Structure Type
Source: J Chem Inf Model. 2025 Mar 27;65(7):3117–26. doi: 10.1021/acs.jcim.4c01233 (PMC12004529; doi:10.1021/acs.jcim.4c01233)
Supplement: Supplementary file 3 — ci4c01233_si_003.tar [file ci4c01233_si_003.tar › database/alpha/2c5e_cytop.pdb]

ATOM      1  N   THR A   1       7.428  27.624  -7.184  1.00 31.50           N  
ATOM      2  CA  THR A   1       8.865  27.330  -7.569  1.00 31.16           C  
ATOM      3  C   THR A   1       9.344  28.033  -8.844  1.00 29.63           C  
ATOM      4  O   THR A   1       8.569  28.314  -9.751  1.00 29.38           O  
ATOM      5  CB  THR A   1       9.179  25.828  -7.751  1.00 31.57           C  
ATOM      6  CG2 THR A   1       9.098  25.038  -6.438  1.00 33.49           C  
ATOM      7  OG1 THR A   1       8.276  25.282  -8.713  1.00 34.46           O  
ATOM      8  N   TYR A   2      10.652  28.268  -8.876  1.00 28.37           N  
ATOM      9  CA  TYR A   2      11.419  28.859  -9.967  1.00 28.42           C  
ATOM     10  C   TYR A   2      11.806  27.745 -10.917  1.00 28.16           C  
ATOM     11  O   TYR A   2      12.792  27.031 -10.696  1.00 25.91           O  
ATOM     12  CB  TYR A   2      12.669  29.414  -9.329  1.00 29.65           C  
ATOM     13  CG  TYR A   2      13.752  29.995 -10.212  1.00 30.47           C  
ATOM     14  CD1 TYR A   2      13.459  30.707 -11.381  1.00 30.01           C  
ATOM     15  CD2 TYR A   2      15.082  29.945  -9.777  1.00 30.82           C  
ATOM     16  CE1 TYR A   2      14.474  31.283 -12.135  1.00 31.01           C  
ATOM     17  CE2 TYR A   2      16.107  30.511 -10.523  1.00 31.60           C  
ATOM     18  CZ  TYR A   2      15.806  31.183 -11.693  1.00 31.67           C  
ATOM     19  OH  TYR A   2      16.864  31.770 -12.394  1.00 32.56           O  
ATOM     20  N   LYS A   3      11.019  27.609 -11.980  1.00 28.45           N  
ATOM     21  CA  LYS A   3      11.022  26.394 -12.804  1.00 29.74           C  
ATOM     22  C   LYS A   3      12.298  26.265 -13.608  1.00 29.52           C  
ATOM     23  O   LYS A   3      12.784  25.139 -13.821  1.00 30.37           O  
ATOM     24  CB  LYS A   3       9.777  26.343 -13.723  1.00 30.03           C  
ATOM     25  CG  LYS A   3       8.476  26.014 -12.975  1.00 31.74           C  
ATOM     26  CD  LYS A   3       8.466  24.560 -12.542  1.00 34.06           C  
ATOM     27  CE  LYS A   3       7.101  24.100 -12.024  1.00 36.53           C  
ATOM     28  NZ  LYS A   3       7.059  22.582 -12.049  1.00 38.30           N1+
ATOM     29  N   GLU A   4      12.861  27.403 -14.012  1.00 29.24           N  
ATOM     30  CA  GLU A   4      14.075  27.394 -14.820  1.00 30.11           C  
ATOM     31  C   GLU A   4      15.407  27.241 -14.075  1.00 29.77           C  
ATOM     32  O   GLU A   4      16.470  27.273 -14.693  1.00 29.95           O  
ATOM     33  CB  GLU A   4      14.120  28.596 -15.745  1.00 30.58           C  
ATOM     34  CG  GLU A   4      13.076  28.509 -16.864  1.00 33.22           C  
ATOM     35  CD  GLU A   4      13.236  29.630 -17.866  1.00 35.80           C  
ATOM     36  OE1 GLU A   4      14.403  29.946 -18.178  1.00 38.09           O  
ATOM     37  OE2 GLU A   4      12.220  30.201 -18.325  1.00 34.09           O1-
ATOM     38  N   LEU A   5      15.370  27.073 -12.755  1.00 28.51           N  
ATOM     39  CA  LEU A   5      16.625  26.822 -12.058  1.00 27.76           C  
ATOM     40  C   LEU A   5      17.185  25.475 -12.514  1.00 26.58           C  
ATOM     41  O   LEU A   5      16.463  24.473 -12.535  1.00 27.38           O  
ATOM     42  CB  LEU A   5      16.429  26.833 -10.530  1.00 27.22           C  
ATOM     43  CG  LEU A   5      17.636  26.460  -9.627  1.00 26.94           C  
ATOM     44  CD1 LEU A   5      18.736  27.527  -9.634  1.00 23.90           C  
ATOM     45  CD2 LEU A   5      17.140  26.271  -8.205  1.00 26.56           C  
ATOM     46  N   GLU A   6      18.454  25.451 -12.900  1.00 26.00           N  
ATOM     47  CA  GLU A   6      19.097  24.166 -13.181  1.00 26.29           C  
ATOM     48  C   GLU A   6      19.509  23.502 -11.866  1.00 24.93           C  
ATOM     49  O   GLU A   6      20.350  24.026 -11.114  1.00 25.22           O  
ATOM     50  CB  GLU A   6      20.268  24.257 -14.184  1.00 27.00           C  
ATOM     51  CG  GLU A   6      21.607  24.741 -13.620  1.00 32.82           C  
ATOM     52  CD  GLU A   6      22.825  23.990 -14.202  1.00 39.07           C  
ATOM     53  OE1 GLU A   6      22.824  23.729 -15.446  1.00 40.81           O  
ATOM     54  OE2 GLU A   6      23.779  23.671 -13.414  1.00 39.07           O1-
ATOM     55  N   ARG A   7      18.874  22.370 -11.595  1.00 23.19           N  
ATOM     56  CA  ARG A   7      19.120  21.635 -10.362  1.00 21.22           C  
ATOM     57  C   ARG A   7      19.936  20.383 -10.623  1.00 21.18           C  
ATOM     58  O   ARG A   7      19.714  19.692 -11.653  1.00 21.30           O  
ATOM     59  CB  ARG A   7      17.799  21.254  -9.713  1.00 21.49           C  
ATOM     60  CG  ARG A   7      16.917  22.462  -9.410  1.00 20.49           C  
ATOM     61  CD  ARG A   7      15.510  22.034  -9.136  1.00 23.00           C  
ATOM     62  NE  ARG A   7      14.770  23.111  -8.465  1.00 24.84           N  
ATOM     63  CZ  ARG A   7      14.103  24.079  -9.109  1.00 27.17           C  
ATOM     64  NH1 ARG A   7      14.105  24.104 -10.438  1.00 25.54           N1+
ATOM     65  NH2 ARG A   7      13.432  25.018  -8.426  1.00 28.33           N  
ATOM     66  N   GLU A   8      20.881  20.084  -9.728  1.00 19.37           N  
ATOM     67  CA  GLU A   8      21.598  18.827  -9.773  1.00 19.38           C  
ATOM     68  C   GLU A   8      21.075  17.972  -8.631  1.00 18.10           C  
ATOM     69  O   GLU A   8      20.835  18.486  -7.522  1.00 17.64           O  
ATOM     70  CB  GLU A   8      23.100  19.024  -9.556  1.00 19.21           C  
ATOM     71  CG  GLU A   8      23.835  19.841 -10.587  1.00 21.60           C  
ATOM     72  CD  GLU A   8      25.343  19.835 -10.380  1.00 22.02           C  
ATOM     73  OE1 GLU A   8      25.823  19.418  -9.302  1.00 23.44           O  
ATOM     74  OE2 GLU A   8      26.078  20.259 -11.312  1.00 26.10           O1-
ATOM     75  N   GLN A   9      20.918  16.667  -8.873  1.00 17.59           N  
ATOM     76  CA  GLN A   9      20.639  15.752  -7.744  1.00 17.71           C  
ATOM     77  C   GLN A   9      21.709  15.891  -6.643  1.00 16.11           C  
ATOM     78  O   GLN A   9      22.881  16.061  -6.926  1.00 16.14           O  
ATOM     79  CB  GLN A   9      20.528  14.293  -8.214  1.00 19.14           C  
ATOM     80  CG  GLN A   9      19.164  13.953  -8.762  1.00 23.67           C  
ATOM     81  CD  GLN A   9      18.837  12.487  -8.500  1.00 28.67           C  
ATOM     82  NE2 GLN A   9      18.684  12.104  -7.213  1.00 29.11           N  
ATOM     83  OE1 GLN A   9      18.826  11.687  -9.436  1.00 34.07           O  
ATOM     84  N   TYR A  10      21.268  15.873  -5.391  1.00 15.92           N  
ATOM     85  CA  TYR A  10      22.170  15.900  -4.250  1.00 15.15           C  
ATOM     86  C   TYR A  10      23.103  14.676  -4.228  1.00 15.67           C  
ATOM     87  O   TYR A  10      24.305  14.806  -4.002  1.00 15.57           O  
ATOM     88  CB  TYR A  10      21.348  15.925  -2.952  1.00 14.96           C  
ATOM     89  CG  TYR A  10      22.177  15.736  -1.708  1.00 12.86           C  
ATOM     90  CD1 TYR A  10      23.236  16.628  -1.417  1.00 12.89           C  
ATOM     91  CD2 TYR A  10      21.894  14.704  -0.792  1.00 10.39           C  
ATOM     92  CE1 TYR A  10      23.994  16.481  -0.270  1.00 11.21           C  
ATOM     93  CE2 TYR A  10      22.663  14.541   0.415  1.00  9.66           C  
ATOM     94  CZ  TYR A  10      23.691  15.432   0.655  1.00 11.58           C  
ATOM     95  OH  TYR A  10      24.449  15.307   1.774  1.00 13.04           O  
ATOM     96  N   TRP A  11      22.523  13.503  -4.417  1.00 16.23           N  
ATOM     97  CA  TRP A  11      23.194  12.237  -4.100  1.00 17.19           C  
ATOM     98  C   TRP A  11      22.577  11.127  -4.934  1.00 18.75           C  
ATOM     99  O   TRP A  11      21.877  10.254  -4.390  1.00 18.52           O  
ATOM    100  CB  TRP A  11      23.019  11.895  -2.607  1.00 15.55           C  
ATOM    101  CG  TRP A  11      24.128  11.084  -2.045  1.00 15.75           C  
ATOM    102  CD1 TRP A  11      24.169   9.707  -1.926  1.00 14.45           C  
ATOM    103  CD2 TRP A  11      25.353  11.575  -1.462  1.00 13.66           C  
ATOM    104  CE2 TRP A  11      26.095  10.444  -1.020  1.00 14.99           C  
ATOM    105  CE3 TRP A  11      25.894  12.865  -1.262  1.00 14.91           C  
ATOM    106  NE1 TRP A  11      25.364   9.319  -1.331  1.00 15.92           N  
ATOM    107  CZ2 TRP A  11      27.364  10.566  -0.401  1.00 13.99           C  
ATOM    108  CZ3 TRP A  11      27.159  12.986  -0.640  1.00 15.21           C  
ATOM    109  CH2 TRP A  11      27.881  11.835  -0.229  1.00 15.89           C  
ATOM    110  N   PRO A  12      22.826  11.151  -6.261  1.00 20.78           N  
ATOM    111  CA  PRO A  12      22.140  10.176  -7.117  1.00 22.24           C  
ATOM    112  C   PRO A  12      22.636   8.721  -6.998  1.00 23.51           C  
ATOM    113  O   PRO A  12      21.895   7.799  -7.381  1.00 24.24           O  
ATOM    114  CB  PRO A  12      22.350  10.759  -8.529  1.00 22.39           C  
ATOM    115  CG  PRO A  12      23.682  11.435  -8.434  1.00 22.55           C  
ATOM    116  CD  PRO A  12      23.713  12.043  -7.040  1.00 21.25           C  
ATOM    117  N   SER A  13      23.828   8.496  -6.442  1.00 24.42           N  
ATOM    118  CA  SER A  13      24.359   7.123  -6.347  1.00 25.91           C  
ATOM    119  C   SER A  13      23.564   6.141  -5.474  1.00 25.43           C  
ATOM    120  O   SER A  13      23.561   4.945  -5.755  1.00 26.46           O  
ATOM    121  CB  SER A  13      25.877   7.080  -6.029  1.00 25.61           C  
ATOM    122  OG  SER A  13      26.201   7.533  -4.720  1.00 28.93           O  
ATOM    123  N   GLU A  14      22.881   6.632  -4.436  1.00 26.37           N  
ATOM    124  CA  GLU A  14      22.109   5.770  -3.513  1.00 25.32           C  
ATOM    125  C   GLU A  14      21.072   6.593  -2.742  1.00 24.50           C  
ATOM    126  O   GLU A  14      21.266   7.808  -2.556  1.00 23.34           O  
ATOM    127  CB  GLU A  14      23.058   5.058  -2.512  1.00 27.00           C  
ATOM    128  CG  GLU A  14      23.724   6.034  -1.565  1.00 29.52           C  
ATOM    129  CD  GLU A  14      24.971   5.510  -0.890  1.00 34.56           C  
ATOM    130  OE1 GLU A  14      25.013   4.276  -0.609  1.00 33.08           O  
ATOM    131  OE2 GLU A  14      25.896   6.363  -0.620  1.00 36.27           O1-
ATOM    132  N   ASN A  15      19.984   5.947  -2.304  1.00 22.46           N  
ATOM    133  CA  ASN A  15      19.025   6.595  -1.426  1.00 21.21           C  
ATOM    134  C   ASN A  15      19.523   6.518   0.033  1.00 19.40           C  
ATOM    135  O   ASN A  15      19.942   5.436   0.524  1.00 19.21           O  
ATOM    136  CB  ASN A  15      17.621   6.018  -1.608  1.00 21.49           C  
ATOM    137  CG  ASN A  15      17.088   6.219  -3.043  1.00 23.06           C  
ATOM    138  ND2 ASN A  15      16.249   5.298  -3.500  1.00 22.14           N  
ATOM    139  OD1 ASN A  15      17.441   7.191  -3.722  1.00 21.65           O  
ATOM    140  N   LEU A  16      19.569   7.673   0.685  1.00 16.83           N  
ATOM    141  CA  LEU A  16      20.080   7.764   2.034  1.00 16.09           C  
ATOM    142  C   LEU A  16      18.935   7.955   3.019  1.00 15.91           C  
ATOM    143  O   LEU A  16      17.826   8.382   2.626  1.00 15.51           O  
ATOM    144  CB  LEU A  16      21.042   8.977   2.169  1.00 17.00           C  
ATOM    145  CG  LEU A  16      22.220   8.977   1.193  1.00 16.73           C  
ATOM    146  CD1 LEU A  16      22.940  10.320   1.166  1.00 18.17           C  
ATOM    147  CD2 LEU A  16      23.205   7.873   1.549  1.00 17.94           C  
ATOM    148  N   LYS A  17      19.235   7.687   4.291  1.00 15.06           N  
ATOM    149  CA  LYS A  17      18.372   8.070   5.407  1.00 15.90           C  
ATOM    150  C   LYS A  17      18.946   9.413   5.875  1.00 14.57           C  
ATOM    151  O   LYS A  17      20.122   9.522   6.259  1.00 14.67           O  
ATOM    152  CB  LYS A  17      18.444   7.044   6.510  1.00 16.72           C  
ATOM    153  CG  LYS A  17      17.471   7.277   7.596  1.00 22.18           C  
ATOM    154  CD  LYS A  17      17.308   6.035   8.477  1.00 27.04           C  
ATOM    155  CE  LYS A  17      16.900   4.812   7.645  1.00 29.38           C  
ATOM    156  NZ  LYS A  17      15.865   4.007   8.355  1.00 32.25           N1+
ATOM    157  N   ILE A  18      18.114  10.429   5.815  1.00 13.92           N  
ATOM    158  CA  ILE A  18      18.542  11.810   6.044  1.00 12.80           C  
ATOM    159  C   ILE A  18      17.685  12.489   7.104  1.00 12.58           C  
ATOM    160  O   ILE A  18      16.453  12.551   6.990  1.00 13.66           O  
ATOM    161  CB  ILE A  18      18.492  12.663   4.720  1.00 12.06           C  
ATOM    162  CG1 ILE A  18      19.300  12.022   3.575  1.00 11.61           C  
ATOM    163  CG2 ILE A  18      18.987  14.106   4.961  1.00 14.05           C  
ATOM    164  CD1 ILE A  18      19.264  12.886   2.280  1.00 12.01           C  
ATOM    165  N   SER A  19      18.351  12.975   8.147  1.00 12.09           N  
ATOM    166  CA  SER A  19      17.674  13.664   9.247  1.00 10.78           C  
ATOM    167  C   SER A  19      17.683  15.145   9.008  1.00 10.34           C  
ATOM    168  O   SER A  19      18.745  15.767   8.898  1.00 10.03           O  
ATOM    169  CB  SER A  19      18.351  13.354  10.582  1.00 11.81           C  
ATOM    170  OG  SER A  19      17.673  13.935  11.652  1.00 13.35           O  
ATOM    171  N   ILE A  20      16.514  15.738   8.994  1.00  9.15           N  
ATOM    172  CA  ILE A  20      16.447  17.169   8.693  1.00 10.01           C  
ATOM    173  C   ILE A  20      15.666  17.835   9.854  1.00  9.61           C  
ATOM    174  O   ILE A  20      14.467  17.620  10.041  1.00  9.34           O  
ATOM    175  CB  ILE A  20      15.803  17.453   7.331  1.00 10.58           C  
ATOM    176  CG1 ILE A  20      16.565  16.789   6.180  1.00 10.79           C  
ATOM    177  CG2 ILE A  20      15.732  19.003   7.102  1.00  9.37           C  
ATOM    178  CD1 ILE A  20      15.787  16.889   4.843  1.00 13.14           C  
ATOM    179  N   THR A  21      16.346  18.713  10.584  1.00  8.50           N  
ATOM    180  CA  THR A  21      15.710  19.343  11.749  1.00  8.57           C  
ATOM    181  C   THR A  21      15.178  20.718  11.364  1.00  9.39           C  
ATOM    182  O   THR A  21      15.656  21.304  10.392  1.00  7.38           O  
ATOM    183  CB  THR A  21      16.745  19.554  12.892  1.00 10.07           C  
ATOM    184  CG2 THR A  21      17.379  18.258  13.314  1.00 10.15           C  
ATOM    185  OG1 THR A  21      17.738  20.523  12.488  1.00  9.91           O  
ATOM    186  N   GLY A  22      14.200  21.223  12.144  1.00  9.68           N  
ATOM    187  CA  GLY A  22      13.533  22.502  11.845  1.00  9.82           C  
ATOM    188  C   GLY A  22      12.488  22.362  10.697  1.00  8.84           C  
ATOM    189  O   GLY A  22      12.036  23.383  10.151  1.00  8.83           O  
ATOM    190  N   ALA A  23      12.072  21.124  10.377  1.00  9.72           N  
ATOM    191  CA  ALA A  23      11.188  20.842   9.221  1.00 10.80           C  
ATOM    192  C   ALA A  23       9.718  21.249   9.433  1.00 11.47           C  
ATOM    193  O   ALA A  23       8.917  21.126   8.510  1.00 13.08           O  
ATOM    194  CB  ALA A  23      11.242  19.392   8.819  1.00 10.43           C  
ATOM    195  N   GLY A  24       9.350  21.678  10.641  1.00 12.76           N  
ATOM    196  CA  GLY A  24       8.066  22.329  10.847  1.00 12.60           C  
ATOM    197  C   GLY A  24       8.109  23.765  10.329  1.00 13.63           C  
ATOM    198  O   GLY A  24       7.075  24.409  10.216  1.00 15.78           O  
ATOM    199  N   GLY A  25       9.301  24.250   9.979  1.00 12.49           N  
ATOM    200  CA  GLY A  25       9.512  25.632   9.559  1.00 12.06           C  
ATOM    201  C   GLY A  25       9.856  25.780   8.090  1.00 11.37           C  
ATOM    202  O   GLY A  25       9.528  24.922   7.270  1.00 12.85           O  
ATOM    203  N   PHE A  26      10.501  26.881   7.749  1.00 10.42           N  
ATOM    204  CA  PHE A  26      10.605  27.340   6.357  1.00 10.04           C  
ATOM    205  C   PHE A  26      11.666  26.601   5.531  1.00 10.43           C  
ATOM    206  O   PHE A  26      11.334  25.781   4.651  1.00 11.25           O  
ATOM    207  CB  PHE A  26      10.825  28.882   6.394  1.00 10.01           C  
ATOM    208  CG  PHE A  26      11.249  29.507   5.064  1.00 10.57           C  
ATOM    209  CD1 PHE A  26      10.601  29.191   3.859  1.00 12.18           C  
ATOM    210  CD2 PHE A  26      12.235  30.479   5.056  1.00 10.90           C  
ATOM    211  CE1 PHE A  26      11.025  29.783   2.618  1.00 13.99           C  
ATOM    212  CE2 PHE A  26      12.656  31.124   3.880  1.00 12.25           C  
ATOM    213  CZ  PHE A  26      12.047  30.764   2.617  1.00 12.83           C  
ATOM    214  N   ILE A  27      12.946  26.881   5.774  1.00  9.43           N  
ATOM    215  CA  ILE A  27      13.990  26.340   4.860  1.00  9.44           C  
ATOM    216  C   ILE A  27      14.047  24.803   4.890  1.00  9.16           C  
ATOM    217  O   ILE A  27      14.134  24.172   3.831  1.00 10.24           O  
ATOM    218  CB  ILE A  27      15.419  26.947   5.111  1.00  8.62           C  
ATOM    219  CG1 ILE A  27      15.331  28.490   5.069  1.00 10.14           C  
ATOM    220  CG2 ILE A  27      16.408  26.341   4.093  1.00  9.36           C  
ATOM    221  CD1 ILE A  27      16.570  29.283   5.545  1.00 12.21           C  
ATOM    222  N   ALA A  28      13.945  24.222   6.091  1.00  9.51           N  
ATOM    223  CA  ALA A  28      14.029  22.754   6.233  1.00  9.57           C  
ATOM    224  C   ALA A  28      12.929  22.042   5.487  1.00 10.94           C  
ATOM    225  O   ALA A  28      13.166  20.942   4.939  1.00 12.05           O  
ATOM    226  CB  ALA A  28      14.019  22.368   7.705  1.00 11.06           C  
ATOM    227  N   SER A  29      11.722  22.625   5.479  1.00 11.20           N  
ATOM    228  CA  SER A  29      10.625  21.951   4.764  1.00 12.47           C  
ATOM    229  C   SER A  29      10.879  21.859   3.227  1.00 12.23           C  
ATOM    230  O   SER A  29      10.592  20.821   2.594  1.00 12.78           O  
ATOM    231  CB  SER A  29       9.274  22.543   5.119  1.00 12.19           C  
ATOM    232  OG  SER A  29       9.122  23.804   4.558  1.00 12.62           O  
ATOM    233  N   HIS A  30      11.485  22.910   2.673  1.00 12.40           N  
ATOM    234  CA  HIS A  30      11.891  22.908   1.249  1.00 12.34           C  
ATOM    235  C   HIS A  30      12.974  21.880   0.996  1.00 11.21           C  
ATOM    236  O   HIS A  30      12.911  21.106   0.035  1.00 13.26           O  
ATOM    237  CB  HIS A  30      12.345  24.300   0.820  1.00 12.54           C  
ATOM    238  CG  HIS A  30      11.214  25.268   0.609  1.00 13.19           C  
ATOM    239  CD2 HIS A  30      10.530  26.054   1.485  1.00 14.27           C  
ATOM    240  ND1 HIS A  30      10.676  25.522  -0.641  1.00 14.70           N  
ATOM    241  CE1 HIS A  30       9.709  26.423  -0.519  1.00 13.92           C  
ATOM    242  NE2 HIS A  30       9.622  26.785   0.759  1.00 15.64           N  
ATOM    243  N   ILE A  31      13.983  21.846   1.852  1.00 10.22           N  
ATOM    244  CA  ILE A  31      15.060  20.856   1.671  1.00 10.20           C  
ATOM    245  C   ILE A  31      14.494  19.453   1.766  1.00 10.85           C  
ATOM    246  O   ILE A  31      14.822  18.609   0.941  1.00 12.60           O  
ATOM    247  CB  ILE A  31      16.187  21.078   2.652  1.00  9.90           C  
ATOM    248  CG1 ILE A  31      16.867  22.450   2.414  1.00  6.25           C  
ATOM    249  CG2 ILE A  31      17.215  20.023   2.530  1.00 10.51           C  
ATOM    250  CD1 ILE A  31      17.915  22.761   3.551  1.00  8.96           C  
ATOM    251  N   ALA A  32      13.673  19.222   2.774  1.00 10.04           N  
ATOM    252  CA  ALA A  32      13.018  17.915   3.012  1.00 10.41           C  
ATOM    253  C   ALA A  32      12.195  17.498   1.772  1.00 11.75           C  
ATOM    254  O   ALA A  32      12.360  16.373   1.270  1.00 12.44           O  
ATOM    255  CB  ALA A  32      12.102  18.006   4.271  1.00  9.39           C  
ATOM    256  N   ARG A  33      11.337  18.385   1.273  1.00 12.26           N  
ATOM    257  CA  ARG A  33      10.510  18.030   0.094  1.00 15.11           C  
ATOM    258  C   ARG A  33      11.392  17.638  -1.119  1.00 14.96           C  
ATOM    259  O   ARG A  33      11.152  16.590  -1.781  1.00 16.71           O  
ATOM    260  CB  ARG A  33       9.596  19.200  -0.274  1.00 13.99           C  
ATOM    261  CG  ARG A  33       8.559  18.869  -1.389  1.00 17.01           C  
ATOM    262  CD  ARG A  33       7.576  20.052  -1.549  1.00 19.64           C  
ATOM    263  NE  ARG A  33       8.287  21.295  -1.896  1.00 27.19           N  
ATOM    264  CZ  ARG A  33       7.697  22.477  -2.128  1.00 29.61           C  
ATOM    265  NH1 ARG A  33       6.362  22.607  -2.082  1.00 29.16           N1+
ATOM    266  NH2 ARG A  33       8.446  23.523  -2.451  1.00 30.80           N  
ATOM    267  N   ARG A  34      12.415  18.437  -1.386  1.00 15.04           N  
ATOM    268  CA  ARG A  34      13.336  18.165  -2.507  1.00 14.78           C  
ATOM    269  C   ARG A  34      14.092  16.818  -2.401  1.00 15.20           C  
ATOM    270  O   ARG A  34      14.110  16.024  -3.346  1.00 15.07           O  
ATOM    271  CB  ARG A  34      14.246  19.364  -2.691  1.00 15.26           C  
ATOM    272  CG  ARG A  34      15.462  19.140  -3.503  1.00 14.94           C  
ATOM    273  CD  ARG A  34      15.296  19.466  -4.907  1.00 16.67           C  
ATOM    274  NE  ARG A  34      16.575  19.236  -5.576  1.00 13.84           N  
ATOM    275  CZ  ARG A  34      17.469  20.178  -5.925  1.00 13.92           C  
ATOM    276  NH1 ARG A  34      17.294  21.496  -5.722  1.00 15.55           N1+
ATOM    277  NH2 ARG A  34      18.573  19.784  -6.508  1.00 13.87           N  
ATOM    278  N   LEU A  35      14.642  16.533  -1.227  1.00 13.30           N  
ATOM    279  CA  LEU A  35      15.378  15.297  -1.025  1.00 13.91           C  
ATOM    280  C   LEU A  35      14.486  14.043  -1.022  1.00 14.85           C  
ATOM    281  O   LEU A  35      14.905  12.979  -1.493  1.00 16.30           O  
ATOM    282  CB  LEU A  35      16.225  15.390   0.268  1.00 12.36           C  
ATOM    283  CG  LEU A  35      17.417  16.375   0.173  1.00 11.98           C  
ATOM    284  CD1 LEU A  35      18.050  16.561   1.561  1.00 11.89           C  
ATOM    285  CD2 LEU A  35      18.453  15.950  -0.905  1.00  9.91           C  
ATOM    286  N   LYS A  36      13.273  14.172  -0.494  1.00 16.17           N  
ATOM    287  CA  LYS A  36      12.271  13.098  -0.566  1.00 17.62           C  
ATOM    288  C   LYS A  36      11.945  12.804  -2.045  1.00 18.40           C  
ATOM    289  O   LYS A  36      11.917  11.640  -2.474  1.00 18.08           O  
ATOM    290  CB  LYS A  36      10.999  13.468   0.183  1.00 18.49           C  
ATOM    291  CG  LYS A  36       9.945  12.320   0.139  1.00 18.01           C  
ATOM    292  CD  LYS A  36       8.732  12.468   1.048  1.00 20.44           C  
ATOM    293  CE  LYS A  36       7.787  11.295   0.736  1.00 24.93           C  
ATOM    294  NZ  LYS A  36       7.143  10.707   1.956  1.00 29.31           N1+
ATOM    295  N   HIS A  37      11.740  13.879  -2.805  1.00 17.56           N  
ATOM    296  CA  HIS A  37      11.477  13.800  -4.259  1.00 19.82           C  
ATOM    297  C   HIS A  37      12.616  13.213  -5.083  1.00 19.62           C  
ATOM    298  O   HIS A  37      12.367  12.679  -6.176  1.00 20.41           O  
ATOM    299  CB  HIS A  37      11.138  15.187  -4.810  1.00 21.33           C  
ATOM    300  CG  HIS A  37       9.741  15.640  -4.506  1.00 27.57           C  
ATOM    301  CD2 HIS A  37       9.195  16.885  -4.486  1.00 31.44           C  
ATOM    302  ND1 HIS A  37       8.711  14.764  -4.220  1.00 31.94           N  
ATOM    303  CE1 HIS A  37       7.598  15.451  -4.007  1.00 34.62           C  
ATOM    304  NE2 HIS A  37       7.864  16.740  -4.163  1.00 35.95           N  
ATOM    305  N   GLU A  38      13.858  13.347  -4.601  1.00 18.18           N  
ATOM    306  CA  GLU A  38      15.021  12.671  -5.214  1.00 17.94           C  
ATOM    307  C   GLU A  38      15.223  11.236  -4.758  1.00 17.72           C  
ATOM    308  O   GLU A  38      16.162  10.571  -5.192  1.00 18.21           O  
ATOM    309  CB  GLU A  38      16.304  13.483  -5.025  1.00 17.98           C  
ATOM    310  CG  GLU A  38      16.179  14.891  -5.585  1.00 18.13           C  
ATOM    311  CD  GLU A  38      17.487  15.656  -5.605  1.00 19.78           C  
ATOM    312  OE1 GLU A  38      18.501  15.184  -5.008  1.00 18.11           O  
ATOM    313  OE2 GLU A  38      17.478  16.748  -6.228  1.00 20.90           O1-
ATOM    314  N   GLY A  39      14.371  10.762  -3.855  1.00 18.13           N  
ATOM    315  CA  GLY A  39      14.379   9.336  -3.508  1.00 17.08           C  
ATOM    316  C   GLY A  39      14.811   9.001  -2.116  1.00 17.21           C  
ATOM    317  O   GLY A  39      14.752   7.839  -1.733  1.00 16.88           O  
ATOM    318  N   HIS A  40      15.238  10.024  -1.353  1.00 16.96           N  
ATOM    319  CA  HIS A  40      15.797   9.799  -0.002  1.00 17.07           C  
ATOM    320  C   HIS A  40      14.748   9.545   1.053  1.00 16.60           C  
ATOM    321  O   HIS A  40      13.601   9.911   0.868  1.00 18.71           O  
ATOM    322  CB  HIS A  40      16.763  10.932   0.355  1.00 16.52           C  
ATOM    323  CG  HIS A  40      17.859  11.058  -0.650  1.00 15.10           C  
ATOM    324  CD2 HIS A  40      18.056  11.938  -1.664  1.00 16.21           C  
ATOM    325  ND1 HIS A  40      18.835  10.092  -0.777  1.00 13.87           N  
ATOM    326  CE1 HIS A  40      19.623  10.404  -1.798  1.00 15.29           C  
ATOM    327  NE2 HIS A  40      19.189  11.532  -2.335  1.00 15.48           N  
ATOM    328  N   TYR A  41      15.122   8.821   2.114  1.00 16.63           N  
ATOM    329  CA  TYR A  41      14.228   8.564   3.250  1.00 15.56           C  
ATOM    330  C   TYR A  41      14.444   9.723   4.270  1.00 15.45           C  
ATOM    331  O   TYR A  41      15.485   9.768   4.924  1.00 16.11           O  
ATOM    332  CB  TYR A  41      14.618   7.236   3.895  1.00 16.05           C  
ATOM    333  CG  TYR A  41      13.664   6.802   4.999  1.00 17.11           C  
ATOM    334  CD1 TYR A  41      13.839   7.235   6.333  1.00 16.11           C  
ATOM    335  CD2 TYR A  41      12.569   5.953   4.710  1.00 19.43           C  
ATOM    336  CE1 TYR A  41      12.951   6.834   7.340  1.00 16.89           C  
ATOM    337  CE2 TYR A  41      11.695   5.541   5.706  1.00 18.22           C  
ATOM    338  CZ  TYR A  41      11.882   5.993   7.022  1.00 17.71           C  
ATOM    339  OH  TYR A  41      11.027   5.568   8.020  1.00 17.41           O  
ATOM    340  N   VAL A  42      13.483  10.626   4.397  1.00 12.91           N  
ATOM    341  CA  VAL A  42      13.650  11.844   5.204  1.00 13.45           C  
ATOM    342  C   VAL A  42      13.001  11.641   6.569  1.00 13.45           C  
ATOM    343  O   VAL A  42      11.798  11.322   6.664  1.00 15.48           O  
ATOM    344  CB  VAL A  42      13.095  13.101   4.493  1.00 12.15           C  
ATOM    345  CG1 VAL A  42      13.181  14.347   5.422  1.00 13.39           C  
ATOM    346  CG2 VAL A  42      13.911  13.387   3.226  1.00 13.19           C  
ATOM    347  N   ILE A  43      13.821  11.836   7.600  1.00 13.26           N  
ATOM    348  CA  ILE A  43      13.383  11.860   8.994  1.00 12.89           C  
ATOM    349  C   ILE A  43      13.303  13.339   9.413  1.00 13.02           C  
ATOM    350  O   ILE A  43      14.346  13.991   9.584  1.00 12.79           O  
ATOM    351  CB  ILE A  43      14.339  11.039   9.876  1.00 12.31           C  
ATOM    352  CG1 ILE A  43      14.249   9.556   9.441  1.00 13.74           C  
ATOM    353  CG2 ILE A  43      14.052  11.297  11.397  1.00 13.74           C  
ATOM    354  CD1 ILE A  43      15.285   8.593  10.072  1.00 17.38           C  
ATOM    355  N   ALA A  44      12.090  13.895   9.463  1.00 10.67           N  
ATOM    356  CA  ALA A  44      11.934  15.314   9.832  1.00 10.82           C  
ATOM    357  C   ALA A  44      11.748  15.469  11.349  1.00 11.37           C  
ATOM    358  O   ALA A  44      11.187  14.574  11.970  1.00 13.06           O  
ATOM    359  CB  ALA A  44      10.744  15.872   9.167  1.00 10.62           C  
ATOM    360  N   SER A  45      12.149  16.618  11.904  1.00 10.20           N  
ATOM    361  CA  SER A  45      11.978  16.887  13.328  1.00  9.65           C  
ATOM    362  C   SER A  45      11.774  18.360  13.601  1.00  9.19           C  
ATOM    363  O   SER A  45      12.319  19.215  12.913  1.00  8.35           O  
ATOM    364  CB  SER A  45      13.126  16.304  14.217  1.00  7.89           C  
ATOM    365  OG  SER A  45      14.376  16.886  13.919  1.00 12.60           O  
ATOM    366  N   ASP A  46      10.967  18.642  14.603  1.00  9.50           N  
ATOM    367  CA  ASP A  46      10.694  20.012  15.043  1.00  8.38           C  
ATOM    368  C   ASP A  46       9.914  19.900  16.364  1.00  9.39           C  
ATOM    369  O   ASP A  46       9.424  18.822  16.688  1.00  9.12           O  
ATOM    370  CB  ASP A  46       9.854  20.725  13.965  1.00 10.33           C  
ATOM    371  CG  ASP A  46       9.959  22.241  14.016  1.00  9.05           C  
ATOM    372  OD1 ASP A  46       9.574  22.885  15.010  1.00 11.51           O  
ATOM    373  OD2 ASP A  46      10.420  22.813  13.028  1.00 11.11           O1-
ATOM    374  N   TRP A  47       9.764  20.983  17.121  1.00  8.81           N  
ATOM    375  CA  TRP A  47       8.817  20.944  18.240  1.00  9.69           C  
ATOM    376  C   TRP A  47       7.447  21.519  17.886  1.00  9.84           C  
ATOM    377  O   TRP A  47       6.543  21.615  18.753  1.00 12.82           O  
ATOM    378  CB  TRP A  47       9.411  21.550  19.527  1.00  9.67           C  
ATOM    379  CG  TRP A  47       9.724  23.020  19.486  1.00 11.25           C  
ATOM    380  CD1 TRP A  47       9.612  23.883  18.421  1.00 10.62           C  
ATOM    381  CD2 TRP A  47      10.246  23.788  20.574  1.00 11.61           C  
ATOM    382  CE2 TRP A  47      10.393  25.129  20.121  1.00 10.65           C  
ATOM    383  CE3 TRP A  47      10.576  23.484  21.895  1.00 12.58           C  
ATOM    384  NE1 TRP A  47       9.991  25.161  18.812  1.00 11.28           N  
ATOM    385  CZ2 TRP A  47      10.921  26.143  20.934  1.00 11.55           C  
ATOM    386  CZ3 TRP A  47      11.073  24.482  22.710  1.00 11.05           C  
ATOM    387  CH2 TRP A  47      11.222  25.821  22.233  1.00 11.56           C  
ATOM    388  N   LYS A  48       7.277  21.865  16.613  1.00 11.15           N  
ATOM    389  CA  LYS A  48       5.946  22.225  16.033  1.00 13.89           C  
ATOM    390  C   LYS A  48       5.692  21.587  14.649  1.00 14.08           C  
ATOM    391  O   LYS A  48       6.651  21.180  13.940  1.00 12.30           O  
ATOM    392  CB  LYS A  48       5.774  23.739  15.941  1.00 13.22           C  
ATOM    393  CG  LYS A  48       6.583  24.403  14.868  1.00 20.53           C  
ATOM    394  CD  LYS A  48       6.093  25.804  14.606  1.00 27.54           C  
ATOM    395  CE  LYS A  48       4.886  25.859  13.607  1.00 30.63           C  
ATOM    396  NZ  LYS A  48       5.232  25.764  12.151  1.00 29.86           N1+
ATOM    397  N   LYS A  49       4.413  21.472  14.261  1.00 14.97           N  
ATOM    398  CA  LYS A  49       4.103  20.763  13.007  1.00 17.01           C  
ATOM    399  C   LYS A  49       4.241  21.761  11.858  1.00 15.08           C  
ATOM    400  O   LYS A  49       4.177  22.977  12.052  1.00 14.80           O  
ATOM    401  CB  LYS A  49       2.704  20.110  12.997  1.00 17.75           C  
ATOM    402  CG  LYS A  49       2.642  18.806  13.803  1.00 18.61           C  
ATOM    403  CD  LYS A  49       1.471  17.888  13.411  1.00 22.23           C  
ATOM    404  CE  LYS A  49       1.760  16.409  13.868  1.00 26.20           C  
ATOM    405  NZ  LYS A  49       3.264  16.060  13.874  1.00 29.84           N1+
ATOM    406  N   ASN A  50       4.471  21.234  10.668  1.00 16.49           N  
ATOM    407  CA  ASN A  50       4.526  22.079   9.490  1.00 17.45           C  
ATOM    408  C   ASN A  50       3.088  22.558   9.180  1.00 19.03           C  
ATOM    409  O   ASN A  50       2.156  21.743   9.147  1.00 19.34           O  
ATOM    410  CB  ASN A  50       5.118  21.321   8.307  1.00 18.37           C  
ATOM    411  CG  ASN A  50       5.448  22.238   7.166  1.00 17.94           C  
ATOM    412  ND2 ASN A  50       6.726  22.552   7.005  1.00 17.98           N  
ATOM    413  OD1 ASN A  50       4.558  22.665   6.432  1.00 18.40           O  
ATOM    414  N   GLU A  51       2.938  23.865   8.969  1.00 20.43           N  
ATOM    415  CA  GLU A  51       1.625  24.468   8.750  1.00 23.40           C  
ATOM    416  C   GLU A  51       1.225  24.403   7.276  1.00 22.23           C  
ATOM    417  O   GLU A  51       0.054  24.566   6.947  1.00 22.83           O  
ATOM    418  CB  GLU A  51       1.633  25.945   9.212  1.00 23.96           C  
ATOM    419  CG  GLU A  51       2.193  26.164  10.628  1.00 28.33           C  
ATOM    420  CD  GLU A  51       2.729  27.590  10.876  1.00 30.60           C  
ATOM    421  OE1 GLU A  51       2.913  28.382   9.891  1.00 37.80           O  
ATOM    422  OE2 GLU A  51       2.964  27.920  12.086  1.00 37.37           O1-
ATOM    423  N   HIS A  52       2.174  24.121   6.384  1.00 21.34           N  
ATOM    424  CA  HIS A  52       1.928  24.369   4.962  1.00 20.53           C  
ATOM    425  C   HIS A  52       1.884  23.108   4.114  1.00 20.93           C  
ATOM    426  O   HIS A  52       1.332  23.132   2.990  1.00 20.81           O  
ATOM    427  CB  HIS A  52       2.955  25.343   4.406  1.00 19.72           C  
ATOM    428  CG  HIS A  52       2.881  26.719   5.001  1.00 21.68           C  
ATOM    429  CD2 HIS A  52       1.906  27.661   4.952  1.00 22.27           C  
ATOM    430  ND1 HIS A  52       3.913  27.274   5.727  1.00 21.00           N  
ATOM    431  CE1 HIS A  52       3.581  28.494   6.111  1.00 22.60           C  
ATOM    432  NE2 HIS A  52       2.376  28.764   5.635  1.00 26.45           N  
ATOM    433  N   MET A  53       2.383  21.993   4.644  1.00 19.19           N  
ATOM    434  CA  MET A  53       2.358  20.771   3.872  1.00 20.20           C  
ATOM    435  C   MET A  53       1.973  19.630   4.767  1.00 19.81           C  
ATOM    436  O   MET A  53       2.285  19.658   5.939  1.00 20.83           O  
ATOM    437  CB  MET A  53       3.734  20.456   3.316  1.00 19.40           C  
ATOM    438  CG  MET A  53       4.153  21.276   2.108  1.00 21.31           C  
ATOM    439  SD  MET A  53       5.789  20.753   1.529  1.00 21.49           S  
ATOM    440  CE  MET A  53       6.890  21.325   2.826  1.00 20.06           C  
ATOM    441  N   THR A  54       1.316  18.618   4.208  1.00 21.07           N  
ATOM    442  CA  THR A  54       1.071  17.389   4.944  1.00 21.32           C  
ATOM    443  C   THR A  54       2.366  16.601   5.018  1.00 20.39           C  
ATOM    444  O   THR A  54       3.230  16.725   4.156  1.00 19.93           O  
ATOM    445  CB  THR A  54      -0.031  16.481   4.290  1.00 22.43           C  
ATOM    446  CG2 THR A  54      -1.326  17.276   4.063  1.00 23.42           C  
ATOM    447  OG1 THR A  54       0.477  15.920   3.058  1.00 23.32           O  
ATOM    448  N   GLU A  55       2.499  15.796   6.062  1.00 20.07           N  
ATOM    449  CA  GLU A  55       3.786  15.201   6.379  1.00 20.48           C  
ATOM    450  C   GLU A  55       4.327  14.392   5.220  1.00 20.56           C  
ATOM    451  O   GLU A  55       5.496  14.544   4.841  1.00 19.26           O  
ATOM    452  CB  GLU A  55       3.707  14.424   7.673  1.00 21.24           C  
ATOM    453  CG  GLU A  55       3.753  15.423   8.820  1.00 25.38           C  
ATOM    454  CD  GLU A  55       3.546  14.805  10.159  1.00 29.77           C  
ATOM    455  OE1 GLU A  55       3.519  13.551  10.212  1.00 28.79           O  
ATOM    456  OE2 GLU A  55       3.443  15.604  11.151  1.00 33.31           O1-
ATOM    457  N   ASP A  56       3.450  13.621   4.555  1.00 20.97           N  
ATOM    458  CA  ASP A  56       3.952  12.773   3.468  1.00 21.96           C  
ATOM    459  C   ASP A  56       4.410  13.476   2.199  1.00 21.18           C  
ATOM    460  O   ASP A  56       5.092  12.892   1.342  1.00 20.96           O  
ATOM    461  CB  ASP A  56       3.005  11.607   3.233  1.00 23.28           C  
ATOM    462  CG  ASP A  56       3.069  10.620   4.372  1.00 27.16           C  
ATOM    463  OD1 ASP A  56       3.905   9.691   4.284  1.00 32.78           O  
ATOM    464  OD2 ASP A  56       2.376  10.832   5.392  1.00 33.12           O1-
ATOM    465  N   MET A  57       4.126  14.764   2.102  1.00 20.39           N  
ATOM    466  CA  MET A  57       4.677  15.546   1.037  1.00 21.96           C  
ATOM    467  C   MET A  57       6.194  15.820   1.194  1.00 20.96           C  
ATOM    468  O   MET A  57       6.887  16.049   0.211  1.00 22.20           O  
ATOM    469  CB  MET A  57       3.902  16.853   0.954  1.00 21.16           C  
ATOM    470  CG  MET A  57       2.406  16.634   0.558  1.00 24.45           C  
ATOM    471  SD  MET A  57       1.402  18.116   0.687  1.00 28.65           S  
ATOM    472  CE  MET A  57       2.477  19.217  -0.253  1.00 31.12           C  
ATOM    473  N   PHE A  58       6.712  15.804   2.423  1.00 18.85           N  
ATOM    474  CA  PHE A  58       8.120  16.200   2.632  1.00 17.02           C  
ATOM    475  C   PHE A  58       8.956  15.255   3.508  1.00 16.34           C  
ATOM    476  O   PHE A  58      10.176  15.443   3.626  1.00 15.23           O  
ATOM    477  CB  PHE A  58       8.199  17.656   3.131  1.00 16.36           C  
ATOM    478  CG  PHE A  58       7.668  17.845   4.532  1.00 14.27           C  
ATOM    479  CD1 PHE A  58       6.328  18.061   4.741  1.00 13.17           C  
ATOM    480  CD2 PHE A  58       8.524  17.737   5.656  1.00 16.17           C  
ATOM    481  CE1 PHE A  58       5.819  18.200   6.020  1.00 15.47           C  
ATOM    482  CE2 PHE A  58       8.033  17.877   6.958  1.00 14.56           C  
ATOM    483  CZ  PHE A  58       6.683  18.103   7.150  1.00 14.36           C  
ATOM    484  N   CYS A  59       8.334  14.263   4.151  1.00 15.40           N  
ATOM    485  CA  CYS A  59       9.112  13.332   4.964  1.00 16.16           C  
ATOM    486  C   CYS A  59       8.486  11.948   5.026  1.00 16.71           C  
ATOM    487  O   CYS A  59       7.307  11.769   4.674  1.00 17.66           O  
ATOM    488  CB  CYS A  59       9.308  13.918   6.381  1.00 16.38           C  
ATOM    489  SG  CYS A  59       7.799  13.921   7.360  1.00 17.76           S  
ATOM    490  N   ASP A  60       9.296  10.985   5.448  1.00 17.57           N  
ATOM    491  CA  ASP A  60       8.866   9.616   5.768  1.00 18.95           C  
ATOM    492  C   ASP A  60       8.577   9.398   7.247  1.00 19.22           C  
ATOM    493  O   ASP A  60       7.829   8.472   7.611  1.00 19.08           O  
ATOM    494  CB  ASP A  60       9.904   8.633   5.257  1.00 19.96           C  
ATOM    495  CG  ASP A  60      10.041   8.718   3.745  1.00 22.62           C  
ATOM    496  OD1 ASP A  60       9.222   8.065   3.098  1.00 24.26           O  
ATOM    497  OD2 ASP A  60      10.917   9.465   3.214  1.00 25.29           O1-
ATOM    498  N   GLU A  61       9.164  10.233   8.104  1.00 17.89           N  
ATOM    499  CA  GLU A  61       8.850  10.195   9.537  1.00 16.49           C  
ATOM    500  C   GLU A  61       8.856  11.649   9.989  1.00 15.10           C  
ATOM    501  O   GLU A  61       9.626  12.453   9.452  1.00 13.83           O  
ATOM    502  CB  GLU A  61       9.917   9.449  10.331  1.00 16.90           C  
ATOM    503  CG  GLU A  61      10.240   8.060   9.909  1.00 17.23           C  
ATOM    504  CD  GLU A  61      11.319   7.418  10.738  1.00 18.16           C  
ATOM    505  OE1 GLU A  61      11.716   7.982  11.787  1.00 19.35           O  
ATOM    506  OE2 GLU A  61      11.800   6.328  10.340  1.00 20.57           O1-
ATOM    507  N   PHE A  62       7.995  11.992  10.951  1.00 15.04           N  
ATOM    508  CA  PHE A  62       8.098  13.322  11.612  1.00 14.37           C  
ATOM    509  C   PHE A  62       8.090  13.180  13.131  1.00 15.23           C  
ATOM    510  O   PHE A  62       7.138  12.659  13.699  1.00 15.76           O  
ATOM    511  CB  PHE A  62       6.957  14.245  11.165  1.00 15.06           C  
ATOM    512  CG  PHE A  62       7.153  15.709  11.516  1.00 14.92           C  
ATOM    513  CD1 PHE A  62       7.000  16.165  12.835  1.00 16.21           C  
ATOM    514  CD2 PHE A  62       7.463  16.646  10.534  1.00 14.98           C  
ATOM    515  CE1 PHE A  62       7.158  17.503  13.170  1.00 16.08           C  
ATOM    516  CE2 PHE A  62       7.630  18.038  10.864  1.00 15.25           C  
ATOM    517  CZ  PHE A  62       7.484  18.460  12.189  1.00 13.24           C  
ATOM    518  N   HIS A  63       9.125  13.718  13.778  1.00 14.02           N  
ATOM    519  CA  HIS A  63       9.336  13.564  15.228  1.00 13.51           C  
ATOM    520  C   HIS A  63       9.084  14.895  15.847  1.00 13.75           C  
ATOM    521  O   HIS A  63       9.789  15.861  15.559  1.00 11.99           O  
ATOM    522  CB  HIS A  63      10.763  13.075  15.529  1.00 15.16           C  
ATOM    523  CG  HIS A  63      11.078  11.731  14.923  1.00 16.04           C  
ATOM    524  CD2 HIS A  63      11.288  11.349  13.642  1.00 17.42           C  
ATOM    525  ND1 HIS A  63      11.175  10.582  15.679  1.00 22.57           N  
ATOM    526  CE1 HIS A  63      11.465   9.553  14.893  1.00 21.45           C  
ATOM    527  NE2 HIS A  63      11.535   9.991  13.651  1.00 18.07           N  
ATOM    528  N   LEU A  64       8.045  14.953  16.679  1.00 11.91           N  
ATOM    529  CA  LEU A  64       7.760  16.165  17.442  1.00 11.78           C  
ATOM    530  C   LEU A  64       8.585  16.095  18.734  1.00 10.90           C  
ATOM    531  O   LEU A  64       8.211  15.372  19.684  1.00 11.54           O  
ATOM    532  CB  LEU A  64       6.253  16.246  17.793  1.00 13.64           C  
ATOM    533  CG  LEU A  64       5.344  17.038  16.873  1.00 14.72           C  
ATOM    534  CD1 LEU A  64       3.912  16.805  17.388  1.00 19.42           C  
ATOM    535  CD2 LEU A  64       5.707  18.544  16.714  1.00 13.54           C  
ATOM    536  N   VAL A  65       9.696  16.837  18.773  1.00 10.34           N  
ATOM    537  CA  VAL A  65      10.642  16.758  19.903  1.00  9.79           C  
ATOM    538  C   VAL A  65      11.290  18.109  20.144  1.00  9.17           C  
ATOM    539  O   VAL A  65      11.427  18.886  19.235  1.00 10.50           O  
ATOM    540  CB  VAL A  65      11.802  15.702  19.665  1.00  9.52           C  
ATOM    541  CG1 VAL A  65      11.223  14.262  19.644  1.00 10.04           C  
ATOM    542  CG2 VAL A  65      12.504  15.918  18.368  1.00 10.54           C  
ATOM    543  N   ASP A  66      11.706  18.355  21.375  1.00 10.20           N  
ATOM    544  CA  ASP A  66      12.454  19.559  21.724  1.00  9.59           C  
ATOM    545  C   ASP A  66      13.937  19.235  21.457  1.00  9.49           C  
ATOM    546  O   ASP A  66      14.565  18.469  22.211  1.00 10.55           O  
ATOM    547  CB  ASP A  66      12.241  19.848  23.220  1.00 10.66           C  
ATOM    548  CG  ASP A  66      13.013  21.059  23.728  1.00  9.60           C  
ATOM    549  OD1 ASP A  66      13.868  21.622  22.991  1.00  8.38           O  
ATOM    550  OD2 ASP A  66      12.743  21.444  24.886  1.00 10.18           O1-
ATOM    551  N   LEU A  67      14.506  19.812  20.400  1.00  9.31           N  
ATOM    552  CA  LEU A  67      15.888  19.445  20.003  1.00 10.15           C  
ATOM    553  C   LEU A  67      16.990  20.092  20.880  1.00  9.62           C  
ATOM    554  O   LEU A  67      18.202  19.875  20.639  1.00 11.52           O  
ATOM    555  CB  LEU A  67      16.145  19.779  18.551  1.00  8.56           C  
ATOM    556  CG  LEU A  67      15.332  18.887  17.607  1.00  9.62           C  
ATOM    557  CD1 LEU A  67      15.408  19.471  16.141  1.00  9.47           C  
ATOM    558  CD2 LEU A  67      15.734  17.410  17.631  1.00  7.88           C  
ATOM    559  N   ARG A  68      16.593  20.851  21.893  1.00 10.01           N  
ATOM    560  CA  ARG A  68      17.582  21.342  22.886  1.00 10.00           C  
ATOM    561  C   ARG A  68      18.036  20.215  23.822  1.00 10.79           C  
ATOM    562  O   ARG A  68      18.940  20.388  24.596  1.00 11.00           O  
ATOM    563  CB  ARG A  68      17.024  22.517  23.705  1.00  9.68           C  
ATOM    564  CG  ARG A  68      16.666  23.727  22.817  1.00  9.54           C  
ATOM    565  CD  ARG A  68      15.906  24.862  23.547  1.00  8.69           C  
ATOM    566  NE  ARG A  68      14.692  24.293  24.153  1.00  9.59           N  
ATOM    567  CZ  ARG A  68      14.078  24.766  25.212  1.00 10.60           C  
ATOM    568  NH1 ARG A  68      14.448  25.960  25.754  1.00  8.07           N1+
ATOM    569  NH2 ARG A  68      13.059  24.056  25.703  1.00  9.99           N  
ATOM    570  N   VAL A  69      17.317  19.087  23.764  1.00 10.08           N  
ATOM    571  CA  VAL A  69      17.480  17.976  24.672  1.00 11.89           C  
ATOM    572  C   VAL A  69      18.256  16.841  23.964  1.00 10.93           C  
ATOM    573  O   VAL A  69      17.811  16.338  22.929  1.00  9.10           O  
ATOM    574  CB  VAL A  69      16.100  17.449  25.135  1.00 12.02           C  
ATOM    575  CG1 VAL A  69      16.295  16.244  26.083  1.00 15.41           C  
ATOM    576  CG2 VAL A  69      15.289  18.583  25.841  1.00 11.94           C  
ATOM    577  N   MET A  70      19.381  16.427  24.549  1.00  9.61           N  
ATOM    578  CA  MET A  70      20.251  15.393  23.926  1.00 11.23           C  
ATOM    579  C   MET A  70      19.499  14.098  23.568  1.00 10.35           C  
ATOM    580  O   MET A  70      19.668  13.541  22.451  1.00  9.88           O  
ATOM    581  CB  MET A  70      21.481  15.089  24.819  1.00 11.51           C  
ATOM    582  CG  MET A  70      22.274  13.893  24.341  1.00 13.33           C  
ATOM    583  SD  MET A  70      22.972  14.093  22.657  1.00 17.84           S  
ATOM    584  CE  MET A  70      24.374  15.113  23.022  1.00 15.45           C  
ATOM    585  N   GLU A  71      18.683  13.587  24.497  1.00 10.81           N  
ATOM    586  CA  GLU A  71      17.957  12.346  24.184  1.00 12.12           C  
ATOM    587  C   GLU A  71      17.122  12.467  22.880  1.00 10.17           C  
ATOM    588  O   GLU A  71      16.994  11.519  22.092  1.00 10.28           O  
ATOM    589  CB  GLU A  71      17.135  11.830  25.395  1.00 13.11           C  
ATOM    590  CG  GLU A  71      15.958  12.692  25.730  1.00 13.80           C  
ATOM    591  CD  GLU A  71      15.409  12.510  27.176  1.00 16.94           C  
ATOM    592  OE1 GLU A  71      16.181  12.101  28.078  1.00 25.18           O  
ATOM    593  OE2 GLU A  71      14.202  12.804  27.392  1.00 22.38           O1-
ATOM    594  N   ASN A  72      16.543  13.648  22.655  1.00  9.12           N  
ATOM    595  CA  ASN A  72      15.793  13.869  21.428  1.00  9.93           C  
ATOM    596  C   ASN A  72      16.672  13.919  20.177  1.00  9.87           C  
ATOM    597  O   ASN A  72      16.300  13.404  19.111  1.00  9.50           O  
ATOM    598  CB  ASN A  72      14.926  15.123  21.558  1.00  9.61           C  
ATOM    599  CG  ASN A  72      13.841  14.958  22.612  1.00 10.64           C  
ATOM    600  ND2 ASN A  72      13.434  16.065  23.246  1.00  8.31           N  
ATOM    601  OD1 ASN A  72      13.406  13.840  22.874  1.00 11.85           O  
ATOM    602  N   CYS A  73      17.833  14.561  20.301  1.00  9.71           N  
ATOM    603  CA  CYS A  73      18.769  14.641  19.172  1.00  8.97           C  
ATOM    604  C   CYS A  73      19.282  13.233  18.808  1.00  9.38           C  
ATOM    605  O   CYS A  73      19.480  12.931  17.633  1.00  9.94           O  
ATOM    606  CB  CYS A  73      19.947  15.530  19.521  1.00  9.20           C  
ATOM    607  SG  CYS A  73      19.507  17.293  19.696  1.00 11.33           S  
ATOM    608  N   LEU A  74      19.518  12.403  19.822  1.00  9.36           N  
ATOM    609  CA  LEU A  74      19.872  10.977  19.577  1.00  8.90           C  
ATOM    610  C   LEU A  74      18.755  10.266  18.788  1.00  9.90           C  
ATOM    611  O   LEU A  74      19.025   9.566  17.811  1.00 11.74           O  
ATOM    612  CB  LEU A  74      20.185  10.245  20.912  1.00  9.09           C  
ATOM    613  CG  LEU A  74      21.538  10.735  21.472  1.00  9.77           C  
ATOM    614  CD1 LEU A  74      21.677  10.303  22.948  1.00 11.83           C  
ATOM    615  CD2 LEU A  74      22.754  10.276  20.677  1.00 11.58           C  
ATOM    616  N   LYS A  75      17.490  10.466  19.204  1.00 10.20           N  
ATOM    617  CA  LYS A  75      16.327   9.813  18.580  1.00 10.65           C  
ATOM    618  C   LYS A  75      16.253  10.163  17.105  1.00 11.81           C  
ATOM    619  O   LYS A  75      16.069   9.264  16.263  1.00 10.64           O  
ATOM    620  CB  LYS A  75      15.012  10.209  19.276  1.00  9.78           C  
ATOM    621  CG  LYS A  75      14.918   9.430  20.577  1.00 10.06           C  
ATOM    622  CD  LYS A  75      13.608   9.567  21.378  1.00 14.69           C  
ATOM    623  CE  LYS A  75      13.389  10.956  21.838  1.00 14.33           C  
ATOM    624  NZ  LYS A  75      12.085  11.143  22.582  1.00 12.13           N1+
ATOM    625  N   VAL A  76      16.481  11.452  16.775  1.00 11.22           N  
ATOM    626  CA  VAL A  76      16.321  11.836  15.362  1.00 12.43           C  
ATOM    627  C   VAL A  76      17.545  11.602  14.492  1.00 11.60           C  
ATOM    628  O   VAL A  76      17.522  11.865  13.272  1.00 13.36           O  
ATOM    629  CB  VAL A  76      15.825  13.307  15.232  1.00 12.49           C  
ATOM    630  CG1 VAL A  76      14.626  13.473  16.146  1.00 13.38           C  
ATOM    631  CG2 VAL A  76      16.945  14.258  15.622  1.00 13.89           C  
ATOM    632  N   THR A  77      18.624  11.151  15.118  1.00 11.25           N  
ATOM    633  CA  THR A  77      19.819  10.777  14.394  1.00 11.14           C  
ATOM    634  C   THR A  77      20.120   9.262  14.402  1.00 11.78           C  
ATOM    635  O   THR A  77      21.042   8.804  13.693  1.00 11.86           O  
ATOM    636  CB  THR A  77      21.085  11.590  14.895  1.00 11.11           C  
ATOM    637  CG2 THR A  77      20.937  13.109  14.658  1.00 12.18           C  
ATOM    638  OG1 THR A  77      21.319  11.341  16.272  1.00 10.36           O  
ATOM    639  N   GLU A  78      19.289   8.488  15.110  1.00 11.28           N  
ATOM    640  CA  GLU A  78      19.504   7.045  15.142  1.00 12.22           C  
ATOM    641  C   GLU A  78      19.459   6.459  13.728  1.00 12.52           C  
ATOM    642  O   GLU A  78      18.478   6.646  13.000  1.00 13.01           O  
ATOM    643  CB  GLU A  78      18.424   6.424  16.029  1.00 13.65           C  
ATOM    644  CG  GLU A  78      18.591   4.967  16.147  1.00 15.48           C  
ATOM    645  CD  GLU A  78      19.746   4.674  17.056  1.00 16.60           C  
ATOM    646  OE1 GLU A  78      19.687   5.042  18.231  1.00 19.16           O  
ATOM    647  OE2 GLU A  78      20.734   4.121  16.567  1.00 19.33           O1-
ATOM    648  N   GLY A  79      20.529   5.789  13.310  1.00 13.17           N  
ATOM    649  CA  GLY A  79      20.515   5.054  12.048  1.00 15.41           C  
ATOM    650  C   GLY A  79      20.618   5.903  10.786  1.00 14.59           C  
ATOM    651  O   GLY A  79      20.558   5.378   9.676  1.00 15.64           O  
ATOM    652  N   VAL A  80      20.813   7.205  10.957  1.00 13.98           N  
ATOM    653  CA  VAL A  80      20.821   8.166   9.858  1.00 13.85           C  
ATOM    654  C   VAL A  80      22.200   8.243   9.147  1.00 13.86           C  
ATOM    655  O   VAL A  80      23.265   8.049   9.758  1.00 14.48           O  
ATOM    656  CB  VAL A  80      20.383   9.528  10.491  1.00 14.96           C  
ATOM    657  CG1 VAL A  80      20.853  10.793   9.705  1.00 15.38           C  
ATOM    658  CG2 VAL A  80      18.894   9.450  10.837  1.00 13.27           C  
ATOM    659  N   ASP A  81      22.160   8.522   7.847  1.00 12.64           N  
ATOM    660  CA  ASP A  81      23.365   8.722   7.051  1.00 13.45           C  
ATOM    661  C   ASP A  81      23.844  10.180   7.130  1.00 11.84           C  
ATOM    662  O   ASP A  81      25.009  10.420   7.526  1.00 11.85           O  
ATOM    663  CB  ASP A  81      23.103   8.333   5.595  1.00 14.32           C  
ATOM    664  CG  ASP A  81      22.747   6.869   5.450  1.00 17.00           C  
ATOM    665  OD1 ASP A  81      23.574   6.008   5.894  1.00 18.74           O  
ATOM    666  OD2 ASP A  81      21.642   6.590   4.939  1.00 17.06           O1-
ATOM    667  N   HIS A  82      22.966  11.106   6.738  1.00  9.39           N  
ATOM    668  CA  HIS A  82      23.307  12.532   6.680  1.00  9.95           C  
ATOM    669  C   HIS A  82      22.323  13.336   7.487  1.00  9.82           C  
ATOM    670  O   HIS A  82      21.133  12.989   7.594  1.00 10.14           O  
ATOM    671  CB  HIS A  82      23.244  13.072   5.227  1.00  9.51           C  
ATOM    672  CG  HIS A  82      24.264  12.469   4.298  1.00 12.47           C  
ATOM    673  CD2 HIS A  82      25.100  11.408   4.447  1.00 12.39           C  
ATOM    674  ND1 HIS A  82      24.493  12.954   3.028  1.00 14.52           N  
ATOM    675  CE1 HIS A  82      25.443  12.252   2.447  1.00 16.56           C  
ATOM    676  NE2 HIS A  82      25.846  11.315   3.288  1.00 14.62           N  
ATOM    677  N   VAL A  83      22.804  14.470   8.007  1.00  9.69           N  
ATOM    678  CA  VAL A  83      21.946  15.384   8.757  1.00  8.40           C  
ATOM    679  C   VAL A  83      22.015  16.777   8.137  1.00  9.06           C  
ATOM    680  O   VAL A  83      23.114  17.231   7.783  1.00  9.25           O  
ATOM    681  CB  VAL A  83      22.431  15.452  10.229  1.00  8.63           C  
ATOM    682  CG1 VAL A  83      21.795  16.645  11.018  1.00  9.51           C  
ATOM    683  CG2 VAL A  83      22.272  14.096  10.938  1.00  8.03           C  
ATOM    684  N   PHE A  84      20.860  17.458   8.056  1.00  7.44           N  
ATOM    685  CA  PHE A  84      20.814  18.903   7.735  1.00  8.22           C  
ATOM    686  C   PHE A  84      20.198  19.593   8.969  1.00  9.35           C  
ATOM    687  O   PHE A  84      19.014  19.364   9.294  1.00 10.23           O  
ATOM    688  CB  PHE A  84      19.948  19.155   6.490  1.00  9.33           C  
ATOM    689  CG  PHE A  84      20.562  18.601   5.210  1.00  6.30           C  
ATOM    690  CD1 PHE A  84      20.438  17.239   4.876  1.00 10.21           C  
ATOM    691  CD2 PHE A  84      21.277  19.470   4.348  1.00 11.55           C  
ATOM    692  CE1 PHE A  84      21.021  16.751   3.665  1.00 10.01           C  
ATOM    693  CE2 PHE A  84      21.909  18.988   3.154  1.00  9.23           C  
ATOM    694  CZ  PHE A  84      21.766  17.621   2.813  1.00  9.79           C  
ATOM    695  N   ASN A  85      21.022  20.348   9.694  1.00 10.50           N  
ATOM    696  CA  ASN A  85      20.584  20.850  10.958  1.00  8.63           C  
ATOM    697  C   ASN A  85      20.099  22.291  10.839  1.00  9.20           C  
ATOM    698  O   ASN A  85      20.914  23.197  10.834  1.00  9.59           O  
ATOM    699  CB  ASN A  85      21.685  20.745  12.032  1.00 10.88           C  
ATOM    700  CG  ASN A  85      21.181  21.259  13.394  1.00 10.82           C  
ATOM    701  ND2 ASN A  85      22.040  21.937  14.168  1.00 16.86           N  
ATOM    702  OD1 ASN A  85      20.006  21.056  13.719  1.00 12.81           O  
ATOM    703  N   LEU A  86      18.784  22.483  10.734  1.00  9.05           N  
ATOM    704  CA  LEU A  86      18.209  23.835  10.501  1.00  9.14           C  
ATOM    705  C   LEU A  86      17.338  24.359  11.661  1.00 10.50           C  
ATOM    706  O   LEU A  86      16.906  25.525  11.626  1.00 11.19           O  
ATOM    707  CB  LEU A  86      17.422  23.863   9.172  1.00  8.75           C  
ATOM    708  CG  LEU A  86      18.403  23.863   7.976  1.00 10.01           C  
ATOM    709  CD1 LEU A  86      18.352  22.477   7.319  1.00 14.72           C  
ATOM    710  CD2 LEU A  86      18.095  24.910   6.986  1.00 13.03           C  
ATOM    711  N   ALA A  87      17.033  23.493  12.635  1.00 10.86           N  
ATOM    712  CA  ALA A  87      16.245  23.908  13.826  1.00  9.76           C  
ATOM    713  C   ALA A  87      16.984  25.053  14.550  1.00  8.60           C  
ATOM    714  O   ALA A  87      18.194  24.977  14.805  1.00  8.91           O  
ATOM    715  CB  ALA A  87      16.059  22.747  14.803  1.00  9.51           C  
ATOM    716  N   ALA A  88      16.243  26.119  14.824  1.00  9.62           N  
ATOM    717  CA  ALA A  88      16.727  27.320  15.533  1.00  9.14           C  
ATOM    718  C   ALA A  88      15.522  28.173  15.906  1.00  9.38           C  
ATOM    719  O   ALA A  88      14.484  28.129  15.207  1.00 10.65           O  
ATOM    720  CB  ALA A  88      17.656  28.193  14.604  1.00  8.97           C  
ATOM    721  N   ASP A  89      15.645  28.898  17.022  1.00  9.33           N  
ATOM    722  CA  ASP A  89      14.720  29.970  17.386  1.00 10.05           C  
ATOM    723  C   ASP A  89      15.150  31.158  16.513  1.00 11.51           C  
ATOM    724  O   ASP A  89      16.213  31.755  16.759  1.00 12.65           O  
ATOM    725  CB  ASP A  89      14.932  30.315  18.866  1.00 11.48           C  
ATOM    726  CG  ASP A  89      13.655  30.733  19.564  1.00 16.23           C  
ATOM    727  OD1 ASP A  89      12.639  30.953  18.848  1.00 18.93           O  
ATOM    728  OD2 ASP A  89      13.687  30.884  20.829  1.00 17.64           O1-
ATOM    729  N   MET A  90      14.309  31.498  15.532  1.00 11.18           N  
ATOM    730  CA  MET A  90      14.708  32.306  14.393  1.00 11.61           C  
ATOM    731  C   MET A  90      13.701  33.408  14.049  1.00 11.34           C  
ATOM    732  O   MET A  90      12.505  33.277  14.318  1.00 11.71           O  
ATOM    733  CB  MET A  90      14.812  31.368  13.162  1.00 13.01           C  
ATOM    734  CG  MET A  90      15.113  32.034  11.817  1.00 13.12           C  
ATOM    735  SD  MET A  90      16.648  32.995  11.934  1.00 17.79           S  
ATOM    736  CE  MET A  90      16.375  33.920  10.411  1.00 17.13           C  
ATOM    737  N   GLY A  91      14.202  34.487  13.466  1.00 10.19           N  
ATOM    738  CA  GLY A  91      13.295  35.451  12.854  1.00 10.37           C  
ATOM    739  C   GLY A  91      14.084  36.599  12.293  1.00 10.98           C  
ATOM    740  O   GLY A  91      15.331  36.566  12.255  1.00 10.17           O  
ATOM    741  N   GLY A  92      13.358  37.625  11.848  1.00  9.95           N  
ATOM    742  CA  GLY A  92      14.013  38.809  11.315  1.00 11.40           C  
ATOM    743  C   GLY A  92      14.370  39.796  12.422  1.00 10.98           C  
ATOM    744  O   GLY A  92      14.348  39.455  13.623  1.00 10.33           O  
ATOM    745  N   MET A  93      14.635  41.031  12.025  1.00 11.57           N  
ATOM    746  CA  MET A  93      15.060  42.078  12.987  1.00 11.96           C  
ATOM    747  C   MET A  93      14.066  42.376  14.124  1.00 11.88           C  
ATOM    748  O   MET A  93      14.495  42.809  15.209  1.00 12.60           O  
ATOM    749  CB  MET A  93      15.482  43.356  12.262  1.00 11.29           C  
ATOM    750  CG  MET A  93      16.898  43.238  11.562  1.00 13.58           C  
ATOM    751  SD  MET A  93      18.232  42.726  12.654  1.00 17.38           S  
ATOM    752  CE  MET A  93      18.440  40.936  12.414  1.00 20.44           C  
ATOM    753  N   GLY A  94      12.777  42.142  13.885  1.00 10.97           N  
ATOM    754  CA  GLY A  94      11.749  42.346  14.935  1.00 12.45           C  
ATOM    755  C   GLY A  94      11.890  41.365  16.083  1.00 11.92           C  
ATOM    756  O   GLY A  94      11.338  41.570  17.191  1.00 12.09           O  
ATOM    757  N   PHE A  95      12.581  40.248  15.820  1.00 11.87           N  
ATOM    758  CA  PHE A  95      12.807  39.215  16.864  1.00 10.71           C  
ATOM    759  C   PHE A  95      14.266  39.187  17.413  1.00 10.70           C  
ATOM    760  O   PHE A  95      14.525  39.114  18.654  1.00 10.64           O  
ATOM    761  CB  PHE A  95      12.358  37.862  16.295  1.00 10.11           C  
ATOM    762  CG  PHE A  95      12.752  36.668  17.124  1.00  9.09           C  
ATOM    763  CD1 PHE A  95      12.067  36.388  18.314  1.00 11.77           C  
ATOM    764  CD2 PHE A  95      13.799  35.813  16.720  1.00 10.78           C  
ATOM    765  CE1 PHE A  95      12.420  35.252  19.120  1.00 12.37           C  
ATOM    766  CE2 PHE A  95      14.137  34.677  17.514  1.00 12.69           C  
ATOM    767  CZ  PHE A  95      13.453  34.422  18.703  1.00 14.34           C  
ATOM    768  N   ILE A  96      15.221  39.235  16.487  1.00  9.19           N  
ATOM    769  CA  ILE A  96      16.624  38.971  16.784  1.00 10.01           C  
ATOM    770  C   ILE A  96      17.159  39.968  17.780  1.00 10.57           C  
ATOM    771  O   ILE A  96      17.776  39.569  18.740  1.00 11.86           O  
ATOM    772  CB  ILE A  96      17.477  39.034  15.501  1.00  9.21           C  
ATOM    773  CG1 ILE A  96      17.028  37.902  14.566  1.00 10.33           C  
ATOM    774  CG2 ILE A  96      18.988  39.010  15.867  1.00 10.24           C  
ATOM    775  CD1 ILE A  96      17.390  36.470  15.075  1.00 10.45           C  
ATOM    776  N   GLN A  97      16.875  41.260  17.580  1.00 10.64           N  
ATOM    777  CA  GLN A  97      17.543  42.282  18.386  1.00 12.50           C  
ATOM    778  C   GLN A  97      16.962  42.505  19.782  1.00 11.88           C  
ATOM    779  O   GLN A  97      17.557  43.236  20.596  1.00 12.23           O  
ATOM    780  CB  GLN A  97      17.670  43.598  17.613  1.00 13.34           C  
ATOM    781  CG  GLN A  97      18.535  43.353  16.360  1.00 16.25           C  
ATOM    782  CD  GLN A  97      19.194  44.596  15.868  1.00 21.81           C  
ATOM    783  NE2 GLN A  97      20.542  44.607  15.883  1.00 20.18           N  
ATOM    784  OE1 GLN A  97      18.508  45.565  15.494  1.00 22.93           O  
ATOM    785  N   SER A  98      15.832  41.835  20.066  1.00 11.66           N  
ATOM    786  CA  SER A  98      15.143  41.948  21.379  1.00 12.38           C  
ATOM    787  C   SER A  98      15.206  40.644  22.186  1.00 10.68           C  
ATOM    788  O   SER A  98      14.659  40.550  23.321  1.00 11.13           O  
ATOM    789  CB  SER A  98      13.670  42.375  21.174  1.00 11.73           C  
ATOM    790  OG  SER A  98      13.050  41.672  20.105  1.00 12.04           O  
ATOM    791  N   ASN A  99      15.882  39.627  21.646  1.00  9.93           N  
ATOM    792  CA  ASN A  99      15.840  38.290  22.281  1.00  9.46           C  
ATOM    793  C   ASN A  99      17.229  37.621  22.369  1.00  9.40           C  
ATOM    794  O   ASN A  99      17.362  36.389  22.171  1.00  8.70           O  
ATOM    795  CB  ASN A  99      14.824  37.397  21.543  1.00 10.06           C  
ATOM    796  CG  ASN A  99      13.388  37.783  21.897  1.00 11.10           C  
ATOM    797  ND2 ASN A  99      12.763  38.646  21.072  1.00 14.67           N  
ATOM    798  OD1 ASN A  99      12.894  37.388  22.941  1.00 11.19           O  
ATOM    799  N   HIS A 100      18.242  38.439  22.676  1.00  9.16           N  
ATOM    800  CA  HIS A 100      19.635  37.953  22.751  1.00  8.91           C  
ATOM    801  C   HIS A 100      19.780  36.690  23.570  1.00  9.59           C  
ATOM    802  O   HIS A 100      20.315  35.688  23.046  1.00  9.03           O  
ATOM    803  CB  HIS A 100      20.561  39.040  23.237  1.00  9.28           C  
ATOM    804  CG  HIS A 100      20.621  40.204  22.296  1.00 10.79           C  
ATOM    805  CD2 HIS A 100      20.251  41.496  22.451  1.00 12.28           C  
ATOM    806  ND1 HIS A 100      21.105  40.092  21.009  1.00 12.50           N  
ATOM    807  CE1 HIS A 100      21.047  41.267  20.412  1.00 12.57           C  
ATOM    808  NE2 HIS A 100      20.510  42.133  21.257  1.00 11.40           N  
ATOM    809  N   SER A 101      19.323  36.716  24.838  1.00  8.33           N  
ATOM    810  CA  SER A 101      19.569  35.576  25.719  1.00  9.08           C  
ATOM    811  C   SER A 101      18.894  34.325  25.279  1.00  8.94           C  
ATOM    812  O   SER A 101      19.494  33.256  25.300  1.00  8.84           O  
ATOM    813  CB  SER A 101      19.142  35.848  27.167  1.00  8.84           C  
ATOM    814  OG  SER A 101      19.980  36.868  27.726  1.00  8.98           O  
ATOM    815  N   VAL A 102      17.598  34.428  25.002  1.00  7.98           N  
ATOM    816  CA  VAL A 102      16.850  33.226  24.646  1.00  8.88           C  
ATOM    817  C   VAL A 102      17.365  32.602  23.336  1.00  8.14           C  
ATOM    818  O   VAL A 102      17.411  31.359  23.197  1.00  9.21           O  
ATOM    819  CB  VAL A 102      15.313  33.503  24.628  1.00  8.50           C  
ATOM    820  CG1 VAL A 102      14.931  34.623  23.646  1.00  9.64           C  
ATOM    821  CG2 VAL A 102      14.506  32.174  24.442  1.00  8.77           C  
ATOM    822  N   ILE A 103      17.674  33.467  22.349  1.00  7.51           N  
ATOM    823  CA  ILE A 103      18.248  32.970  21.109  1.00  9.05           C  
ATOM    824  C   ILE A 103      19.564  32.221  21.380  1.00  9.27           C  
ATOM    825  O   ILE A 103      19.760  31.082  20.914  1.00  9.97           O  
ATOM    826  CB  ILE A 103      18.495  34.124  20.083  1.00  8.76           C  
ATOM    827  CG1 ILE A 103      17.158  34.616  19.534  1.00 10.20           C  
ATOM    828  CG2 ILE A 103      19.426  33.665  18.929  1.00  8.45           C  
ATOM    829  CD1 ILE A 103      17.227  35.914  18.848  1.00 11.28           C  
ATOM    830  N   MET A 104      20.481  32.849  22.124  1.00  8.73           N  
ATOM    831  CA  MET A 104      21.772  32.260  22.328  1.00  9.56           C  
ATOM    832  C   MET A 104      21.674  30.942  23.089  1.00  8.80           C  
ATOM    833  O   MET A 104      22.267  29.956  22.671  1.00  7.50           O  
ATOM    834  CB  MET A 104      22.708  33.246  23.017  1.00 10.27           C  
ATOM    835  CG  MET A 104      24.128  32.832  22.857  1.00 12.83           C  
ATOM    836  SD  MET A 104      25.179  34.074  23.574  1.00 13.41           S  
ATOM    837  CE  MET A 104      26.724  33.326  23.020  1.00 13.64           C  
ATOM    838  N   TYR A 105      20.885  30.915  24.163  1.00  8.52           N  
ATOM    839  CA  TYR A 105      20.703  29.674  24.910  1.00  8.32           C  
ATOM    840  C   TYR A 105      20.028  28.591  24.060  1.00  9.10           C  
ATOM    841  O   TYR A 105      20.578  27.472  23.909  1.00  6.54           O  
ATOM    842  CB  TYR A 105      19.934  29.913  26.252  1.00  9.30           C  
ATOM    843  CG  TYR A 105      19.664  28.598  26.950  1.00  9.44           C  
ATOM    844  CD1 TYR A 105      20.598  28.062  27.837  1.00 11.45           C  
ATOM    845  CD2 TYR A 105      18.499  27.858  26.676  1.00 10.59           C  
ATOM    846  CE1 TYR A 105      20.397  26.830  28.424  1.00 10.32           C  
ATOM    847  CE2 TYR A 105      18.255  26.623  27.298  1.00 11.80           C  
ATOM    848  CZ  TYR A 105      19.223  26.111  28.155  1.00 13.09           C  
ATOM    849  OH  TYR A 105      19.082  24.896  28.772  1.00 13.42           O  
ATOM    850  N   ASN A 106      18.855  28.907  23.494  1.00  7.95           N  
ATOM    851  CA  ASN A 106      18.125  27.891  22.709  1.00  7.94           C  
ATOM    852  C   ASN A 106      18.944  27.358  21.513  1.00  7.21           C  
ATOM    853  O   ASN A 106      19.029  26.149  21.310  1.00  7.15           O  
ATOM    854  CB  ASN A 106      16.786  28.405  22.200  1.00  7.52           C  
ATOM    855  CG  ASN A 106      15.739  28.500  23.305  1.00  6.44           C  
ATOM    856  ND2 ASN A 106      14.570  29.088  22.962  1.00 12.39           N  
ATOM    857  OD1 ASN A 106      15.966  28.061  24.442  1.00  8.76           O  
ATOM    858  N   ASN A 107      19.577  28.248  20.773  1.00  6.55           N  
ATOM    859  CA  ASN A 107      20.221  27.818  19.490  1.00  6.35           C  
ATOM    860  C   ASN A 107      21.501  27.046  19.742  1.00  7.10           C  
ATOM    861  O   ASN A 107      21.777  26.049  19.030  1.00  6.94           O  
ATOM    862  CB  ASN A 107      20.402  29.007  18.526  1.00  7.56           C  
ATOM    863  CG  ASN A 107      19.076  29.517  18.066  1.00  9.05           C  
ATOM    864  ND2 ASN A 107      19.060  30.643  17.329  1.00 10.61           N  
ATOM    865  OD1 ASN A 107      18.045  28.877  18.360  1.00  7.88           O  
ATOM    866  N   THR A 108      22.175  27.426  20.824  1.00  6.91           N  
ATOM    867  CA  THR A 108      23.413  26.727  21.280  1.00  8.00           C  
ATOM    868  C   THR A 108      23.010  25.346  21.695  1.00  7.70           C  
ATOM    869  O   THR A 108      23.615  24.391  21.274  1.00  7.73           O  
ATOM    870  CB  THR A 108      24.116  27.447  22.458  1.00  8.44           C  
ATOM    871  CG2 THR A 108      25.307  26.628  22.951  1.00  7.94           C  
ATOM    872  OG1 THR A 108      24.572  28.746  22.006  1.00  7.50           O  
ATOM    873  N   MET A 109      21.926  25.216  22.465  1.00  8.50           N  
ATOM    874  CA  MET A 109      21.580  23.858  22.929  1.00  7.96           C  
ATOM    875  C   MET A 109      21.223  22.907  21.750  1.00  7.91           C  
ATOM    876  O   MET A 109      21.596  21.741  21.730  1.00  8.51           O  
ATOM    877  CB  MET A 109      20.436  23.932  23.938  1.00  8.40           C  
ATOM    878  CG  MET A 109      20.891  24.572  25.325  1.00  8.86           C  
ATOM    879  SD  MET A 109      22.080  23.503  26.177  1.00 13.03           S  
ATOM    880  CE  MET A 109      21.021  22.123  26.568  1.00 20.25           C  
ATOM    881  N   ILE A 110      20.498  23.417  20.773  1.00  7.68           N  
ATOM    882  CA  ILE A 110      20.152  22.631  19.590  1.00  7.48           C  
ATOM    883  C   ILE A 110      21.423  22.302  18.777  1.00  7.47           C  
ATOM    884  O   ILE A 110      21.671  21.116  18.490  1.00  8.81           O  
ATOM    885  CB  ILE A 110      19.138  23.407  18.687  1.00  6.96           C  
ATOM    886  CG1 ILE A 110      17.791  23.654  19.401  1.00  7.75           C  
ATOM    887  CG2 ILE A 110      18.896  22.614  17.359  1.00  7.94           C  
ATOM    888  CD1 ILE A 110      16.961  24.799  18.691  1.00  8.00           C  
ATOM    889  N   SER A 111      22.242  23.334  18.502  1.00  7.72           N  
ATOM    890  CA  SER A 111      23.472  23.211  17.653  1.00  8.41           C  
ATOM    891  C   SER A 111      24.443  22.150  18.213  1.00  7.99           C  
ATOM    892  O   SER A 111      24.879  21.187  17.515  1.00  8.92           O  
ATOM    893  CB  SER A 111      24.175  24.615  17.560  1.00  7.43           C  
ATOM    894  OG  SER A 111      23.362  25.371  16.690  1.00 13.88           O  
ATOM    895  N   PHE A 112      24.706  22.290  19.512  1.00  7.90           N  
ATOM    896  CA  PHE A 112      25.752  21.515  20.162  1.00  8.33           C  
ATOM    897  C   PHE A 112      25.249  20.081  20.349  1.00  7.92           C  
ATOM    898  O   PHE A 112      25.980  19.132  20.082  1.00  9.14           O  
ATOM    899  CB  PHE A 112      26.067  22.147  21.509  1.00  8.46           C  
ATOM    900  CG  PHE A 112      27.149  23.185  21.432  1.00  7.49           C  
ATOM    901  CD1 PHE A 112      27.049  24.320  20.545  1.00  7.55           C  
ATOM    902  CD2 PHE A 112      28.328  22.993  22.186  1.00  9.69           C  
ATOM    903  CE1 PHE A 112      28.091  25.278  20.465  1.00 10.19           C  
ATOM    904  CE2 PHE A 112      29.398  23.920  22.073  1.00  9.22           C  
ATOM    905  CZ  PHE A 112      29.269  25.078  21.223  1.00 10.97           C  
ATOM    906  N   ASN A 113      24.005  19.923  20.838  1.00  7.87           N  
ATOM    907  CA  ASN A 113      23.538  18.561  21.024  1.00  8.18           C  
ATOM    908  C   ASN A 113      23.305  17.794  19.690  1.00  9.01           C  
ATOM    909  O   ASN A 113      23.484  16.575  19.651  1.00  9.89           O  
ATOM    910  CB  ASN A 113      22.303  18.568  21.948  1.00  8.65           C  
ATOM    911  CG  ASN A 113      22.700  18.878  23.378  1.00 11.24           C  
ATOM    912  ND2 ASN A 113      22.305  20.053  23.871  1.00 15.46           N  
ATOM    913  OD1 ASN A 113      23.479  18.114  23.990  1.00 14.98           O  
ATOM    914  N   MET A 114      22.943  18.517  18.626  1.00  8.78           N  
ATOM    915  CA  MET A 114      22.777  17.913  17.293  1.00  9.15           C  
ATOM    916  C   MET A 114      24.093  17.341  16.787  1.00  9.21           C  
ATOM    917  O   MET A 114      24.134  16.174  16.354  1.00  9.35           O  
ATOM    918  CB  MET A 114      22.084  18.826  16.225  1.00  8.16           C  
ATOM    919  CG  MET A 114      20.544  18.870  16.384  1.00  8.19           C  
ATOM    920  SD  MET A 114      19.762  17.215  16.157  1.00 10.62           S  
ATOM    921  CE  MET A 114      20.355  16.766  14.505  1.00 12.46           C  
ATOM    922  N   ILE A 115      25.171  18.127  16.891  1.00  8.78           N  
ATOM    923  CA  ILE A 115      26.460  17.648  16.327  1.00 10.09           C  
ATOM    924  C   ILE A 115      27.038  16.494  17.187  1.00  9.42           C  
ATOM    925  O   ILE A 115      27.566  15.504  16.660  1.00 10.12           O  
ATOM    926  CB  ILE A 115      27.465  18.789  16.036  1.00 10.07           C  
ATOM    927  CG1 ILE A 115      28.699  18.248  15.249  1.00 12.10           C  
ATOM    928  CG2 ILE A 115      27.950  19.476  17.273  1.00  8.21           C  
ATOM    929  CD1 ILE A 115      28.379  17.764  13.883  1.00 18.57           C  
ATOM    930  N   GLU A 116      26.886  16.606  18.515  1.00  7.62           N  
ATOM    931  CA  GLU A 116      27.361  15.557  19.401  1.00  8.87           C  
ATOM    932  C   GLU A 116      26.555  14.271  19.195  1.00  8.71           C  
ATOM    933  O   GLU A 116      27.131  13.153  19.139  1.00  9.39           O  
ATOM    934  CB  GLU A 116      27.354  16.040  20.881  1.00  9.12           C  
ATOM    935  CG  GLU A 116      27.680  14.962  21.939  1.00 11.14           C  
ATOM    936  CD  GLU A 116      29.035  14.225  21.759  1.00 11.55           C  
ATOM    937  OE1 GLU A 116      29.863  14.600  20.870  1.00 11.89           O  
ATOM    938  OE2 GLU A 116      29.290  13.259  22.538  1.00 12.35           O1-
ATOM    939  N   ALA A 117      25.224  14.402  19.062  1.00  7.78           N  
ATOM    940  CA  ALA A 117      24.353  13.228  18.740  1.00  9.29           C  
ATOM    941  C   ALA A 117      24.761  12.591  17.398  1.00  9.25           C  
ATOM    942  O   ALA A 117      24.791  11.342  17.247  1.00  9.72           O  
ATOM    943  CB  ALA A 117      22.895  13.692  18.666  1.00  8.77           C  
ATOM    944  N   ALA A 118      25.079  13.435  16.418  1.00  9.35           N  
ATOM    945  CA  ALA A 118      25.498  12.963  15.103  1.00  9.43           C  
ATOM    946  C   ALA A 118      26.780  12.138  15.215  1.00 10.73           C  
ATOM    947  O   ALA A 118      26.897  10.998  14.614  1.00 11.25           O  
ATOM    948  CB  ALA A 118      25.664  14.132  14.143  1.00  8.69           C  
ATOM    949  N   ARG A 119      27.709  12.639  16.031  1.00  9.98           N  
ATOM    950  CA  ARG A 119      28.948  11.935  16.268  1.00 10.01           C  
ATOM    951  C   ARG A 119      28.665  10.553  16.905  1.00 10.04           C  
ATOM    952  O   ARG A 119      29.194   9.504  16.437  1.00 10.16           O  
ATOM    953  CB  ARG A 119      29.886  12.780  17.137  1.00  9.61           C  
ATOM    954  CG  ARG A 119      31.315  12.094  17.298  1.00  9.43           C  
ATOM    955  CD  ARG A 119      32.055  12.626  18.590  1.00 10.21           C  
ATOM    956  NE  ARG A 119      31.364  12.443  19.885  1.00  7.73           N  
ATOM    957  CZ  ARG A 119      31.335  11.275  20.525  1.00 11.07           C  
ATOM    958  NH1 ARG A 119      31.947  10.239  19.960  1.00 11.90           N1+
ATOM    959  NH2 ARG A 119      30.721  11.107  21.700  1.00  9.46           N  
ATOM    960  N   ILE A 120      27.859  10.556  17.974  1.00  9.92           N  
ATOM    961  CA  ILE A 120      27.564   9.351  18.732  1.00 10.69           C  
ATOM    962  C   ILE A 120      26.910   8.318  17.810  1.00 11.61           C  
ATOM    963  O   ILE A 120      27.249   7.095  17.868  1.00 13.13           O  
ATOM    964  CB  ILE A 120      26.625   9.658  19.898  1.00 11.37           C  
ATOM    965  CG1 ILE A 120      27.401  10.409  20.986  1.00 10.21           C  
ATOM    966  CG2 ILE A 120      25.992   8.392  20.484  1.00 11.89           C  
ATOM    967  CD1 ILE A 120      26.428  11.171  21.944  1.00 13.66           C  
ATOM    968  N   ASN A 121      25.960   8.793  16.993  1.00 11.10           N  
ATOM    969  CA  ASN A 121      25.252   7.918  16.046  1.00 13.00           C  
ATOM    970  C   ASN A 121      25.970   7.634  14.727  1.00 11.83           C  
ATOM    971  O   ASN A 121      25.427   6.972  13.860  1.00 12.95           O  
ATOM    972  CB  ASN A 121      23.805   8.383  15.840  1.00 11.12           C  
ATOM    973  CG  ASN A 121      22.915   7.958  16.983  1.00 12.10           C  
ATOM    974  ND2 ASN A 121      21.962   8.797  17.344  1.00 11.90           N  
ATOM    975  OD1 ASN A 121      23.104   6.881  17.545  1.00 13.44           O  
ATOM    976  N   GLY A 122      27.199   8.120  14.594  1.00 12.49           N  
ATOM    977  CA  GLY A 122      28.034   7.780  13.432  1.00 12.78           C  
ATOM    978  C   GLY A 122      27.574   8.329  12.093  1.00 12.38           C  
ATOM    979  O   GLY A 122      27.788   7.690  11.035  1.00 14.10           O  
ATOM    980  N   ILE A 123      26.980   9.535  12.119  1.00 12.04           N  
ATOM    981  CA  ILE A 123      26.533  10.249  10.901  1.00 11.69           C  
ATOM    982  C   ILE A 123      27.769  10.592  10.082  1.00 12.00           C  
ATOM    983  O   ILE A 123      28.786  10.974  10.661  1.00 12.35           O  
ATOM    984  CB  ILE A 123      25.780  11.530  11.305  1.00 11.83           C  
ATOM    985  CG1 ILE A 123      24.316  11.194  11.690  1.00 11.78           C  
ATOM    986  CG2 ILE A 123      25.790  12.523  10.192  1.00 11.33           C  
ATOM    987  CD1 ILE A 123      24.109  10.072  12.703  1.00 10.12           C  
ATOM    988  N   LYS A 124      27.664  10.420   8.763  1.00 10.78           N  
ATOM    989  CA  LYS A 124      28.774  10.557   7.871  1.00 12.11           C  
ATOM    990  C   LYS A 124      28.955  12.005   7.474  1.00 12.79           C  
ATOM    991  O   LYS A 124      30.092  12.417   7.255  1.00 14.35           O  
ATOM    992  CB  LYS A 124      28.560   9.722   6.612  1.00 11.07           C  
ATOM    993  CG  LYS A 124      28.549   8.254   6.919  1.00 15.59           C  
ATOM    994  CD  LYS A 124      29.958   7.809   7.231  1.00 22.38           C  
ATOM    995  CE  LYS A 124      30.045   6.274   7.158  1.00 27.42           C  
ATOM    996  NZ  LYS A 124      30.396   5.673   8.467  1.00 31.77           N1+
ATOM    997  N   ARG A 125      27.846  12.724   7.270  1.00 12.01           N  
ATOM    998  CA  ARG A 125      27.922  14.076   6.714  1.00 12.39           C  
ATOM    999  C   ARG A 125      26.865  14.977   7.376  1.00 11.66           C  
ATOM   1000  O   ARG A 125      25.749  14.527   7.611  1.00 11.60           O  
ATOM   1001  CB  ARG A 125      27.725  14.019   5.178  1.00 12.48           C  
ATOM   1002  CG  ARG A 125      27.981  15.387   4.503  1.00 16.31           C  
ATOM   1003  CD  ARG A 125      28.219  15.239   3.016  1.00 17.10           C  
ATOM   1004  NE  ARG A 125      29.282  14.278   2.739  1.00 16.52           N  
ATOM   1005  CZ  ARG A 125      30.212  14.436   1.803  1.00 17.48           C  
ATOM   1006  NH1 ARG A 125      30.225  15.527   1.079  1.00 20.22           N1+
ATOM   1007  NH2 ARG A 125      31.138  13.508   1.601  1.00 16.37           N  
ATOM   1008  N   PHE A 126      27.176  16.243   7.608  1.00 10.17           N  
ATOM   1009  CA  PHE A 126      26.363  17.074   8.488  1.00 10.14           C  
ATOM   1010  C   PHE A 126      26.444  18.492   7.978  1.00  8.68           C  
ATOM   1011  O   PHE A 126      27.524  19.092   7.903  1.00  9.64           O  
ATOM   1012  CB  PHE A 126      26.947  16.983   9.931  1.00  9.02           C  
ATOM   1013  CG  PHE A 126      26.168  17.724  11.026  1.00  9.26           C  
ATOM   1014  CD1 PHE A 126      26.242  19.139  11.182  1.00  8.77           C  
ATOM   1015  CD2 PHE A 126      25.427  16.997  11.932  1.00  9.48           C  
ATOM   1016  CE1 PHE A 126      25.538  19.772  12.285  1.00  8.42           C  
ATOM   1017  CE2 PHE A 126      24.753  17.596  12.997  1.00  9.95           C  
ATOM   1018  CZ  PHE A 126      24.777  18.981  13.163  1.00  8.83           C  
ATOM   1019  N   PHE A 127      25.286  18.998   7.605  1.00  9.09           N  
ATOM   1020  CA  PHE A 127      25.167  20.374   7.131  1.00  7.71           C  
ATOM   1021  C   PHE A 127      24.669  21.231   8.256  1.00  7.99           C  
ATOM   1022  O   PHE A 127      23.670  20.918   8.879  1.00  9.83           O  
ATOM   1023  CB  PHE A 127      24.200  20.509   5.908  1.00  9.31           C  
ATOM   1024  CG  PHE A 127      23.911  21.958   5.559  1.00  8.45           C  
ATOM   1025  CD1 PHE A 127      24.816  22.665   4.779  1.00  9.15           C  
ATOM   1026  CD2 PHE A 127      22.780  22.631   6.079  1.00 10.45           C  
ATOM   1027  CE1 PHE A 127      24.656  24.049   4.504  1.00  9.25           C  
ATOM   1028  CE2 PHE A 127      22.564  24.028   5.801  1.00 12.43           C  
ATOM   1029  CZ  PHE A 127      23.516  24.745   4.987  1.00 10.63           C  
ATOM   1030  N   TYR A 128      25.286  22.394   8.431  1.00  8.66           N  
ATOM   1031  CA  TYR A 128      24.851  23.355   9.440  1.00  8.85           C  
ATOM   1032  C   TYR A 128      24.492  24.693   8.770  1.00  9.34           C  
ATOM   1033  O   TYR A 128      25.282  25.227   7.988  1.00  9.17           O  
ATOM   1034  CB  TYR A 128      25.965  23.582  10.433  1.00 11.47           C  
ATOM   1035  CG  TYR A 128      25.627  24.632  11.474  1.00 11.59           C  
ATOM   1036  CD1 TYR A 128      24.535  24.443  12.333  1.00 13.12           C  
ATOM   1037  CD2 TYR A 128      26.381  25.823  11.586  1.00 12.39           C  
ATOM   1038  CE1 TYR A 128      24.199  25.419  13.320  1.00 12.80           C  
ATOM   1039  CE2 TYR A 128      26.074  26.791  12.542  1.00 11.04           C  
ATOM   1040  CZ  TYR A 128      24.974  26.587  13.400  1.00 12.14           C  
ATOM   1041  OH  TYR A 128      24.662  27.527  14.338  1.00 14.53           O  
ATOM   1042  N   ALA A 129      23.301  25.204   9.079  1.00  8.66           N  
ATOM   1043  CA  ALA A 129      22.835  26.501   8.557  1.00  9.31           C  
ATOM   1044  C   ALA A 129      23.375  27.687   9.374  1.00  9.14           C  
ATOM   1045  O   ALA A 129      22.901  27.968  10.494  1.00 10.91           O  
ATOM   1046  CB  ALA A 129      21.286  26.508   8.550  1.00  9.29           C  
ATOM   1047  N   SER A 130      24.409  28.336   8.857  1.00  9.23           N  
ATOM   1048  CA  SER A 130      24.972  29.540   9.487  1.00  8.89           C  
ATOM   1049  C   SER A 130      24.364  30.782   8.824  1.00  9.06           C  
ATOM   1050  O   SER A 130      23.380  30.651   8.085  1.00 10.12           O  
ATOM   1051  CB  SER A 130      26.493  29.538   9.459  1.00  9.95           C  
ATOM   1052  OG  SER A 130      27.012  30.652  10.151  1.00  8.41           O  
ATOM   1053  N   SER A 131      24.920  31.982   9.072  1.00  8.21           N  
ATOM   1054  CA  SER A 131      24.243  33.199   8.664  1.00  8.85           C  
ATOM   1055  C   SER A 131      25.199  34.344   8.340  1.00  9.07           C  
ATOM   1056  O   SER A 131      26.264  34.426   8.990  1.00  8.94           O  
ATOM   1057  CB  SER A 131      23.276  33.615   9.808  1.00  9.33           C  
ATOM   1058  OG  SER A 131      22.777  34.925   9.613  1.00 10.79           O  
ATOM   1059  N   ALA A 132      24.798  35.225   7.387  1.00  9.13           N  
ATOM   1060  CA  ALA A 132      25.454  36.537   7.234  1.00  8.84           C  
ATOM   1061  C   ALA A 132      25.604  37.273   8.573  1.00  9.33           C  
ATOM   1062  O   ALA A 132      26.479  38.129   8.683  1.00  9.29           O  
ATOM   1063  CB  ALA A 132      24.753  37.474   6.170  1.00  7.47           C  
ATOM   1064  N   CYS A 133      24.771  36.978   9.581  1.00  9.89           N  
ATOM   1065  CA  CYS A 133      24.898  37.731  10.853  1.00 11.05           C  
ATOM   1066  C   CYS A 133      26.204  37.440  11.620  1.00 11.37           C  
ATOM   1067  O   CYS A 133      26.498  38.121  12.617  1.00 11.97           O  
ATOM   1068  CB  CYS A 133      23.687  37.455  11.741  1.00 13.16           C  
ATOM   1069  SG  CYS A 133      22.260  38.400  11.110  1.00 16.87           S  
ATOM   1070  N   ILE A 134      26.944  36.396  11.175  1.00  9.69           N  
ATOM   1071  CA  ILE A 134      28.271  36.077  11.778  1.00  9.51           C  
ATOM   1072  C   ILE A 134      29.287  37.185  11.517  1.00  9.23           C  
ATOM   1073  O   ILE A 134      30.261  37.317  12.308  1.00  9.31           O  
ATOM   1074  CB  ILE A 134      28.857  34.701  11.327  1.00  9.52           C  
ATOM   1075  CG1 ILE A 134      29.200  34.701   9.805  1.00  6.59           C  
ATOM   1076  CG2 ILE A 134      27.925  33.580  11.759  1.00  9.53           C  
ATOM   1077  CD1 ILE A 134      30.740  35.060   9.538  1.00  7.12           C  
ATOM   1078  N   TYR A 135      29.058  37.992  10.446  1.00  9.13           N  
ATOM   1079  CA  TYR A 135      30.109  38.946  10.011  1.00  9.81           C  
ATOM   1080  C   TYR A 135      30.219  40.142  10.958  1.00 10.67           C  
ATOM   1081  O   TYR A 135      29.240  40.489  11.653  1.00 12.05           O  
ATOM   1082  CB  TYR A 135      29.912  39.364   8.529  1.00  9.17           C  
ATOM   1083  CG  TYR A 135      30.181  38.226   7.556  1.00  9.85           C  
ATOM   1084  CD1 TYR A 135      31.498  37.812   7.246  1.00  6.78           C  
ATOM   1085  CD2 TYR A 135      29.114  37.567   6.920  1.00 11.81           C  
ATOM   1086  CE1 TYR A 135      31.740  36.807   6.318  1.00  8.38           C  
ATOM   1087  CE2 TYR A 135      29.344  36.551   5.977  1.00 10.94           C  
ATOM   1088  CZ  TYR A 135      30.675  36.172   5.705  1.00  8.93           C  
ATOM   1089  OH  TYR A 135      30.966  35.180   4.805  1.00  9.32           O  
ATOM   1090  N   PRO A 136      31.425  40.756  11.029  1.00 11.69           N  
ATOM   1091  CA  PRO A 136      31.683  41.793  12.074  1.00 12.90           C  
ATOM   1092  C   PRO A 136      30.879  42.997  11.765  1.00 13.49           C  
ATOM   1093  O   PRO A 136      30.774  43.350  10.589  1.00 13.25           O  
ATOM   1094  CB  PRO A 136      33.134  42.195  11.864  1.00 13.57           C  
ATOM   1095  CG  PRO A 136      33.695  41.268  10.893  1.00 13.29           C  
ATOM   1096  CD  PRO A 136      32.619  40.483  10.201  1.00 11.62           C  
ATOM   1097  N   GLU A 137      30.276  43.573  12.811  1.00 15.58           N  
ATOM   1098  CA  GLU A 137      29.459  44.746  12.671  1.00 18.19           C  
ATOM   1099  C   GLU A 137      30.263  45.864  11.976  1.00 16.93           C  
ATOM   1100  O   GLU A 137      29.691  46.611  11.183  1.00 16.18           O  
ATOM   1101  CB  GLU A 137      28.900  45.203  14.024  1.00 18.39           C  
ATOM   1102  CG  GLU A 137      27.870  46.309  13.926  1.00 20.07           C  
ATOM   1103  CD  GLU A 137      27.429  46.839  15.315  1.00 23.74           C  
ATOM   1104  OE1 GLU A 137      27.759  46.206  16.344  1.00 29.89           O  
ATOM   1105  OE2 GLU A 137      26.713  47.857  15.384  1.00 28.05           O1-
ATOM   1106  N   PHE A 138      31.572  45.958  12.244  1.00 17.69           N  
ATOM   1107  CA  PHE A 138      32.365  47.070  11.689  1.00 17.02           C  
ATOM   1108  C   PHE A 138      32.619  47.004  10.187  1.00 17.54           C  
ATOM   1109  O   PHE A 138      33.101  47.988   9.605  1.00 19.20           O  
ATOM   1110  CB  PHE A 138      33.705  47.259  12.417  1.00 18.13           C  
ATOM   1111  CG  PHE A 138      34.574  46.029  12.423  1.00 18.65           C  
ATOM   1112  CD1 PHE A 138      35.419  45.726  11.329  1.00 19.91           C  
ATOM   1113  CD2 PHE A 138      34.545  45.141  13.522  1.00 19.17           C  
ATOM   1114  CE1 PHE A 138      36.225  44.560  11.344  1.00 18.46           C  
ATOM   1115  CE2 PHE A 138      35.363  44.015  13.536  1.00 18.65           C  
ATOM   1116  CZ  PHE A 138      36.180  43.702  12.456  1.00 19.04           C  
ATOM   1117  N   LYS A 139      32.357  45.848   9.572  1.00 17.79           N  
ATOM   1118  CA  LYS A 139      32.394  45.679   8.108  1.00 17.19           C  
ATOM   1119  C   LYS A 139      31.058  46.027   7.426  1.00 15.55           C  
ATOM   1120  O   LYS A 139      30.961  45.921   6.212  1.00 14.72           O  
ATOM   1121  CB  LYS A 139      32.822  44.264   7.699  1.00 18.38           C  
ATOM   1122  CG  LYS A 139      34.279  43.906   8.101  1.00 20.46           C  
ATOM   1123  CD  LYS A 139      34.975  43.051   7.050  1.00 25.55           C  
ATOM   1124  CE  LYS A 139      36.463  42.861   7.343  1.00 27.35           C  
ATOM   1125  NZ  LYS A 139      37.249  44.063   6.848  1.00 32.79           N1+
ATOM   1126  N   GLN A 140      30.064  46.438   8.209  1.00 15.14           N  
ATOM   1127  CA  GLN A 140      28.660  46.570   7.764  1.00 15.06           C  
ATOM   1128  C   GLN A 140      28.031  47.905   8.154  1.00 16.69           C  
ATOM   1129  O   GLN A 140      26.815  48.013   8.330  1.00 15.93           O  
ATOM   1130  CB  GLN A 140      27.836  45.428   8.278  1.00 15.62           C  
ATOM   1131  CG  GLN A 140      28.274  44.095   7.700  1.00 15.41           C  
ATOM   1132  CD  GLN A 140      27.621  42.945   8.402  1.00 15.96           C  
ATOM   1133  NE2 GLN A 140      28.289  42.386   9.433  1.00 14.87           N  
ATOM   1134  OE1 GLN A 140      26.498  42.602   8.071  1.00 13.39           O  
ATOM   1135  N   LEU A 141      28.876  48.935   8.175  1.00 18.26           N  
ATOM   1136  CA  LEU A 141      28.501  50.222   8.745  1.00 20.75           C  
ATOM   1137  C   LEU A 141      28.019  51.222   7.696  1.00 21.53           C  
ATOM   1138  O   LEU A 141      27.497  52.302   8.049  1.00 21.09           O  
ATOM   1139  CB  LEU A 141      29.713  50.828   9.482  1.00 21.44           C  
ATOM   1140  CG  LEU A 141      30.233  50.021  10.690  1.00 24.09           C  
ATOM   1141  CD1 LEU A 141      31.455  50.706  11.272  1.00 25.31           C  
ATOM   1142  CD2 LEU A 141      29.173  49.849  11.756  1.00 24.74           C  
ATOM   1143  N   GLU A 142      28.236  50.880   6.430  1.00 21.14           N  
ATOM   1144  CA  GLU A 142      27.892  51.754   5.294  1.00 23.25           C  
ATOM   1145  C   GLU A 142      26.838  51.090   4.402  1.00 22.44           C  
ATOM   1146  O   GLU A 142      26.431  49.971   4.662  1.00 21.22           O  
ATOM   1147  CB  GLU A 142      29.117  52.058   4.438  1.00 24.05           C  
ATOM   1148  CG  GLU A 142      30.387  52.417   5.202  1.00 28.96           C  
ATOM   1149  CD  GLU A 142      30.311  53.763   5.863  1.00 36.27           C  
ATOM   1150  OE1 GLU A 142      29.650  54.696   5.313  1.00 39.06           O  
ATOM   1151  OE2 GLU A 142      30.930  53.892   6.948  1.00 39.72           O1-
ATOM   1152  N   THR A 143      26.384  51.817   3.372  1.00 23.08           N  
ATOM   1153  CA  THR A 143      25.384  51.315   2.406  1.00 22.05           C  
ATOM   1154  C   THR A 143      26.043  50.920   1.087  1.00 22.00           C  
ATOM   1155  O   THR A 143      25.373  50.456   0.151  1.00 22.64           O  
ATOM   1156  CB  THR A 143      24.315  52.392   2.099  1.00 21.99           C  
ATOM   1157  CG2 THR A 143      23.595  52.823   3.367  1.00 21.87           C  
ATOM   1158  OG1 THR A 143      24.988  53.536   1.527  1.00 20.83           O  
ATOM   1159  N   THR A 144      27.353  51.112   0.988  1.00 21.68           N  
ATOM   1160  CA  THR A 144      28.125  50.608  -0.145  1.00 22.15           C  
ATOM   1161  C   THR A 144      29.435  50.009   0.366  1.00 21.49           C  
ATOM   1162  O   THR A 144      29.839  50.293   1.507  1.00 21.23           O  
ATOM   1163  CB  THR A 144      28.475  51.717  -1.170  1.00 22.95           C  
ATOM   1164  CG2 THR A 144      27.218  52.255  -1.847  1.00 24.79           C  
ATOM   1165  OG1 THR A 144      29.142  52.768  -0.477  1.00 22.38           O  
ATOM   1166  N   ASN A 145      30.079  49.213  -0.493  1.00 20.27           N  
ATOM   1167  CA  ASN A 145      31.323  48.524  -0.187  1.00 21.29           C  
ATOM   1168  C   ASN A 145      31.166  47.678   1.099  1.00 20.54           C  
ATOM   1169  O   ASN A 145      31.923  47.800   2.063  1.00 21.65           O  
ATOM   1170  CB  ASN A 145      32.407  49.587  -0.068  1.00 21.40           C  
ATOM   1171  CG  ASN A 145      32.481  50.434  -1.324  1.00 25.27           C  
ATOM   1172  ND2 ASN A 145      32.083  51.728  -1.218  1.00 25.65           N  
ATOM   1173  OD1 ASN A 145      32.845  49.917  -2.410  1.00 29.55           O  
ATOM   1174  N   VAL A 146      30.130  46.852   1.100  1.00 18.64           N  
ATOM   1175  CA  VAL A 146      29.800  46.035   2.263  1.00 17.91           C  
ATOM   1176  C   VAL A 146      29.574  44.592   1.836  1.00 18.13           C  
ATOM   1177  O   VAL A 146      28.824  43.863   2.496  1.00 17.30           O  
ATOM   1178  CB  VAL A 146      28.572  46.564   3.027  1.00 17.45           C  
ATOM   1179  CG1 VAL A 146      28.939  47.837   3.806  1.00 17.97           C  
ATOM   1180  CG2 VAL A 146      27.378  46.793   2.051  1.00 16.83           C  
ATOM   1181  N   SER A 147      30.206  44.183   0.730  1.00 17.47           N  
ATOM   1182  CA  SER A 147      30.155  42.774   0.363  1.00 18.53           C  
ATOM   1183  C   SER A 147      31.069  41.990   1.323  1.00 17.57           C  
ATOM   1184  O   SER A 147      32.150  42.471   1.696  1.00 18.68           O  
ATOM   1185  CB  SER A 147      30.539  42.537  -1.106  1.00 19.41           C  
ATOM   1186  OG  SER A 147      31.842  43.016  -1.399  1.00 19.31           O  
ATOM   1187  N   LEU A 148      30.618  40.813   1.739  1.00 14.77           N  
ATOM   1188  CA  LEU A 148      31.258  40.071   2.829  1.00 13.64           C  
ATOM   1189  C   LEU A 148      31.831  38.799   2.278  1.00 13.35           C  
ATOM   1190  O   LEU A 148      31.080  37.879   1.880  1.00 13.73           O  
ATOM   1191  CB  LEU A 148      30.223  39.729   3.934  1.00 14.01           C  
ATOM   1192  CG  LEU A 148      29.634  41.003   4.584  1.00 12.46           C  
ATOM   1193  CD1 LEU A 148      28.351  40.713   5.362  1.00 14.53           C  
ATOM   1194  CD2 LEU A 148      30.667  41.798   5.425  1.00 13.83           C  
ATOM   1195  N   LYS A 149      33.158  38.747   2.217  1.00 13.32           N  
ATOM   1196  CA  LYS A 149      33.812  37.485   1.875  1.00 12.44           C  
ATOM   1197  C   LYS A 149      34.107  36.669   3.125  1.00 10.88           C  
ATOM   1198  O   LYS A 149      34.157  37.196   4.225  1.00 10.20           O  
ATOM   1199  CB  LYS A 149      35.039  37.674   1.004  1.00 13.86           C  
ATOM   1200  CG  LYS A 149      36.129  38.424   1.628  1.00 18.29           C  
ATOM   1201  CD  LYS A 149      37.426  38.247   0.732  1.00 22.64           C  
ATOM   1202  CE  LYS A 149      38.609  39.028   1.308  1.00 29.17           C  
ATOM   1203  NZ  LYS A 149      38.224  40.423   1.797  1.00 32.32           N1+
ATOM   1204  N   GLU A 150      34.271  35.365   2.957  1.00 10.01           N  
ATOM   1205  CA  GLU A 150      34.245  34.482   4.109  1.00  9.58           C  
ATOM   1206  C   GLU A 150      35.325  34.785   5.135  1.00 10.65           C  
ATOM   1207  O   GLU A 150      35.091  34.706   6.386  1.00 11.41           O  
ATOM   1208  CB  GLU A 150      34.327  33.034   3.609  1.00  9.55           C  
ATOM   1209  CG  GLU A 150      32.993  32.541   2.937  1.00 10.00           C  
ATOM   1210  CD  GLU A 150      32.816  32.929   1.419  1.00 12.07           C  
ATOM   1211  OE1 GLU A 150      33.551  33.803   0.859  1.00 15.17           O  
ATOM   1212  OE2 GLU A 150      31.898  32.336   0.799  1.00 10.94           O1-
ATOM   1213  N   SER A 151      36.505  35.173   4.634  1.00 12.46           N  
ATOM   1214  CA  SER A 151      37.628  35.465   5.491  1.00 12.74           C  
ATOM   1215  C   SER A 151      37.391  36.730   6.346  1.00 13.71           C  
ATOM   1216  O   SER A 151      38.119  36.947   7.329  1.00 14.26           O  
ATOM   1217  CB  SER A 151      38.905  35.593   4.658  1.00 12.07           C  
ATOM   1218  OG  SER A 151      38.773  36.642   3.732  1.00 14.78           O  
ATOM   1219  N   ASP A 152      36.378  37.532   5.991  1.00 12.59           N  
ATOM   1220  CA  ASP A 152      35.975  38.705   6.764  1.00 12.15           C  
ATOM   1221  C   ASP A 152      35.400  38.341   8.153  1.00 11.26           C  
ATOM   1222  O   ASP A 152      35.225  39.214   8.969  1.00 12.78           O  
ATOM   1223  CB  ASP A 152      34.887  39.510   6.032  1.00 12.15           C  
ATOM   1224  CG  ASP A 152      35.442  40.354   4.820  1.00 15.57           C  
ATOM   1225  OD1 ASP A 152      36.681  40.633   4.762  1.00 15.74           O  
ATOM   1226  OD2 ASP A 152      34.622  40.745   3.941  1.00 14.65           O1-
ATOM   1227  N   ALA A 153      35.090  37.060   8.407  1.00 10.51           N  
ATOM   1228  CA  ALA A 153      34.430  36.624   9.661  1.00  9.36           C  
ATOM   1229  C   ALA A 153      35.318  36.894  10.873  1.00  9.85           C  
ATOM   1230  O   ALA A 153      34.812  37.202  11.956  1.00  9.36           O  
ATOM   1231  CB  ALA A 153      34.110  35.098   9.585  1.00  9.74           C  
ATOM   1232  N   TRP A 154      36.636  36.782  10.667  1.00 11.08           N  
ATOM   1233  CA  TRP A 154      37.647  36.857  11.769  1.00 11.11           C  
ATOM   1234  C   TRP A 154      38.728  37.874  11.386  1.00 12.21           C  
ATOM   1235  O   TRP A 154      39.184  37.850  10.260  1.00 11.91           O  
ATOM   1236  CB  TRP A 154      38.313  35.495  11.975  1.00 11.73           C  
ATOM   1237  CG  TRP A 154      37.372  34.420  12.392  1.00 12.36           C  
ATOM   1238  CD1 TRP A 154      36.749  33.500  11.569  1.00 12.14           C  
ATOM   1239  CD2 TRP A 154      36.895  34.174  13.716  1.00 10.98           C  
ATOM   1240  CE2 TRP A 154      36.027  33.034  13.645  1.00 10.33           C  
ATOM   1241  CE3 TRP A 154      37.159  34.741  14.971  1.00 12.17           C  
ATOM   1242  NE1 TRP A 154      35.945  32.659  12.320  1.00 14.72           N  
ATOM   1243  CZ2 TRP A 154      35.373  32.518  14.769  1.00 11.27           C  
ATOM   1244  CZ3 TRP A 154      36.488  34.201  16.105  1.00 13.05           C  
ATOM   1245  CH2 TRP A 154      35.628  33.103  15.990  1.00 12.20           C  
ATOM   1246  N   PRO A 155      39.133  38.776  12.304  1.00 12.45           N  
ATOM   1247  CA  PRO A 155      38.675  39.004  13.683  1.00 12.90           C  
ATOM   1248  C   PRO A 155      37.176  39.294  13.750  1.00 11.80           C  
ATOM   1249  O   PRO A 155      36.612  40.036  12.911  1.00 12.23           O  
ATOM   1250  CB  PRO A 155      39.515  40.208  14.142  1.00 13.71           C  
ATOM   1251  CG  PRO A 155      40.749  40.103  13.341  1.00 14.43           C  
ATOM   1252  CD  PRO A 155      40.308  39.599  11.979  1.00 13.10           C  
ATOM   1253  N   ALA A 156      36.543  38.714  14.767  1.00 10.19           N  
ATOM   1254  CA  ALA A 156      35.066  38.672  14.809  1.00  9.30           C  
ATOM   1255  C   ALA A 156      34.418  39.755  15.664  1.00 10.22           C  
ATOM   1256  O   ALA A 156      34.932  40.088  16.747  1.00 10.97           O  
ATOM   1257  CB  ALA A 156      34.602  37.257  15.259  1.00  8.73           C  
ATOM   1258  N   GLU A 157      33.257  40.268  15.231  1.00 10.31           N  
ATOM   1259  CA  GLU A 157      32.446  41.060  16.139  1.00 11.73           C  
ATOM   1260  C   GLU A 157      30.965  41.093  15.679  1.00 11.98           C  
ATOM   1261  O   GLU A 157      30.481  42.143  15.274  1.00 13.08           O  
ATOM   1262  CB  GLU A 157      33.048  42.474  16.263  1.00 11.74           C  
ATOM   1263  CG  GLU A 157      32.541  43.237  17.493  1.00 17.49           C  
ATOM   1264  CD  GLU A 157      33.448  44.385  17.903  1.00 24.15           C  
ATOM   1265  OE1 GLU A 157      34.375  44.763  17.157  1.00 28.17           O  
ATOM   1266  OE2 GLU A 157      33.219  44.937  18.993  1.00 28.35           O1-
ATOM   1267  N   PRO A 158      30.246  39.941  15.734  1.00 13.44           N  
ATOM   1268  CA  PRO A 158      28.824  39.996  15.291  1.00 13.33           C  
ATOM   1269  C   PRO A 158      27.989  41.019  16.100  1.00 13.98           C  
ATOM   1270  O   PRO A 158      28.203  41.190  17.309  1.00 13.62           O  
ATOM   1271  CB  PRO A 158      28.290  38.585  15.549  1.00 14.13           C  
ATOM   1272  CG  PRO A 158      29.511  37.725  15.758  1.00 15.03           C  
ATOM   1273  CD  PRO A 158      30.615  38.626  16.275  1.00 12.03           C  
ATOM   1274  N   GLN A 159      27.050  41.693  15.444  1.00 13.62           N  
ATOM   1275  CA  GLN A 159      26.176  42.637  16.117  1.00 15.56           C  
ATOM   1276  C   GLN A 159      25.314  42.035  17.241  1.00 15.70           C  
ATOM   1277  O   GLN A 159      25.140  42.669  18.315  1.00 16.57           O  
ATOM   1278  CB  GLN A 159      25.292  43.374  15.110  1.00 15.53           C  
ATOM   1279  CG  GLN A 159      24.651  44.603  15.680  1.00 18.23           C  
ATOM   1280  CD  GLN A 159      24.043  45.454  14.586  1.00 21.30           C  
ATOM   1281  NE2 GLN A 159      24.565  46.671  14.382  1.00 26.63           N  
ATOM   1282  OE1 GLN A 159      23.115  45.017  13.930  1.00 23.93           O  
ATOM   1283  N   ASP A 160      24.809  40.813  17.033  1.00 13.11           N  
ATOM   1284  CA  ASP A 160      23.835  40.281  17.968  1.00 12.26           C  
ATOM   1285  C   ASP A 160      24.305  38.947  18.497  1.00 11.74           C  
ATOM   1286  O   ASP A 160      25.232  38.367  17.941  1.00 12.43           O  
ATOM   1287  CB  ASP A 160      22.460  40.087  17.256  1.00 13.34           C  
ATOM   1288  CG  ASP A 160      21.946  41.354  16.604  1.00 16.32           C  
ATOM   1289  OD1 ASP A 160      21.927  42.439  17.277  1.00 18.85           O  
ATOM   1290  OD2 ASP A 160      21.507  41.229  15.419  1.00 19.45           O1-
ATOM   1291  N   ALA A 161      23.641  38.461  19.554  1.00 10.67           N  
ATOM   1292  CA  ALA A 161      23.917  37.137  20.153  1.00  9.30           C  
ATOM   1293  C   ALA A 161      23.654  36.058  19.127  1.00  9.21           C  
ATOM   1294  O   ALA A 161      24.388  35.090  19.061  1.00  9.45           O  
ATOM   1295  CB  ALA A 161      23.056  36.938  21.356  1.00  9.41           C  
ATOM   1296  N   TYR A 162      22.608  36.227  18.322  1.00  9.81           N  
ATOM   1297  CA  TYR A 162      22.296  35.310  17.238  1.00  9.80           C  
ATOM   1298  C   TYR A 162      23.542  34.995  16.384  1.00  9.85           C  
ATOM   1299  O   TYR A 162      23.843  33.818  16.134  1.00  9.59           O  
ATOM   1300  CB  TYR A 162      21.170  35.909  16.337  1.00 11.12           C  
ATOM   1301  CG  TYR A 162      20.876  35.077  15.107  1.00 11.00           C  
ATOM   1302  CD1 TYR A 162      19.990  33.979  15.155  1.00 11.26           C  
ATOM   1303  CD2 TYR A 162      21.517  35.356  13.913  1.00 14.82           C  
ATOM   1304  CE1 TYR A 162      19.706  33.263  14.029  1.00 12.03           C  
ATOM   1305  CE2 TYR A 162      21.269  34.619  12.781  1.00 14.76           C  
ATOM   1306  CZ  TYR A 162      20.392  33.565  12.839  1.00 13.73           C  
ATOM   1307  OH  TYR A 162      20.180  32.862  11.698  1.00 18.26           O  
ATOM   1308  N   GLY A 163      24.247  36.047  15.946  1.00  9.40           N  
ATOM   1309  CA  GLY A 163      25.429  35.931  15.083  1.00 10.58           C  
ATOM   1310  C   GLY A 163      26.564  35.183  15.757  1.00 11.35           C  
ATOM   1311  O   GLY A 163      27.265  34.359  15.146  1.00 10.61           O  
ATOM   1312  N   LEU A 164      26.740  35.495  17.039  1.00 11.11           N  
ATOM   1313  CA  LEU A 164      27.838  34.945  17.813  1.00 10.14           C  
ATOM   1314  C   LEU A 164      27.591  33.435  18.024  1.00 10.02           C  
ATOM   1315  O   LEU A 164      28.514  32.652  17.956  1.00  9.21           O  
ATOM   1316  CB  LEU A 164      27.968  35.710  19.142  1.00 11.25           C  
ATOM   1317  CG  LEU A 164      29.117  35.130  20.045  1.00 11.29           C  
ATOM   1318  CD1 LEU A 164      30.514  35.022  19.323  1.00 12.03           C  
ATOM   1319  CD2 LEU A 164      29.250  35.984  21.333  1.00 11.81           C  
ATOM   1320  N   GLU A 165      26.331  33.063  18.268  1.00  9.47           N  
ATOM   1321  CA  GLU A 165      25.964  31.665  18.394  1.00  8.85           C  
ATOM   1322  C   GLU A 165      26.291  30.897  17.103  1.00  8.70           C  
ATOM   1323  O   GLU A 165      26.905  29.851  17.157  1.00  8.94           O  
ATOM   1324  CB  GLU A 165      24.470  31.517  18.731  1.00 10.62           C  
ATOM   1325  CG  GLU A 165      24.071  30.075  19.102  1.00 10.27           C  
ATOM   1326  CD  GLU A 165      23.913  29.083  17.963  1.00 12.67           C  
ATOM   1327  OE1 GLU A 165      23.309  29.490  16.949  1.00 12.52           O  
ATOM   1328  OE2 GLU A 165      24.345  27.876  18.120  1.00 12.38           O1-
ATOM   1329  N   LYS A 166      25.856  31.424  15.954  1.00  8.56           N  
ATOM   1330  CA  LYS A 166      26.176  30.803  14.659  1.00  8.30           C  
ATOM   1331  C   LYS A 166      27.685  30.591  14.543  1.00  9.32           C  
ATOM   1332  O   LYS A 166      28.133  29.475  14.221  1.00 10.38           O  
ATOM   1333  CB  LYS A 166      25.666  31.671  13.493  1.00  8.93           C  
ATOM   1334  CG  LYS A 166      24.101  31.716  13.414  1.00  8.24           C  
ATOM   1335  CD  LYS A 166      23.527  30.345  13.215  1.00  9.86           C  
ATOM   1336  CE  LYS A 166      22.004  30.413  12.855  1.00 11.45           C  
ATOM   1337  NZ  LYS A 166      21.505  28.986  12.719  1.00 10.25           N1+
ATOM   1338  N   LEU A 167      28.460  31.653  14.800  1.00  9.01           N  
ATOM   1339  CA  LEU A 167      29.921  31.628  14.620  1.00 11.35           C  
ATOM   1340  C   LEU A 167      30.582  30.549  15.500  1.00 10.84           C  
ATOM   1341  O   LEU A 167      31.451  29.788  15.056  1.00 11.24           O  
ATOM   1342  CB  LEU A 167      30.468  33.021  14.976  1.00 11.74           C  
ATOM   1343  CG  LEU A 167      31.900  33.318  14.539  1.00 11.51           C  
ATOM   1344  CD1 LEU A 167      32.174  32.998  13.065  1.00 12.43           C  
ATOM   1345  CD2 LEU A 167      32.256  34.747  14.915  1.00 14.25           C  
ATOM   1346  N   ALA A 168      30.163  30.498  16.771  1.00 10.62           N  
ATOM   1347  CA  ALA A 168      30.719  29.496  17.721  1.00  9.82           C  
ATOM   1348  C   ALA A 168      30.381  28.089  17.236  1.00 10.33           C  
ATOM   1349  O   ALA A 168      31.211  27.178  17.293  1.00 10.05           O  
ATOM   1350  CB  ALA A 168      30.234  29.736  19.142  1.00  9.57           C  
ATOM   1351  N   THR A 169      29.186  27.927  16.657  1.00  9.32           N  
ATOM   1352  CA  THR A 169      28.807  26.570  16.205  1.00  9.90           C  
ATOM   1353  C   THR A 169      29.608  26.194  14.941  1.00  8.18           C  
ATOM   1354  O   THR A 169      29.965  25.033  14.716  1.00  7.25           O  
ATOM   1355  CB  THR A 169      27.278  26.424  16.032  1.00  9.96           C  
ATOM   1356  CG2 THR A 169      26.942  25.008  15.477  1.00  9.66           C  
ATOM   1357  OG1 THR A 169      26.671  26.560  17.330  1.00 10.37           O  
ATOM   1358  N   GLU A 170      29.905  27.199  14.122  1.00  7.97           N  
ATOM   1359  CA  GLU A 170      30.778  26.959  12.946  1.00  8.45           C  
ATOM   1360  C   GLU A 170      32.095  26.337  13.375  1.00  8.60           C  
ATOM   1361  O   GLU A 170      32.582  25.355  12.771  1.00  9.28           O  
ATOM   1362  CB  GLU A 170      31.102  28.246  12.211  1.00  8.71           C  
ATOM   1363  CG  GLU A 170      29.937  28.883  11.465  1.00  8.53           C  
ATOM   1364  CD  GLU A 170      30.423  30.043  10.562  1.00 10.25           C  
ATOM   1365  OE1 GLU A 170      31.637  30.397  10.592  1.00 10.72           O  
ATOM   1366  OE2 GLU A 170      29.576  30.629   9.862  1.00  9.80           O1-
ATOM   1367  N   GLU A 171      32.685  26.940  14.397  1.00  7.39           N  
ATOM   1368  CA  GLU A 171      33.971  26.475  14.937  1.00  8.23           C  
ATOM   1369  C   GLU A 171      33.804  25.074  15.556  1.00  7.90           C  
ATOM   1370  O   GLU A 171      34.708  24.224  15.424  1.00  8.77           O  
ATOM   1371  CB  GLU A 171      34.481  27.516  15.949  1.00  9.70           C  
ATOM   1372  CG  GLU A 171      34.929  28.808  15.248  1.00 10.11           C  
ATOM   1373  CD  GLU A 171      36.062  28.515  14.239  1.00  9.76           C  
ATOM   1374  OE1 GLU A 171      37.087  27.927  14.643  1.00 12.86           O  
ATOM   1375  OE2 GLU A 171      35.932  28.822  13.040  1.00 11.82           O1-
ATOM   1376  N   LEU A 172      32.663  24.802  16.236  1.00  7.82           N  
ATOM   1377  CA  LEU A 172      32.424  23.487  16.842  1.00  8.90           C  
ATOM   1378  C   LEU A 172      32.375  22.441  15.730  1.00  8.04           C  
ATOM   1379  O   LEU A 172      32.993  21.357  15.830  1.00  7.85           O  
ATOM   1380  CB  LEU A 172      31.074  23.476  17.627  1.00  7.15           C  
ATOM   1381  CG  LEU A 172      30.756  22.157  18.350  1.00  9.55           C  
ATOM   1382  CD1 LEU A 172      31.748  21.912  19.516  1.00  8.86           C  
ATOM   1383  CD2 LEU A 172      29.293  22.309  18.878  1.00 11.02           C  
ATOM   1384  N   CYS A 173      31.643  22.773  14.659  1.00  8.74           N  
ATOM   1385  CA  CYS A 173      31.494  21.831  13.527  1.00  9.94           C  
ATOM   1386  C   CYS A 173      32.871  21.547  12.893  1.00  9.19           C  
ATOM   1387  O   CYS A 173      33.224  20.358  12.643  1.00  8.70           O  
ATOM   1388  CB  CYS A 173      30.556  22.424  12.486  1.00  9.42           C  
ATOM   1389  SG  CYS A 173      28.863  22.315  13.035  1.00 13.49           S  
ATOM   1390  N   LYS A 174      33.665  22.605  12.673  1.00  8.32           N  
ATOM   1391  CA  LYS A 174      35.017  22.423  12.050  1.00  9.37           C  
ATOM   1392  C   LYS A 174      35.929  21.527  12.947  1.00  9.85           C  
ATOM   1393  O   LYS A 174      36.628  20.617  12.457  1.00 10.69           O  
ATOM   1394  CB  LYS A 174      35.690  23.770  11.802  1.00  9.69           C  
ATOM   1395  CG  LYS A 174      35.005  24.551  10.587  1.00 11.19           C  
ATOM   1396  CD  LYS A 174      35.311  26.049  10.679  1.00 13.10           C  
ATOM   1397  CE  LYS A 174      36.832  26.258  10.722  1.00 14.29           C  
ATOM   1398  NZ  LYS A 174      37.267  27.711  10.861  1.00 11.81           N1+
ATOM   1399  N   HIS A 175      35.847  21.755  14.264  1.00  7.16           N  
ATOM   1400  CA  HIS A 175      36.616  20.973  15.226  1.00  8.86           C  
ATOM   1401  C   HIS A 175      36.146  19.535  15.222  1.00  7.70           C  
ATOM   1402  O   HIS A 175      36.975  18.586  15.287  1.00  8.48           O  
ATOM   1403  CB  HIS A 175      36.518  21.594  16.626  1.00  9.67           C  
ATOM   1404  CG  HIS A 175      37.394  22.802  16.779  1.00 10.02           C  
ATOM   1405  CD2 HIS A 175      37.126  24.067  17.173  1.00  9.65           C  
ATOM   1406  ND1 HIS A 175      38.753  22.751  16.531  1.00 11.92           N  
ATOM   1407  CE1 HIS A 175      39.273  23.956  16.722  1.00 13.10           C  
ATOM   1408  NE2 HIS A 175      38.310  24.768  17.122  1.00 10.26           N  
ATOM   1409  N   TYR A 176      34.822  19.331  15.180  1.00  8.82           N  
ATOM   1410  CA  TYR A 176      34.265  17.975  15.098  1.00  7.91           C  
ATOM   1411  C   TYR A 176      34.787  17.213  13.873  1.00  8.38           C  
ATOM   1412  O   TYR A 176      35.103  15.983  13.966  1.00  8.52           O  
ATOM   1413  CB  TYR A 176      32.701  17.944  15.115  1.00  7.81           C  
ATOM   1414  CG  TYR A 176      32.164  17.703  16.523  1.00  8.19           C  
ATOM   1415  CD1 TYR A 176      32.434  18.634  17.569  1.00  7.46           C  
ATOM   1416  CD2 TYR A 176      31.459  16.515  16.855  1.00  6.48           C  
ATOM   1417  CE1 TYR A 176      31.953  18.434  18.893  1.00 10.81           C  
ATOM   1418  CE2 TYR A 176      30.953  16.307  18.168  1.00 10.95           C  
ATOM   1419  CZ  TYR A 176      31.226  17.266  19.202  1.00 10.53           C  
ATOM   1420  OH  TYR A 176      30.771  17.044  20.498  1.00  9.98           O  
ATOM   1421  N   ASN A 177      34.865  17.925  12.760  1.00  8.36           N  
ATOM   1422  CA  ASN A 177      35.278  17.315  11.484  1.00 10.00           C  
ATOM   1423  C   ASN A 177      36.772  16.942  11.629  1.00  9.20           C  
ATOM   1424  O   ASN A 177      37.186  15.810  11.263  1.00 11.45           O  
ATOM   1425  CB  ASN A 177      35.009  18.342  10.364  1.00 10.12           C  
ATOM   1426  CG  ASN A 177      35.065  17.761   8.915  1.00 11.80           C  
ATOM   1427  ND2 ASN A 177      35.790  16.648   8.692  1.00 13.42           N  
ATOM   1428  OD1 ASN A 177      34.472  18.380   7.990  1.00 12.98           O  
ATOM   1429  N   LYS A 178      37.579  17.844  12.190  1.00  9.29           N  
ATOM   1430  CA  LYS A 178      39.005  17.537  12.442  1.00 10.40           C  
ATOM   1431  C   LYS A 178      39.262  16.388  13.425  1.00 11.41           C  
ATOM   1432  O   LYS A 178      40.088  15.517  13.171  1.00 13.50           O  
ATOM   1433  CB  LYS A 178      39.791  18.758  12.890  1.00 10.74           C  
ATOM   1434  CG  LYS A 178      39.931  19.762  11.776  1.00 12.74           C  
ATOM   1435  CD  LYS A 178      40.551  21.027  12.368  1.00 20.64           C  
ATOM   1436  CE  LYS A 178      40.625  22.108  11.330  1.00 27.24           C  
ATOM   1437  NZ  LYS A 178      39.274  22.643  10.953  1.00 31.12           N1+
ATOM   1438  N   ASP A 179      38.554  16.412  14.550  1.00 10.92           N  
ATOM   1439  CA  ASP A 179      38.823  15.482  15.663  1.00 11.46           C  
ATOM   1440  C   ASP A 179      38.252  14.104  15.363  1.00 10.98           C  
ATOM   1441  O   ASP A 179      38.831  13.088  15.771  1.00 11.25           O  
ATOM   1442  CB  ASP A 179      38.208  15.997  16.967  1.00 10.95           C  
ATOM   1443  CG  ASP A 179      38.918  17.248  17.512  1.00 11.21           C  
ATOM   1444  OD1 ASP A 179      40.010  17.648  17.030  1.00 12.72           O  
ATOM   1445  OD2 ASP A 179      38.421  17.761  18.521  1.00 11.11           O1-
ATOM   1446  N   PHE A 180      37.088  14.053  14.729  1.00 11.33           N  
ATOM   1447  CA  PHE A 180      36.343  12.757  14.650  1.00 11.23           C  
ATOM   1448  C   PHE A 180      36.019  12.262  13.246  1.00 11.90           C  
ATOM   1449  O   PHE A 180      35.472  11.137  13.085  1.00 12.46           O  
ATOM   1450  CB  PHE A 180      35.011  12.849  15.410  1.00 11.58           C  
ATOM   1451  CG  PHE A 180      35.138  13.452  16.767  1.00  8.87           C  
ATOM   1452  CD1 PHE A 180      36.033  12.910  17.710  1.00  9.20           C  
ATOM   1453  CD2 PHE A 180      34.457  14.619  17.072  1.00  8.72           C  
ATOM   1454  CE1 PHE A 180      36.186  13.513  19.007  1.00  9.17           C  
ATOM   1455  CE2 PHE A 180      34.578  15.200  18.372  1.00  8.80           C  
ATOM   1456  CZ  PHE A 180      35.441  14.649  19.319  1.00 11.03           C  
ATOM   1457  N   GLY A 181      36.293  13.088  12.267  1.00 11.97           N  
ATOM   1458  CA  GLY A 181      36.064  12.696  10.855  1.00 14.82           C  
ATOM   1459  C   GLY A 181      34.636  12.761  10.315  1.00 14.70           C  
ATOM   1460  O   GLY A 181      34.371  12.313   9.210  1.00 17.83           O  
ATOM   1461  N   ILE A 182      33.711  13.334  11.073  1.00 14.45           N  
ATOM   1462  CA  ILE A 182      32.365  13.586  10.554  1.00 13.48           C  
ATOM   1463  C   ILE A 182      32.512  14.768   9.582  1.00 13.89           C  
ATOM   1464  O   ILE A 182      33.131  15.792   9.892  1.00 14.47           O  
ATOM   1465  CB  ILE A 182      31.364  13.843  11.737  1.00 13.28           C  
ATOM   1466  CG1 ILE A 182      29.985  14.262  11.223  1.00  9.62           C  
ATOM   1467  CG2 ILE A 182      31.926  14.913  12.709  1.00 13.27           C  
ATOM   1468  CD1 ILE A 182      28.950  14.240  12.311  1.00 14.19           C  
ATOM   1469  N   GLU A 183      32.000  14.612   8.374  1.00 12.67           N  
ATOM   1470  CA  GLU A 183      32.190  15.605   7.331  1.00 13.08           C  
ATOM   1471  C   GLU A 183      31.157  16.711   7.515  1.00 13.13           C  
ATOM   1472  O   GLU A 183      29.962  16.501   7.265  1.00 13.62           O  
ATOM   1473  CB  GLU A 183      32.088  14.917   5.950  1.00 12.84           C  
ATOM   1474  CG  GLU A 183      33.363  14.106   5.605  1.00 14.45           C  
ATOM   1475  CD  GLU A 183      34.629  15.001   5.527  1.00 17.84           C  
ATOM   1476  OE1 GLU A 183      34.544  16.163   5.068  1.00 16.10           O  
ATOM   1477  OE2 GLU A 183      35.729  14.515   5.933  1.00 19.35           O1-
ATOM   1478  N   CYS A 184      31.623  17.856   7.999  1.00 11.69           N  
ATOM   1479  CA  CYS A 184      30.747  19.012   8.210  1.00 11.32           C  
ATOM   1480  C   CYS A 184      30.792  19.979   7.056  1.00 11.58           C  
ATOM   1481  O   CYS A 184      31.864  20.224   6.457  1.00 11.54           O  
ATOM   1482  CB  CYS A 184      31.097  19.714   9.499  1.00 12.18           C  
ATOM   1483  SG  CYS A 184      30.729  18.630  10.914  1.00 12.89           S  
ATOM   1484  N   ARG A 185      29.618  20.539   6.765  1.00 10.02           N  
ATOM   1485  CA  ARG A 185      29.445  21.437   5.616  1.00 10.24           C  
ATOM   1486  C   ARG A 185      28.690  22.640   6.142  1.00  8.73           C  
ATOM   1487  O   ARG A 185      27.654  22.496   6.791  1.00  8.94           O  
ATOM   1488  CB  ARG A 185      28.675  20.686   4.526  1.00  9.80           C  
ATOM   1489  CG  ARG A 185      29.450  19.428   4.001  1.00  8.62           C  
ATOM   1490  CD  ARG A 185      30.731  19.900   3.263  1.00 10.03           C  
ATOM   1491  NE  ARG A 185      31.421  18.750   2.644  1.00 11.54           N  
ATOM   1492  CZ  ARG A 185      32.287  17.952   3.267  1.00 14.18           C  
ATOM   1493  NH1 ARG A 185      32.638  18.190   4.523  1.00 12.85           N1+
ATOM   1494  NH2 ARG A 185      32.813  16.897   2.621  1.00 15.30           N  
ATOM   1495  N   ILE A 186      29.214  23.829   5.895  1.00  9.37           N  
ATOM   1496  CA  ILE A 186      28.692  25.008   6.580  1.00  9.25           C  
ATOM   1497  C   ILE A 186      28.323  26.121   5.601  1.00  8.65           C  
ATOM   1498  O   ILE A 186      29.213  26.665   4.935  1.00  9.23           O  
ATOM   1499  CB  ILE A 186      29.704  25.559   7.616  1.00  9.59           C  
ATOM   1500  CG1 ILE A 186      30.036  24.494   8.658  1.00  7.81           C  
ATOM   1501  CG2 ILE A 186      29.175  26.858   8.252  1.00 10.27           C  
ATOM   1502  CD1 ILE A 186      31.366  24.669   9.267  1.00 11.24           C  
ATOM   1503  N   GLY A 187      27.040  26.468   5.537  1.00  8.56           N  
ATOM   1504  CA  GLY A 187      26.579  27.501   4.562  1.00  9.10           C  
ATOM   1505  C   GLY A 187      26.172  28.725   5.353  1.00  9.07           C  
ATOM   1506  O   GLY A 187      25.383  28.617   6.325  1.00 10.85           O  
ATOM   1507  N   ARG A 188      26.703  29.889   4.977  1.00  7.94           N  
ATOM   1508  CA  ARG A 188      26.274  31.135   5.593  1.00  8.61           C  
ATOM   1509  C   ARG A 188      25.172  31.760   4.742  1.00  8.77           C  
ATOM   1510  O   ARG A 188      25.427  32.322   3.634  1.00  9.24           O  
ATOM   1511  CB  ARG A 188      27.426  32.133   5.769  1.00  8.77           C  
ATOM   1512  CG  ARG A 188      28.523  31.669   6.760  1.00  9.40           C  
ATOM   1513  CD  ARG A 188      29.670  32.573   6.765  1.00  9.15           C  
ATOM   1514  NE  ARG A 188      30.679  32.163   7.752  1.00  9.90           N  
ATOM   1515  CZ  ARG A 188      31.969  32.497   7.720  1.00  9.71           C  
ATOM   1516  NH1 ARG A 188      32.453  33.234   6.718  1.00  9.52           N1+
ATOM   1517  NH2 ARG A 188      32.791  32.062   8.673  1.00  9.27           N  
ATOM   1518  N   PHE A 189      23.938  31.686   5.250  1.00  9.39           N  
ATOM   1519  CA  PHE A 189      22.792  32.156   4.444  1.00  9.28           C  
ATOM   1520  C   PHE A 189      22.702  33.698   4.495  1.00 10.34           C  
ATOM   1521  O   PHE A 189      22.804  34.326   5.565  1.00  9.88           O  
ATOM   1522  CB  PHE A 189      21.450  31.623   4.971  1.00 10.73           C  
ATOM   1523  CG  PHE A 189      21.273  30.135   4.845  1.00  8.50           C  
ATOM   1524  CD1 PHE A 189      22.004  29.396   3.919  1.00 11.05           C  
ATOM   1525  CD2 PHE A 189      20.267  29.499   5.577  1.00  9.81           C  
ATOM   1526  CE1 PHE A 189      21.771  27.976   3.787  1.00 10.39           C  
ATOM   1527  CE2 PHE A 189      20.050  28.116   5.474  1.00 11.81           C  
ATOM   1528  CZ  PHE A 189      20.782  27.367   4.564  1.00 12.49           C  
ATOM   1529  N   HIS A 190      22.415  34.283   3.346  1.00  8.98           N  
ATOM   1530  CA  HIS A 190      22.051  35.707   3.289  1.00  9.30           C  
ATOM   1531  C   HIS A 190      20.554  35.860   2.983  1.00  8.80           C  
ATOM   1532  O   HIS A 190      20.087  35.594   1.848  1.00  9.55           O  
ATOM   1533  CB  HIS A 190      22.891  36.453   2.261  1.00 10.28           C  
ATOM   1534  CG  HIS A 190      24.354  36.420   2.555  1.00  9.05           C  
ATOM   1535  CD2 HIS A 190      25.201  35.359   2.685  1.00  9.94           C  
ATOM   1536  ND1 HIS A 190      25.112  37.550   2.760  1.00 10.12           N  
ATOM   1537  CE1 HIS A 190      26.367  37.189   2.994  1.00  9.03           C  
ATOM   1538  NE2 HIS A 190      26.446  35.862   2.947  1.00  9.98           N  
ATOM   1539  N   ASN A 191      19.850  36.280   4.028  1.00 10.12           N  
ATOM   1540  CA  ASN A 191      18.396  36.610   4.066  1.00  9.01           C  
ATOM   1541  C   ASN A 191      17.519  35.845   3.040  1.00 10.53           C  
ATOM   1542  O   ASN A 191      17.203  36.345   1.944  1.00 10.34           O  
ATOM   1543  CB  ASN A 191      18.154  38.132   4.025  1.00  9.83           C  
ATOM   1544  CG  ASN A 191      16.833  38.495   4.634  1.00 10.35           C  
ATOM   1545  ND2 ASN A 191      16.756  39.670   5.226  1.00 13.01           N  
ATOM   1546  OD1 ASN A 191      15.897  37.687   4.639  1.00 12.19           O  
ATOM   1547  N   ILE A 192      17.218  34.588   3.405  1.00  9.37           N  
ATOM   1548  CA  ILE A 192      16.443  33.701   2.537  1.00 10.11           C  
ATOM   1549  C   ILE A 192      14.967  34.111   2.592  1.00  9.69           C  
ATOM   1550  O   ILE A 192      14.426  34.391   3.670  1.00  9.91           O  
ATOM   1551  CB  ILE A 192      16.597  32.195   2.954  1.00  9.35           C  
ATOM   1552  CG1 ILE A 192      18.094  31.865   3.236  1.00 10.42           C  
ATOM   1553  CG2 ILE A 192      15.942  31.310   1.855  1.00 12.44           C  
ATOM   1554  CD1 ILE A 192      19.027  32.141   1.995  1.00 10.26           C  
ATOM   1555  N   TYR A 193      14.331  34.179   1.429  1.00 10.26           N  
ATOM   1556  CA  TYR A 193      12.895  34.469   1.363  1.00 10.23           C  
ATOM   1557  C   TYR A 193      12.161  33.511   0.385  1.00  9.65           C  
ATOM   1558  O   TYR A 193      12.786  32.888  -0.495  1.00  8.57           O  
ATOM   1559  CB  TYR A 193      12.599  35.957   1.011  1.00 10.93           C  
ATOM   1560  CG  TYR A 193      13.005  36.207  -0.410  1.00 10.35           C  
ATOM   1561  CD1 TYR A 193      14.361  36.339  -0.765  1.00 11.04           C  
ATOM   1562  CD2 TYR A 193      12.033  36.246  -1.435  1.00 11.77           C  
ATOM   1563  CE1 TYR A 193      14.736  36.567  -2.114  1.00 12.54           C  
ATOM   1564  CE2 TYR A 193      12.391  36.402  -2.752  1.00  9.81           C  
ATOM   1565  CZ  TYR A 193      13.724  36.565  -3.100  1.00 12.01           C  
ATOM   1566  OH  TYR A 193      14.041  36.712  -4.446  1.00 14.51           O  
ATOM   1567  N   GLY A 194      10.840  33.462   0.494  1.00  9.20           N  
ATOM   1568  CA  GLY A 194      10.038  32.643  -0.426  1.00 11.20           C  
ATOM   1569  C   GLY A 194       8.764  32.089   0.174  1.00 11.44           C  
ATOM   1570  O   GLY A 194       8.438  32.328   1.381  1.00 10.31           O  
ATOM   1571  N   PRO A 195       7.992  31.361  -0.645  1.00 12.53           N  
ATOM   1572  CA  PRO A 195       6.784  30.699  -0.190  1.00 13.92           C  
ATOM   1573  C   PRO A 195       7.113  29.827   1.019  1.00 14.59           C  
ATOM   1574  O   PRO A 195       8.178  29.177   1.028  1.00 15.43           O  
ATOM   1575  CB  PRO A 195       6.417  29.785  -1.376  1.00 13.79           C  
ATOM   1576  CG  PRO A 195       6.932  30.500  -2.581  1.00 14.14           C  
ATOM   1577  CD  PRO A 195       8.257  31.107  -2.077  1.00 12.56           C  
ATOM   1578  N   PHE A 196       6.172  29.796   1.979  1.00 15.63           N  
ATOM   1579  CA  PHE A 196       6.305  29.138   3.303  1.00 16.15           C  
ATOM   1580  C   PHE A 196       7.072  29.926   4.372  1.00 17.24           C  
ATOM   1581  O   PHE A 196       7.107  29.520   5.531  1.00 18.41           O  
ATOM   1582  CB  PHE A 196       6.915  27.729   3.239  1.00 16.35           C  
ATOM   1583  CG  PHE A 196       6.203  26.736   2.302  1.00 16.62           C  
ATOM   1584  CD1 PHE A 196       4.998  27.019   1.649  1.00 19.03           C  
ATOM   1585  CD2 PHE A 196       6.802  25.476   2.096  1.00 18.12           C  
ATOM   1586  CE1 PHE A 196       4.393  26.058   0.809  1.00 19.58           C  
ATOM   1587  CE2 PHE A 196       6.231  24.505   1.266  1.00 17.96           C  
ATOM   1588  CZ  PHE A 196       5.019  24.776   0.617  1.00 17.62           C  
ATOM   1589  N   GLY A 197       7.714  31.023   3.981  1.00 16.23           N  
ATOM   1590  CA  GLY A 197       8.459  31.855   4.905  1.00 17.40           C  
ATOM   1591  C   GLY A 197       7.467  32.534   5.833  1.00 17.60           C  
ATOM   1592  O   GLY A 197       6.340  32.888   5.422  1.00 18.24           O  
ATOM   1593  N   THR A 198       7.866  32.730   7.080  1.00 16.50           N  
ATOM   1594  CA  THR A 198       7.001  33.429   8.042  1.00 15.91           C  
ATOM   1595  C   THR A 198       6.699  34.808   7.453  1.00 15.11           C  
ATOM   1596  O   THR A 198       7.598  35.415   6.862  1.00 14.36           O  
ATOM   1597  CB  THR A 198       7.720  33.533   9.403  1.00 15.64           C  
ATOM   1598  CG2 THR A 198       6.917  34.374  10.363  1.00 14.81           C  
ATOM   1599  OG1 THR A 198       7.881  32.222   9.952  1.00 17.90           O  
ATOM   1600  N   TRP A 199       5.437  35.280   7.533  1.00 14.33           N  
ATOM   1601  CA  TRP A 199       5.085  36.567   6.902  1.00 15.72           C  
ATOM   1602  C   TRP A 199       4.329  37.572   7.813  1.00 15.05           C  
ATOM   1603  O   TRP A 199       4.074  38.712   7.406  1.00 15.50           O  
ATOM   1604  CB  TRP A 199       4.379  36.341   5.525  1.00 16.87           C  
ATOM   1605  CG  TRP A 199       3.028  35.582   5.711  1.00 17.16           C  
ATOM   1606  CD1 TRP A 199       2.825  34.209   5.742  1.00 17.27           C  
ATOM   1607  CD2 TRP A 199       1.755  36.181   5.963  1.00 16.26           C  
ATOM   1608  CE2 TRP A 199       0.812  35.130   6.121  1.00 17.80           C  
ATOM   1609  CE3 TRP A 199       1.301  37.521   6.032  1.00 16.74           C  
ATOM   1610  NE1 TRP A 199       1.484  33.938   5.980  1.00 18.81           N  
ATOM   1611  CZ2 TRP A 199      -0.568  35.376   6.378  1.00 18.27           C  
ATOM   1612  CZ3 TRP A 199      -0.053  37.769   6.288  1.00 18.30           C  
ATOM   1613  CH2 TRP A 199      -0.980  36.692   6.449  1.00 18.78           C  
ATOM   1614  N   LYS A 200       4.005  37.161   9.037  1.00 14.59           N  
ATOM   1615  CA  LYS A 200       3.360  38.038  10.020  1.00 15.82           C  
ATOM   1616  C   LYS A 200       3.695  37.558  11.428  1.00 14.46           C  
ATOM   1617  O   LYS A 200       4.249  36.476  11.587  1.00 14.20           O  
ATOM   1618  CB  LYS A 200       1.829  38.052   9.807  1.00 15.64           C  
ATOM   1619  CG  LYS A 200       1.134  36.713  10.090  1.00 18.46           C  
ATOM   1620  CD  LYS A 200      -0.390  36.860  10.037  1.00 19.44           C  
ATOM   1621  CE  LYS A 200      -1.115  35.508  10.161  1.00 21.91           C  
ATOM   1622  NZ  LYS A 200      -0.545  34.718  11.283  1.00 26.08           N1+
ATOM   1623  N   GLY A 201       3.388  38.371  12.434  1.00 13.36           N  
ATOM   1624  CA  GLY A 201       3.458  37.913  13.796  1.00 13.35           C  
ATOM   1625  C   GLY A 201       4.687  38.395  14.539  1.00 13.66           C  
ATOM   1626  O   GLY A 201       4.739  38.243  15.774  1.00 14.74           O  
ATOM   1627  N   GLY A 202       5.656  38.982  13.839  1.00 13.20           N  
ATOM   1628  CA  GLY A 202       6.845  39.562  14.526  1.00 12.32           C  
ATOM   1629  C   GLY A 202       8.175  38.932  14.099  1.00 12.25           C  
ATOM   1630  O   GLY A 202       9.237  39.573  14.166  1.00 11.92           O  
ATOM   1631  N   ARG A 203       8.113  37.647  13.700  1.00 11.83           N  
ATOM   1632  CA  ARG A 203       9.349  36.938  13.365  1.00 12.15           C  
ATOM   1633  C   ARG A 203       9.714  37.056  11.850  1.00 11.85           C  
ATOM   1634  O   ARG A 203      10.775  36.576  11.425  1.00 12.03           O  
ATOM   1635  CB  ARG A 203       9.258  35.486  13.821  1.00 11.70           C  
ATOM   1636  CG  ARG A 203       9.435  35.343  15.322  1.00 11.59           C  
ATOM   1637  CD  ARG A 203       9.311  33.867  15.633  1.00 13.23           C  
ATOM   1638  NE  ARG A 203       9.334  33.584  17.070  1.00 13.80           N  
ATOM   1639  CZ  ARG A 203      10.312  32.889  17.672  1.00 15.64           C  
ATOM   1640  NH1 ARG A 203      11.341  32.435  16.982  1.00 13.48           N1+
ATOM   1641  NH2 ARG A 203      10.269  32.654  18.979  1.00 16.54           N  
ATOM   1642  N   GLU A 204       8.853  37.690  11.035  1.00 11.79           N  
ATOM   1643  CA  GLU A 204       9.070  37.690   9.590  1.00 12.44           C  
ATOM   1644  C   GLU A 204      10.221  38.627   9.241  1.00 12.11           C  
ATOM   1645  O   GLU A 204      10.447  39.632   9.914  1.00 12.59           O  
ATOM   1646  CB  GLU A 204       7.772  38.115   8.813  1.00 11.84           C  
ATOM   1647  CG  GLU A 204       7.386  39.595   8.991  1.00 14.68           C  
ATOM   1648  CD  GLU A 204       6.641  39.913  10.280  1.00 13.52           C  
ATOM   1649  OE1 GLU A 204       6.458  38.987  11.153  1.00 14.47           O  
ATOM   1650  OE2 GLU A 204       6.214  41.108  10.418  1.00 17.23           O1-
ATOM   1651  N   ALA A 205      10.875  38.350   8.134  1.00 12.20           N  
ATOM   1652  CA  ALA A 205      11.944  39.196   7.655  1.00 12.72           C  
ATOM   1653  C   ALA A 205      11.393  40.226   6.641  1.00 12.72           C  
ATOM   1654  O   ALA A 205      10.210  40.233   6.346  1.00 11.83           O  
ATOM   1655  CB  ALA A 205      13.119  38.342   7.072  1.00 13.68           C  
ATOM   1656  N   ALA A 206      12.261  41.079   6.124  1.00 11.89           N  
ATOM   1657  CA  ALA A 206      11.776  42.275   5.386  1.00 13.55           C  
ATOM   1658  C   ALA A 206      11.010  41.917   4.083  1.00 13.08           C  
ATOM   1659  O   ALA A 206       9.956  42.537   3.828  1.00 13.26           O  
ATOM   1660  CB  ALA A 206      12.909  43.251   5.115  1.00 13.15           C  
ATOM   1661  N   PRO A 207      11.517  40.951   3.264  1.00 12.51           N  
ATOM   1662  CA  PRO A 207      10.767  40.697   1.972  1.00 13.00           C  
ATOM   1663  C   PRO A 207       9.287  40.331   2.224  1.00 12.70           C  
ATOM   1664  O   PRO A 207       8.370  40.947   1.620  1.00 12.17           O  
ATOM   1665  CB  PRO A 207      11.509  39.489   1.370  1.00 12.74           C  
ATOM   1666  CG  PRO A 207      12.948  39.640   1.907  1.00 14.00           C  
ATOM   1667  CD  PRO A 207      12.708  40.080   3.365  1.00 13.19           C  
ATOM   1668  N   ALA A 208       9.038  39.415   3.168  1.00 13.71           N  
ATOM   1669  CA  ALA A 208       7.671  38.979   3.480  1.00 12.97           C  
ATOM   1670  C   ALA A 208       6.911  40.122   4.141  1.00 13.83           C  
ATOM   1671  O   ALA A 208       5.750  40.362   3.777  1.00 13.27           O  
ATOM   1672  CB  ALA A 208       7.667  37.736   4.374  1.00 12.72           C  
ATOM   1673  N   ALA A 209       7.561  40.818   5.084  1.00 12.11           N  
ATOM   1674  CA  ALA A 209       6.937  42.002   5.696  1.00 13.02           C  
ATOM   1675  C   ALA A 209       6.532  43.050   4.628  1.00 12.62           C  
ATOM   1676  O   ALA A 209       5.446  43.629   4.720  1.00 14.31           O  
ATOM   1677  CB  ALA A 209       7.871  42.619   6.758  1.00 12.26           C  
ATOM   1678  N   PHE A 210       7.399  43.304   3.653  1.00 12.56           N  
ATOM   1679  CA  PHE A 210       7.118  44.313   2.597  1.00 14.17           C  
ATOM   1680  C   PHE A 210       5.993  43.845   1.683  1.00 14.45           C  
ATOM   1681  O   PHE A 210       5.110  44.656   1.308  1.00 14.90           O  
ATOM   1682  CB  PHE A 210       8.368  44.631   1.771  1.00 13.82           C  
ATOM   1683  CG  PHE A 210       9.339  45.557   2.467  1.00 12.90           C  
ATOM   1684  CD1 PHE A 210       9.332  45.708   3.863  1.00 13.07           C  
ATOM   1685  CD2 PHE A 210      10.247  46.276   1.732  1.00 14.12           C  
ATOM   1686  CE1 PHE A 210      10.269  46.556   4.484  1.00 12.51           C  
ATOM   1687  CE2 PHE A 210      11.172  47.119   2.348  1.00 14.96           C  
ATOM   1688  CZ  PHE A 210      11.190  47.255   3.719  1.00 13.75           C  
ATOM   1689  N   CYS A 211       6.014  42.539   1.331  1.00 14.73           N  
ATOM   1690  CA  CYS A 211       4.896  41.950   0.541  1.00 15.54           C  
ATOM   1691  C   CYS A 211       3.560  42.128   1.284  1.00 16.71           C  
ATOM   1692  O   CYS A 211       2.551  42.599   0.710  1.00 18.23           O  
ATOM   1693  CB  CYS A 211       5.151  40.491   0.204  1.00 15.45           C  
ATOM   1694  SG  CYS A 211       6.421  40.219  -1.009  1.00 16.58           S  
ATOM   1695  N   ARG A 212       3.566  41.808   2.575  1.00 16.01           N  
ATOM   1696  CA  ARG A 212       2.384  41.940   3.431  1.00 16.49           C  
ATOM   1697  C   ARG A 212       1.896  43.389   3.520  1.00 16.99           C  
ATOM   1698  O   ARG A 212       0.716  43.672   3.402  1.00 17.99           O  
ATOM   1699  CB  ARG A 212       2.677  41.447   4.850  1.00 15.01           C  
ATOM   1700  CG  ARG A 212       1.395  41.185   5.649  1.00 15.03           C  
ATOM   1701  CD  ARG A 212       1.720  41.000   7.120  1.00 17.49           C  
ATOM   1702  NE  ARG A 212       2.203  42.254   7.757  1.00 18.39           N  
ATOM   1703  CZ  ARG A 212       3.408  42.430   8.324  1.00 18.22           C  
ATOM   1704  NH1 ARG A 212       4.279  41.446   8.326  1.00 15.87           N1+
ATOM   1705  NH2 ARG A 212       3.719  43.601   8.913  1.00 15.64           N  
ATOM   1706  N   LYS A 213       2.830  44.286   3.765  1.00 17.20           N  
ATOM   1707  CA  LYS A 213       2.497  45.696   3.988  1.00 17.66           C  
ATOM   1708  C   LYS A 213       1.970  46.339   2.692  1.00 18.31           C  
ATOM   1709  O   LYS A 213       1.009  47.123   2.724  1.00 21.11           O  
ATOM   1710  CB  LYS A 213       3.733  46.456   4.517  1.00 17.26           C  
ATOM   1711  CG  LYS A 213       3.925  46.345   6.010  1.00 14.81           C  
ATOM   1712  CD  LYS A 213       5.328  46.837   6.366  1.00 17.11           C  
ATOM   1713  CE  LYS A 213       5.388  47.283   7.827  1.00 17.83           C  
ATOM   1714  NZ  LYS A 213       6.750  47.880   8.057  1.00 15.53           N1+
ATOM   1715  N   ALA A 214       2.572  45.980   1.562  1.00 18.77           N  
ATOM   1716  CA  ALA A 214       2.154  46.487   0.249  1.00 20.45           C  
ATOM   1717  C   ALA A 214       0.700  46.120  -0.068  1.00 21.15           C  
ATOM   1718  O   ALA A 214      -0.011  46.913  -0.687  1.00 22.61           O  
ATOM   1719  CB  ALA A 214       3.062  46.015  -0.817  1.00 20.31           C  
ATOM   1720  N   GLN A 215       0.233  44.973   0.421  1.00 21.01           N  
ATOM   1721  CA  GLN A 215      -1.131  44.529   0.143  1.00 21.02           C  
ATOM   1722  C   GLN A 215      -2.168  44.975   1.170  1.00 21.75           C  
ATOM   1723  O   GLN A 215      -3.386  44.746   0.992  1.00 22.26           O  
ATOM   1724  CB  GLN A 215      -1.181  43.002   0.040  1.00 19.56           C  
ATOM   1725  CG  GLN A 215      -0.174  42.499  -0.910  1.00 18.01           C  
ATOM   1726  CD  GLN A 215      -0.141  41.016  -0.958  1.00 19.96           C  
ATOM   1727  NE2 GLN A 215       1.013  40.449  -1.300  1.00 19.36           N  
ATOM   1728  OE1 GLN A 215      -1.143  40.378  -0.694  1.00 22.94           O  
ATOM   1729  N   THR A 216      -1.719  45.596   2.252  1.00 22.43           N  
ATOM   1730  CA  THR A 216      -2.621  45.817   3.376  1.00 24.34           C  
ATOM   1731  C   THR A 216      -2.497  47.237   3.957  1.00 25.03           C  
ATOM   1732  O   THR A 216      -3.086  47.511   4.985  1.00 26.47           O  
ATOM   1733  CB  THR A 216      -2.433  44.762   4.536  1.00 24.27           C  
ATOM   1734  CG2 THR A 216      -2.596  43.296   4.063  1.00 24.56           C  
ATOM   1735  OG1 THR A 216      -1.157  44.954   5.188  1.00 23.51           O  
ATOM   1736  N   SER A 217      -1.697  48.099   3.327  1.00 26.01           N  
ATOM   1737  CA  SER A 217      -1.526  49.494   3.775  1.00 27.82           C  
ATOM   1738  C   SER A 217      -2.587  50.369   3.123  1.00 29.45           C  
ATOM   1739  O   SER A 217      -3.014  50.098   1.992  1.00 30.53           O  
ATOM   1740  CB  SER A 217      -0.161  50.033   3.346  1.00 27.10           C  
ATOM   1741  OG  SER A 217       0.875  49.351   4.007  1.00 25.99           O  
ATOM   1742  N   THR A 218      -2.972  51.456   3.782  1.00 31.08           N  
ATOM   1743  CA  THR A 218      -4.035  52.291   3.196  1.00 31.51           C  
ATOM   1744  C   THR A 218      -3.652  53.680   2.642  1.00 31.89           C  
ATOM   1745  O   THR A 218      -4.075  54.055   1.511  1.00 32.98           O  
ATOM   1746  CB  THR A 218      -5.263  52.318   4.135  1.00 32.11           C  
ATOM   1747  CG2 THR A 218      -5.978  50.965   4.051  1.00 31.43           C  
ATOM   1748  OG1 THR A 218      -4.821  52.499   5.483  1.00 33.08           O  
ATOM   1749  N   ASP A 219      -2.865  54.414   3.427  1.00 30.72           N  
ATOM   1750  CA  ASP A 219      -2.456  55.801   3.165  1.00 30.60           C  
ATOM   1751  C   ASP A 219      -0.956  55.910   2.886  1.00 29.26           C  
ATOM   1752  O   ASP A 219      -0.502  56.830   2.195  1.00 29.36           O  
ATOM   1753  CB  ASP A 219      -2.794  56.662   4.392  1.00 31.58           C  
ATOM   1754  CG  ASP A 219      -4.290  56.614   4.769  1.00 33.48           C  
ATOM   1755  OD1 ASP A 219      -5.133  56.243   3.934  1.00 36.48           O  
ATOM   1756  OD2 ASP A 219      -4.627  56.923   5.921  1.00 37.59           O1-
ATOM   1757  N   ARG A 220      -0.187  54.967   3.433  1.00 27.75           N  
ATOM   1758  CA  ARG A 220       1.275  55.049   3.423  1.00 26.68           C  
ATOM   1759  C   ARG A 220       1.876  53.658   3.653  1.00 24.97           C  
ATOM   1760  O   ARG A 220       1.273  52.827   4.331  1.00 24.32           O  
ATOM   1761  CB  ARG A 220       1.744  55.999   4.537  1.00 28.20           C  
ATOM   1762  CG  ARG A 220       1.445  55.438   5.937  1.00 32.11           C  
ATOM   1763  CD  ARG A 220       1.631  56.451   7.021  1.00 39.64           C  
ATOM   1764  NE  ARG A 220       0.470  57.323   7.080  1.00 46.42           N  
ATOM   1765  CZ  ARG A 220       0.435  58.487   7.723  1.00 49.89           C  
ATOM   1766  NH1 ARG A 220       1.515  58.938   8.381  1.00 50.01           N1+
ATOM   1767  NH2 ARG A 220      -0.694  59.203   7.701  1.00 51.90           N  
ATOM   1768  N   PHE A 221       3.056  53.417   3.086  1.00 23.77           N  
ATOM   1769  CA  PHE A 221       3.820  52.161   3.341  1.00 21.88           C  
ATOM   1770  C   PHE A 221       4.818  52.440   4.482  1.00 21.70           C  
ATOM   1771  O   PHE A 221       5.769  53.201   4.280  1.00 21.92           O  
ATOM   1772  CB  PHE A 221       4.542  51.773   2.059  1.00 20.94           C  
ATOM   1773  CG  PHE A 221       5.313  50.472   2.131  1.00 20.92           C  
ATOM   1774  CD1 PHE A 221       6.647  50.464   2.546  1.00 21.00           C  
ATOM   1775  CD2 PHE A 221       4.736  49.273   1.689  1.00 21.84           C  
ATOM   1776  CE1 PHE A 221       7.379  49.286   2.589  1.00 20.87           C  
ATOM   1777  CE2 PHE A 221       5.460  48.094   1.726  1.00 21.23           C  
ATOM   1778  CZ  PHE A 221       6.779  48.089   2.160  1.00 19.49           C  
ATOM   1779  N   GLU A 222       4.573  51.866   5.666  1.00 20.97           N  
ATOM   1780  CA  GLU A 222       5.456  51.995   6.847  1.00 22.05           C  
ATOM   1781  C   GLU A 222       6.714  51.178   6.694  1.00 20.16           C  
ATOM   1782  O   GLU A 222       6.657  49.971   6.381  1.00 19.47           O  
ATOM   1783  CB  GLU A 222       4.780  51.494   8.129  1.00 22.18           C  
ATOM   1784  CG  GLU A 222       3.897  52.470   8.819  1.00 26.30           C  
ATOM   1785  CD  GLU A 222       3.466  52.008  10.223  1.00 26.84           C  
ATOM   1786  OE1 GLU A 222       3.904  50.926  10.734  1.00 27.93           O  
ATOM   1787  OE2 GLU A 222       2.650  52.762  10.809  1.00 34.86           O1-
ATOM   1788  N   MET A 223       7.844  51.822   6.938  1.00 19.08           N  
ATOM   1789  CA  MET A 223       9.157  51.174   6.876  1.00 18.79           C  
ATOM   1790  C   MET A 223      10.086  51.556   8.039  1.00 17.94           C  
ATOM   1791  O   MET A 223      10.278  52.755   8.314  1.00 18.55           O  
ATOM   1792  CB  MET A 223       9.828  51.546   5.557  1.00 19.26           C  
ATOM   1793  CG  MET A 223      11.116  50.798   5.312  1.00 18.58           C  
ATOM   1794  SD  MET A 223      12.047  51.454   3.950  1.00 18.56           S  
ATOM   1795  CE  MET A 223      11.078  50.984   2.510  1.00 19.09           C  
ATOM   1796  N   TRP A 224      10.705  50.547   8.683  1.00 16.72           N  
ATOM   1797  CA  TRP A 224      11.742  50.812   9.690  1.00 15.36           C  
ATOM   1798  C   TRP A 224      13.016  51.381   9.069  1.00 15.62           C  
ATOM   1799  O   TRP A 224      13.524  50.824   8.081  1.00 14.12           O  
ATOM   1800  CB  TRP A 224      12.117  49.538  10.440  1.00 16.07           C  
ATOM   1801  CG  TRP A 224      11.000  48.951  11.260  1.00 15.89           C  
ATOM   1802  CD1 TRP A 224       9.866  49.587  11.737  1.00 16.83           C  
ATOM   1803  CD2 TRP A 224      10.942  47.625  11.726  1.00 15.62           C  
ATOM   1804  CE2 TRP A 224       9.737  47.483  12.472  1.00 15.64           C  
ATOM   1805  CE3 TRP A 224      11.775  46.521  11.569  1.00 15.59           C  
ATOM   1806  NE1 TRP A 224       9.110  48.698  12.477  1.00 17.51           N  
ATOM   1807  CZ2 TRP A 224       9.346  46.272  13.062  1.00 16.56           C  
ATOM   1808  CZ3 TRP A 224      11.377  45.318  12.154  1.00 16.08           C  
ATOM   1809  CH2 TRP A 224      10.185  45.208  12.901  1.00 16.27           C  
ATOM   1810  N   GLY A 225      13.531  52.493   9.628  1.00 14.14           N  
ATOM   1811  CA  GLY A 225      14.727  53.116   9.067  1.00 14.68           C  
ATOM   1812  C   GLY A 225      14.472  54.059   7.910  1.00 14.52           C  
ATOM   1813  O   GLY A 225      13.333  54.250   7.484  1.00 14.89           O  
ATOM   1814  N   ASP A 226      15.519  54.728   7.460  1.00 15.79           N  
ATOM   1815  CA  ASP A 226      15.391  55.692   6.363  1.00 15.92           C  
ATOM   1816  C   ASP A 226      15.245  55.016   4.981  1.00 15.06           C  
ATOM   1817  O   ASP A 226      15.088  55.694   3.957  1.00 15.47           O  
ATOM   1818  CB  ASP A 226      16.551  56.684   6.351  1.00 15.71           C  
ATOM   1819  CG  ASP A 226      17.909  56.015   6.124  1.00 15.94           C  
ATOM   1820  OD1 ASP A 226      17.980  54.788   5.874  1.00 13.39           O  
ATOM   1821  OD2 ASP A 226      18.926  56.717   6.223  1.00 19.33           O1-
ATOM   1822  N   GLY A 227      15.342  53.688   4.966  1.00 15.09           N  
ATOM   1823  CA  GLY A 227      15.193  52.902   3.732  1.00 16.14           C  
ATOM   1824  C   GLY A 227      16.446  52.891   2.877  1.00 15.77           C  
ATOM   1825  O   GLY A 227      16.434  52.304   1.817  1.00 16.38           O  
ATOM   1826  N   LEU A 228      17.527  53.551   3.315  1.00 16.53           N  
ATOM   1827  CA  LEU A 228      18.791  53.549   2.541  1.00 16.13           C  
ATOM   1828  C   LEU A 228      19.661  52.338   2.888  1.00 15.26           C  
ATOM   1829  O   LEU A 228      20.562  51.969   2.116  1.00 16.46           O  
ATOM   1830  CB  LEU A 228      19.587  54.865   2.678  1.00 16.88           C  
ATOM   1831  CG  LEU A 228      18.844  56.199   2.442  1.00 20.96           C  
ATOM   1832  CD1 LEU A 228      19.835  57.438   2.368  1.00 20.47           C  
ATOM   1833  CD2 LEU A 228      18.034  56.082   1.209  1.00 23.06           C  
ATOM   1834  N   GLN A 229      19.358  51.698   4.001  1.00 14.31           N  
ATOM   1835  CA  GLN A 229      20.122  50.538   4.452  1.00 14.47           C  
ATOM   1836  C   GLN A 229      19.984  49.443   3.404  1.00 13.92           C  
ATOM   1837  O   GLN A 229      18.947  49.364   2.743  1.00 14.48           O  
ATOM   1838  CB  GLN A 229      19.677  50.059   5.853  1.00 14.17           C  
ATOM   1839  CG  GLN A 229      18.321  49.402   5.931  1.00 12.53           C  
ATOM   1840  CD  GLN A 229      17.188  50.376   6.272  1.00 13.88           C  
ATOM   1841  NE2 GLN A 229      16.242  49.908   7.077  1.00 12.71           N  
ATOM   1842  OE1 GLN A 229      17.147  51.520   5.780  1.00 16.90           O  
ATOM   1843  N   THR A 230      21.037  48.648   3.191  1.00 13.14           N  
ATOM   1844  CA  THR A 230      21.060  47.780   2.037  1.00 12.14           C  
ATOM   1845  C   THR A 230      21.231  46.339   2.489  1.00 11.12           C  
ATOM   1846  O   THR A 230      21.775  46.093   3.574  1.00 11.08           O  
ATOM   1847  CB  THR A 230      22.198  48.140   1.059  1.00 12.33           C  
ATOM   1848  CG2 THR A 230      21.935  49.519   0.434  1.00 13.43           C  
ATOM   1849  OG1 THR A 230      23.460  48.180   1.760  1.00 14.69           O  
ATOM   1850  N   ARG A 231      20.821  45.427   1.612  1.00 11.90           N  
ATOM   1851  CA  ARG A 231      20.828  43.983   1.841  1.00 10.92           C  
ATOM   1852  C   ARG A 231      20.828  43.303   0.485  1.00 11.91           C  
ATOM   1853  O   ARG A 231      20.542  43.927  -0.558  1.00 12.78           O  
ATOM   1854  CB  ARG A 231      19.541  43.522   2.549  1.00 11.56           C  
ATOM   1855  CG  ARG A 231      19.311  43.971   3.994  1.00 11.80           C  
ATOM   1856  CD  ARG A 231      20.423  43.536   4.963  1.00  9.48           C  
ATOM   1857  NE  ARG A 231      20.013  43.827   6.335  1.00 11.51           N  
ATOM   1858  CZ  ARG A 231      20.262  44.975   6.979  1.00 12.77           C  
ATOM   1859  NH1 ARG A 231      20.883  45.970   6.352  1.00 11.21           N1+
ATOM   1860  NH2 ARG A 231      19.869  45.136   8.269  1.00 13.72           N  
ATOM   1861  N   SER A 232      21.153  42.016   0.473  1.00 10.63           N  
ATOM   1862  CA  SER A 232      20.732  41.162  -0.636  1.00 11.41           C  
ATOM   1863  C   SER A 232      19.797  40.076  -0.046  1.00 11.58           C  
ATOM   1864  O   SER A 232      19.818  39.794   1.166  1.00 11.83           O  
ATOM   1865  CB  SER A 232      21.918  40.515  -1.336  1.00 11.00           C  
ATOM   1866  OG  SER A 232      22.623  39.607  -0.474  1.00 11.44           O  
ATOM   1867  N   PHE A 233      18.953  39.505  -0.891  1.00 11.18           N  
ATOM   1868  CA  PHE A 233      18.007  38.500  -0.431  1.00 11.29           C  
ATOM   1869  C   PHE A 233      18.054  37.351  -1.403  1.00 10.88           C  
ATOM   1870  O   PHE A 233      18.159  37.587  -2.634  1.00 10.23           O  
ATOM   1871  CB  PHE A 233      16.589  39.053  -0.390  1.00 11.91           C  
ATOM   1872  CG  PHE A 233      16.467  40.369   0.399  1.00 11.91           C  
ATOM   1873  CD1 PHE A 233      16.273  40.338   1.784  1.00  9.90           C  
ATOM   1874  CD2 PHE A 233      16.520  41.609  -0.258  1.00 13.31           C  
ATOM   1875  CE1 PHE A 233      16.131  41.533   2.514  1.00 13.68           C  
ATOM   1876  CE2 PHE A 233      16.374  42.846   0.462  1.00 11.83           C  
ATOM   1877  CZ  PHE A 233      16.188  42.796   1.851  1.00 12.60           C  
ATOM   1878  N   THR A 234      17.954  36.141  -0.855  1.00 10.46           N  
ATOM   1879  CA  THR A 234      18.181  34.905  -1.588  1.00 11.58           C  
ATOM   1880  C   THR A 234      16.901  34.086  -1.682  1.00 10.75           C  
ATOM   1881  O   THR A 234      16.291  33.744  -0.646  1.00  9.63           O  
ATOM   1882  CB  THR A 234      19.300  34.098  -0.896  1.00 10.12           C  
ATOM   1883  CG2 THR A 234      19.688  32.848  -1.739  1.00 11.97           C  
ATOM   1884  OG1 THR A 234      20.412  34.990  -0.725  1.00 10.91           O  
ATOM   1885  N   PHE A 235      16.486  33.774  -2.931  1.00 10.15           N  
ATOM   1886  CA  PHE A 235      15.249  33.045  -3.107  1.00 10.51           C  
ATOM   1887  C   PHE A 235      15.420  31.609  -2.603  1.00  9.40           C  
ATOM   1888  O   PHE A 235      16.434  31.007  -2.874  1.00 11.76           O  
ATOM   1889  CB  PHE A 235      14.808  33.051  -4.581  1.00 10.99           C  
ATOM   1890  CG  PHE A 235      13.442  32.434  -4.801  1.00 12.02           C  
ATOM   1891  CD1 PHE A 235      12.314  33.028  -4.257  1.00 11.60           C  
ATOM   1892  CD2 PHE A 235      13.293  31.235  -5.537  1.00 11.39           C  
ATOM   1893  CE1 PHE A 235      11.013  32.476  -4.416  1.00 13.02           C  
ATOM   1894  CE2 PHE A 235      11.955  30.655  -5.718  1.00 12.05           C  
ATOM   1895  CZ  PHE A 235      10.843  31.278  -5.147  1.00 13.52           C  
ATOM   1896  N   ILE A 236      14.416  31.073  -1.916  1.00  9.17           N  
ATOM   1897  CA  ILE A 236      14.481  29.744  -1.306  1.00  9.57           C  
ATOM   1898  C   ILE A 236      14.972  28.611  -2.246  1.00 10.47           C  
ATOM   1899  O   ILE A 236      15.852  27.791  -1.840  1.00 11.23           O  
ATOM   1900  CB  ILE A 236      13.096  29.375  -0.682  1.00  8.95           C  
ATOM   1901  CG1 ILE A 236      13.129  28.009   0.052  1.00  7.40           C  
ATOM   1902  CG2 ILE A 236      11.916  29.561  -1.751  1.00 10.10           C  
ATOM   1903  CD1 ILE A 236      14.203  27.949   1.151  1.00 10.28           C  
ATOM   1904  N   ASP A 237      14.454  28.528  -3.473  1.00 10.67           N  
ATOM   1905  CA  ASP A 237      14.901  27.403  -4.363  1.00 11.29           C  
ATOM   1906  C   ASP A 237      16.427  27.437  -4.594  1.00 11.14           C  
ATOM   1907  O   ASP A 237      17.051  26.367  -4.733  1.00 11.44           O  
ATOM   1908  CB  ASP A 237      14.231  27.467  -5.742  1.00 10.91           C  
ATOM   1909  CG  ASP A 237      12.699  27.313  -5.683  1.00 15.53           C  
ATOM   1910  OD1 ASP A 237      12.088  27.361  -4.599  1.00 17.00           O  
ATOM   1911  OD2 ASP A 237      12.080  27.145  -6.756  1.00 18.63           O1-
ATOM   1912  N   GLU A 238      16.989  28.649  -4.746  1.00 10.07           N  
ATOM   1913  CA  GLU A 238      18.454  28.790  -4.873  1.00 11.77           C  
ATOM   1914  C   GLU A 238      19.197  28.490  -3.573  1.00 11.44           C  
ATOM   1915  O   GLU A 238      20.279  27.905  -3.587  1.00 11.64           O  
ATOM   1916  CB  GLU A 238      18.850  30.163  -5.426  1.00 13.83           C  
ATOM   1917  CG  GLU A 238      18.346  30.399  -6.865  1.00 14.36           C  
ATOM   1918  CD  GLU A 238      19.121  31.499  -7.534  1.00 13.88           C  
ATOM   1919  OE1 GLU A 238      19.096  32.638  -6.997  1.00 14.49           O  
ATOM   1920  OE2 GLU A 238      19.764  31.216  -8.572  1.00 15.82           O1-
ATOM   1921  N   CYS A 239      18.627  28.889  -2.442  1.00 11.98           N  
ATOM   1922  CA  CYS A 239      19.206  28.495  -1.136  1.00 10.39           C  
ATOM   1923  C   CYS A 239      19.293  26.965  -1.103  1.00 11.24           C  
ATOM   1924  O   CYS A 239      20.331  26.426  -0.802  1.00 11.04           O  
ATOM   1925  CB  CYS A 239      18.291  28.928  -0.012  1.00 11.61           C  
ATOM   1926  SG  CYS A 239      18.828  28.368   1.658  1.00 12.37           S  
ATOM   1927  N   VAL A 240      18.174  26.292  -1.408  1.00  9.68           N  
ATOM   1928  CA  VAL A 240      18.158  24.814  -1.440  1.00 10.56           C  
ATOM   1929  C   VAL A 240      19.224  24.217  -2.336  1.00 10.28           C  
ATOM   1930  O   VAL A 240      20.002  23.307  -1.927  1.00 11.53           O  
ATOM   1931  CB  VAL A 240      16.728  24.290  -1.772  1.00  9.63           C  
ATOM   1932  CG1 VAL A 240      16.746  22.789  -1.910  1.00  9.39           C  
ATOM   1933  CG2 VAL A 240      15.751  24.739  -0.637  1.00 10.78           C  
ATOM   1934  N   GLU A 241      19.312  24.736  -3.560  1.00 11.00           N  
ATOM   1935  CA  GLU A 241      20.274  24.217  -4.523  1.00 10.69           C  
ATOM   1936  C   GLU A 241      21.724  24.409  -4.037  1.00 10.97           C  
ATOM   1937  O   GLU A 241      22.539  23.507  -4.139  1.00 10.91           O  
ATOM   1938  CB  GLU A 241      20.071  24.908  -5.878  1.00 10.89           C  
ATOM   1939  CG  GLU A 241      20.952  24.348  -7.044  1.00 12.38           C  
ATOM   1940  CD  GLU A 241      20.724  22.872  -7.347  1.00 15.07           C  
ATOM   1941  OE1 GLU A 241      19.621  22.370  -7.015  1.00 17.42           O  
ATOM   1942  OE2 GLU A 241      21.654  22.211  -7.888  1.00 13.77           O1-
ATOM   1943  N   GLY A 242      22.011  25.590  -3.493  1.00  9.86           N  
ATOM   1944  CA  GLY A 242      23.330  25.863  -2.887  1.00 10.36           C  
ATOM   1945  C   GLY A 242      23.655  24.960  -1.695  1.00  9.97           C  
ATOM   1946  O   GLY A 242      24.792  24.612  -1.487  1.00 11.80           O  
ATOM   1947  N   VAL A 243      22.681  24.669  -0.839  1.00 10.71           N  
ATOM   1948  CA  VAL A 243      22.929  23.828   0.323  1.00  9.87           C  
ATOM   1949  C   VAL A 243      23.313  22.432  -0.175  1.00 10.75           C  
ATOM   1950  O   VAL A 243      24.275  21.836   0.314  1.00  9.82           O  
ATOM   1951  CB  VAL A 243      21.654  23.731   1.225  1.00  7.38           C  
ATOM   1952  CG1 VAL A 243      21.758  22.554   2.208  1.00  9.96           C  
ATOM   1953  CG2 VAL A 243      21.408  25.094   1.994  1.00  7.39           C  
ATOM   1954  N   LEU A 244      22.565  21.941  -1.178  1.00 10.25           N  
ATOM   1955  CA  LEU A 244      22.828  20.613  -1.742  1.00  9.40           C  
ATOM   1956  C   LEU A 244      24.173  20.533  -2.476  1.00  9.74           C  
ATOM   1957  O   LEU A 244      24.899  19.572  -2.263  1.00 10.02           O  
ATOM   1958  CB  LEU A 244      21.649  20.071  -2.573  1.00  9.21           C  
ATOM   1959  CG  LEU A 244      20.327  19.967  -1.828  1.00 10.86           C  
ATOM   1960  CD1 LEU A 244      19.193  19.402  -2.796  1.00 14.07           C  
ATOM   1961  CD2 LEU A 244      20.410  19.250  -0.458  1.00 13.44           C  
ATOM   1962  N   ARG A 245      24.526  21.553  -3.278  1.00  8.92           N  
ATOM   1963  CA  ARG A 245      25.839  21.520  -3.954  1.00 11.11           C  
ATOM   1964  C   ARG A 245      26.973  21.691  -2.967  1.00 11.24           C  
ATOM   1965  O   ARG A 245      27.994  21.090  -3.118  1.00 11.62           O  
ATOM   1966  CB  ARG A 245      25.965  22.571  -5.047  1.00 11.08           C  
ATOM   1967  CG  ARG A 245      25.016  22.303  -6.240  1.00 13.13           C  
ATOM   1968  CD  ARG A 245      25.084  23.464  -7.187  1.00 13.89           C  
ATOM   1969  NE  ARG A 245      24.128  23.366  -8.302  1.00 14.66           N  
ATOM   1970  CZ  ARG A 245      24.469  23.393  -9.608  1.00 16.74           C  
ATOM   1971  NH1 ARG A 245      25.737  23.502  -9.989  1.00 15.62           N1+
ATOM   1972  NH2 ARG A 245      23.534  23.332 -10.546  1.00 18.42           N  
ATOM   1973  N   LEU A 246      26.794  22.531  -1.953  1.00 12.03           N  
ATOM   1974  CA  LEU A 246      27.825  22.649  -0.917  1.00 12.28           C  
ATOM   1975  C   LEU A 246      27.964  21.325  -0.126  1.00 12.09           C  
ATOM   1976  O   LEU A 246      29.067  20.821   0.112  1.00 12.34           O  
ATOM   1977  CB  LEU A 246      27.479  23.774   0.047  1.00 11.38           C  
ATOM   1978  CG  LEU A 246      28.577  23.988   1.108  1.00 11.49           C  
ATOM   1979  CD1 LEU A 246      30.009  24.297   0.493  1.00 11.29           C  
ATOM   1980  CD2 LEU A 246      28.132  25.055   2.068  1.00 10.13           C  
ATOM   1981  N   THR A 247      26.828  20.753   0.268  1.00 12.39           N  
ATOM   1982  CA  THR A 247      26.900  19.619   1.175  1.00 12.19           C  
ATOM   1983  C   THR A 247      27.545  18.399   0.507  1.00 12.66           C  
ATOM   1984  O   THR A 247      28.324  17.684   1.160  1.00 12.64           O  
ATOM   1985  CB  THR A 247      25.510  19.354   1.843  1.00 12.86           C  
ATOM   1986  CG2 THR A 247      25.560  18.159   2.831  1.00 12.15           C  
ATOM   1987  OG1 THR A 247      25.136  20.542   2.536  1.00 10.75           O  
ATOM   1988  N   LYS A 248      27.278  18.199  -0.788  1.00 12.08           N  
ATOM   1989  CA  LYS A 248      27.817  17.022  -1.491  1.00 13.83           C  
ATOM   1990  C   LYS A 248      29.278  17.235  -1.922  1.00 14.16           C  
ATOM   1991  O   LYS A 248      29.943  16.291  -2.330  1.00 13.77           O  
ATOM   1992  CB  LYS A 248      26.962  16.657  -2.722  1.00 14.77           C  
ATOM   1993  CG  LYS A 248      26.992  17.747  -3.837  1.00 14.30           C  
ATOM   1994  CD  LYS A 248      26.068  17.370  -4.965  1.00 16.09           C  
ATOM   1995  CE  LYS A 248      26.375  18.182  -6.195  1.00 18.07           C  
ATOM   1996  NZ  LYS A 248      25.191  18.074  -7.099  1.00 20.03           N1+
ATOM   1997  N   SER A 249      29.754  18.479  -1.844  1.00 13.36           N  
ATOM   1998  CA  SER A 249      31.164  18.798  -2.152  1.00 13.96           C  
ATOM   1999  C   SER A 249      32.170  18.289  -1.104  1.00 14.31           C  
ATOM   2000  O   SER A 249      31.816  17.712  -0.058  1.00 13.69           O  
ATOM   2001  CB  SER A 249      31.343  20.295  -2.287  1.00 13.41           C  
ATOM   2002  OG  SER A 249      31.557  20.868  -1.028  1.00 14.88           O  
ATOM   2003  N   ASP A 250      33.456  18.479  -1.397  1.00 14.65           N  
ATOM   2004  CA  ASP A 250      34.465  18.095  -0.430  1.00 15.76           C  
ATOM   2005  C   ASP A 250      35.016  19.337   0.276  1.00 15.33           C  
ATOM   2006  O   ASP A 250      36.072  19.257   0.911  1.00 17.28           O  
ATOM   2007  CB  ASP A 250      35.581  17.285  -1.099  1.00 17.00           C  
ATOM   2008  CG  ASP A 250      35.097  15.888  -1.575  1.00 22.45           C  
ATOM   2009  OD1 ASP A 250      34.342  15.154  -0.823  1.00 24.68           O  
ATOM   2010  OD2 ASP A 250      35.470  15.547  -2.714  1.00 30.37           O1-
ATOM   2011  N   PHE A 251      34.311  20.466   0.171  1.00 14.26           N  
ATOM   2012  CA  PHE A 251      34.741  21.731   0.807  1.00 13.33           C  
ATOM   2013  C   PHE A 251      34.233  21.888   2.248  1.00 13.42           C  
ATOM   2014  O   PHE A 251      33.003  21.939   2.468  1.00 13.44           O  
ATOM   2015  CB  PHE A 251      34.351  22.965  -0.026  1.00 13.75           C  
ATOM   2016  CG  PHE A 251      35.098  24.215   0.379  1.00 10.53           C  
ATOM   2017  CD1 PHE A 251      36.452  24.392   0.016  1.00 11.71           C  
ATOM   2018  CD2 PHE A 251      34.494  25.161   1.179  1.00 10.89           C  
ATOM   2019  CE1 PHE A 251      37.150  25.528   0.375  1.00 15.10           C  
ATOM   2020  CE2 PHE A 251      35.175  26.306   1.588  1.00 14.59           C  
ATOM   2021  CZ  PHE A 251      36.537  26.502   1.177  1.00 14.66           C  
ATOM   2022  N   ARG A 252      35.186  21.995   3.198  1.00 13.43           N  
ATOM   2023  CA  ARG A 252      34.918  21.848   4.645  0.50 14.48           C  
ATOM   2025  C   ARG A 252      34.762  23.161   5.397  1.00 14.44           C  
ATOM   2026  O   ARG A 252      34.413  23.156   6.569  1.00 15.29           O  
ATOM   2027  CB  ARG A 252      36.077  21.096   5.313  0.50 14.59           C  
ATOM   2029  CG  ARG A 252      36.296  19.710   4.785  0.50 15.09           C  
ATOM   2031  CD  ARG A 252      37.223  19.013   5.748  0.50 15.49           C  
ATOM   2033  NE  ARG A 252      37.173  17.563   5.634  0.50 15.49           N  
ATOM   2035  CZ  ARG A 252      38.209  16.815   5.264  0.50 18.21           C  
ATOM   2037  NH1 ARG A 252      39.355  17.402   4.951  0.50 16.60           N1+
ATOM   2039  NH2 ARG A 252      38.108  15.488   5.234  0.50 19.57           N  
ATOM   2041  N   GLU A 253      35.069  24.261   4.747  1.00 13.92           N  
ATOM   2042  CA  GLU A 253      35.027  25.564   5.391  1.00 14.34           C  
ATOM   2043  C   GLU A 253      33.726  26.323   5.085  1.00 12.43           C  
ATOM   2044  O   GLU A 253      33.014  25.961   4.124  1.00 11.09           O  
ATOM   2045  CB  GLU A 253      36.255  26.378   4.922  1.00 16.60           C  
ATOM   2046  CG  GLU A 253      37.548  25.563   4.776  1.00 24.82           C  
ATOM   2047  CD  GLU A 253      37.997  24.931   6.058  1.00 32.69           C  
ATOM   2048  OE1 GLU A 253      37.617  25.447   7.125  1.00 37.32           O  
ATOM   2049  OE2 GLU A 253      38.730  23.909   6.001  1.00 37.54           O1-
ATOM   2050  N   PRO A 254      33.381  27.334   5.911  1.00 11.18           N  
ATOM   2051  CA  PRO A 254      32.107  28.041   5.666  1.00 10.91           C  
ATOM   2052  C   PRO A 254      32.112  28.727   4.307  1.00 11.03           C  
ATOM   2053  O   PRO A 254      33.149  29.259   3.882  1.00 11.31           O  
ATOM   2054  CB  PRO A 254      32.066  29.129   6.765  1.00 11.95           C  
ATOM   2055  CG  PRO A 254      32.876  28.468   7.913  1.00 11.91           C  
ATOM   2056  CD  PRO A 254      34.031  27.822   7.156  1.00 12.26           C  
ATOM   2057  N   VAL A 255      30.964  28.687   3.637  1.00 10.20           N  
ATOM   2058  CA  VAL A 255      30.771  29.358   2.340  0.50  8.84           C  
ATOM   2060  C   VAL A 255      29.477  30.201   2.321  1.00  9.40           C  
ATOM   2061  O   VAL A 255      28.414  29.726   2.781  1.00  9.38           O  
ATOM   2062  CB  VAL A 255      30.727  28.275   1.236  0.50  8.02           C  
ATOM   2064  CG1 VAL A 255      30.301  28.822  -0.177  0.50  7.09           C  
ATOM   2066  CG2 VAL A 255      32.077  27.495   1.202  0.50  3.69           C  
ATOM   2068  N   ASN A 256      29.535  31.406   1.768  1.00  9.31           N  
ATOM   2069  CA  ASN A 256      28.307  32.177   1.562  1.00  9.78           C  
ATOM   2070  C   ASN A 256      27.340  31.481   0.595  1.00  9.78           C  
ATOM   2071  O   ASN A 256      27.755  30.976  -0.468  1.00 10.02           O  
ATOM   2072  CB  ASN A 256      28.581  33.585   0.986  1.00 10.27           C  
ATOM   2073  CG  ASN A 256      29.339  34.508   1.951  1.00  9.97           C  
ATOM   2074  ND2 ASN A 256      30.267  35.285   1.403  1.00 13.41           N  
ATOM   2075  OD1 ASN A 256      29.056  34.557   3.153  1.00 10.72           O  
ATOM   2076  N   ILE A 257      26.090  31.374   1.028  1.00  8.12           N  
ATOM   2077  CA  ILE A 257      24.984  30.970   0.137  0.70  8.37           C  
ATOM   2079  C   ILE A 257      24.054  32.172   0.087  1.00  9.08           C  
ATOM   2080  O   ILE A 257      23.251  32.397   1.000  1.00  9.08           O  
ATOM   2081  CB  ILE A 257      24.242  29.718   0.618  0.70  7.84           C  
ATOM   2083  CG1 ILE A 257      25.184  28.518   0.493  0.70  7.57           C  
ATOM   2085  CG2 ILE A 257      22.932  29.505  -0.237  0.70  6.69           C  
ATOM   2087  CD1 ILE A 257      24.674  27.193   1.173  0.70  7.43           C  
ATOM   2089  N   GLY A 258      24.201  32.971  -0.959  1.00  9.81           N  
ATOM   2090  CA  GLY A 258      23.546  34.286  -0.927  1.00 10.08           C  
ATOM   2091  C   GLY A 258      23.565  34.950  -2.293  1.00 10.71           C  
ATOM   2092  O   GLY A 258      24.533  34.877  -3.007  1.00 10.69           O  
ATOM   2093  N   SER A 259      22.467  35.594  -2.639  1.00 11.00           N  
ATOM   2094  CA  SER A 259      22.471  36.563  -3.745  1.00 11.64           C  
ATOM   2095  C   SER A 259      23.536  37.653  -3.561  1.00 12.40           C  
ATOM   2096  O   SER A 259      23.763  38.126  -2.430  1.00 11.45           O  
ATOM   2097  CB  SER A 259      21.130  37.254  -3.764  1.00 12.39           C  
ATOM   2098  OG  SER A 259      21.057  38.218  -4.797  1.00 12.91           O  
ATOM   2099  N   ASP A 260      24.160  38.077  -4.677  1.00 11.70           N  
ATOM   2100  CA  ASP A 260      24.996  39.285  -4.617  1.00 11.98           C  
ATOM   2101  C   ASP A 260      24.361  40.510  -5.287  1.00 12.88           C  
ATOM   2102  O   ASP A 260      25.067  41.433  -5.607  1.00 13.67           O  
ATOM   2103  CB  ASP A 260      26.394  39.065  -5.154  1.00 11.51           C  
ATOM   2104  CG  ASP A 260      26.399  38.612  -6.645  1.00 13.63           C  
ATOM   2105  OD1 ASP A 260      25.345  38.648  -7.342  1.00 12.26           O  
ATOM   2106  OD2 ASP A 260      27.504  38.238  -7.098  1.00 15.09           O1-
ATOM   2107  N   GLU A 261      23.046  40.505  -5.447  1.00 13.02           N  
ATOM   2108  CA  GLU A 261      22.265  41.688  -5.866  1.00 13.68           C  
ATOM   2109  C   GLU A 261      21.863  42.550  -4.661  1.00 14.12           C  
ATOM   2110  O   GLU A 261      20.893  42.250  -3.955  1.00 13.19           O  
ATOM   2111  CB  GLU A 261      21.046  41.221  -6.667  1.00 14.22           C  
ATOM   2112  CG  GLU A 261      20.287  42.355  -7.343  1.00 14.96           C  
ATOM   2113  CD  GLU A 261      18.934  41.919  -7.884  1.00 16.01           C  
ATOM   2114  OE1 GLU A 261      18.700  40.681  -7.997  1.00 14.67           O  
ATOM   2115  OE2 GLU A 261      18.109  42.829  -8.210  1.00 19.87           O1-
ATOM   2116  N   MET A 262      22.626  43.621  -4.422  1.00 14.87           N  
ATOM   2117  CA  MET A 262      22.392  44.464  -3.262  1.00 15.08           C  
ATOM   2118  C   MET A 262      21.396  45.585  -3.586  1.00 15.04           C  
ATOM   2119  O   MET A 262      21.533  46.243  -4.585  1.00 14.68           O  
ATOM   2120  CB  MET A 262      23.715  45.008  -2.729  1.00 15.57           C  
ATOM   2121  CG  MET A 262      23.536  45.658  -1.354  1.00 16.40           C  
ATOM   2122  SD  MET A 262      24.967  46.505  -0.708  1.00 19.98           S  
ATOM   2123  CE  MET A 262      25.141  47.821  -1.895  1.00 20.28           C  
ATOM   2124  N   VAL A 263      20.396  45.764  -2.734  1.00 14.43           N  
ATOM   2125  CA  VAL A 263      19.341  46.761  -2.920  1.00 14.26           C  
ATOM   2126  C   VAL A 263      19.151  47.536  -1.630  1.00 14.37           C  
ATOM   2127  O   VAL A 263      19.326  46.999  -0.549  1.00 14.69           O  
ATOM   2128  CB  VAL A 263      17.998  46.112  -3.361  1.00 14.14           C  
ATOM   2129  CG1 VAL A 263      18.194  45.355  -4.661  1.00 13.81           C  
ATOM   2130  CG2 VAL A 263      17.433  45.183  -2.268  1.00 13.07           C  
ATOM   2131  N   SER A 264      18.721  48.784  -1.723  1.00 15.00           N  
ATOM   2132  CA  SER A 264      18.274  49.489  -0.531  1.00 15.16           C  
ATOM   2133  C   SER A 264      16.869  48.966  -0.212  1.00 15.46           C  
ATOM   2134  O   SER A 264      16.156  48.446  -1.104  1.00 15.09           O  
ATOM   2135  CB  SER A 264      18.198  51.020  -0.792  1.00 15.93           C  
ATOM   2136  OG  SER A 264      17.098  51.306  -1.626  1.00 17.29           O  
ATOM   2137  N   MET A 265      16.451  49.110   1.041  1.00 15.22           N  
ATOM   2138  CA  MET A 265      15.055  48.853   1.399  1.00 13.93           C  
ATOM   2139  C   MET A 265      14.064  49.704   0.593  1.00 14.59           C  
ATOM   2140  O   MET A 265      13.024  49.200   0.191  1.00 14.81           O  
ATOM   2141  CB  MET A 265      14.800  48.977   2.909  1.00 13.98           C  
ATOM   2142  CG  MET A 265      15.677  48.045   3.720  1.00 11.81           C  
ATOM   2143  SD  MET A 265      15.753  46.297   3.185  1.00 14.66           S  
ATOM   2144  CE  MET A 265      17.030  46.188   1.929  1.00 15.59           C  
ATOM   2145  N   ASN A 266      14.382  50.961   0.310  1.00 15.16           N  
ATOM   2146  CA  ASN A 266      13.469  51.732  -0.587  1.00 15.43           C  
ATOM   2147  C   ASN A 266      13.286  51.069  -1.965  1.00 15.86           C  
ATOM   2148  O   ASN A 266      12.157  50.993  -2.465  1.00 16.20           O  
ATOM   2149  CB  ASN A 266      13.944  53.175  -0.740  1.00 15.63           C  
ATOM   2150  CG  ASN A 266      13.810  53.983   0.575  1.00 15.48           C  
ATOM   2151  ND2 ASN A 266      14.697  54.969   0.753  1.00 15.82           N  
ATOM   2152  OD1 ASN A 266      12.947  53.716   1.402  1.00 13.11           O  
ATOM   2153  N   GLU A 267      14.386  50.586  -2.551  1.00 15.10           N  
ATOM   2154  CA  GLU A 267      14.354  49.847  -3.823  1.00 17.49           C  
ATOM   2155  C   GLU A 267      13.489  48.610  -3.749  1.00 16.60           C  
ATOM   2156  O   GLU A 267      12.697  48.321  -4.672  1.00 15.75           O  
ATOM   2157  CB  GLU A 267      15.753  49.467  -4.277  1.00 17.44           C  
ATOM   2158  CG  GLU A 267      16.475  50.690  -4.896  1.00 21.90           C  
ATOM   2159  CD  GLU A 267      17.984  50.527  -5.093  1.00 23.01           C  
ATOM   2160  OE1 GLU A 267      18.596  49.527  -4.628  1.00 23.12           O  
ATOM   2161  OE2 GLU A 267      18.568  51.448  -5.720  1.00 27.60           O1-
ATOM   2162  N   MET A 268      13.627  47.871  -2.647  1.00 16.48           N  
ATOM   2163  CA  MET A 268      12.832  46.660  -2.494  0.50 15.53           C  
ATOM   2165  C   MET A 268      11.338  46.979  -2.353  1.00 16.34           C  
ATOM   2166  O   MET A 268      10.508  46.310  -2.964  1.00 16.30           O  
ATOM   2167  CB  MET A 268      13.318  45.776  -1.356  0.50 15.49           C  
ATOM   2169  CG  MET A 268      12.452  44.554  -1.264  0.50 14.15           C  
ATOM   2171  SD  MET A 268      13.082  43.182  -0.314  0.50 13.25           S  
ATOM   2173  CE  MET A 268      12.981  43.907   1.345  0.50 12.23           C  
ATOM   2175  N   ALA A 269      11.008  48.012  -1.562  1.00 16.96           N  
ATOM   2176  CA  ALA A 269       9.648  48.474  -1.391  1.00 17.63           C  
ATOM   2177  C   ALA A 269       9.053  48.903  -2.747  1.00 19.23           C  
ATOM   2178  O   ALA A 269       7.921  48.529  -3.092  1.00 19.42           O  
ATOM   2179  CB  ALA A 269       9.586  49.612  -0.365  1.00 19.13           C  
ATOM   2180  N   GLU A 270       9.815  49.654  -3.530  1.00 19.00           N  
ATOM   2181  CA  GLU A 270       9.341  50.013  -4.892  1.00 20.53           C  
ATOM   2182  C   GLU A 270       9.075  48.762  -5.800  1.00 20.64           C  
ATOM   2183  O   GLU A 270       8.096  48.741  -6.616  1.00 19.90           O  
ATOM   2184  CB  GLU A 270      10.333  50.977  -5.533  1.00 21.79           C  
ATOM   2185  CG  GLU A 270      10.331  50.967  -7.062  1.00 28.05           C  
ATOM   2186  CD  GLU A 270      10.911  52.239  -7.651  1.00 37.37           C  
ATOM   2187  OE1 GLU A 270      10.881  53.295  -6.944  1.00 42.10           O  
ATOM   2188  OE2 GLU A 270      11.371  52.184  -8.825  1.00 39.64           O1-
ATOM   2189  N   MET A 271       9.931  47.739  -5.673  1.00 19.29           N  
ATOM   2190  CA  MET A 271       9.708  46.455  -6.379  1.00 18.41           C  
ATOM   2191  C   MET A 271       8.394  45.815  -5.947  1.00 18.20           C  
ATOM   2192  O   MET A 271       7.599  45.393  -6.785  1.00 18.71           O  
ATOM   2193  CB  MET A 271      10.816  45.433  -6.131  1.00 18.76           C  
ATOM   2194  CG  MET A 271      12.169  45.764  -6.728  1.00 19.13           C  
ATOM   2195  SD  MET A 271      13.402  44.452  -6.458  1.00 20.78           S  
ATOM   2196  CE  MET A 271      14.882  45.220  -7.125  1.00 22.43           C  
ATOM   2197  N   VAL A 272       8.154  45.734  -4.641  1.00 17.26           N  
ATOM   2198  CA  VAL A 272       6.969  45.022  -4.170  0.50 17.80           C  
ATOM   2200  C   VAL A 272       5.701  45.785  -4.515  1.00 18.36           C  
ATOM   2201  O   VAL A 272       4.690  45.162  -4.875  1.00 19.35           O  
ATOM   2202  CB  VAL A 272       6.983  44.570  -2.675  0.50 17.75           C  
ATOM   2204  CG1 VAL A 272       8.071  43.506  -2.421  0.50 17.20           C  
ATOM   2206  CG2 VAL A 272       7.079  45.747  -1.701  0.50 17.58           C  
ATOM   2208  N   LEU A 273       5.765  47.117  -4.430  1.00 18.82           N  
ATOM   2209  CA  LEU A 273       4.644  47.985  -4.745  1.00 20.24           C  
ATOM   2210  C   LEU A 273       4.325  47.916  -6.223  1.00 20.59           C  
ATOM   2211  O   LEU A 273       3.176  48.121  -6.603  1.00 22.01           O  
ATOM   2212  CB  LEU A 273       4.998  49.427  -4.366  1.00 20.24           C  
ATOM   2213  CG  LEU A 273       4.903  49.728  -2.857  1.00 20.98           C  
ATOM   2214  CD1 LEU A 273       5.560  51.120  -2.559  1.00 19.80           C  
ATOM   2215  CD2 LEU A 273       3.470  49.625  -2.302  1.00 22.15           C  
ATOM   2216  N   SER A 274       5.329  47.613  -7.059  1.00 21.89           N  
ATOM   2217  CA  SER A 274       5.103  47.507  -8.518  1.00 22.57           C  
ATOM   2218  C   SER A 274       4.221  46.318  -8.945  1.00 23.27           C  
ATOM   2219  O   SER A 274       3.600  46.379 -10.022  1.00 24.18           O  
ATOM   2220  CB  SER A 274       6.420  47.506  -9.313  1.00 22.42           C  
ATOM   2221  OG  SER A 274       7.029  46.209  -9.351  1.00 22.57           O  
ATOM   2222  N   PHE A 275       4.137  45.256  -8.139  1.00 23.31           N  
ATOM   2223  CA  PHE A 275       3.465  44.018  -8.589  1.00 23.56           C  
ATOM   2224  C   PHE A 275       1.984  44.178  -8.889  1.00 24.67           C  
ATOM   2225  O   PHE A 275       1.473  43.525  -9.828  1.00 24.97           O  
ATOM   2226  CB  PHE A 275       3.688  42.841  -7.630  1.00 22.53           C  
ATOM   2227  CG  PHE A 275       5.126  42.453  -7.491  1.00 22.32           C  
ATOM   2228  CD1 PHE A 275       5.938  42.283  -8.629  1.00 22.29           C  
ATOM   2229  CD2 PHE A 275       5.684  42.241  -6.228  1.00 21.21           C  
ATOM   2230  CE1 PHE A 275       7.279  41.925  -8.500  1.00 22.63           C  
ATOM   2231  CE2 PHE A 275       7.023  41.871  -6.104  1.00 20.35           C  
ATOM   2232  CZ  PHE A 275       7.816  41.717  -7.225  1.00 20.34           C  
ATOM   2233  N   GLU A 276       1.302  45.011  -8.103  1.00 24.54           N  
ATOM   2234  CA  GLU A 276      -0.108  45.366  -8.353  1.00 25.81           C  
ATOM   2235  C   GLU A 276      -0.265  46.868  -8.621  1.00 26.65           C  
ATOM   2236  O   GLU A 276      -1.356  47.457  -8.439  1.00 27.46           O  
ATOM   2237  CB  GLU A 276      -0.979  44.885  -7.214  1.00 25.22           C  
ATOM   2238  CG  GLU A 276      -0.965  43.395  -7.164  1.00 27.80           C  
ATOM   2239  CD  GLU A 276      -1.930  42.805  -6.177  1.00 31.33           C  
ATOM   2240  OE1 GLU A 276      -1.784  42.995  -4.938  1.00 30.37           O  
ATOM   2241  OE2 GLU A 276      -2.829  42.081  -6.657  1.00 34.95           O1-
ATOM   2242  N   GLU A 277       0.838  47.460  -9.080  1.00 27.35           N  
ATOM   2243  CA  GLU A 277       0.958  48.891  -9.359  1.00 29.36           C  
ATOM   2244  C   GLU A 277       0.336  49.764  -8.264  1.00 29.54           C  
ATOM   2245  O   GLU A 277      -0.467  50.661  -8.560  1.00 30.00           O  
ATOM   2246  CB  GLU A 277       0.371  49.224 -10.736  1.00 29.57           C  
ATOM   2247  CG  GLU A 277       0.952  48.410 -11.849  1.00 33.28           C  
ATOM   2248  CD  GLU A 277       0.021  48.317 -13.062  1.00 39.37           C  
ATOM   2249  OE1 GLU A 277      -0.973  49.084 -13.125  1.00 41.77           O  
ATOM   2250  OE2 GLU A 277       0.276  47.463 -13.952  1.00 41.54           O1-
ATOM   2251  N   LYS A 278       0.721  49.516  -7.005  1.00 29.35           N  
ATOM   2252  CA  LYS A 278       0.243  50.315  -5.877  1.00 29.13           C  
ATOM   2253  C   LYS A 278       1.027  51.609  -5.909  1.00 29.07           C  
ATOM   2254  O   LYS A 278       2.186  51.649  -6.312  1.00 27.65           O  
ATOM   2255  CB  LYS A 278       0.450  49.652  -4.506  1.00 29.09           C  
ATOM   2256  CG  LYS A 278       0.075  48.214  -4.397  1.00 29.60           C  
ATOM   2257  CD  LYS A 278      -1.271  48.032  -3.783  1.00 31.24           C  
ATOM   2258  CE  LYS A 278      -1.575  46.563  -3.737  1.00 32.64           C  
ATOM   2259  NZ  LYS A 278      -3.036  46.405  -3.641  1.00 34.89           N1+
ATOM   2260  N   LYS A 279       0.364  52.667  -5.492  1.00 30.14           N  
ATOM   2261  CA  LYS A 279       0.912  54.003  -5.547  1.00 31.26           C  
ATOM   2262  C   LYS A 279       0.752  54.532  -4.132  1.00 31.36           C  
ATOM   2263  O   LYS A 279      -0.281  55.112  -3.770  1.00 30.77           O  
ATOM   2264  CB  LYS A 279       0.149  54.876  -6.577  1.00 32.92           C  
ATOM   2265  CG  LYS A 279      -0.028  54.270  -8.008  1.00 34.39           C  
ATOM   2266  CD  LYS A 279       1.327  54.116  -8.710  1.00 37.53           C  
ATOM   2267  CE  LYS A 279       1.150  53.711 -10.175  1.00 38.13           C  
ATOM   2268  NZ  LYS A 279       0.444  54.810 -10.938  1.00 43.12           N1+
ATOM   2269  N   LEU A 280       1.770  54.261  -3.318  1.00 31.14           N  
ATOM   2270  CA  LEU A 280       1.795  54.667  -1.921  1.00 30.85           C  
ATOM   2271  C   LEU A 280       3.080  55.431  -1.605  1.00 30.61           C  
ATOM   2272  O   LEU A 280       4.150  55.108  -2.158  1.00 31.67           O  
ATOM   2273  CB  LEU A 280       1.694  53.442  -0.998  1.00 30.81           C  
ATOM   2274  CG  LEU A 280       0.319  52.840  -0.739  1.00 31.27           C  
ATOM   2275  CD1 LEU A 280       0.449  51.509  -0.020  1.00 30.48           C  
ATOM   2276  CD2 LEU A 280      -0.533  53.848   0.056  1.00 29.93           C  
ATOM   2277  N   PRO A 281       2.984  56.447  -0.723  1.00 29.55           N  
ATOM   2278  CA  PRO A 281       4.224  57.011  -0.205  1.00 28.89           C  
ATOM   2279  C   PRO A 281       4.768  56.096   0.896  1.00 27.52           C  
ATOM   2280  O   PRO A 281       3.988  55.400   1.573  1.00 26.19           O  
ATOM   2281  CB  PRO A 281       3.775  58.350   0.393  1.00 29.01           C  
ATOM   2282  CG  PRO A 281       2.352  58.080   0.851  1.00 29.93           C  
ATOM   2283  CD  PRO A 281       1.783  57.084  -0.138  1.00 28.58           C  
ATOM   2284  N   ILE A 282       6.093  56.111   1.046  1.00 27.02           N  
ATOM   2285  CA  ILE A 282       6.781  55.406   2.140  1.00 26.34           C  
ATOM   2286  C   ILE A 282       6.905  56.347   3.340  1.00 25.24           C  
ATOM   2287  O   ILE A 282       7.344  57.495   3.211  1.00 26.82           O  
ATOM   2288  CB  ILE A 282       8.221  54.927   1.778  1.00 25.36           C  
ATOM   2289  CG1 ILE A 282       8.283  54.183   0.429  1.00 27.17           C  
ATOM   2290  CG2 ILE A 282       8.825  54.142   2.959  1.00 24.85           C  
ATOM   2291  CD1 ILE A 282       7.171  53.176   0.220  1.00 26.68           C  
ATOM   2292  N   HIS A 283       6.509  55.845   4.495  1.00 24.22           N  
ATOM   2293  CA  HIS A 283       6.667  56.525   5.769  1.00 22.49           C  
ATOM   2294  C   HIS A 283       7.708  55.784   6.623  1.00 21.29           C  
ATOM   2295  O   HIS A 283       7.521  54.628   7.026  1.00 21.44           O  
ATOM   2296  CB  HIS A 283       5.324  56.532   6.480  1.00 23.13           C  
ATOM   2297  CG  HIS A 283       5.321  57.221   7.815  1.00 26.05           C  
ATOM   2298  CD2 HIS A 283       4.787  56.846   9.003  1.00 27.47           C  
ATOM   2299  ND1 HIS A 283       5.855  58.482   8.017  1.00 31.31           N  
ATOM   2300  CE1 HIS A 283       5.682  58.836   9.284  1.00 30.29           C  
ATOM   2301  NE2 HIS A 283       5.024  57.867   9.901  1.00 29.29           N  
ATOM   2302  N   HIS A 284       8.801  56.483   6.886  1.00 19.24           N  
ATOM   2303  CA  HIS A 284       9.951  55.939   7.606  1.00 17.93           C  
ATOM   2304  C   HIS A 284       9.791  56.187   9.098  1.00 16.98           C  
ATOM   2305  O   HIS A 284       9.563  57.329   9.542  1.00 16.87           O  
ATOM   2306  CB  HIS A 284      11.212  56.605   7.065  1.00 18.59           C  
ATOM   2307  CG  HIS A 284      11.488  56.259   5.638  1.00 19.93           C  
ATOM   2308  CD2 HIS A 284      11.996  55.131   5.083  1.00 18.99           C  
ATOM   2309  ND1 HIS A 284      11.187  57.109   4.587  1.00 20.68           N  
ATOM   2310  CE1 HIS A 284      11.527  56.524   3.451  1.00 18.74           C  
ATOM   2311  NE2 HIS A 284      12.018  55.325   3.725  1.00 19.66           N  
ATOM   2312  N   ILE A 285       9.892  55.124   9.882  1.00 15.42           N  
ATOM   2313  CA  ILE A 285       9.674  55.202  11.322  1.00 15.43           C  
ATOM   2314  C   ILE A 285      10.800  54.429  12.027  1.00 14.45           C  
ATOM   2315  O   ILE A 285      11.404  53.534  11.412  1.00 12.45           O  
ATOM   2316  CB  ILE A 285       8.302  54.594  11.748  1.00 15.21           C  
ATOM   2317  CG1 ILE A 285       8.201  53.103  11.275  1.00 14.61           C  
ATOM   2318  CG2 ILE A 285       7.103  55.481  11.229  1.00 15.66           C  
ATOM   2319  CD1 ILE A 285       7.038  52.353  11.919  1.00 17.26           C  
ATOM   2320  N   PRO A 286      11.066  54.745  13.310  1.00 15.54           N  
ATOM   2321  CA  PRO A 286      12.091  53.981  14.031  1.00 14.91           C  
ATOM   2322  C   PRO A 286      11.709  52.512  14.234  1.00 14.89           C  
ATOM   2323  O   PRO A 286      10.549  52.174  14.454  1.00 14.54           O  
ATOM   2324  CB  PRO A 286      12.146  54.641  15.421  1.00 15.81           C  
ATOM   2325  CG  PRO A 286      11.488  55.950  15.280  1.00 15.49           C  
ATOM   2326  CD  PRO A 286      10.490  55.817  14.157  1.00 15.69           C  
ATOM   2327  N   GLY A 287      12.712  51.653  14.186  1.00 15.51           N  
ATOM   2328  CA  GLY A 287      12.491  50.224  14.458  1.00 15.63           C  
ATOM   2329  C   GLY A 287      13.836  49.547  14.397  1.00 15.86           C  
ATOM   2330  O   GLY A 287      14.816  50.186  14.044  1.00 16.48           O  
ATOM   2331  N   PRO A 288      13.896  48.237  14.695  1.00 16.05           N  
ATOM   2332  CA  PRO A 288      15.209  47.582  14.707  1.00 16.50           C  
ATOM   2333  C   PRO A 288      15.839  47.421  13.294  1.00 17.02           C  
ATOM   2334  O   PRO A 288      15.314  46.667  12.456  1.00 17.80           O  
ATOM   2335  CB  PRO A 288      14.935  46.239  15.342  1.00 15.47           C  
ATOM   2336  CG  PRO A 288      13.453  45.992  15.217  1.00 15.84           C  
ATOM   2337  CD  PRO A 288      12.780  47.319  14.989  1.00 15.16           C  
ATOM   2338  N   GLU A 289      16.960  48.113  13.084  1.00 17.77           N  
ATOM   2339  CA  GLU A 289      17.556  48.270  11.750  1.00 18.42           C  
ATOM   2340  C   GLU A 289      18.561  47.185  11.430  1.00 16.76           C  
ATOM   2341  O   GLU A 289      18.855  46.962  10.255  1.00 15.43           O  
ATOM   2342  CB  GLU A 289      18.250  49.632  11.598  1.00 18.80           C  
ATOM   2343  CG  GLU A 289      18.809  49.931  10.137  1.00 20.26           C  
ATOM   2344  CD  GLU A 289      19.129  51.426   9.909  1.00 21.68           C  
ATOM   2345  OE1 GLU A 289      18.323  52.304  10.398  1.00 25.45           O  
ATOM   2346  OE2 GLU A 289      20.190  51.720   9.278  1.00 22.19           O1-
ATOM   2347  N   GLY A 290      19.108  46.533  12.461  1.00 15.76           N  
ATOM   2348  CA  GLY A 290      20.231  45.601  12.246  1.00 15.42           C  
ATOM   2349  C   GLY A 290      21.375  46.404  11.649  1.00 14.56           C  
ATOM   2350  O   GLY A 290      21.539  47.590  11.976  1.00 14.71           O  
ATOM   2351  N   VAL A 291      22.139  45.791  10.752  1.00 14.47           N  
ATOM   2352  CA  VAL A 291      23.369  46.401  10.207  1.00 13.84           C  
ATOM   2353  C   VAL A 291      22.933  47.447   9.142  1.00 13.84           C  
ATOM   2354  O   VAL A 291      21.768  47.419   8.655  1.00 12.76           O  
ATOM   2355  CB  VAL A 291      24.384  45.374   9.613  1.00 14.50           C  
ATOM   2356  CG1 VAL A 291      24.912  44.382  10.700  1.00 12.30           C  
ATOM   2357  CG2 VAL A 291      23.761  44.608   8.405  1.00 14.02           C  
ATOM   2358  N   ARG A 292      23.863  48.328   8.793  1.00 13.55           N  
ATOM   2359  CA  ARG A 292      23.611  49.384   7.829  1.00 15.25           C  
ATOM   2360  C   ARG A 292      23.620  48.900   6.381  1.00 14.79           C  
ATOM   2361  O   ARG A 292      22.871  49.418   5.554  1.00 16.01           O  
ATOM   2362  CB  ARG A 292      24.578  50.561   8.002  1.00 15.07           C  
ATOM   2363  CG  ARG A 292      24.246  51.801   7.166  1.00 17.22           C  
ATOM   2364  CD  ARG A 292      22.859  52.380   7.501  1.00 18.08           C  
ATOM   2365  NE  ARG A 292      22.661  53.636   6.773  1.00 20.87           N  
ATOM   2366  CZ  ARG A 292      21.475  54.210   6.548  1.00 18.08           C  
ATOM   2367  NH1 ARG A 292      20.368  53.608   6.977  1.00 18.31           N1+
ATOM   2368  NH2 ARG A 292      21.425  55.359   5.861  1.00 19.07           N  
ATOM   2369  N   GLY A 293      24.498  47.952   6.057  1.00 13.89           N  
ATOM   2370  CA  GLY A 293      24.539  47.402   4.730  1.00 12.81           C  
ATOM   2371  C   GLY A 293      25.270  46.077   4.743  1.00 12.15           C  
ATOM   2372  O   GLY A 293      26.224  45.878   5.511  1.00 13.09           O  
ATOM   2373  N   ARG A 294      24.865  45.193   3.848  1.00 11.89           N  
ATOM   2374  CA  ARG A 294      25.609  43.970   3.627  1.00 11.59           C  
ATOM   2375  C   ARG A 294      25.263  43.392   2.274  1.00 11.02           C  
ATOM   2376  O   ARG A 294      24.198  43.655   1.729  1.00  9.96           O  
ATOM   2377  CB  ARG A 294      25.358  42.913   4.746  1.00 12.25           C  
ATOM   2378  CG  ARG A 294      23.930  42.396   4.810  1.00 13.85           C  
ATOM   2379  CD  ARG A 294      23.873  41.081   5.622  1.00 13.34           C  
ATOM   2380  NE  ARG A 294      24.388  41.265   6.988  1.00 14.06           N  
ATOM   2381  CZ  ARG A 294      23.740  40.949   8.107  1.00 14.37           C  
ATOM   2382  NH1 ARG A 294      22.517  40.387   8.056  1.00 13.05           N1+
ATOM   2383  NH2 ARG A 294      24.336  41.173   9.294  1.00 14.57           N  
ATOM   2384  N   ASN A 295      26.194  42.604   1.734  1.00 12.19           N  
ATOM   2385  CA  ASN A 295      25.894  41.861   0.537  1.00 11.84           C  
ATOM   2386  C   ASN A 295      26.712  40.577   0.597  1.00 11.64           C  
ATOM   2387  O   ASN A 295      27.748  40.508   1.298  1.00 12.34           O  
ATOM   2388  CB  ASN A 295      26.284  42.716  -0.695  1.00 12.48           C  
ATOM   2389  CG  ASN A 295      25.859  42.105  -2.013  1.00 11.39           C  
ATOM   2390  ND2 ASN A 295      26.444  42.611  -3.093  1.00 12.76           N  
ATOM   2391  OD1 ASN A 295      24.986  41.239  -2.084  1.00 13.58           O  
ATOM   2392  N   SER A 296      26.301  39.567  -0.171  1.00 12.08           N  
ATOM   2393  CA  SER A 296      27.137  38.372  -0.255  1.00 11.73           C  
ATOM   2394  C   SER A 296      28.300  38.587  -1.214  1.00 12.97           C  
ATOM   2395  O   SER A 296      28.143  39.225  -2.251  1.00 16.09           O  
ATOM   2396  CB  SER A 296      26.327  37.144  -0.673  1.00 10.59           C  
ATOM   2397  OG  SER A 296      27.188  36.037  -0.644  1.00 11.40           O  
ATOM   2398  N   ASP A 297      29.471  38.069  -0.878  1.00 13.00           N  
ATOM   2399  CA  ASP A 297      30.572  38.009  -1.840  1.00 11.77           C  
ATOM   2400  C   ASP A 297      30.647  36.558  -2.328  1.00 11.89           C  
ATOM   2401  O   ASP A 297      30.971  35.661  -1.535  1.00 13.01           O  
ATOM   2402  CB  ASP A 297      31.892  38.439  -1.159  1.00 13.40           C  
ATOM   2403  CG  ASP A 297      33.089  38.388  -2.098  1.00 14.88           C  
ATOM   2404  OD1 ASP A 297      33.296  37.328  -2.718  1.00 14.26           O  
ATOM   2405  OD2 ASP A 297      33.829  39.402  -2.214  1.00 15.22           O1-
ATOM   2406  N   ASN A 298      30.302  36.334  -3.610  1.00 10.83           N  
ATOM   2407  CA  ASN A 298      30.199  34.965  -4.176  1.00 11.03           C  
ATOM   2408  C   ASN A 298      31.441  34.441  -4.867  1.00 11.85           C  
ATOM   2409  O   ASN A 298      31.386  33.434  -5.573  1.00 11.65           O  
ATOM   2410  CB  ASN A 298      28.978  34.882  -5.099  1.00 10.93           C  
ATOM   2411  CG  ASN A 298      27.703  35.075  -4.344  1.00 10.53           C  
ATOM   2412  ND2 ASN A 298      26.627  35.380  -5.058  1.00 12.31           N  
ATOM   2413  OD1 ASN A 298      27.682  34.900  -3.105  1.00 11.81           O  
ATOM   2414  N   ASN A 299      32.570  35.112  -4.633  1.00 12.30           N  
ATOM   2415  CA  ASN A 299      33.827  34.641  -5.152  1.00 14.06           C  
ATOM   2416  C   ASN A 299      34.204  33.213  -4.720  1.00 12.82           C  
ATOM   2417  O   ASN A 299      34.558  32.389  -5.560  1.00 13.04           O  
ATOM   2418  CB  ASN A 299      34.916  35.627  -4.809  1.00 14.31           C  
ATOM   2419  CG  ASN A 299      34.805  36.882  -5.667  1.00 15.89           C  
ATOM   2420  ND2 ASN A 299      34.296  37.983  -5.098  1.00 17.11           N  
ATOM   2421  OD1 ASN A 299      35.095  36.828  -6.842  1.00 18.88           O  
ATOM   2422  N   LEU A 300      34.085  32.913  -3.424  1.00 11.98           N  
ATOM   2423  CA  LEU A 300      34.536  31.605  -2.939  1.00 11.60           C  
ATOM   2424  C   LEU A 300      33.620  30.466  -3.421  1.00 10.53           C  
ATOM   2425  O   LEU A 300      34.095  29.404  -3.816  1.00 11.49           O  
ATOM   2426  CB  LEU A 300      34.708  31.604  -1.424  1.00  9.93           C  
ATOM   2427  CG  LEU A 300      35.220  30.298  -0.778  1.00 11.26           C  
ATOM   2428  CD1 LEU A 300      36.730  29.996  -1.230  1.00 11.72           C  
ATOM   2429  CD2 LEU A 300      35.040  30.435   0.766  1.00 12.04           C  
ATOM   2430  N   ILE A 301      32.304  30.671  -3.382  1.00 10.82           N  
ATOM   2431  CA  ILE A 301      31.383  29.643  -3.875  1.00 10.06           C  
ATOM   2432  C   ILE A 301      31.606  29.394  -5.396  1.00 10.57           C  
ATOM   2433  O   ILE A 301      31.569  28.236  -5.870  1.00  9.50           O  
ATOM   2434  CB  ILE A 301      29.842  29.951  -3.540  1.00  9.28           C  
ATOM   2435  CG1 ILE A 301      29.004  28.671  -3.748  1.00 10.64           C  
ATOM   2436  CG2 ILE A 301      29.293  31.203  -4.309  1.00 10.82           C  
ATOM   2437  CD1 ILE A 301      27.618  28.798  -3.225  1.00 10.42           C  
ATOM   2438  N   LYS A 302      31.884  30.475  -6.137  1.00 10.43           N  
ATOM   2439  CA  LYS A 302      32.170  30.320  -7.588  1.00 10.96           C  
ATOM   2440  C   LYS A 302      33.495  29.509  -7.780  1.00 12.06           C  
ATOM   2441  O   LYS A 302      33.552  28.526  -8.541  1.00 12.29           O  
ATOM   2442  CB  LYS A 302      32.212  31.679  -8.282  1.00 12.30           C  
ATOM   2443  CG  LYS A 302      32.410  31.601  -9.818  1.00 13.30           C  
ATOM   2444  CD  LYS A 302      31.366  30.644 -10.524  1.00 15.55           C  
ATOM   2445  CE  LYS A 302      29.856  31.083 -10.372  1.00 13.39           C  
ATOM   2446  NZ  LYS A 302      29.613  32.537 -10.737  1.00 18.00           N1+
ATOM   2447  N   GLU A 303      34.540  29.910  -7.059  1.00 11.57           N  
ATOM   2448  CA  GLU A 303      35.824  29.227  -7.127  1.00 12.50           C  
ATOM   2449  C   GLU A 303      35.676  27.731  -6.817  1.00 12.35           C  
ATOM   2450  O   GLU A 303      36.244  26.884  -7.511  1.00 14.04           O  
ATOM   2451  CB  GLU A 303      36.825  29.852  -6.150  1.00 11.61           C  
ATOM   2452  CG  GLU A 303      38.183  29.131  -6.109  1.00 11.38           C  
ATOM   2453  CD  GLU A 303      39.116  29.743  -5.064  1.00 14.79           C  
ATOM   2454  OE1 GLU A 303      38.657  30.511  -4.155  1.00 16.07           O  
ATOM   2455  OE2 GLU A 303      40.327  29.481  -5.182  1.00 16.41           O1-
ATOM   2456  N   LYS A 304      34.951  27.396  -5.745  1.00 12.74           N  
ATOM   2457  CA  LYS A 304      34.917  25.987  -5.275  1.00 12.16           C  
ATOM   2458  C   LYS A 304      33.858  25.094  -5.920  1.00 13.07           C  
ATOM   2459  O   LYS A 304      34.096  23.894  -6.149  1.00 14.22           O  
ATOM   2460  CB  LYS A 304      34.727  25.978  -3.737  1.00 12.26           C  
ATOM   2461  CG  LYS A 304      35.861  26.710  -3.006  1.00 14.38           C  
ATOM   2462  CD  LYS A 304      37.201  26.041  -3.248  1.00 16.40           C  
ATOM   2463  CE  LYS A 304      38.344  26.955  -2.781  1.00 19.69           C  
ATOM   2464  NZ  LYS A 304      39.706  26.327  -2.869  1.00 22.24           N1+
ATOM   2465  N   LEU A 305      32.670  25.660  -6.166  1.00 12.84           N  
ATOM   2466  CA  LEU A 305      31.526  24.872  -6.663  1.00 13.24           C  
ATOM   2467  C   LEU A 305      31.208  25.134  -8.128  1.00 13.57           C  
ATOM   2468  O   LEU A 305      30.487  24.321  -8.760  1.00 14.25           O  
ATOM   2469  CB  LEU A 305      30.273  25.109  -5.789  1.00 12.15           C  
ATOM   2470  CG  LEU A 305      30.388  24.957  -4.263  1.00 12.69           C  
ATOM   2471  CD1 LEU A 305      29.012  25.061  -3.649  1.00 14.13           C  
ATOM   2472  CD2 LEU A 305      31.000  23.601  -3.895  1.00 16.35           C  
ATOM   2473  N   GLY A 306      31.758  26.228  -8.673  1.00 12.78           N  
ATOM   2474  CA  GLY A 306      31.423  26.673 -10.061  1.00 13.29           C  
ATOM   2475  C   GLY A 306      29.954  27.094 -10.212  1.00 13.01           C  
ATOM   2476  O   GLY A 306      29.351  26.972 -11.281  1.00 14.47           O  
ATOM   2477  N   TRP A 307      29.373  27.610  -9.133  1.00 13.27           N  
ATOM   2478  CA  TRP A 307      27.967  27.946  -9.103  1.00 12.45           C  
ATOM   2479  C   TRP A 307      27.763  29.071  -8.086  1.00 12.17           C  
ATOM   2480  O   TRP A 307      28.484  29.167  -7.080  1.00 12.00           O  
ATOM   2481  CB  TRP A 307      27.167  26.692  -8.693  1.00 13.25           C  
ATOM   2482  CG  TRP A 307      25.678  26.908  -8.583  1.00 12.04           C  
ATOM   2483  CD1 TRP A 307      24.727  26.724  -9.568  1.00 14.36           C  
ATOM   2484  CD2 TRP A 307      24.956  27.340  -7.408  1.00 13.53           C  
ATOM   2485  CE2 TRP A 307      23.578  27.408  -7.759  1.00 12.78           C  
ATOM   2486  CE3 TRP A 307      25.345  27.685  -6.111  1.00 13.17           C  
ATOM   2487  NE1 TRP A 307      23.463  27.012  -9.075  1.00 13.11           N  
ATOM   2488  CZ2 TRP A 307      22.593  27.823  -6.855  1.00 13.45           C  
ATOM   2489  CZ3 TRP A 307      24.349  28.106  -5.190  1.00 13.81           C  
ATOM   2490  CH2 TRP A 307      23.001  28.164  -5.573  1.00 13.87           C  
ATOM   2491  N   ALA A 308      26.793  29.935  -8.355  1.00 12.04           N  
ATOM   2492  CA  ALA A 308      26.343  30.859  -7.340  1.00 11.45           C  
ATOM   2493  C   ALA A 308      24.856  31.197  -7.576  1.00 11.27           C  
ATOM   2494  O   ALA A 308      24.359  31.054  -8.705  1.00 11.23           O  
ATOM   2495  CB  ALA A 308      27.226  32.132  -7.288  1.00 11.26           C  
ATOM   2496  N   PRO A 309      24.138  31.660  -6.540  1.00 12.44           N  
ATOM   2497  CA  PRO A 309      22.737  32.067  -6.770  1.00 12.04           C  
ATOM   2498  C   PRO A 309      22.722  33.160  -7.841  1.00 13.18           C  
ATOM   2499  O   PRO A 309      23.630  34.005  -7.873  1.00 13.77           O  
ATOM   2500  CB  PRO A 309      22.318  32.665  -5.399  1.00 12.02           C  
ATOM   2501  CG  PRO A 309      23.142  31.882  -4.414  1.00 12.70           C  
ATOM   2502  CD  PRO A 309      24.516  31.851  -5.121  1.00 11.93           C  
ATOM   2503  N   ASN A 310      21.724  33.120  -8.735  1.00 12.32           N  
ATOM   2504  CA  ASN A 310      21.693  34.142  -9.780  1.00 15.24           C  
ATOM   2505  C   ASN A 310      20.302  34.667 -10.133  1.00 15.66           C  
ATOM   2506  O   ASN A 310      20.187  35.396 -11.121  1.00 15.16           O  
ATOM   2507  CB  ASN A 310      22.449  33.644 -11.038  1.00 16.48           C  
ATOM   2508  CG  ASN A 310      22.905  34.791 -11.945  1.00 22.83           C  
ATOM   2509  ND2 ASN A 310      22.769  34.598 -13.278  1.00 28.43           N  
ATOM   2510  OD1 ASN A 310      23.366  35.853 -11.456  1.00 27.33           O  
ATOM   2511  N   MET A 311      19.263  34.337  -9.340  1.00 14.96           N  
ATOM   2512  CA  MET A 311      17.909  34.831  -9.613  0.70 15.51           C  
ATOM   2514  C   MET A 311      17.860  36.341  -9.409  1.00 15.09           C  
ATOM   2515  O   MET A 311      18.534  36.865  -8.539  1.00 15.33           O  
ATOM   2516  CB  MET A 311      16.883  34.188  -8.690  0.70 14.54           C  
ATOM   2518  CG  MET A 311      15.454  34.197  -9.228  0.70 14.77           C  
ATOM   2520  SD  MET A 311      14.335  33.467  -8.050  0.70 17.54           S  
ATOM   2522  CE  MET A 311      12.788  33.258  -8.957  0.70 16.61           C  
ATOM   2524  N   ARG A 312      17.073  37.005 -10.242  1.00 15.49           N  
ATOM   2525  CA  ARG A 312      16.744  38.425 -10.054  1.00 16.25           C  
ATOM   2526  C   ARG A 312      15.807  38.546  -8.855  1.00 15.31           C  
ATOM   2527  O   ARG A 312      14.822  37.824  -8.747  1.00 16.46           O  
ATOM   2528  CB  ARG A 312      16.098  38.995 -11.332  1.00 15.51           C  
ATOM   2529  CG  ARG A 312      17.108  39.081 -12.467  1.00 22.28           C  
ATOM   2530  CD  ARG A 312      17.545  40.506 -12.698  1.00 31.49           C  
ATOM   2531  NE  ARG A 312      18.771  40.857 -11.966  1.00 37.54           N  
ATOM   2532  CZ  ARG A 312      19.065  42.097 -11.563  1.00 40.86           C  
ATOM   2533  NH1 ARG A 312      18.212  43.095 -11.783  1.00 42.00           N1+
ATOM   2534  NH2 ARG A 312      20.204  42.342 -10.921  1.00 42.28           N  
ATOM   2535  N   LEU A 313      16.148  39.459  -7.949  1.00 15.49           N  
ATOM   2536  CA  LEU A 313      15.354  39.676  -6.735  1.00 15.11           C  
ATOM   2537  C   LEU A 313      13.901  39.902  -7.127  1.00 15.44           C  
ATOM   2538  O   LEU A 313      12.994  39.313  -6.519  1.00 14.40           O  
ATOM   2539  CB  LEU A 313      15.903  40.852  -5.943  1.00 15.26           C  
ATOM   2540  CG  LEU A 313      15.047  41.232  -4.720  1.00 13.85           C  
ATOM   2541  CD1 LEU A 313      14.921  40.089  -3.682  1.00 15.06           C  
ATOM   2542  CD2 LEU A 313      15.624  42.482  -4.062  1.00 16.25           C  
ATOM   2543  N   LYS A 314      13.670  40.721  -8.163  1.00 15.30           N  
ATOM   2544  CA  LYS A 314      12.294  41.022  -8.553  1.00 17.24           C  
ATOM   2545  C   LYS A 314      11.441  39.773  -8.899  1.00 16.95           C  
ATOM   2546  O   LYS A 314      10.244  39.702  -8.525  1.00 18.52           O  
ATOM   2547  CB  LYS A 314      12.234  42.056  -9.673  1.00 18.04           C  
ATOM   2548  CG  LYS A 314      10.771  42.592  -9.886  1.00 19.32           C  
ATOM   2549  CD  LYS A 314      10.749  43.871 -10.700  1.00 21.63           C  
ATOM   2550  CE  LYS A 314       9.330  44.408 -10.817  1.00 21.89           C  
ATOM   2551  NZ  LYS A 314       9.431  45.872 -11.275  1.00 28.32           N1+
ATOM   2552  N   GLU A 315      12.054  38.795  -9.565  1.00 17.79           N  
ATOM   2553  CA  GLU A 315      11.399  37.556  -9.973  0.50 17.79           C  
ATOM   2555  C   GLU A 315      11.018  36.674  -8.761  1.00 17.68           C  
ATOM   2556  O   GLU A 315       9.944  36.085  -8.710  1.00 16.64           O  
ATOM   2557  CB  GLU A 315      12.316  36.799 -10.957  0.50 18.21           C  
ATOM   2559  CG  GLU A 315      12.698  37.665 -12.181  0.50 18.04           C  
ATOM   2561  CD  GLU A 315      13.707  37.015 -13.141  0.50 19.36           C  
ATOM   2563  OE1 GLU A 315      13.988  35.794 -13.009  0.50 20.00           O  
ATOM   2565  OE2 GLU A 315      14.224  37.749 -14.017  0.50 20.13           O1-
ATOM   2567  N   GLY A 316      11.924  36.580  -7.794  1.00 16.14           N  
ATOM   2568  CA  GLY A 316      11.653  35.793  -6.553  1.00 15.58           C  
ATOM   2569  C   GLY A 316      10.594  36.473  -5.682  1.00 15.06           C  
ATOM   2570  O   GLY A 316       9.693  35.843  -5.135  1.00 16.09           O  
ATOM   2571  N   LEU A 317      10.688  37.792  -5.581  1.00 14.53           N  
ATOM   2572  CA  LEU A 317       9.695  38.556  -4.832  1.00 14.44           C  
ATOM   2573  C   LEU A 317       8.301  38.470  -5.453  1.00 15.49           C  
ATOM   2574  O   LEU A 317       7.305  38.412  -4.729  1.00 15.44           O  
ATOM   2575  CB  LEU A 317      10.114  40.026  -4.735  1.00 14.06           C  
ATOM   2576  CG  LEU A 317      11.198  40.467  -3.775  1.00 14.55           C  
ATOM   2577  CD1 LEU A 317      11.344  41.968  -3.979  1.00 16.80           C  
ATOM   2578  CD2 LEU A 317      10.778  40.118  -2.308  1.00 15.02           C  
ATOM   2579  N   ARG A 318       8.240  38.417  -6.782  1.00 14.56           N  
ATOM   2580  CA  ARG A 318       6.954  38.276  -7.456  1.00 16.08           C  
ATOM   2581  C   ARG A 318       6.259  36.987  -6.991  1.00 15.00           C  
ATOM   2582  O   ARG A 318       5.096  36.990  -6.593  1.00 14.96           O  
ATOM   2583  CB  ARG A 318       7.132  38.289  -8.968  1.00 14.89           C  
ATOM   2584  CG  ARG A 318       5.784  38.476  -9.720  1.00 19.13           C  
ATOM   2585  CD  ARG A 318       5.923  38.485 -11.279  1.00 20.76           C  
ATOM   2586  NE  ARG A 318       7.010  39.369 -11.701  1.00 31.67           N  
ATOM   2587  CZ  ARG A 318       6.911  40.690 -11.884  1.00 36.16           C  
ATOM   2588  NH1 ARG A 318       5.745  41.327 -11.732  1.00 39.81           N1+
ATOM   2589  NH2 ARG A 318       7.992  41.383 -12.243  1.00 37.73           N  
ATOM   2590  N   ILE A 319       6.985  35.879  -7.022  1.00 14.67           N  
ATOM   2591  CA  ILE A 319       6.446  34.610  -6.560  1.00 14.86           C  
ATOM   2592  C   ILE A 319       6.017  34.659  -5.093  1.00 14.31           C  
ATOM   2593  O   ILE A 319       4.932  34.216  -4.693  1.00 13.09           O  
ATOM   2594  CB  ILE A 319       7.483  33.475  -6.745  1.00 15.01           C  
ATOM   2595  CG1 ILE A 319       7.692  33.186  -8.257  1.00 15.72           C  
ATOM   2596  CG2 ILE A 319       7.001  32.174  -6.049  1.00 16.61           C  
ATOM   2597  CD1 ILE A 319       8.974  32.438  -8.493  1.00 20.88           C  
ATOM   2598  N   THR A 320       6.893  35.206  -4.274  1.00 13.21           N  
ATOM   2599  CA  THR A 320       6.643  35.294  -2.817  1.00 13.98           C  
ATOM   2600  C   THR A 320       5.445  36.207  -2.528  1.00 13.58           C  
ATOM   2601  O   THR A 320       4.624  35.916  -1.674  1.00 14.95           O  
ATOM   2602  CB  THR A 320       7.939  35.835  -2.122  1.00 13.89           C  
ATOM   2603  CG2 THR A 320       7.791  35.905  -0.555  1.00 13.64           C  
ATOM   2604  OG1 THR A 320       9.038  35.003  -2.511  1.00 12.74           O  
ATOM   2605  N   TYR A 321       5.349  37.310  -3.274  1.00 14.61           N  
ATOM   2606  CA  TYR A 321       4.263  38.279  -3.094  1.00 14.73           C  
ATOM   2607  C   TYR A 321       2.909  37.583  -3.311  1.00 15.22           C  
ATOM   2608  O   TYR A 321       1.996  37.690  -2.504  1.00 14.54           O  
ATOM   2609  CB  TYR A 321       4.449  39.430  -4.086  1.00 14.87           C  
ATOM   2610  CG  TYR A 321       3.373  40.501  -4.061  1.00 15.75           C  
ATOM   2611  CD1 TYR A 321       2.188  40.357  -4.806  1.00 14.85           C  
ATOM   2612  CD2 TYR A 321       3.557  41.681  -3.322  1.00 15.98           C  
ATOM   2613  CE1 TYR A 321       1.197  41.374  -4.798  1.00 14.68           C  
ATOM   2614  CE2 TYR A 321       2.617  42.692  -3.307  1.00 15.96           C  
ATOM   2615  CZ  TYR A 321       1.415  42.527  -4.049  1.00 16.24           C  
ATOM   2616  OH  TYR A 321       0.481  43.538  -4.042  1.00 17.37           O  
ATOM   2617  N   PHE A 322       2.794  36.854  -4.426  1.00 16.30           N  
ATOM   2618  CA  PHE A 322       1.532  36.179  -4.712  1.00 16.14           C  
ATOM   2619  C   PHE A 322       1.188  35.015  -3.792  1.00 17.15           C  
ATOM   2620  O   PHE A 322       0.027  34.788  -3.513  1.00 17.38           O  
ATOM   2621  CB  PHE A 322       1.424  35.901  -6.223  1.00 16.67           C  
ATOM   2622  CG  PHE A 322       1.146  37.168  -6.999  1.00 15.49           C  
ATOM   2623  CD1 PHE A 322      -0.127  37.777  -6.922  1.00 16.10           C  
ATOM   2624  CD2 PHE A 322       2.144  37.794  -7.730  1.00 16.99           C  
ATOM   2625  CE1 PHE A 322      -0.401  38.988  -7.585  1.00 14.95           C  
ATOM   2626  CE2 PHE A 322       1.878  39.026  -8.399  1.00 18.30           C  
ATOM   2627  CZ  PHE A 322       0.575  39.599  -8.324  1.00 16.79           C  
ATOM   2628  N   TRP A 323       2.205  34.324  -3.277  1.00 17.85           N  
ATOM   2629  CA  TRP A 323       1.999  33.335  -2.257  1.00 17.25           C  
ATOM   2630  C   TRP A 323       1.439  33.982  -0.998  1.00 18.04           C  
ATOM   2631  O   TRP A 323       0.486  33.470  -0.393  1.00 18.11           O  
ATOM   2632  CB  TRP A 323       3.297  32.590  -1.931  1.00 18.00           C  
ATOM   2633  CG  TRP A 323       3.032  31.511  -0.910  1.00 18.55           C  
ATOM   2634  CD1 TRP A 323       2.442  30.275  -1.125  1.00 18.99           C  
ATOM   2635  CD2 TRP A 323       3.262  31.604   0.508  1.00 17.73           C  
ATOM   2636  CE2 TRP A 323       2.836  30.380   1.079  1.00 16.84           C  
ATOM   2637  CE3 TRP A 323       3.828  32.586   1.342  1.00 18.77           C  
ATOM   2638  NE1 TRP A 323       2.336  29.609   0.062  1.00 19.66           N  
ATOM   2639  CZ2 TRP A 323       2.927  30.122   2.457  1.00 17.68           C  
ATOM   2640  CZ3 TRP A 323       3.924  32.326   2.700  1.00 17.73           C  
ATOM   2641  CH2 TRP A 323       3.471  31.107   3.245  1.00 18.80           C  
ATOM   2642  N   ILE A 324       2.043  35.103  -0.588  1.00 17.05           N  
ATOM   2643  CA  ILE A 324       1.562  35.824   0.576  1.00 17.55           C  
ATOM   2644  C   ILE A 324       0.116  36.317   0.370  1.00 17.83           C  
ATOM   2645  O   ILE A 324      -0.701  36.201   1.295  1.00 17.90           O  
ATOM   2646  CB  ILE A 324       2.528  36.959   1.004  1.00 17.50           C  
ATOM   2647  CG1 ILE A 324       3.786  36.324   1.649  1.00 14.82           C  
ATOM   2648  CG2 ILE A 324       1.828  37.932   1.990  1.00 16.98           C  
ATOM   2649  CD1 ILE A 324       5.003  37.231   1.640  1.00 13.09           C  
ATOM   2650  N   LYS A 325      -0.182  36.814  -0.837  1.00 17.58           N  
ATOM   2651  CA  LYS A 325      -1.575  37.228  -1.202  1.00 19.15           C  
ATOM   2652  C   LYS A 325      -2.528  36.092  -0.928  1.00 19.72           C  
ATOM   2653  O   LYS A 325      -3.568  36.297  -0.306  1.00 21.18           O  
ATOM   2654  CB  LYS A 325      -1.676  37.675  -2.663  1.00 19.70           C  
ATOM   2655  CG  LYS A 325      -3.067  38.217  -3.046  1.00 19.02           C  
ATOM   2656  CD  LYS A 325      -3.003  38.938  -4.381  1.00 23.47           C  
ATOM   2657  CE  LYS A 325      -4.349  39.568  -4.763  1.00 24.87           C  
ATOM   2658  NZ  LYS A 325      -4.405  39.704  -6.287  1.00 26.01           N1+
ATOM   2659  N   GLU A 326      -2.167  34.877  -1.350  1.00 20.30           N  
ATOM   2660  CA  GLU A 326      -3.035  33.741  -1.087  1.00 22.19           C  
ATOM   2661  C   GLU A 326      -3.254  33.510   0.407  1.00 22.80           C  
ATOM   2662  O   GLU A 326      -4.366  33.192   0.803  1.00 23.33           O  
ATOM   2663  CB  GLU A 326      -2.484  32.460  -1.690  1.00 22.89           C  
ATOM   2664  CG  GLU A 326      -2.545  32.385  -3.180  1.00 25.22           C  
ATOM   2665  CD  GLU A 326      -1.970  31.059  -3.693  1.00 31.88           C  
ATOM   2666  OE1 GLU A 326      -2.147  30.024  -3.002  1.00 34.13           O  
ATOM   2667  OE2 GLU A 326      -1.358  31.050  -4.782  1.00 35.10           O1-
ATOM   2668  N   GLN A 327      -2.202  33.665   1.226  1.00 22.21           N  
ATOM   2669  CA  GLN A 327      -2.306  33.502   2.687  1.00 22.60           C  
ATOM   2670  C   GLN A 327      -3.168  34.562   3.370  1.00 22.98           C  
ATOM   2671  O   GLN A 327      -3.879  34.253   4.347  1.00 22.62           O  
ATOM   2672  CB  GLN A 327      -0.911  33.505   3.343  1.00 21.94           C  
ATOM   2673  CG  GLN A 327       0.048  32.541   2.713  1.00 23.15           C  
ATOM   2674  CD  GLN A 327      -0.571  31.179   2.495  1.00 25.26           C  
ATOM   2675  NE2 GLN A 327      -0.698  30.771   1.220  1.00 27.10           N  
ATOM   2676  OE1 GLN A 327      -0.922  30.493   3.452  1.00 27.14           O  
ATOM   2677  N   ILE A 328      -3.093  35.786   2.849  1.00 23.15           N  
ATOM   2678  CA  ILE A 328      -3.839  36.934   3.383  1.00 24.31           C  
ATOM   2679  C   ILE A 328      -5.342  36.697   3.135  1.00 26.34           C  
ATOM   2680  O   ILE A 328      -6.169  36.888   4.033  1.00 26.82           O  
ATOM   2681  CB  ILE A 328      -3.360  38.253   2.753  1.00 24.45           C  
ATOM   2682  CG1 ILE A 328      -1.933  38.572   3.228  1.00 22.98           C  
ATOM   2683  CG2 ILE A 328      -4.273  39.425   3.127  1.00 23.97           C  
ATOM   2684  CD1 ILE A 328      -1.382  39.923   2.688  1.00 22.34           C  
ATOM   2685  N   GLU A 329      -5.666  36.232   1.936  1.00 28.40           N  
ATOM   2686  CA  GLU A 329      -7.044  35.833   1.630  1.00 31.86           C  
ATOM   2687  C   GLU A 329      -7.592  34.734   2.559  1.00 33.15           C  
ATOM   2688  O   GLU A 329      -8.725  34.852   3.039  1.00 34.03           O  
ATOM   2689  CB  GLU A 329      -7.228  35.571   0.129  1.00 32.21           C  
ATOM   2690  CG  GLU A 329      -7.727  36.839  -0.595  1.00 37.58           C  
ATOM   2691  CD  GLU A 329      -7.080  37.071  -1.967  1.00 43.19           C  
ATOM   2692  OE1 GLU A 329      -7.003  36.099  -2.767  1.00 45.88           O  
ATOM   2693  OE2 GLU A 329      -6.672  38.232  -2.255  1.00 45.27           O1-
ATOM   2694  N   LYS A 330      -6.792  33.719   2.885  1.00 33.99           N  
ATOM   2695  CA  LYS A 330      -7.199  32.753   3.911  1.00 35.22           C  
ATOM   2696  C   LYS A 330      -7.309  33.347   5.330  1.00 35.76           C  
ATOM   2697  O   LYS A 330      -8.180  32.921   6.094  1.00 36.41           O  
ATOM   2698  CB  LYS A 330      -6.266  31.540   3.981  1.00 35.56           C  
ATOM   2699  CG  LYS A 330      -6.081  30.731   2.736  1.00 37.34           C  
ATOM   2700  CD  LYS A 330      -5.273  29.506   3.137  1.00 39.20           C  
ATOM   2701  CE  LYS A 330      -4.375  29.041   2.038  1.00 40.92           C  
ATOM   2702  NZ  LYS A 330      -3.285  28.147   2.587  1.00 41.54           N1+
ATOM   2703  N   GLU A 331      -6.431  34.287   5.715  1.00 35.69           N  
ATOM   2704  CA  GLU A 331      -6.611  34.967   7.011  1.00 35.76           C  
ATOM   2705  C   GLU A 331      -7.936  35.734   7.021  1.00 36.54           C  
ATOM   2706  O   GLU A 331      -8.662  35.704   8.028  1.00 36.43           O  
ATOM   2707  CB  GLU A 331      -5.427  35.881   7.426  1.00 35.40           C  
ATOM   2708  CG  GLU A 331      -4.158  35.119   7.824  1.00 34.66           C  
ATOM   2709  CD  GLU A 331      -4.369  34.076   8.941  1.00 36.11           C  
ATOM   2710  OE1 GLU A 331      -5.215  34.295   9.841  1.00 36.27           O  
ATOM   2711  OE2 GLU A 331      -3.674  33.030   8.930  1.00 36.56           O1-
ATOM   2712  N   LYS A 332      -8.248  36.387   5.893  1.00 37.35           N  
ATOM   2713  CA  LYS A 332      -9.511  37.092   5.697  1.00 38.47           C  
ATOM   2714  C   LYS A 332     -10.702  36.157   5.863  1.00 38.50           C  
ATOM   2715  O   LYS A 332     -11.636  36.481   6.595  1.00 38.36           O  
ATOM   2716  CB  LYS A 332      -9.567  37.723   4.311  1.00 38.45           C  
ATOM   2717  CG  LYS A 332      -8.957  39.093   4.202  1.00 39.86           C  
ATOM   2718  CD  LYS A 332      -8.682  39.388   2.729  1.00 42.51           C  
ATOM   2719  CE  LYS A 332      -8.475  40.866   2.467  1.00 43.54           C  
ATOM   2720  NZ  LYS A 332      -8.006  41.070   1.070  1.00 43.89           N1+
ATOM   2721  N   ALA A 333     -10.662  35.009   5.186  1.00 39.14           N  
ATOM   2722  CA  ALA A 333     -11.759  34.026   5.227  1.00 39.98           C  
ATOM   2723  C   ALA A 333     -11.954  33.456   6.628  1.00 40.78           C  
ATOM   2724  O   ALA A 333     -13.073  33.195   7.046  1.00 40.88           O  
ATOM   2725  CB  ALA A 333     -11.522  32.897   4.229  1.00 39.55           C  
ATOM   2726  N   LYS A 334     -10.851  33.254   7.343  1.00 41.89           N  
ATOM   2727  CA  LYS A 334     -10.883  32.789   8.726  1.00 42.94           C  
ATOM   2728  C   LYS A 334     -11.458  33.851   9.662  1.00 42.60           C  
ATOM   2729  O   LYS A 334     -11.981  33.528  10.723  1.00 43.23           O  
ATOM   2730  CB  LYS A 334      -9.479  32.354   9.191  1.00 43.10           C  
ATOM   2731  CG  LYS A 334      -9.020  31.013   8.594  1.00 44.59           C  
ATOM   2732  CD  LYS A 334      -7.701  30.529   9.199  1.00 44.69           C  
ATOM   2733  CE  LYS A 334      -6.495  31.190   8.542  1.00 47.52           C  
ATOM   2734  NZ  LYS A 334      -5.201  30.566   9.000  1.00 48.56           N1+
ATOM   2735  N   GLY A 335     -11.379  35.115   9.276  1.00 42.06           N  
ATOM   2736  CA  GLY A 335     -11.909  36.182  10.120  1.00 41.89           C  
ATOM   2737  C   GLY A 335     -10.858  37.019  10.861  1.00 41.88           C  
ATOM   2738  O   GLY A 335     -11.204  37.804  11.755  1.00 41.84           O  
ATOM   2739  N   SER A 336      -9.583  36.867  10.491  1.00 41.02           N  
ATOM   2740  CA  SER A 336      -8.502  37.659  11.097  1.00 40.44           C  
ATOM   2741  C   SER A 336      -8.653  39.136  10.761  1.00 39.86           C  
ATOM   2742  O   SER A 336      -9.220  39.489   9.719  1.00 39.55           O  
ATOM   2743  CB  SER A 336      -7.131  37.171  10.618  1.00 40.57           C  
ATOM   2744  OG  SER A 336      -6.849  35.869  11.113  1.00 41.10           O  
ATOM   2745  N   ASP A 337      -8.142  39.998  11.639  1.00 39.07           N  
ATOM   2746  CA  ASP A 337      -8.119  41.437  11.356  1.00 38.49           C  
ATOM   2747  C   ASP A 337      -6.865  41.808  10.531  1.00 37.45           C  
ATOM   2748  O   ASP A 337      -5.783  42.139  11.081  1.00 36.99           O  
ATOM   2749  CB  ASP A 337      -8.200  42.244  12.666  1.00 39.05           C  
ATOM   2750  CG  ASP A 337      -8.363  43.735  12.433  1.00 40.40           C  
ATOM   2751  OD1 ASP A 337      -8.511  44.170  11.265  1.00 40.41           O  
ATOM   2752  OD2 ASP A 337      -8.350  44.481  13.440  1.00 43.45           O1-
ATOM   2753  N   VAL A 338      -7.025  41.748   9.207  1.00 35.46           N  
ATOM   2754  CA  VAL A 338      -5.916  41.991   8.295  1.00 33.66           C  
ATOM   2755  C   VAL A 338      -5.522  43.456   8.172  1.00 33.13           C  
ATOM   2756  O   VAL A 338      -4.481  43.756   7.569  1.00 32.94           O  
ATOM   2757  CB  VAL A 338      -6.133  41.353   6.886  1.00 33.41           C  
ATOM   2758  CG1 VAL A 338      -6.546  39.886   7.004  1.00 30.68           C  
ATOM   2759  CG2 VAL A 338      -7.141  42.160   6.063  1.00 33.48           C  
ATOM   2760  N   SER A 339      -6.324  44.361   8.738  1.00 32.65           N  
ATOM   2761  CA  SER A 339      -6.015  45.799   8.635  1.00 32.00           C  
ATOM   2762  C   SER A 339      -4.805  46.134   9.498  1.00 31.14           C  
ATOM   2763  O   SER A 339      -4.046  47.065   9.207  1.00 31.91           O  
ATOM   2764  CB  SER A 339      -7.219  46.705   8.988  1.00 32.17           C  
ATOM   2765  OG  SER A 339      -7.608  46.541  10.341  1.00 34.32           O  
ATOM   2766  N   LEU A 340      -4.630  45.329  10.538  1.00 30.38           N  
ATOM   2767  CA  LEU A 340      -3.473  45.394  11.421  1.00 29.25           C  
ATOM   2768  C   LEU A 340      -2.176  45.015  10.713  1.00 27.87           C  
ATOM   2769  O   LEU A 340      -1.125  45.404  11.172  1.00 27.07           O  
ATOM   2770  CB  LEU A 340      -3.676  44.487  12.639  1.00 29.84           C  
ATOM   2771  CG  LEU A 340      -4.909  44.826  13.498  1.00 30.78           C  
ATOM   2772  CD1 LEU A 340      -4.882  44.062  14.787  1.00 32.83           C  
ATOM   2773  CD2 LEU A 340      -5.025  46.341  13.759  1.00 30.75           C  
ATOM   2774  N   TYR A 341      -2.255  44.310   9.580  1.00 26.22           N  
ATOM   2775  CA  TYR A 341      -1.052  43.876   8.845  1.00 24.43           C  
ATOM   2776  C   TYR A 341      -0.174  45.011   8.246  1.00 23.94           C  
ATOM   2777  O   TYR A 341       0.958  44.769   7.800  1.00 23.71           O  
ATOM   2778  CB  TYR A 341      -1.435  42.821   7.776  1.00 24.02           C  
ATOM   2779  CG  TYR A 341      -2.007  41.512   8.292  1.00 24.44           C  
ATOM   2780  CD1 TYR A 341      -2.083  41.222   9.664  1.00 25.16           C  
ATOM   2781  CD2 TYR A 341      -2.469  40.540   7.399  1.00 24.71           C  
ATOM   2782  CE1 TYR A 341      -2.627  40.015  10.119  1.00 23.42           C  
ATOM   2783  CE2 TYR A 341      -2.982  39.320   7.852  1.00 22.09           C  
ATOM   2784  CZ  TYR A 341      -3.065  39.079   9.208  1.00 22.53           C  
ATOM   2785  OH  TYR A 341      -3.602  37.893   9.646  1.00 25.10           O  
ATOM   2786  N   GLY A 342      -0.669  46.256   8.240  1.00 23.32           N  
ATOM   2787  CA  GLY A 342       0.108  47.397   7.713  1.00 22.09           C  
ATOM   2788  C   GLY A 342       1.331  47.812   8.545  1.00 21.51           C  
ATOM   2789  O   GLY A 342       2.231  48.543   8.071  1.00 21.30           O  
ATOM   2790  N   SER A 343       1.340  47.373   9.793  1.00 21.14           N  
ATOM   2791  CA  SER A 343       2.451  47.640  10.709  0.50 21.17           C  
ATOM   2793  C   SER A 343       3.084  46.340  11.239  1.00 20.57           C  
ATOM   2794  O   SER A 343       2.393  45.371  11.535  1.00 21.92           O  
ATOM   2795  CB  SER A 343       1.984  48.506  11.875  0.50 21.42           C  
ATOM   2797  OG  SER A 343       1.427  49.732  11.420  0.50 21.68           O  
ATOM   2799  N   SER A 344       4.404  46.323  11.356  1.00 19.35           N  
ATOM   2800  CA  SER A 344       5.092  45.122  11.916  1.00 17.59           C  
ATOM   2801  C   SER A 344       5.277  45.278  13.416  1.00 18.73           C  
ATOM   2802  O   SER A 344       5.357  46.425  13.927  1.00 19.48           O  
ATOM   2803  CB  SER A 344       6.441  44.975  11.239  1.00 16.15           C  
ATOM   2804  OG  SER A 344       6.291  44.841   9.818  1.00 14.75           O  
ATOM   2805  N   LYS A 345       5.364  44.141  14.113  1.00 19.13           N  
ATOM   2806  CA  LYS A 345       5.461  44.100  15.572  1.00 21.17           C  
ATOM   2807  C   LYS A 345       6.903  43.774  15.937  1.00 19.19           C  
ATOM   2808  O   LYS A 345       7.615  43.127  15.177  1.00 20.11           O  
ATOM   2809  CB  LYS A 345       4.529  43.011  16.121  1.00 20.79           C  
ATOM   2810  CG  LYS A 345       3.026  43.306  15.862  1.00 23.81           C  
ATOM   2811  CD  LYS A 345       2.106  42.306  16.597  1.00 26.28           C  
ATOM   2812  CE  LYS A 345       2.271  40.904  16.032  1.00 32.12           C  
ATOM   2813  NZ  LYS A 345       1.414  40.687  14.805  1.00 34.33           N1+
ATOM   2814  N   VAL A 346       7.332  44.272  17.075  1.00 18.62           N  
ATOM   2815  CA  VAL A 346       8.632  43.901  17.667  1.00 17.63           C  
ATOM   2816  C   VAL A 346       8.336  42.881  18.737  1.00 17.87           C  
ATOM   2817  O   VAL A 346       7.446  43.095  19.594  1.00 18.37           O  
ATOM   2818  CB  VAL A 346       9.410  45.115  18.257  1.00 17.13           C  
ATOM   2819  CG1 VAL A 346      10.709  44.611  18.982  1.00 16.69           C  
ATOM   2820  CG2 VAL A 346       9.733  46.107  17.139  1.00 18.00           C  
ATOM   2821  N   VAL A 347       9.072  41.772  18.693  1.00 16.60           N  
ATOM   2822  CA  VAL A 347       8.847  40.682  19.618  1.00 15.51           C  
ATOM   2823  C   VAL A 347       9.458  41.014  20.982  1.00 15.21           C  
ATOM   2824  O   VAL A 347      10.684  41.188  21.099  1.00 15.16           O  
ATOM   2825  CB  VAL A 347       9.371  39.313  19.093  1.00 15.63           C  
ATOM   2826  CG1 VAL A 347       9.106  38.256  20.138  1.00 12.66           C  
ATOM   2827  CG2 VAL A 347       8.723  38.963  17.729  1.00 16.34           C  
ATOM   2828  N   GLY A 348       8.621  41.095  22.010  1.00 14.01           N  
ATOM   2829  CA  GLY A 348       9.118  41.369  23.379  1.00 14.59           C  
ATOM   2830  C   GLY A 348      10.160  40.370  23.887  1.00 14.57           C  
ATOM   2831  O   GLY A 348      10.099  39.167  23.560  1.00 14.44           O  
ATOM   2832  N   THR A 349      11.122  40.849  24.672  1.00 14.37           N  
ATOM   2833  CA  THR A 349      12.170  39.946  25.221  1.00 13.34           C  
ATOM   2834  C   THR A 349      11.639  38.770  26.029  1.00 13.63           C  
ATOM   2835  O   THR A 349      10.869  38.947  26.972  1.00 15.15           O  
ATOM   2836  CB  THR A 349      13.145  40.687  26.120  1.00 11.60           C  
ATOM   2837  CG2 THR A 349      14.303  39.703  26.587  1.00 11.72           C  
ATOM   2838  OG1 THR A 349      13.637  41.860  25.453  1.00 11.85           O  
ATOM   2839  N   GLN A 350      12.065  37.569  25.681  1.00 13.16           N  
ATOM   2840  CA  GLN A 350      11.585  36.326  26.288  0.50 13.74           C  
ATOM   2842  C   GLN A 350      12.740  35.629  27.052  1.00 13.10           C  
ATOM   2843  O   GLN A 350      13.880  35.882  26.761  1.00 12.49           O  
ATOM   2844  CB  GLN A 350      11.076  35.394  25.148  0.50 14.13           C  
ATOM   2846  CG  GLN A 350       9.996  36.034  24.176  0.50 14.76           C  
ATOM   2848  CD  GLN A 350       9.995  35.454  22.730  0.50 13.79           C  
ATOM   2850  NE2 GLN A 350       8.808  35.268  22.144  0.50 11.21           N  
ATOM   2852  OE1 GLN A 350      11.052  35.201  22.158  0.50 14.63           O  
ATOM   2854  N   ALA A 351      12.399  34.701  27.951  1.00 12.76           N  
ATOM   2855  CA  ALA A 351      13.373  33.772  28.549  1.00 12.55           C  
ATOM   2856  C   ALA A 351      13.123  32.394  27.916  1.00 12.10           C  
ATOM   2857  O   ALA A 351      12.002  32.091  27.448  1.00 13.66           O  
ATOM   2858  CB  ALA A 351      13.186  33.700  30.081  1.00 12.97           C  
ATOM   2859  N   PRO A 352      14.144  31.523  27.908  1.00 11.54           N  
ATOM   2860  CA  PRO A 352      13.949  30.161  27.382  1.00 11.74           C  
ATOM   2861  C   PRO A 352      12.836  29.454  28.145  1.00 11.76           C  
ATOM   2862  O   PRO A 352      12.697  29.648  29.367  1.00 11.12           O  
ATOM   2863  CB  PRO A 352      15.276  29.461  27.723  1.00 11.07           C  
ATOM   2864  CG  PRO A 352      16.242  30.537  27.854  1.00 13.01           C  
ATOM   2865  CD  PRO A 352      15.524  31.720  28.414  1.00 12.54           C  
ATOM   2866  N   VAL A 353      12.048  28.641  27.437  1.00 10.86           N  
ATOM   2867  CA  VAL A 353      11.155  27.694  28.128  1.00 11.74           C  
ATOM   2868  C   VAL A 353      11.910  26.451  28.621  1.00 11.35           C  
ATOM   2869  O   VAL A 353      13.036  26.155  28.156  1.00 10.78           O  
ATOM   2870  CB  VAL A 353       9.908  27.336  27.237  1.00 12.19           C  
ATOM   2871  CG1 VAL A 353       9.186  28.644  26.918  1.00 13.61           C  
ATOM   2872  CG2 VAL A 353      10.314  26.612  25.966  1.00 14.32           C  
ATOM   2873  N   GLN A 354      11.323  25.742  29.584  1.00 11.79           N  
ATOM   2874  CA  GLN A 354      12.011  24.585  30.162  1.00 11.56           C  
ATOM   2875  C   GLN A 354      12.281  23.486  29.136  1.00 10.69           C  
ATOM   2876  O   GLN A 354      11.527  23.300  28.163  1.00 12.26           O  
ATOM   2877  CB  GLN A 354      11.251  24.013  31.368  1.00 12.35           C  
ATOM   2878  CG  GLN A 354      11.247  25.027  32.501  1.00 16.14           C  
ATOM   2879  CD  GLN A 354      10.449  24.593  33.692  1.00 24.30           C  
ATOM   2880  NE2 GLN A 354       9.626  25.514  34.227  1.00 26.65           N  
ATOM   2881  OE1 GLN A 354      10.556  23.443  34.133  1.00 25.36           O  
ATOM   2882  N   LEU A 355      13.417  22.814  29.322  1.00 11.09           N  
ATOM   2883  CA  LEU A 355      13.770  21.704  28.432  1.00 10.56           C  
ATOM   2884  C   LEU A 355      12.704  20.633  28.446  1.00 10.84           C  
ATOM   2885  O   LEU A 355      12.158  20.319  29.488  1.00 11.56           O  
ATOM   2886  CB  LEU A 355      15.157  21.096  28.766  1.00 10.34           C  
ATOM   2887  CG  LEU A 355      16.397  21.986  28.701  1.00 11.96           C  
ATOM   2888  CD1 LEU A 355      17.602  21.126  29.126  1.00 12.63           C  
ATOM   2889  CD2 LEU A 355      16.600  22.626  27.331  1.00 13.86           C  
ATOM   2890  N   GLY A 356      12.408  20.065  27.276  1.00 10.82           N  
ATOM   2891  CA  GLY A 356      11.326  19.075  27.145  1.00 10.76           C  
ATOM   2892  C   GLY A 356       9.973  19.705  26.829  1.00 10.95           C  
ATOM   2893  O   GLY A 356       8.952  19.071  27.101  1.00 10.94           O  
ATOM   2894  N   SER A 357       9.941  20.919  26.257  1.00 10.88           N  
ATOM   2895  CA  SER A 357       8.669  21.571  25.883  1.00 11.90           C  
ATOM   2896  C   SER A 357       8.276  21.165  24.442  1.00 12.32           C  
ATOM   2897  O   SER A 357       9.103  20.697  23.689  1.00 12.89           O  
ATOM   2898  CB  SER A 357       8.789  23.108  25.984  1.00 11.31           C  
ATOM   2899  OG  SER A 357       9.063  23.507  27.307  1.00 11.69           O  
ATOM   2900  N   LEU A 358       6.990  21.289  24.108  1.00 11.41           N  
ATOM   2901  CA  LEU A 358       6.497  21.174  22.719  1.00 12.42           C  
ATOM   2902  C   LEU A 358       5.594  22.359  22.404  1.00 13.53           C  
ATOM   2903  O   LEU A 358       4.848  22.837  23.285  1.00 11.78           O  
ATOM   2904  CB  LEU A 358       5.681  19.905  22.514  1.00 13.85           C  
ATOM   2905  CG  LEU A 358       6.422  18.591  22.389  1.00 15.21           C  
ATOM   2906  CD1 LEU A 358       5.370  17.490  22.066  1.00 17.65           C  
ATOM   2907  CD2 LEU A 358       7.540  18.648  21.339  1.00 14.76           C  
ATOM   2908  N   ARG A 359       5.664  22.786  21.142  0.50 13.99           N  
ATOM   2910  CA  ARG A 359       4.886  23.877  20.591  0.50 15.46           C  
ATOM   2912  C   ARG A 359       3.976  23.342  19.495  0.50 16.58           C  
ATOM   2914  O   ARG A 359       3.985  23.795  18.347  0.50 16.93           O  
ATOM   2916  CB  ARG A 359       5.827  24.944  20.084  0.50 15.20           C  
ATOM   2918  CG  ARG A 359       6.565  25.589  21.242  0.50 14.99           C  
ATOM   2920  CD  ARG A 359       7.407  26.765  20.841  0.50 13.97           C  
ATOM   2922  NE  ARG A 359       7.750  27.497  22.063  0.50 13.24           N  
ATOM   2924  CZ  ARG A 359       8.374  28.661  22.107  0.50 17.63           C  
ATOM   2926  NH1 ARG A 359       8.764  29.253  20.969  0.50 17.91           N1+
ATOM   2928  NH2 ARG A 359       8.621  29.216  23.293  0.50 18.35           N  
ATOM   2930  N   ALA A 360       3.197  22.344  19.859  1.00 17.66           N  
ATOM   2931  CA  ALA A 360       2.469  21.603  18.864  1.00 19.44           C  
ATOM   2932  C   ALA A 360       0.931  21.766  18.916  1.00 20.53           C  
ATOM   2933  O   ALA A 360       0.224  20.864  18.518  1.00 21.28           O  
ATOM   2934  CB  ALA A 360       2.881  20.123  18.969  1.00 19.85           C  
ATOM   2935  N   ALA A 361       0.415  22.889  19.408  1.00 22.50           N  
ATOM   2936  CA  ALA A 361      -1.063  23.050  19.502  1.00 24.97           C  
ATOM   2937  C   ALA A 361      -1.762  23.193  18.138  1.00 27.38           C  
ATOM   2938  O   ALA A 361      -2.949  22.811  17.985  1.00 27.68           O  
ATOM   2939  CB  ALA A 361      -1.423  24.220  20.381  1.00 24.31           C  
ATOM   2940  N   ASP A 362      -1.035  23.751  17.167  1.00 30.09           N  
ATOM   2941  CA  ASP A 362      -1.591  23.998  15.832  1.00 34.24           C  
ATOM   2942  C   ASP A 362      -1.210  22.891  14.844  1.00 35.93           C  
ATOM   2943  O   ASP A 362      -1.079  21.721  15.269  1.00 37.40           O  
ATOM   2944  CB  ASP A 362      -1.228  25.413  15.369  1.00 35.07           C  
ATOM   2945  CG  ASP A 362      -2.027  26.483  16.121  1.00 39.21           C  
ATOM   2946  OD1 ASP A 362      -1.620  26.918  17.242  1.00 42.67           O  
ATOM   2947  OD2 ASP A 362      -3.096  26.881  15.589  1.00 43.40           O1-
TER
ATOM   2949  N   TYR B   1      50.993  27.434  53.466  1.00 31.00           N  
ATOM   2950  CA  TYR B   1      50.963  27.504  51.965  1.00 29.96           C  
ATOM   2951  C   TYR B   1      50.354  28.816  51.469  1.00 29.21           C  
ATOM   2952  O   TYR B   1      49.954  28.930  50.298  1.00 28.13           O  
ATOM   2953  CB  TYR B   1      50.145  26.354  51.374  1.00 31.80           C  
ATOM   2954  CG  TYR B   1      50.570  24.956  51.765  1.00 33.00           C  
ATOM   2955  CD1 TYR B   1      51.793  24.416  51.348  1.00 33.25           C  
ATOM   2956  CD2 TYR B   1      49.723  24.158  52.539  1.00 34.56           C  
ATOM   2957  CE1 TYR B   1      52.162  23.109  51.714  1.00 33.25           C  
ATOM   2958  CE2 TYR B   1      50.071  22.870  52.900  1.00 34.43           C  
ATOM   2959  CZ  TYR B   1      51.288  22.354  52.502  1.00 34.09           C  
ATOM   2960  OH  TYR B   1      51.591  21.068  52.899  1.00 34.82           O  
ATOM   2961  N   THR B   2      50.273  29.814  52.346  1.00 27.79           N  
ATOM   2962  CA  THR B   2      49.522  31.013  51.987  1.00 26.75           C  
ATOM   2963  C   THR B   2      50.472  32.173  51.748  1.00 25.45           C  
ATOM   2964  O   THR B   2      51.625  32.143  52.189  1.00 25.68           O  
ATOM   2965  CB  THR B   2      48.507  31.444  53.073  1.00 27.43           C  
ATOM   2966  CG2 THR B   2      47.491  30.364  53.376  1.00 27.92           C  
ATOM   2967  OG1 THR B   2      49.226  31.767  54.262  1.00 28.94           O  
ATOM   2968  N   TYR B   3      49.969  33.182  51.043  1.00 23.27           N  
ATOM   2969  CA  TYR B   3      50.702  34.379  50.726  1.00 22.22           C  
ATOM   2970  C   TYR B   3      50.372  35.308  51.903  1.00 22.13           C  
ATOM   2971  O   TYR B   3      49.249  35.784  52.050  1.00 21.28           O  
ATOM   2972  CB  TYR B   3      50.251  34.943  49.386  1.00 21.37           C  
ATOM   2973  CG  TYR B   3      50.723  36.352  49.091  1.00 21.33           C  
ATOM   2974  CD1 TYR B   3      51.951  36.829  49.603  1.00 20.62           C  
ATOM   2975  CD2 TYR B   3      49.988  37.199  48.235  1.00 20.15           C  
ATOM   2976  CE1 TYR B   3      52.399  38.124  49.318  1.00 18.41           C  
ATOM   2977  CE2 TYR B   3      50.447  38.509  47.962  1.00 19.17           C  
ATOM   2978  CZ  TYR B   3      51.661  38.943  48.506  1.00 21.32           C  
ATOM   2979  OH  TYR B   3      52.165  40.215  48.249  1.00 21.88           O  
ATOM   2980  N   LYS B   4      51.366  35.502  52.763  1.00 22.37           N  
ATOM   2981  CA  LYS B   4      51.104  36.133  54.062  1.00 21.98           C  
ATOM   2982  C   LYS B   4      50.685  37.587  53.932  1.00 21.60           C  
ATOM   2983  O   LYS B   4      49.795  38.034  54.695  1.00 21.48           O  
ATOM   2984  CB  LYS B   4      52.292  35.941  54.987  1.00 23.83           C  
ATOM   2985  CG  LYS B   4      52.474  34.478  55.369  1.00 26.70           C  
ATOM   2986  CD  LYS B   4      51.320  34.000  56.296  1.00 31.29           C  
ATOM   2987  CE  LYS B   4      51.644  32.615  56.945  1.00 30.38           C  
ATOM   2988  NZ  LYS B   4      52.289  31.672  55.931  1.00 35.31           N1+
ATOM   2989  N   GLU B   5      51.273  38.311  52.978  1.00 20.03           N  
ATOM   2990  CA  GLU B   5      51.007  39.766  52.854  1.00 21.20           C  
ATOM   2991  C   GLU B   5      49.766  40.191  52.073  1.00 20.72           C  
ATOM   2992  O   GLU B   5      49.490  41.407  51.915  1.00 21.60           O  
ATOM   2993  CB  GLU B   5      52.215  40.519  52.301  1.00 21.75           C  
ATOM   2994  CG  GLU B   5      53.346  40.519  53.283  1.00 25.54           C  
ATOM   2995  CD  GLU B   5      54.377  39.419  53.020  1.00 32.52           C  
ATOM   2996  OE1 GLU B   5      54.033  38.273  52.555  1.00 33.21           O  
ATOM   2997  OE2 GLU B   5      55.561  39.735  53.280  1.00 36.47           O1-
ATOM   2998  N   LEU B   6      49.036  39.212  51.564  1.00 20.00           N  
ATOM   2999  CA  LEU B   6      47.798  39.503  50.842  1.00 19.19           C  
ATOM   3000  C   LEU B   6      46.844  40.293  51.718  1.00 20.16           C  
ATOM   3001  O   LEU B   6      46.578  39.897  52.862  1.00 19.73           O  
ATOM   3002  CB  LEU B   6      47.122  38.193  50.402  1.00 19.08           C  
ATOM   3003  CG  LEU B   6      45.820  38.357  49.600  1.00 17.73           C  
ATOM   3004  CD1 LEU B   6      45.992  39.319  48.387  1.00 17.88           C  
ATOM   3005  CD2 LEU B   6      45.309  36.987  49.145  1.00 17.78           C  
ATOM   3006  N   GLU B   7      46.267  41.358  51.152  1.00 19.90           N  
ATOM   3007  CA  GLU B   7      45.168  42.058  51.823  1.00 22.04           C  
ATOM   3008  C   GLU B   7      43.811  41.384  51.565  1.00 20.93           C  
ATOM   3009  O   GLU B   7      43.298  41.377  50.437  1.00 21.93           O  
ATOM   3010  CB  GLU B   7      45.201  43.562  51.532  1.00 22.55           C  
ATOM   3011  CG  GLU B   7      46.391  44.182  52.263  1.00 27.51           C  
ATOM   3012  CD  GLU B   7      46.533  45.674  52.058  1.00 35.07           C  
ATOM   3013  OE1 GLU B   7      45.546  46.403  52.293  1.00 40.42           O  
ATOM   3014  OE2 GLU B   7      47.640  46.128  51.675  1.00 38.17           O1-
ATOM   3015  N   ARG B   8      43.301  40.728  52.601  1.00 20.26           N  
ATOM   3016  CA  ARG B   8      42.079  39.925  52.474  1.00 20.60           C  
ATOM   3017  C   ARG B   8      40.897  40.720  53.015  1.00 18.76           C  
ATOM   3018  O   ARG B   8      41.006  41.366  54.068  1.00 18.02           O  
ATOM   3019  CB  ARG B   8      42.220  38.567  53.172  1.00 21.26           C  
ATOM   3020  CG  ARG B   8      43.278  37.651  52.516  1.00 24.21           C  
ATOM   3021  CD  ARG B   8      43.304  36.246  53.140  1.00 24.22           C  
ATOM   3022  NE  ARG B   8      44.254  35.371  52.432  1.00 29.66           N  
ATOM   3023  CZ  ARG B   8      45.582  35.407  52.598  1.00 29.66           C  
ATOM   3024  NH1 ARG B   8      46.138  36.266  53.440  1.00 30.45           N1+
ATOM   3025  NH2 ARG B   8      46.366  34.586  51.897  1.00 31.07           N  
ATOM   3026  N   GLU B   9      39.796  40.739  52.272  1.00 16.76           N  
ATOM   3027  CA  GLU B   9      38.545  41.305  52.781  1.00 15.99           C  
ATOM   3028  C   GLU B   9      37.467  40.242  52.694  1.00 15.25           C  
ATOM   3029  O   GLU B   9      37.559  39.326  51.845  1.00 15.96           O  
ATOM   3030  CB  GLU B   9      38.088  42.440  51.894  1.00 15.21           C  
ATOM   3031  CG  GLU B   9      39.036  43.609  51.884  1.00 17.10           C  
ATOM   3032  CD  GLU B   9      38.531  44.775  51.042  1.00 20.22           C  
ATOM   3033  OE1 GLU B   9      37.622  44.618  50.183  1.00 22.31           O  
ATOM   3034  OE2 GLU B   9      39.083  45.875  51.245  1.00 24.04           O1-
ATOM   3035  N   GLN B  10      36.436  40.371  53.535  1.00 13.60           N  
ATOM   3036  CA  GLN B  10      35.305  39.445  53.421  1.00 13.92           C  
ATOM   3037  C   GLN B  10      34.577  39.646  52.083  1.00 13.19           C  
ATOM   3038  O   GLN B  10      34.403  40.783  51.623  1.00 12.71           O  
ATOM   3039  CB  GLN B  10      34.290  39.661  54.521  1.00 14.56           C  
ATOM   3040  CG  GLN B  10      34.716  39.047  55.832  1.00 18.31           C  
ATOM   3041  CD  GLN B  10      33.497  38.700  56.652  1.00 24.21           C  
ATOM   3042  NE2 GLN B  10      33.334  39.390  57.786  1.00 27.60           N  
ATOM   3043  OE1 GLN B  10      32.676  37.841  56.258  1.00 24.53           O  
ATOM   3044  N   TYR B  11      34.117  38.540  51.514  1.00 12.11           N  
ATOM   3045  CA  TYR B  11      33.283  38.611  50.319  1.00 11.13           C  
ATOM   3046  C   TYR B  11      31.942  39.375  50.574  1.00 10.40           C  
ATOM   3047  O   TYR B  11      31.552  40.284  49.807  1.00 10.53           O  
ATOM   3048  CB  TYR B  11      33.006  37.195  49.786  1.00 11.30           C  
ATOM   3049  CG  TYR B  11      31.942  37.154  48.720  1.00  8.94           C  
ATOM   3050  CD1 TYR B  11      32.100  37.889  47.560  1.00  7.76           C  
ATOM   3051  CD2 TYR B  11      30.736  36.392  48.893  1.00  8.20           C  
ATOM   3052  CE1 TYR B  11      31.139  37.891  46.555  1.00  7.80           C  
ATOM   3053  CE2 TYR B  11      29.764  36.371  47.886  1.00  9.88           C  
ATOM   3054  CZ  TYR B  11      29.966  37.120  46.715  1.00  9.10           C  
ATOM   3055  OH  TYR B  11      29.019  37.176  45.730  1.00  8.41           O  
ATOM   3056  N   TRP B  12      31.240  38.982  51.631  1.00 10.81           N  
ATOM   3057  CA  TRP B  12      29.863  39.445  51.824  1.00 11.27           C  
ATOM   3058  C   TRP B  12      29.614  39.524  53.330  1.00 13.15           C  
ATOM   3059  O   TRP B  12      28.907  38.676  53.902  1.00 14.03           O  
ATOM   3060  CB  TRP B  12      28.890  38.483  51.128  1.00 11.37           C  
ATOM   3061  CG  TRP B  12      27.601  39.100  50.732  1.00 12.01           C  
ATOM   3062  CD1 TRP B  12      26.427  39.138  51.461  1.00  9.20           C  
ATOM   3063  CD2 TRP B  12      27.308  39.773  49.466  1.00 12.30           C  
ATOM   3064  CE2 TRP B  12      25.944  40.175  49.511  1.00 11.78           C  
ATOM   3065  CE3 TRP B  12      28.072  40.074  48.308  1.00 12.23           C  
ATOM   3066  NE1 TRP B  12      25.443  39.774  50.723  1.00 10.35           N  
ATOM   3067  CZ2 TRP B  12      25.325  40.882  48.451  1.00 12.19           C  
ATOM   3068  CZ3 TRP B  12      27.439  40.753  47.233  1.00 11.01           C  
ATOM   3069  CH2 TRP B  12      26.080  41.150  47.322  1.00 10.88           C  
ATOM   3070  N   PRO B  13      30.226  40.538  53.987  1.00 13.92           N  
ATOM   3071  CA  PRO B  13      30.168  40.573  55.460  1.00 14.92           C  
ATOM   3072  C   PRO B  13      28.812  41.000  56.012  1.00 15.11           C  
ATOM   3073  O   PRO B  13      28.567  40.819  57.216  1.00 15.88           O  
ATOM   3074  CB  PRO B  13      31.230  41.636  55.827  1.00 15.27           C  
ATOM   3075  CG  PRO B  13      31.180  42.600  54.603  1.00 15.07           C  
ATOM   3076  CD  PRO B  13      31.057  41.641  53.431  1.00 12.98           C  
ATOM   3077  N   SER B  14      27.953  41.572  55.178  1.00 14.72           N  
ATOM   3078  CA  SER B  14      26.604  42.030  55.630  1.00 15.42           C  
ATOM   3079  C   SER B  14      25.649  40.928  56.069  1.00 15.08           C  
ATOM   3080  O   SER B  14      24.761  41.193  56.894  1.00 16.01           O  
ATOM   3081  CB  SER B  14      25.906  42.875  54.554  1.00 15.31           C  
ATOM   3082  OG  SER B  14      25.555  42.050  53.424  1.00 16.81           O  
ATOM   3083  N   GLU B  15      25.811  39.723  55.518  1.00 13.57           N  
ATOM   3084  CA  GLU B  15      24.918  38.572  55.767  1.00 13.91           C  
ATOM   3085  C   GLU B  15      25.510  37.289  55.253  1.00 11.76           C  
ATOM   3086  O   GLU B  15      26.190  37.278  54.223  1.00 11.62           O  
ATOM   3087  CB  GLU B  15      23.534  38.758  55.101  1.00 12.89           C  
ATOM   3088  CG  GLU B  15      23.698  38.942  53.546  1.00 15.95           C  
ATOM   3089  CD  GLU B  15      22.448  39.374  52.802  1.00 17.39           C  
ATOM   3090  OE1 GLU B  15      21.319  39.229  53.366  1.00 19.01           O  
ATOM   3091  OE2 GLU B  15      22.617  39.884  51.654  1.00 20.63           O1-
ATOM   3092  N   ASN B  16      25.238  36.202  55.962  1.00 10.62           N  
ATOM   3093  CA  ASN B  16      25.525  34.848  55.435  1.00  9.47           C  
ATOM   3094  C   ASN B  16      24.549  34.427  54.319  1.00 10.49           C  
ATOM   3095  O   ASN B  16      23.344  34.676  54.407  1.00 10.16           O  
ATOM   3096  CB  ASN B  16      25.618  33.794  56.560  1.00  9.97           C  
ATOM   3097  CG  ASN B  16      26.816  34.097  57.542  1.00  9.95           C  
ATOM   3098  ND2 ASN B  16      26.715  33.600  58.773  1.00 11.56           N  
ATOM   3099  OD1 ASN B  16      27.801  34.755  57.174  1.00 14.75           O  
ATOM   3100  N   LEU B  17      25.105  33.840  53.254  1.00 10.20           N  
ATOM   3101  CA  LEU B  17      24.350  33.486  52.061  1.00  9.24           C  
ATOM   3102  C   LEU B  17      24.407  31.983  51.861  1.00  9.92           C  
ATOM   3103  O   LEU B  17      25.290  31.296  52.414  1.00 10.85           O  
ATOM   3104  CB  LEU B  17      24.933  34.189  50.820  1.00  9.72           C  
ATOM   3105  CG  LEU B  17      24.928  35.735  50.801  1.00 11.29           C  
ATOM   3106  CD1 LEU B  17      25.676  36.268  49.601  1.00 11.42           C  
ATOM   3107  CD2 LEU B  17      23.465  36.182  50.777  1.00 14.62           C  
ATOM   3108  N   LYS B  18      23.462  31.464  51.076  1.00  9.76           N  
ATOM   3109  CA  LYS B  18      23.600  30.097  50.536  1.00  9.82           C  
ATOM   3110  C   LYS B  18      24.257  30.284  49.176  1.00  9.49           C  
ATOM   3111  O   LYS B  18      23.693  30.975  48.304  1.00  9.49           O  
ATOM   3112  CB  LYS B  18      22.214  29.462  50.348  1.00  9.84           C  
ATOM   3113  CG  LYS B  18      22.240  28.058  49.764  1.00 10.62           C  
ATOM   3114  CD  LYS B  18      20.881  27.318  49.897  1.00 12.57           C  
ATOM   3115  CE  LYS B  18      20.603  26.824  51.297  1.00 16.02           C  
ATOM   3116  NZ  LYS B  18      19.147  26.454  51.429  1.00 18.25           N1+
ATOM   3117  N   ILE B  19      25.435  29.690  49.012  1.00  9.18           N  
ATOM   3118  CA  ILE B  19      26.275  29.917  47.835  1.00  8.81           C  
ATOM   3119  C   ILE B  19      26.590  28.557  47.224  1.00  8.66           C  
ATOM   3120  O   ILE B  19      27.038  27.605  47.902  1.00  9.78           O  
ATOM   3121  CB  ILE B  19      27.596  30.659  48.174  1.00  7.96           C  
ATOM   3122  CG1 ILE B  19      27.314  32.008  48.856  1.00  9.30           C  
ATOM   3123  CG2 ILE B  19      28.453  30.861  46.924  1.00  8.87           C  
ATOM   3124  CD1 ILE B  19      28.516  32.710  49.306  1.00  9.12           C  
ATOM   3125  N   SER B  20      26.333  28.477  45.939  1.00  8.66           N  
ATOM   3126  CA  SER B  20      26.548  27.267  45.173  1.00  8.78           C  
ATOM   3127  C   SER B  20      27.846  27.467  44.372  1.00  8.92           C  
ATOM   3128  O   SER B  20      27.975  28.457  43.646  1.00 10.00           O  
ATOM   3129  CB  SER B  20      25.391  27.062  44.181  1.00  9.15           C  
ATOM   3130  OG  SER B  20      25.634  25.877  43.461  1.00 10.74           O  
ATOM   3131  N   ILE B  21      28.799  26.547  44.536  1.00  8.83           N  
ATOM   3132  CA  ILE B  21      30.116  26.657  43.916  1.00  8.96           C  
ATOM   3133  C   ILE B  21      30.368  25.353  43.134  1.00  8.12           C  
ATOM   3134  O   ILE B  21      30.462  24.267  43.696  1.00  8.48           O  
ATOM   3135  CB  ILE B  21      31.219  26.906  44.963  1.00  9.27           C  
ATOM   3136  CG1 ILE B  21      30.924  28.169  45.833  1.00  9.27           C  
ATOM   3137  CG2 ILE B  21      32.589  27.038  44.265  1.00  7.98           C  
ATOM   3138  CD1 ILE B  21      31.798  28.254  47.068  1.00 11.75           C  
ATOM   3139  N   THR B  22      30.448  25.470  41.812  1.00  7.59           N  
ATOM   3140  CA  THR B  22      30.671  24.263  40.984  1.00  7.22           C  
ATOM   3141  C   THR B  22      32.175  24.110  40.702  1.00  7.25           C  
ATOM   3142  O   THR B  22      32.920  25.066  40.703  1.00  7.77           O  
ATOM   3143  CB  THR B  22      29.943  24.382  39.617  1.00  6.87           C  
ATOM   3144  CG2 THR B  22      28.436  24.701  39.857  1.00  8.81           C  
ATOM   3145  OG1 THR B  22      30.529  25.474  38.851  1.00  7.91           O  
ATOM   3146  N   GLY B  23      32.589  22.901  40.398  1.00  6.66           N  
ATOM   3147  CA  GLY B  23      33.992  22.649  40.070  1.00  7.94           C  
ATOM   3148  C   GLY B  23      34.799  22.398  41.350  1.00  8.70           C  
ATOM   3149  O   GLY B  23      36.010  22.388  41.319  1.00  8.42           O  
ATOM   3150  N   ALA B  24      34.093  22.145  42.460  1.00  8.95           N  
ATOM   3151  CA  ALA B  24      34.692  22.118  43.814  1.00  9.38           C  
ATOM   3152  C   ALA B  24      35.506  20.846  44.155  1.00  9.60           C  
ATOM   3153  O   ALA B  24      36.140  20.791  45.246  1.00  9.11           O  
ATOM   3154  CB  ALA B  24      33.580  22.317  44.861  1.00  8.36           C  
ATOM   3155  N   GLY B  25      35.420  19.829  43.285  1.00  8.56           N  
ATOM   3156  CA  GLY B  25      36.320  18.683  43.339  1.00 10.13           C  
ATOM   3157  C   GLY B  25      37.697  19.054  42.778  1.00  9.51           C  
ATOM   3158  O   GLY B  25      38.675  18.288  42.861  1.00 10.66           O  
ATOM   3159  N   GLY B  26      37.805  20.273  42.247  1.00  9.52           N  
ATOM   3160  CA  GLY B  26      39.040  20.692  41.565  1.00  9.11           C  
ATOM   3161  C   GLY B  26      39.722  21.828  42.319  1.00  9.21           C  
ATOM   3162  O   GLY B  26      39.531  22.003  43.532  1.00 11.18           O  
ATOM   3163  N   PHE B  27      40.534  22.602  41.610  1.00  8.98           N  
ATOM   3164  CA  PHE B  27      41.545  23.438  42.202  1.00  8.13           C  
ATOM   3165  C   PHE B  27      40.975  24.786  42.738  1.00  8.30           C  
ATOM   3166  O   PHE B  27      40.809  24.992  43.972  1.00  7.24           O  
ATOM   3167  CB  PHE B  27      42.673  23.611  41.126  1.00  8.88           C  
ATOM   3168  CG  PHE B  27      43.699  24.683  41.400  1.00  9.88           C  
ATOM   3169  CD1 PHE B  27      44.304  24.884  42.667  1.00  9.82           C  
ATOM   3170  CD2 PHE B  27      44.127  25.465  40.318  1.00 11.22           C  
ATOM   3171  CE1 PHE B  27      45.306  25.875  42.843  1.00  8.14           C  
ATOM   3172  CE2 PHE B  27      45.147  26.468  40.453  1.00  9.73           C  
ATOM   3173  CZ  PHE B  27      45.724  26.682  41.737  1.00  9.24           C  
ATOM   3174  N   ILE B  28      40.642  25.668  41.821  1.00  8.03           N  
ATOM   3175  CA  ILE B  28      40.317  27.065  42.231  1.00  7.65           C  
ATOM   3176  C   ILE B  28      39.016  27.067  43.059  1.00  7.84           C  
ATOM   3177  O   ILE B  28      38.938  27.712  44.133  1.00  8.16           O  
ATOM   3178  CB  ILE B  28      40.163  27.993  41.018  1.00  7.39           C  
ATOM   3179  CG1 ILE B  28      41.463  27.971  40.178  1.00  8.30           C  
ATOM   3180  CG2 ILE B  28      39.774  29.443  41.488  1.00  7.60           C  
ATOM   3181  CD1 ILE B  28      41.370  28.815  38.872  1.00  9.36           C  
ATOM   3182  N   ALA B  29      38.017  26.315  42.595  1.00  7.06           N  
ATOM   3183  CA  ALA B  29      36.741  26.321  43.278  1.00  8.05           C  
ATOM   3184  C   ALA B  29      36.842  25.787  44.730  1.00  8.78           C  
ATOM   3185  O   ALA B  29      36.116  26.270  45.608  1.00  8.80           O  
ATOM   3186  CB  ALA B  29      35.680  25.562  42.488  1.00  8.81           C  
ATOM   3187  N   SER B  30      37.710  24.793  44.978  1.00  9.08           N  
ATOM   3188  CA  SER B  30      37.866  24.251  46.375  1.00  8.56           C  
ATOM   3189  C   SER B  30      38.449  25.314  47.290  1.00  9.01           C  
ATOM   3190  O   SER B  30      38.010  25.498  48.435  1.00  7.65           O  
ATOM   3191  CB  SER B  30      38.656  22.949  46.354  1.00  9.48           C  
ATOM   3192  OG  SER B  30      40.031  23.195  46.099  1.00 10.68           O  
ATOM   3193  N   HIS B  31      39.421  26.067  46.788  1.00  7.58           N  
ATOM   3194  CA  HIS B  31      39.937  27.243  47.547  1.00  8.80           C  
ATOM   3195  C   HIS B  31      38.852  28.270  47.850  1.00  8.70           C  
ATOM   3196  O   HIS B  31      38.741  28.786  48.980  1.00 10.00           O  
ATOM   3197  CB  HIS B  31      41.121  27.909  46.841  1.00  7.09           C  
ATOM   3198  CG  HIS B  31      42.415  27.134  46.930  1.00 10.56           C  
ATOM   3199  CD2 HIS B  31      42.876  26.090  46.200  1.00 10.58           C  
ATOM   3200  ND1 HIS B  31      43.423  27.453  47.824  1.00 12.22           N  
ATOM   3201  CE1 HIS B  31      44.442  26.622  47.650  1.00 13.14           C  
ATOM   3202  NE2 HIS B  31      44.148  25.804  46.654  1.00 13.88           N  
ATOM   3203  N   ILE B  32      38.081  28.622  46.824  1.00  8.49           N  
ATOM   3204  CA  ILE B  32      36.974  29.584  47.022  1.00  8.50           C  
ATOM   3205  C   ILE B  32      35.962  29.085  48.071  1.00  8.64           C  
ATOM   3206  O   ILE B  32      35.543  29.822  48.953  1.00  9.22           O  
ATOM   3207  CB  ILE B  32      36.248  29.901  45.682  1.00  8.54           C  
ATOM   3208  CG1 ILE B  32      37.209  30.612  44.699  1.00  8.14           C  
ATOM   3209  CG2 ILE B  32      34.979  30.799  45.965  1.00  9.22           C  
ATOM   3210  CD1 ILE B  32      36.664  30.794  43.256  1.00  8.93           C  
ATOM   3211  N   ALA B  33      35.613  27.785  47.957  1.00  8.94           N  
ATOM   3212  CA  ALA B  33      34.617  27.138  48.819  1.00  9.04           C  
ATOM   3213  C   ALA B  33      35.142  27.161  50.271  1.00  9.19           C  
ATOM   3214  O   ALA B  33      34.419  27.560  51.191  1.00  9.20           O  
ATOM   3215  CB  ALA B  33      34.397  25.667  48.384  1.00  9.13           C  
ATOM   3216  N   ARG B  34      36.409  26.761  50.466  1.00 10.10           N  
ATOM   3217  CA  ARG B  34      36.947  26.717  51.822  1.00 10.46           C  
ATOM   3218  C   ARG B  34      36.877  28.133  52.449  1.00 11.05           C  
ATOM   3219  O   ARG B  34      36.416  28.297  53.599  1.00 11.45           O  
ATOM   3220  CB  ARG B  34      38.376  26.190  51.809  1.00 11.78           C  
ATOM   3221  CG  ARG B  34      39.084  26.240  53.174  1.00 12.61           C  
ATOM   3222  CD  ARG B  34      40.422  25.496  53.097  1.00 17.59           C  
ATOM   3223  NE  ARG B  34      41.317  26.123  52.128  1.00 21.82           N  
ATOM   3224  CZ  ARG B  34      42.563  25.746  51.866  1.00 23.78           C  
ATOM   3225  NH1 ARG B  34      43.118  24.699  52.488  1.00 22.57           N1+
ATOM   3226  NH2 ARG B  34      43.255  26.426  50.960  1.00 26.45           N  
ATOM   3227  N   ARG B  35      37.307  29.142  51.686  1.00 10.89           N  
ATOM   3228  CA  ARG B  35      37.312  30.527  52.133  1.00 11.41           C  
ATOM   3229  C   ARG B  35      35.909  31.006  52.533  1.00 11.92           C  
ATOM   3230  O   ARG B  35      35.709  31.577  53.618  1.00 11.83           O  
ATOM   3231  CB  ARG B  35      37.916  31.393  51.039  1.00 11.83           C  
ATOM   3232  CG  ARG B  35      37.750  32.849  51.281  1.00 15.40           C  
ATOM   3233  CD  ARG B  35      38.956  33.506  51.778  1.00 19.02           C  
ATOM   3234  NE  ARG B  35      38.690  34.942  51.857  1.00 17.48           N  
ATOM   3235  CZ  ARG B  35      39.333  35.888  51.199  1.00 15.28           C  
ATOM   3236  NH1 ARG B  35      40.364  35.599  50.396  1.00 14.62           N1+
ATOM   3237  NH2 ARG B  35      38.945  37.153  51.375  1.00 13.67           N  
ATOM   3238  N   LEU B  36      34.968  30.840  51.623  1.00 11.97           N  
ATOM   3239  CA  LEU B  36      33.549  31.253  51.841  1.00 11.93           C  
ATOM   3240  C   LEU B  36      32.884  30.537  53.013  1.00 11.21           C  
ATOM   3241  O   LEU B  36      32.160  31.169  53.778  1.00 10.81           O  
ATOM   3242  CB  LEU B  36      32.722  31.160  50.571  1.00 11.59           C  
ATOM   3243  CG  LEU B  36      33.161  32.189  49.506  1.00 11.96           C  
ATOM   3244  CD1 LEU B  36      32.339  32.055  48.187  1.00 15.34           C  
ATOM   3245  CD2 LEU B  36      33.111  33.645  50.062  1.00 10.33           C  
ATOM   3246  N   LYS B  37      33.120  29.235  53.151  1.00 11.97           N  
ATOM   3247  CA  LYS B  37      32.586  28.511  54.308  1.00 11.51           C  
ATOM   3248  C   LYS B  37      33.168  29.122  55.609  1.00 11.87           C  
ATOM   3249  O   LYS B  37      32.413  29.330  56.575  1.00 11.85           O  
ATOM   3250  CB  LYS B  37      32.879  27.003  54.217  1.00 11.66           C  
ATOM   3251  CG  LYS B  37      32.236  26.197  55.354  1.00 14.16           C  
ATOM   3252  CD  LYS B  37      32.381  24.675  55.175  1.00 11.94           C  
ATOM   3253  CE  LYS B  37      31.669  24.036  56.397  1.00 14.28           C  
ATOM   3254  NZ  LYS B  37      31.743  22.532  56.459  1.00 17.59           N1+
ATOM   3255  N   HIS B  38      34.475  29.454  55.601  1.00 11.52           N  
ATOM   3256  CA  HIS B  38      35.164  30.021  56.764  0.50 12.43           C  
ATOM   3257  C   HIS B  38      34.526  31.369  57.108  1.00 13.66           C  
ATOM   3258  O   HIS B  38      34.390  31.701  58.294  1.00 15.13           O  
ATOM   3259  CB  HIS B  38      36.695  30.182  56.553  0.50 12.28           C  
ATOM   3260  CG  HIS B  38      37.475  28.895  56.634  0.50 15.80           C  
ATOM   3261  CD2 HIS B  38      37.126  27.663  57.071  0.50 18.12           C  
ATOM   3262  ND1 HIS B  38      38.788  28.787  56.214  0.50 17.68           N  
ATOM   3263  CE1 HIS B  38      39.212  27.548  56.394  0.50 18.88           C  
ATOM   3264  NE2 HIS B  38      38.221  26.843  56.908  0.50 19.85           N  
ATOM   3265  N   GLU B  39      34.107  32.120  56.085  1.00 12.81           N  
ATOM   3266  CA  GLU B  39      33.501  33.454  56.303  1.00 12.26           C  
ATOM   3267  C   GLU B  39      32.035  33.381  56.753  1.00 12.58           C  
ATOM   3268  O   GLU B  39      31.410  34.414  57.039  1.00 14.23           O  
ATOM   3269  CB  GLU B  39      33.646  34.336  55.044  1.00 11.40           C  
ATOM   3270  CG  GLU B  39      35.111  34.682  54.783  1.00 12.96           C  
ATOM   3271  CD  GLU B  39      35.287  35.667  53.640  1.00 12.99           C  
ATOM   3272  OE1 GLU B  39      34.269  36.046  53.025  1.00 14.67           O  
ATOM   3273  OE2 GLU B  39      36.466  36.029  53.334  1.00 15.09           O1-
ATOM   3274  N   GLY B  40      31.470  32.181  56.807  1.00 11.95           N  
ATOM   3275  CA  GLY B  40      30.155  32.039  57.385  1.00 12.11           C  
ATOM   3276  C   GLY B  40      29.055  31.616  56.432  1.00 12.01           C  
ATOM   3277  O   GLY B  40      27.900  31.447  56.849  1.00 12.36           O  
ATOM   3278  N   HIS B  41      29.377  31.419  55.146  1.00 11.27           N  
ATOM   3279  CA  HIS B  41      28.343  31.079  54.203  1.00  9.91           C  
ATOM   3280  C   HIS B  41      28.033  29.596  54.231  1.00 10.10           C  
ATOM   3281  O   HIS B  41      28.876  28.783  54.623  1.00  9.81           O  
ATOM   3282  CB  HIS B  41      28.743  31.591  52.833  1.00 10.76           C  
ATOM   3283  CG  HIS B  41      29.030  33.065  52.852  1.00  9.83           C  
ATOM   3284  CD2 HIS B  41      30.202  33.744  52.900  1.00 10.77           C  
ATOM   3285  ND1 HIS B  41      28.031  34.022  52.909  1.00 11.16           N  
ATOM   3286  CE1 HIS B  41      28.575  35.222  52.956  1.00 11.05           C  
ATOM   3287  NE2 HIS B  41      29.890  35.080  52.974  1.00 13.14           N  
ATOM   3288  N   TYR B  42      26.807  29.293  53.823  1.00  9.04           N  
ATOM   3289  CA  TYR B  42      26.326  27.905  53.696  1.00  8.33           C  
ATOM   3290  C   TYR B  42      26.734  27.503  52.281  1.00  9.04           C  
ATOM   3291  O   TYR B  42      26.164  28.005  51.322  1.00 11.27           O  
ATOM   3292  CB  TYR B  42      24.802  27.811  53.837  1.00  8.30           C  
ATOM   3293  CG  TYR B  42      24.332  26.392  53.847  1.00  9.11           C  
ATOM   3294  CD1 TYR B  42      24.283  25.653  55.029  1.00 11.81           C  
ATOM   3295  CD2 TYR B  42      23.951  25.748  52.640  1.00  8.36           C  
ATOM   3296  CE1 TYR B  42      23.882  24.276  55.001  1.00 11.35           C  
ATOM   3297  CE2 TYR B  42      23.510  24.407  52.623  1.00  9.82           C  
ATOM   3298  CZ  TYR B  42      23.471  23.699  53.811  1.00 10.92           C  
ATOM   3299  OH  TYR B  42      23.061  22.361  53.780  1.00 11.05           O  
ATOM   3300  N   VAL B  43      27.685  26.597  52.156  1.00  9.14           N  
ATOM   3301  CA  VAL B  43      28.270  26.288  50.839  1.00 10.28           C  
ATOM   3302  C   VAL B  43      27.813  25.000  50.247  1.00 10.42           C  
ATOM   3303  O   VAL B  43      27.990  23.907  50.866  1.00 10.59           O  
ATOM   3304  CB  VAL B  43      29.851  26.329  50.887  1.00  9.99           C  
ATOM   3305  CG1 VAL B  43      30.468  25.773  49.573  1.00  8.99           C  
ATOM   3306  CG2 VAL B  43      30.314  27.769  51.217  1.00 10.52           C  
ATOM   3307  N   ILE B  44      27.242  25.094  49.052  1.00 10.41           N  
ATOM   3308  CA  ILE B  44      26.742  23.899  48.322  1.00 10.50           C  
ATOM   3309  C   ILE B  44      27.753  23.650  47.205  1.00 10.66           C  
ATOM   3310  O   ILE B  44      27.866  24.465  46.289  1.00 11.45           O  
ATOM   3311  CB  ILE B  44      25.339  24.138  47.786  1.00 10.90           C  
ATOM   3312  CG1 ILE B  44      24.379  24.297  48.973  1.00 11.02           C  
ATOM   3313  CG2 ILE B  44      24.831  22.955  46.878  1.00 12.34           C  
ATOM   3314  CD1 ILE B  44      23.034  24.829  48.548  1.00 12.70           C  
ATOM   3315  N   ALA B  45      28.527  22.568  47.323  1.00 10.14           N  
ATOM   3316  CA  ALA B  45      29.615  22.358  46.373  1.00  9.21           C  
ATOM   3317  C   ALA B  45      29.188  21.257  45.390  1.00  9.64           C  
ATOM   3318  O   ALA B  45      28.402  20.353  45.725  1.00 10.31           O  
ATOM   3319  CB  ALA B  45      30.948  21.986  47.115  1.00 10.26           C  
ATOM   3320  N   SER B  46      29.702  21.328  44.162  1.00  8.57           N  
ATOM   3321  CA  SER B  46      29.363  20.289  43.194  1.00  8.52           C  
ATOM   3322  C   SER B  46      30.461  20.040  42.191  1.00  8.19           C  
ATOM   3323  O   SER B  46      31.278  20.943  41.936  1.00  9.00           O  
ATOM   3324  CB  SER B  46      28.036  20.644  42.480  1.00 10.08           C  
ATOM   3325  OG  SER B  46      28.158  21.853  41.759  1.00  9.97           O  
ATOM   3326  N   ASP B  47      30.519  18.810  41.663  1.00  8.36           N  
ATOM   3327  CA  ASP B  47      31.535  18.401  40.674  1.00  7.98           C  
ATOM   3328  C   ASP B  47      31.148  16.949  40.334  1.00  9.16           C  
ATOM   3329  O   ASP B  47      30.380  16.336  41.085  1.00  9.84           O  
ATOM   3330  CB  ASP B  47      32.910  18.432  41.398  1.00  8.36           C  
ATOM   3331  CG  ASP B  47      34.093  18.458  40.441  1.00  9.33           C  
ATOM   3332  OD1 ASP B  47      34.265  17.536  39.634  1.00 10.48           O  
ATOM   3333  OD2 ASP B  47      34.820  19.456  40.502  1.00 11.99           O1-
ATOM   3334  N   TRP B  48      31.678  16.384  39.248  1.00  9.24           N  
ATOM   3335  CA  TRP B  48      31.489  14.952  38.934  1.00 11.42           C  
ATOM   3336  C   TRP B  48      32.649  14.098  39.362  1.00 12.38           C  
ATOM   3337  O   TRP B  48      32.708  12.890  39.038  1.00 13.97           O  
ATOM   3338  CB  TRP B  48      31.178  14.750  37.444  1.00 11.99           C  
ATOM   3339  CG  TRP B  48      32.269  15.166  36.456  1.00 10.72           C  
ATOM   3340  CD1 TRP B  48      33.479  15.844  36.691  1.00  9.28           C  
ATOM   3341  CD2 TRP B  48      32.210  14.933  35.053  1.00 11.67           C  
ATOM   3342  CE2 TRP B  48      33.393  15.472  34.472  1.00 11.94           C  
ATOM   3343  CE3 TRP B  48      31.263  14.319  34.225  1.00 11.42           C  
ATOM   3344  NE1 TRP B  48      34.148  16.020  35.482  1.00 10.32           N  
ATOM   3345  CZ2 TRP B  48      33.644  15.390  33.079  1.00 11.89           C  
ATOM   3346  CZ3 TRP B  48      31.508  14.248  32.857  1.00 12.27           C  
ATOM   3347  CH2 TRP B  48      32.690  14.768  32.299  1.00 12.56           C  
ATOM   3348  N   LYS B  49      33.608  14.682  40.060  0.70 13.14           N  
ATOM   3350  CA  LYS B  49      34.644  13.900  40.781  0.70 13.60           C  
ATOM   3352  C   LYS B  49      34.936  14.549  42.121  0.70 13.20           C  
ATOM   3354  O   LYS B  49      34.985  15.810  42.205  0.70 13.13           O  
ATOM   3356  CB  LYS B  49      35.979  13.756  39.976  0.70 13.31           C  
ATOM   3358  CG  LYS B  49      36.808  15.065  39.787  0.70 13.92           C  
ATOM   3360  CD  LYS B  49      38.324  14.777  39.686  0.70 16.19           C  
ATOM   3362  CE  LYS B  49      38.957  14.603  41.029  0.70 13.36           C  
ATOM   3364  NZ  LYS B  49      39.390  15.845  41.714  0.70 13.64           N1+
ATOM   3366  N   LYS B  50      35.187  13.717  43.139  1.00 13.76           N  
ATOM   3367  CA  LYS B  50      35.461  14.107  44.519  1.00 14.25           C  
ATOM   3368  C   LYS B  50      36.732  14.956  44.622  1.00 12.75           C  
ATOM   3369  O   LYS B  50      37.652  14.790  43.802  1.00 12.11           O  
ATOM   3370  CB  LYS B  50      35.659  12.877  45.376  1.00 16.39           C  
ATOM   3371  CG  LYS B  50      34.425  12.292  45.982  1.00 22.18           C  
ATOM   3372  CD  LYS B  50      34.922  11.205  47.019  1.00 28.40           C  
ATOM   3373  CE  LYS B  50      36.345  11.572  47.599  1.00 29.09           C  
ATOM   3374  NZ  LYS B  50      37.082  10.447  48.293  1.00 30.04           N1+
ATOM   3375  N   ASN B  51      36.771  15.865  45.599  1.00 12.83           N  
ATOM   3376  CA  ASN B  51      37.991  16.593  45.868  1.00 13.36           C  
ATOM   3377  C   ASN B  51      39.117  15.620  46.369  1.00 13.83           C  
ATOM   3378  O   ASN B  51      38.871  14.753  47.207  1.00 14.37           O  
ATOM   3379  CB  ASN B  51      37.774  17.708  46.892  1.00 14.93           C  
ATOM   3380  CG  ASN B  51      38.947  18.679  46.900  1.00 14.36           C  
ATOM   3381  ND2 ASN B  51      38.739  19.861  46.359  1.00 17.24           N  
ATOM   3382  OD1 ASN B  51      40.036  18.353  47.392  1.00 15.04           O  
ATOM   3383  N   GLU B  52      40.325  15.793  45.866  1.00 14.69           N  
ATOM   3384  CA  GLU B  52      41.431  14.885  46.182  1.00 16.90           C  
ATOM   3385  C   GLU B  52      42.350  15.317  47.319  1.00 15.69           C  
ATOM   3386  O   GLU B  52      43.221  14.533  47.734  1.00 15.13           O  
ATOM   3387  CB  GLU B  52      42.232  14.563  44.901  1.00 17.35           C  
ATOM   3388  CG  GLU B  52      41.433  13.712  43.919  1.00 19.57           C  
ATOM   3389  CD  GLU B  52      42.126  13.586  42.542  1.00 22.39           C  
ATOM   3390  OE1 GLU B  52      42.969  12.657  42.363  1.00 27.52           O  
ATOM   3391  OE2 GLU B  52      41.802  14.390  41.626  1.00 25.25           O1-
ATOM   3392  N   HIS B  53      42.133  16.554  47.817  1.00 14.51           N  
ATOM   3393  CA  HIS B  53      43.013  17.202  48.793  1.00 13.79           C  
ATOM   3394  C   HIS B  53      42.373  17.474  50.130  1.00 13.51           C  
ATOM   3395  O   HIS B  53      43.016  17.336  51.185  1.00 14.45           O  
ATOM   3396  CB  HIS B  53      43.657  18.447  48.194  1.00 13.43           C  
ATOM   3397  CG  HIS B  53      44.436  18.140  46.957  1.00 12.74           C  
ATOM   3398  CD2 HIS B  53      44.211  18.476  45.668  1.00 16.30           C  
ATOM   3399  ND1 HIS B  53      45.564  17.339  46.958  1.00 15.19           N  
ATOM   3400  CE1 HIS B  53      46.017  17.230  45.724  1.00 15.71           C  
ATOM   3401  NE2 HIS B  53      45.216  17.913  44.926  1.00 14.99           N  
ATOM   3402  N   MET B  54      41.094  17.806  50.094  1.00 11.63           N  
ATOM   3403  CA  MET B  54      40.375  18.142  51.315  1.00 12.75           C  
ATOM   3404  C   MET B  54      39.199  17.223  51.545  1.00 12.92           C  
ATOM   3405  O   MET B  54      38.476  16.843  50.588  1.00 14.06           O  
ATOM   3406  CB  MET B  54      39.861  19.569  51.219  1.00 13.41           C  
ATOM   3407  CG  MET B  54      40.952  20.599  51.316  1.00 12.65           C  
ATOM   3408  SD  MET B  54      40.250  22.261  51.249  1.00 14.03           S  
ATOM   3409  CE  MET B  54      39.565  22.363  49.625  1.00 13.10           C  
ATOM   3410  N   THR B  55      38.962  16.884  52.812  1.00 13.52           N  
ATOM   3411  CA  THR B  55      37.695  16.218  53.159  1.00 13.64           C  
ATOM   3412  C   THR B  55      36.542  17.251  52.995  1.00 13.83           C  
ATOM   3413  O   THR B  55      36.790  18.470  53.068  1.00 12.95           O  
ATOM   3414  CB  THR B  55      37.720  15.651  54.608  1.00 14.31           C  
ATOM   3415  CG2 THR B  55      38.777  14.568  54.739  1.00 14.54           C  
ATOM   3416  OG1 THR B  55      38.056  16.710  55.505  1.00 13.12           O  
ATOM   3417  N   GLU B  56      35.317  16.769  52.785  1.00 14.74           N  
ATOM   3418  CA  GLU B  56      34.187  17.658  52.420  1.00 16.12           C  
ATOM   3419  C   GLU B  56      33.918  18.706  53.480  1.00 15.22           C  
ATOM   3420  O   GLU B  56      33.682  19.859  53.151  1.00 13.30           O  
ATOM   3421  CB  GLU B  56      32.891  16.865  52.045  1.00 15.62           C  
ATOM   3422  CG  GLU B  56      33.145  16.171  50.737  1.00 18.94           C  
ATOM   3423  CD  GLU B  56      32.043  15.236  50.230  1.00 21.18           C  
ATOM   3424  OE1 GLU B  56      31.009  15.086  50.939  1.00 20.20           O  
ATOM   3425  OE2 GLU B  56      32.294  14.628  49.107  1.00 27.21           O1-
ATOM   3426  N   ASP B  57      34.046  18.326  54.758  1.00 14.73           N  
ATOM   3427  CA  ASP B  57      33.828  19.280  55.842  1.00 16.14           C  
ATOM   3428  C   ASP B  57      34.739  20.519  55.838  1.00 15.19           C  
ATOM   3429  O   ASP B  57      34.382  21.544  56.438  1.00 13.70           O  
ATOM   3430  CB  ASP B  57      33.995  18.595  57.207  1.00 16.90           C  
ATOM   3431  CG  ASP B  57      35.343  17.981  57.365  1.00 20.64           C  
ATOM   3432  OD1 ASP B  57      35.661  17.074  56.526  1.00 24.21           O  
ATOM   3433  OD2 ASP B  57      36.075  18.382  58.320  1.00 24.01           O1-
ATOM   3434  N   MET B  58      35.896  20.421  55.171  1.00 13.56           N  
ATOM   3435  CA  MET B  58      36.847  21.500  55.146  1.00 14.38           C  
ATOM   3436  C   MET B  58      36.366  22.636  54.216  1.00 12.71           C  
ATOM   3437  O   MET B  58      36.832  23.800  54.340  1.00 13.70           O  
ATOM   3438  CB  MET B  58      38.230  21.000  54.686  1.00 13.15           C  
ATOM   3439  CG  MET B  58      38.772  19.867  55.560  1.00 15.09           C  
ATOM   3440  SD  MET B  58      40.413  19.405  54.958  1.00 18.52           S  
ATOM   3441  CE  MET B  58      41.010  18.370  56.310  1.00 15.38           C  
ATOM   3442  N   PHE B  59      35.452  22.324  53.284  1.00 11.02           N  
ATOM   3443  CA  PHE B  59      35.164  23.320  52.241  1.00 10.46           C  
ATOM   3444  C   PHE B  59      33.688  23.491  51.844  1.00 10.68           C  
ATOM   3445  O   PHE B  59      33.331  24.424  51.049  1.00 10.95           O  
ATOM   3446  CB  PHE B  59      36.056  23.091  50.991  1.00 10.81           C  
ATOM   3447  CG  PHE B  59      35.730  21.841  50.213  1.00  8.62           C  
ATOM   3448  CD1 PHE B  59      34.737  21.876  49.225  1.00  8.09           C  
ATOM   3449  CD2 PHE B  59      36.370  20.612  50.472  1.00 11.42           C  
ATOM   3450  CE1 PHE B  59      34.436  20.736  48.478  1.00 11.02           C  
ATOM   3451  CE2 PHE B  59      36.048  19.474  49.739  1.00 11.07           C  
ATOM   3452  CZ  PHE B  59      35.071  19.538  48.748  1.00 10.20           C  
ATOM   3453  N   CYS B  60      32.819  22.620  52.363  1.00  9.31           N  
ATOM   3454  CA  CYS B  60      31.378  22.724  52.001  1.00 10.45           C  
ATOM   3455  C   CYS B  60      30.441  22.163  53.058  1.00 11.21           C  
ATOM   3456  O   CYS B  60      30.860  21.406  53.962  1.00 11.76           O  
ATOM   3457  CB  CYS B  60      31.074  22.096  50.658  1.00  9.76           C  
ATOM   3458  SG  CYS B  60      31.212  20.305  50.693  1.00 11.92           S  
ATOM   3459  N   ASP B  61      29.181  22.566  52.924  1.00 12.07           N  
ATOM   3460  CA  ASP B  61      28.094  22.088  53.766  1.00 11.78           C  
ATOM   3461  C   ASP B  61      27.348  20.931  53.096  1.00 12.92           C  
ATOM   3462  O   ASP B  61      26.818  20.051  53.766  1.00 12.70           O  
ATOM   3463  CB  ASP B  61      27.179  23.250  54.096  1.00 13.26           C  
ATOM   3464  CG  ASP B  61      27.847  24.203  55.030  1.00 13.76           C  
ATOM   3465  OD1 ASP B  61      28.036  23.809  56.215  1.00 17.05           O  
ATOM   3466  OD2 ASP B  61      28.264  25.278  54.565  1.00 13.58           O1-
ATOM   3467  N   GLU B  62      27.339  20.947  51.761  1.00 12.17           N  
ATOM   3468  CA  GLU B  62      26.811  19.850  50.950  1.00 12.11           C  
ATOM   3469  C   GLU B  62      27.743  19.650  49.780  1.00 11.70           C  
ATOM   3470  O   GLU B  62      28.321  20.621  49.276  1.00 12.66           O  
ATOM   3471  CB  GLU B  62      25.447  20.202  50.359  1.00 11.87           C  
ATOM   3472  CG  GLU B  62      24.329  20.580  51.360  1.00 12.71           C  
ATOM   3473  CD  GLU B  62      23.021  21.090  50.688  1.00 12.98           C  
ATOM   3474  OE1 GLU B  62      22.800  20.997  49.448  1.00 15.53           O  
ATOM   3475  OE2 GLU B  62      22.161  21.588  51.421  1.00 13.62           O1-
ATOM   3476  N   PHE B  63      27.848  18.391  49.325  1.00 12.02           N  
ATOM   3477  CA  PHE B  63      28.627  18.077  48.128  1.00 10.79           C  
ATOM   3478  C   PHE B  63      27.810  17.218  47.208  1.00 11.57           C  
ATOM   3479  O   PHE B  63      27.366  16.097  47.604  1.00 11.90           O  
ATOM   3480  CB  PHE B  63      29.978  17.396  48.465  1.00 11.37           C  
ATOM   3481  CG  PHE B  63      30.930  17.348  47.290  1.00 12.35           C  
ATOM   3482  CD1 PHE B  63      30.765  16.404  46.265  1.00 15.29           C  
ATOM   3483  CD2 PHE B  63      31.934  18.301  47.148  1.00 14.44           C  
ATOM   3484  CE1 PHE B  63      31.641  16.412  45.162  1.00 14.86           C  
ATOM   3485  CE2 PHE B  63      32.815  18.302  46.045  1.00 10.66           C  
ATOM   3486  CZ  PHE B  63      32.657  17.363  45.077  1.00 12.05           C  
ATOM   3487  N   HIS B  64      27.562  17.719  45.992  1.00 11.27           N  
ATOM   3488  CA  HIS B  64      26.706  16.977  45.042  1.00 11.82           C  
ATOM   3489  C   HIS B  64      27.599  16.419  43.947  1.00 11.44           C  
ATOM   3490  O   HIS B  64      28.201  17.199  43.195  1.00  9.91           O  
ATOM   3491  CB  HIS B  64      25.686  17.954  44.463  1.00 12.32           C  
ATOM   3492  CG  HIS B  64      24.746  18.493  45.493  1.00 14.27           C  
ATOM   3493  CD2 HIS B  64      24.880  19.509  46.384  1.00 15.29           C  
ATOM   3494  ND1 HIS B  64      23.493  17.951  45.717  1.00 19.80           N  
ATOM   3495  CE1 HIS B  64      22.895  18.618  46.693  1.00 18.37           C  
ATOM   3496  NE2 HIS B  64      23.714  19.565  47.114  1.00 16.27           N  
ATOM   3497  N   LEU B  65      27.666  15.079  43.853  1.00 11.73           N  
ATOM   3498  CA  LEU B  65      28.478  14.413  42.842  1.00 12.53           C  
ATOM   3499  C   LEU B  65      27.565  14.238  41.613  1.00 11.77           C  
ATOM   3500  O   LEU B  65      26.777  13.297  41.544  1.00 12.40           O  
ATOM   3501  CB  LEU B  65      28.994  13.057  43.401  1.00 13.64           C  
ATOM   3502  CG  LEU B  65      30.110  12.350  42.604  1.00 16.53           C  
ATOM   3503  CD1 LEU B  65      31.455  13.148  42.604  1.00 15.18           C  
ATOM   3504  CD2 LEU B  65      30.315  10.919  43.180  1.00 15.37           C  
ATOM   3505  N   VAL B  66      27.641  15.173  40.656  1.00 11.35           N  
ATOM   3506  CA  VAL B  66      26.711  15.252  39.516  1.00 10.67           C  
ATOM   3507  C   VAL B  66      27.441  15.716  38.239  1.00 10.68           C  
ATOM   3508  O   VAL B  66      28.437  16.494  38.303  1.00  9.55           O  
ATOM   3509  CB  VAL B  66      25.530  16.268  39.796  1.00 11.11           C  
ATOM   3510  CG1 VAL B  66      24.557  15.712  40.872  1.00 12.62           C  
ATOM   3511  CG2 VAL B  66      26.060  17.691  40.153  1.00  9.50           C  
ATOM   3512  N   ASP B  67      26.902  15.278  37.091  1.00  9.59           N  
ATOM   3513  CA  ASP B  67      27.306  15.811  35.807  1.00  9.34           C  
ATOM   3514  C   ASP B  67      26.617  17.149  35.517  1.00  8.16           C  
ATOM   3515  O   ASP B  67      25.396  17.165  35.202  1.00  9.10           O  
ATOM   3516  CB  ASP B  67      27.025  14.763  34.733  1.00  8.91           C  
ATOM   3517  CG  ASP B  67      27.476  15.180  33.353  1.00  9.72           C  
ATOM   3518  OD1 ASP B  67      28.052  16.293  33.146  1.00 10.31           O  
ATOM   3519  OD2 ASP B  67      27.161  14.393  32.444  1.00 13.24           O1-
ATOM   3520  N   LEU B  68      27.365  18.260  35.629  1.00  7.51           N  
ATOM   3521  CA  LEU B  68      26.743  19.620  35.471  1.00  7.10           C  
ATOM   3522  C   LEU B  68      26.441  19.982  33.970  1.00  7.81           C  
ATOM   3523  O   LEU B  68      25.952  21.072  33.645  1.00  8.69           O  
ATOM   3524  CB  LEU B  68      27.610  20.715  36.124  1.00  6.92           C  
ATOM   3525  CG  LEU B  68      27.656  20.553  37.640  1.00  6.73           C  
ATOM   3526  CD1 LEU B  68      28.703  21.535  38.187  1.00  8.69           C  
ATOM   3527  CD2 LEU B  68      26.271  20.832  38.280  1.00 10.29           C  
ATOM   3528  N   ARG B  69      26.724  19.050  33.070  1.00  9.72           N  
ATOM   3529  CA  ARG B  69      26.286  19.209  31.680  1.00 10.41           C  
ATOM   3530  C   ARG B  69      24.788  18.991  31.515  1.00 11.98           C  
ATOM   3531  O   ARG B  69      24.232  19.336  30.478  1.00 14.37           O  
ATOM   3532  CB  ARG B  69      27.083  18.364  30.685  1.00 10.13           C  
ATOM   3533  CG  ARG B  69      28.588  18.665  30.655  1.00  8.92           C  
ATOM   3534  CD  ARG B  69      29.450  17.605  29.909  1.00 10.32           C  
ATOM   3535  NE  ARG B  69      29.153  16.274  30.387  1.00 10.55           N  
ATOM   3536  CZ  ARG B  69      29.340  15.154  29.702  1.00  9.12           C  
ATOM   3537  NH1 ARG B  69      29.902  15.160  28.457  1.00  8.31           N1+
ATOM   3538  NH2 ARG B  69      28.956  14.017  30.273  1.00  9.68           N  
ATOM   3539  N   VAL B  70      24.164  18.425  32.560  1.00 12.50           N  
ATOM   3540  CA  VAL B  70      22.773  17.985  32.581  1.00 13.19           C  
ATOM   3541  C   VAL B  70      21.939  19.036  33.372  1.00 12.03           C  
ATOM   3542  O   VAL B  70      22.251  19.353  34.551  1.00 11.25           O  
ATOM   3543  CB  VAL B  70      22.642  16.591  33.252  1.00 12.83           C  
ATOM   3544  CG1 VAL B  70      21.171  16.171  33.377  1.00 13.51           C  
ATOM   3545  CG2 VAL B  70      23.434  15.512  32.481  1.00 13.53           C  
ATOM   3546  N   MET B  71      20.927  19.605  32.693  1.00 12.91           N  
ATOM   3547  CA  MET B  71      20.097  20.688  33.277  1.00 12.42           C  
ATOM   3548  C   MET B  71      19.528  20.288  34.648  1.00 12.17           C  
ATOM   3549  O   MET B  71      19.560  21.069  35.605  1.00 10.67           O  
ATOM   3550  CB  MET B  71      18.998  21.183  32.319  1.00 12.29           C  
ATOM   3551  CG  MET B  71      18.026  22.199  32.946  1.00 14.75           C  
ATOM   3552  SD  MET B  71      18.835  23.694  33.606  1.00 18.25           S  
ATOM   3553  CE  MET B  71      18.938  24.725  32.125  1.00 14.41           C  
ATOM   3554  N   GLU B  72      19.037  19.066  34.760  1.00 11.67           N  
ATOM   3555  CA  GLU B  72      18.450  18.608  36.037  0.50 11.99           C  
ATOM   3557  C   GLU B  72      19.426  18.723  37.219  1.00 11.49           C  
ATOM   3558  O   GLU B  72      19.023  19.028  38.340  1.00 11.27           O  
ATOM   3559  CB  GLU B  72      17.947  17.167  35.918  0.50 11.64           C  
ATOM   3561  CG  GLU B  72      17.397  16.637  37.224  0.50 12.51           C  
ATOM   3563  CD  GLU B  72      16.757  15.279  37.086  0.50 15.22           C  
ATOM   3565  OE1 GLU B  72      15.889  15.149  36.211  0.50 18.82           O  
ATOM   3567  OE2 GLU B  72      17.100  14.364  37.865  0.50 17.59           O1-
ATOM   3569  N   ASN B  73      20.721  18.473  36.961  1.00 11.11           N  
ATOM   3570  CA  ASN B  73      21.745  18.568  37.989  1.00 10.73           C  
ATOM   3571  C   ASN B  73      22.073  20.023  38.310  1.00 10.36           C  
ATOM   3572  O   ASN B  73      22.285  20.400  39.457  1.00 11.61           O  
ATOM   3573  CB  ASN B  73      22.996  17.826  37.536  1.00 10.55           C  
ATOM   3574  CG  ASN B  73      22.750  16.321  37.482  1.00 11.44           C  
ATOM   3575  ND2 ASN B  73      23.455  15.619  36.610  1.00 11.35           N  
ATOM   3576  OD1 ASN B  73      21.875  15.821  38.201  1.00 12.96           O  
ATOM   3577  N   CYS B  74      22.116  20.849  37.279  1.00  9.94           N  
ATOM   3578  CA  CYS B  74      22.268  22.307  37.492  1.00 10.29           C  
ATOM   3579  C   CYS B  74      21.130  22.880  38.351  1.00  9.50           C  
ATOM   3580  O   CYS B  74      21.378  23.708  39.230  1.00 10.15           O  
ATOM   3581  CB  CYS B  74      22.352  23.050  36.168  1.00 10.36           C  
ATOM   3582  SG  CYS B  74      23.891  22.585  35.239  1.00 12.01           S  
ATOM   3583  N   LEU B  75      19.887  22.472  38.061  1.00  9.83           N  
ATOM   3584  CA  LEU B  75      18.738  22.889  38.886  1.00  9.71           C  
ATOM   3585  C   LEU B  75      18.909  22.445  40.351  1.00 10.41           C  
ATOM   3586  O   LEU B  75      18.687  23.216  41.274  1.00 10.52           O  
ATOM   3587  CB  LEU B  75      17.429  22.333  38.289  1.00  9.88           C  
ATOM   3588  CG  LEU B  75      17.031  23.001  36.947  1.00 10.03           C  
ATOM   3589  CD1 LEU B  75      15.819  22.295  36.372  1.00 11.00           C  
ATOM   3590  CD2 LEU B  75      16.758  24.516  37.143  1.00 13.56           C  
ATOM   3591  N   LYS B  76      19.294  21.180  40.536  1.00 11.97           N  
ATOM   3592  CA  LYS B  76      19.586  20.602  41.872  1.00 13.01           C  
ATOM   3593  C   LYS B  76      20.538  21.484  42.690  1.00 12.10           C  
ATOM   3594  O   LYS B  76      20.251  21.825  43.847  1.00 12.58           O  
ATOM   3595  CB  LYS B  76      20.144  19.187  41.711  1.00 15.95           C  
ATOM   3596  CG  LYS B  76      19.712  18.228  42.779  1.00 21.85           C  
ATOM   3597  CD  LYS B  76      20.764  17.907  43.814  1.00 27.48           C  
ATOM   3598  CE  LYS B  76      20.138  17.324  45.160  1.00 26.80           C  
ATOM   3599  NZ  LYS B  76      19.299  16.109  44.879  1.00 30.44           N1+
ATOM   3600  N   VAL B  77      21.636  21.924  42.094  1.00 10.43           N  
ATOM   3601  CA  VAL B  77      22.691  22.602  42.901  1.00 10.61           C  
ATOM   3602  C   VAL B  77      22.434  24.068  42.961  1.00 10.94           C  
ATOM   3603  O   VAL B  77      23.186  24.815  43.584  1.00 10.22           O  
ATOM   3604  CB  VAL B  77      24.124  22.344  42.341  1.00 10.80           C  
ATOM   3605  CG1 VAL B  77      24.381  20.829  42.314  1.00 10.63           C  
ATOM   3606  CG2 VAL B  77      24.297  22.943  40.916  1.00 13.34           C  
ATOM   3607  N   THR B  78      21.371  24.527  42.302  1.00 10.73           N  
ATOM   3608  CA  THR B  78      21.019  25.963  42.434  1.00 10.58           C  
ATOM   3609  C   THR B  78      19.698  26.204  43.181  1.00 11.10           C  
ATOM   3610  O   THR B  78      19.354  27.354  43.462  1.00 10.66           O  
ATOM   3611  CB  THR B  78      20.936  26.676  41.048  1.00 11.16           C  
ATOM   3612  CG2 THR B  78      22.379  26.826  40.378  1.00  9.48           C  
ATOM   3613  OG1 THR B  78      20.020  25.997  40.165  1.00 11.81           O  
ATOM   3614  N   GLU B  79      18.938  25.149  43.446  1.00 12.64           N  
ATOM   3615  CA  GLU B  79      17.690  25.283  44.173  0.50 13.30           C  
ATOM   3617  C   GLU B  79      17.895  26.046  45.495  1.00 12.98           C  
ATOM   3618  O   GLU B  79      18.764  25.675  46.306  1.00 12.83           O  
ATOM   3619  CB  GLU B  79      17.153  23.893  44.444  0.50 13.35           C  
ATOM   3621  CG  GLU B  79      15.665  23.818  44.307  0.50 16.10           C  
ATOM   3623  CD  GLU B  79      15.139  22.455  44.635  0.50 18.42           C  
ATOM   3625  OE1 GLU B  79      15.728  21.431  44.166  0.50 21.28           O  
ATOM   3627  OE2 GLU B  79      14.126  22.405  45.357  0.50 19.13           O1-
ATOM   3629  N   GLY B  80      17.143  27.136  45.677  1.00 13.16           N  
ATOM   3630  CA  GLY B  80      17.181  27.910  46.901  1.00 13.06           C  
ATOM   3631  C   GLY B  80      18.415  28.773  47.145  1.00 12.77           C  
ATOM   3632  O   GLY B  80      18.526  29.352  48.184  1.00 14.03           O  
ATOM   3633  N   VAL B  81      19.310  28.910  46.160  1.00 10.91           N  
ATOM   3634  CA  VAL B  81      20.624  29.468  46.385  1.00 10.38           C  
ATOM   3635  C   VAL B  81      20.565  30.977  46.165  1.00 10.34           C  
ATOM   3636  O   VAL B  81      19.766  31.449  45.308  1.00 11.16           O  
ATOM   3637  CB  VAL B  81      21.673  28.743  45.427  1.00 11.87           C  
ATOM   3638  CG1 VAL B  81      22.916  29.560  45.175  1.00 10.86           C  
ATOM   3639  CG2 VAL B  81      22.013  27.324  45.953  1.00 11.96           C  
ATOM   3640  N   ASP B  82      21.397  31.724  46.910  1.00  8.44           N  
ATOM   3641  CA  ASP B  82      21.530  33.177  46.694  1.00  9.41           C  
ATOM   3642  C   ASP B  82      22.495  33.554  45.545  1.00  9.98           C  
ATOM   3643  O   ASP B  82      22.097  34.257  44.616  1.00 10.35           O  
ATOM   3644  CB  ASP B  82      21.972  33.875  47.997  1.00  9.85           C  
ATOM   3645  CG  ASP B  82      20.963  33.672  49.126  1.00 12.09           C  
ATOM   3646  OD1 ASP B  82      19.776  34.048  48.952  1.00 12.00           O  
ATOM   3647  OD2 ASP B  82      21.333  33.077  50.162  1.00 13.81           O1-
ATOM   3648  N   HIS B  83      23.739  33.099  45.661  1.00  9.06           N  
ATOM   3649  CA  HIS B  83      24.828  33.447  44.715  1.00  8.24           C  
ATOM   3650  C   HIS B  83      25.454  32.185  44.180  1.00  8.63           C  
ATOM   3651  O   HIS B  83      25.513  31.195  44.903  1.00  9.37           O  
ATOM   3652  CB  HIS B  83      25.965  34.261  45.369  1.00  8.37           C  
ATOM   3653  CG  HIS B  83      25.544  35.602  45.855  1.00  9.72           C  
ATOM   3654  CD2 HIS B  83      24.318  36.154  45.973  1.00 11.25           C  
ATOM   3655  ND1 HIS B  83      26.437  36.555  46.296  1.00  9.82           N  
ATOM   3656  CE1 HIS B  83      25.780  37.642  46.656  1.00 11.31           C  
ATOM   3657  NE2 HIS B  83      24.492  37.417  46.480  1.00  9.92           N  
ATOM   3658  N   VAL B  84      25.962  32.242  42.935  1.00  7.54           N  
ATOM   3659  CA  VAL B  84      26.632  31.059  42.323  1.00  7.62           C  
ATOM   3660  C   VAL B  84      28.039  31.445  41.900  1.00  7.71           C  
ATOM   3661  O   VAL B  84      28.227  32.549  41.380  1.00  8.50           O  
ATOM   3662  CB  VAL B  84      25.826  30.514  41.031  1.00  7.20           C  
ATOM   3663  CG1 VAL B  84      26.631  29.464  40.215  1.00 10.39           C  
ATOM   3664  CG2 VAL B  84      24.423  30.007  41.430  1.00  8.25           C  
ATOM   3665  N   PHE B  85      29.004  30.542  42.106  1.00  6.52           N  
ATOM   3666  CA  PHE B  85      30.378  30.741  41.536  1.00  7.96           C  
ATOM   3667  C   PHE B  85      30.566  29.567  40.608  1.00  8.47           C  
ATOM   3668  O   PHE B  85      30.629  28.416  41.073  1.00  8.75           O  
ATOM   3669  CB  PHE B  85      31.432  30.730  42.641  1.00  7.64           C  
ATOM   3670  CG  PHE B  85      31.439  31.981  43.451  1.00  4.77           C  
ATOM   3671  CD1 PHE B  85      30.438  32.177  44.468  1.00  7.65           C  
ATOM   3672  CD2 PHE B  85      32.351  33.004  43.166  1.00  7.84           C  
ATOM   3673  CE1 PHE B  85      30.418  33.369  45.235  1.00  8.48           C  
ATOM   3674  CE2 PHE B  85      32.323  34.222  43.912  1.00  7.89           C  
ATOM   3675  CZ  PHE B  85      31.370  34.377  44.957  1.00  8.85           C  
ATOM   3676  N   ASN B  86      30.621  29.838  39.293  1.00  9.14           N  
ATOM   3677  CA  ASN B  86      30.569  28.764  38.317  1.00  8.71           C  
ATOM   3678  C   ASN B  86      31.964  28.483  37.786  1.00  8.03           C  
ATOM   3679  O   ASN B  86      32.441  29.204  36.900  1.00 10.78           O  
ATOM   3680  CB  ASN B  86      29.625  29.035  37.147  1.00  9.88           C  
ATOM   3681  CG  ASN B  86      29.477  27.830  36.242  1.00  9.08           C  
ATOM   3682  ND2 ASN B  86      29.310  28.101  34.943  1.00 15.43           N  
ATOM   3683  OD1 ASN B  86      29.488  26.653  36.694  1.00  9.73           O  
ATOM   3684  N   LEU B  87      32.623  27.487  38.378  1.00  7.18           N  
ATOM   3685  CA  LEU B  87      34.014  27.194  38.026  1.00  7.55           C  
ATOM   3686  C   LEU B  87      34.173  25.830  37.355  1.00  8.30           C  
ATOM   3687  O   LEU B  87      35.212  25.550  36.842  1.00  9.25           O  
ATOM   3688  CB  LEU B  87      34.933  27.317  39.240  1.00  7.06           C  
ATOM   3689  CG  LEU B  87      35.184  28.813  39.569  1.00  8.08           C  
ATOM   3690  CD1 LEU B  87      34.216  29.264  40.678  1.00 11.60           C  
ATOM   3691  CD2 LEU B  87      36.591  29.049  39.921  1.00 11.64           C  
ATOM   3692  N   ALA B  88      33.123  25.035  37.330  1.00  8.46           N  
ATOM   3693  CA  ALA B  88      33.173  23.733  36.617  1.00  8.26           C  
ATOM   3694  C   ALA B  88      33.488  23.854  35.141  1.00  9.11           C  
ATOM   3695  O   ALA B  88      32.858  24.658  34.426  1.00  8.58           O  
ATOM   3696  CB  ALA B  88      31.841  22.962  36.846  1.00  7.90           C  
ATOM   3697  N   ALA B  89      34.516  23.099  34.711  1.00  8.43           N  
ATOM   3698  CA  ALA B  89      34.960  23.108  33.326  1.00  8.71           C  
ATOM   3699  C   ALA B  89      35.879  21.913  33.079  1.00  8.29           C  
ATOM   3700  O   ALA B  89      36.599  21.467  33.992  1.00  8.28           O  
ATOM   3701  CB  ALA B  89      35.678  24.422  32.974  1.00  9.20           C  
ATOM   3702  N   ASP B  90      35.868  21.408  31.847  1.00  8.81           N  
ATOM   3703  CA  ASP B  90      36.864  20.402  31.409  1.00 10.27           C  
ATOM   3704  C   ASP B  90      38.103  21.271  31.114  1.00 10.19           C  
ATOM   3705  O   ASP B  90      38.114  22.029  30.134  1.00 10.75           O  
ATOM   3706  CB  ASP B  90      36.341  19.691  30.140  1.00  9.85           C  
ATOM   3707  CG  ASP B  90      36.888  18.302  29.949  1.00 15.35           C  
ATOM   3708  OD1 ASP B  90      37.798  17.878  30.689  1.00 13.88           O  
ATOM   3709  OD2 ASP B  90      36.356  17.614  29.047  1.00 19.90           O1-
ATOM   3710  N   MET B  91      39.111  21.201  31.995  1.00 10.56           N  
ATOM   3711  CA  MET B  91      40.186  22.185  32.075  1.00 11.09           C  
ATOM   3712  C   MET B  91      41.587  21.541  32.041  1.00 10.28           C  
ATOM   3713  O   MET B  91      41.772  20.423  32.491  1.00 10.08           O  
ATOM   3714  CB  MET B  91      40.036  23.018  33.385  1.00 11.57           C  
ATOM   3715  CG  MET B  91      41.149  23.999  33.741  1.00 12.64           C  
ATOM   3716  SD  MET B  91      41.308  25.153  32.365  1.00 17.38           S  
ATOM   3717  CE  MET B  91      42.729  26.063  32.940  1.00 16.81           C  
ATOM   3718  N   GLY B  92      42.560  22.290  31.545  1.00 10.07           N  
ATOM   3719  CA  GLY B  92      43.982  21.816  31.535  1.00 10.81           C  
ATOM   3720  C   GLY B  92      44.896  22.909  31.000  1.00 10.99           C  
ATOM   3721  O   GLY B  92      44.430  23.964  30.543  1.00  9.88           O  
ATOM   3722  N   GLY B  93      46.207  22.642  31.035  1.00 10.09           N  
ATOM   3723  CA  GLY B  93      47.188  23.514  30.369  1.00  8.64           C  
ATOM   3724  C   GLY B  93      47.347  23.120  28.904  1.00  8.83           C  
ATOM   3725  O   GLY B  93      46.522  22.401  28.339  1.00  8.02           O  
ATOM   3726  N   MET B  94      48.441  23.546  28.292  1.00  7.99           N  
ATOM   3727  CA  MET B  94      48.535  23.383  26.826  1.00  8.77           C  
ATOM   3728  C   MET B  94      48.598  21.936  26.380  1.00  7.52           C  
ATOM   3729  O   MET B  94      48.256  21.667  25.210  1.00  9.45           O  
ATOM   3730  CB  MET B  94      49.718  24.146  26.229  1.00  7.88           C  
ATOM   3731  CG  MET B  94      49.547  25.681  26.244  1.00 11.64           C  
ATOM   3732  SD  MET B  94      48.122  26.166  25.208  1.00 14.90           S  
ATOM   3733  CE  MET B  94      46.860  26.580  26.459  1.00 17.86           C  
ATOM   3734  N   GLY B  95      49.043  21.028  27.262  1.00  8.27           N  
ATOM   3735  CA  GLY B  95      49.080  19.578  26.933  1.00  8.70           C  
ATOM   3736  C   GLY B  95      47.698  18.970  26.728  1.00  9.42           C  
ATOM   3737  O   GLY B  95      47.532  17.856  26.181  1.00 10.02           O  
ATOM   3738  N   PHE B  96      46.690  19.668  27.235  1.00  9.05           N  
ATOM   3739  CA  PHE B  96      45.305  19.239  27.111  1.00  8.85           C  
ATOM   3740  C   PHE B  96      44.533  20.140  26.100  1.00  9.29           C  
ATOM   3741  O   PHE B  96      43.840  19.666  25.205  1.00  9.35           O  
ATOM   3742  CB  PHE B  96      44.631  19.272  28.501  1.00  8.96           C  
ATOM   3743  CG  PHE B  96      43.174  18.951  28.458  1.00 10.46           C  
ATOM   3744  CD1 PHE B  96      42.740  17.678  27.990  1.00  8.96           C  
ATOM   3745  CD2 PHE B  96      42.220  19.897  28.862  1.00 10.63           C  
ATOM   3746  CE1 PHE B  96      41.325  17.371  27.926  1.00 10.52           C  
ATOM   3747  CE2 PHE B  96      40.829  19.599  28.806  1.00  8.90           C  
ATOM   3748  CZ  PHE B  96      40.389  18.320  28.368  1.00 10.40           C  
ATOM   3749  N   ILE B  97      44.635  21.444  26.268  1.00  8.24           N  
ATOM   3750  CA  ILE B  97      43.810  22.350  25.505  1.00  7.65           C  
ATOM   3751  C   ILE B  97      43.940  22.201  23.992  1.00  8.86           C  
ATOM   3752  O   ILE B  97      42.930  22.137  23.322  1.00  9.49           O  
ATOM   3753  CB  ILE B  97      44.079  23.844  25.894  1.00  9.07           C  
ATOM   3754  CG1 ILE B  97      43.813  24.107  27.393  1.00  9.60           C  
ATOM   3755  CG2 ILE B  97      43.329  24.755  24.972  1.00  9.87           C  
ATOM   3756  CD1 ILE B  97      42.366  24.094  27.860  1.00 10.43           C  
ATOM   3757  N   GLN B  98      45.178  22.165  23.464  1.00  9.20           N  
ATOM   3758  CA  GLN B  98      45.388  22.226  22.011  1.00  9.90           C  
ATOM   3759  C   GLN B  98      45.129  20.881  21.286  1.00 10.68           C  
ATOM   3760  O   GLN B  98      45.183  20.846  20.057  1.00 11.36           O  
ATOM   3761  CB  GLN B  98      46.763  22.811  21.689  1.00 10.32           C  
ATOM   3762  CG  GLN B  98      46.825  24.288  22.233  1.00 12.28           C  
ATOM   3763  CD  GLN B  98      47.832  25.102  21.539  1.00 18.13           C  
ATOM   3764  NE2 GLN B  98      47.398  26.202  20.920  1.00 17.58           N  
ATOM   3765  OE1 GLN B  98      49.025  24.739  21.531  1.00 22.05           O  
ATOM   3766  N   SER B  99      44.865  19.799  22.035  1.00  9.19           N  
ATOM   3767  CA  SER B  99      44.553  18.479  21.452  1.00  9.17           C  
ATOM   3768  C   SER B  99      43.116  17.990  21.698  1.00  8.85           C  
ATOM   3769  O   SER B  99      42.734  16.891  21.280  1.00  9.10           O  
ATOM   3770  CB  SER B  99      45.581  17.444  21.952  1.00  8.93           C  
ATOM   3771  OG  SER B  99      45.734  17.476  23.379  1.00  9.58           O  
ATOM   3772  N   ASN B 100      42.310  18.819  22.359  1.00  8.43           N  
ATOM   3773  CA  ASN B 100      40.945  18.436  22.766  1.00  8.54           C  
ATOM   3774  C   ASN B 100      39.895  19.511  22.469  1.00  8.86           C  
ATOM   3775  O   ASN B 100      38.994  19.750  23.283  1.00  8.22           O  
ATOM   3776  CB  ASN B 100      40.986  18.022  24.240  1.00  8.63           C  
ATOM   3777  CG  ASN B 100      41.609  16.658  24.396  1.00  9.30           C  
ATOM   3778  ND2 ASN B 100      42.930  16.627  24.681  1.00  9.21           N  
ATOM   3779  OD1 ASN B 100      40.917  15.620  24.202  1.00 12.17           O  
ATOM   3780  N   HIS B 101      40.008  20.149  21.307  1.00  8.51           N  
ATOM   3781  CA  HIS B 101      39.132  21.307  20.995  1.00  8.33           C  
ATOM   3782  C   HIS B 101      37.624  20.934  21.065  1.00  9.19           C  
ATOM   3783  O   HIS B 101      36.857  21.661  21.688  1.00  9.44           O  
ATOM   3784  CB  HIS B 101      39.458  21.830  19.606  1.00  7.92           C  
ATOM   3785  CG  HIS B 101      40.830  22.431  19.505  1.00  7.69           C  
ATOM   3786  CD2 HIS B 101      41.951  21.988  18.889  1.00 11.13           C  
ATOM   3787  ND1 HIS B 101      41.151  23.650  20.064  1.00 11.62           N  
ATOM   3788  CE1 HIS B 101      42.405  23.951  19.767  1.00 12.51           C  
ATOM   3789  NE2 HIS B 101      42.913  22.956  19.052  1.00 11.42           N  
ATOM   3790  N   SER B 102      37.219  19.799  20.441  1.00  9.18           N  
ATOM   3791  CA  SER B 102      35.772  19.465  20.389  1.00  7.89           C  
ATOM   3792  C   SER B 102      35.234  19.158  21.770  1.00  7.52           C  
ATOM   3793  O   SER B 102      34.185  19.648  22.137  1.00  6.90           O  
ATOM   3794  CB  SER B 102      35.463  18.304  19.438  1.00  7.74           C  
ATOM   3795  OG  SER B 102      35.796  18.668  18.083  1.00  8.19           O  
ATOM   3796  N   VAL B 103      35.938  18.314  22.532  1.00  6.72           N  
ATOM   3797  CA  VAL B 103      35.366  17.852  23.800  1.00  7.61           C  
ATOM   3798  C   VAL B 103      35.303  18.997  24.794  1.00  6.65           C  
ATOM   3799  O   VAL B 103      34.300  19.157  25.533  1.00  7.96           O  
ATOM   3800  CB  VAL B 103      36.103  16.641  24.369  1.00  7.41           C  
ATOM   3801  CG1 VAL B 103      37.613  16.931  24.556  1.00  6.46           C  
ATOM   3802  CG2 VAL B 103      35.450  16.143  25.688  1.00  7.55           C  
ATOM   3803  N   ILE B 104      36.348  19.833  24.785  1.00  8.46           N  
ATOM   3804  CA  ILE B 104      36.377  21.055  25.610  1.00  8.72           C  
ATOM   3805  C   ILE B 104      35.208  21.990  25.219  1.00  8.70           C  
ATOM   3806  O   ILE B 104      34.403  22.396  26.061  1.00  7.43           O  
ATOM   3807  CB  ILE B 104      37.674  21.807  25.471  1.00  7.18           C  
ATOM   3808  CG1 ILE B 104      38.800  21.014  26.133  1.00  7.39           C  
ATOM   3809  CG2 ILE B 104      37.498  23.230  26.085  1.00  9.40           C  
ATOM   3810  CD1 ILE B 104      40.195  21.666  25.795  1.00  7.04           C  
ATOM   3811  N   MET B 105      35.066  22.279  23.941  1.00  9.36           N  
ATOM   3812  CA  MET B 105      33.965  23.179  23.567  1.00 10.23           C  
ATOM   3813  C   MET B 105      32.574  22.604  23.898  1.00  8.65           C  
ATOM   3814  O   MET B 105      31.697  23.326  24.398  1.00  9.41           O  
ATOM   3815  CB  MET B 105      34.041  23.538  22.082  1.00  9.90           C  
ATOM   3816  CG  MET B 105      33.404  24.860  21.812  1.00 11.83           C  
ATOM   3817  SD  MET B 105      33.673  25.293  20.106  1.00 12.46           S  
ATOM   3818  CE  MET B 105      33.091  27.012  20.169  1.00 12.26           C  
ATOM   3819  N   TYR B 106      32.360  21.319  23.649  1.00  7.95           N  
ATOM   3820  CA  TYR B 106      31.033  20.762  23.927  1.00  7.77           C  
ATOM   3821  C   TYR B 106      30.774  20.744  25.439  1.00  7.55           C  
ATOM   3822  O   TYR B 106      29.728  21.230  25.932  1.00  7.13           O  
ATOM   3823  CB  TYR B 106      30.907  19.315  23.345  1.00  7.64           C  
ATOM   3824  CG  TYR B 106      29.588  18.740  23.739  1.00  8.62           C  
ATOM   3825  CD1 TYR B 106      28.412  19.091  23.043  1.00  9.51           C  
ATOM   3826  CD2 TYR B 106      29.484  17.895  24.888  1.00  9.95           C  
ATOM   3827  CE1 TYR B 106      27.145  18.542  23.453  1.00  8.98           C  
ATOM   3828  CE2 TYR B 106      28.242  17.394  25.315  1.00  9.54           C  
ATOM   3829  CZ  TYR B 106      27.083  17.717  24.604  1.00 10.30           C  
ATOM   3830  OH  TYR B 106      25.878  17.174  25.069  1.00 11.79           O  
ATOM   3831  N   ASN B 107      31.726  20.184  26.188  1.00  7.81           N  
ATOM   3832  CA  ASN B 107      31.529  19.937  27.616  1.00  7.72           C  
ATOM   3833  C   ASN B 107      31.330  21.305  28.304  1.00  7.33           C  
ATOM   3834  O   ASN B 107      30.369  21.511  29.088  1.00  7.78           O  
ATOM   3835  CB  ASN B 107      32.698  19.189  28.229  1.00  8.22           C  
ATOM   3836  CG  ASN B 107      32.613  17.714  27.984  1.00  8.93           C  
ATOM   3837  ND2 ASN B 107      33.663  16.969  28.409  1.00  8.34           N  
ATOM   3838  OD1 ASN B 107      31.610  17.222  27.439  1.00  8.55           O  
ATOM   3839  N   ASN B 108      32.216  22.233  27.999  1.00  6.93           N  
ATOM   3840  CA  ASN B 108      32.226  23.489  28.755  1.00  6.53           C  
ATOM   3841  C   ASN B 108      31.014  24.331  28.426  1.00  7.15           C  
ATOM   3842  O   ASN B 108      30.464  24.981  29.324  1.00  8.04           O  
ATOM   3843  CB  ASN B 108      33.557  24.219  28.569  1.00  6.69           C  
ATOM   3844  CG  ASN B 108      34.693  23.475  29.249  1.00  6.32           C  
ATOM   3845  ND2 ASN B 108      35.910  23.972  29.104  1.00  8.05           N  
ATOM   3846  OD1 ASN B 108      34.461  22.449  29.915  1.00 11.36           O  
ATOM   3847  N   THR B 109      30.572  24.294  27.162  1.00  7.86           N  
ATOM   3848  CA  THR B 109      29.403  25.083  26.771  1.00  7.80           C  
ATOM   3849  C   THR B 109      28.142  24.552  27.502  1.00  7.55           C  
ATOM   3850  O   THR B 109      27.311  25.316  27.986  1.00  8.07           O  
ATOM   3851  CB  THR B 109      29.209  25.045  25.247  1.00  7.83           C  
ATOM   3852  CG2 THR B 109      27.887  25.683  24.849  1.00  6.42           C  
ATOM   3853  OG1 THR B 109      30.268  25.772  24.624  1.00  9.89           O  
ATOM   3854  N   MET B 110      28.004  23.221  27.544  1.00  7.19           N  
ATOM   3855  CA  MET B 110      26.859  22.585  28.233  1.00  7.16           C  
ATOM   3856  C   MET B 110      26.857  22.987  29.712  1.00  7.49           C  
ATOM   3857  O   MET B 110      25.817  23.345  30.232  1.00  9.18           O  
ATOM   3858  CB  MET B 110      26.900  21.050  28.078  1.00  7.26           C  
ATOM   3859  CG  MET B 110      26.586  20.612  26.620  1.00  7.40           C  
ATOM   3860  SD  MET B 110      24.929  21.171  26.079  1.00 13.98           S  
ATOM   3861  CE  MET B 110      25.331  22.608  25.066  1.00 17.38           C  
ATOM   3862  N   ILE B 111      27.995  22.927  30.398  1.00  7.39           N  
ATOM   3863  CA  ILE B 111      28.022  23.366  31.799  1.00  7.09           C  
ATOM   3864  C   ILE B 111      27.703  24.847  31.918  1.00  8.36           C  
ATOM   3865  O   ILE B 111      26.838  25.205  32.731  1.00  7.87           O  
ATOM   3866  CB  ILE B 111      29.434  23.133  32.453  1.00  6.11           C  
ATOM   3867  CG1 ILE B 111      29.768  21.632  32.473  1.00  6.55           C  
ATOM   3868  CG2 ILE B 111      29.509  23.823  33.863  1.00  6.24           C  
ATOM   3869  CD1 ILE B 111      31.296  21.365  32.697  1.00  8.17           C  
ATOM   3870  N   SER B 112      28.425  25.679  31.139  1.00  7.05           N  
ATOM   3871  CA  SER B 112      28.214  27.161  31.166  1.00  8.37           C  
ATOM   3872  C   SER B 112      26.750  27.593  30.967  1.00  8.10           C  
ATOM   3873  O   SER B 112      26.205  28.453  31.715  1.00  8.57           O  
ATOM   3874  CB  SER B 112      29.104  27.840  30.099  1.00  8.12           C  
ATOM   3875  OG  SER B 112      30.406  27.809  30.638  1.00 11.60           O  
ATOM   3876  N   PHE B 113      26.157  27.061  29.903  1.00  8.19           N  
ATOM   3877  CA  PHE B 113      24.815  27.471  29.495  1.00  8.33           C  
ATOM   3878  C   PHE B 113      23.762  26.924  30.432  1.00  8.38           C  
ATOM   3879  O   PHE B 113      22.830  27.667  30.822  1.00  8.54           O  
ATOM   3880  CB  PHE B 113      24.525  27.036  28.045  1.00  8.30           C  
ATOM   3881  CG  PHE B 113      25.070  28.034  27.023  1.00  8.56           C  
ATOM   3882  CD1 PHE B 113      26.427  28.399  27.022  1.00  8.79           C  
ATOM   3883  CD2 PHE B 113      24.226  28.578  26.058  1.00  9.97           C  
ATOM   3884  CE1 PHE B 113      26.946  29.298  26.092  1.00  7.48           C  
ATOM   3885  CE2 PHE B 113      24.718  29.501  25.119  1.00  8.01           C  
ATOM   3886  CZ  PHE B 113      26.086  29.865  25.131  1.00  7.48           C  
ATOM   3887  N   ASN B 114      23.886  25.632  30.782  1.00  9.17           N  
ATOM   3888  CA  ASN B 114      22.907  25.090  31.720  1.00  8.56           C  
ATOM   3889  C   ASN B 114      23.003  25.708  33.103  1.00  9.53           C  
ATOM   3890  O   ASN B 114      21.985  25.862  33.743  1.00  9.89           O  
ATOM   3891  CB  ASN B 114      22.951  23.572  31.702  1.00  9.14           C  
ATOM   3892  CG  ASN B 114      22.295  23.043  30.452  1.00 11.42           C  
ATOM   3893  ND2 ASN B 114      23.003  22.283  29.709  1.00 20.53           N  
ATOM   3894  OD1 ASN B 114      21.135  23.368  30.147  1.00 14.93           O  
ATOM   3895  N   MET B 115      24.198  26.118  33.539  1.00  8.85           N  
ATOM   3896  CA  MET B 115      24.340  26.720  34.905  1.00  8.17           C  
ATOM   3897  C   MET B 115      23.660  28.106  34.989  1.00  9.32           C  
ATOM   3898  O   MET B 115      22.970  28.434  35.975  1.00  9.99           O  
ATOM   3899  CB  MET B 115      25.815  26.840  35.338  1.00  7.77           C  
ATOM   3900  CG  MET B 115      26.345  25.506  35.963  1.00  7.97           C  
ATOM   3901  SD  MET B 115      25.408  24.952  37.400  1.00  9.83           S  
ATOM   3902  CE  MET B 115      25.510  26.370  38.509  1.00 10.34           C  
ATOM   3903  N   ILE B 116      23.875  28.908  33.967  1.00  8.60           N  
ATOM   3904  CA  ILE B 116      23.311  30.274  34.004  1.00  9.89           C  
ATOM   3905  C   ILE B 116      21.804  30.227  33.798  1.00  8.14           C  
ATOM   3906  O   ILE B 116      21.074  30.983  34.480  1.00  8.45           O  
ATOM   3907  CB  ILE B 116      24.035  31.327  33.087  1.00 10.14           C  
ATOM   3908  CG1 ILE B 116      23.594  32.783  33.361  1.00 12.65           C  
ATOM   3909  CG2 ILE B 116      23.868  31.074  31.626  1.00  9.08           C  
ATOM   3910  CD1 ILE B 116      23.983  33.295  34.706  1.00 18.75           C  
ATOM   3911  N   GLU B 117      21.343  29.316  32.938  1.00  8.12           N  
ATOM   3912  CA  GLU B 117      19.882  29.194  32.729  1.00  9.35           C  
ATOM   3913  C   GLU B 117      19.237  28.627  34.005  1.00  9.62           C  
ATOM   3914  O   GLU B 117      18.165  29.083  34.412  1.00  9.14           O  
ATOM   3915  CB  GLU B 117      19.520  28.435  31.430  1.00  8.33           C  
ATOM   3916  CG  GLU B 117      18.001  28.056  31.322  1.00  9.20           C  
ATOM   3917  CD  GLU B 117      17.064  29.259  31.226  1.00 10.99           C  
ATOM   3918  OE1 GLU B 117      17.515  30.437  31.136  1.00  9.44           O  
ATOM   3919  OE2 GLU B 117      15.861  29.013  31.329  1.00 15.10           O1-
ATOM   3920  N   ALA B 118      19.876  27.635  34.628  1.00  7.96           N  
ATOM   3921  CA  ALA B 118      19.399  27.118  35.959  1.00  9.61           C  
ATOM   3922  C   ALA B 118      19.351  28.230  37.022  1.00  9.63           C  
ATOM   3923  O   ALA B 118      18.380  28.332  37.772  1.00 10.17           O  
ATOM   3924  CB  ALA B 118      20.218  25.914  36.454  1.00 10.38           C  
ATOM   3925  N   ALA B 119      20.435  28.996  37.126  1.00  9.83           N  
ATOM   3926  CA  ALA B 119      20.498  30.141  38.010  1.00  9.86           C  
ATOM   3927  C   ALA B 119      19.331  31.118  37.766  1.00 10.91           C  
ATOM   3928  O   ALA B 119      18.684  31.583  38.720  1.00 12.02           O  
ATOM   3929  CB  ALA B 119      21.892  30.827  37.903  1.00  9.84           C  
ATOM   3930  N   ARG B 120      19.002  31.375  36.507  1.00  8.98           N  
ATOM   3931  CA  ARG B 120      17.886  32.274  36.164  1.00  9.52           C  
ATOM   3932  C   ARG B 120      16.559  31.655  36.656  1.00  9.20           C  
ATOM   3933  O   ARG B 120      15.730  32.315  37.328  1.00 10.56           O  
ATOM   3934  CB  ARG B 120      17.793  32.505  34.657  1.00 10.98           C  
ATOM   3935  CG  ARG B 120      16.692  33.555  34.333  1.00 10.24           C  
ATOM   3936  CD  ARG B 120      16.323  33.517  32.827  1.00 11.40           C  
ATOM   3937  NE  ARG B 120      15.746  32.227  32.488  1.00 12.33           N  
ATOM   3938  CZ  ARG B 120      14.482  31.884  32.715  1.00 14.83           C  
ATOM   3939  NH1 ARG B 120      13.673  32.753  33.349  1.00 13.92           N1+
ATOM   3940  NH2 ARG B 120      14.039  30.657  32.360  1.00 13.23           N  
ATOM   3941  N   ILE B 121      16.339  30.416  36.286  1.00  9.86           N  
ATOM   3942  CA  ILE B 121      15.101  29.726  36.648  1.00 11.23           C  
ATOM   3943  C   ILE B 121      14.899  29.693  38.183  1.00 11.74           C  
ATOM   3944  O   ILE B 121      13.776  29.889  38.699  1.00 11.59           O  
ATOM   3945  CB  ILE B 121      15.185  28.265  36.156  1.00 12.86           C  
ATOM   3946  CG1 ILE B 121      14.980  28.229  34.662  1.00 14.64           C  
ATOM   3947  CG2 ILE B 121      14.152  27.356  36.870  1.00 14.76           C  
ATOM   3948  CD1 ILE B 121      15.479  26.965  34.089  1.00 15.70           C  
ATOM   3949  N   ASN B 122      15.990  29.505  38.915  1.00 10.59           N  
ATOM   3950  CA  ASN B 122      15.906  29.303  40.379  1.00 11.66           C  
ATOM   3951  C   ASN B 122      16.050  30.623  41.147  1.00 11.42           C  
ATOM   3952  O   ASN B 122      16.095  30.638  42.365  1.00 12.33           O  
ATOM   3953  CB  ASN B 122      16.858  28.228  40.867  1.00 11.47           C  
ATOM   3954  CG  ASN B 122      16.262  26.839  40.752  1.00 12.25           C  
ATOM   3955  ND2 ASN B 122      17.120  25.806  40.655  1.00 13.79           N  
ATOM   3956  OD1 ASN B 122      15.031  26.694  40.747  1.00 14.21           O  
ATOM   3957  N   GLY B 123      16.096  31.743  40.452  1.00 11.37           N  
ATOM   3958  CA  GLY B 123      16.011  33.025  41.133  1.00 12.14           C  
ATOM   3959  C   GLY B 123      17.319  33.499  41.791  1.00 11.60           C  
ATOM   3960  O   GLY B 123      17.311  34.303  42.753  1.00 12.05           O  
ATOM   3961  N   ILE B 124      18.444  33.081  41.221  1.00 10.69           N  
ATOM   3962  CA  ILE B 124      19.765  33.376  41.784  1.00 11.62           C  
ATOM   3963  C   ILE B 124      20.003  34.874  41.568  1.00 11.60           C  
ATOM   3964  O   ILE B 124      19.667  35.415  40.509  1.00 13.09           O  
ATOM   3965  CB  ILE B 124      20.851  32.504  41.126  1.00 11.69           C  
ATOM   3966  CG1 ILE B 124      20.938  31.103  41.794  1.00 11.46           C  
ATOM   3967  CG2 ILE B 124      22.228  33.165  41.212  1.00 10.29           C  
ATOM   3968  CD1 ILE B 124      19.594  30.367  42.061  1.00  9.77           C  
ATOM   3969  N   LYS B 125      20.554  35.539  42.564  1.00 10.39           N  
ATOM   3970  CA  LYS B 125      20.717  36.996  42.499  1.00 11.31           C  
ATOM   3971  C   LYS B 125      22.035  37.411  41.817  1.00 11.05           C  
ATOM   3972  O   LYS B 125      22.128  38.463  41.191  1.00 11.93           O  
ATOM   3973  CB  LYS B 125      20.723  37.553  43.909  1.00 11.37           C  
ATOM   3974  CG  LYS B 125      19.368  37.525  44.641  1.00 14.68           C  
ATOM   3975  CD  LYS B 125      19.521  38.036  46.126  1.00 15.71           C  
ATOM   3976  CE  LYS B 125      19.767  36.864  47.119  1.00 22.99           C  
ATOM   3977  NZ  LYS B 125      18.663  35.853  47.139  1.00 19.84           N1+
ATOM   3978  N   ARG B 126      23.088  36.628  42.020  1.00  9.29           N  
ATOM   3979  CA  ARG B 126      24.435  37.040  41.572  1.00 10.18           C  
ATOM   3980  C   ARG B 126      25.217  35.795  41.137  1.00  8.61           C  
ATOM   3981  O   ARG B 126      25.100  34.741  41.761  1.00  9.18           O  
ATOM   3982  CB  ARG B 126      25.159  37.826  42.707  1.00  9.39           C  
ATOM   3983  CG  ARG B 126      26.530  38.374  42.342  1.00 10.32           C  
ATOM   3984  CD  ARG B 126      26.999  39.454  43.338  1.00 13.10           C  
ATOM   3985  NE  ARG B 126      26.062  40.595  43.432  1.00 15.73           N  
ATOM   3986  CZ  ARG B 126      26.421  41.863  43.662  1.00 13.97           C  
ATOM   3987  NH1 ARG B 126      27.706  42.211  43.773  1.00 14.45           N1+
ATOM   3988  NH2 ARG B 126      25.487  42.805  43.754  1.00 15.93           N  
ATOM   3989  N   PHE B 127      26.017  35.922  40.071  1.00  8.02           N  
ATOM   3990  CA  PHE B 127      26.557  34.717  39.406  1.00  8.25           C  
ATOM   3991  C   PHE B 127      27.938  35.120  38.921  1.00  7.56           C  
ATOM   3992  O   PHE B 127      28.081  36.044  38.080  1.00  9.28           O  
ATOM   3993  CB  PHE B 127      25.645  34.348  38.220  1.00  8.76           C  
ATOM   3994  CG  PHE B 127      26.033  33.125  37.455  1.00  8.18           C  
ATOM   3995  CD1 PHE B 127      27.047  33.185  36.482  1.00  7.97           C  
ATOM   3996  CD2 PHE B 127      25.353  31.893  37.672  1.00 10.40           C  
ATOM   3997  CE1 PHE B 127      27.362  32.036  35.728  1.00 10.68           C  
ATOM   3998  CE2 PHE B 127      25.634  30.763  36.897  1.00  8.85           C  
ATOM   3999  CZ  PHE B 127      26.674  30.825  35.929  1.00 10.37           C  
ATOM   4000  N   PHE B 128      28.938  34.447  39.454  1.00  9.05           N  
ATOM   4001  CA  PHE B 128      30.319  34.635  38.980  1.00  8.48           C  
ATOM   4002  C   PHE B 128      30.666  33.565  37.922  1.00  8.90           C  
ATOM   4003  O   PHE B 128      30.438  32.364  38.147  1.00  9.48           O  
ATOM   4004  CB  PHE B 128      31.345  34.572  40.166  1.00  8.60           C  
ATOM   4005  CG  PHE B 128      32.778  34.533  39.663  1.00  9.10           C  
ATOM   4006  CD1 PHE B 128      33.422  35.701  39.280  1.00  6.56           C  
ATOM   4007  CD2 PHE B 128      33.429  33.320  39.490  1.00  9.97           C  
ATOM   4008  CE1 PHE B 128      34.718  35.658  38.729  1.00  5.65           C  
ATOM   4009  CE2 PHE B 128      34.764  33.253  38.965  1.00  9.44           C  
ATOM   4010  CZ  PHE B 128      35.395  34.418  38.567  1.00  8.67           C  
ATOM   4011  N   TYR B 129      31.326  34.002  36.826  1.00  8.65           N  
ATOM   4012  CA  TYR B 129      31.773  33.103  35.763  1.00  7.86           C  
ATOM   4013  C   TYR B 129      33.301  33.210  35.623  1.00  7.45           C  
ATOM   4014  O   TYR B 129      33.840  34.348  35.484  1.00  7.36           O  
ATOM   4015  CB  TYR B 129      31.135  33.482  34.441  1.00  9.16           C  
ATOM   4016  CG  TYR B 129      31.597  32.568  33.332  1.00 10.01           C  
ATOM   4017  CD1 TYR B 129      31.422  31.185  33.432  1.00 10.53           C  
ATOM   4018  CD2 TYR B 129      32.204  33.088  32.188  1.00 11.11           C  
ATOM   4019  CE1 TYR B 129      31.862  30.329  32.401  1.00 13.55           C  
ATOM   4020  CE2 TYR B 129      32.647  32.249  31.153  1.00 10.66           C  
ATOM   4021  CZ  TYR B 129      32.470  30.880  31.270  1.00 10.21           C  
ATOM   4022  OH  TYR B 129      32.853  30.072  30.237  1.00 12.14           O  
ATOM   4023  N   ALA B 130      33.986  32.061  35.656  1.00  8.03           N  
ATOM   4024  CA  ALA B 130      35.442  32.016  35.483  1.00  9.03           C  
ATOM   4025  C   ALA B 130      35.831  32.022  33.999  1.00  8.90           C  
ATOM   4026  O   ALA B 130      35.784  30.998  33.325  1.00  9.94           O  
ATOM   4027  CB  ALA B 130      36.061  30.763  36.161  1.00  9.94           C  
ATOM   4028  N   SER B 131      36.185  33.192  33.499  1.00  8.93           N  
ATOM   4029  CA  SER B 131      36.742  33.290  32.138  1.00  8.35           C  
ATOM   4030  C   SER B 131      38.301  33.164  32.184  1.00  8.61           C  
ATOM   4031  O   SER B 131      38.902  32.723  33.203  1.00  8.53           O  
ATOM   4032  CB  SER B 131      36.274  34.590  31.456  1.00  9.00           C  
ATOM   4033  OG  SER B 131      36.504  34.531  30.053  1.00  7.10           O  
ATOM   4034  N   SER B 132      38.948  33.514  31.071  1.00  8.43           N  
ATOM   4035  CA  SER B 132      40.375  33.226  30.862  1.00  8.94           C  
ATOM   4036  C   SER B 132      41.047  34.240  29.953  1.00  8.75           C  
ATOM   4037  O   SER B 132      40.351  34.784  29.039  1.00  7.99           O  
ATOM   4038  CB  SER B 132      40.489  31.829  30.248  1.00  9.11           C  
ATOM   4039  OG  SER B 132      41.805  31.480  29.925  1.00 10.87           O  
ATOM   4040  N   ALA B 133      42.351  34.496  30.203  1.00  8.18           N  
ATOM   4041  CA  ALA B 133      43.253  35.191  29.251  1.00  7.33           C  
ATOM   4042  C   ALA B 133      43.184  34.555  27.844  1.00  8.06           C  
ATOM   4043  O   ALA B 133      43.454  35.223  26.835  1.00 10.00           O  
ATOM   4044  CB  ALA B 133      44.740  35.151  29.736  1.00  6.59           C  
ATOM   4045  N   CYS B 134      42.771  33.273  27.752  1.00  7.38           N  
ATOM   4046  CA  CYS B 134      42.683  32.632  26.420  1.00  8.07           C  
ATOM   4047  C   CYS B 134      41.594  33.209  25.514  1.00  8.98           C  
ATOM   4048  O   CYS B 134      41.581  32.956  24.331  1.00  8.82           O  
ATOM   4049  CB  CYS B 134      42.485  31.117  26.537  1.00  8.63           C  
ATOM   4050  SG  CYS B 134      44.033  30.264  27.013  1.00 13.97           S  
ATOM   4051  N   ILE B 135      40.704  34.012  26.093  1.00  7.42           N  
ATOM   4052  CA  ILE B 135      39.695  34.729  25.261  1.00  8.51           C  
ATOM   4053  C   ILE B 135      40.317  35.771  24.330  1.00  7.62           C  
ATOM   4054  O   ILE B 135      39.729  36.086  23.294  1.00  8.03           O  
ATOM   4055  CB  ILE B 135      38.589  35.433  26.092  1.00  8.12           C  
ATOM   4056  CG1 ILE B 135      39.088  36.657  26.907  1.00  7.01           C  
ATOM   4057  CG2 ILE B 135      37.797  34.356  26.957  1.00  9.52           C  
ATOM   4058  CD1 ILE B 135      38.923  38.034  26.178  1.00 11.19           C  
ATOM   4059  N   TYR B 136      41.522  36.291  24.698  1.00  8.05           N  
ATOM   4060  CA  TYR B 136      42.108  37.419  23.925  1.00  7.75           C  
ATOM   4061  C   TYR B 136      42.589  36.971  22.528  1.00  8.07           C  
ATOM   4062  O   TYR B 136      42.824  35.791  22.265  1.00  8.29           O  
ATOM   4063  CB  TYR B 136      43.264  38.051  24.722  1.00  8.14           C  
ATOM   4064  CG  TYR B 136      42.766  38.836  25.925  1.00  8.74           C  
ATOM   4065  CD1 TYR B 136      42.094  40.066  25.754  1.00  8.07           C  
ATOM   4066  CD2 TYR B 136      42.961  38.369  27.214  1.00  8.84           C  
ATOM   4067  CE1 TYR B 136      41.594  40.824  26.862  1.00  7.36           C  
ATOM   4068  CE2 TYR B 136      42.508  39.109  28.325  1.00  7.49           C  
ATOM   4069  CZ  TYR B 136      41.791  40.311  28.134  1.00  7.23           C  
ATOM   4070  OH  TYR B 136      41.362  41.015  29.243  1.00  9.42           O  
ATOM   4071  N   PRO B 137      42.633  37.906  21.585  1.00  8.76           N  
ATOM   4072  CA  PRO B 137      42.932  37.476  20.207  1.00  7.90           C  
ATOM   4073  C   PRO B 137      44.368  37.072  19.970  1.00  9.45           C  
ATOM   4074  O   PRO B 137      45.313  37.715  20.462  1.00  8.58           O  
ATOM   4075  CB  PRO B 137      42.559  38.691  19.348  1.00  8.33           C  
ATOM   4076  CG  PRO B 137      42.501  39.860  20.286  1.00  9.74           C  
ATOM   4077  CD  PRO B 137      42.444  39.368  21.731  1.00  8.30           C  
ATOM   4078  N   GLU B 138      44.503  35.967  19.231  1.00  9.90           N  
ATOM   4079  CA  GLU B 138      45.815  35.449  18.841  1.00 11.16           C  
ATOM   4080  C   GLU B 138      46.756  36.540  18.250  1.00 11.87           C  
ATOM   4081  O   GLU B 138      47.940  36.563  18.555  1.00 10.08           O  
ATOM   4082  CB  GLU B 138      45.632  34.249  17.904  1.00 13.27           C  
ATOM   4083  CG  GLU B 138      46.931  33.519  17.702  1.00 15.22           C  
ATOM   4084  CD  GLU B 138      46.812  32.310  16.769  1.00 21.16           C  
ATOM   4085  OE1 GLU B 138      45.724  32.047  16.232  1.00 25.74           O  
ATOM   4086  OE2 GLU B 138      47.829  31.602  16.604  1.00 24.07           O1-
ATOM   4087  N   PHE B 139      46.207  37.439  17.441  1.00 12.43           N  
ATOM   4088  CA  PHE B 139      47.022  38.384  16.691  1.00 12.97           C  
ATOM   4089  C   PHE B 139      47.625  39.459  17.571  1.00 13.04           C  
ATOM   4090  O   PHE B 139      48.557  40.114  17.122  1.00 13.20           O  
ATOM   4091  CB  PHE B 139      46.259  39.004  15.509  1.00 14.96           C  
ATOM   4092  CG  PHE B 139      45.060  39.813  15.916  1.00 12.98           C  
ATOM   4093  CD1 PHE B 139      45.184  41.166  16.327  1.00 18.05           C  
ATOM   4094  CD2 PHE B 139      43.811  39.211  15.928  1.00 16.18           C  
ATOM   4095  CE1 PHE B 139      44.026  41.902  16.696  1.00 17.06           C  
ATOM   4096  CE2 PHE B 139      42.684  39.907  16.287  1.00 15.63           C  
ATOM   4097  CZ  PHE B 139      42.792  41.261  16.698  1.00 16.35           C  
ATOM   4098  N   LYS B 140      47.129  39.587  18.827  1.00 12.34           N  
ATOM   4099  CA  LYS B 140      47.735  40.434  19.842  1.00 12.62           C  
ATOM   4100  C   LYS B 140      48.856  39.728  20.695  1.00 11.94           C  
ATOM   4101  O   LYS B 140      49.395  40.329  21.616  1.00 13.91           O  
ATOM   4102  CB  LYS B 140      46.649  41.022  20.754  1.00 12.61           C  
ATOM   4103  CG  LYS B 140      45.818  42.049  19.990  1.00 13.46           C  
ATOM   4104  CD  LYS B 140      44.899  42.785  20.940  1.00 16.27           C  
ATOM   4105  CE  LYS B 140      44.199  43.952  20.289  1.00 18.84           C  
ATOM   4106  NZ  LYS B 140      45.089  45.146  20.215  1.00 19.89           N1+
ATOM   4107  N   GLN B 141      49.090  38.437  20.437  1.00  9.30           N  
ATOM   4108  CA  GLN B 141      49.909  37.560  21.313  1.00 10.81           C  
ATOM   4109  C   GLN B 141      50.992  36.787  20.532  1.00 11.32           C  
ATOM   4110  O   GLN B 141      51.367  35.657  20.882  1.00 10.74           O  
ATOM   4111  CB  GLN B 141      48.983  36.605  22.107  1.00 10.68           C  
ATOM   4112  CG  GLN B 141      47.982  37.365  22.973  1.00 11.45           C  
ATOM   4113  CD  GLN B 141      46.936  36.418  23.566  1.00 11.12           C  
ATOM   4114  NE2 GLN B 141      45.760  36.299  22.898  1.00  9.19           N  
ATOM   4115  OE1 GLN B 141      47.222  35.731  24.561  1.00 11.22           O  
ATOM   4116  N   LEU B 142      51.466  37.406  19.450  1.00 11.35           N  
ATOM   4117  CA  LEU B 142      52.382  36.731  18.510  1.00 12.97           C  
ATOM   4118  C   LEU B 142      53.865  37.060  18.753  1.00 13.20           C  
ATOM   4119  O   LEU B 142      54.750  36.497  18.069  1.00 12.77           O  
ATOM   4120  CB  LEU B 142      52.035  37.099  17.080  1.00 13.80           C  
ATOM   4121  CG  LEU B 142      50.681  36.574  16.619  1.00 15.29           C  
ATOM   4122  CD1 LEU B 142      50.469  37.228  15.288  1.00 20.07           C  
ATOM   4123  CD2 LEU B 142      50.664  35.014  16.552  1.00 13.38           C  
ATOM   4124  N   GLU B 143      54.094  37.995  19.676  1.00 14.41           N  
ATOM   4125  CA  GLU B 143      55.447  38.435  20.048  1.00 14.96           C  
ATOM   4126  C   GLU B 143      55.717  38.114  21.520  1.00 14.62           C  
ATOM   4127  O   GLU B 143      54.814  37.728  22.274  1.00 13.99           O  
ATOM   4128  CB  GLU B 143      55.617  39.947  19.872  1.00 15.27           C  
ATOM   4129  CG  GLU B 143      55.115  40.540  18.517  1.00 21.71           C  
ATOM   4130  CD  GLU B 143      55.864  40.012  17.332  1.00 26.68           C  
ATOM   4131  OE1 GLU B 143      57.051  39.658  17.511  1.00 29.84           O  
ATOM   4132  OE2 GLU B 143      55.278  39.962  16.213  1.00 33.33           O1-
ATOM   4133  N   THR B 144      56.951  38.348  21.925  1.00 12.90           N  
ATOM   4134  CA  THR B 144      57.323  38.118  23.296  1.00 13.24           C  
ATOM   4135  C   THR B 144      57.334  39.395  24.124  1.00 14.09           C  
ATOM   4136  O   THR B 144      57.533  39.341  25.343  1.00 16.62           O  
ATOM   4137  CB  THR B 144      58.688  37.377  23.412  1.00 13.25           C  
ATOM   4138  CG2 THR B 144      58.635  36.050  22.666  1.00 10.89           C  
ATOM   4139  OG1 THR B 144      59.714  38.240  22.913  1.00 15.09           O  
ATOM   4140  N   THR B 145      57.164  40.541  23.468  1.00 13.70           N  
ATOM   4141  CA  THR B 145      57.158  41.806  24.166  1.00 13.99           C  
ATOM   4142  C   THR B 145      55.976  42.666  23.695  1.00 13.02           C  
ATOM   4143  O   THR B 145      55.463  42.509  22.571  1.00 12.17           O  
ATOM   4144  CB  THR B 145      58.528  42.556  23.930  1.00 15.45           C  
ATOM   4145  CG2 THR B 145      59.698  41.677  24.303  1.00 17.26           C  
ATOM   4146  OG1 THR B 145      58.636  42.858  22.551  1.00 18.96           O  
ATOM   4147  N   ASN B 146      55.562  43.579  24.573  1.00 12.93           N  
ATOM   4148  CA  ASN B 146      54.438  44.456  24.319  1.00 13.53           C  
ATOM   4149  C   ASN B 146      53.216  43.622  24.061  1.00 12.42           C  
ATOM   4150  O   ASN B 146      52.534  43.773  23.052  1.00 12.60           O  
ATOM   4151  CB  ASN B 146      54.751  45.351  23.158  1.00 14.58           C  
ATOM   4152  CG  ASN B 146      55.940  46.281  23.484  1.00 16.87           C  
ATOM   4153  ND2 ASN B 146      56.956  46.266  22.644  1.00 17.03           N  
ATOM   4154  OD1 ASN B 146      55.976  46.857  24.573  1.00 18.75           O  
ATOM   4155  N   VAL B 147      52.957  42.726  24.994  1.00 12.84           N  
ATOM   4156  CA  VAL B 147      51.839  41.807  24.829  1.00 12.76           C  
ATOM   4157  C   VAL B 147      50.912  41.859  26.064  1.00 12.29           C  
ATOM   4158  O   VAL B 147      50.199  40.864  26.349  1.00 13.30           O  
ATOM   4159  CB  VAL B 147      52.325  40.351  24.593  1.00 13.43           C  
ATOM   4160  CG1 VAL B 147      52.769  40.097  23.132  1.00 13.04           C  
ATOM   4161  CG2 VAL B 147      53.362  39.939  25.642  1.00 13.09           C  
ATOM   4162  N   SER B 148      50.917  42.979  26.811  1.00 11.46           N  
ATOM   4163  CA  SER B 148      49.961  43.190  27.908  0.30 11.46           C  
ATOM   4166  C   SER B 148      48.550  43.282  27.312  1.00 11.01           C  
ATOM   4167  O   SER B 148      48.348  43.962  26.281  1.00 14.00           O  
ATOM   4168  CB  SER B 148      50.325  44.481  28.653  0.30 11.45           C  
ATOM   4171  OG  SER B 148      49.460  44.702  29.745  0.30 12.30           O  
ATOM   4174  N   LEU B 149      47.573  42.633  27.924  1.00  9.99           N  
ATOM   4175  CA  LEU B 149      46.199  42.603  27.394  1.00 10.02           C  
ATOM   4176  C   LEU B 149      45.252  43.366  28.325  1.00 10.10           C  
ATOM   4177  O   LEU B 149      45.069  42.989  29.486  1.00 10.31           O  
ATOM   4178  CB  LEU B 149      45.730  41.150  27.261  1.00  9.42           C  
ATOM   4179  CG  LEU B 149      46.620  40.378  26.251  1.00 10.89           C  
ATOM   4180  CD1 LEU B 149      46.478  38.854  26.501  1.00 12.27           C  
ATOM   4181  CD2 LEU B 149      46.239  40.748  24.776  1.00 13.02           C  
ATOM   4182  N   LYS B 150      44.663  44.442  27.823  1.00 10.51           N  
ATOM   4183  CA  LYS B 150      43.603  45.119  28.581  1.00 10.74           C  
ATOM   4184  C   LYS B 150      42.237  44.632  28.079  1.00 10.56           C  
ATOM   4185  O   LYS B 150      42.133  44.057  27.016  1.00  9.65           O  
ATOM   4186  CB  LYS B 150      43.751  46.655  28.464  1.00 11.65           C  
ATOM   4187  CG  LYS B 150      43.572  47.188  27.099  1.00 12.51           C  
ATOM   4188  CD  LYS B 150      43.542  48.714  27.077  1.00 16.56           C  
ATOM   4189  CE  LYS B 150      43.953  49.188  25.668  1.00 23.79           C  
ATOM   4190  NZ  LYS B 150      44.014  50.736  25.576  1.00 28.15           N1+
ATOM   4191  N   GLU B 151      41.191  44.864  28.853  1.00  9.84           N  
ATOM   4192  CA  GLU B 151      39.947  44.064  28.663  1.00  9.49           C  
ATOM   4193  C   GLU B 151      39.310  44.378  27.289  1.00  9.61           C  
ATOM   4194  O   GLU B 151      38.697  43.531  26.668  1.00  9.76           O  
ATOM   4195  CB  GLU B 151      38.987  44.250  29.857  1.00  9.79           C  
ATOM   4196  CG  GLU B 151      39.475  43.552  31.152  1.00  9.96           C  
ATOM   4197  CD  GLU B 151      40.455  44.385  32.004  1.00 10.01           C  
ATOM   4198  OE1 GLU B 151      41.002  45.405  31.502  1.00  9.84           O  
ATOM   4199  OE2 GLU B 151      40.688  44.009  33.209  1.00  8.76           O1-
ATOM   4200  N   SER B 152      39.440  45.634  26.854  1.00  8.73           N  
ATOM   4201  CA  SER B 152      38.893  46.041  25.564  1.00 11.11           C  
ATOM   4202  C   SER B 152      39.629  45.434  24.386  1.00 10.85           C  
ATOM   4203  O   SER B 152      39.157  45.537  23.258  1.00 11.96           O  
ATOM   4204  CB  SER B 152      38.890  47.576  25.430  1.00 11.41           C  
ATOM   4205  OG  SER B 152      40.172  48.067  25.660  1.00 15.62           O  
ATOM   4206  N   ASP B 153      40.789  44.805  24.600  1.00 10.53           N  
ATOM   4207  CA  ASP B 153      41.471  44.066  23.535  1.00 10.72           C  
ATOM   4208  C   ASP B 153      40.742  42.758  23.136  1.00 10.91           C  
ATOM   4209  O   ASP B 153      41.146  42.125  22.164  1.00 11.11           O  
ATOM   4210  CB  ASP B 153      42.868  43.682  23.995  1.00 10.48           C  
ATOM   4211  CG  ASP B 153      43.829  44.876  24.127  1.00 13.96           C  
ATOM   4212  OD1 ASP B 153      43.637  45.910  23.435  1.00 13.44           O  
ATOM   4213  OD2 ASP B 153      44.827  44.721  24.863  1.00 14.19           O1-
ATOM   4214  N   ALA B 154      39.699  42.341  23.872  1.00 10.93           N  
ATOM   4215  CA  ALA B 154      39.006  41.073  23.560  1.00 11.16           C  
ATOM   4216  C   ALA B 154      38.301  41.120  22.181  1.00 10.31           C  
ATOM   4217  O   ALA B 154      38.179  40.099  21.519  1.00 11.92           O  
ATOM   4218  CB  ALA B 154      37.975  40.757  24.652  1.00 10.55           C  
ATOM   4219  N   TRP B 155      37.842  42.308  21.771  1.00  9.42           N  
ATOM   4220  CA  TRP B 155      37.028  42.469  20.538  1.00  9.89           C  
ATOM   4221  C   TRP B 155      37.603  43.598  19.695  1.00 10.60           C  
ATOM   4222  O   TRP B 155      37.954  44.654  20.260  1.00 10.50           O  
ATOM   4223  CB  TRP B 155      35.583  42.848  20.899  1.00 10.57           C  
ATOM   4224  CG  TRP B 155      34.839  41.768  21.681  1.00 12.23           C  
ATOM   4225  CD1 TRP B 155      34.696  41.703  23.032  1.00 12.76           C  
ATOM   4226  CD2 TRP B 155      34.156  40.629  21.136  1.00 11.08           C  
ATOM   4227  CE2 TRP B 155      33.604  39.919  22.233  1.00 13.10           C  
ATOM   4228  CE3 TRP B 155      33.938  40.137  19.819  1.00 12.07           C  
ATOM   4229  NE1 TRP B 155      33.950  40.595  23.376  1.00 11.98           N  
ATOM   4230  CZ2 TRP B 155      32.896  38.721  22.086  1.00 11.12           C  
ATOM   4231  CZ3 TRP B 155      33.207  38.937  19.675  1.00 12.99           C  
ATOM   4232  CH2 TRP B 155      32.695  38.249  20.824  1.00 11.89           C  
ATOM   4233  N   PRO B 156      37.699  43.395  18.362  1.00 11.76           N  
ATOM   4234  CA  PRO B 156      37.301  42.198  17.619  1.00 12.27           C  
ATOM   4235  C   PRO B 156      38.104  40.982  18.052  1.00 11.08           C  
ATOM   4236  O   PRO B 156      39.295  41.111  18.369  1.00  9.43           O  
ATOM   4237  CB  PRO B 156      37.687  42.514  16.180  1.00 12.73           C  
ATOM   4238  CG  PRO B 156      37.958  43.929  16.103  1.00 15.63           C  
ATOM   4239  CD  PRO B 156      38.276  44.441  17.474  1.00 12.44           C  
ATOM   4240  N   ALA B 157      37.478  39.802  17.962  1.00  9.07           N  
ATOM   4241  CA  ALA B 157      37.948  38.628  18.651  1.00  9.29           C  
ATOM   4242  C   ALA B 157      38.627  37.630  17.721  1.00  9.02           C  
ATOM   4243  O   ALA B 157      38.233  37.520  16.536  1.00  8.73           O  
ATOM   4244  CB  ALA B 157      36.777  37.914  19.391  1.00  9.23           C  
ATOM   4245  N   GLU B 158      39.620  36.903  18.250  1.00 10.07           N  
ATOM   4246  CA  GLU B 158      40.174  35.724  17.556  1.00 13.08           C  
ATOM   4247  C   GLU B 158      40.907  34.784  18.527  1.00 11.28           C  
ATOM   4248  O   GLU B 158      42.092  34.614  18.395  1.00 10.67           O  
ATOM   4249  CB  GLU B 158      41.090  36.124  16.379  1.00 12.62           C  
ATOM   4250  CG  GLU B 158      41.297  34.990  15.335  1.00 18.64           C  
ATOM   4251  CD  GLU B 158      41.911  35.462  13.973  1.00 19.51           C  
ATOM   4252  OE1 GLU B 158      42.191  36.664  13.819  1.00 26.07           O  
ATOM   4253  OE2 GLU B 158      42.063  34.625  13.044  1.00 27.17           O1-
ATOM   4254  N   PRO B 159      40.197  34.171  19.496  1.00 10.96           N  
ATOM   4255  CA  PRO B 159      40.931  33.307  20.433  1.00 12.27           C  
ATOM   4256  C   PRO B 159      41.621  32.155  19.670  1.00 12.82           C  
ATOM   4257  O   PRO B 159      41.116  31.661  18.628  1.00 13.49           O  
ATOM   4258  CB  PRO B 159      39.850  32.773  21.382  1.00 11.47           C  
ATOM   4259  CG  PRO B 159      38.584  33.455  21.018  1.00 13.29           C  
ATOM   4260  CD  PRO B 159      38.730  34.119  19.698  1.00 10.73           C  
ATOM   4261  N   GLN B 160      42.774  31.752  20.162  1.00 12.54           N  
ATOM   4262  CA  GLN B 160      43.560  30.790  19.446  1.00 13.35           C  
ATOM   4263  C   GLN B 160      42.873  29.418  19.425  1.00 13.59           C  
ATOM   4264  O   GLN B 160      42.908  28.747  18.380  1.00 14.97           O  
ATOM   4265  CB  GLN B 160      44.972  30.672  20.028  1.00 13.02           C  
ATOM   4266  CG  GLN B 160      45.812  29.650  19.275  1.00 15.46           C  
ATOM   4267  CD  GLN B 160      47.264  29.703  19.694  1.00 18.85           C  
ATOM   4268  NE2 GLN B 160      48.091  30.352  18.893  1.00 23.35           N  
ATOM   4269  OE1 GLN B 160      47.621  29.225  20.751  1.00 20.02           O  
ATOM   4270  N   ASP B 161      42.259  29.001  20.551  1.00 11.96           N  
ATOM   4271  CA  ASP B 161      41.746  27.607  20.682  1.00 12.51           C  
ATOM   4272  C   ASP B 161      40.211  27.607  20.890  1.00 11.26           C  
ATOM   4273  O   ASP B 161      39.644  28.651  21.249  1.00 10.44           O  
ATOM   4274  CB  ASP B 161      42.365  26.902  21.879  1.00 14.14           C  
ATOM   4275  CG  ASP B 161      43.890  26.950  21.869  1.00 14.88           C  
ATOM   4276  OD1 ASP B 161      44.486  26.591  20.820  1.00 15.90           O  
ATOM   4277  OD2 ASP B 161      44.473  27.370  22.910  1.00 17.96           O1-
ATOM   4278  N   ALA B 162      39.578  26.427  20.736  1.00 10.46           N  
ATOM   4279  CA  ALA B 162      38.151  26.272  21.041  1.00  9.48           C  
ATOM   4280  C   ALA B 162      37.883  26.653  22.522  1.00  9.11           C  
ATOM   4281  O   ALA B 162      36.859  27.289  22.866  1.00  7.29           O  
ATOM   4282  CB  ALA B 162      37.728  24.835  20.770  1.00  9.74           C  
ATOM   4283  N   TYR B 163      38.829  26.298  23.398  1.00  8.76           N  
ATOM   4284  CA  TYR B 163      38.679  26.613  24.845  1.00  9.47           C  
ATOM   4285  C   TYR B 163      38.367  28.126  25.063  1.00  8.73           C  
ATOM   4286  O   TYR B 163      37.439  28.472  25.799  1.00  8.90           O  
ATOM   4287  CB  TYR B 163      39.953  26.215  25.617  1.00 10.09           C  
ATOM   4288  CG  TYR B 163      39.943  26.703  27.049  1.00  8.70           C  
ATOM   4289  CD1 TYR B 163      39.390  25.925  28.069  1.00 10.11           C  
ATOM   4290  CD2 TYR B 163      40.562  27.914  27.401  1.00 10.72           C  
ATOM   4291  CE1 TYR B 163      39.409  26.355  29.390  1.00  9.56           C  
ATOM   4292  CE2 TYR B 163      40.627  28.346  28.716  1.00 11.08           C  
ATOM   4293  CZ  TYR B 163      40.001  27.581  29.702  1.00 11.85           C  
ATOM   4294  OH  TYR B 163      40.042  28.025  30.995  1.00 14.85           O  
ATOM   4295  N   GLY B 164      39.160  28.992  24.446  1.00  8.74           N  
ATOM   4296  CA  GLY B 164      38.999  30.448  24.580  1.00  8.51           C  
ATOM   4297  C   GLY B 164      37.712  30.958  23.932  1.00  8.94           C  
ATOM   4298  O   GLY B 164      37.084  31.884  24.433  1.00  8.54           O  
ATOM   4299  N   LEU B 165      37.330  30.365  22.795  1.00  8.37           N  
ATOM   4300  CA  LEU B 165      36.090  30.818  22.093  1.00  8.65           C  
ATOM   4301  C   LEU B 165      34.853  30.452  22.950  1.00  9.26           C  
ATOM   4302  O   LEU B 165      33.930  31.239  23.098  1.00  9.01           O  
ATOM   4303  CB  LEU B 165      36.001  30.176  20.691  1.00  8.90           C  
ATOM   4304  CG  LEU B 165      34.727  30.566  19.961  1.00  9.08           C  
ATOM   4305  CD1 LEU B 165      34.616  32.068  19.881  1.00  8.90           C  
ATOM   4306  CD2 LEU B 165      34.768  29.994  18.574  1.00 10.71           C  
ATOM   4307  N   GLU B 166      34.897  29.287  23.598  1.00  8.48           N  
ATOM   4308  CA  GLU B 166      33.821  28.898  24.531  1.00  9.38           C  
ATOM   4309  C   GLU B 166      33.718  29.928  25.697  1.00  9.33           C  
ATOM   4310  O   GLU B 166      32.602  30.392  26.047  1.00  8.91           O  
ATOM   4311  CB  GLU B 166      34.079  27.470  25.085  1.00  9.24           C  
ATOM   4312  CG  GLU B 166      32.857  26.881  25.852  1.00 10.51           C  
ATOM   4313  CD  GLU B 166      32.723  27.421  27.304  1.00 13.29           C  
ATOM   4314  OE1 GLU B 166      33.764  27.601  27.980  1.00 10.81           O  
ATOM   4315  OE2 GLU B 166      31.582  27.696  27.773  1.00 12.22           O1-
ATOM   4316  N   LYS B 167      34.867  30.293  26.286  1.00  7.82           N  
ATOM   4317  CA  LYS B 167      34.846  31.256  27.414  1.00  8.46           C  
ATOM   4318  C   LYS B 167      34.249  32.564  26.914  1.00  8.98           C  
ATOM   4319  O   LYS B 167      33.406  33.217  27.612  1.00  8.39           O  
ATOM   4320  CB  LYS B 167      36.270  31.457  27.944  1.00  7.15           C  
ATOM   4321  CG  LYS B 167      36.812  30.176  28.698  1.00  8.28           C  
ATOM   4322  CD  LYS B 167      36.077  29.930  29.960  1.00  9.18           C  
ATOM   4323  CE  LYS B 167      36.733  28.773  30.814  1.00  8.30           C  
ATOM   4324  NZ  LYS B 167      35.871  28.549  32.008  1.00  8.77           N1+
ATOM   4325  N   LEU B 168      34.670  32.960  25.714  1.00  7.58           N  
ATOM   4326  CA  LEU B 168      34.255  34.279  25.222  1.00  9.73           C  
ATOM   4327  C   LEU B 168      32.753  34.330  24.923  1.00  8.88           C  
ATOM   4328  O   LEU B 168      32.069  35.298  25.264  1.00  8.24           O  
ATOM   4329  CB  LEU B 168      35.092  34.625  23.987  1.00  9.11           C  
ATOM   4330  CG  LEU B 168      34.923  36.002  23.350  1.00 10.34           C  
ATOM   4331  CD1 LEU B 168      35.193  37.199  24.291  1.00 13.56           C  
ATOM   4332  CD2 LEU B 168      35.842  36.029  22.080  1.00 12.14           C  
ATOM   4333  N   ALA B 169      32.234  33.245  24.337  1.00  8.48           N  
ATOM   4334  CA  ALA B 169      30.807  33.105  24.013  1.00  8.05           C  
ATOM   4335  C   ALA B 169      30.038  33.177  25.337  1.00  8.80           C  
ATOM   4336  O   ALA B 169      29.003  33.819  25.427  1.00  7.50           O  
ATOM   4337  CB  ALA B 169      30.494  31.738  23.281  1.00  9.05           C  
ATOM   4338  N   THR B 170      30.532  32.485  26.358  1.00  7.36           N  
ATOM   4339  CA  THR B 170      29.786  32.458  27.634  1.00  9.08           C  
ATOM   4340  C   THR B 170      29.842  33.841  28.307  1.00  8.16           C  
ATOM   4341  O   THR B 170      28.861  34.222  28.962  1.00  8.79           O  
ATOM   4342  CB  THR B 170      30.295  31.356  28.534  1.00  8.84           C  
ATOM   4343  CG2 THR B 170      29.594  31.398  29.900  1.00  8.24           C  
ATOM   4344  OG1 THR B 170      29.971  30.119  27.878  1.00 10.11           O  
ATOM   4345  N   GLU B 171      30.950  34.573  28.176  1.00  8.72           N  
ATOM   4346  CA  GLU B 171      30.990  35.937  28.679  1.00  7.47           C  
ATOM   4347  C   GLU B 171      29.796  36.722  28.125  1.00  8.51           C  
ATOM   4348  O   GLU B 171      29.102  37.441  28.853  1.00  7.59           O  
ATOM   4349  CB  GLU B 171      32.293  36.711  28.328  1.00  7.66           C  
ATOM   4350  CG  GLU B 171      33.531  36.190  28.931  1.00  6.37           C  
ATOM   4351  CD  GLU B 171      34.690  37.135  28.626  1.00  8.51           C  
ATOM   4352  OE1 GLU B 171      34.427  38.105  27.867  1.00  9.61           O  
ATOM   4353  OE2 GLU B 171      35.846  36.924  29.127  1.00  9.48           O1-
ATOM   4354  N   GLU B 172      29.602  36.614  26.825  1.00  7.47           N  
ATOM   4355  CA  GLU B 172      28.506  37.317  26.140  1.00  7.61           C  
ATOM   4356  C   GLU B 172      27.133  36.784  26.647  1.00  7.44           C  
ATOM   4357  O   GLU B 172      26.216  37.585  26.856  1.00  7.58           O  
ATOM   4358  CB  GLU B 172      28.701  37.197  24.609  1.00  7.31           C  
ATOM   4359  CG  GLU B 172      29.952  37.947  24.162  1.00  8.07           C  
ATOM   4360  CD  GLU B 172      29.764  39.449  24.418  1.00 11.78           C  
ATOM   4361  OE1 GLU B 172      28.732  40.026  23.956  1.00 12.79           O  
ATOM   4362  OE2 GLU B 172      30.569  40.050  25.144  1.00 12.63           O1-
ATOM   4363  N   LEU B 173      26.986  35.460  26.830  1.00  8.56           N  
ATOM   4364  CA  LEU B 173      25.729  34.906  27.340  1.00  8.46           C  
ATOM   4365  C   LEU B 173      25.459  35.547  28.722  1.00  9.43           C  
ATOM   4366  O   LEU B 173      24.352  36.026  28.988  1.00  7.95           O  
ATOM   4367  CB  LEU B 173      25.810  33.383  27.457  1.00  8.16           C  
ATOM   4368  CG  LEU B 173      24.472  32.760  27.916  1.00  8.63           C  
ATOM   4369  CD1 LEU B 173      23.329  32.905  26.897  1.00 11.06           C  
ATOM   4370  CD2 LEU B 173      24.780  31.318  28.228  1.00 11.77           C  
ATOM   4371  N   CYS B 174      26.490  35.587  29.564  1.00  9.22           N  
ATOM   4372  CA  CYS B 174      26.338  36.175  30.935  1.00  8.99           C  
ATOM   4373  C   CYS B 174      25.885  37.656  30.887  1.00  8.87           C  
ATOM   4374  O   CYS B 174      24.949  38.080  31.613  1.00  8.71           O  
ATOM   4375  CB  CYS B 174      27.642  36.047  31.772  1.00  9.35           C  
ATOM   4376  SG  CYS B 174      27.952  34.359  32.238  1.00 14.09           S  
ATOM   4377  N   LYS B 175      26.512  38.419  30.010  1.00  7.33           N  
ATOM   4378  CA  LYS B 175      26.165  39.849  29.890  1.00  9.39           C  
ATOM   4379  C   LYS B 175      24.722  40.014  29.403  1.00  8.96           C  
ATOM   4380  O   LYS B 175      23.974  40.850  29.938  1.00  9.18           O  
ATOM   4381  CB  LYS B 175      27.127  40.543  28.933  1.00  9.19           C  
ATOM   4382  CG  LYS B 175      28.524  40.812  29.541  1.00 14.22           C  
ATOM   4383  CD  LYS B 175      29.583  40.964  28.414  1.00 17.82           C  
ATOM   4384  CE  LYS B 175      29.314  42.209  27.600  1.00 18.82           C  
ATOM   4385  NZ  LYS B 175      30.281  42.397  26.445  1.00 12.96           N1+
ATOM   4386  N   HIS B 176      24.315  39.182  28.435  1.00  9.01           N  
ATOM   4387  CA  HIS B 176      22.936  39.229  27.951  1.00  9.97           C  
ATOM   4388  C   HIS B 176      21.929  38.837  29.033  1.00  9.03           C  
ATOM   4389  O   HIS B 176      20.873  39.434  29.125  1.00  9.02           O  
ATOM   4390  CB  HIS B 176      22.732  38.381  26.667  1.00 10.26           C  
ATOM   4391  CG  HIS B 176      23.332  39.004  25.445  1.00 11.60           C  
ATOM   4392  CD2 HIS B 176      24.278  38.547  24.585  1.00 11.55           C  
ATOM   4393  ND1 HIS B 176      22.993  40.270  25.000  1.00 10.98           N  
ATOM   4394  CE1 HIS B 176      23.680  40.550  23.905  1.00 11.15           C  
ATOM   4395  NE2 HIS B 176      24.490  39.534  23.648  1.00 11.41           N  
ATOM   4396  N   TYR B 177      22.248  37.848  29.858  1.00  9.94           N  
ATOM   4397  CA  TYR B 177      21.314  37.427  30.903  1.00  9.58           C  
ATOM   4398  C   TYR B 177      21.139  38.574  31.906  1.00  9.86           C  
ATOM   4399  O   TYR B 177      20.016  38.835  32.387  1.00  9.76           O  
ATOM   4400  CB  TYR B 177      21.811  36.158  31.611  1.00  9.53           C  
ATOM   4401  CG  TYR B 177      21.195  34.903  31.063  1.00  8.90           C  
ATOM   4402  CD1 TYR B 177      21.377  34.532  29.700  1.00  9.23           C  
ATOM   4403  CD2 TYR B 177      20.393  34.085  31.877  1.00  8.85           C  
ATOM   4404  CE1 TYR B 177      20.766  33.335  29.166  1.00 11.36           C  
ATOM   4405  CE2 TYR B 177      19.792  32.906  31.373  1.00  9.51           C  
ATOM   4406  CZ  TYR B 177      19.975  32.550  29.995  1.00 10.03           C  
ATOM   4407  OH  TYR B 177      19.433  31.378  29.505  1.00 10.42           O  
ATOM   4408  N   ASN B 178      22.240  39.261  32.203  1.00  9.75           N  
ATOM   4409  CA  ASN B 178      22.226  40.347  33.162  1.00 10.63           C  
ATOM   4410  C   ASN B 178      21.328  41.471  32.593  1.00 10.62           C  
ATOM   4411  O   ASN B 178      20.516  42.036  33.314  1.00 12.42           O  
ATOM   4412  CB  ASN B 178      23.646  40.849  33.374  1.00 10.11           C  
ATOM   4413  CG  ASN B 178      23.828  41.705  34.625  1.00 14.20           C  
ATOM   4414  ND2 ASN B 178      25.052  41.621  35.202  1.00 14.03           N  
ATOM   4415  OD1 ASN B 178      22.911  42.430  35.077  1.00 17.07           O  
ATOM   4416  N   LYS B 179      21.491  41.777  31.309  1.00 10.05           N  
ATOM   4417  CA  LYS B 179      20.686  42.837  30.664  1.00 10.92           C  
ATOM   4418  C   LYS B 179      19.184  42.454  30.531  1.00 11.42           C  
ATOM   4419  O   LYS B 179      18.299  43.247  30.821  1.00 12.78           O  
ATOM   4420  CB  LYS B 179      21.276  43.165  29.293  1.00 10.69           C  
ATOM   4421  CG  LYS B 179      22.565  43.993  29.298  1.00 13.48           C  
ATOM   4422  CD  LYS B 179      23.033  44.222  27.874  1.00 15.42           C  
ATOM   4423  CE  LYS B 179      24.241  45.139  27.862  1.00 23.63           C  
ATOM   4424  NZ  LYS B 179      25.538  44.432  28.168  1.00 26.35           N1+
ATOM   4425  N   ASP B 180      18.924  41.231  30.102  1.00 10.65           N  
ATOM   4426  CA  ASP B 180      17.555  40.761  29.843  1.00 11.49           C  
ATOM   4427  C   ASP B 180      16.788  40.427  31.099  1.00 11.03           C  
ATOM   4428  O   ASP B 180      15.566  40.647  31.112  1.00 11.20           O  
ATOM   4429  CB  ASP B 180      17.534  39.513  28.959  1.00 10.69           C  
ATOM   4430  CG  ASP B 180      17.955  39.797  27.539  1.00 11.19           C  
ATOM   4431  OD1 ASP B 180      18.113  40.975  27.110  1.00 13.63           O  
ATOM   4432  OD2 ASP B 180      18.126  38.795  26.844  1.00 12.24           O1-
ATOM   4433  N   PHE B 181      17.462  39.885  32.132  1.00 11.66           N  
ATOM   4434  CA  PHE B 181      16.757  39.284  33.282  1.00 12.41           C  
ATOM   4435  C   PHE B 181      17.134  39.860  34.661  1.00 13.10           C  
ATOM   4436  O   PHE B 181      16.499  39.521  35.683  1.00 14.10           O  
ATOM   4437  CB  PHE B 181      16.935  37.739  33.297  1.00 12.28           C  
ATOM   4438  CG  PHE B 181      16.692  37.088  31.952  1.00 11.82           C  
ATOM   4439  CD1 PHE B 181      15.444  37.242  31.253  1.00 13.61           C  
ATOM   4440  CD2 PHE B 181      17.689  36.324  31.362  1.00 10.42           C  
ATOM   4441  CE1 PHE B 181      15.227  36.638  30.002  1.00 12.53           C  
ATOM   4442  CE2 PHE B 181      17.488  35.720  30.086  1.00  9.62           C  
ATOM   4443  CZ  PHE B 181      16.269  35.871  29.405  1.00 13.15           C  
ATOM   4444  N   GLY B 182      18.193  40.644  34.710  1.00 14.04           N  
ATOM   4445  CA  GLY B 182      18.620  41.313  35.946  1.00 15.93           C  
ATOM   4446  C   GLY B 182      19.459  40.482  36.922  1.00 16.44           C  
ATOM   4447  O   GLY B 182      19.809  40.973  38.015  1.00 17.26           O  
ATOM   4448  N   ILE B 183      19.741  39.223  36.582  1.00 14.81           N  
ATOM   4449  CA  ILE B 183      20.695  38.441  37.365  1.00 14.05           C  
ATOM   4450  C   ILE B 183      22.017  39.195  37.309  1.00 13.44           C  
ATOM   4451  O   ILE B 183      22.443  39.625  36.233  1.00 14.15           O  
ATOM   4452  CB  ILE B 183      20.794  36.977  36.865  1.00 13.19           C  
ATOM   4453  CG1 ILE B 183      21.790  36.159  37.720  1.00 10.60           C  
ATOM   4454  CG2 ILE B 183      21.121  36.902  35.417  1.00 14.17           C  
ATOM   4455  CD1 ILE B 183      21.636  34.625  37.509  1.00 13.37           C  
ATOM   4456  N   GLU B 184      22.691  39.349  38.438  1.00 11.52           N  
ATOM   4457  CA  GLU B 184      23.905  40.167  38.442  1.00 12.46           C  
ATOM   4458  C   GLU B 184      25.090  39.248  38.111  1.00 12.56           C  
ATOM   4459  O   GLU B 184      25.467  38.416  38.916  1.00 13.53           O  
ATOM   4460  CB  GLU B 184      24.100  40.887  39.786  1.00 12.67           C  
ATOM   4461  CG  GLU B 184      23.159  42.098  39.947  1.00 15.75           C  
ATOM   4462  CD  GLU B 184      23.554  43.263  39.053  1.00 20.35           C  
ATOM   4463  OE1 GLU B 184      24.653  43.289  38.475  1.00 18.10           O  
ATOM   4464  OE2 GLU B 184      22.750  44.202  38.951  1.00 23.44           O1-
ATOM   4465  N   CYS B 185      25.633  39.400  36.915  1.00 11.16           N  
ATOM   4466  CA  CYS B 185      26.802  38.619  36.455  1.00 11.31           C  
ATOM   4467  C   CYS B 185      28.144  39.307  36.666  1.00 10.73           C  
ATOM   4468  O   CYS B 185      28.287  40.533  36.549  1.00 10.99           O  
ATOM   4469  CB  CYS B 185      26.635  38.171  35.003  1.00 12.08           C  
ATOM   4470  SG  CYS B 185      25.239  36.999  34.879  1.00 13.76           S  
ATOM   4471  N   ARG B 186      29.113  38.489  37.014  1.00  8.31           N  
ATOM   4472  CA  ARG B 186      30.460  39.013  37.373  1.00  8.84           C  
ATOM   4473  C   ARG B 186      31.450  38.105  36.666  1.00  9.24           C  
ATOM   4474  O   ARG B 186      31.352  36.899  36.799  1.00  8.53           O  
ATOM   4475  CB  ARG B 186      30.669  38.993  38.896  1.00  9.31           C  
ATOM   4476  CG  ARG B 186      29.689  39.938  39.707  1.00  9.98           C  
ATOM   4477  CD  ARG B 186      30.009  41.414  39.430  1.00 10.22           C  
ATOM   4478  NE  ARG B 186      29.135  42.335  40.201  1.00 12.37           N  
ATOM   4479  CZ  ARG B 186      27.930  42.756  39.795  1.00 11.95           C  
ATOM   4480  NH1 ARG B 186      27.419  42.360  38.607  1.00 12.11           N1+
ATOM   4481  NH2 ARG B 186      27.223  43.582  40.594  1.00 13.44           N  
ATOM   4482  N   ILE B 187      32.389  38.683  35.920  1.00  8.45           N  
ATOM   4483  CA  ILE B 187      33.168  37.887  34.950  1.00  9.04           C  
ATOM   4484  C   ILE B 187      34.649  38.203  35.108  1.00  9.41           C  
ATOM   4485  O   ILE B 187      35.088  39.331  34.833  1.00  9.16           O  
ATOM   4486  CB  ILE B 187      32.753  38.176  33.482  1.00  8.05           C  
ATOM   4487  CG1 ILE B 187      31.239  37.894  33.249  1.00  9.96           C  
ATOM   4488  CG2 ILE B 187      33.624  37.338  32.482  1.00  6.12           C  
ATOM   4489  CD1 ILE B 187      30.616  38.777  32.097  1.00 11.28           C  
ATOM   4490  N   GLY B 188      35.381  37.210  35.601  1.00  9.00           N  
ATOM   4491  CA  GLY B 188      36.830  37.312  35.858  1.00  9.72           C  
ATOM   4492  C   GLY B 188      37.595  36.572  34.766  1.00  8.87           C  
ATOM   4493  O   GLY B 188      37.342  35.372  34.568  1.00  9.44           O  
ATOM   4494  N   ARG B 189      38.543  37.249  34.108  1.00  8.06           N  
ATOM   4495  CA  ARG B 189      39.431  36.589  33.139  1.00  8.03           C  
ATOM   4496  C   ARG B 189      40.729  36.183  33.861  1.00  7.83           C  
ATOM   4497  O   ARG B 189      41.623  37.012  34.072  1.00  8.76           O  
ATOM   4498  CB  ARG B 189      39.739  37.465  31.906  1.00  8.81           C  
ATOM   4499  CG  ARG B 189      38.502  37.735  31.007  1.00  9.46           C  
ATOM   4500  CD  ARG B 189      38.854  38.751  29.919  1.00  8.59           C  
ATOM   4501  NE  ARG B 189      37.675  39.013  29.087  1.00  7.61           N  
ATOM   4502  CZ  ARG B 189      37.497  40.132  28.377  1.00  7.76           C  
ATOM   4503  NH1 ARG B 189      38.412  41.105  28.407  1.00  8.89           N1+
ATOM   4504  NH2 ARG B 189      36.400  40.288  27.650  1.00  7.28           N  
ATOM   4505  N   PHE B 190      40.821  34.910  34.240  1.00  7.03           N  
ATOM   4506  CA  PHE B 190      42.048  34.425  34.943  1.00  7.39           C  
ATOM   4507  C   PHE B 190      43.297  34.337  34.040  1.00  7.50           C  
ATOM   4508  O   PHE B 190      43.223  33.770  32.907  1.00  7.74           O  
ATOM   4509  CB  PHE B 190      41.849  33.005  35.529  1.00  8.25           C  
ATOM   4510  CG  PHE B 190      40.754  32.923  36.526  1.00  8.68           C  
ATOM   4511  CD1 PHE B 190      40.244  34.090  37.161  1.00  8.05           C  
ATOM   4512  CD2 PHE B 190      40.254  31.675  36.873  1.00  9.34           C  
ATOM   4513  CE1 PHE B 190      39.196  33.942  38.124  1.00  8.52           C  
ATOM   4514  CE2 PHE B 190      39.239  31.534  37.838  1.00 10.46           C  
ATOM   4515  CZ  PHE B 190      38.700  32.639  38.431  1.00 10.93           C  
ATOM   4516  N   HIS B 191      44.443  34.786  34.573  1.00  6.16           N  
ATOM   4517  CA  HIS B 191      45.739  34.605  33.874  1.00  6.06           C  
ATOM   4518  C   HIS B 191      46.539  33.556  34.657  1.00  7.24           C  
ATOM   4519  O   HIS B 191      47.037  33.811  35.774  1.00  7.36           O  
ATOM   4520  CB  HIS B 191      46.522  35.919  33.774  1.00  8.37           C  
ATOM   4521  CG  HIS B 191      45.849  36.949  32.915  1.00  9.69           C  
ATOM   4522  CD2 HIS B 191      44.646  37.569  33.060  1.00  9.41           C  
ATOM   4523  ND1 HIS B 191      46.386  37.428  31.732  1.00  9.43           N  
ATOM   4524  CE1 HIS B 191      45.549  38.298  31.198  1.00  9.13           C  
ATOM   4525  NE2 HIS B 191      44.496  38.409  31.989  1.00  8.65           N  
ATOM   4526  N   ASN B 192      46.619  32.394  34.029  1.00  6.54           N  
ATOM   4527  CA  ASN B 192      47.328  31.193  34.453  1.00  7.40           C  
ATOM   4528  C   ASN B 192      47.534  31.028  35.951  1.00  8.21           C  
ATOM   4529  O   ASN B 192      48.581  31.468  36.508  1.00  7.78           O  
ATOM   4530  CB  ASN B 192      48.643  31.073  33.677  1.00  8.52           C  
ATOM   4531  CG  ASN B 192      49.121  29.647  33.613  1.00  9.51           C  
ATOM   4532  ND2 ASN B 192      49.746  29.256  32.514  1.00 10.00           N  
ATOM   4533  OD1 ASN B 192      48.896  28.898  34.534  1.00 10.49           O  
ATOM   4534  N   ILE B 193      46.512  30.461  36.610  1.00  7.04           N  
ATOM   4535  CA  ILE B 193      46.520  30.321  38.058  1.00  8.16           C  
ATOM   4536  C   ILE B 193      47.299  29.098  38.496  1.00  8.49           C  
ATOM   4537  O   ILE B 193      47.114  28.001  37.933  1.00  9.76           O  
ATOM   4538  CB  ILE B 193      45.058  30.230  38.633  1.00  8.05           C  
ATOM   4539  CG1 ILE B 193      44.086  31.255  37.937  1.00  6.84           C  
ATOM   4540  CG2 ILE B 193      45.094  30.274  40.167  1.00  6.37           C  
ATOM   4541  CD1 ILE B 193      44.479  32.758  38.042  1.00  7.74           C  
ATOM   4542  N   TYR B 194      48.136  29.266  39.517  1.00  8.87           N  
ATOM   4543  CA  TYR B 194      48.927  28.131  40.039  1.00  7.98           C  
ATOM   4544  C   TYR B 194      48.938  28.120  41.581  1.00  8.22           C  
ATOM   4545  O   TYR B 194      48.671  29.127  42.258  1.00  7.95           O  
ATOM   4546  CB  TYR B 194      50.382  28.182  39.497  1.00  8.04           C  
ATOM   4547  CG  TYR B 194      51.155  29.353  40.106  1.00  8.76           C  
ATOM   4548  CD1 TYR B 194      50.959  30.640  39.629  1.00  7.49           C  
ATOM   4549  CD2 TYR B 194      52.014  29.160  41.241  1.00  7.22           C  
ATOM   4550  CE1 TYR B 194      51.645  31.730  40.229  1.00  7.58           C  
ATOM   4551  CE2 TYR B 194      52.735  30.215  41.814  1.00  8.29           C  
ATOM   4552  CZ  TYR B 194      52.549  31.492  41.316  1.00  7.99           C  
ATOM   4553  OH  TYR B 194      53.178  32.580  41.928  1.00  9.93           O  
ATOM   4554  N   GLY B 195      49.285  26.976  42.139  1.00  7.05           N  
ATOM   4555  CA  GLY B 195      49.444  26.887  43.590  1.00  8.01           C  
ATOM   4556  C   GLY B 195      49.143  25.510  44.130  1.00  9.53           C  
ATOM   4557  O   GLY B 195      48.790  24.602  43.386  1.00  9.26           O  
ATOM   4558  N   PRO B 196      49.246  25.368  45.456  1.00 10.93           N  
ATOM   4559  CA  PRO B 196      48.875  24.097  46.109  1.00 11.98           C  
ATOM   4560  C   PRO B 196      47.460  23.715  45.708  1.00 12.15           C  
ATOM   4561  O   PRO B 196      46.580  24.593  45.654  1.00 11.88           O  
ATOM   4562  CB  PRO B 196      48.945  24.431  47.619  1.00 12.45           C  
ATOM   4563  CG  PRO B 196      49.821  25.743  47.705  1.00 12.84           C  
ATOM   4564  CD  PRO B 196      49.635  26.441  46.391  1.00 11.11           C  
ATOM   4565  N   PHE B 197      47.272  22.409  45.459  1.00 12.59           N  
ATOM   4566  CA  PHE B 197      46.039  21.740  44.992  1.00 12.65           C  
ATOM   4567  C   PHE B 197      45.918  21.764  43.475  1.00 11.75           C  
ATOM   4568  O   PHE B 197      45.058  21.054  42.926  1.00 13.96           O  
ATOM   4569  CB  PHE B 197      44.748  22.311  45.619  1.00 12.79           C  
ATOM   4570  CG  PHE B 197      44.657  22.172  47.132  1.00 15.74           C  
ATOM   4571  CD1 PHE B 197      45.627  21.456  47.892  1.00 15.25           C  
ATOM   4572  CD2 PHE B 197      43.555  22.749  47.796  1.00 16.61           C  
ATOM   4573  CE1 PHE B 197      45.505  21.339  49.316  1.00 17.03           C  
ATOM   4574  CE2 PHE B 197      43.407  22.635  49.223  1.00 19.00           C  
ATOM   4575  CZ  PHE B 197      44.386  21.952  49.985  1.00 16.50           C  
ATOM   4576  N   GLY B 198      46.711  22.620  42.799  1.00 10.91           N  
ATOM   4577  CA  GLY B 198      46.695  22.694  41.318  1.00 10.96           C  
ATOM   4578  C   GLY B 198      47.140  21.343  40.731  1.00 10.90           C  
ATOM   4579  O   GLY B 198      48.050  20.682  41.260  1.00 11.80           O  
ATOM   4580  N   THR B 199      46.504  20.903  39.653  1.00 11.13           N  
ATOM   4581  CA  THR B 199      46.914  19.662  38.986  1.00 11.44           C  
ATOM   4582  C   THR B 199      48.418  19.788  38.632  1.00 11.08           C  
ATOM   4583  O   THR B 199      48.873  20.827  38.130  1.00 11.00           O  
ATOM   4584  CB  THR B 199      46.121  19.483  37.691  1.00 11.27           C  
ATOM   4585  CG2 THR B 199      46.620  18.256  36.878  1.00 11.10           C  
ATOM   4586  OG1 THR B 199      44.714  19.398  38.004  1.00 13.64           O  
ATOM   4587  N   TRP B 200      49.179  18.734  38.916  1.00 10.78           N  
ATOM   4588  CA  TRP B 200      50.634  18.819  38.713  1.00 10.42           C  
ATOM   4589  C   TRP B 200      51.193  17.655  37.913  1.00 10.19           C  
ATOM   4590  O   TRP B 200      52.400  17.590  37.691  1.00  9.55           O  
ATOM   4591  CB  TRP B 200      51.360  18.981  40.078  1.00 12.33           C  
ATOM   4592  CG  TRP B 200      51.132  17.849  41.054  1.00 11.57           C  
ATOM   4593  CD1 TRP B 200      50.135  17.764  42.031  1.00 12.19           C  
ATOM   4594  CD2 TRP B 200      51.910  16.647  41.171  1.00 11.37           C  
ATOM   4595  CE2 TRP B 200      51.336  15.869  42.213  1.00 11.69           C  
ATOM   4596  CE3 TRP B 200      53.028  16.139  40.478  1.00 13.99           C  
ATOM   4597  NE1 TRP B 200      50.256  16.557  42.717  1.00 12.21           N  
ATOM   4598  CZ2 TRP B 200      51.846  14.611  42.581  1.00 14.02           C  
ATOM   4599  CZ3 TRP B 200      53.542  14.854  40.853  1.00 11.94           C  
ATOM   4600  CH2 TRP B 200      52.958  14.132  41.899  1.00 14.85           C  
ATOM   4601  N   LYS B 201      50.337  16.710  37.523  1.00 10.63           N  
ATOM   4602  CA  LYS B 201      50.774  15.581  36.709  1.00 11.61           C  
ATOM   4603  C   LYS B 201      49.611  15.016  35.906  1.00 11.73           C  
ATOM   4604  O   LYS B 201      48.435  15.372  36.174  1.00 11.72           O  
ATOM   4605  CB  LYS B 201      51.390  14.465  37.588  1.00 11.60           C  
ATOM   4606  CG  LYS B 201      50.388  13.853  38.596  1.00 12.55           C  
ATOM   4607  CD  LYS B 201      50.916  12.544  39.198  1.00 13.15           C  
ATOM   4608  CE  LYS B 201      50.073  12.134  40.449  1.00 14.96           C  
ATOM   4609  NZ  LYS B 201      48.646  12.011  40.068  1.00 18.63           N1+
ATOM   4610  N   GLY B 202      49.943  14.161  34.937  1.00 11.24           N  
ATOM   4611  CA  GLY B 202      48.921  13.374  34.237  1.00 11.55           C  
ATOM   4612  C   GLY B 202      48.470  13.967  32.917  1.00 11.62           C  
ATOM   4613  O   GLY B 202      47.744  13.302  32.151  1.00 13.39           O  
ATOM   4614  N   GLY B 203      48.904  15.195  32.622  1.00  9.47           N  
ATOM   4615  CA  GLY B 203      48.700  15.773  31.274  1.00  9.16           C  
ATOM   4616  C   GLY B 203      47.913  17.076  31.250  1.00 10.00           C  
ATOM   4617  O   GLY B 203      48.045  17.868  30.318  1.00 10.31           O  
ATOM   4618  N   ARG B 204      47.087  17.289  32.293  1.00 10.50           N  
ATOM   4619  CA  ARG B 204      46.314  18.521  32.370  1.00 10.32           C  
ATOM   4620  C   ARG B 204      47.040  19.655  33.082  1.00 10.17           C  
ATOM   4621  O   ARG B 204      46.565  20.816  33.091  1.00  9.49           O  
ATOM   4622  CB  ARG B 204      44.953  18.243  33.025  1.00 10.70           C  
ATOM   4623  CG  ARG B 204      44.066  17.503  32.072  1.00 11.51           C  
ATOM   4624  CD  ARG B 204      42.883  16.980  32.808  1.00 14.58           C  
ATOM   4625  NE  ARG B 204      41.927  16.229  31.962  1.00 13.63           N  
ATOM   4626  CZ  ARG B 204      40.765  16.717  31.530  1.00 12.07           C  
ATOM   4627  NH1 ARG B 204      40.389  17.969  31.835  1.00 11.48           N1+
ATOM   4628  NH2 ARG B 204      39.974  15.934  30.813  1.00 10.48           N  
ATOM   4629  N   GLU B 205      48.194  19.360  33.682  1.00  8.78           N  
ATOM   4630  CA  GLU B 205      48.892  20.398  34.493  1.00  8.70           C  
ATOM   4631  C   GLU B 205      49.435  21.526  33.578  1.00  7.03           C  
ATOM   4632  O   GLU B 205      49.821  21.285  32.424  1.00  7.45           O  
ATOM   4633  CB  GLU B 205      50.036  19.796  35.336  1.00  7.55           C  
ATOM   4634  CG  GLU B 205      51.222  19.391  34.473  1.00 10.79           C  
ATOM   4635  CD  GLU B 205      51.104  17.969  33.807  1.00 11.24           C  
ATOM   4636  OE1 GLU B 205      50.029  17.313  33.894  1.00 11.89           O  
ATOM   4637  OE2 GLU B 205      52.122  17.546  33.174  1.00 10.41           O1-
ATOM   4638  N   ALA B 206      49.469  22.742  34.107  1.00  8.06           N  
ATOM   4639  CA  ALA B 206      49.975  23.908  33.415  1.00  9.60           C  
ATOM   4640  C   ALA B 206      51.486  24.007  33.700  1.00  9.00           C  
ATOM   4641  O   ALA B 206      52.060  23.150  34.452  1.00  9.04           O  
ATOM   4642  CB  ALA B 206      49.221  25.186  33.915  1.00  9.36           C  
ATOM   4643  N   ALA B 207      52.148  25.001  33.099  1.00  9.42           N  
ATOM   4644  CA  ALA B 207      53.604  25.070  33.210  1.00  9.07           C  
ATOM   4645  C   ALA B 207      54.220  25.161  34.619  1.00  8.73           C  
ATOM   4646  O   ALA B 207      55.228  24.510  34.862  1.00 10.13           O  
ATOM   4647  CB  ALA B 207      54.167  26.216  32.293  1.00 10.08           C  
ATOM   4648  N   PRO B 208      53.711  26.041  35.515  1.00  8.77           N  
ATOM   4649  CA  PRO B 208      54.358  26.198  36.826  1.00  7.84           C  
ATOM   4650  C   PRO B 208      54.511  24.826  37.488  1.00  8.73           C  
ATOM   4651  O   PRO B 208      55.643  24.420  37.878  1.00  9.50           O  
ATOM   4652  CB  PRO B 208      53.387  27.121  37.582  1.00  8.63           C  
ATOM   4653  CG  PRO B 208      52.794  27.974  36.507  1.00  6.36           C  
ATOM   4654  CD  PRO B 208      52.611  27.014  35.326  1.00  8.41           C  
ATOM   4655  N   ALA B 209      53.413  24.079  37.525  1.00  8.68           N  
ATOM   4656  CA  ALA B 209      53.417  22.781  38.166  1.00  8.76           C  
ATOM   4657  C   ALA B 209      54.275  21.764  37.380  1.00  9.24           C  
ATOM   4658  O   ALA B 209      55.028  20.998  38.009  1.00  9.41           O  
ATOM   4659  CB  ALA B 209      51.934  22.266  38.410  1.00 11.09           C  
ATOM   4660  N   ALA B 210      54.152  21.747  36.037  1.00  7.99           N  
ATOM   4661  CA  ALA B 210      54.974  20.862  35.190  1.00  8.64           C  
ATOM   4662  C   ALA B 210      56.454  21.125  35.491  1.00  8.46           C  
ATOM   4663  O   ALA B 210      57.257  20.196  35.652  1.00  9.21           O  
ATOM   4664  CB  ALA B 210      54.705  21.145  33.709  1.00  9.30           C  
ATOM   4665  N   PHE B 211      56.815  22.396  35.538  1.00  8.65           N  
ATOM   4666  CA  PHE B 211      58.233  22.777  35.742  1.00  8.42           C  
ATOM   4667  C   PHE B 211      58.714  22.320  37.117  1.00  9.44           C  
ATOM   4668  O   PHE B 211      59.762  21.664  37.233  1.00 11.28           O  
ATOM   4669  CB  PHE B 211      58.383  24.274  35.617  1.00  8.81           C  
ATOM   4670  CG  PHE B 211      58.480  24.760  34.165  1.00  5.88           C  
ATOM   4671  CD1 PHE B 211      57.834  24.056  33.119  1.00  7.55           C  
ATOM   4672  CD2 PHE B 211      59.189  25.955  33.862  1.00  7.78           C  
ATOM   4673  CE1 PHE B 211      57.872  24.515  31.752  1.00  9.13           C  
ATOM   4674  CE2 PHE B 211      59.299  26.404  32.556  1.00  8.62           C  
ATOM   4675  CZ  PHE B 211      58.608  25.723  31.483  1.00 11.56           C  
ATOM   4676  N   CYS B 212      57.908  22.577  38.158  1.00  8.71           N  
ATOM   4677  CA  CYS B 212      58.245  22.126  39.515  1.00  9.12           C  
ATOM   4678  C   CYS B 212      58.461  20.615  39.483  1.00  9.50           C  
ATOM   4679  O   CYS B 212      59.476  20.115  40.005  1.00 10.34           O  
ATOM   4680  CB  CYS B 212      57.163  22.508  40.535  1.00  9.36           C  
ATOM   4681  SG  CYS B 212      57.130  24.273  40.882  1.00 11.66           S  
ATOM   4682  N   ARG B 213      57.492  19.906  38.915  1.00  9.17           N  
ATOM   4683  CA  ARG B 213      57.573  18.449  38.875  1.00  8.79           C  
ATOM   4684  C   ARG B 213      58.839  17.926  38.125  1.00 10.07           C  
ATOM   4685  O   ARG B 213      59.590  17.018  38.608  1.00 10.79           O  
ATOM   4686  CB  ARG B 213      56.310  17.866  38.253  1.00  8.80           C  
ATOM   4687  CG  ARG B 213      56.319  16.337  38.322  1.00  9.30           C  
ATOM   4688  CD  ARG B 213      55.230  15.702  37.427  1.00 10.96           C  
ATOM   4689  NE  ARG B 213      55.668  15.724  36.011  1.00 12.21           N  
ATOM   4690  CZ  ARG B 213      55.119  16.449  35.039  1.00 10.77           C  
ATOM   4691  NH1 ARG B 213      54.056  17.221  35.283  1.00 10.34           N1+
ATOM   4692  NH2 ARG B 213      55.633  16.367  33.813  1.00 10.52           N  
ATOM   4693  N   LYS B 214      59.057  18.495  36.958  1.00  9.23           N  
ATOM   4694  CA  LYS B 214      60.192  18.083  36.113  1.00 10.14           C  
ATOM   4695  C   LYS B 214      61.519  18.418  36.817  1.00 11.11           C  
ATOM   4696  O   LYS B 214      62.429  17.575  36.831  1.00 13.21           O  
ATOM   4697  CB  LYS B 214      60.151  18.742  34.756  1.00 10.07           C  
ATOM   4698  CG  LYS B 214      59.103  18.169  33.812  1.00  8.33           C  
ATOM   4699  CD  LYS B 214      59.039  19.106  32.575  1.00  9.20           C  
ATOM   4700  CE  LYS B 214      58.398  18.378  31.434  1.00 12.76           C  
ATOM   4701  NZ  LYS B 214      58.335  19.134  30.115  1.00 12.89           N1+
ATOM   4702  N   ALA B 215      61.642  19.613  37.402  1.00 11.42           N  
ATOM   4703  CA  ALA B 215      62.889  19.918  38.144  1.00 12.69           C  
ATOM   4704  C   ALA B 215      63.216  18.860  39.201  1.00 13.66           C  
ATOM   4705  O   ALA B 215      64.373  18.458  39.342  1.00 14.50           O  
ATOM   4706  CB  ALA B 215      62.879  21.347  38.761  1.00 11.03           C  
ATOM   4707  N   GLN B 216      62.183  18.395  39.920  1.00 13.58           N  
ATOM   4708  CA  GLN B 216      62.367  17.482  41.039  1.00 14.26           C  
ATOM   4709  C   GLN B 216      62.617  16.033  40.625  1.00 13.79           C  
ATOM   4710  O   GLN B 216      63.116  15.273  41.427  1.00 16.47           O  
ATOM   4711  CB  GLN B 216      61.181  17.573  42.010  1.00 14.49           C  
ATOM   4712  CG  GLN B 216      61.029  18.948  42.622  1.00 15.70           C  
ATOM   4713  CD  GLN B 216      59.798  19.072  43.490  1.00 16.81           C  
ATOM   4714  NE2 GLN B 216      59.139  20.224  43.455  1.00 11.37           N  
ATOM   4715  OE1 GLN B 216      59.471  18.147  44.223  1.00 19.95           O  
ATOM   4716  N   THR B 217      62.301  15.657  39.387  1.00 13.35           N  
ATOM   4717  CA  THR B 217      62.350  14.229  38.950  1.00 14.71           C  
ATOM   4718  C   THR B 217      63.260  14.074  37.746  1.00 15.64           C  
ATOM   4719  O   THR B 217      63.175  13.054  37.005  1.00 17.63           O  
ATOM   4720  CB  THR B 217      60.933  13.744  38.539  1.00 14.10           C  
ATOM   4721  CG2 THR B 217      59.975  13.792  39.764  1.00 14.58           C  
ATOM   4722  OG1 THR B 217      60.414  14.595  37.495  1.00 15.31           O  
ATOM   4723  N   SER B 218      64.112  15.075  37.532  1.00 16.90           N  
ATOM   4724  CA  SER B 218      65.147  15.057  36.489  1.00 18.89           C  
ATOM   4725  C   SER B 218      66.551  15.163  37.089  1.00 19.82           C  
ATOM   4726  O   SER B 218      66.839  16.080  37.884  1.00 21.12           O  
ATOM   4727  CB  SER B 218      64.924  16.203  35.463  1.00 17.74           C  
ATOM   4728  OG  SER B 218      63.681  16.027  34.800  1.00 16.34           O  
ATOM   4729  N   THR B 219      67.422  14.225  36.718  1.00 20.83           N  
ATOM   4730  CA  THR B 219      68.829  14.302  37.168  1.00 20.79           C  
ATOM   4731  C   THR B 219      69.828  14.707  36.104  1.00 19.72           C  
ATOM   4732  O   THR B 219      70.952  15.108  36.436  1.00 19.89           O  
ATOM   4733  CB  THR B 219      69.318  13.024  37.866  1.00 21.64           C  
ATOM   4734  CG2 THR B 219      68.665  12.889  39.257  1.00 23.40           C  
ATOM   4735  OG1 THR B 219      69.014  11.897  37.044  1.00 24.30           O  
ATOM   4736  N   ASP B 220      69.397  14.697  34.851  1.00 18.20           N  
ATOM   4737  CA  ASP B 220      70.274  14.982  33.736  1.00 19.29           C  
ATOM   4738  C   ASP B 220      69.887  16.157  32.822  1.00 18.62           C  
ATOM   4739  O   ASP B 220      70.778  16.859  32.307  1.00 18.97           O  
ATOM   4740  CB  ASP B 220      70.356  13.738  32.913  1.00 20.22           C  
ATOM   4741  CG  ASP B 220      70.996  12.599  33.710  1.00 21.98           C  
ATOM   4742  OD1 ASP B 220      72.222  12.685  33.985  1.00 24.20           O  
ATOM   4743  OD2 ASP B 220      70.259  11.695  34.122  1.00 22.59           O1-
ATOM   4744  N   ARG B 221      68.589  16.328  32.549  1.00 17.24           N  
ATOM   4745  CA  ARG B 221      68.161  17.426  31.665  1.00 15.27           C  
ATOM   4746  C   ARG B 221      66.754  17.817  32.041  1.00 14.09           C  
ATOM   4747  O   ARG B 221      66.018  17.021  32.640  1.00 13.22           O  
ATOM   4748  CB  ARG B 221      68.221  17.053  30.171  1.00 15.27           C  
ATOM   4749  CG  ARG B 221      67.275  15.931  29.733  1.00 17.92           C  
ATOM   4750  CD  ARG B 221      67.833  15.188  28.507  1.00 20.09           C  
ATOM   4751  NE  ARG B 221      69.273  14.913  28.559  1.00 21.98           N  
ATOM   4752  CZ  ARG B 221      69.804  13.817  29.108  1.00 25.59           C  
ATOM   4753  NH1 ARG B 221      69.000  12.884  29.645  1.00 25.42           N1+
ATOM   4754  NH2 ARG B 221      71.132  13.630  29.095  1.00 25.79           N  
ATOM   4755  N   PHE B 222      66.396  19.042  31.645  1.00 12.14           N  
ATOM   4756  CA  PHE B 222      65.069  19.597  31.863  1.00 11.40           C  
ATOM   4757  C   PHE B 222      64.350  19.726  30.517  1.00 10.88           C  
ATOM   4758  O   PHE B 222      64.751  20.550  29.657  1.00 11.44           O  
ATOM   4759  CB  PHE B 222      65.210  20.953  32.520  1.00 10.81           C  
ATOM   4760  CG  PHE B 222      63.898  21.573  32.953  1.00 11.02           C  
ATOM   4761  CD1 PHE B 222      63.142  22.360  32.066  1.00 14.46           C  
ATOM   4762  CD2 PHE B 222      63.439  21.389  34.278  1.00 12.18           C  
ATOM   4763  CE1 PHE B 222      61.864  22.971  32.487  1.00 12.53           C  
ATOM   4764  CE2 PHE B 222      62.215  21.969  34.727  1.00 11.66           C  
ATOM   4765  CZ  PHE B 222      61.424  22.763  33.825  1.00 12.08           C  
ATOM   4766  N   GLU B 223      63.297  18.930  30.307  1.00 11.16           N  
ATOM   4767  CA  GLU B 223      62.583  18.994  29.003  1.00 10.96           C  
ATOM   4768  C   GLU B 223      61.618  20.197  29.055  1.00 10.36           C  
ATOM   4769  O   GLU B 223      60.900  20.380  30.066  1.00  9.95           O  
ATOM   4770  CB  GLU B 223      61.733  17.760  28.741  1.00 12.47           C  
ATOM   4771  CG  GLU B 223      62.514  16.499  28.615  1.00 16.06           C  
ATOM   4772  CD  GLU B 223      61.640  15.305  28.270  1.00 20.26           C  
ATOM   4773  OE1 GLU B 223      60.402  15.437  28.038  1.00 19.87           O  
ATOM   4774  OE2 GLU B 223      62.210  14.208  28.272  1.00 23.29           O1-
ATOM   4775  N   MET B 224      61.578  20.955  27.970  1.00  9.44           N  
ATOM   4776  CA  MET B 224      60.675  22.112  27.877  1.00 10.65           C  
ATOM   4777  C   MET B 224      60.107  22.215  26.461  1.00 10.76           C  
ATOM   4778  O   MET B 224      60.853  22.202  25.507  1.00 10.71           O  
ATOM   4779  CB  MET B 224      61.411  23.387  28.226  1.00 10.22           C  
ATOM   4780  CG  MET B 224      60.514  24.621  28.191  1.00 11.97           C  
ATOM   4781  SD  MET B 224      61.479  26.151  28.212  1.00 12.11           S  
ATOM   4782  CE  MET B 224      62.202  26.152  29.868  1.00 11.56           C  
ATOM   4783  N   TRP B 225      58.778  22.330  26.329  1.00 11.57           N  
ATOM   4784  CA  TRP B 225      58.175  22.618  25.025  1.00 10.13           C  
ATOM   4785  C   TRP B 225      58.520  24.031  24.567  1.00 11.41           C  
ATOM   4786  O   TRP B 225      58.338  24.984  25.313  1.00 11.46           O  
ATOM   4787  CB  TRP B 225      56.641  22.474  25.079  1.00 10.85           C  
ATOM   4788  CG  TRP B 225      56.214  21.126  25.475  1.00 11.55           C  
ATOM   4789  CD1 TRP B 225      56.884  19.935  25.256  1.00 12.48           C  
ATOM   4790  CD2 TRP B 225      54.976  20.789  26.111  1.00 12.34           C  
ATOM   4791  CE2 TRP B 225      54.965  19.363  26.281  1.00 14.72           C  
ATOM   4792  CE3 TRP B 225      53.866  21.548  26.550  1.00 13.30           C  
ATOM   4793  NE1 TRP B 225      56.151  18.863  25.770  1.00 14.26           N  
ATOM   4794  CZ2 TRP B 225      53.882  18.681  26.888  1.00 12.97           C  
ATOM   4795  CZ3 TRP B 225      52.807  20.881  27.152  1.00 12.20           C  
ATOM   4796  CH2 TRP B 225      52.802  19.435  27.290  1.00 11.86           C  
ATOM   4797  N   GLY B 226      58.932  24.156  23.302  1.00 12.41           N  
ATOM   4798  CA  GLY B 226      59.217  25.467  22.728  1.00 11.81           C  
ATOM   4799  C   GLY B 226      60.607  25.964  23.110  1.00 12.49           C  
ATOM   4800  O   GLY B 226      61.329  25.340  23.920  1.00 11.97           O  
ATOM   4801  N   ASP B 227      60.988  27.092  22.510  1.00 12.49           N  
ATOM   4802  CA  ASP B 227      62.372  27.575  22.694  1.00 13.22           C  
ATOM   4803  C   ASP B 227      62.632  28.255  24.048  1.00 12.13           C  
ATOM   4804  O   ASP B 227      63.762  28.606  24.366  1.00 11.51           O  
ATOM   4805  CB  ASP B 227      62.773  28.458  21.521  1.00 13.62           C  
ATOM   4806  CG  ASP B 227      61.939  29.760  21.416  1.00 13.63           C  
ATOM   4807  OD1 ASP B 227      61.162  30.083  22.344  1.00 12.42           O  
ATOM   4808  OD2 ASP B 227      62.075  30.455  20.370  1.00 15.03           O1-
ATOM   4809  N   GLY B 228      61.576  28.407  24.854  1.00 11.31           N  
ATOM   4810  CA  GLY B 228      61.664  28.989  26.221  1.00 10.25           C  
ATOM   4811  C   GLY B 228      61.630  30.509  26.216  1.00 11.02           C  
ATOM   4812  O   GLY B 228      61.670  31.145  27.305  1.00 11.51           O  
ATOM   4813  N   LEU B 229      61.562  31.109  25.026  1.00 11.14           N  
ATOM   4814  CA  LEU B 229      61.449  32.599  24.938  1.00 11.15           C  
ATOM   4815  C   LEU B 229      60.020  33.089  25.086  1.00 10.08           C  
ATOM   4816  O   LEU B 229      59.795  34.290  25.294  1.00  9.67           O  
ATOM   4817  CB  LEU B 229      62.039  33.152  23.631  1.00 12.45           C  
ATOM   4818  CG  LEU B 229      63.525  32.822  23.411  1.00 13.54           C  
ATOM   4819  CD1 LEU B 229      64.019  33.380  22.053  1.00 17.32           C  
ATOM   4820  CD2 LEU B 229      64.360  33.259  24.573  1.00 13.53           C  
ATOM   4821  N   GLN B 230      59.056  32.180  24.908  1.00  9.10           N  
ATOM   4822  CA  GLN B 230      57.638  32.544  25.001  1.00  8.73           C  
ATOM   4823  C   GLN B 230      57.338  33.000  26.448  1.00  8.62           C  
ATOM   4824  O   GLN B 230      57.979  32.521  27.419  1.00  7.53           O  
ATOM   4825  CB  GLN B 230      56.715  31.401  24.518  1.00  9.15           C  
ATOM   4826  CG  GLN B 230      56.585  30.206  25.500  1.00  8.76           C  
ATOM   4827  CD  GLN B 230      57.630  29.067  25.253  1.00 11.97           C  
ATOM   4828  NE2 GLN B 230      57.195  27.822  25.401  1.00 10.84           N  
ATOM   4829  OE1 GLN B 230      58.830  29.341  24.992  1.00  9.40           O  
ATOM   4830  N   THR B 231      56.476  34.017  26.546  1.00  8.18           N  
ATOM   4831  CA  THR B 231      56.259  34.725  27.809  1.00  8.54           C  
ATOM   4832  C   THR B 231      54.809  34.612  28.333  1.00  9.11           C  
ATOM   4833  O   THR B 231      53.832  34.520  27.532  1.00  8.96           O  
ATOM   4834  CB  THR B 231      56.628  36.223  27.658  1.00  9.50           C  
ATOM   4835  CG2 THR B 231      58.150  36.397  27.458  1.00 11.27           C  
ATOM   4836  OG1 THR B 231      55.868  36.799  26.577  1.00 11.51           O  
ATOM   4837  N   ARG B 232      54.696  34.676  29.666  1.00  7.32           N  
ATOM   4838  CA  ARG B 232      53.416  34.555  30.357  1.00  7.98           C  
ATOM   4839  C   ARG B 232      53.526  35.342  31.665  1.00  9.03           C  
ATOM   4840  O   ARG B 232      54.636  35.670  32.100  1.00  8.46           O  
ATOM   4841  CB  ARG B 232      53.169  33.067  30.716  1.00  7.62           C  
ATOM   4842  CG  ARG B 232      52.987  32.088  29.604  1.00  8.62           C  
ATOM   4843  CD  ARG B 232      51.793  32.390  28.752  1.00  4.85           C  
ATOM   4844  NE  ARG B 232      51.454  31.284  27.832  1.00  8.71           N  
ATOM   4845  CZ  ARG B 232      51.947  31.181  26.590  1.00 12.02           C  
ATOM   4846  NH1 ARG B 232      52.845  32.087  26.131  1.00 10.94           N1+
ATOM   4847  NH2 ARG B 232      51.588  30.151  25.825  1.00  9.98           N  
ATOM   4848  N   SER B 233      52.385  35.645  32.297  1.00  9.07           N  
ATOM   4849  CA  SER B 233      52.398  35.890  33.755  1.00  8.23           C  
ATOM   4850  C   SER B 233      51.615  34.738  34.411  1.00  8.79           C  
ATOM   4851  O   SER B 233      50.771  34.085  33.767  1.00  9.66           O  
ATOM   4852  CB  SER B 233      51.780  37.243  34.132  1.00  8.35           C  
ATOM   4853  OG  SER B 233      50.426  37.291  33.790  1.00  8.35           O  
ATOM   4854  N   PHE B 234      51.864  34.540  35.695  1.00  9.05           N  
ATOM   4855  CA  PHE B 234      51.211  33.473  36.445  1.00  9.33           C  
ATOM   4856  C   PHE B 234      50.720  34.074  37.755  1.00 10.22           C  
ATOM   4857  O   PHE B 234      51.431  34.919  38.405  1.00  8.51           O  
ATOM   4858  CB  PHE B 234      52.170  32.289  36.715  1.00  8.49           C  
ATOM   4859  CG  PHE B 234      52.833  31.758  35.455  1.00  7.05           C  
ATOM   4860  CD1 PHE B 234      52.196  30.736  34.685  1.00  8.35           C  
ATOM   4861  CD2 PHE B 234      54.099  32.236  35.068  1.00  8.77           C  
ATOM   4862  CE1 PHE B 234      52.802  30.226  33.527  1.00  9.55           C  
ATOM   4863  CE2 PHE B 234      54.740  31.718  33.878  1.00 10.43           C  
ATOM   4864  CZ  PHE B 234      54.098  30.689  33.150  1.00 11.28           C  
ATOM   4865  N   THR B 235      49.535  33.624  38.154  1.00  9.86           N  
ATOM   4866  CA  THR B 235      48.839  34.225  39.303  1.00 10.46           C  
ATOM   4867  C   THR B 235      48.648  33.250  40.453  1.00  9.04           C  
ATOM   4868  O   THR B 235      48.119  32.175  40.279  1.00  8.95           O  
ATOM   4869  CB  THR B 235      47.478  34.813  38.837  1.00  9.63           C  
ATOM   4870  CG2 THR B 235      46.741  35.599  39.950  1.00 12.92           C  
ATOM   4871  OG1 THR B 235      47.684  35.616  37.656  1.00  7.76           O  
ATOM   4872  N   PHE B 236      49.144  33.617  41.638  1.00  9.55           N  
ATOM   4873  CA  PHE B 236      49.085  32.682  42.766  1.00  8.27           C  
ATOM   4874  C   PHE B 236      47.616  32.454  43.215  1.00  8.31           C  
ATOM   4875  O   PHE B 236      46.803  33.402  43.279  1.00  8.96           O  
ATOM   4876  CB  PHE B 236      49.888  33.188  43.979  1.00  9.03           C  
ATOM   4877  CG  PHE B 236      50.047  32.139  45.072  1.00  9.72           C  
ATOM   4878  CD1 PHE B 236      50.721  30.940  44.785  1.00 12.09           C  
ATOM   4879  CD2 PHE B 236      49.532  32.342  46.396  1.00 10.82           C  
ATOM   4880  CE1 PHE B 236      50.920  29.968  45.800  1.00 12.14           C  
ATOM   4881  CE2 PHE B 236      49.710  31.382  47.402  1.00  9.93           C  
ATOM   4882  CZ  PHE B 236      50.386  30.175  47.089  1.00 10.09           C  
ATOM   4883  N   ILE B 237      47.299  31.214  43.506  1.00  7.10           N  
ATOM   4884  CA  ILE B 237      45.926  30.850  43.882  1.00  7.75           C  
ATOM   4885  C   ILE B 237      45.298  31.813  44.918  1.00  7.82           C  
ATOM   4886  O   ILE B 237      44.141  32.254  44.734  1.00  8.97           O  
ATOM   4887  CB  ILE B 237      45.835  29.332  44.377  1.00  6.85           C  
ATOM   4888  CG1 ILE B 237      44.360  28.932  44.703  1.00  9.06           C  
ATOM   4889  CG2 ILE B 237      46.788  29.039  45.583  1.00  9.02           C  
ATOM   4890  CD1 ILE B 237      43.347  29.114  43.531  1.00  7.78           C  
ATOM   4891  N   ASP B 238      46.025  32.172  45.996  1.00  7.67           N  
ATOM   4892  CA  ASP B 238      45.408  33.012  47.065  1.00  9.35           C  
ATOM   4893  C   ASP B 238      44.927  34.335  46.483  1.00  9.24           C  
ATOM   4894  O   ASP B 238      43.889  34.895  46.898  1.00  8.84           O  
ATOM   4895  CB  ASP B 238      46.390  33.340  48.202  1.00  9.49           C  
ATOM   4896  CG  ASP B 238      46.740  32.143  49.033  1.00 11.42           C  
ATOM   4897  OD1 ASP B 238      46.397  30.987  48.668  1.00 14.65           O  
ATOM   4898  OD2 ASP B 238      47.415  32.349  50.065  1.00 14.42           O1-
ATOM   4899  N   GLU B 239      45.718  34.859  45.558  1.00  9.09           N  
ATOM   4900  CA  GLU B 239      45.378  36.157  44.904  1.00  9.95           C  
ATOM   4901  C   GLU B 239      44.249  36.009  43.907  1.00 10.09           C  
ATOM   4902  O   GLU B 239      43.408  36.886  43.826  1.00  9.80           O  
ATOM   4903  CB  GLU B 239      46.585  36.803  44.278  1.00 10.32           C  
ATOM   4904  CG  GLU B 239      47.650  37.106  45.346  1.00 11.69           C  
ATOM   4905  CD  GLU B 239      48.591  38.156  44.854  1.00 13.34           C  
ATOM   4906  OE1 GLU B 239      49.378  37.873  43.908  1.00 14.76           O  
ATOM   4907  OE2 GLU B 239      48.493  39.298  45.364  1.00 12.64           O1-
ATOM   4908  N   CYS B 240      44.225  34.882  43.179  1.00  9.37           N  
ATOM   4909  CA  CYS B 240      43.040  34.550  42.355  1.00 10.17           C  
ATOM   4910  C   CYS B 240      41.757  34.572  43.198  1.00  9.70           C  
ATOM   4911  O   CYS B 240      40.797  35.184  42.790  1.00  9.50           O  
ATOM   4912  CB  CYS B 240      43.170  33.165  41.721  1.00 10.81           C  
ATOM   4913  SG  CYS B 240      41.764  32.637  40.760  1.00 10.89           S  
ATOM   4914  N   VAL B 241      41.740  33.869  44.341  1.00  8.72           N  
ATOM   4915  CA  VAL B 241      40.539  33.808  45.185  1.00  9.67           C  
ATOM   4916  C   VAL B 241      40.158  35.266  45.623  1.00  8.39           C  
ATOM   4917  O   VAL B 241      39.013  35.689  45.479  1.00  7.21           O  
ATOM   4918  CB  VAL B 241      40.759  32.897  46.398  1.00  9.62           C  
ATOM   4919  CG1 VAL B 241      39.522  32.945  47.328  1.00  9.68           C  
ATOM   4920  CG2 VAL B 241      41.009  31.452  45.923  1.00 10.82           C  
ATOM   4921  N   GLU B 242      41.130  36.033  46.097  1.00  9.38           N  
ATOM   4922  CA  GLU B 242      40.858  37.403  46.562  1.00 10.32           C  
ATOM   4923  C   GLU B 242      40.258  38.222  45.434  1.00  9.93           C  
ATOM   4924  O   GLU B 242      39.311  38.998  45.644  1.00  9.33           O  
ATOM   4925  CB  GLU B 242      42.133  38.062  47.082  1.00 12.01           C  
ATOM   4926  CG  GLU B 242      41.899  39.410  47.877  1.00 13.52           C  
ATOM   4927  CD  GLU B 242      40.904  39.315  49.071  1.00 14.90           C  
ATOM   4928  OE1 GLU B 242      40.745  38.253  49.714  1.00 15.32           O  
ATOM   4929  OE2 GLU B 242      40.253  40.340  49.355  1.00 14.60           O1-
ATOM   4930  N   GLY B 243      40.786  38.026  44.221  1.00  9.24           N  
ATOM   4931  CA  GLY B 243      40.340  38.783  43.024  1.00  9.29           C  
ATOM   4932  C   GLY B 243      38.903  38.415  42.713  1.00  9.43           C  
ATOM   4933  O   GLY B 243      38.082  39.263  42.431  1.00  8.47           O  
ATOM   4934  N   VAL B 244      38.598  37.126  42.753  1.00  7.66           N  
ATOM   4935  CA  VAL B 244      37.226  36.637  42.480  1.00  7.41           C  
ATOM   4936  C   VAL B 244      36.261  37.297  43.488  1.00  8.55           C  
ATOM   4937  O   VAL B 244      35.204  37.815  43.114  1.00  8.38           O  
ATOM   4938  CB  VAL B 244      37.145  35.072  42.519  1.00  7.73           C  
ATOM   4939  CG1 VAL B 244      35.668  34.609  42.508  1.00  9.75           C  
ATOM   4940  CG2 VAL B 244      37.914  34.459  41.322  1.00  4.99           C  
ATOM   4941  N   LEU B 245      36.636  37.324  44.762  1.00  8.62           N  
ATOM   4942  CA  LEU B 245      35.698  37.790  45.777  1.00  9.31           C  
ATOM   4943  C   LEU B 245      35.518  39.304  45.631  1.00  9.20           C  
ATOM   4944  O   LEU B 245      34.387  39.812  45.695  1.00 10.81           O  
ATOM   4945  CB  LEU B 245      36.194  37.419  47.162  1.00  9.10           C  
ATOM   4946  CG  LEU B 245      36.205  35.879  47.435  1.00  9.20           C  
ATOM   4947  CD1 LEU B 245      36.549  35.554  48.907  1.00  9.58           C  
ATOM   4948  CD2 LEU B 245      35.002  35.096  46.918  1.00 12.47           C  
ATOM   4949  N   ARG B 246      36.615  40.007  45.375  1.00  9.50           N  
ATOM   4950  CA  ARG B 246      36.525  41.496  45.223  1.00 10.24           C  
ATOM   4951  C   ARG B 246      35.730  41.933  43.964  1.00 11.15           C  
ATOM   4952  O   ARG B 246      34.930  42.872  43.996  1.00 11.46           O  
ATOM   4953  CB  ARG B 246      37.897  42.147  45.256  1.00 10.01           C  
ATOM   4954  CG  ARG B 246      38.573  41.997  46.604  1.00 10.45           C  
ATOM   4955  CD  ARG B 246      39.979  42.595  46.557  1.00 12.03           C  
ATOM   4956  NE  ARG B 246      40.663  42.584  47.852  1.00 12.78           N  
ATOM   4957  CZ  ARG B 246      41.034  43.702  48.505  1.00 14.42           C  
ATOM   4958  NH1 ARG B 246      40.720  44.903  48.039  1.00 15.09           N1+
ATOM   4959  NH2 ARG B 246      41.687  43.616  49.635  1.00 12.96           N  
ATOM   4960  N   LEU B 247      35.923  41.201  42.874  1.00 10.35           N  
ATOM   4961  CA  LEU B 247      35.191  41.487  41.656  1.00  9.63           C  
ATOM   4962  C   LEU B 247      33.702  41.123  41.846  1.00 10.33           C  
ATOM   4963  O   LEU B 247      32.802  41.894  41.473  1.00 11.12           O  
ATOM   4964  CB  LEU B 247      35.786  40.716  40.485  1.00  9.64           C  
ATOM   4965  CG  LEU B 247      35.055  40.910  39.163  1.00 10.14           C  
ATOM   4966  CD1 LEU B 247      35.089  42.378  38.733  1.00 11.00           C  
ATOM   4967  CD2 LEU B 247      35.581  39.867  38.098  1.00  8.81           C  
ATOM   4968  N   THR B 248      33.447  39.928  42.377  1.00  8.67           N  
ATOM   4969  CA  THR B 248      32.060  39.431  42.510  1.00  8.70           C  
ATOM   4970  C   THR B 248      31.231  40.316  43.425  1.00  8.25           C  
ATOM   4971  O   THR B 248      30.074  40.620  43.092  1.00  7.47           O  
ATOM   4972  CB  THR B 248      32.016  37.951  42.908  1.00  8.20           C  
ATOM   4973  CG2 THR B 248      30.592  37.473  42.891  1.00  8.95           C  
ATOM   4974  OG1 THR B 248      32.727  37.237  41.879  1.00  8.95           O  
ATOM   4975  N   LYS B 249      31.824  40.817  44.502  1.00  9.65           N  
ATOM   4976  CA  LYS B 249      31.036  41.665  45.444  1.00 10.34           C  
ATOM   4977  C   LYS B 249      30.826  43.084  44.914  1.00 10.18           C  
ATOM   4978  O   LYS B 249      29.980  43.818  45.441  1.00 10.82           O  
ATOM   4979  CB  LYS B 249      31.696  41.710  46.842  1.00 10.39           C  
ATOM   4980  CG  LYS B 249      32.993  42.514  46.911  1.00  9.45           C  
ATOM   4981  CD  LYS B 249      33.768  42.218  48.200  1.00 10.11           C  
ATOM   4982  CE  LYS B 249      34.824  43.261  48.439  1.00 10.37           C  
ATOM   4983  NZ  LYS B 249      35.684  42.834  49.591  1.00 11.48           N1+
ATOM   4984  N   SER B 250      31.610  43.470  43.896  1.00 10.69           N  
ATOM   4985  CA  SER B 250      31.552  44.828  43.312  1.00 11.25           C  
ATOM   4986  C   SER B 250      30.282  45.025  42.484  1.00 12.54           C  
ATOM   4987  O   SER B 250      29.529  44.077  42.232  1.00 13.69           O  
ATOM   4988  CB  SER B 250      32.762  45.100  42.398  1.00 11.24           C  
ATOM   4989  OG  SER B 250      32.551  44.530  41.119  1.00 12.09           O  
ATOM   4990  N   ASP B 251      30.100  46.270  42.028  1.00 12.67           N  
ATOM   4991  CA  ASP B 251      28.983  46.672  41.190  0.50 14.13           C  
ATOM   4993  C   ASP B 251      29.317  46.526  39.702  1.00 14.06           C  
ATOM   4994  O   ASP B 251      28.460  46.769  38.857  1.00 15.11           O  
ATOM   4995  CB  ASP B 251      28.619  48.154  41.479  0.50 14.77           C  
ATOM   4997  CG  ASP B 251      27.122  48.390  41.484  0.50 16.11           C  
ATOM   4999  OD1 ASP B 251      26.392  47.463  41.900  0.50 20.40           O  
ATOM   5001  OD2 ASP B 251      26.665  49.488  41.083  0.50 17.60           O1-
ATOM   5003  N   PHE B 252      30.552  46.089  39.398  1.00 11.72           N  
ATOM   5004  CA  PHE B 252      31.031  46.097  38.037  1.00 11.79           C  
ATOM   5005  C   PHE B 252      30.649  44.845  37.212  1.00 12.70           C  
ATOM   5006  O   PHE B 252      30.970  43.722  37.604  1.00 13.43           O  
ATOM   5007  CB  PHE B 252      32.561  46.286  38.010  1.00 12.12           C  
ATOM   5008  CG  PHE B 252      33.066  46.657  36.671  1.00 12.81           C  
ATOM   5009  CD1 PHE B 252      32.791  47.933  36.126  1.00 15.81           C  
ATOM   5010  CD2 PHE B 252      33.840  45.763  35.920  1.00 11.56           C  
ATOM   5011  CE1 PHE B 252      33.288  48.294  34.836  1.00 17.36           C  
ATOM   5012  CE2 PHE B 252      34.299  46.098  34.666  1.00 13.70           C  
ATOM   5013  CZ  PHE B 252      34.026  47.374  34.104  1.00 14.33           C  
ATOM   5014  N   ARG B 253      29.967  45.069  36.082  1.00 11.81           N  
ATOM   5015  CA  ARG B 253      29.295  44.008  35.324  1.00 13.33           C  
ATOM   5016  C   ARG B 253      30.072  43.509  34.099  1.00 13.44           C  
ATOM   5017  O   ARG B 253      29.622  42.539  33.458  1.00 15.43           O  
ATOM   5018  CB  ARG B 253      27.896  44.481  34.852  1.00 12.83           C  
ATOM   5019  CG  ARG B 253      26.901  44.619  35.967  1.00 12.27           C  
ATOM   5020  CD  ARG B 253      25.605  45.169  35.369  1.00 13.32           C  
ATOM   5021  NE  ARG B 253      24.585  45.347  36.388  1.00 17.73           N  
ATOM   5022  CZ  ARG B 253      23.604  46.253  36.295  1.00 22.09           C  
ATOM   5023  NH1 ARG B 253      23.541  47.091  35.248  1.00 20.89           N1+
ATOM   5024  NH2 ARG B 253      22.699  46.329  37.245  1.00 23.43           N  
ATOM   5025  N   GLU B 254      31.219  44.119  33.790  1.00 13.06           N  
ATOM   5026  CA  GLU B 254      32.015  43.776  32.588  0.50 12.01           C  
ATOM   5028  C   GLU B 254      33.198  42.901  32.980  1.00 10.74           C  
ATOM   5029  O   GLU B 254      33.618  42.934  34.157  1.00 10.07           O
[truncated: 67,717 more chars]
