# Supplementary material for: Structural Descriptors for Subunit Interface Regions in Homodimers: Effect of Lipid Membrane and Secondary Structure Type
Source: J Chem Inf Model. 2025 Mar 27;65(7):3117–26. doi: 10.1021/acs.jcim.4c01233 (PMC12004529; doi:10.1021/acs.jcim.4c01233)
Supplement: Supplementary file 3 — ci4c01233_si_003.tar [file ci4c01233_si_003.tar › database/alpha/7my0_cytop.pdb]

ATOM      1  N   ASP A   9      39.608  11.926   4.716  0.50116.42           N  
ATOM      2  CA  ASP A   9      39.044  10.722   4.183  0.50116.42           C  
ATOM      3  C   ASP A   9      38.074  10.185   5.188  0.50116.42           C  
ATOM      4  O   ASP A   9      38.462   9.791   6.278  0.50116.42           O  
ATOM      5  CB  ASP A   9      40.112   9.636   3.945  0.50116.42           C  
ATOM      6  CG  ASP A   9      39.467   8.452   3.244  0.50116.42           C  
ATOM      7  OD1 ASP A   9      38.225   8.487   3.038  0.50116.42           O  
ATOM      8  OD2 ASP A   9      40.209   7.490   2.908  0.50116.42           O1-
ATOM      9  N   PHE A  10      36.769  10.162   4.845  1.00 58.82           N  
ATOM     10  CA  PHE A  10      35.831   9.624   5.786  1.00 58.82           C  
ATOM     11  C   PHE A  10      35.937   8.138   5.682  1.00 58.82           C  
ATOM     12  O   PHE A  10      35.813   7.571   4.597  1.00 58.82           O  
ATOM     13  CB  PHE A  10      34.373  10.035   5.496  1.00 58.82           C  
ATOM     14  CG  PHE A  10      33.488   9.455   6.549  1.00 58.82           C  
ATOM     15  CD1 PHE A  10      33.378  10.066   7.777  1.00 58.82           C  
ATOM     16  CD2 PHE A  10      32.760   8.311   6.311  1.00 58.82           C  
ATOM     17  CE1 PHE A  10      32.562   9.545   8.753  1.00 58.82           C  
ATOM     18  CE2 PHE A  10      31.941   7.784   7.285  1.00 58.82           C  
ATOM     19  CZ  PHE A  10      31.848   8.396   8.512  1.00 58.82           C  
ATOM     20  N   ASP A  11      36.181   7.473   6.827  1.00 56.96           N  
ATOM     21  CA  ASP A  11      36.345   6.048   6.853  1.00 56.96           C  
ATOM     22  C   ASP A  11      35.265   5.507   7.737  1.00 56.96           C  
ATOM     23  O   ASP A  11      35.297   5.696   8.951  1.00 56.96           O  
ATOM     24  CB  ASP A  11      37.705   5.642   7.452  1.00 56.96           C  
ATOM     25  CG  ASP A  11      37.924   4.142   7.318  1.00 56.96           C  
ATOM     26  OD1 ASP A  11      36.921   3.388   7.196  1.00 56.96           O  
ATOM     27  OD2 ASP A  11      39.114   3.728   7.341  1.00 56.96           O1-
ATOM     28  N   LEU A  12      34.281   4.807   7.138  1.00113.09           N  
ATOM     29  CA  LEU A  12      33.158   4.301   7.878  1.00113.09           C  
ATOM     30  C   LEU A  12      33.646   3.301   8.876  1.00113.09           C  
ATOM     31  O   LEU A  12      33.225   3.316  10.033  1.00113.09           O  
ATOM     32  CB  LEU A  12      32.129   3.593   6.968  1.00113.09           C  
ATOM     33  CG  LEU A  12      30.799   3.169   7.639  1.00113.09           C  
ATOM     34  CD1 LEU A  12      30.975   2.093   8.718  1.00113.09           C  
ATOM     35  CD2 LEU A  12      30.021   4.385   8.153  1.00113.09           C  
ATOM     36  N   ALA A  13      34.561   2.407   8.463  1.00 28.29           N  
ATOM     37  CA  ALA A  13      34.993   1.366   9.350  1.00 28.29           C  
ATOM     38  C   ALA A  13      35.633   1.981  10.557  1.00 28.29           C  
ATOM     39  O   ALA A  13      35.380   1.550  11.681  1.00 28.29           O  
ATOM     40  CB  ALA A  13      36.024   0.421   8.709  1.00 28.29           C  
ATOM     41  N   GLN A  14      36.475   3.015  10.363  0.50 46.06           N  
ATOM     42  CA  GLN A  14      37.144   3.628  11.478  0.50 46.06           C  
ATOM     43  C   GLN A  14      36.126   4.291  12.352  0.50 46.06           C  
ATOM     44  O   GLN A  14      36.226   4.267  13.577  0.50 46.06           O  
ATOM     45  CB  GLN A  14      38.184   4.685  11.069  0.50 46.06           C  
ATOM     46  CG  GLN A  14      39.395   4.101  10.337  0.50 46.06           C  
ATOM     47  CD  GLN A  14      40.361   5.244  10.061  0.50 46.06           C  
ATOM     48  NE2 GLN A  14      41.327   5.016   9.131  0.50 46.06           N  
ATOM     49  OE1 GLN A  14      40.265   6.310  10.665  0.50 46.06           O  
ATOM     50  N   TYR A  15      35.099   4.893  11.736  1.00 66.73           N  
ATOM     51  CA  TYR A  15      34.095   5.603  12.471  1.00 66.73           C  
ATOM     52  C   TYR A  15      33.445   4.639  13.416  1.00 66.73           C  
ATOM     53  O   TYR A  15      33.277   4.929  14.602  1.00 66.73           O  
ATOM     54  CB  TYR A  15      33.020   6.149  11.507  1.00 66.73           C  
ATOM     55  CG  TYR A  15      31.901   6.834  12.222  1.00 66.73           C  
ATOM     56  CD1 TYR A  15      32.029   8.129  12.671  1.00 66.73           C  
ATOM     57  CD2 TYR A  15      30.705   6.182  12.416  1.00 66.73           C  
ATOM     58  CE1 TYR A  15      30.983   8.754  13.314  1.00 66.73           C  
ATOM     59  CE2 TYR A  15      29.658   6.801  13.058  1.00 66.73           C  
ATOM     60  CZ  TYR A  15      29.797   8.090  13.511  1.00 66.73           C  
ATOM     61  OH  TYR A  15      28.724   8.728  14.170  1.00 66.73           O  
ATOM     62  N   LEU A  16      33.090   3.444  12.916  1.00 43.82           N  
ATOM     63  CA  LEU A  16      32.414   2.470  13.718  1.00 43.82           C  
ATOM     64  C   LEU A  16      33.304   2.005  14.831  1.00 43.82           C  
ATOM     65  O   LEU A  16      32.842   1.824  15.957  1.00 43.82           O  
ATOM     66  CB  LEU A  16      31.988   1.227  12.920  1.00 43.82           C  
ATOM     67  CG  LEU A  16      30.912   1.505  11.850  1.00 43.82           C  
ATOM     68  CD1 LEU A  16      30.543   0.217  11.095  1.00 43.82           C  
ATOM     69  CD2 LEU A  16      29.683   2.209  12.449  1.00 43.82           C  
ATOM     70  N   GLN A  17      34.608   1.798  14.548  1.00 81.71           N  
ATOM     71  CA  GLN A  17      35.480   1.265  15.556  1.00 81.71           C  
ATOM     72  C   GLN A  17      35.566   2.226  16.700  1.00 81.71           C  
ATOM     73  O   GLN A  17      35.497   1.819  17.857  1.00 81.71           O  
ATOM     74  CB  GLN A  17      36.932   1.031  15.090  1.00 81.71           C  
ATOM     75  CG  GLN A  17      37.713   2.317  14.795  1.00 81.71           C  
ATOM     76  CD  GLN A  17      39.160   1.965  14.475  1.00 81.71           C  
ATOM     77  NE2 GLN A  17      39.755   2.678  13.480  1.00 81.71           N  
ATOM     78  OE1 GLN A  17      39.749   1.081  15.096  1.00 81.71           O  
ATOM     79  N   VAL A  18      35.709   3.535  16.410  1.00 93.68           N  
ATOM     80  CA  VAL A  18      35.871   4.474  17.482  1.00 93.68           C  
ATOM     81  C   VAL A  18      34.637   4.494  18.325  1.00 93.68           C  
ATOM     82  O   VAL A  18      34.718   4.475  19.552  1.00 93.68           O  
ATOM     83  CB  VAL A  18      36.142   5.884  17.031  1.00 93.68           C  
ATOM     84  CG1 VAL A  18      37.489   5.908  16.293  1.00 93.68           C  
ATOM     85  CG2 VAL A  18      34.954   6.398  16.201  1.00 93.68           C  
ATOM     86  N   LYS A  19      33.452   4.519  17.687  1.00 92.00           N  
ATOM     87  CA  LYS A  19      32.229   4.593  18.432  1.00 92.00           C  
ATOM     88  C   LYS A  19      32.073   3.355  19.259  1.00 92.00           C  
ATOM     89  O   LYS A  19      31.636   3.419  20.407  1.00 92.00           O  
ATOM     90  CB  LYS A  19      30.976   4.736  17.549  1.00 92.00           C  
ATOM     91  CG  LYS A  19      30.846   6.122  16.908  1.00 92.00           C  
ATOM     92  CD  LYS A  19      30.798   7.252  17.940  1.00 92.00           C  
ATOM     93  CE  LYS A  19      30.654   8.656  17.351  1.00 92.00           C  
ATOM     94  NZ  LYS A  19      30.652   9.655  18.446  1.00 92.00           N1+
ATOM     95  N   LYS A  20      32.440   2.189  18.695  1.00 86.25           N  
ATOM     96  CA  LYS A  20      32.282   0.948  19.400  1.00 86.25           C  
ATOM     97  C   LYS A  20      33.119   0.984  20.639  1.00 86.25           C  
ATOM     98  O   LYS A  20      32.678   0.551  21.704  1.00 86.25           O  
ATOM     99  CB  LYS A  20      32.766  -0.271  18.596  1.00 86.25           C  
ATOM    100  CG  LYS A  20      32.591  -1.588  19.356  1.00 86.25           C  
ATOM    101  CD  LYS A  20      33.052  -2.818  18.575  1.00 86.25           C  
ATOM    102  CE  LYS A  20      34.558  -3.061  18.691  1.00 86.25           C  
ATOM    103  NZ  LYS A  20      34.915  -3.328  20.102  1.00 86.25           N1+
ATOM    104  N   GLY A  21      34.356   1.508  20.536  1.00 17.87           N  
ATOM    105  CA  GLY A  21      35.249   1.510  21.655  1.00 17.87           C  
ATOM    106  C   GLY A  21      34.676   2.339  22.759  1.00 17.87           C  
ATOM    107  O   GLY A  21      34.751   1.960  23.927  1.00 17.87           O  
ATOM    108  N   VAL A  22      34.094   3.505  22.420  1.00 95.04           N  
ATOM    109  CA  VAL A  22      33.588   4.371  23.442  1.00 95.04           C  
ATOM    110  C   VAL A  22      32.461   3.688  24.152  1.00 95.04           C  
ATOM    111  O   VAL A  22      32.378   3.728  25.379  1.00 95.04           O  
ATOM    112  CB  VAL A  22      33.114   5.706  22.921  1.00 95.04           C  
ATOM    113  CG1 VAL A  22      31.792   5.549  22.151  1.00 95.04           C  
ATOM    114  CG2 VAL A  22      33.033   6.677  24.108  1.00 95.04           C  
ATOM    115  N   VAL A  23      31.563   3.026  23.396  1.00103.96           N  
ATOM    116  CA  VAL A  23      30.425   2.403  24.003  1.00103.96           C  
ATOM    117  C   VAL A  23      30.861   1.270  24.882  1.00103.96           C  
ATOM    118  O   VAL A  23      30.352   1.107  25.989  1.00103.96           O  
ATOM    119  CB  VAL A  23      29.410   1.898  23.015  1.00103.96           C  
ATOM    120  CG1 VAL A  23      29.935   0.623  22.338  1.00103.96           C  
ATOM    121  CG2 VAL A  23      28.072   1.723  23.748  1.00103.96           C  
ATOM    122  N   GLU A  24      31.832   0.458  24.425  1.00 50.66           N  
ATOM    123  CA  GLU A  24      32.215  -0.692  25.196  1.00 50.66           C  
ATOM    124  C   GLU A  24      32.845  -0.276  26.487  1.00 50.66           C  
ATOM    125  O   GLU A  24      32.634  -0.920  27.514  1.00 50.66           O  
ATOM    126  CB  GLU A  24      33.136  -1.660  24.436  1.00 50.66           C  
ATOM    127  CG  GLU A  24      32.375  -2.361  23.304  1.00 50.66           C  
ATOM    128  CD  GLU A  24      33.199  -3.520  22.763  1.00 50.66           C  
ATOM    129  OE1 GLU A  24      34.374  -3.674  23.191  1.00 50.66           O  
ATOM    130  OE2 GLU A  24      32.655  -4.275  21.913  1.00 50.66           O1-
ATOM    131  N   ALA A  25      33.639   0.810  26.478  1.00 20.13           N  
ATOM    132  CA  ALA A  25      34.275   1.250  27.686  1.00 20.13           C  
ATOM    133  C   ALA A  25      33.215   1.645  28.669  1.00 20.13           C  
ATOM    134  O   ALA A  25      33.308   1.327  29.855  1.00 20.13           O  
ATOM    135  CB  ALA A  25      35.188   2.469  27.467  1.00 20.13           C  
ATOM    136  N   ALA A  26      32.171   2.350  28.191  1.00 28.53           N  
ATOM    137  CA  ALA A  26      31.112   2.826  29.039  1.00 28.53           C  
ATOM    138  C   ALA A  26      30.382   1.663  29.641  1.00 28.53           C  
ATOM    139  O   ALA A  26      30.067   1.666  30.831  1.00 28.53           O  
ATOM    140  CB  ALA A  26      30.080   3.675  28.276  1.00 28.53           C  
ATOM    141  N   LEU A  27      30.110   0.624  28.829  1.00 44.81           N  
ATOM    142  CA  LEU A  27      29.363  -0.520  29.283  1.00 44.81           C  
ATOM    143  C   LEU A  27      30.121  -1.191  30.384  1.00 44.81           C  
ATOM    144  O   LEU A  27      29.543  -1.590  31.393  1.00 44.81           O  
ATOM    145  CB  LEU A  27      29.175  -1.562  28.164  1.00 44.81           C  
ATOM    146  CG  LEU A  27      28.336  -1.058  26.975  1.00 44.81           C  
ATOM    147  CD1 LEU A  27      28.184  -2.140  25.893  1.00 44.81           C  
ATOM    148  CD2 LEU A  27      26.979  -0.509  27.447  1.00 44.81           C  
ATOM    149  N   ASP A  28      31.448  -1.325  30.215  1.00 41.51           N  
ATOM    150  CA  ASP A  28      32.256  -2.015  31.181  1.00 41.51           C  
ATOM    151  C   ASP A  28      32.197  -1.295  32.495  1.00 41.51           C  
ATOM    152  O   ASP A  28      32.012  -1.910  33.545  1.00 41.51           O  
ATOM    153  CB  ASP A  28      33.735  -2.073  30.764  1.00 41.51           C  
ATOM    154  CG  ASP A  28      34.454  -2.984  31.742  1.00 41.51           C  
ATOM    155  OD1 ASP A  28      33.806  -3.948  32.225  1.00 41.51           O  
ATOM    156  OD2 ASP A  28      35.652  -2.721  32.034  1.00 41.51           O1-
ATOM    157  N   SER A  29      32.337   0.043  32.466  0.60 31.57           N  
ATOM    158  CA  SER A  29      32.378   0.822  33.672  0.60 31.57           C  
ATOM    159  C   SER A  29      31.038   0.806  34.340  0.60 31.57           C  
ATOM    160  O   SER A  29      30.937   1.009  35.548  0.60 31.57           O  
ATOM    161  CB  SER A  29      32.756   2.292  33.419  0.60 31.57           C  
ATOM    162  OG  SER A  29      31.762   2.926  32.627  0.60 31.57           O  
ATOM    163  N   SER A  30      29.971   0.552  33.563  1.00 92.99           N  
ATOM    164  CA  SER A  30      28.624   0.615  34.060  1.00 92.99           C  
ATOM    165  C   SER A  30      28.390  -0.422  35.116  1.00 92.99           C  
ATOM    166  O   SER A  30      27.568  -0.209  36.006  1.00 92.99           O  
ATOM    167  CB  SER A  30      27.576   0.335  32.969  1.00 92.99           C  
ATOM    168  OG  SER A  30      27.679   1.287  31.922  1.00 92.99           O  
ATOM    169  N   LEU A  31      29.073  -1.586  35.050  1.00 67.88           N  
ATOM    170  CA  LEU A  31      28.749  -2.604  36.013  1.00 67.88           C  
ATOM    171  C   LEU A  31      29.933  -2.952  36.862  1.00 67.88           C  
ATOM    172  O   LEU A  31      30.832  -3.672  36.430  1.00 67.88           O  
ATOM    173  CB  LEU A  31      28.285  -3.912  35.353  1.00 67.88           C  
ATOM    174  CG  LEU A  31      26.947  -3.780  34.605  1.00 67.88           C  
ATOM    175  CD1 LEU A  31      26.532  -5.113  33.967  1.00 67.88           C  
ATOM    176  CD2 LEU A  31      25.852  -3.207  35.522  1.00 67.88           C  
ATOM    177  N   ALA A  32      29.929  -2.484  38.124  1.00 35.18           N  
ATOM    178  CA  ALA A  32      30.976  -2.834  39.040  1.00 35.18           C  
ATOM    179  C   ALA A  32      30.437  -3.986  39.825  1.00 35.18           C  
ATOM    180  O   ALA A  32      29.278  -3.974  40.238  1.00 35.18           O  
ATOM    181  CB  ALA A  32      31.332  -1.716  40.035  1.00 35.18           C  
ATOM    182  N   ILE A  33      31.271  -5.019  40.049  1.00 53.84           N  
ATOM    183  CA  ILE A  33      30.808  -6.203  40.714  1.00 53.84           C  
ATOM    184  C   ILE A  33      30.624  -5.926  42.172  1.00 53.84           C  
ATOM    185  O   ILE A  33      31.479  -5.325  42.821  1.00 53.84           O  
ATOM    186  CB  ILE A  33      31.744  -7.371  40.573  1.00 53.84           C  
ATOM    187  CG1 ILE A  33      31.858  -7.784  39.096  1.00 53.84           C  
ATOM    188  CG2 ILE A  33      31.254  -8.502  41.494  1.00 53.84           C  
ATOM    189  CD1 ILE A  33      32.987  -8.778  38.826  1.00 53.84           C  
ATOM    190  N   ALA A  34      29.458  -6.350  42.703  1.00 38.31           N  
ATOM    191  CA  ALA A  34      29.097  -6.206  44.085  1.00 38.31           C  
ATOM    192  C   ALA A  34      28.245  -7.395  44.413  1.00 38.31           C  
ATOM    193  O   ALA A  34      27.835  -8.135  43.522  1.00 38.31           O  
ATOM    194  CB  ALA A  34      28.253  -4.954  44.372  1.00 38.31           C  
ATOM    195  N   ARG A  35      27.971  -7.632  45.711  1.00107.15           N  
ATOM    196  CA  ARG A  35      27.173  -8.769  46.078  1.00107.15           C  
ATOM    197  C   ARG A  35      25.759  -8.501  45.654  1.00107.15           C  
ATOM    198  O   ARG A  35      25.280  -7.375  45.784  1.00107.15           O  
ATOM    199  CB  ARG A  35      27.173  -9.033  47.595  1.00107.15           C  
ATOM    200  CG  ARG A  35      26.441 -10.309  48.008  1.00107.15           C  
ATOM    201  CD  ARG A  35      26.375 -10.512  49.521  1.00107.15           C  
ATOM    202  NE  ARG A  35      25.331  -9.587  50.048  1.00107.15           N  
ATOM    203  CZ  ARG A  35      25.661  -8.312  50.407  1.00107.15           C  
ATOM    204  NH1 ARG A  35      26.946  -7.874  50.271  1.00107.15           N1+
ATOM    205  NH2 ARG A  35      24.704  -7.472  50.899  1.00107.15           N  
ATOM    206  N   PRO A  36      25.067  -9.482  45.115  1.00 78.42           N  
ATOM    207  CA  PRO A  36      25.625 -10.776  44.835  1.00 78.42           C  
ATOM    208  C   PRO A  36      26.471 -10.704  43.603  1.00 78.42           C  
ATOM    209  O   PRO A  36      26.062 -10.083  42.624  1.00 78.42           O  
ATOM    210  CB  PRO A  36      24.442 -11.736  44.695  1.00 78.42           C  
ATOM    211  CG  PRO A  36      23.229 -10.816  44.476  1.00 78.42           C  
ATOM    212  CD  PRO A  36      23.619  -9.526  45.215  1.00 78.42           C  
ATOM    213  N   GLU A  37      27.623 -11.394  43.621  1.00 74.22           N  
ATOM    214  CA  GLU A  37      28.590 -11.374  42.564  1.00 74.22           C  
ATOM    215  C   GLU A  37      28.030 -11.999  41.325  1.00 74.22           C  
ATOM    216  O   GLU A  37      28.278 -11.523  40.218  1.00 74.22           O  
ATOM    217  CB  GLU A  37      29.864 -12.149  42.940  1.00 74.22           C  
ATOM    218  CG  GLU A  37      30.650 -11.510  44.088  1.00 74.22           C  
ATOM    219  CD  GLU A  37      29.977 -11.863  45.412  1.00 74.22           C  
ATOM    220  OE1 GLU A  37      29.032 -12.694  45.404  1.00 74.22           O  
ATOM    221  OE2 GLU A  37      30.412 -11.306  46.456  1.00 74.22           O1-
ATOM    222  N   LYS A  38      27.237 -13.075  41.477  1.00147.77           N  
ATOM    223  CA  LYS A  38      26.767 -13.822  40.343  1.00147.77           C  
ATOM    224  C   LYS A  38      25.970 -12.968  39.410  1.00147.77           C  
ATOM    225  O   LYS A  38      26.124 -13.067  38.194  1.00147.77           O  
ATOM    226  CB  LYS A  38      25.834 -14.988  40.718  1.00147.77           C  
ATOM    227  CG  LYS A  38      26.542 -16.294  41.069  1.00147.77           C  
ATOM    228  CD  LYS A  38      27.299 -16.894  39.884  1.00147.77           C  
ATOM    229  CE  LYS A  38      27.986 -18.229  40.189  1.00147.77           C  
ATOM    230  NZ  LYS A  38      29.159 -18.014  41.064  1.00147.77           N1+
ATOM    231  N   ILE A  39      25.088 -12.108  39.943  1.00101.96           N  
ATOM    232  CA  ILE A  39      24.227 -11.369  39.065  1.00101.96           C  
ATOM    233  C   ILE A  39      25.050 -10.451  38.203  1.00101.96           C  
ATOM    234  O   ILE A  39      24.818 -10.345  37.000  1.00101.96           O  
ATOM    235  CB  ILE A  39      23.174 -10.584  39.810  1.00101.96           C  
ATOM    236  CG1 ILE A  39      21.999 -10.208  38.886  1.00101.96           C  
ATOM    237  CG2 ILE A  39      23.841  -9.387  40.508  1.00101.96           C  
ATOM    238  CD1 ILE A  39      22.368  -9.333  37.692  1.00101.96           C  
ATOM    239  N   TYR A  40      26.050  -9.769  38.793  1.00 44.01           N  
ATOM    240  CA  TYR A  40      26.863  -8.842  38.054  1.00 44.01           C  
ATOM    241  C   TYR A  40      27.654  -9.577  37.022  1.00 44.01           C  
ATOM    242  O   TYR A  40      27.798  -9.114  35.890  1.00 44.01           O  
ATOM    243  CB  TYR A  40      27.826  -8.051  38.951  1.00 44.01           C  
ATOM    244  CG  TYR A  40      26.954  -7.159  39.761  1.00 44.01           C  
ATOM    245  CD1 TYR A  40      26.522  -5.959  39.243  1.00 44.01           C  
ATOM    246  CD2 TYR A  40      26.559  -7.528  41.025  1.00 44.01           C  
ATOM    247  CE1 TYR A  40      25.711  -5.131  39.980  1.00 44.01           C  
ATOM    248  CE2 TYR A  40      25.748  -6.703  41.766  1.00 44.01           C  
ATOM    249  CZ  TYR A  40      25.322  -5.507  41.244  1.00 44.01           C  
ATOM    250  OH  TYR A  40      24.489  -4.663  42.007  1.00 44.01           O  
ATOM    251  N   GLU A  41      28.193 -10.751  37.390  1.00 39.99           N  
ATOM    252  CA  GLU A  41      29.001 -11.512  36.483  1.00 39.99           C  
ATOM    253  C   GLU A  41      28.159 -11.919  35.308  1.00 39.99           C  
ATOM    254  O   GLU A  41      28.603 -11.836  34.163  1.00 39.99           O  
ATOM    255  CB  GLU A  41      29.573 -12.767  37.165  1.00 39.99           C  
ATOM    256  CG  GLU A  41      30.560 -12.418  38.285  1.00 39.99           C  
ATOM    257  CD  GLU A  41      30.865 -13.669  39.098  1.00 39.99           C  
ATOM    258  OE1 GLU A  41      29.963 -14.540  39.209  1.00 39.99           O  
ATOM    259  OE2 GLU A  41      32.006 -13.766  39.627  1.00 39.99           O1-
ATOM    260  N   ALA A  42      26.910 -12.359  35.560  1.00 37.35           N  
ATOM    261  CA  ALA A  42      26.034 -12.807  34.510  1.00 37.35           C  
ATOM    262  C   ALA A  42      25.699 -11.676  33.578  1.00 37.35           C  
ATOM    263  O   ALA A  42      25.697 -11.849  32.360  1.00 37.35           O  
ATOM    264  CB  ALA A  42      24.702 -13.353  35.055  1.00 37.35           C  
ATOM    265  N   MET A  43      25.388 -10.482  34.119  0.60 43.37           N  
ATOM    266  CA  MET A  43      25.014  -9.387  33.263  0.60 43.37           C  
ATOM    267  C   MET A  43      26.175  -8.979  32.407  0.60 43.37           C  
ATOM    268  O   MET A  43      26.014  -8.713  31.217  0.60 43.37           O  
ATOM    269  CB  MET A  43      24.526  -8.142  34.025  0.60 43.37           C  
ATOM    270  CG  MET A  43      23.184  -8.348  34.730  0.60 43.37           C  
ATOM    271  SD  MET A  43      22.493  -6.852  35.501  0.60 43.37           S  
ATOM    272  CE  MET A  43      23.752  -6.734  36.803  0.60 43.37           C  
ATOM    273  N   ARG A  44      27.382  -8.933  33.003  1.00122.86           N  
ATOM    274  CA  ARG A  44      28.583  -8.509  32.337  1.00122.86           C  
ATOM    275  C   ARG A  44      28.912  -9.469  31.237  1.00122.86           C  
ATOM    276  O   ARG A  44      29.360  -9.074  30.161  1.00122.86           O  
ATOM    277  CB  ARG A  44      29.780  -8.457  33.301  1.00122.86           C  
ATOM    278  CG  ARG A  44      29.607  -7.394  34.390  1.00122.86           C  
ATOM    279  CD  ARG A  44      30.733  -7.355  35.423  1.00122.86           C  
ATOM    280  NE  ARG A  44      32.027  -7.394  34.687  1.00122.86           N  
ATOM    281  CZ  ARG A  44      32.541  -6.252  34.146  1.00122.86           C  
ATOM    282  NH1 ARG A  44      31.822  -5.093  34.185  1.00122.86           N1+
ATOM    283  NH2 ARG A  44      33.773  -6.271  33.562  1.00122.86           N  
ATOM    284  N   TYR A  45      28.663 -10.766  31.473  1.00 62.95           N  
ATOM    285  CA  TYR A  45      29.029 -11.786  30.535  1.00 62.95           C  
ATOM    286  C   TYR A  45      28.356 -11.492  29.224  1.00 62.95           C  
ATOM    287  O   TYR A  45      29.004 -11.490  28.177  1.00 62.95           O  
ATOM    288  CB  TYR A  45      28.552 -13.160  31.049  1.00 62.95           C  
ATOM    289  CG  TYR A  45      28.905 -14.253  30.102  1.00 62.95           C  
ATOM    290  CD1 TYR A  45      30.184 -14.763  30.071  1.00 62.95           C  
ATOM    291  CD2 TYR A  45      27.953 -14.789  29.268  1.00 62.95           C  
ATOM    292  CE1 TYR A  45      30.513 -15.778  29.206  1.00 62.95           C  
ATOM    293  CE2 TYR A  45      28.276 -15.805  28.399  1.00 62.95           C  
ATOM    294  CZ  TYR A  45      29.555 -16.302  28.369  1.00 62.95           C  
ATOM    295  OH  TYR A  45      29.889 -17.347  27.481  1.00 62.95           O  
ATOM    296  N   SER A  46      27.034 -11.231  29.243  1.00 52.18           N  
ATOM    297  CA  SER A  46      26.281 -10.974  28.042  1.00 52.18           C  
ATOM    298  C   SER A  46      26.528  -9.598  27.481  1.00 52.18           C  
ATOM    299  O   SER A  46      26.638  -9.427  26.267  1.00 52.18           O  
ATOM    300  CB  SER A  46      24.765 -11.097  28.264  1.00 52.18           C  
ATOM    301  OG  SER A  46      24.434 -12.430  28.622  1.00 52.18           O  
ATOM    302  N   LEU A  47      26.598  -8.572  28.350  1.00 66.26           N  
ATOM    303  CA  LEU A  47      26.691  -7.196  27.927  1.00 66.26           C  
ATOM    304  C   LEU A  47      27.996  -6.919  27.226  1.00 66.26           C  
ATOM    305  O   LEU A  47      28.041  -6.196  26.231  1.00 66.26           O  
ATOM    306  CB  LEU A  47      26.568  -6.244  29.133  1.00 66.26           C  
ATOM    307  CG  LEU A  47      26.608  -4.746  28.785  1.00 66.26           C  
ATOM    308  CD1 LEU A  47      25.414  -4.349  27.902  1.00 66.26           C  
ATOM    309  CD2 LEU A  47      26.712  -3.887  30.057  1.00 66.26           C  
ATOM    310  N   LEU A  48      29.089  -7.472  27.777  1.00102.83           N  
ATOM    311  CA  LEU A  48      30.472  -7.345  27.391  1.00102.83           C  
ATOM    312  C   LEU A  48      30.843  -8.156  26.180  1.00102.83           C  
ATOM    313  O   LEU A  48      31.963  -8.037  25.694  1.00102.83           O  
ATOM    314  CB  LEU A  48      31.438  -7.717  28.529  1.00102.83           C  
ATOM    315  CG  LEU A  48      31.280  -6.794  29.752  1.00102.83           C  
ATOM    316  CD1 LEU A  48      32.399  -7.019  30.782  1.00102.83           C  
ATOM    317  CD2 LEU A  48      31.142  -5.325  29.323  1.00102.83           C  
ATOM    318  N   ALA A  49      29.955  -9.042  25.694  1.00 62.26           N  
ATOM    319  CA  ALA A  49      30.270 -10.021  24.682  1.00 62.26           C  
ATOM    320  C   ALA A  49      30.866  -9.409  23.446  1.00 62.26           C  
ATOM    321  O   ALA A  49      31.711 -10.038  22.809  1.00 62.26           O  
ATOM    322  CB  ALA A  49      29.035 -10.828  24.243  1.00 62.26           C  
ATOM    323  N   GLY A  50      30.431  -8.208  23.020  1.00 35.65           N  
ATOM    324  CA  GLY A  50      31.046  -7.642  21.849  1.00 35.65           C  
ATOM    325  C   GLY A  50      29.978  -7.526  20.815  1.00 35.65           C  
ATOM    326  O   GLY A  50      28.797  -7.437  21.144  1.00 35.65           O  
ATOM    327  N   GLY A  51      30.367  -7.548  19.526  1.00 29.56           N  
ATOM    328  CA  GLY A  51      29.381  -7.416  18.496  1.00 29.56           C  
ATOM    329  C   GLY A  51      29.471  -6.037  17.917  1.00 29.56           C  
ATOM    330  O   GLY A  51      30.311  -5.229  18.310  1.00 29.56           O  
ATOM    331  N   LYS A  52      28.583  -5.757  16.943  1.00 95.46           N  
ATOM    332  CA  LYS A  52      28.551  -4.542  16.177  1.00 95.46           C  
ATOM    333  C   LYS A  52      28.244  -3.339  17.022  1.00 95.46           C  
ATOM    334  O   LYS A  52      28.772  -2.260  16.760  1.00 95.46           O  
ATOM    335  CB  LYS A  52      27.495  -4.553  15.055  1.00 95.46           C  
ATOM    336  CG  LYS A  52      27.823  -5.459  13.866  1.00 95.46           C  
ATOM    337  CD  LYS A  52      27.714  -6.954  14.159  1.00 95.46           C  
ATOM    338  CE  LYS A  52      27.964  -7.823  12.924  1.00 95.46           C  
ATOM    339  NZ  LYS A  52      27.838  -9.255  13.273  1.00 95.46           N1+
ATOM    340  N   ARG A  53      27.381  -3.476  18.048  1.00120.08           N  
ATOM    341  CA  ARG A  53      26.995  -2.336  18.840  1.00120.08           C  
ATOM    342  C   ARG A  53      26.264  -1.369  17.948  1.00120.08           C  
ATOM    343  O   ARG A  53      26.396  -0.154  18.076  1.00120.08           O  
ATOM    344  CB  ARG A  53      28.193  -1.586  19.455  1.00120.08           C  
ATOM    345  CG  ARG A  53      29.088  -2.458  20.338  1.00120.08           C  
ATOM    346  CD  ARG A  53      28.361  -3.107  21.515  1.00120.08           C  
ATOM    347  NE  ARG A  53      29.367  -3.910  22.266  1.00120.08           N  
ATOM    348  CZ  ARG A  53      28.955  -4.857  23.159  1.00120.08           C  
ATOM    349  NH1 ARG A  53      27.621  -5.089  23.341  1.00120.08           N1+
ATOM    350  NH2 ARG A  53      29.874  -5.573  23.867  1.00120.08           N  
ATOM    351  N   LEU A  54      25.429  -1.910  17.042  1.00123.89           N  
ATOM    352  CA  LEU A  54      24.719  -1.159  16.043  1.00123.89           C  
ATOM    353  C   LEU A  54      23.782  -0.170  16.679  1.00123.89           C  
ATOM    354  O   LEU A  54      23.755   0.998  16.294  1.00123.89           O  
ATOM    355  CB  LEU A  54      23.894  -2.120  15.154  1.00123.89           C  
ATOM    356  CG  LEU A  54      23.168  -1.530  13.924  1.00123.89           C  
ATOM    357  CD1 LEU A  54      22.074  -0.532  14.309  1.00123.89           C  
ATOM    358  CD2 LEU A  54      24.155  -0.985  12.884  1.00123.89           C  
ATOM    359  N   ARG A  55      22.991  -0.602  17.679  1.00111.82           N  
ATOM    360  CA  ARG A  55      21.981   0.253  18.242  1.00111.82           C  
ATOM    361  C   ARG A  55      22.580   1.446  18.929  1.00111.82           C  
ATOM    362  O   ARG A  55      22.125   2.567  18.701  1.00111.82           O  
ATOM    363  CB  ARG A  55      21.075  -0.518  19.213  1.00111.82           C  
ATOM    364  CG  ARG A  55      20.205  -1.515  18.444  1.00111.82           C  
ATOM    365  CD  ARG A  55      19.539  -2.592  19.297  1.00111.82           C  
ATOM    366  NE  ARG A  55      18.726  -3.426  18.367  1.00111.82           N  
ATOM    367  CZ  ARG A  55      19.322  -4.406  17.624  1.00111.82           C  
ATOM    368  NH1 ARG A  55      20.664  -4.622  17.732  1.00111.82           N1+
ATOM    369  NH2 ARG A  55      18.573  -5.161  16.768  1.00111.82           N  
ATOM    370  N   PRO A  56      23.580   1.282  19.749  1.00135.47           N  
ATOM    371  CA  PRO A  56      24.166   2.418  20.410  1.00135.47           C  
ATOM    372  C   PRO A  56      24.782   3.351  19.415  1.00135.47           C  
ATOM    373  O   PRO A  56      24.723   4.566  19.604  1.00135.47           O  
ATOM    374  CB  PRO A  56      25.162   1.836  21.409  1.00135.47           C  
ATOM    375  CG  PRO A  56      24.583   0.444  21.733  1.00135.47           C  
ATOM    376  CD  PRO A  56      23.801   0.040  20.471  1.00135.47           C  
ATOM    377  N   ILE A  57      25.384   2.800  18.347  1.00 41.91           N  
ATOM    378  CA  ILE A  57      26.026   3.604  17.350  1.00 41.91           C  
ATOM    379  C   ILE A  57      24.982   4.415  16.641  1.00 41.91           C  
ATOM    380  O   ILE A  57      25.194   5.591  16.352  1.00 41.91           O  
ATOM    381  CB  ILE A  57      26.773   2.797  16.328  1.00 41.91           C  
ATOM    382  CG1 ILE A  57      27.909   2.011  17.008  1.00 41.91           C  
ATOM    383  CG2 ILE A  57      27.261   3.753  15.226  1.00 41.91           C  
ATOM    384  CD1 ILE A  57      28.560   0.961  16.109  1.00 41.91           C  
ATOM    385  N   LEU A  58      23.819   3.803  16.336  1.00 54.56           N  
ATOM    386  CA  LEU A  58      22.788   4.520  15.636  1.00 54.56           C  
ATOM    387  C   LEU A  58      22.341   5.681  16.470  1.00 54.56           C  
ATOM    388  O   LEU A  58      22.092   6.764  15.941  1.00 54.56           O  
ATOM    389  CB  LEU A  58      21.536   3.682  15.320  1.00 54.56           C  
ATOM    390  CG  LEU A  58      21.747   2.638  14.210  1.00 54.56           C  
ATOM    391  CD1 LEU A  58      20.441   1.890  13.899  1.00 54.56           C  
ATOM    392  CD2 LEU A  58      22.368   3.274  12.956  1.00 54.56           C  
ATOM    393  N   CYS A  59      22.217   5.485  17.797  1.00 34.12           N  
ATOM    394  CA  CYS A  59      21.759   6.532  18.670  1.00 34.12           C  
ATOM    395  C   CYS A  59      22.712   7.691  18.639  1.00 34.12           C  
ATOM    396  O   CYS A  59      22.302   8.838  18.472  1.00 34.12           O  
ATOM    397  CB  CYS A  59      21.648   6.078  20.136  1.00 34.12           C  
ATOM    398  SG  CYS A  59      21.062   7.404  21.233  1.00 34.12           S  
ATOM    399  N   ILE A  60      24.021   7.418  18.782  1.00 45.72           N  
ATOM    400  CA  ILE A  60      25.009   8.462  18.822  1.00 45.72           C  
ATOM    401  C   ILE A  60      25.031   9.175  17.502  1.00 45.72           C  
ATOM    402  O   ILE A  60      25.090  10.403  17.446  1.00 45.72           O  
ATOM    403  CB  ILE A  60      26.386   7.924  19.099  1.00 45.72           C  
ATOM    404  CG1 ILE A  60      26.430   7.271  20.493  1.00 45.72           C  
ATOM    405  CG2 ILE A  60      27.397   9.069  18.923  1.00 45.72           C  
ATOM    406  CD1 ILE A  60      27.684   6.436  20.754  1.00 45.72           C  
ATOM    407  N   THR A  61      24.977   8.413  16.395  1.00123.48           N  
ATOM    408  CA  THR A  61      25.050   8.999  15.084  1.00123.48           C  
ATOM    409  C   THR A  61      23.874   9.894  14.835  1.00123.48           C  
ATOM    410  O   THR A  61      24.032  10.985  14.288  1.00123.48           O  
ATOM    411  CB  THR A  61      25.096   7.979  13.984  1.00123.48           C  
ATOM    412  CG2 THR A  61      26.403   7.184  14.077  1.00123.48           C  
ATOM    413  OG1 THR A  61      23.987   7.104  14.085  1.00123.48           O  
ATOM    414  N   ALA A  62      22.661   9.449  15.215  1.00 36.07           N  
ATOM    415  CA  ALA A  62      21.458  10.206  15.000  1.00 36.07           C  
ATOM    416  C   ALA A  62      21.514  11.473  15.801  1.00 36.07           C  
ATOM    417  O   ALA A  62      21.083  12.529  15.340  1.00 36.07           O  
ATOM    418  CB  ALA A  62      20.193   9.439  15.419  1.00 36.07           C  
ATOM    419  N   CYS A  63      22.036  11.398  17.041  1.00 31.59           N  
ATOM    420  CA  CYS A  63      22.088  12.560  17.883  1.00 31.59           C  
ATOM    421  C   CYS A  63      22.970  13.591  17.239  1.00 31.59           C  
ATOM    422  O   CYS A  63      22.619  14.767  17.165  1.00 31.59           O  
ATOM    423  CB  CYS A  63      22.657  12.255  19.280  1.00 31.59           C  
ATOM    424  SG  CYS A  63      22.694  13.720  20.357  1.00 31.59           S  
ATOM    425  N   GLU A  64      24.139  13.162  16.729  1.00 44.12           N  
ATOM    426  CA  GLU A  64      25.099  14.056  16.139  1.00 44.12           C  
ATOM    427  C   GLU A  64      24.530  14.684  14.899  1.00 44.12           C  
ATOM    428  O   GLU A  64      24.760  15.863  14.632  1.00 44.12           O  
ATOM    429  CB  GLU A  64      26.413  13.337  15.785  1.00 44.12           C  
ATOM    430  CG  GLU A  64      27.152  12.860  17.038  1.00 44.12           C  
ATOM    431  CD  GLU A  64      28.437  12.157  16.631  1.00 44.12           C  
ATOM    432  OE1 GLU A  64      29.162  12.688  15.750  1.00 44.12           O  
ATOM    433  OE2 GLU A  64      28.710  11.069  17.206  1.00 44.12           O1-
ATOM    434  N   LEU A  65      23.757  13.916  14.109  1.00106.84           N  
ATOM    435  CA  LEU A  65      23.195  14.407  12.879  1.00106.84           C  
ATOM    436  C   LEU A  65      22.280  15.552  13.202  1.00106.84           C  
ATOM    437  O   LEU A  65      22.243  16.556  12.491  1.00106.84           O  
ATOM    438  CB  LEU A  65      22.427  13.289  12.142  1.00106.84           C  
ATOM    439  CG  LEU A  65      21.766  13.663  10.799  1.00106.84           C  
ATOM    440  CD1 LEU A  65      21.303  12.397  10.064  1.00106.84           C  
ATOM    441  CD2 LEU A  65      20.587  14.631  10.979  1.00106.84           C  
ATOM    442  N   CYS A  66      21.520  15.404  14.300  1.00 76.74           N  
ATOM    443  CA  CYS A  66      20.544  16.321  14.810  1.00 76.74           C  
ATOM    444  C   CYS A  66      21.180  17.533  15.428  1.00 76.74           C  
ATOM    445  O   CYS A  66      20.472  18.492  15.729  1.00 76.74           O  
ATOM    446  CB  CYS A  66      19.606  15.666  15.839  1.00 76.74           C  
ATOM    447  SG  CYS A  66      18.579  14.373  15.076  1.00 76.74           S  
ATOM    448  N   GLY A  67      22.502  17.515  15.710  1.00 34.87           N  
ATOM    449  CA  GLY A  67      23.116  18.684  16.285  1.00 34.87           C  
ATOM    450  C   GLY A  67      23.527  18.419  17.703  1.00 34.87           C  
ATOM    451  O   GLY A  67      24.048  19.310  18.374  1.00 34.87           O  
ATOM    452  N   GLY A  68      23.301  17.187  18.202  1.00 27.41           N  
ATOM    453  CA  GLY A  68      23.692  16.846  19.543  1.00 27.41           C  
ATOM    454  C   GLY A  68      25.105  16.340  19.511  1.00 27.41           C  
ATOM    455  O   GLY A  68      25.817  16.503  18.522  1.00 27.41           O  
ATOM    456  N   ASP A  69      25.550  15.721  20.626  1.00 72.74           N  
ATOM    457  CA  ASP A  69      26.898  15.231  20.722  1.00 72.74           C  
ATOM    458  C   ASP A  69      26.911  13.861  21.338  1.00 72.74           C  
ATOM    459  O   ASP A  69      25.889  13.368  21.813  1.00 72.74           O  
ATOM    460  CB  ASP A  69      27.807  16.186  21.517  1.00 72.74           C  
ATOM    461  CG  ASP A  69      27.181  16.457  22.879  1.00 72.74           C  
ATOM    462  OD1 ASP A  69      26.629  15.512  23.504  1.00 72.74           O  
ATOM    463  OD2 ASP A  69      27.227  17.642  23.305  1.00 72.74           O1-
ATOM    464  N   GLU A  70      28.088  13.196  21.331  1.00 95.88           N  
ATOM    465  CA  GLU A  70      28.164  11.851  21.835  1.00 95.88           C  
ATOM    466  C   GLU A  70      27.930  11.816  23.314  1.00 95.88           C  
ATOM    467  O   GLU A  70      27.331  10.868  23.821  1.00 95.88           O  
ATOM    468  CB  GLU A  70      29.461  11.081  21.514  1.00 95.88           C  
ATOM    469  CG  GLU A  70      30.713  11.514  22.269  1.00 95.88           C  
ATOM    470  CD  GLU A  70      31.732  10.394  22.092  1.00 95.88           C  
ATOM    471  OE1 GLU A  70      31.505   9.523  21.212  1.00 95.88           O  
ATOM    472  OE2 GLU A  70      32.746  10.391  22.841  1.00 95.88           O1-
ATOM    473  N   ALA A  71      28.385  12.844  24.056  1.00 32.76           N  
ATOM    474  CA  ALA A  71      28.240  12.832  25.485  1.00 32.76           C  
ATOM    475  C   ALA A  71      26.784  12.782  25.840  1.00 32.76           C  
ATOM    476  O   ALA A  71      26.390  12.064  26.758  1.00 32.76           O  
ATOM    477  CB  ALA A  71      28.835  14.085  26.151  1.00 32.76           C  
ATOM    478  N   LEU A  72      25.936  13.547  25.124  1.00 61.49           N  
ATOM    479  CA  LEU A  72      24.535  13.580  25.446  1.00 61.49           C  
ATOM    480  C   LEU A  72      23.899  12.242  25.178  1.00 61.49           C  
ATOM    481  O   LEU A  72      23.046  11.786  25.936  1.00 61.49           O  
ATOM    482  CB  LEU A  72      23.762  14.646  24.655  1.00 61.49           C  
ATOM    483  CG  LEU A  72      22.258  14.679  24.989  1.00 61.49           C  
ATOM    484  CD1 LEU A  72      22.023  15.002  26.477  1.00 61.49           C  
ATOM    485  CD2 LEU A  72      21.501  15.630  24.048  1.00 61.49           C  
ATOM    486  N   ALA A  73      24.264  11.615  24.047  1.00 63.96           N  
ATOM    487  CA  ALA A  73      23.756  10.360  23.551  1.00 63.96           C  
ATOM    488  C   ALA A  73      24.207   9.139  24.310  1.00 63.96           C  
ATOM    489  O   ALA A  73      23.472   8.156  24.395  1.00 63.96           O  
ATOM    490  CB  ALA A  73      24.138  10.130  22.079  1.00 63.96           C  
ATOM    491  N   LEU A  74      25.429   9.155  24.873  1.00133.45           N  
ATOM    492  CA  LEU A  74      26.065   7.943  25.322  1.00133.45           C  
ATOM    493  C   LEU A  74      25.244   7.187  26.333  1.00133.45           C  
ATOM    494  O   LEU A  74      25.148   5.966  26.200  1.00133.45           O  
ATOM    495  CB  LEU A  74      27.461   8.214  25.923  1.00133.45           C  
ATOM    496  CG  LEU A  74      28.356   6.967  26.112  1.00133.45           C  
ATOM    497  CD1 LEU A  74      27.801   5.985  27.151  1.00133.45           C  
ATOM    498  CD2 LEU A  74      28.655   6.295  24.763  1.00133.45           C  
ATOM    499  N   PRO A  75      24.654   7.783  27.336  1.00 84.33           N  
ATOM    500  CA  PRO A  75      23.922   6.995  28.294  1.00 84.33           C  
ATOM    501  C   PRO A  75      22.766   6.260  27.689  1.00 84.33           C  
ATOM    502  O   PRO A  75      22.563   5.090  28.013  1.00 84.33           O  
ATOM    503  CB  PRO A  75      23.552   7.964  29.415  1.00 84.33           C  
ATOM    504  CG  PRO A  75      24.690   9.005  29.375  1.00 84.33           C  
ATOM    505  CD  PRO A  75      25.156   9.020  27.907  1.00 84.33           C  
ATOM    506  N   THR A  76      22.007   6.923  26.800  1.00 38.51           N  
ATOM    507  CA  THR A  76      20.879   6.316  26.151  1.00 38.51           C  
ATOM    508  C   THR A  76      21.389   5.221  25.268  1.00 38.51           C  
ATOM    509  O   THR A  76      20.769   4.166  25.146  1.00 38.51           O  
ATOM    510  CB  THR A  76      20.116   7.282  25.295  1.00 38.51           C  
ATOM    511  CG2 THR A  76      18.942   6.539  24.634  1.00 38.51           C  
ATOM    512  OG1 THR A  76      19.634   8.359  26.087  1.00 38.51           O  
ATOM    513  N   ALA A  77      22.547   5.450  24.623  1.00 28.16           N  
ATOM    514  CA  ALA A  77      23.093   4.468  23.729  1.00 28.16           C  
ATOM    515  C   ALA A  77      23.360   3.216  24.511  1.00 28.16           C  
ATOM    516  O   ALA A  77      23.064   2.115  24.048  1.00 28.16           O  
ATOM    517  CB  ALA A  77      24.423   4.919  23.103  1.00 28.16           C  
ATOM    518  N   CYS A  78      23.923   3.355  25.727  1.00 35.23           N  
ATOM    519  CA  CYS A  78      24.227   2.210  26.540  1.00 35.23           C  
ATOM    520  C   CYS A  78      22.955   1.513  26.916  1.00 35.23           C  
ATOM    521  O   CYS A  78      22.888   0.285  26.908  1.00 35.23           O  
ATOM    522  CB  CYS A  78      24.972   2.566  27.835  1.00 35.23           C  
ATOM    523  SG  CYS A  78      26.657   3.160  27.504  1.00 35.23           S  
ATOM    524  N   ALA A  79      21.903   2.286  27.242  1.00 30.31           N  
ATOM    525  CA  ALA A  79      20.649   1.721  27.658  1.00 30.31           C  
ATOM    526  C   ALA A  79      20.098   0.880  26.544  1.00 30.31           C  
ATOM    527  O   ALA A  79      19.570  -0.204  26.785  1.00 30.31           O  
ATOM    528  CB  ALA A  79      19.600   2.799  27.984  1.00 30.31           C  
ATOM    529  N   LEU A  80      20.213   1.348  25.289  1.00 47.40           N  
ATOM    530  CA  LEU A  80      19.673   0.599  24.186  1.00 47.40           C  
ATOM    531  C   LEU A  80      20.379  -0.720  24.095  1.00 47.40           C  
ATOM    532  O   LEU A  80      19.750  -1.738  23.815  1.00 47.40           O  
ATOM    533  CB  LEU A  80      19.820   1.315  22.835  1.00 47.40           C  
ATOM    534  CG  LEU A  80      18.931   2.566  22.703  1.00 47.40           C  
ATOM    535  CD1 LEU A  80      19.119   3.240  21.337  1.00 47.40           C  
ATOM    536  CD2 LEU A  80      17.457   2.235  22.995  1.00 47.40           C  
ATOM    537  N   GLU A  81      21.710  -0.741  24.305  1.00 90.85           N  
ATOM    538  CA  GLU A  81      22.435  -1.980  24.214  1.00 90.85           C  
ATOM    539  C   GLU A  81      22.051  -2.893  25.340  1.00 90.85           C  
ATOM    540  O   GLU A  81      22.005  -4.109  25.161  1.00 90.85           O  
ATOM    541  CB  GLU A  81      23.964  -1.828  24.228  1.00 90.85           C  
ATOM    542  CG  GLU A  81      24.687  -3.167  24.042  1.00 90.85           C  
ATOM    543  CD  GLU A  81      24.428  -3.699  22.633  1.00 90.85           C  
ATOM    544  OE1 GLU A  81      23.376  -3.351  22.033  1.00 90.85           O  
ATOM    545  OE2 GLU A  81      25.289  -4.477  22.137  1.00 90.85           O1-
ATOM    546  N   MET A  82      21.791  -2.343  26.544  1.00 43.90           N  
ATOM    547  CA  MET A  82      21.412  -3.178  27.653  1.00 43.90           C  
ATOM    548  C   MET A  82      20.104  -3.837  27.324  1.00 43.90           C  
ATOM    549  O   MET A  82      19.902  -5.014  27.620  1.00 43.90           O  
ATOM    550  CB  MET A  82      21.283  -2.399  28.974  1.00 43.90           C  
ATOM    551  CG  MET A  82      22.641  -1.902  29.485  1.00 43.90           C  
ATOM    552  SD  MET A  82      22.580  -0.816  30.939  1.00 43.90           S  
ATOM    553  CE  MET A  82      24.331  -0.341  30.844  1.00 43.90           C  
ATOM    554  N   ILE A  83      19.177  -3.089  26.693  1.00 98.23           N  
ATOM    555  CA  ILE A  83      17.886  -3.608  26.321  1.00 98.23           C  
ATOM    556  C   ILE A  83      18.090  -4.697  25.317  1.00 98.23           C  
ATOM    557  O   ILE A  83      17.496  -5.770  25.414  1.00 98.23           O  
ATOM    558  CB  ILE A  83      17.030  -2.573  25.641  1.00 98.23           C  
ATOM    559  CG1 ILE A  83      16.757  -1.370  26.560  1.00 98.23           C  
ATOM    560  CG2 ILE A  83      15.756  -3.272  25.135  1.00 98.23           C  
ATOM    561  CD1 ILE A  83      15.925  -1.700  27.796  1.00 98.23           C  
ATOM    562  N   HIS A  84      18.953  -4.451  24.315  1.00 55.84           N  
ATOM    563  CA  HIS A  84      19.159  -5.441  23.301  1.00 55.84           C  
ATOM    564  C   HIS A  84      19.716  -6.673  23.944  1.00 55.84           C  
ATOM    565  O   HIS A  84      19.259  -7.782  23.661  1.00 55.84           O  
ATOM    566  CB  HIS A  84      20.132  -4.985  22.204  1.00 55.84           C  
ATOM    567  CG  HIS A  84      20.257  -5.990  21.100  1.00 55.84           C  
ATOM    568  CD2 HIS A  84      21.303  -6.790  20.759  1.00 55.84           C  
ATOM    569  ND1 HIS A  84      19.251  -6.282  20.207  1.00 55.84           N  
ATOM    570  CE1 HIS A  84      19.733  -7.240  19.375  1.00 55.84           C  
ATOM    571  NE2 HIS A  84      20.975  -7.580  19.670  1.00 55.84           N  
ATOM    572  N   THR A  85      20.695  -6.527  24.855  1.00118.42           N  
ATOM    573  CA  THR A  85      21.300  -7.688  25.454  1.00118.42           C  
ATOM    574  C   THR A  85      20.275  -8.486  26.199  1.00118.42           C  
ATOM    575  O   THR A  85      20.260  -9.713  26.118  1.00118.42           O  
ATOM    576  CB  THR A  85      22.434  -7.380  26.395  1.00118.42           C  
ATOM    577  CG2 THR A  85      23.618  -6.826  25.595  1.00118.42           C  
ATOM    578  OG1 THR A  85      22.029  -6.460  27.397  1.00118.42           O  
ATOM    579  N   MET A  86      19.369  -7.814  26.929  0.70 53.36           N  
ATOM    580  CA  MET A  86      18.367  -8.492  27.703  0.70 53.36           C  
ATOM    581  C   MET A  86      17.517  -9.323  26.786  0.70 53.36           C  
ATOM    582  O   MET A  86      17.180 -10.462  27.109  0.70 53.36           O  
ATOM    583  CB  MET A  86      17.462  -7.476  28.428  0.70 53.36           C  
ATOM    584  CG  MET A  86      16.190  -8.035  29.069  0.70 53.36           C  
ATOM    585  SD  MET A  86      14.829  -8.339  27.899  0.70 53.36           S  
ATOM    586  CE  MET A  86      14.643  -6.605  27.395  0.70 53.36           C  
ATOM    587  N   SER A  87      17.164  -8.782  25.603  1.00 41.47           N  
ATOM    588  CA  SER A  87      16.292  -9.494  24.710  1.00 41.47           C  
ATOM    589  C   SER A  87      16.943 -10.768  24.263  1.00 41.47           C  
ATOM    590  O   SER A  87      16.276 -11.795  24.152  1.00 41.47           O  
ATOM    591  CB  SER A  87      15.909  -8.695  23.448  1.00 41.47           C  
ATOM    592  OG  SER A  87      17.033  -8.529  22.598  1.00 41.47           O  
ATOM    593  N   LEU A  88      18.259 -10.740  23.979  1.00104.62           N  
ATOM    594  CA  LEU A  88      18.942 -11.923  23.526  1.00104.62           C  
ATOM    595  C   LEU A  88      19.005 -12.952  24.612  1.00104.62           C  
ATOM    596  O   LEU A  88      18.850 -14.143  24.349  1.00104.62           O  
ATOM    597  CB  LEU A  88      20.375 -11.655  23.040  1.00104.62           C  
ATOM    598  CG  LEU A  88      20.416 -10.964  21.668  1.00104.62           C  
ATOM    599  CD1 LEU A  88      19.667  -9.631  21.687  1.00104.62           C  
ATOM    600  CD2 LEU A  88      21.859 -10.835  21.159  1.00104.62           C  
ATOM    601  N   ILE A  89      19.236 -12.526  25.868  1.00 43.76           N  
ATOM    602  CA  ILE A  89      19.373 -13.476  26.936  1.00 43.76           C  
ATOM    603  C   ILE A  89      18.095 -14.246  27.071  1.00 43.76           C  
ATOM    604  O   ILE A  89      18.111 -15.472  27.170  1.00 43.76           O  
ATOM    605  CB  ILE A  89      19.672 -12.812  28.251  1.00 43.76           C  
ATOM    606  CG1 ILE A  89      21.038 -12.101  28.178  1.00 43.76           C  
ATOM    607  CG2 ILE A  89      19.577 -13.870  29.364  1.00 43.76           C  
ATOM    608  CD1 ILE A  89      21.304 -11.147  29.340  1.00 43.76           C  
ATOM    609  N   HIS A  90      16.947 -13.546  27.059  1.00 76.63           N  
ATOM    610  CA  HIS A  90      15.668 -14.184  27.198  1.00 76.63           C  
ATOM    611  C   HIS A  90      15.371 -15.044  26.006  1.00 76.63           C  
ATOM    612  O   HIS A  90      14.800 -16.125  26.144  1.00 76.63           O  
ATOM    613  CB  HIS A  90      14.523 -13.180  27.392  1.00 76.63           C  
ATOM    614  CG  HIS A  90      14.506 -12.638  28.788  1.00 76.63           C  
ATOM    615  CD2 HIS A  90      13.585 -12.816  29.775  1.00 76.63           C  
ATOM    616  ND1 HIS A  90      15.490 -11.846  29.333  1.00 76.63           N  
ATOM    617  CE1 HIS A  90      15.121 -11.585  30.613  1.00 76.63           C  
ATOM    618  NE2 HIS A  90      13.971 -12.152  30.926  1.00 76.63           N  
ATOM    619  N   ASP A  91      15.754 -14.590  24.799  1.00 58.19           N  
ATOM    620  CA  ASP A  91      15.458 -15.286  23.574  1.00 58.19           C  
ATOM    621  C   ASP A  91      16.129 -16.633  23.573  1.00 58.19           C  
ATOM    622  O   ASP A  91      15.560 -17.616  23.101  1.00 58.19           O  
ATOM    623  CB  ASP A  91      15.971 -14.507  22.348  1.00 58.19           C  
ATOM    624  CG  ASP A  91      15.378 -15.097  21.078  1.00 58.19           C  
ATOM    625  OD1 ASP A  91      14.181 -15.488  21.103  1.00 58.19           O  
ATOM    626  OD2 ASP A  91      16.121 -15.176  20.065  1.00 58.19           O1-
ATOM    627  N   ASP A  92      17.362 -16.703  24.108  1.00 80.61           N  
ATOM    628  CA  ASP A  92      18.209 -17.871  24.130  1.00 80.61           C  
ATOM    629  C   ASP A  92      17.678 -18.963  25.021  1.00 80.61           C  
ATOM    630  O   ASP A  92      18.006 -20.131  24.815  1.00 80.61           O  
ATOM    631  CB  ASP A  92      19.628 -17.568  24.646  1.00 80.61           C  
ATOM    632  CG  ASP A  92      20.358 -16.735  23.607  1.00 80.61           C  
ATOM    633  OD1 ASP A  92      19.814 -16.602  22.479  1.00 80.61           O  
ATOM    634  OD2 ASP A  92      21.467 -16.226  23.920  1.00 80.61           O1-
ATOM    635  N   LEU A  93      16.866 -18.626  26.044  1.00 70.63           N  
ATOM    636  CA  LEU A  93      16.463 -19.567  27.063  1.00 70.63           C  
ATOM    637  C   LEU A  93      15.805 -20.779  26.476  1.00 70.63           C  
ATOM    638  O   LEU A  93      15.167 -20.747  25.423  1.00 70.63           O  
ATOM    639  CB  LEU A  93      15.464 -18.987  28.083  1.00 70.63           C  
ATOM    640  CG  LEU A  93      16.007 -17.812  28.917  1.00 70.63           C  
ATOM    641  CD1 LEU A  93      14.952 -17.307  29.915  1.00 70.63           C  
ATOM    642  CD2 LEU A  93      17.339 -18.167  29.596  1.00 70.63           C  
ATOM    643  N   PRO A  94      15.981 -21.866  27.189  1.00161.60           N  
ATOM    644  CA  PRO A  94      15.468 -23.161  26.828  1.00161.60           C  
ATOM    645  C   PRO A  94      14.001 -23.084  26.582  1.00161.60           C  
ATOM    646  O   PRO A  94      13.501 -23.837  25.748  1.00161.60           O  
ATOM    647  CB  PRO A  94      15.841 -24.086  27.990  1.00161.60           C  
ATOM    648  CG  PRO A  94      15.989 -23.134  29.190  1.00161.60           C  
ATOM    649  CD  PRO A  94      16.460 -21.815  28.562  1.00161.60           C  
ATOM    650  N   SER A  95      13.273 -22.223  27.308  0.60 61.41           N  
ATOM    651  CA  SER A  95      11.887 -22.132  26.990  0.60 61.41           C  
ATOM    652  C   SER A  95      11.793 -21.610  25.587  0.60 61.41           C  
ATOM    653  O   SER A  95      11.143 -22.219  24.736  0.60 61.41           O  
ATOM    654  CB  SER A  95      11.124 -21.171  27.921  0.60 61.41           C  
ATOM    655  OG  SER A  95      11.664 -19.861  27.831  0.60 61.41           O  
ATOM    656  N   MET A  96      12.374 -20.418  25.327  1.00107.75           N  
ATOM    657  CA  MET A  96      12.227 -19.874  24.007  1.00107.75           C  
ATOM    658  C   MET A  96      12.931 -20.604  22.888  1.00107.75           C  
ATOM    659  O   MET A  96      12.402 -21.546  22.308  1.00107.75           O  
ATOM    660  CB  MET A  96      12.725 -18.422  23.950  1.00107.75           C  
ATOM    661  CG  MET A  96      11.931 -17.477  24.853  1.00107.75           C  
ATOM    662  SD  MET A  96      10.227 -17.184  24.304  1.00107.75           S  
ATOM    663  CE  MET A  96      10.725 -16.194  22.867  1.00107.75           C  
ATOM    664  N   ASP A  97      14.203 -20.220  22.624  1.00 90.09           N  
ATOM    665  CA  ASP A  97      14.995 -20.727  21.526  1.00 90.09           C  
ATOM    666  C   ASP A  97      15.746 -21.967  21.889  1.00 90.09           C  
ATOM    667  O   ASP A  97      15.965 -22.842  21.054  1.00 90.09           O  
ATOM    668  CB  ASP A  97      16.021 -19.704  21.013  1.00 90.09           C  
ATOM    669  CG  ASP A  97      15.254 -18.580  20.332  1.00 90.09           C  
ATOM    670  OD1 ASP A  97      14.007 -18.527  20.501  1.00 90.09           O  
ATOM    671  OD2 ASP A  97      15.906 -17.762  19.628  1.00 90.09           O1-
ATOM    672  N   ASN A  98      16.172 -22.060  23.162  1.00 69.02           N  
ATOM    673  CA  ASN A  98      17.000 -23.141  23.610  1.00 69.02           C  
ATOM    674  C   ASN A  98      18.280 -23.179  22.813  1.00 69.02           C  
ATOM    675  O   ASN A  98      18.636 -24.213  22.255  1.00 69.02           O  
ATOM    676  CB  ASN A  98      16.317 -24.515  23.514  1.00 69.02           C  
ATOM    677  CG  ASN A  98      17.089 -25.468  24.416  1.00 69.02           C  
ATOM    678  ND2 ASN A  98      16.677 -26.764  24.425  1.00 69.02           N  
ATOM    679  OD1 ASN A  98      18.032 -25.070  25.097  1.00 69.02           O  
ATOM    680  N   ASP A  99      18.999 -22.031  22.743  1.00 55.77           N  
ATOM    681  CA  ASP A  99      20.253 -21.912  22.035  1.00 55.77           C  
ATOM    682  C   ASP A  99      21.377 -22.102  23.013  1.00 55.77           C  
ATOM    683  O   ASP A  99      21.443 -21.432  24.042  1.00 55.77           O  
ATOM    684  CB  ASP A  99      20.484 -20.516  21.434  1.00 55.77           C  
ATOM    685  CG  ASP A  99      19.471 -20.281  20.329  1.00 55.77           C  
ATOM    686  OD1 ASP A  99      19.155 -21.253  19.593  1.00 55.77           O  
ATOM    687  OD2 ASP A  99      18.992 -19.122  20.211  1.00 55.77           O1-
ATOM    688  N   ASP A 100      22.272 -23.067  22.717  1.00 60.00           N  
ATOM    689  CA  ASP A 100      23.438 -23.374  23.498  1.00 60.00           C  
ATOM    690  C   ASP A 100      24.477 -22.308  23.337  1.00 60.00           C  
ATOM    691  O   ASP A 100      25.202 -21.993  24.278  1.00 60.00           O  
ATOM    692  CB  ASP A 100      24.095 -24.692  23.061  1.00 60.00           C  
ATOM    693  CG  ASP A 100      23.144 -25.829  23.406  1.00 60.00           C  
ATOM    694  OD1 ASP A 100      22.197 -25.590  24.201  1.00 60.00           O  
ATOM    695  OD2 ASP A 100      23.354 -26.953  22.878  1.00 60.00           O1-
ATOM    696  N   PHE A 101      24.612 -21.738  22.123  1.00 63.62           N  
ATOM    697  CA  PHE A 101      25.683 -20.799  21.953  1.00 63.62           C  
ATOM    698  C   PHE A 101      25.194 -19.594  21.225  1.00 63.62           C  
ATOM    699  O   PHE A 101      24.142 -19.611  20.587  1.00 63.62           O  
ATOM    700  CB  PHE A 101      26.894 -21.362  21.187  1.00 63.62           C  
ATOM    701  CG  PHE A 101      27.479 -22.439  22.037  1.00 63.62           C  
ATOM    702  CD1 PHE A 101      28.382 -22.137  23.030  1.00 63.62           C  
ATOM    703  CD2 PHE A 101      27.112 -23.752  21.857  1.00 63.62           C  
ATOM    704  CE1 PHE A 101      28.919 -23.128  23.817  1.00 63.62           C  
ATOM    705  CE2 PHE A 101      27.645 -24.749  22.642  1.00 63.62           C  
ATOM    706  CZ  PHE A 101      28.552 -24.438  23.626  1.00 63.62           C  
ATOM    707  N   ARG A 102      25.949 -18.487  21.377  1.00156.26           N  
ATOM    708  CA  ARG A 102      25.671 -17.267  20.689  1.00156.26           C  
ATOM    709  C   ARG A 102      27.015 -16.681  20.386  1.00156.26           C  
ATOM    710  O   ARG A 102      27.859 -16.569  21.272  1.00156.26           O  
ATOM    711  CB  ARG A 102      24.876 -16.278  21.559  1.00156.26           C  
ATOM    712  CG  ARG A 102      24.135 -15.199  20.769  1.00156.26           C  
ATOM    713  CD  ARG A 102      23.116 -14.443  21.623  1.00156.26           C  
ATOM    714  NE  ARG A 102      22.228 -13.681  20.704  1.00156.26           N  
ATOM    715  CZ  ARG A 102      21.177 -14.310  20.101  1.00156.26           C  
ATOM    716  NH1 ARG A 102      20.988 -15.646  20.293  1.00156.26           N1+
ATOM    717  NH2 ARG A 102      20.323 -13.610  19.300  1.00156.26           N  
ATOM    718  N   ARG A 103      27.248 -16.316  19.110  1.00180.17           N  
ATOM    719  CA  ARG A 103      28.492 -15.757  18.657  1.00180.17           C  
ATOM    720  C   ARG A 103      29.630 -16.640  19.073  1.00180.17           C  
ATOM    721  O   ARG A 103      30.698 -16.162  19.451  1.00180.17           O  
ATOM    722  CB  ARG A 103      28.737 -14.299  19.105  1.00180.17           C  
ATOM    723  CG  ARG A 103      28.784 -14.070  20.615  1.00180.17           C  
ATOM    724  CD  ARG A 103      28.649 -12.597  21.003  1.00180.17           C  
ATOM    725  NE  ARG A 103      27.287 -12.166  20.578  1.00180.17           N  
ATOM    726  CZ  ARG A 103      26.214 -12.380  21.393  1.00180.17           C  
ATOM    727  NH1 ARG A 103      26.389 -12.954  22.619  1.00180.17           N1+
ATOM    728  NH2 ARG A 103      24.964 -12.021  20.978  1.00180.17           N  
ATOM    729  N   GLY A 104      29.415 -17.968  19.024  1.00 28.28           N  
ATOM    730  CA  GLY A 104      30.467 -18.922  19.246  1.00 28.28           C  
ATOM    731  C   GLY A 104      30.736 -19.136  20.707  1.00 28.28           C  
ATOM    732  O   GLY A 104      31.643 -19.893  21.049  1.00 28.28           O  
ATOM    733  N   LYS A 105      29.980 -18.494  21.615  1.00 85.40           N  
ATOM    734  CA  LYS A 105      30.260 -18.737  23.005  1.00 85.40           C  
ATOM    735  C   LYS A 105      29.023 -19.288  23.642  1.00 85.40           C  
ATOM    736  O   LYS A 105      27.940 -19.259  23.064  1.00 85.40           O  
ATOM    737  CB  LYS A 105      30.651 -17.494  23.826  1.00 85.40           C  
ATOM    738  CG  LYS A 105      32.008 -16.890  23.458  1.00 85.40           C  
ATOM    739  CD  LYS A 105      32.359 -15.658  24.296  1.00 85.40           C  
ATOM    740  CE  LYS A 105      31.248 -14.606  24.353  1.00 85.40           C  
ATOM    741  NZ  LYS A 105      31.536 -13.627  25.426  1.00 85.40           N1+
ATOM    742  N   PRO A 106      29.168 -19.803  24.834  1.00 67.29           N  
ATOM    743  CA  PRO A 106      28.024 -20.354  25.496  1.00 67.29           C  
ATOM    744  C   PRO A 106      27.065 -19.275  25.857  1.00 67.29           C  
ATOM    745  O   PRO A 106      27.493 -18.165  26.174  1.00 67.29           O  
ATOM    746  CB  PRO A 106      28.567 -21.140  26.687  1.00 67.29           C  
ATOM    747  CG  PRO A 106      29.965 -21.577  26.212  1.00 67.29           C  
ATOM    748  CD  PRO A 106      30.394 -20.484  25.216  1.00 67.29           C  
ATOM    749  N   THR A 107      25.759 -19.590  25.813  1.00116.37           N  
ATOM    750  CA  THR A 107      24.745 -18.637  26.139  1.00116.37           C  
ATOM    751  C   THR A 107      24.744 -18.461  27.625  1.00116.37           C  
ATOM    752  O   THR A 107      25.330 -19.249  28.362  1.00116.37           O  
ATOM    753  CB  THR A 107      23.383 -19.045  25.649  1.00116.37           C  
ATOM    754  CG2 THR A 107      23.019 -20.409  26.235  1.00116.37           C  
ATOM    755  OG1 THR A 107      22.411 -18.076  25.995  1.00116.37           O  
ATOM    756  N   ASN A 108      24.068 -17.395  28.099  1.00 55.84           N  
ATOM    757  CA  ASN A 108      24.101 -17.003  29.478  1.00 55.84           C  
ATOM    758  C   ASN A 108      23.620 -18.117  30.361  1.00 55.84           C  
ATOM    759  O   ASN A 108      24.268 -18.444  31.354  1.00 55.84           O  
ATOM    760  CB  ASN A 108      23.212 -15.773  29.730  1.00 55.84           C  
ATOM    761  CG  ASN A 108      23.467 -15.257  31.136  1.00 55.84           C  
ATOM    762  ND2 ASN A 108      24.012 -14.016  31.233  1.00 55.84           N  
ATOM    763  OD1 ASN A 108      23.189 -15.939  32.121  1.00 55.84           O  
ATOM    764  N   HIS A 109      22.490 -18.760  30.012  1.00 68.41           N  
ATOM    765  CA  HIS A 109      21.943 -19.774  30.873  1.00 68.41           C  
ATOM    766  C   HIS A 109      22.865 -20.947  30.963  1.00 68.41           C  
ATOM    767  O   HIS A 109      22.921 -21.614  31.994  1.00 68.41           O  
ATOM    768  CB  HIS A 109      20.532 -20.250  30.475  1.00 68.41           C  
ATOM    769  CG  HIS A 109      20.408 -20.801  29.088  1.00 68.41           C  
ATOM    770  CD2 HIS A 109      20.457 -22.086  28.647  1.00 68.41           C  
ATOM    771  ND1 HIS A 109      20.181 -20.028  27.970  1.00 68.41           N  
ATOM    772  CE1 HIS A 109      20.104 -20.879  26.917  1.00 68.41           C  
ATOM    773  NE2 HIS A 109      20.266 -22.140  27.278  1.00 68.41           N  
ATOM    774  N   LYS A 110      23.606 -21.256  29.885  1.00130.17           N  
ATOM    775  CA  LYS A 110      24.473 -22.398  29.943  1.00130.17           C  
ATOM    776  C   LYS A 110      25.511 -22.174  31.001  1.00130.17           C  
ATOM    777  O   LYS A 110      25.875 -23.109  31.714  1.00130.17           O  
ATOM    778  CB  LYS A 110      25.187 -22.678  28.609  1.00130.17           C  
ATOM    779  CG  LYS A 110      24.222 -22.818  27.428  1.00130.17           C  
ATOM    780  CD  LYS A 110      23.078 -23.814  27.646  1.00130.17           C  
ATOM    781  CE  LYS A 110      23.411 -25.258  27.277  1.00130.17           C  
ATOM    782  NZ  LYS A 110      22.210 -26.110  27.448  1.00130.17           N1+
ATOM    783  N   VAL A 111      26.079 -20.951  31.087  1.00 69.00           N  
ATOM    784  CA  VAL A 111      27.075 -20.680  32.089  1.00 69.00           C  
ATOM    785  C   VAL A 111      26.494 -20.555  33.478  1.00 69.00           C  
ATOM    786  O   VAL A 111      26.886 -21.272  34.396  1.00 69.00           O  
ATOM    787  CB  VAL A 111      27.820 -19.408  31.797  1.00 69.00           C  
ATOM    788  CG1 VAL A 111      28.804 -19.130  32.947  1.00 69.00           C  
ATOM    789  CG2 VAL A 111      28.487 -19.551  30.418  1.00 69.00           C  
ATOM    790  N   TYR A 112      25.567 -19.591  33.645  1.00105.00           N  
ATOM    791  CA  TYR A 112      24.928 -19.171  34.871  1.00105.00           C  
ATOM    792  C   TYR A 112      23.793 -20.019  35.360  1.00105.00           C  
ATOM    793  O   TYR A 112      23.560 -20.093  36.566  1.00105.00           O  
ATOM    794  CB  TYR A 112      24.457 -17.714  34.794  1.00105.00           C  
ATOM    795  CG  TYR A 112      25.720 -16.939  34.685  1.00105.00           C  
ATOM    796  CD1 TYR A 112      26.471 -16.691  35.809  1.00105.00           C  
ATOM    797  CD2 TYR A 112      26.163 -16.477  33.467  1.00105.00           C  
ATOM    798  CE1 TYR A 112      27.643 -15.981  35.726  1.00105.00           C  
ATOM    799  CE2 TYR A 112      27.336 -15.765  33.376  1.00105.00           C  
ATOM    800  CZ  TYR A 112      28.078 -15.522  34.506  1.00105.00           C  
ATOM    801  OH  TYR A 112      29.282 -14.792  34.416  1.00105.00           O  
ATOM    802  N   GLY A 113      23.006 -20.620  34.449  1.00 31.23           N  
ATOM    803  CA  GLY A 113      21.827 -21.334  34.852  1.00 31.23           C  
ATOM    804  C   GLY A 113      20.678 -20.505  34.369  1.00 31.23           C  
ATOM    805  O   GLY A 113      20.794 -19.289  34.235  1.00 31.23           O  
ATOM    806  N   GLU A 114      19.527 -21.146  34.083  0.50109.99           N  
ATOM    807  CA  GLU A 114      18.428 -20.418  33.520  0.50109.99           C  
ATOM    808  C   GLU A 114      17.863 -19.424  34.489  0.50109.99           C  
ATOM    809  O   GLU A 114      17.445 -18.340  34.084  0.50109.99           O  
ATOM    810  CB  GLU A 114      17.329 -21.297  32.891  0.50109.99           C  
ATOM    811  CG  GLU A 114      16.750 -22.386  33.787  0.50109.99           C  
ATOM    812  CD  GLU A 114      15.772 -23.199  32.947  0.50109.99           C  
ATOM    813  OE1 GLU A 114      14.902 -22.584  32.276  0.50109.99           O  
ATOM    814  OE2 GLU A 114      15.892 -24.454  32.962  0.50109.99           O1-
ATOM    815  N   ASP A 115      17.833 -19.743  35.796  1.00 44.12           N  
ATOM    816  CA  ASP A 115      17.252 -18.812  36.722  1.00 44.12           C  
ATOM    817  C   ASP A 115      18.031 -17.525  36.733  1.00 44.12           C  
ATOM    818  O   ASP A 115      17.446 -16.444  36.670  1.00 44.12           O  
ATOM    819  CB  ASP A 115      17.163 -19.373  38.154  1.00 44.12           C  
ATOM    820  CG  ASP A 115      18.553 -19.707  38.679  1.00 44.12           C  
ATOM    821  OD1 ASP A 115      19.461 -19.993  37.855  1.00 44.12           O  
ATOM    822  OD2 ASP A 115      18.720 -19.686  39.928  1.00 44.12           O1-
ATOM    823  N   ILE A 116      19.374 -17.598  36.792  1.00 51.54           N  
ATOM    824  CA  ILE A 116      20.189 -16.415  36.848  1.00 51.54           C  
ATOM    825  C   ILE A 116      20.059 -15.664  35.557  1.00 51.54           C  
ATOM    826  O   ILE A 116      20.027 -14.435  35.545  1.00 51.54           O  
ATOM    827  CB  ILE A 116      21.644 -16.694  37.092  1.00 51.54           C  
ATOM    828  CG1 ILE A 116      21.822 -17.428  38.434  1.00 51.54           C  
ATOM    829  CG2 ILE A 116      22.394 -15.350  37.041  1.00 51.54           C  
ATOM    830  CD1 ILE A 116      23.215 -18.020  38.624  1.00 51.54           C  
ATOM    831  N   ALA A 117      19.994 -16.389  34.424  1.00 34.34           N  
ATOM    832  CA  ALA A 117      19.924 -15.755  33.137  1.00 34.34           C  
ATOM    833  C   ALA A 117      18.685 -14.915  33.051  1.00 34.34           C  
ATOM    834  O   ALA A 117      18.727 -13.786  32.564  1.00 34.34           O  
ATOM    835  CB  ALA A 117      19.873 -16.768  31.980  1.00 34.34           C  
ATOM    836  N   ILE A 118      17.542 -15.434  33.537  1.00 91.97           N  
ATOM    837  CA  ILE A 118      16.327 -14.681  33.419  1.00 91.97           C  
ATOM    838  C   ILE A 118      16.477 -13.423  34.225  1.00 91.97           C  
ATOM    839  O   ILE A 118      16.088 -12.342  33.783  1.00 91.97           O  
ATOM    840  CB  ILE A 118      15.109 -15.449  33.852  1.00 91.97           C  
ATOM    841  CG1 ILE A 118      13.845 -14.813  33.260  1.00 91.97           C  
ATOM    842  CG2 ILE A 118      15.091 -15.549  35.384  1.00 91.97           C  
ATOM    843  CD1 ILE A 118      12.621 -15.724  33.337  1.00 91.97           C  
ATOM    844  N   LEU A 119      17.070 -13.540  35.432  1.00 41.19           N  
ATOM    845  CA  LEU A 119      17.245 -12.429  36.330  1.00 41.19           C  
ATOM    846  C   LEU A 119      18.190 -11.430  35.735  1.00 41.19           C  
ATOM    847  O   LEU A 119      17.984 -10.224  35.875  1.00 41.19           O  
ATOM    848  CB  LEU A 119      17.834 -12.842  37.692  1.00 41.19           C  
ATOM    849  CG  LEU A 119      16.927 -13.780  38.509  1.00 41.19           C  
ATOM    850  CD1 LEU A 119      17.580 -14.142  39.853  1.00 41.19           C  
ATOM    851  CD2 LEU A 119      15.508 -13.205  38.661  1.00 41.19           C  
ATOM    852  N   ALA A 120      19.261 -11.899  35.065  1.00 27.96           N  
ATOM    853  CA  ALA A 120      20.236 -11.006  34.503  1.00 27.96           C  
ATOM    854  C   ALA A 120      19.566 -10.146  33.479  1.00 27.96           C  
ATOM    855  O   ALA A 120      19.857  -8.955  33.370  1.00 27.96           O  
ATOM    856  CB  ALA A 120      21.387 -11.748  33.800  1.00 27.96           C  
ATOM    857  N   GLY A 121      18.655 -10.734  32.684  1.00 19.35           N  
ATOM    858  CA  GLY A 121      17.974  -9.967  31.680  1.00 19.35           C  
ATOM    859  C   GLY A 121      17.156  -8.906  32.349  1.00 19.35           C  
ATOM    860  O   GLY A 121      17.123  -7.760  31.904  1.00 19.35           O  
ATOM    861  N   ASP A 122      16.471  -9.268  33.450  1.00 32.35           N  
ATOM    862  CA  ASP A 122      15.612  -8.344  34.135  1.00 32.35           C  
ATOM    863  C   ASP A 122      16.440  -7.218  34.670  1.00 32.35           C  
ATOM    864  O   ASP A 122      16.039  -6.057  34.602  1.00 32.35           O  
ATOM    865  CB  ASP A 122      14.881  -8.982  35.327  1.00 32.35           C  
ATOM    866  CG  ASP A 122      13.869  -9.984  34.786  1.00 32.35           C  
ATOM    867  OD1 ASP A 122      13.768 -10.111  33.536  1.00 32.35           O  
ATOM    868  OD2 ASP A 122      13.182 -10.632  35.618  1.00 32.35           O1-
ATOM    869  N   GLY A 123      17.627  -7.538  35.216  1.00 20.51           N  
ATOM    870  CA  GLY A 123      18.480  -6.547  35.806  1.00 20.51           C  
ATOM    871  C   GLY A 123      18.930  -5.567  34.765  1.00 20.51           C  
ATOM    872  O   GLY A 123      19.015  -4.368  35.032  1.00 20.51           O  
ATOM    873  N   LEU A 124      19.261  -6.057  33.554  1.00 48.49           N  
ATOM    874  CA  LEU A 124      19.735  -5.208  32.493  1.00 48.49           C  
ATOM    875  C   LEU A 124      18.656  -4.256  32.072  1.00 48.49           C  
ATOM    876  O   LEU A 124      18.923  -3.081  31.821  1.00 48.49           O  
ATOM    877  CB  LEU A 124      20.165  -6.003  31.244  1.00 48.49           C  
ATOM    878  CG  LEU A 124      21.459  -6.825  31.412  1.00 48.49           C  
ATOM    879  CD1 LEU A 124      21.805  -7.577  30.116  1.00 48.49           C  
ATOM    880  CD2 LEU A 124      22.628  -5.945  31.895  1.00 48.49           C  
ATOM    881  N   LEU A 125      17.404  -4.738  31.974  1.00 45.97           N  
ATOM    882  CA  LEU A 125      16.314  -3.916  31.532  1.00 45.97           C  
ATOM    883  C   LEU A 125      16.111  -2.811  32.526  1.00 45.97           C  
ATOM    884  O   LEU A 125      15.941  -1.649  32.155  1.00 45.97           O  
ATOM    885  CB  LEU A 125      15.010  -4.728  31.411  1.00 45.97           C  
ATOM    886  CG  LEU A 125      13.797  -3.960  30.862  1.00 45.97           C  
ATOM    887  CD1 LEU A 125      14.068  -3.440  29.443  1.00 45.97           C  
ATOM    888  CD2 LEU A 125      12.531  -4.833  30.920  1.00 45.97           C  
ATOM    889  N   ALA A 126      16.144  -3.143  33.829  1.00 27.35           N  
ATOM    890  CA  ALA A 126      15.934  -2.166  34.862  1.00 27.35           C  
ATOM    891  C   ALA A 126      17.031  -1.144  34.813  1.00 27.35           C  
ATOM    892  O   ALA A 126      16.783   0.055  34.927  1.00 27.35           O  
ATOM    893  CB  ALA A 126      15.957  -2.787  36.270  1.00 27.35           C  
ATOM    894  N   TYR A 127      18.278  -1.605  34.610  1.00 77.80           N  
ATOM    895  CA  TYR A 127      19.455  -0.781  34.655  1.00 77.80           C  
ATOM    896  C   TYR A 127      19.403   0.235  33.560  1.00 77.80           C  
ATOM    897  O   TYR A 127      19.844   1.370  33.735  1.00 77.80           O  
ATOM    898  CB  TYR A 127      20.748  -1.608  34.490  1.00 77.80           C  
ATOM    899  CG  TYR A 127      21.911  -0.768  34.904  1.00 77.80           C  
ATOM    900  CD1 TYR A 127      22.004  -0.310  36.199  1.00 77.80           C  
ATOM    901  CD2 TYR A 127      22.934  -0.479  34.030  1.00 77.80           C  
ATOM    902  CE1 TYR A 127      23.072   0.452  36.612  1.00 77.80           C  
ATOM    903  CE2 TYR A 127      24.006   0.282  34.436  1.00 77.80           C  
ATOM    904  CZ  TYR A 127      24.079   0.753  35.725  1.00 77.80           C  
ATOM    905  OH  TYR A 127      25.184   1.528  36.134  1.00 77.80           O  
ATOM    906  N   ALA A 128      18.856  -0.140  32.395  1.00 38.43           N  
ATOM    907  CA  ALA A 128      18.857   0.757  31.281  1.00 38.43           C  
ATOM    908  C   ALA A 128      18.157   2.026  31.670  1.00 38.43           C  
ATOM    909  O   ALA A 128      18.636   3.115  31.359  1.00 38.43           O  
ATOM    910  CB  ALA A 128      18.126   0.186  30.059  1.00 38.43           C  
ATOM    911  N   PHE A 129      17.015   1.930  32.371  1.00 67.10           N  
ATOM    912  CA  PHE A 129      16.266   3.095  32.738  1.00 67.10           C  
ATOM    913  C   PHE A 129      16.996   3.924  33.755  1.00 67.10           C  
ATOM    914  O   PHE A 129      16.971   5.152  33.680  1.00 67.10           O  
ATOM    915  CB  PHE A 129      14.875   2.716  33.246  1.00 67.10           C  
ATOM    916  CG  PHE A 129      14.277   2.116  32.024  1.00 67.10           C  
ATOM    917  CD1 PHE A 129      13.643   2.910  31.106  1.00 67.10           C  
ATOM    918  CD2 PHE A 129      14.386   0.766  31.782  1.00 67.10           C  
ATOM    919  CE1 PHE A 129      13.093   2.375  29.965  1.00 67.10           C  
ATOM    920  CE2 PHE A 129      13.838   0.222  30.638  1.00 67.10           C  
ATOM    921  CZ  PHE A 129      13.193   1.024  29.729  1.00 67.10           C  
ATOM    922  N   GLU A 130      17.657   3.288  34.745  1.00 86.19           N  
ATOM    923  CA  GLU A 130      18.358   4.033  35.753  1.00 86.19           C  
ATOM    924  C   GLU A 130      19.464   4.812  35.116  1.00 86.19           C  
ATOM    925  O   GLU A 130      19.664   5.993  35.397  1.00 86.19           O  
ATOM    926  CB  GLU A 130      19.106   3.160  36.773  1.00 86.19           C  
ATOM    927  CG  GLU A 130      18.241   2.443  37.800  1.00 86.19           C  
ATOM    928  CD  GLU A 130      19.168   1.505  38.566  1.00 86.19           C  
ATOM    929  OE1 GLU A 130      19.375   0.361  38.092  1.00 86.19           O  
ATOM    930  OE2 GLU A 130      19.699   1.929  39.633  1.00 86.19           O1-
ATOM    931  N   TYR A 131      20.199   4.145  34.211  1.00 95.67           N  
ATOM    932  CA  TYR A 131      21.409   4.650  33.630  1.00 95.67           C  
ATOM    933  C   TYR A 131      21.114   5.892  32.853  1.00 95.67           C  
ATOM    934  O   TYR A 131      21.858   6.868  32.935  1.00 95.67           O  
ATOM    935  CB  TYR A 131      21.994   3.600  32.674  1.00 95.67           C  
ATOM    936  CG  TYR A 131      23.423   3.849  32.349  1.00 95.67           C  
ATOM    937  CD1 TYR A 131      24.402   3.543  33.267  1.00 95.67           C  
ATOM    938  CD2 TYR A 131      23.782   4.345  31.119  1.00 95.67           C  
ATOM    939  CE1 TYR A 131      25.727   3.738  32.958  1.00 95.67           C  
ATOM    940  CE2 TYR A 131      25.105   4.542  30.807  1.00 95.67           C  
ATOM    941  CZ  TYR A 131      26.078   4.251  31.731  1.00 95.67           C  
ATOM    942  OH  TYR A 131      27.439   4.454  31.415  1.00 95.67           O  
ATOM    943  N   VAL A 132      20.011   5.889  32.081  0.50 49.26           N  
ATOM    944  CA  VAL A 132      19.698   7.008  31.243  0.50 49.26           C  
ATOM    945  C   VAL A 132      19.508   8.224  32.093  0.50 49.26           C  
ATOM    946  O   VAL A 132      20.065   9.273  31.801  0.50 49.26           O  
ATOM    947  CB  VAL A 132      18.440   6.822  30.441  0.50 49.26           C  
ATOM    948  CG1 VAL A 132      18.194   8.118  29.652  0.50 49.26           C  
ATOM    949  CG2 VAL A 132      18.591   5.591  29.531  0.50 49.26           C  
ATOM    950  N   VAL A 133      18.721   8.111  33.179  1.00107.29           N  
ATOM    951  CA  VAL A 133      18.418   9.260  33.988  1.00107.29           C  
ATOM    952  C   VAL A 133      19.631   9.769  34.713  1.00107.29           C  
ATOM    953  O   VAL A 133      19.911  10.965  34.702  1.00107.29           O  
ATOM    954  CB  VAL A 133      17.312   8.998  34.983  1.00107.29           C  
ATOM    955  CG1 VAL A 133      17.809   8.049  36.084  1.00107.29           C  
ATOM    956  CG2 VAL A 133      16.782  10.343  35.500  1.00107.29           C  
ATOM    957  N   THR A 134      20.406   8.864  35.336  1.00126.27           N  
ATOM    958  CA  THR A 134      21.513   9.242  36.169  1.00126.27           C  
ATOM    959  C   THR A 134      22.590   9.966  35.402  1.00126.27           C  
ATOM    960  O   THR A 134      23.088  10.990  35.863  1.00126.27           O  
ATOM    961  CB  THR A 134      22.091   8.032  36.853  1.00126.27           C  
ATOM    962  CG2 THR A 134      22.486   6.973  35.809  1.00126.27           C  
ATOM    963  OG1 THR A 134      23.194   8.395  37.663  1.00126.27           O  
ATOM    964  N   HIS A 135      22.994   9.440  34.230  1.00151.70           N  
ATOM    965  CA  HIS A 135      24.077   9.970  33.437  1.00151.70           C  
ATOM    966  C   HIS A 135      23.776  11.170  32.567  1.00151.70           C  
ATOM    967  O   HIS A 135      24.706  11.809  32.084  1.00151.70           O  
ATOM    968  CB  HIS A 135      24.803   8.908  32.600  1.00151.70           C  
ATOM    969  CG  HIS A 135      25.558   8.003  33.518  1.00151.70           C  
ATOM    970  CD2 HIS A 135      25.851   6.683  33.433  1.00151.70           C  
ATOM    971  ND1 HIS A 135      26.132   8.433  34.692  1.00151.70           N  
ATOM    972  CE1 HIS A 135      26.737   7.358  35.253  1.00151.70           C  
ATOM    973  NE2 HIS A 135      26.594   6.270  34.524  1.00151.70           N  
ATOM    974  N   THR A 136      22.502  11.427  32.220  1.00240.47           N  
ATOM    975  CA  THR A 136      22.068  12.490  31.334  1.00240.47           C  
ATOM    976  C   THR A 136      21.740  13.844  31.911  1.00240.47           C  
ATOM    977  O   THR A 136      20.942  14.503  31.251  1.00240.47           O  
ATOM    978  CB  THR A 136      21.016  12.153  30.316  1.00240.47           C  
ATOM    979  CG2 THR A 136      21.599  11.141  29.322  1.00240.47           C  
ATOM    980  OG1 THR A 136      19.839  11.673  30.931  1.00240.47           O  
ATOM    981  N   PRO A 137      22.139  14.305  33.072  1.00 97.92           N  
ATOM    982  CA  PRO A 137      21.648  15.569  33.595  1.00 97.92           C  
ATOM    983  C   PRO A 137      21.643  16.739  32.629  1.00 97.92           C  
ATOM    984  O   PRO A 137      20.900  17.685  32.877  1.00 97.92           O  
ATOM    985  CB  PRO A 137      22.543  15.880  34.790  1.00 97.92           C  
ATOM    986  CG  PRO A 137      23.884  15.243  34.393  1.00 97.92           C  
ATOM    987  CD  PRO A 137      23.476  14.017  33.559  1.00 97.92           C  
ATOM    988  N   GLN A 138      22.467  16.725  31.561  1.00160.60           N  
ATOM    989  CA  GLN A 138      22.540  17.806  30.606  1.00160.60           C  
ATOM    990  C   GLN A 138      21.261  17.922  29.818  1.00160.60           C  
ATOM    991  O   GLN A 138      20.869  19.019  29.427  1.00160.60           O  
ATOM    992  CB  GLN A 138      23.604  17.596  29.518  1.00160.60           C  
ATOM    993  CG  GLN A 138      24.975  17.170  30.025  1.00160.60           C  
ATOM    994  CD  GLN A 138      25.050  15.662  29.836  1.00160.60           C  
ATOM    995  NE2 GLN A 138      25.963  15.217  28.932  1.00160.60           N  
ATOM    996  OE1 GLN A 138      24.308  14.903  30.456  1.00160.60           O  
ATOM    997  N   ALA A 139      20.596  16.788  29.522  1.00 45.77           N  
ATOM    998  CA  ALA A 139      19.451  16.777  28.647  1.00 45.77           C  
ATOM    999  C   ALA A 139      18.299  17.537  29.226  1.00 45.77           C  
ATOM   1000  O   ALA A 139      18.184  17.706  30.438  1.00 45.77           O  
ATOM   1001  CB  ALA A 139      18.945  15.358  28.323  1.00 45.77           C  
ATOM   1002  N   ASP A 140      17.419  18.051  28.338  1.00 51.01           N  
ATOM   1003  CA  ASP A 140      16.239  18.724  28.799  1.00 51.01           C  
ATOM   1004  C   ASP A 140      15.417  17.666  29.462  1.00 51.01           C  
ATOM   1005  O   ASP A 140      15.316  16.548  28.959  1.00 51.01           O  
ATOM   1006  CB  ASP A 140      15.388  19.335  27.672  1.00 51.01           C  
ATOM   1007  CG  ASP A 140      14.226  20.078  28.317  1.00 51.01           C  
ATOM   1008  OD1 ASP A 140      14.482  21.146  28.938  1.00 51.01           O  
ATOM   1009  OD2 ASP A 140      13.073  19.588  28.203  1.00 51.01           O1-
ATOM   1010  N   PRO A 141      14.830  17.977  30.585  1.00 66.68           N  
ATOM   1011  CA  PRO A 141      14.087  16.980  31.298  1.00 66.68           C  
ATOM   1012  C   PRO A 141      12.914  16.424  30.561  1.00 66.68           C  
ATOM   1013  O   PRO A 141      12.656  15.229  30.691  1.00 66.68           O  
ATOM   1014  CB  PRO A 141      13.748  17.604  32.650  1.00 66.68           C  
ATOM   1015  CG  PRO A 141      14.921  18.573  32.892  1.00 66.68           C  
ATOM   1016  CD  PRO A 141      15.385  18.980  31.480  1.00 66.68           C  
ATOM   1017  N   GLN A 142      12.182  17.251  29.795  1.00 46.99           N  
ATOM   1018  CA  GLN A 142      11.042  16.728  29.102  1.00 46.99           C  
ATOM   1019  C   GLN A 142      11.508  15.785  28.041  1.00 46.99           C  
ATOM   1020  O   GLN A 142      10.899  14.740  27.820  1.00 46.99           O  
ATOM   1021  CB  GLN A 142      10.163  17.812  28.461  1.00 46.99           C  
ATOM   1022  CG  GLN A 142       9.432  18.649  29.509  1.00 46.99           C  
ATOM   1023  CD  GLN A 142       8.571  17.690  30.320  1.00 46.99           C  
ATOM   1024  NE2 GLN A 142       8.160  16.559  29.686  1.00 46.99           N  
ATOM   1025  OE1 GLN A 142       8.278  17.933  31.490  1.00 46.99           O  
ATOM   1026  N   ALA A 143      12.613  16.130  27.356  1.00 25.08           N  
ATOM   1027  CA  ALA A 143      13.123  15.312  26.293  1.00 25.08           C  
ATOM   1028  C   ALA A 143      13.523  13.984  26.857  1.00 25.08           C  
ATOM   1029  O   ALA A 143      13.263  12.940  26.259  1.00 25.08           O  
ATOM   1030  CB  ALA A 143      14.367  15.924  25.625  1.00 25.08           C  
ATOM   1031  N   LEU A 144      14.165  13.992  28.039  1.00 47.38           N  
ATOM   1032  CA  LEU A 144      14.645  12.781  28.639  1.00 47.38           C  
ATOM   1033  C   LEU A 144      13.477  11.909  28.984  1.00 47.38           C  
ATOM   1034  O   LEU A 144      13.532  10.692  28.809  1.00 47.38           O  
ATOM   1035  CB  LEU A 144      15.458  13.039  29.918  1.00 47.38           C  
ATOM   1036  CG  LEU A 144      16.094  11.771  30.510  1.00 47.38           C  
ATOM   1037  CD1 LEU A 144      17.109  11.155  29.533  1.00 47.38           C  
ATOM   1038  CD2 LEU A 144      16.696  12.046  31.897  1.00 47.38           C  
ATOM   1039  N   LEU A 145      12.377  12.505  29.481  1.00 42.66           N  
ATOM   1040  CA  LEU A 145      11.224  11.726  29.835  1.00 42.66           C  
ATOM   1041  C   LEU A 145      10.696  11.080  28.594  1.00 42.66           C  
ATOM   1042  O   LEU A 145      10.242   9.938  28.630  1.00 42.66           O  
ATOM   1043  CB  LEU A 145      10.092  12.537  30.494  1.00 42.66           C  
ATOM   1044  CG  LEU A 145      10.436  13.016  31.919  1.00 42.66           C  
ATOM   1045  CD1 LEU A 145       9.261  13.767  32.564  1.00 42.66           C  
ATOM   1046  CD2 LEU A 145      10.937  11.851  32.789  1.00 42.66           C  
ATOM   1047  N   GLN A 146      10.752  11.798  27.456  0.60 35.19           N  
ATOM   1048  CA  GLN A 146      10.258  11.272  26.216  0.60 35.19           C  
ATOM   1049  C   GLN A 146      11.066  10.059  25.866  0.60 35.19           C  
ATOM   1050  O   GLN A 146      10.525   9.067  25.379  0.60 35.19           O  
ATOM   1051  CB  GLN A 146      10.386  12.268  25.054  0.60 35.19           C  
ATOM   1052  CG  GLN A 146       9.560  13.540  25.253  0.60 35.19           C  
ATOM   1053  CD  GLN A 146       9.777  14.425  24.037  0.60 35.19           C  
ATOM   1054  NE2 GLN A 146       9.478  13.877  22.830  0.60 35.19           N  
ATOM   1055  OE1 GLN A 146      10.197  15.579  24.156  0.60 35.19           O  
ATOM   1056  N   VAL A 147      12.391  10.107  26.105  1.00 34.25           N  
ATOM   1057  CA  VAL A 147      13.240   8.992  25.790  1.00 34.25           C  
ATOM   1058  C   VAL A 147      12.816   7.810  26.610  1.00 34.25           C  
ATOM   1059  O   VAL A 147      12.704   6.699  26.094  1.00 34.25           O  
ATOM   1060  CB  VAL A 147      14.685   9.266  26.097  1.00 34.25           C  
ATOM   1061  CG1 VAL A 147      15.497   7.982  25.855  1.00 34.25           C  
ATOM   1062  CG2 VAL A 147      15.143  10.465  25.249  1.00 34.25           C  
ATOM   1063  N   ILE A 148      12.554   8.014  27.917  0.50 94.36           N  
ATOM   1064  CA  ILE A 148      12.169   6.918  28.763  0.50 94.36           C  
ATOM   1065  C   ILE A 148      10.867   6.331  28.303  0.50 94.36           C  
ATOM   1066  O   ILE A 148      10.720   5.110  28.272  0.50 94.36           O  
ATOM   1067  CB  ILE A 148      12.088   7.272  30.223  0.50 94.36           C  
ATOM   1068  CG1 ILE A 148      13.503   7.398  30.828  0.50 94.36           C  
ATOM   1069  CG2 ILE A 148      11.227   6.208  30.924  0.50 94.36           C  
ATOM   1070  CD1 ILE A 148      14.366   8.507  30.245  0.50 94.36           C  
ATOM   1071  N   ALA A 149       9.884   7.168  27.924  1.00 22.92           N  
ATOM   1072  CA  ALA A 149       8.620   6.634  27.497  1.00 22.92           C  
ATOM   1073  C   ALA A 149       8.848   5.795  26.276  1.00 22.92           C  
ATOM   1074  O   ALA A 149       8.270   4.717  26.137  1.00 22.92           O  
ATOM   1075  CB  ALA A 149       7.596   7.718  27.116  1.00 22.92           C  
ATOM   1076  N   ARG A 150       9.710   6.274  25.360  1.00 82.56           N  
ATOM   1077  CA  ARG A 150       9.979   5.599  24.121  1.00 82.56           C  
ATOM   1078  C   ARG A 150      10.601   4.267  24.404  1.00 82.56           C  
ATOM   1079  O   ARG A 150      10.235   3.267  23.790  1.00 82.56           O  
ATOM   1080  CB  ARG A 150      10.946   6.396  23.228  1.00 82.56           C  
ATOM   1081  CG  ARG A 150      11.263   5.724  21.890  1.00 82.56           C  
ATOM   1082  CD  ARG A 150      10.026   5.493  21.023  1.00 82.56           C  
ATOM   1083  NE  ARG A 150      10.494   5.127  19.659  1.00 82.56           N  
ATOM   1084  CZ  ARG A 150      10.618   6.097  18.711  1.00 82.56           C  
ATOM   1085  NH1 ARG A 150      10.290   7.389  19.008  1.00 82.56           N1+
ATOM   1086  NH2 ARG A 150      11.059   5.779  17.459  1.00 82.56           N  
ATOM   1087  N   LEU A 151      11.559   4.210  25.349  1.00 50.87           N  
ATOM   1088  CA  LEU A 151      12.216   2.967  25.634  1.00 50.87           C  
ATOM   1089  C   LEU A 151      11.239   1.980  26.198  1.00 50.87           C  
ATOM   1090  O   LEU A 151      11.257   0.808  25.826  1.00 50.87           O  
ATOM   1091  CB  LEU A 151      13.388   3.089  26.626  1.00 50.87           C  
ATOM   1092  CG  LEU A 151      14.614   3.809  26.037  1.00 50.87           C  
ATOM   1093  CD1 LEU A 151      15.767   3.871  27.051  1.00 50.87           C  
ATOM   1094  CD2 LEU A 151      15.037   3.177  24.701  1.00 50.87           C  
ATOM   1095  N   GLY A 152      10.353   2.417  27.115  1.00 18.09           N  
ATOM   1096  CA  GLY A 152       9.429   1.499  27.727  1.00 18.09           C  
ATOM   1097  C   GLY A 152       8.505   0.943  26.689  1.00 18.09           C  
ATOM   1098  O   GLY A 152       8.205  -0.250  26.684  1.00 18.09           O  
ATOM   1099  N   ARG A 153       8.021   1.813  25.785  0.50 82.36           N  
ATOM   1100  CA  ARG A 153       7.096   1.439  24.754  0.50 82.36           C  
ATOM   1101  C   ARG A 153       7.760   0.461  23.834  0.50 82.36           C  
ATOM   1102  O   ARG A 153       7.155  -0.522  23.411  0.50 82.36           O  
ATOM   1103  CB  ARG A 153       6.657   2.661  23.922  0.50 82.36           C  
ATOM   1104  CG  ARG A 153       5.675   2.341  22.795  0.50 82.36           C  
ATOM   1105  CD  ARG A 153       5.035   3.570  22.137  0.50 82.36           C  
ATOM   1106  NE  ARG A 153       6.114   4.539  21.788  0.50 82.36           N  
ATOM   1107  CZ  ARG A 153       6.288   5.666  22.542  0.50 82.36           C  
ATOM   1108  NH1 ARG A 153       5.462   5.918  23.600  0.50 82.36           N1+
ATOM   1109  NH2 ARG A 153       7.278   6.551  22.228  0.50 82.36           N  
ATOM   1110  N   THR A 154       9.042   0.709  23.516  1.00 44.49           N  
ATOM   1111  CA  THR A 154       9.772  -0.088  22.572  1.00 44.49           C  
ATOM   1112  C   THR A 154       9.916  -1.501  23.052  1.00 44.49           C  
ATOM   1113  O   THR A 154       9.788  -2.433  22.262  1.00 44.49           O  
ATOM   1114  CB  THR A 154      11.156   0.437  22.327  1.00 44.49           C  
ATOM   1115  CG2 THR A 154      11.853  -0.464  21.294  1.00 44.49           C  
ATOM   1116  OG1 THR A 154      11.091   1.772  21.846  1.00 44.49           O  
ATOM   1117  N   VAL A 155      10.240  -1.695  24.345  1.00130.24           N  
ATOM   1118  CA  VAL A 155      10.467  -3.009  24.888  1.00130.24           C  
ATOM   1119  C   VAL A 155       9.210  -3.816  25.082  1.00130.24           C  
ATOM   1120  O   VAL A 155       9.247  -5.037  24.945  1.00130.24           O  
ATOM   1121  CB  VAL A 155      11.235  -3.018  26.182  1.00130.24           C  
ATOM   1122  CG1 VAL A 155      12.660  -2.520  25.904  1.00130.24           C  
ATOM   1123  CG2 VAL A 155      10.495  -2.176  27.228  1.00130.24           C  
ATOM   1124  N   GLY A 156       8.066  -3.170  25.385  1.00 44.06           N  
ATOM   1125  CA  GLY A 156       6.891  -3.873  25.839  1.00 44.06           C  
ATOM   1126  C   GLY A 156       6.081  -4.500  24.742  1.00 44.06           C  
ATOM   1127  O   GLY A 156       6.572  -4.803  23.656  1.00 44.06           O  
ATOM   1128  N   ALA A 157       4.778  -4.703  25.047  1.00 43.16           N  
ATOM   1129  CA  ALA A 157       3.818  -5.412  24.241  1.00 43.16           C  
ATOM   1130  C   ALA A 157       3.689  -4.762  22.902  1.00 43.16           C  
ATOM   1131  O   ALA A 157       3.476  -5.433  21.895  1.00 43.16           O  
ATOM   1132  CB  ALA A 157       2.419  -5.445  24.879  1.00 43.16           C  
ATOM   1133  N   ALA A 158       3.757  -3.426  22.874  1.00 57.81           N  
ATOM   1134  CA  ALA A 158       3.679  -2.636  21.680  1.00 57.81           C  
ATOM   1135  C   ALA A 158       4.880  -2.879  20.815  1.00 57.81           C  
ATOM   1136  O   ALA A 158       4.819  -2.657  19.607  1.00 57.81           O  
ATOM   1137  CB  ALA A 158       3.628  -1.126  21.971  1.00 57.81           C  
ATOM   1138  N   GLY A 159       6.032  -3.230  21.424  1.00 47.30           N  
ATOM   1139  CA  GLY A 159       7.263  -3.372  20.692  1.00 47.30           C  
ATOM   1140  C   GLY A 159       7.788  -4.779  20.683  1.00 47.30           C  
ATOM   1141  O   GLY A 159       7.130  -5.717  20.234  1.00 47.30           O  
ATOM   1142  N   LEU A 160       9.030  -4.925  21.201  1.00110.98           N  
ATOM   1143  CA  LEU A 160       9.840  -6.113  21.129  1.00110.98           C  
ATOM   1144  C   LEU A 160       9.151  -7.287  21.761  1.00110.98           C  
ATOM   1145  O   LEU A 160       9.130  -8.367  21.173  1.00110.98           O  
ATOM   1146  CB  LEU A 160      11.215  -5.905  21.812  1.00110.98           C  
ATOM   1147  CG  LEU A 160      12.290  -7.011  21.637  1.00110.98           C  
ATOM   1148  CD1 LEU A 160      13.589  -6.591  22.345  1.00110.98           C  
ATOM   1149  CD2 LEU A 160      11.838  -8.408  22.097  1.00110.98           C  
ATOM   1150  N   VAL A 161       8.567  -7.129  22.963  1.00 28.26           N  
ATOM   1151  CA  VAL A 161       7.941  -8.250  23.610  1.00 28.26           C  
ATOM   1152  C   VAL A 161       6.812  -8.731  22.757  1.00 28.26           C  
ATOM   1153  O   VAL A 161       6.625  -9.935  22.582  1.00 28.26           O  
ATOM   1154  CB  VAL A 161       7.384  -7.910  24.963  1.00 28.26           C  
ATOM   1155  CG1 VAL A 161       6.575  -9.113  25.476  1.00 28.26           C  
ATOM   1156  CG2 VAL A 161       8.550  -7.516  25.888  1.00 28.26           C  
ATOM   1157  N   GLY A 162       6.028  -7.796  22.195  1.00 17.13           N  
ATOM   1158  CA  GLY A 162       4.911  -8.156  21.369  1.00 17.13           C  
ATOM   1159  C   GLY A 162       5.426  -8.898  20.178  1.00 17.13           C  
ATOM   1160  O   GLY A 162       4.811  -9.861  19.725  1.00 17.13           O  
ATOM   1161  N   GLY A 163       6.571  -8.454  19.631  1.00 20.87           N  
ATOM   1162  CA  GLY A 163       7.135  -9.064  18.465  1.00 20.87           C  
ATOM   1163  C   GLY A 163       7.492 -10.480  18.778  1.00 20.87           C  
ATOM   1164  O   GLY A 163       7.321 -11.367  17.944  1.00 20.87           O  
ATOM   1165  N   GLN A 164       8.016 -10.728  19.991  1.00113.98           N  
ATOM   1166  CA  GLN A 164       8.435 -12.050  20.339  1.00113.98           C  
ATOM   1167  C   GLN A 164       7.232 -12.948  20.344  1.00113.98           C  
ATOM   1168  O   GLN A 164       7.301 -14.083  19.874  1.00113.98           O  
ATOM   1169  CB  GLN A 164       9.116 -12.112  21.713  1.00113.98           C  
ATOM   1170  CG  GLN A 164       9.928 -13.389  21.898  1.00113.98           C  
ATOM   1171  CD  GLN A 164      11.074 -13.342  20.897  1.00113.98           C  
ATOM   1172  NE2 GLN A 164      11.750 -14.503  20.700  1.00113.98           N  
ATOM   1173  OE1 GLN A 164      11.359 -12.305  20.300  1.00113.98           O  
ATOM   1174  N   VAL A 165       6.091 -12.458  20.867  1.00 29.58           N  
ATOM   1175  CA  VAL A 165       4.879 -13.228  20.935  1.00 29.58           C  
ATOM   1176  C   VAL A 165       4.418 -13.543  19.547  1.00 29.58           C  
ATOM   1177  O   VAL A 165       4.023 -14.671  19.254  1.00 29.58           O  
ATOM   1178  CB  VAL A 165       3.753 -12.491  21.597  1.00 29.58           C  
ATOM   1179  CG1 VAL A 165       2.481 -13.350  21.496  1.00 29.58           C  
ATOM   1180  CG2 VAL A 165       4.168 -12.152  23.038  1.00 29.58           C  
ATOM   1181  N   LEU A 166       4.470 -12.542  18.649  1.00 45.63           N  
ATOM   1182  CA  LEU A 166       4.014 -12.692  17.297  1.00 45.63           C  
ATOM   1183  C   LEU A 166       4.842 -13.746  16.638  1.00 45.63           C  
ATOM   1184  O   LEU A 166       4.327 -14.554  15.868  1.00 45.63           O  
ATOM   1185  CB  LEU A 166       4.186 -11.403  16.477  1.00 45.63           C  
ATOM   1186  CG  LEU A 166       3.268 -10.253  16.925  1.00 45.63           C  
ATOM   1187  CD1 LEU A 166       3.501  -8.994  16.076  1.00 45.63           C  
ATOM   1188  CD2 LEU A 166       1.792 -10.690  16.927  1.00 45.63           C  
ATOM   1189  N   ASP A 167       6.158 -13.757  16.922  1.00 46.68           N  
ATOM   1190  CA  ASP A 167       7.052 -14.703  16.321  1.00 46.68           C  
ATOM   1191  C   ASP A 167       6.657 -16.092  16.732  1.00 46.68           C  
ATOM   1192  O   ASP A 167       6.591 -16.995  15.898  1.00 46.68           O  
ATOM   1193  CB  ASP A 167       8.507 -14.486  16.770  1.00 46.68           C  
ATOM   1194  CG  ASP A 167       9.413 -15.367  15.924  1.00 46.68           C  
ATOM   1195  OD1 ASP A 167       8.894 -16.014  14.976  1.00 46.68           O  
ATOM   1196  OD2 ASP A 167      10.637 -15.405  16.221  1.00 46.68           O1-
ATOM   1197  N   LEU A 168       6.361 -16.306  18.029  1.00104.20           N  
ATOM   1198  CA  LEU A 168       6.003 -17.623  18.480  1.00104.20           C  
ATOM   1199  C   LEU A 168       4.712 -18.048  17.855  1.00104.20           C  
ATOM   1200  O   LEU A 168       4.521 -19.223  17.551  1.00104.20           O  
ATOM   1201  CB  LEU A 168       5.892 -17.777  20.004  1.00104.20           C  
ATOM   1202  CG  LEU A 168       7.261 -17.895  20.697  1.00104.20           C  
ATOM   1203  CD1 LEU A 168       8.083 -16.605  20.592  1.00104.20           C  
ATOM   1204  CD2 LEU A 168       7.102 -18.400  22.136  1.00104.20           C  
ATOM   1205  N   GLU A 169       3.788 -17.102  17.641  1.00 49.15           N  
ATOM   1206  CA  GLU A 169       2.501 -17.398  17.083  1.00 49.15           C  
ATOM   1207  C   GLU A 169       2.690 -17.937  15.696  1.00 49.15           C  
ATOM   1208  O   GLU A 169       1.908 -18.769  15.239  1.00 49.15           O  
ATOM   1209  CB  GLU A 169       1.604 -16.154  16.942  1.00 49.15           C  
ATOM   1210  CG  GLU A 169       1.144 -15.541  18.265  1.00 49.15           C  
ATOM   1211  CD  GLU A 169       0.223 -14.372  17.934  1.00 49.15           C  
ATOM   1212  OE1 GLU A 169       0.112 -14.035  16.725  1.00 49.15           O  
ATOM   1213  OE2 GLU A 169      -0.385 -13.804  18.881  1.00 49.15           O1-
ATOM   1214  N   SER A 170       3.734 -17.462  14.989  1.00121.72           N  
ATOM   1215  CA  SER A 170       3.973 -17.802  13.614  1.00121.72           C  
ATOM   1216  C   SER A 170       4.079 -19.275  13.457  1.00121.72           C  
ATOM   1217  O   SER A 170       3.344 -19.831  12.647  1.00121.72           O  
ATOM   1218  CB  SER A 170       5.304 -17.246  13.082  1.00121.72           C  
ATOM   1219  OG  SER A 170       5.345 -15.839  13.229  1.00121.72           O  
ATOM   1220  N   GLU A 171       4.989 -19.905  14.241  1.00171.51           N  
ATOM   1221  CA  GLU A 171       5.329 -21.310  14.259  1.00171.51           C  
ATOM   1222  C   GLU A 171       4.882 -22.037  13.025  1.00171.51           C  
ATOM   1223  O   GLU A 171       5.039 -21.531  11.923  1.00171.51           O  
ATOM   1224  CB  GLU A 171       4.875 -22.032  15.538  1.00171.51           C  
ATOM   1225  CG  GLU A 171       5.704 -21.558  16.736  1.00171.51           C  
ATOM   1226  CD  GLU A 171       5.104 -22.095  18.023  1.00171.51           C  
ATOM   1227  OE1 GLU A 171       4.131 -22.890  17.943  1.00171.51           O  
ATOM   1228  OE2 GLU A 171       5.618 -21.715  19.109  1.00171.51           O1-
ATOM   1229  N   GLY A 172       4.286 -23.227  13.186  1.00131.72           N  
ATOM   1230  CA  GLY A 172       3.876 -24.198  12.197  1.00131.72           C  
ATOM   1231  C   GLY A 172       2.877 -23.676  11.191  1.00131.72           C  
ATOM   1232  O   GLY A 172       2.615 -24.345  10.193  1.00131.72           O  
ATOM   1233  N   ARG A 173       2.222 -22.534  11.464  1.00150.86           N  
ATOM   1234  CA  ARG A 173       1.138 -21.980  10.685  1.00150.86           C  
ATOM   1235  C   ARG A 173       1.378 -21.950   9.195  1.00150.86           C  
ATOM   1236  O   ARG A 173       2.492 -21.755   8.710  1.00150.86           O  
ATOM   1237  CB  ARG A 173       0.787 -20.543  11.102  1.00150.86           C  
ATOM   1238  CG  ARG A 173       0.420 -20.405  12.579  1.00150.86           C  
ATOM   1239  CD  ARG A 173      -0.182 -19.043  12.930  1.00150.86           C  
ATOM   1240  NE  ARG A 173      -1.616 -19.082  12.525  1.00150.86           N  
ATOM   1241  CZ  ARG A 173      -2.414 -17.991  12.709  1.00150.86           C  
ATOM   1242  NH1 ARG A 173      -1.886 -16.831  13.197  1.00150.86           N1+
ATOM   1243  NH2 ARG A 173      -3.743 -18.058  12.402  1.00150.86           N  
ATOM   1244  N   THR A 174       0.282 -22.255   8.457  1.00136.51           N  
ATOM   1245  CA  THR A 174       0.107 -22.269   7.026  1.00136.51           C  
ATOM   1246  C   THR A 174      -0.146 -20.903   6.430  1.00136.51           C  
ATOM   1247  O   THR A 174       0.203 -20.658   5.278  1.00136.51           O  
ATOM   1248  CB  THR A 174      -1.067 -23.108   6.633  1.00136.51           C  
ATOM   1249  CG2 THR A 174      -1.149 -23.122   5.101  1.00136.51           C  
ATOM   1250  OG1 THR A 174      -0.918 -24.431   7.126  1.00136.51           O  
ATOM   1251  N   ASP A 175      -0.831 -20.012   7.180  1.00 93.93           N  
ATOM   1252  CA  ASP A 175      -1.344 -18.736   6.737  1.00 93.93           C  
ATOM   1253  C   ASP A 175      -0.322 -17.665   6.466  1.00 93.93           C  
ATOM   1254  O   ASP A 175      -0.614 -16.746   5.705  1.00 93.93           O  
ATOM   1255  CB  ASP A 175      -2.413 -18.146   7.684  1.00 93.93           C  
ATOM   1256  CG  ASP A 175      -1.810 -17.845   9.049  1.00 93.93           C  
ATOM   1257  OD1 ASP A 175      -0.752 -18.442   9.383  1.00 93.93           O  
ATOM   1258  OD2 ASP A 175      -2.407 -17.010   9.780  1.00 93.93           O1-
ATOM   1259  N   ILE A 176       0.869 -17.724   7.090  1.00146.32           N  
ATOM   1260  CA  ILE A 176       1.892 -16.707   7.047  1.00146.32           C  
ATOM   1261  C   ILE A 176       2.049 -16.136   5.671  1.00146.32           C  
ATOM   1262  O   ILE A 176       2.179 -16.864   4.688  1.00146.32           O  
ATOM   1263  CB  ILE A 176       3.233 -17.228   7.475  1.00146.32           C  
ATOM   1264  CG1 ILE A 176       3.146 -17.827   8.890  1.00146.32           C  
ATOM   1265  CG2 ILE A 176       4.253 -16.083   7.353  1.00146.32           C  
ATOM   1266  CD1 ILE A 176       2.681 -16.831   9.951  1.00146.32           C  
ATOM   1267  N   THR A 177       2.037 -14.786   5.596  1.00 50.42           N  
ATOM   1268  CA  THR A 177       2.171 -14.043   4.375  1.00 50.42           C  
ATOM   1269  C   THR A 177       3.317 -13.102   4.585  1.00 50.42           C  
ATOM   1270  O   THR A 177       3.777 -12.927   5.714  1.00 50.42           O  
ATOM   1271  CB  THR A 177       0.973 -13.193   4.071  1.00 50.42           C  
ATOM   1272  CG2 THR A 177      -0.269 -14.096   3.980  1.00 50.42           C  
ATOM   1273  OG1 THR A 177       0.796 -12.226   5.096  1.00 50.42           O  
ATOM   1274  N   PRO A 178       3.816 -12.491   3.544  1.00 68.06           N  
ATOM   1275  CA  PRO A 178       4.903 -11.573   3.715  1.00 68.06           C  
ATOM   1276  C   PRO A 178       4.470 -10.427   4.567  1.00 68.06           C  
ATOM   1277  O   PRO A 178       5.301  -9.842   5.261  1.00 68.06           O  
ATOM   1278  CB  PRO A 178       5.345 -11.197   2.304  1.00 68.06           C  
ATOM   1279  CG  PRO A 178       4.987 -12.445   1.474  1.00 68.06           C  
ATOM   1280  CD  PRO A 178       3.789 -13.072   2.211  1.00 68.06           C  
ATOM   1281  N   GLU A 179       3.172 -10.088   4.519  1.00 36.72           N  
ATOM   1282  CA  GLU A 179       2.640  -9.001   5.288  1.00 36.72           C  
ATOM   1283  C   GLU A 179       2.750  -9.354   6.737  1.00 36.72           C  
ATOM   1284  O   GLU A 179       3.174  -8.537   7.555  1.00 36.72           O  
ATOM   1285  CB  GLU A 179       1.149  -8.778   4.970  1.00 36.72           C  
ATOM   1286  CG  GLU A 179       0.493  -7.614   5.711  1.00 36.72           C  
ATOM   1287  CD  GLU A 179      -0.963  -7.560   5.263  1.00 36.72           C  
ATOM   1288  OE1 GLU A 179      -1.201  -7.339   4.044  1.00 36.72           O  
ATOM   1289  OE2 GLU A 179      -1.855  -7.747   6.130  1.00 36.72           O1-
ATOM   1290  N   THR A 180       2.380 -10.602   7.086  0.50106.33           N  
ATOM   1291  CA  THR A 180       2.385 -11.021   8.457  0.50106.33           C  
ATOM   1292  C   THR A 180       3.791 -11.098   8.964  0.50106.33           C  
ATOM   1293  O   THR A 180       4.061 -10.746  10.111  0.50106.33           O  
ATOM   1294  CB  THR A 180       1.726 -12.353   8.685  0.50106.33           C  
ATOM   1295  CG2 THR A 180       2.624 -13.472   8.140  0.50106.33           C  
ATOM   1296  OG1 THR A 180       1.506 -12.548  10.072  0.50106.33           O  
ATOM   1297  N   LEU A 181       4.729 -11.576   8.124  0.70 55.21           N  
ATOM   1298  CA  LEU A 181       6.091 -11.728   8.551  0.70 55.21           C  
ATOM   1299  C   LEU A 181       6.664 -10.375   8.852  0.70 55.21           C  
ATOM   1300  O   LEU A 181       7.377 -10.193   9.838  0.70 55.21           O  
ATOM   1301  CB  LEU A 181       6.947 -12.430   7.479  0.70 55.21           C  
ATOM   1302  CG  LEU A 181       8.382 -12.764   7.924  0.70 55.21           C  
ATOM   1303  CD1 LEU A 181       8.384 -13.707   9.139  0.70 55.21           C  
ATOM   1304  CD2 LEU A 181       9.199 -13.331   6.751  0.70 55.21           C  
ATOM   1305  N   THR A 182       6.349  -9.375   8.010  1.00126.43           N  
ATOM   1306  CA  THR A 182       6.859  -8.048   8.211  1.00126.43           C  
ATOM   1307  C   THR A 182       6.309  -7.481   9.487  1.00126.43           C  
ATOM   1308  O   THR A 182       6.998  -6.748  10.195  1.00126.43           O  
ATOM   1309  CB  THR A 182       6.590  -7.133   7.052  1.00126.43           C  
ATOM   1310  CG2 THR A 182       7.381  -7.636   5.837  1.00126.43           C  
ATOM   1311  OG1 THR A 182       5.208  -7.108   6.748  1.00126.43           O  
ATOM   1312  N   PHE A 183       5.053  -7.822   9.824  1.00 57.44           N  
ATOM   1313  CA  PHE A 183       4.408  -7.330  11.012  1.00 57.44           C  
ATOM   1314  C   PHE A 183       5.212  -7.790  12.194  1.00 57.44           C  
ATOM   1315  O   PHE A 183       5.443  -7.034  13.138  1.00 57.44           O  
ATOM   1316  CB  PHE A 183       2.975  -7.890  11.119  1.00 57.44           C  
ATOM   1317  CG  PHE A 183       2.232  -7.259  12.247  1.00 57.44           C  
ATOM   1318  CD1 PHE A 183       1.757  -5.972  12.138  1.00 57.44           C  
ATOM   1319  CD2 PHE A 183       1.977  -7.967  13.399  1.00 57.44           C  
ATOM   1320  CE1 PHE A 183       1.061  -5.391  13.171  1.00 57.44           C  
ATOM   1321  CE2 PHE A 183       1.281  -7.390  14.435  1.00 57.44           C  
ATOM   1322  CZ  PHE A 183       0.822  -6.100  14.323  1.00 57.44           C  
ATOM   1323  N   ILE A 184       5.670  -9.057  12.171  1.00 45.74           N  
ATOM   1324  CA  ILE A 184       6.433  -9.575  13.269  1.00 45.74           C  
ATOM   1325  C   ILE A 184       7.709  -8.792  13.393  1.00 45.74           C  
ATOM   1326  O   ILE A 184       8.081  -8.356  14.482  1.00 45.74           O  
ATOM   1327  CB  ILE A 184       6.821 -11.008  13.054  1.00 45.74           C  
ATOM   1328  CG1 ILE A 184       5.568 -11.880  12.874  1.00 45.74           C  
ATOM   1329  CG2 ILE A 184       7.719 -11.446  14.224  1.00 45.74           C  
ATOM   1330  CD1 ILE A 184       5.875 -13.264  12.311  1.00 45.74           C  
ATOM   1331  N   HIS A 185       8.404  -8.565  12.262  1.00 61.38           N  
ATOM   1332  CA  HIS A 185       9.693  -7.931  12.288  1.00 61.38           C  
ATOM   1333  C   HIS A 185       9.625  -6.508  12.745  1.00 61.38           C  
ATOM   1334  O   HIS A 185      10.515  -6.052  13.464  1.00 61.38           O  
ATOM   1335  CB  HIS A 185      10.423  -8.006  10.942  1.00 61.38           C  
ATOM   1336  CG  HIS A 185      10.816  -9.422  10.648  1.00 61.38           C  
ATOM   1337  CD2 HIS A 185      10.365 -10.291   9.705  1.00 61.38           C  
ATOM   1338  ND1 HIS A 185      11.762 -10.112  11.373  1.00 61.38           N  
ATOM   1339  CE1 HIS A 185      11.836 -11.355  10.837  1.00 61.38           C  
ATOM   1340  NE2 HIS A 185      11.006 -11.511   9.822  1.00 61.38           N  
ATOM   1341  N   THR A 186       8.578  -5.759  12.357  0.50 41.17           N  
ATOM   1342  CA  THR A 186       8.532  -4.383  12.762  0.50 41.17           C  
ATOM   1343  C   THR A 186       8.533  -4.337  14.261  0.50 41.17           C  
ATOM   1344  O   THR A 186       9.215  -3.506  14.859  0.50 41.17           O  
ATOM   1345  CB  THR A 186       7.308  -3.666  12.269  0.50 41.17           C  
ATOM   1346  CG2 THR A 186       7.286  -3.733  10.731  0.50 41.17           C  
ATOM   1347  OG1 THR A 186       6.134  -4.262  12.803  0.50 41.17           O  
ATOM   1348  N   HIS A 187       7.743  -5.211  14.914  1.00 56.91           N  
ATOM   1349  CA  HIS A 187       7.706  -5.237  16.351  1.00 56.91           C  
ATOM   1350  C   HIS A 187       8.976  -5.781  16.940  1.00 56.91           C  
ATOM   1351  O   HIS A 187       9.560  -5.165  17.831  1.00 56.91           O  
ATOM   1352  CB  HIS A 187       6.578  -6.121  16.907  1.00 56.91           C  
ATOM   1353  CG  HIS A 187       5.207  -5.569  16.668  1.00 56.91           C  
ATOM   1354  CD2 HIS A 187       4.320  -5.023  17.544  1.00 56.91           C  
ATOM   1355  ND1 HIS A 187       4.588  -5.541  15.439  1.00 56.91           N  
ATOM   1356  CE1 HIS A 187       3.367  -4.982  15.630  1.00 56.91           C  
ATOM   1357  NE2 HIS A 187       3.159  -4.652  16.892  1.00 56.91           N  
ATOM   1358  N   LYS A 188       9.442  -6.958  16.461  1.00169.76           N  
ATOM   1359  CA  LYS A 188      10.552  -7.590  17.123  1.00169.76           C  
ATOM   1360  C   LYS A 188      11.809  -6.773  17.048  1.00169.76           C  
ATOM   1361  O   LYS A 188      12.425  -6.506  18.077  1.00169.76           O  
ATOM   1362  CB  LYS A 188      10.929  -8.969  16.553  1.00169.76           C  
ATOM   1363  CG  LYS A 188      10.017 -10.117  16.984  1.00169.76           C  
ATOM   1364  CD  LYS A 188      10.300 -11.416  16.227  1.00169.76           C  
ATOM   1365  CE  LYS A 188      11.721 -11.951  16.431  1.00169.76           C  
ATOM   1366  NZ  LYS A 188      11.775 -12.816  17.630  1.00169.76           N1+
ATOM   1367  N   THR A 189      12.302  -6.492  15.824  1.00 91.68           N  
ATOM   1368  CA  THR A 189      13.488  -5.697  15.609  1.00 91.68           C  
ATOM   1369  C   THR A 189      13.266  -4.230  15.337  1.00 91.68           C  
ATOM   1370  O   THR A 189      14.058  -3.386  15.753  1.00 91.68           O  
ATOM   1371  CB  THR A 189      14.322  -6.226  14.478  1.00 91.68           C  
ATOM   1372  CG2 THR A 189      14.702  -7.681  14.798  1.00 91.68           C  
ATOM   1373  OG1 THR A 189      13.598  -6.169  13.257  1.00 91.68           O  
ATOM   1374  N   GLY A 190      12.194  -3.890  14.589  1.00 36.13           N  
ATOM   1375  CA  GLY A 190      12.016  -2.554  14.072  1.00 36.13           C  
ATOM   1376  C   GLY A 190      11.860  -1.535  15.156  1.00 36.13           C  
ATOM   1377  O   GLY A 190      12.428  -0.447  15.077  1.00 36.13           O  
ATOM   1378  N   ALA A 191      11.090  -1.853  16.209  1.00 31.86           N  
ATOM   1379  CA  ALA A 191      10.805  -0.863  17.209  1.00 31.86           C  
ATOM   1380  C   ALA A 191      12.075  -0.397  17.858  1.00 31.86           C  
ATOM   1381  O   ALA A 191      12.265   0.799  18.069  1.00 31.86           O  
ATOM   1382  CB  ALA A 191       9.884  -1.396  18.320  1.00 31.86           C  
ATOM   1383  N   LEU A 192      12.981  -1.332  18.194  1.00 62.60           N  
ATOM   1384  CA  LEU A 192      14.207  -1.006  18.870  1.00 62.60           C  
ATOM   1385  C   LEU A 192      15.117  -0.221  17.970  1.00 62.60           C  
ATOM   1386  O   LEU A 192      15.814   0.685  18.424  1.00 62.60           O  
ATOM   1387  CB  LEU A 192      14.943  -2.258  19.375  1.00 62.60           C  
ATOM   1388  CG  LEU A 192      16.179  -1.947  20.240  1.00 62.60           C  
ATOM   1389  CD1 LEU A 192      15.794  -1.132  21.486  1.00 62.60           C  
ATOM   1390  CD2 LEU A 192      16.930  -3.237  20.605  1.00 62.60           C  
ATOM   1391  N   LEU A 193      15.167  -0.569  16.669  1.00 46.46           N  
ATOM   1392  CA  LEU A 193      16.006   0.150  15.751  1.00 46.46           C  
ATOM   1393  C   LEU A 193      15.503   1.556  15.641  1.00 46.46           C  
ATOM   1394  O   LEU A 193      16.287   2.504  15.646  1.00 46.46           O  
ATOM   1395  CB  LEU A 193      16.020  -0.459  14.338  1.00 46.46           C  
ATOM   1396  CG  LEU A 193      16.765  -1.801  14.264  1.00 46.46           C  
ATOM   1397  CD1 LEU A 193      16.750  -2.373  12.836  1.00 46.46           C  
ATOM   1398  CD2 LEU A 193      18.191  -1.666  14.823  1.00 46.46           C  
ATOM   1399  N   GLU A 194      14.169   1.733  15.546  1.00 45.73           N  
ATOM   1400  CA  GLU A 194      13.627   3.058  15.426  1.00 45.73           C  
ATOM   1401  C   GLU A 194      13.929   3.810  16.690  1.00 45.73           C  
ATOM   1402  O   GLU A 194      14.287   4.985  16.653  1.00 45.73           O  
ATOM   1403  CB  GLU A 194      12.102   3.089  15.198  1.00 45.73           C  
ATOM   1404  CG  GLU A 194      11.576   4.501  14.917  1.00 45.73           C  
ATOM   1405  CD  GLU A 194      10.068   4.458  14.698  1.00 45.73           C  
ATOM   1406  OE1 GLU A 194       9.609   3.644  13.852  1.00 45.73           O  
ATOM   1407  OE2 GLU A 194       9.355   5.247  15.373  1.00 45.73           O1-
ATOM   1408  N   ALA A 195      13.820   3.144  17.853  1.00 37.56           N  
ATOM   1409  CA  ALA A 195      14.056   3.803  19.107  1.00 37.56           C  
ATOM   1410  C   ALA A 195      15.470   4.300  19.147  1.00 37.56           C  
ATOM   1411  O   ALA A 195      15.744   5.371  19.687  1.00 37.56           O  
ATOM   1412  CB  ALA A 195      13.852   2.873  20.316  1.00 37.56           C  
ATOM   1413  N   SER A 196      16.419   3.532  18.580  1.00 41.59           N  
ATOM   1414  CA  SER A 196      17.803   3.914  18.646  1.00 41.59           C  
ATOM   1415  C   SER A 196      17.987   5.264  18.010  1.00 41.59           C  
ATOM   1416  O   SER A 196      18.559   6.166  18.622  1.00 41.59           O  
ATOM   1417  CB  SER A 196      18.722   2.918  17.921  1.00 41.59           C  
ATOM   1418  OG  SER A 196      18.643   1.645  18.546  1.00 41.59           O  
ATOM   1419  N   VAL A 197      17.522   5.436  16.756  1.00 55.44           N  
ATOM   1420  CA  VAL A 197      17.686   6.685  16.056  1.00 55.44           C  
ATOM   1421  C   VAL A 197      16.847   7.780  16.660  1.00 55.44           C  
ATOM   1422  O   VAL A 197      17.307   8.912  16.794  1.00 55.44           O  
ATOM   1423  CB  VAL A 197      17.342   6.591  14.596  1.00 55.44           C  
ATOM   1424  CG1 VAL A 197      18.341   5.631  13.924  1.00 55.44           C  
ATOM   1425  CG2 VAL A 197      15.871   6.169  14.450  1.00 55.44           C  
ATOM   1426  N   LEU A 198      15.581   7.495  17.022  0.60115.93           N  
ATOM   1427  CA  LEU A 198      14.733   8.552  17.510  0.60115.93           C  
ATOM   1428  C   LEU A 198      15.152   9.071  18.854  0.60115.93           C  
ATOM   1429  O   LEU A 198      15.034  10.266  19.114  0.60115.93           O  
ATOM   1430  CB  LEU A 198      13.233   8.232  17.517  0.60115.93           C  
ATOM   1431  CG  LEU A 198      12.641   8.240  16.093  0.60115.93           C  
ATOM   1432  CD1 LEU A 198      13.101   7.030  15.270  0.60115.93           C  
ATOM   1433  CD2 LEU A 198      11.121   8.422  16.117  0.60115.93           C  
ATOM   1434  N   THR A 199      15.638   8.205  19.762  1.00 36.51           N  
ATOM   1435  CA  THR A 199      16.030   8.697  21.054  1.00 36.51           C  
ATOM   1436  C   THR A 199      17.150   9.679  20.879  1.00 36.51           C  
ATOM   1437  O   THR A 199      17.175  10.719  21.535  1.00 36.51           O  
ATOM   1438  CB  THR A 199      16.498   7.612  21.984  1.00 36.51           C  
ATOM   1439  CG2 THR A 199      15.344   6.620  22.205  1.00 36.51           C  
ATOM   1440  OG1 THR A 199      17.626   6.944  21.440  1.00 36.51           O  
ATOM   1441  N   GLY A 200      18.112   9.382  19.984  1.00 21.19           N  
ATOM   1442  CA  GLY A 200      19.215  10.276  19.777  1.00 21.19           C  
ATOM   1443  C   GLY A 200      18.690  11.585  19.261  1.00 21.19           C  
ATOM   1444  O   GLY A 200      19.144  12.652  19.671  1.00 21.19           O  
ATOM   1445  N   ALA A 201      17.721  11.530  18.326  1.00 32.70           N  
ATOM   1446  CA  ALA A 201      17.160  12.711  17.724  1.00 32.70           C  
ATOM   1447  C   ALA A 201      16.447  13.532  18.759  1.00 32.70           C  
ATOM   1448  O   ALA A 201      16.578  14.754  18.787  1.00 32.70           O  
ATOM   1449  CB  ALA A 201      16.135  12.380  16.624  1.00 32.70           C  
ATOM   1450  N   ILE A 202      15.677  12.877  19.647  1.00 39.30           N  
ATOM   1451  CA  ILE A 202      14.892  13.568  20.635  1.00 39.30           C  
ATOM   1452  C   ILE A 202      15.793  14.316  21.574  1.00 39.30           C  
ATOM   1453  O   ILE A 202      15.507  15.457  21.933  1.00 39.30           O  
ATOM   1454  CB  ILE A 202      14.029  12.646  21.450  1.00 39.30           C  
ATOM   1455  CG1 ILE A 202      13.000  11.942  20.548  1.00 39.30           C  
ATOM   1456  CG2 ILE A 202      13.392  13.469  22.582  1.00 39.30           C  
ATOM   1457  CD1 ILE A 202      12.266  10.792  21.236  1.00 39.30           C  
ATOM   1458  N   LEU A 203      16.917  13.701  21.992  1.00 51.41           N  
ATOM   1459  CA  LEU A 203      17.796  14.350  22.929  1.00 51.41           C  
ATOM   1460  C   LEU A 203      18.304  15.615  22.303  1.00 51.41           C  
ATOM   1461  O   LEU A 203      18.457  16.635  22.975  1.00 51.41           O  
ATOM   1462  CB  LEU A 203      19.016  13.490  23.305  1.00 51.41           C  
ATOM   1463  CG  LEU A 203      18.660  12.223  24.109  1.00 51.41           C  
ATOM   1464  CD1 LEU A 203      19.918  11.411  24.455  1.00 51.41           C  
ATOM   1465  CD2 LEU A 203      17.830  12.563  25.358  1.00 51.41           C  
ATOM   1466  N   ALA A 204      18.594  15.553  20.993  1.00 60.89           N  
ATOM   1467  CA  ALA A 204      19.101  16.621  20.175  1.00 60.89           C  
ATOM   1468  C   ALA A 204      18.088  17.716  20.020  1.00 60.89           C  
ATOM   1469  O   ALA A 204      18.463  18.860  19.773  1.00 60.89           O  
ATOM   1470  CB  ALA A 204      19.498  16.153  18.765  1.00 60.89           C  
ATOM   1471  N   GLY A 205      16.778  17.398  20.089  1.00 31.98           N  
ATOM   1472  CA  GLY A 205      15.783  18.425  19.913  1.00 31.98           C  
ATOM   1473  C   GLY A 205      15.359  18.471  18.474  1.00 31.98           C  
ATOM   1474  O   GLY A 205      14.927  19.513  17.981  1.00 31.98           O  
ATOM   1475  N   ALA A 206      15.460  17.330  17.765  1.00 31.97           N  
ATOM   1476  CA  ALA A 206      15.101  17.259  16.375  1.00 31.97           C  
ATOM   1477  C   ALA A 206      13.642  17.549  16.218  1.00 31.97           C  
ATOM   1478  O   ALA A 206      12.842  17.329  17.127  1.00 31.97           O  
ATOM   1479  CB  ALA A 206      15.369  15.881  15.744  1.00 31.97           C  
ATOM   1480  N   THR A 207      13.272  18.077  15.033  1.00 29.47           N  
ATOM   1481  CA  THR A 207      11.915  18.429  14.732  1.00 29.47           C  
ATOM   1482  C   THR A 207      11.164  17.177  14.412  1.00 29.47           C  
ATOM   1483  O   THR A 207      11.747  16.116  14.191  1.00 29.47           O  
ATOM   1484  CB  THR A 207      11.793  19.340  13.546  1.00 29.47           C  
ATOM   1485  CG2 THR A 207      12.612  20.614  13.821  1.00 29.47           C  
ATOM   1486  OG1 THR A 207      12.278  18.693  12.378  1.00 29.47           O  
ATOM   1487  N   GLY A 208       9.823  17.285  14.392  1.00 13.42           N  
ATOM   1488  CA  GLY A 208       8.977  16.160  14.127  1.00 13.42           C  
ATOM   1489  C   GLY A 208       9.264  15.668  12.746  1.00 13.42           C  
ATOM   1490  O   GLY A 208       9.281  14.463  12.499  1.00 13.42           O  
ATOM   1491  N   GLU A 209       9.490  16.599  11.801  1.00 33.16           N  
ATOM   1492  CA  GLU A 209       9.723  16.216  10.438  1.00 33.16           C  
ATOM   1493  C   GLU A 209      10.990  15.419  10.359  1.00 33.16           C  
ATOM   1494  O   GLU A 209      11.063  14.423   9.642  1.00 33.16           O  
ATOM   1495  CB  GLU A 209       9.852  17.421   9.487  1.00 33.16           C  
ATOM   1496  CG  GLU A 209      10.071  17.021   8.025  1.00 33.16           C  
ATOM   1497  CD  GLU A 209      10.132  18.289   7.185  1.00 33.16           C  
ATOM   1498  OE1 GLU A 209       9.433  19.272   7.548  1.00 33.16           O  
ATOM   1499  OE2 GLU A 209      10.877  18.292   6.169  1.00 33.16           O1-
ATOM   1500  N   GLN A 210      12.033  15.835  11.096  1.00 34.98           N  
ATOM   1501  CA  GLN A 210      13.286  15.133  11.052  1.00 34.98           C  
ATOM   1502  C   GLN A 210      13.099  13.761  11.623  1.00 34.98           C  
ATOM   1503  O   GLN A 210      13.633  12.783  11.104  1.00 34.98           O  
ATOM   1504  CB  GLN A 210      14.389  15.847  11.854  1.00 34.98           C  
ATOM   1505  CG  GLN A 210      14.804  17.183  11.229  1.00 34.98           C  
ATOM   1506  CD  GLN A 210      15.887  17.811  12.096  1.00 34.98           C  
ATOM   1507  NE2 GLN A 210      16.664  18.757  11.505  1.00 34.98           N  
ATOM   1508  OE1 GLN A 210      16.033  17.476  13.270  1.00 34.98           O  
ATOM   1509  N   GLN A 211      12.315  13.650  12.709  1.00 42.59           N  
ATOM   1510  CA  GLN A 211      12.131  12.380  13.349  1.00 42.59           C  
ATOM   1511  C   GLN A 211      11.432  11.432  12.418  1.00 42.59           C  
ATOM   1512  O   GLN A 211      11.758  10.246  12.384  1.00 42.59           O  
ATOM   1513  CB  GLN A 211      11.356  12.486  14.671  1.00 42.59           C  
ATOM   1514  CG  GLN A 211      12.147  13.272  15.721  1.00 42.59           C  
ATOM   1515  CD  GLN A 211      11.360  13.308  17.020  1.00 42.59           C  
ATOM   1516  NE2 GLN A 211      11.638  14.332  17.868  1.00 42.59           N  
ATOM   1517  OE1 GLN A 211      10.524  12.442  17.278  1.00 42.59           O  
ATOM   1518  N   GLN A 212      10.460  11.923  11.622  1.00 77.78           N  
ATOM   1519  CA  GLN A 212       9.726  11.032  10.763  1.00 77.78           C  
ATOM   1520  C   GLN A 212      10.663  10.422   9.764  1.00 77.78           C  
ATOM   1521  O   GLN A 212      10.545   9.240   9.445  1.00 77.78           O  
ATOM   1522  CB  GLN A 212       8.590  11.705   9.969  1.00 77.78           C  
ATOM   1523  CG  GLN A 212       9.073  12.693   8.908  1.00 77.78           C  
ATOM   1524  CD  GLN A 212       7.858  13.278   8.203  1.00 77.78           C  
ATOM   1525  NE2 GLN A 212       8.101  14.277   7.312  1.00 77.78           N  
ATOM   1526  OE1 GLN A 212       6.728  12.857   8.433  1.00 77.78           O  
ATOM   1527  N   ARG A 213      11.619  11.209   9.233  0.60 54.39           N  
ATOM   1528  CA  ARG A 213      12.519  10.698   8.235  0.60 54.39           C  
ATOM   1529  C   ARG A 213      13.351   9.604   8.833  0.60 54.39           C  
ATOM   1530  O   ARG A 213      13.577   8.570   8.206  0.60 54.39           O  
ATOM   1531  CB  ARG A 213      13.489  11.761   7.697  0.60 54.39           C  
ATOM   1532  CG  ARG A 213      12.777  12.936   7.028  0.60 54.39           C  
ATOM   1533  CD  ARG A 213      13.717  13.882   6.281  0.60 54.39           C  
ATOM   1534  NE  ARG A 213      12.897  15.036   5.817  0.60 54.39           N  
ATOM   1535  CZ  ARG A 213      12.151  14.936   4.681  0.60 54.39           C  
ATOM   1536  NH1 ARG A 213      12.155  13.778   3.958  0.60 54.39           N1+
ATOM   1537  NH2 ARG A 213      11.397  16.000   4.275  0.60 54.39           N  
ATOM   1538  N   LEU A 214      13.821   9.812  10.077  1.00 55.37           N  
ATOM   1539  CA  LEU A 214      14.660   8.871  10.768  1.00 55.37           C  
ATOM   1540  C   LEU A 214      13.899   7.598  10.992  1.00 55.37           C  
ATOM   1541  O   LEU A 214      14.464   6.509  10.896  1.00 55.37           O  
ATOM   1542  CB  LEU A 214      15.105   9.403  12.143  1.00 55.37           C  
ATOM   1543  CG  LEU A 214      16.056  10.614  12.052  1.00 55.37           C  
ATOM   1544  CD1 LEU A 214      16.455  11.121  13.447  1.00 55.37           C  
ATOM   1545  CD2 LEU A 214      17.283  10.285  11.187  1.00 55.37           C  
ATOM   1546  N   ALA A 215      12.596   7.699  11.316  1.00 26.30           N  
ATOM   1547  CA  ALA A 215      11.800   6.526  11.566  1.00 26.30           C  
ATOM   1548  C   ALA A 215      11.726   5.703  10.313  1.00 26.30           C  
ATOM   1549  O   ALA A 215      11.838   4.479  10.357  1.00 26.30           O  
ATOM   1550  CB  ALA A 215      10.357   6.866  11.976  1.00 26.30           C  
ATOM   1551  N   ARG A 216      11.542   6.366   9.156  1.00 97.63           N  
ATOM   1552  CA  ARG A 216      11.407   5.696   7.890  1.00 97.63           C  
ATOM   1553  C   ARG A 216      12.672   4.944   7.612  1.00 97.63           C  
ATOM   1554  O   ARG A 216      12.647   3.792   7.177  1.00 97.63           O  
ATOM   1555  CB  ARG A 216      11.194   6.712   6.752  1.00 97.63           C  
ATOM   1556  CG  ARG A 216       9.832   7.408   6.819  1.00 97.63           C  
ATOM   1557  CD  ARG A 216       9.813   8.834   6.259  1.00 97.63           C  
ATOM   1558  NE  ARG A 216      10.582   8.863   4.983  1.00 97.63           N  
ATOM   1559  CZ  ARG A 216      10.567   9.996   4.221  1.00 97.63           C  
ATOM   1560  NH1 ARG A 216       9.799  11.058   4.599  1.00 97.63           N1+
ATOM   1561  NH2 ARG A 216      11.328  10.077   3.091  1.00 97.63           N  
ATOM   1562  N   TYR A 217      13.821   5.588   7.880  1.00 70.98           N  
ATOM   1563  CA  TYR A 217      15.112   5.008   7.658  1.00 70.98           C  
ATOM   1564  C   TYR A 217      15.259   3.771   8.496  1.00 70.98           C  
ATOM   1565  O   TYR A 217      15.660   2.718   8.000  1.00 70.98           O  
ATOM   1566  CB  TYR A 217      16.213   6.014   8.044  1.00 70.98           C  
ATOM   1567  CG  TYR A 217      17.525   5.335   8.233  1.00 70.98           C  
ATOM   1568  CD1 TYR A 217      18.311   4.959   7.169  1.00 70.98           C  
ATOM   1569  CD2 TYR A 217      17.976   5.098   9.511  1.00 70.98           C  
ATOM   1570  CE1 TYR A 217      19.523   4.344   7.386  1.00 70.98           C  
ATOM   1571  CE2 TYR A 217      19.185   4.485   9.735  1.00 70.98           C  
ATOM   1572  CZ  TYR A 217      19.962   4.107   8.668  1.00 70.98           C  
ATOM   1573  OH  TYR A 217      21.205   3.479   8.895  1.00 70.98           O  
ATOM   1574  N   ALA A 218      14.906   3.859   9.789  1.00 35.29           N  
ATOM   1575  CA  ALA A 218      15.088   2.761  10.700  1.00 35.29           C  
ATOM   1576  C   ALA A 218      14.239   1.585  10.318  1.00 35.29           C  
ATOM   1577  O   ALA A 218      14.694   0.442  10.366  1.00 35.29           O  
ATOM   1578  CB  ALA A 218      14.734   3.134  12.150  1.00 35.29           C  
ATOM   1579  N   GLN A 219      12.974   1.831   9.933  1.00 42.81           N  
ATOM   1580  CA  GLN A 219      12.072   0.758   9.624  1.00 42.81           C  
ATOM   1581  C   GLN A 219      12.576   0.023   8.417  1.00 42.81           C  
ATOM   1582  O   GLN A 219      12.571  -1.207   8.381  1.00 42.81           O  
ATOM   1583  CB  GLN A 219      10.661   1.271   9.285  1.00 42.81           C  
ATOM   1584  CG  GLN A 219       9.993   2.018  10.441  1.00 42.81           C  
ATOM   1585  CD  GLN A 219       9.682   1.007  11.534  1.00 42.81           C  
ATOM   1586  NE2 GLN A 219      10.184   1.273  12.769  1.00 42.81           N  
ATOM   1587  OE1 GLN A 219       9.015   0.002  11.293  1.00 42.81           O  
ATOM   1588  N   ASN A 220      13.037   0.769   7.396  0.50 40.76           N  
ATOM   1589  CA  ASN A 220      13.466   0.177   6.157  0.50 40.76           C  
ATOM   1590  C   ASN A 220      14.681  -0.672   6.369  0.50 40.76           C  
ATOM   1591  O   ASN A 220      14.754  -1.800   5.885  0.50 40.76           O  
ATOM   1592  CB  ASN A 220      13.841   1.228   5.097  0.50 40.76           C  
ATOM   1593  CG  ASN A 220      12.581   1.982   4.700  0.50 40.76           C  
ATOM   1594  ND2 ASN A 220      12.764   3.205   4.134  0.50 40.76           N  
ATOM   1595  OD1 ASN A 220      11.465   1.497   4.882  0.50 40.76           O  
ATOM   1596  N   ILE A 221      15.672  -0.148   7.108  1.00145.86           N  
ATOM   1597  CA  ILE A 221      16.903  -0.853   7.319  1.00145.86           C  
ATOM   1598  C   ILE A 221      16.632  -2.102   8.108  1.00145.86           C  
ATOM   1599  O   ILE A 221      17.202  -3.158   7.834  1.00145.86           O  
ATOM   1600  CB  ILE A 221      17.911   0.011   8.022  1.00145.86           C  
ATOM   1601  CG1 ILE A 221      19.295  -0.637   8.031  1.00145.86           C  
ATOM   1602  CG2 ILE A 221      17.369   0.373   9.407  1.00145.86           C  
ATOM   1603  CD1 ILE A 221      20.391   0.308   8.527  1.00145.86           C  
ATOM   1604  N   GLY A 222      15.746  -2.021   9.117  1.00 26.34           N  
ATOM   1605  CA  GLY A 222      15.491  -3.171   9.939  1.00 26.34           C  
ATOM   1606  C   GLY A 222      14.931  -4.286   9.108  1.00 26.34           C  
ATOM   1607  O   GLY A 222      15.341  -5.438   9.250  1.00 26.34           O  
ATOM   1608  N   LEU A 223      13.967  -3.980   8.220  0.50 54.21           N  
ATOM   1609  CA  LEU A 223      13.355  -5.014   7.431  0.50 54.21           C  
ATOM   1610  C   LEU A 223      14.361  -5.566   6.467  0.50 54.21           C  
ATOM   1611  O   LEU A 223      14.401  -6.771   6.220  0.50 54.21           O  
ATOM   1612  CB  LEU A 223      12.117  -4.535   6.652  0.50 54.21           C  
ATOM   1613  CG  LEU A 223      11.412  -5.665   5.875  0.50 54.21           C  
ATOM   1614  CD1 LEU A 223      10.918  -6.762   6.830  0.50 54.21           C  
ATOM   1615  CD2 LEU A 223      10.285  -5.121   4.980  0.50 54.21           C  
ATOM   1616  N   ALA A 224      15.221  -4.695   5.907  1.00 31.55           N  
ATOM   1617  CA  ALA A 224      16.185  -5.130   4.938  1.00 31.55           C  
ATOM   1618  C   ALA A 224      17.079  -6.146   5.580  1.00 31.55           C  
ATOM   1619  O   ALA A 224      17.430  -7.149   4.960  1.00 31.55           O  
ATOM   1620  CB  ALA A 224      17.075  -3.984   4.428  1.00 31.55           C  
ATOM   1621  N   PHE A 225      17.458  -5.926   6.854  1.00 87.70           N  
ATOM   1622  CA  PHE A 225      18.350  -6.838   7.515  1.00 87.70           C  
ATOM   1623  C   PHE A 225      17.712  -8.186   7.574  1.00 87.70           C  
ATOM   1624  O   PHE A 225      18.364  -9.197   7.326  1.00 87.70           O  
ATOM   1625  CB  PHE A 225      18.619  -6.520   8.992  1.00 87.70           C  
ATOM   1626  CG  PHE A 225      19.355  -5.242   9.070  1.00 87.70           C  
ATOM   1627  CD1 PHE A 225      20.567  -5.132   8.446  1.00 87.70           C  
ATOM   1628  CD2 PHE A 225      18.856  -4.182   9.792  1.00 87.70           C  
ATOM   1629  CE1 PHE A 225      21.257  -3.957   8.532  1.00 87.70           C  
ATOM   1630  CE2 PHE A 225      19.555  -3.003   9.877  1.00 87.70           C  
ATOM   1631  CZ  PHE A 225      20.759  -2.888   9.231  1.00 87.70           C  
ATOM   1632  N   GLN A 226      16.416  -8.224   7.931  1.00 53.04           N  
ATOM   1633  CA  GLN A 226      15.716  -9.462   8.123  1.00 53.04           C  
ATOM   1634  C   GLN A 226      15.656 -10.213   6.829  1.00 53.04           C  
ATOM   1635  O   GLN A 226      15.851 -11.427   6.800  1.00 53.04           O  
ATOM   1636  CB  GLN A 226      14.262  -9.245   8.570  1.00 53.04           C  
ATOM   1637  CG  GLN A 226      14.143  -8.423   9.853  1.00 53.04           C  
ATOM   1638  CD  GLN A 226      14.808  -9.195  10.982  1.00 53.04           C  
ATOM   1639  NE2 GLN A 226      15.150  -8.474  12.080  1.00 53.04           N  
ATOM   1640  OE1 GLN A 226      15.017 -10.402  10.895  1.00 53.04           O  
ATOM   1641  N   VAL A 227      15.375  -9.502   5.720  1.00 32.61           N  
ATOM   1642  CA  VAL A 227      15.255 -10.146   4.442  1.00 32.61           C  
ATOM   1643  C   VAL A 227      16.577 -10.747   4.078  1.00 32.61           C  
ATOM   1644  O   VAL A 227      16.648 -11.884   3.613  1.00 32.61           O  
ATOM   1645  CB  VAL A 227      14.857  -9.190   3.354  1.00 32.61           C  
ATOM   1646  CG1 VAL A 227      14.848  -9.938   2.010  1.00 32.61           C  
ATOM   1647  CG2 VAL A 227      13.496  -8.577   3.725  1.00 32.61           C  
ATOM   1648  N   VAL A 228      17.666  -9.992   4.306  1.00 38.39           N  
ATOM   1649  CA  VAL A 228      18.993 -10.422   3.962  1.00 38.39           C  
ATOM   1650  C   VAL A 228      19.325 -11.661   4.734  1.00 38.39           C  
ATOM   1651  O   VAL A 228      19.871 -12.617   4.184  1.00 38.39           O  
ATOM   1652  CB  VAL A 228      20.020  -9.384   4.313  1.00 38.39           C  
ATOM   1653  CG1 VAL A 228      21.423  -9.968   4.078  1.00 38.39           C  
ATOM   1654  CG2 VAL A 228      19.726  -8.114   3.495  1.00 38.39           C  
ATOM   1655  N   ASP A 229      18.986 -11.680   6.035  1.00 35.67           N  
ATOM   1656  CA  ASP A 229      19.324 -12.799   6.866  1.00 35.67           C  
ATOM   1657  C   ASP A 229      18.645 -14.022   6.322  1.00 35.67           C  
ATOM   1658  O   ASP A 229      19.247 -15.093   6.253  1.00 35.67           O  
ATOM   1659  CB  ASP A 229      18.878 -12.597   8.328  1.00 35.67           C  
ATOM   1660  CG  ASP A 229      19.741 -11.502   8.951  1.00 35.67           C  
ATOM   1661  OD1 ASP A 229      20.793 -11.157   8.349  1.00 35.67           O  
ATOM   1662  OD2 ASP A 229      19.359 -10.996  10.040  1.00 35.67           O1-
ATOM   1663  N   ASP A 230      17.370 -13.890   5.909  1.00 33.24           N  
ATOM   1664  CA  ASP A 230      16.625 -15.009   5.406  1.00 33.24           C  
ATOM   1665  C   ASP A 230      17.244 -15.499   4.132  1.00 33.24           C  
ATOM   1666  O   ASP A 230      17.322 -16.704   3.898  1.00 33.24           O  
ATOM   1667  CB  ASP A 230      15.153 -14.669   5.109  1.00 33.24           C  
ATOM   1668  CG  ASP A 230      14.426 -14.471   6.434  1.00 33.24           C  
ATOM   1669  OD1 ASP A 230      15.072 -14.651   7.501  1.00 33.24           O  
ATOM   1670  OD2 ASP A 230      13.210 -14.143   6.395  1.00 33.24           O1-
ATOM   1671  N   ILE A 231      17.699 -14.574   3.266  1.00 39.84           N  
ATOM   1672  CA  ILE A 231      18.267 -14.963   2.006  1.00 39.84           C  
ATOM   1673  C   ILE A 231      19.514 -15.758   2.238  1.00 39.84           C  
ATOM   1674  O   ILE A 231      19.719 -16.801   1.620  1.00 39.84           O  
ATOM   1675  CB  ILE A 231      18.647 -13.786   1.156  1.00 39.84           C  
ATOM   1676  CG1 ILE A 231      17.396 -12.977   0.777  1.00 39.84           C  
ATOM   1677  CG2 ILE A 231      19.444 -14.304  -0.052  1.00 39.84           C  
ATOM   1678  CD1 ILE A 231      17.713 -11.608   0.179  1.00 39.84           C  
ATOM   1679  N   LEU A 232      20.381 -15.290   3.152  1.00 38.47           N  
ATOM   1680  CA  LEU A 232      21.635 -15.949   3.365  1.00 38.47           C  
ATOM   1681  C   LEU A 232      21.401 -17.334   3.877  1.00 38.47           C  
ATOM   1682  O   LEU A 232      22.067 -18.276   3.449  1.00 38.47           O  
ATOM   1683  CB  LEU A 232      22.530 -15.208   4.372  1.00 38.47           C  
ATOM   1684  CG  LEU A 232      22.985 -13.826   3.867  1.00 38.47           C  
ATOM   1685  CD1 LEU A 232      23.877 -13.119   4.900  1.00 38.47           C  
ATOM   1686  CD2 LEU A 232      23.646 -13.929   2.483  1.00 38.47           C  
ATOM   1687  N   ASP A 233      20.437 -17.496   4.803  1.00 35.24           N  
ATOM   1688  CA  ASP A 233      20.179 -18.777   5.399  1.00 35.24           C  
ATOM   1689  C   ASP A 233      19.710 -19.742   4.356  1.00 35.24           C  
ATOM   1690  O   ASP A 233      20.130 -20.897   4.336  1.00 35.24           O  
ATOM   1691  CB  ASP A 233      19.095 -18.715   6.487  1.00 35.24           C  
ATOM   1692  CG  ASP A 233      19.685 -17.975   7.678  1.00 35.24           C  
ATOM   1693  OD1 ASP A 233      20.855 -18.274   8.035  1.00 35.24           O  
ATOM   1694  OD2 ASP A 233      18.980 -17.092   8.237  1.00 35.24           O1-
ATOM   1695  N   ILE A 234      18.833 -19.282   3.448  1.00127.55           N  
ATOM   1696  CA  ILE A 234      18.272 -20.146   2.451  1.00127.55           C  
ATOM   1697  C   ILE A 234      19.375 -20.664   1.592  1.00127.55           C  
ATOM   1698  O   ILE A 234      19.442 -21.860   1.314  1.00127.55           O  
ATOM   1699  CB  ILE A 234      17.324 -19.410   1.542  1.00127.55           C  
ATOM   1700  CG1 ILE A 234      16.106 -18.893   2.325  1.00127.55           C  
ATOM   1701  CG2 ILE A 234      16.957 -20.333   0.368  1.00127.55           C  
ATOM   1702  CD1 ILE A 234      15.255 -20.006   2.935  1.00127.55           C  
ATOM   1703  N   THR A 235      20.278 -19.768   1.159  1.00 33.37           N  
ATOM   1704  CA  THR A 235      21.335 -20.168   0.281  1.00 33.37           C  
ATOM   1705  C   THR A 235      22.240 -21.124   0.988  1.00 33.37           C  
ATOM   1706  O   THR A 235      22.629 -22.145   0.423  1.00 33.37           O  
ATOM   1707  CB  THR A 235      22.177 -19.015  -0.187  1.00 33.37           C  
ATOM   1708  CG2 THR A 235      21.272 -18.006  -0.916  1.00 33.37           C  
ATOM   1709  OG1 THR A 235      22.820 -18.397   0.918  1.00 33.37           O  
ATOM   1710  N   ALA A 236      22.585 -20.833   2.256  1.00 45.51           N  
ATOM   1711  CA  ALA A 236      23.541 -21.670   2.919  1.00 45.51           C  
ATOM   1712  C   ALA A 236      23.011 -23.065   3.019  1.00 45.51           C  
ATOM   1713  O   ALA A 236      23.713 -23.999   2.644  1.00 45.51           O  
ATOM   1714  CB  ALA A 236      23.861 -21.189   4.345  1.00 45.51           C  
ATOM   1715  N   THR A 237      21.768 -23.221   3.528  1.00162.58           N  
ATOM   1716  CA  THR A 237      21.052 -24.468   3.668  1.00162.58           C  
ATOM   1717  C   THR A 237      20.225 -24.408   4.908  1.00162.58           C  
ATOM   1718  O   THR A 237      19.967 -23.343   5.462  1.00162.58           O  
ATOM   1719  CB  THR A 237      21.849 -25.752   3.725  1.00162.58           C  
ATOM   1720  CG2 THR A 237      22.227 -26.249   2.316  1.00162.58           C  
ATOM   1721  OG1 THR A 237      22.958 -25.624   4.601  1.00162.58           O  
ATOM   1722  N   GLN A 238      19.786 -25.592   5.374  1.00 94.21           N  
ATOM   1723  CA  GLN A 238      18.982 -25.700   6.552  1.00 94.21           C  
ATOM   1724  C   GLN A 238      19.785 -25.175   7.695  1.00 94.21           C  
ATOM   1725  O   GLN A 238      19.297 -24.387   8.503  1.00 94.21           O  
ATOM   1726  CB  GLN A 238      18.664 -27.166   6.879  1.00 94.21           C  
ATOM   1727  CG  GLN A 238      17.829 -27.389   8.140  1.00 94.21           C  
ATOM   1728  CD  GLN A 238      17.679 -28.896   8.275  1.00 94.21           C  
ATOM   1729  NE2 GLN A 238      17.279 -29.370   9.486  1.00 94.21           N  
ATOM   1730  OE1 GLN A 238      17.924 -29.636   7.324  1.00 94.21           O  
ATOM   1731  N   GLU A 239      21.061 -25.591   7.766  1.00230.06           N  
ATOM   1732  CA  GLU A 239      21.912 -25.180   8.842  1.00230.06           C  
ATOM   1733  C   GLU A 239      23.291 -25.108   8.274  1.00230.06           C  
ATOM   1734  O   GLU A 239      23.484 -24.759   7.112  1.00230.06           O  
ATOM   1735  CB  GLU A 239      21.962 -26.184  10.011  1.00230.06           C  
ATOM   1736  CG  GLU A 239      22.530 -25.593  11.307  1.00230.06           C  
ATOM   1737  CD  GLU A 239      22.910 -26.738  12.235  1.00230.06           C  
ATOM   1738  OE1 GLU A 239      22.090 -27.680  12.390  1.00230.06           O  
ATOM   1739  OE2 GLU A 239      24.039 -26.685  12.797  1.00230.06           O1-
ATOM   1740  N   GLU A 240      24.295 -25.416   9.117  1.00210.99           N  
ATOM   1741  CA  GLU A 240      25.659 -25.431   8.693  1.00210.99           C  
ATOM   1742  C   GLU A 240      25.775 -26.536   7.696  1.00210.99           C  
ATOM   1743  O   GLU A 240      24.999 -27.490   7.722  1.00210.99           O  
ATOM   1744  CB  GLU A 240      26.648 -25.711   9.838  1.00210.99           C  
ATOM   1745  CG  GLU A 240      26.696 -24.597  10.887  1.00210.99           C  
ATOM   1746  CD  GLU A 240      27.701 -24.995  11.958  1.00210.99           C  
ATOM   1747  OE1 GLU A 240      28.865 -25.308  11.589  1.00210.99           O  
ATOM   1748  OE2 GLU A 240      27.319 -24.993  13.157  1.00210.99           O1-
ATOM   1749  N   LEU A 241      26.734 -26.408   6.761  1.00242.75           N  
ATOM   1750  CA  LEU A 241      26.898 -27.393   5.733  1.00242.75           C  
ATOM   1751  C   LEU A 241      27.586 -28.576   6.332  1.00242.75           C  
ATOM   1752  O   LEU A 241      28.569 -28.441   7.061  1.00242.75           O  
ATOM   1753  CB  LEU A 241      27.735 -26.862   4.545  1.00242.75           C  
ATOM   1754  CG  LEU A 241      27.837 -27.754   3.284  1.00242.75           C  
ATOM   1755  CD1 LEU A 241      28.684 -27.048   2.214  1.00242.75           C  
ATOM   1756  CD2 LEU A 241      28.361 -29.173   3.567  1.00242.75           C  
ATOM   1757  N   GLY A 242      27.063 -29.777   6.015  1.00 85.17           N  
ATOM   1758  CA  GLY A 242      27.607 -31.020   6.476  1.00 85.17           C  
ATOM   1759  C   GLY A 242      26.802 -31.435   7.659  1.00 85.17           C  
ATOM   1760  O   GLY A 242      26.805 -30.758   8.687  1.00 85.17           O  
ATOM   1761  N   LYS A 243      26.090 -32.573   7.552  1.00230.11           N  
ATOM   1762  CA  LYS A 243      25.311 -32.973   8.684  1.00230.11           C  
ATOM   1763  C   LYS A 243      25.360 -34.462   8.774  1.00230.11           C  
ATOM   1764  O   LYS A 243      24.643 -35.150   8.049  1.00230.11           O  
ATOM   1765  CB  LYS A 243      23.818 -32.627   8.542  1.00230.11           C  
ATOM   1766  CG  LYS A 243      23.537 -31.161   8.208  1.00230.11           C  
ATOM   1767  CD  LYS A 243      23.983 -30.772   6.796  1.00230.11           C  
ATOM   1768  CE  LYS A 243      23.627 -31.819   5.737  1.00230.11           C  
ATOM   1769  NZ  LYS A 243      22.166 -32.051   5.723  1.00230.11           N1+
ATOM   1770  N   THR A 244      26.214 -35.014   9.657  1.00145.09           N  
ATOM   1771  CA  THR A 244      26.154 -36.435   9.806  1.00145.09           C  
ATOM   1772  C   THR A 244      24.829 -36.705  10.431  1.00145.09           C  
ATOM   1773  O   THR A 244      24.107 -37.622  10.040  1.00145.09           O  
ATOM   1774  CB  THR A 244      27.234 -37.022  10.677  1.00145.09           C  
ATOM   1775  CG2 THR A 244      27.141 -36.452  12.103  1.00145.09           C  
ATOM   1776  OG1 THR A 244      27.106 -38.436  10.704  1.00145.09           O  
ATOM   1777  N   ALA A 245      24.469 -35.867  11.419  1.00227.04           N  
ATOM   1778  CA  ALA A 245      23.215 -36.010  12.083  1.00227.04           C  
ATOM   1779  C   ALA A 245      22.558 -34.677  12.019  1.00227.04           C  
ATOM   1780  O   ALA A 245      23.224 -33.644  11.967  1.00227.04           O  
ATOM   1781  CB  ALA A 245      23.343 -36.369  13.574  1.00227.04           C  
ATOM   1782  N   GLY A 246      21.217 -34.675  11.977  1.00130.73           N  
ATOM   1783  CA  GLY A 246      20.505 -33.437  11.983  1.00130.73           C  
ATOM   1784  C   GLY A 246      19.116 -33.771  12.393  1.00130.73           C  
ATOM   1785  O   GLY A 246      18.320 -34.261  11.593  1.00130.73           O  
ATOM   1786  N   LYS A 247      18.786 -33.506  13.668  1.00271.06           N  
ATOM   1787  CA  LYS A 247      17.461 -33.800  14.107  1.00271.06           C  
ATOM   1788  C   LYS A 247      16.677 -32.556  13.919  1.00271.06           C  
ATOM   1789  O   LYS A 247      17.231 -31.458  13.893  1.00271.06           O  
ATOM   1790  CB  LYS A 247      17.351 -34.214  15.583  1.00271.06           C  
ATOM   1791  CG  LYS A 247      15.948 -34.699  15.962  1.00271.06           C  
ATOM   1792  CD  LYS A 247      15.549 -36.012  15.281  1.00271.06           C  
ATOM   1793  CE  LYS A 247      16.166 -37.254  15.929  1.00271.06           C  
ATOM   1794  NZ  LYS A 247      15.733 -38.472  15.207  1.00271.06           N1+
ATOM   1795  N   ASP A 248      15.352 -32.699  13.755  1.00133.29           N  
ATOM   1796  CA  ASP A 248      14.552 -31.535  13.542  1.00133.29           C  
ATOM   1797  C   ASP A 248      14.020 -31.131  14.874  1.00133.29           C  
ATOM   1798  O   ASP A 248      12.836 -31.298  15.159  1.00133.29           O  
ATOM   1799  CB  ASP A 248      13.351 -31.818  12.628  1.00133.29           C  
ATOM   1800  CG  ASP A 248      13.895 -32.226  11.266  1.00133.29           C  
ATOM   1801  OD1 ASP A 248      14.935 -31.655  10.845  1.00133.29           O  
ATOM   1802  OD2 ASP A 248      13.275 -33.120  10.630  1.00133.29           O1-
ATOM   1803  N   VAL A 249      14.899 -30.583  15.734  1.00110.53           N  
ATOM   1804  CA  VAL A 249      14.477 -30.182  17.042  1.00110.53           C  
ATOM   1805  C   VAL A 249      13.500 -29.059  16.920  1.00110.53           C  
ATOM   1806  O   VAL A 249      12.441 -29.081  17.545  1.00110.53           O  
ATOM   1807  CB  VAL A 249      15.600 -29.675  17.900  1.00110.53           C  
ATOM   1808  CG1 VAL A 249      15.010 -29.196  19.237  1.00110.53           C  
ATOM   1809  CG2 VAL A 249      16.656 -30.784  18.046  1.00110.53           C  
ATOM   1810  N   LYS A 250      13.815 -28.047  16.087  1.00299.83           N  
ATOM   1811  CA  LYS A 250      12.947 -26.909  16.056  1.00299.83           C  
ATOM   1812  C   LYS A 250      11.883 -27.104  15.036  1.00299.83           C  
ATOM   1813  O   LYS A 250      11.999 -27.915  14.119  1.00299.83           O  
ATOM   1814  CB  LYS A 250      13.615 -25.559  15.725  1.00299.83           C  
ATOM   1815  CG  LYS A 250      13.815 -25.307  14.228  1.00299.83           C  
ATOM   1816  CD  LYS A 250      14.842 -26.218  13.563  1.00299.83           C  
ATOM   1817  CE  LYS A 250      16.186 -25.524  13.334  1.00299.83           C  
ATOM   1818  NZ  LYS A 250      16.658 -24.918  14.598  1.00299.83           N1+
ATOM   1819  N   ALA A 251      10.793 -26.342  15.224  1.00 70.17           N  
ATOM   1820  CA  ALA A 251       9.641 -26.303  14.373  1.00 70.17           C  
ATOM   1821  C   ALA A 251       9.943 -25.422  13.199  1.00 70.17           C  
ATOM   1822  O   ALA A 251      10.971 -24.745  13.165  1.00 70.17           O  
ATOM   1823  CB  ALA A 251       8.384 -25.747  15.063  1.00 70.17           C  
ATOM   1824  N   GLN A 252       9.043 -25.417  12.192  1.00 66.55           N  
ATOM   1825  CA  GLN A 252       9.301 -24.692  10.979  1.00 66.55           C  
ATOM   1826  C   GLN A 252       8.567 -23.391  10.922  1.00 66.55           C  
ATOM   1827  O   GLN A 252       7.486 -23.224  11.497  1.00 66.55           O  
ATOM   1828  CB  GLN A 252       8.930 -25.468   9.706  1.00 66.55           C  
ATOM   1829  CG  GLN A 252       9.212 -24.680   8.426  1.00 66.55           C  
ATOM   1830  CD  GLN A 252       8.803 -25.539   7.243  1.00 66.55           C  
ATOM   1831  NE2 GLN A 252       7.672 -25.174   6.593  1.00 66.55           N  
ATOM   1832  OE1 GLN A 252       9.481 -26.518   6.905  1.00 66.55           O  
ATOM   1833  N   LYS A 253       9.188 -22.411  10.225  1.00 74.60           N  
ATOM   1834  CA  LYS A 253       8.553 -21.143  10.028  1.00 74.60           C  
ATOM   1835  C   LYS A 253       8.902 -20.645   8.658  1.00 74.60           C  
ATOM   1836  O   LYS A 253       9.946 -20.982   8.101  1.00 74.60           O  
ATOM   1837  CB  LYS A 253       8.929 -20.079  11.079  1.00 74.60           C  
ATOM   1838  CG  LYS A 253       8.269 -20.345  12.439  1.00 74.60           C  
ATOM   1839  CD  LYS A 253       8.820 -19.510  13.599  1.00 74.60           C  
ATOM   1840  CE  LYS A 253       8.133 -19.805  14.938  1.00 74.60           C  
ATOM   1841  NZ  LYS A 253       8.714 -18.965  16.010  1.00 74.60           N1+
ATOM   1842  N   ALA A 254       7.998 -19.840   8.068  1.00 50.13           N  
ATOM   1843  CA  ALA A 254       8.160 -19.314   6.752  1.00 50.13           C  
ATOM   1844  C   ALA A 254       9.139 -18.194   6.817  1.00 50.13           C  
ATOM   1845  O   ALA A 254       9.301 -17.552   7.855  1.00 50.13           O  
ATOM   1846  CB  ALA A 254       6.855 -18.769   6.146  1.00 50.13           C  
ATOM   1847  N   THR A 255       9.829 -17.959   5.685  1.00 45.28           N  
ATOM   1848  CA  THR A 255      10.807 -16.920   5.551  1.00 45.28           C  
ATOM   1849  C   THR A 255      10.479 -16.177   4.294  1.00 45.28           C  
ATOM   1850  O   THR A 255       9.609 -16.586   3.528  1.00 45.28           O  
ATOM   1851  CB  THR A 255      12.205 -17.444   5.409  1.00 45.28           C  
ATOM   1852  CG2 THR A 255      12.552 -18.263   6.663  1.00 45.28           C  
ATOM   1853  OG1 THR A 255      12.307 -18.256   4.250  1.00 45.28           O  
ATOM   1854  N   TYR A 256      11.168 -15.046   4.045  1.00 69.75           N  
ATOM   1855  CA  TYR A 256      10.853 -14.272   2.880  1.00 69.75           C  
ATOM   1856  C   TYR A 256      11.107 -15.081   1.641  1.00 69.75           C  
ATOM   1857  O   TYR A 256      10.265 -15.095   0.745  1.00 69.75           O  
ATOM   1858  CB  TYR A 256      11.637 -12.947   2.792  1.00 69.75           C  
ATOM   1859  CG  TYR A 256      11.077 -12.023   3.828  1.00 69.75           C  
ATOM   1860  CD1 TYR A 256       9.917 -11.321   3.579  1.00 69.75           C  
ATOM   1861  CD2 TYR A 256      11.703 -11.846   5.041  1.00 69.75           C  
ATOM   1862  CE1 TYR A 256       9.387 -10.466   4.518  1.00 69.75           C  
ATOM   1863  CE2 TYR A 256      11.178 -10.992   5.984  1.00 69.75           C  
ATOM   1864  CZ  TYR A 256      10.019 -10.298   5.725  1.00 69.75           C  
ATOM   1865  OH  TYR A 256       9.486  -9.423   6.695  1.00 69.75           O  
ATOM   1866  N   PRO A 257      12.215 -15.762   1.530  1.00 72.20           N  
ATOM   1867  CA  PRO A 257      12.453 -16.527   0.337  1.00 72.20           C  
ATOM   1868  C   PRO A 257      11.477 -17.646   0.184  1.00 72.20           C  
ATOM   1869  O   PRO A 257      11.118 -17.983  -0.943  1.00 72.20           O  
ATOM   1870  CB  PRO A 257      13.912 -16.966   0.416  1.00 72.20           C  
ATOM   1871  CG  PRO A 257      14.575 -15.843   1.239  1.00 72.20           C  
ATOM   1872  CD  PRO A 257      13.451 -15.307   2.144  1.00 72.20           C  
ATOM   1873  N   SER A 258      11.038 -18.238   1.305  1.00 87.14           N  
ATOM   1874  CA  SER A 258      10.122 -19.334   1.248  1.00 87.14           C  
ATOM   1875  C   SER A 258       8.834 -18.843   0.665  1.00 87.14           C  
ATOM   1876  O   SER A 258       8.212 -19.521  -0.151  1.00 87.14           O  
ATOM   1877  CB  SER A 258       9.817 -19.882   2.649  1.00 87.14           C  
ATOM   1878  OG  SER A 258       8.902 -20.962   2.565  1.00 87.14           O  
ATOM   1879  N   LEU A 259       8.359 -17.679   1.141  1.00 76.96           N  
ATOM   1880  CA  LEU A 259       7.118 -17.143   0.661  1.00 76.96           C  
ATOM   1881  C   LEU A 259       7.220 -16.552  -0.722  1.00 76.96           C  
ATOM   1882  O   LEU A 259       6.440 -16.901  -1.606  1.00 76.96           O  
ATOM   1883  CB  LEU A 259       6.577 -16.046   1.596  1.00 76.96           C  
ATOM   1884  CG  LEU A 259       6.247 -16.565   3.010  1.00 76.96           C  
ATOM   1885  CD1 LEU A 259       5.713 -15.444   3.915  1.00 76.96           C  
ATOM   1886  CD2 LEU A 259       5.301 -17.775   2.950  1.00 76.96           C  
ATOM   1887  N   LEU A 260       8.156 -15.594  -0.901  1.00132.75           N  
ATOM   1888  CA  LEU A 260       8.372 -14.806  -2.093  1.00132.75           C  
ATOM   1889  C   LEU A 260       9.153 -15.471  -3.186  1.00132.75           C  
ATOM   1890  O   LEU A 260       8.887 -15.254  -4.367  1.00132.75           O  
ATOM   1891  CB  LEU A 260       9.095 -13.484  -1.793  1.00132.75           C  
ATOM   1892  CG  LEU A 260       8.332 -12.577  -0.809  1.00132.75           C  
ATOM   1893  CD1 LEU A 260       8.297 -13.179   0.603  1.00132.75           C  
ATOM   1894  CD2 LEU A 260       8.888 -11.150  -0.824  1.00132.75           C  
ATOM   1895  N   GLY A 261      10.172 -16.269  -2.825  1.00 29.46           N  
ATOM   1896  CA  GLY A 261      11.082 -16.761  -3.819  1.00 29.46           C  
ATOM   1897  C   GLY A 261      12.291 -15.883  -3.683  1.00 29.46           C  
ATOM   1898  O   GLY A 261      12.190 -14.747  -3.219  1.00 29.46           O  
ATOM   1899  N   LEU A 262      13.473 -16.391  -4.087  0.60 58.55           N  
ATOM   1900  CA  LEU A 262      14.713 -15.684  -3.914  0.60 58.55           C  
ATOM   1901  C   LEU A 262      14.769 -14.416  -4.713  0.60 58.55           C  
ATOM   1902  O   LEU A 262      15.196 -13.387  -4.194  0.60 58.55           O  
ATOM   1903  CB  LEU A 262      15.936 -16.523  -4.319  0.60 58.55           C  
ATOM   1904  CG  LEU A 262      16.264 -17.668  -3.343  0.60 58.55           C  
ATOM   1905  CD1 LEU A 262      17.497 -18.458  -3.810  0.60 58.55           C  
ATOM   1906  CD2 LEU A 262      16.426 -17.139  -1.907  0.60 58.55           C  
ATOM   1907  N   GLU A 263      14.338 -14.432  -5.990  1.00 69.13           N  
ATOM   1908  CA  GLU A 263      14.531 -13.243  -6.776  1.00 69.13           C  
ATOM   1909  C   GLU A 263      13.760 -12.104  -6.188  1.00 69.13           C  
ATOM   1910  O   GLU A 263      14.280 -10.996  -6.072  1.00 69.13           O  
ATOM   1911  CB  GLU A 263      14.129 -13.387  -8.258  1.00 69.13           C  
ATOM   1912  CG  GLU A 263      12.642 -13.643  -8.513  1.00 69.13           C  
ATOM   1913  CD  GLU A 263      12.413 -13.497 -10.011  1.00 69.13           C  
ATOM   1914  OE1 GLU A 263      13.216 -14.075 -10.792  1.00 69.13           O  
ATOM   1915  OE2 GLU A 263      11.442 -12.793 -10.395  1.00 69.13           O1-
ATOM   1916  N   ALA A 264      12.500 -12.347  -5.786  1.00 28.07           N  
ATOM   1917  CA  ALA A 264      11.680 -11.297  -5.251  1.00 28.07           C  
ATOM   1918  C   ALA A 264      12.271 -10.794  -3.972  1.00 28.07           C  
ATOM   1919  O   ALA A 264      12.288  -9.591  -3.718  1.00 28.07           O  
ATOM   1920  CB  ALA A 264      10.246 -11.762  -4.939  1.00 28.07           C  
ATOM   1921  N   SER A 265      12.775 -11.705  -3.121  1.00 77.06           N  
ATOM   1922  CA  SER A 265      13.290 -11.287  -1.848  1.00 77.06           C  
ATOM   1923  C   SER A 265      14.486 -10.405  -2.037  1.00 77.06           C  
ATOM   1924  O   SER A 265      14.652  -9.418  -1.322  1.00 77.06           O  
ATOM   1925  CB  SER A 265      13.664 -12.468  -0.937  1.00 77.06           C  
ATOM   1926  OG  SER A 265      14.623 -13.298  -1.570  1.00 77.06           O  
ATOM   1927  N   ARG A 266      15.352 -10.731  -3.013  1.00 70.90           N  
ATOM   1928  CA  ARG A 266      16.531  -9.942  -3.240  1.00 70.90           C  
ATOM   1929  C   ARG A 266      16.122  -8.568  -3.669  1.00 70.90           C  
ATOM   1930  O   ARG A 266      16.692  -7.574  -3.222  1.00 70.90           O  
ATOM   1931  CB  ARG A 266      17.440 -10.541  -4.327  1.00 70.90           C  
ATOM   1932  CG  ARG A 266      18.092 -11.851  -3.879  1.00 70.90           C  
ATOM   1933  CD  ARG A 266      18.979 -12.515  -4.933  1.00 70.90           C  
ATOM   1934  NE  ARG A 266      19.527 -13.755  -4.314  1.00 70.90           N  
ATOM   1935  CZ  ARG A 266      19.499 -14.936  -4.995  1.00 70.90           C  
ATOM   1936  NH1 ARG A 266      18.945 -14.993  -6.240  1.00 70.90           N1+
ATOM   1937  NH2 ARG A 266      20.021 -16.065  -4.427  1.00 70.90           N  
ATOM   1938  N   ALA A 267      15.105  -8.477  -4.546  1.00 19.28           N  
ATOM   1939  CA  ALA A 267      14.674  -7.202  -5.043  1.00 19.28           C  
ATOM   1940  C   ALA A 267      14.164  -6.383  -3.899  1.00 19.28           C  
ATOM   1941  O   ALA A 267      14.431  -5.185  -3.816  1.00 19.28           O  
ATOM   1942  CB  ALA A 267      13.535  -7.317  -6.072  1.00 19.28           C  
ATOM   1943  N   GLN A 268      13.415  -7.017  -2.980  0.50 43.74           N  
ATOM   1944  CA  GLN A 268      12.831  -6.311  -1.877  0.50 43.74           C  
ATOM   1945  C   GLN A 268      13.917  -5.766  -1.000  0.50 43.74           C  
ATOM   1946  O   GLN A 268      13.856  -4.616  -0.572  0.50 43.74           O  
ATOM   1947  CB  GLN A 268      11.919  -7.224  -1.032  0.50 43.74           C  
ATOM   1948  CG  GLN A 268      11.194  -6.525   0.123  0.50 43.74           C  
ATOM   1949  CD  GLN A 268      10.216  -7.526   0.731  0.50 43.74           C  
ATOM   1950  NE2 GLN A 268      10.254  -7.676   2.083  0.50 43.74           N  
ATOM   1951  OE1 GLN A 268       9.438  -8.161   0.021  0.50 43.74           O  
ATOM   1952  N   ALA A 269      14.970  -6.564  -0.740  1.00 28.03           N  
ATOM   1953  CA  ALA A 269      16.003  -6.125   0.157  1.00 28.03           C  
ATOM   1954  C   ALA A 269      16.635  -4.884  -0.393  1.00 28.03           C  
ATOM   1955  O   ALA A 269      16.896  -3.936   0.347  1.00 28.03           O  
ATOM   1956  CB  ALA A 269      17.112  -7.176   0.344  1.00 28.03           C  
ATOM   1957  N   GLN A 270      16.896  -4.851  -1.715  1.00118.10           N  
ATOM   1958  CA  GLN A 270      17.521  -3.699  -2.299  1.00118.10           C  
ATOM   1959  C   GLN A 270      16.616  -2.514  -2.213  1.00118.10           C  
ATOM   1960  O   GLN A 270      17.069  -1.405  -1.931  1.00118.10           O  
ATOM   1961  CB  GLN A 270      17.919  -3.885  -3.771  1.00118.10           C  
ATOM   1962  CG  GLN A 270      19.208  -4.686  -3.921  1.00118.10           C  
ATOM   1963  CD  GLN A 270      20.301  -3.878  -3.232  1.00118.10           C  
ATOM   1964  NE2 GLN A 270      20.302  -2.538  -3.465  1.00118.10           N  
ATOM   1965  OE1 GLN A 270      21.127  -4.421  -2.500  1.00118.10           O  
ATOM   1966  N   SER A 271      15.305  -2.711  -2.440  0.60 31.53           N  
ATOM   1967  CA  SER A 271      14.395  -1.601  -2.437  0.60 31.53           C  
ATOM   1968  C   SER A 271      14.410  -0.962  -1.081  0.60 31.53           C  
ATOM   1969  O   SER A 271      14.455   0.264  -0.972  0.60 31.53           O  
ATOM   1970  CB  SER A 271      12.940  -2.014  -2.724  0.60 31.53           C  
ATOM   1971  OG  SER A 271      12.094  -0.873  -2.698  0.60 31.53           O  
ATOM   1972  N   LEU A 272      14.392  -1.773  -0.005  1.00 97.92           N  
ATOM   1973  CA  LEU A 272      14.338  -1.191   1.306  1.00 97.92           C  
ATOM   1974  C   LEU A 272      15.557  -0.380   1.600  1.00 97.92           C  
ATOM   1975  O   LEU A 272      15.451   0.698   2.181  1.00 97.92           O  
ATOM   1976  CB  LEU A 272      14.166  -2.182   2.469  1.00 97.92           C  
ATOM   1977  CG  LEU A 272      12.733  -2.722   2.624  1.00 97.92           C  
ATOM   1978  CD1 LEU A 272      12.371  -3.769   1.566  1.00 97.92           C  
ATOM   1979  CD2 LEU A 272      12.482  -3.191   4.057  1.00 97.92           C  
ATOM   1980  N   ILE A 273      16.752  -0.871   1.233  1.00 61.28           N  
ATOM   1981  CA  ILE A 273      17.933  -0.113   1.527  1.00 61.28           C  
ATOM   1982  C   ILE A 273      17.921   1.170   0.757  1.00 61.28           C  
ATOM   1983  O   ILE A 273      18.288   2.220   1.281  1.00 61.28           O  
ATOM   1984  CB  ILE A 273      19.205  -0.867   1.291  1.00 61.28           C  
ATOM   1985  CG1 ILE A 273      19.308  -1.962   2.369  1.00 61.28           C  
ATOM   1986  CG2 ILE A 273      20.382   0.123   1.286  1.00 61.28           C  
ATOM   1987  CD1 ILE A 273      20.486  -2.912   2.207  1.00 61.28           C  
ATOM   1988  N   ASP A 274      17.477   1.123  -0.512  1.00 40.23           N  
ATOM   1989  CA  ASP A 274      17.471   2.293  -1.341  1.00 40.23           C  
ATOM   1990  C   ASP A 274      16.585   3.323  -0.697  1.00 40.23           C  
ATOM   1991  O   ASP A 274      16.928   4.504  -0.641  1.00 40.23           O  
ATOM   1992  CB  ASP A 274      16.926   1.985  -2.748  1.00 40.23           C  
ATOM   1993  CG  ASP A 274      17.875   0.988  -3.412  1.00 40.23           C  
ATOM   1994  OD1 ASP A 274      19.102   1.067  -3.141  1.00 40.23           O  
ATOM   1995  OD2 ASP A 274      17.382   0.124  -4.186  1.00 40.23           O1-
ATOM   1996  N   GLN A 275      15.423   2.890  -0.171  1.00 38.38           N  
ATOM   1997  CA  GLN A 275      14.465   3.773   0.437  1.00 38.38           C  
ATOM   1998  C   GLN A 275      15.047   4.389   1.674  1.00 38.38           C  
ATOM   1999  O   GLN A 275      14.830   5.567   1.951  1.00 38.38           O  
ATOM   2000  CB  GLN A 275      13.178   3.044   0.853  1.00 38.38           C  
ATOM   2001  CG  GLN A 275      12.385   2.496  -0.333  1.00 38.38           C  
ATOM   2002  CD  GLN A 275      11.154   1.792   0.216  1.00 38.38           C  
ATOM   2003  NE2 GLN A 275      10.285   2.553   0.933  1.00 38.38           N  
ATOM   2004  OE1 GLN A 275      10.973   0.592   0.016  1.00 38.38           O  
ATOM   2005  N   ALA A 276      15.800   3.603   2.462  1.00 29.63           N  
ATOM   2006  CA  ALA A 276      16.341   4.110   3.690  1.00 29.63           C  
ATOM   2007  C   ALA A 276      17.277   5.239   3.387  1.00 29.63           C  
ATOM   2008  O   ALA A 276      17.267   6.262   4.071  1.00 29.63           O  
ATOM   2009  CB  ALA A 276      17.121   3.042   4.478  1.00 29.63           C  
ATOM   2010  N   ILE A 277      18.120   5.089   2.348  1.00119.26           N  
ATOM   2011  CA  ILE A 277      19.058   6.124   2.021  1.00119.26           C  
ATOM   2012  C   ILE A 277      18.352   7.360   1.541  1.00119.26           C  
ATOM   2013  O   ILE A 277      18.718   8.471   1.915  1.00119.26           O  
ATOM   2014  CB  ILE A 277      20.139   5.684   1.067  1.00119.26           C  
ATOM   2015  CG1 ILE A 277      19.572   5.129  -0.244  1.00119.26           C  
ATOM   2016  CG2 ILE A 277      21.049   4.702   1.818  1.00119.26           C  
ATOM   2017  CD1 ILE A 277      20.665   4.706  -1.227  1.00119.26           C  
ATOM   2018  N   VAL A 278      17.302   7.201   0.718  1.00 37.04           N  
ATOM   2019  CA  VAL A 278      16.593   8.329   0.173  1.00 37.04           C  
ATOM   2020  C   VAL A 278      15.963   9.119   1.283  1.00 37.04           C  
ATOM   2021  O   VAL A 278      15.911  10.347   1.228  1.00 37.04           O  
ATOM   2022  CB  VAL A 278      15.496   7.926  -0.769  1.00 37.04           C  
ATOM   2023  CG1 VAL A 278      14.769   9.195  -1.245  1.00 37.04           C  
ATOM   2024  CG2 VAL A 278      16.108   7.095  -1.909  1.00 37.04           C  
ATOM   2025  N   ALA A 279      15.483   8.439   2.338  1.00 47.97           N  
ATOM   2026  CA  ALA A 279      14.755   9.090   3.394  1.00 47.97           C  
ATOM   2027  C   ALA A 279      15.597  10.156   4.042  1.00 47.97           C  
ATOM   2028  O   ALA A 279      15.079  11.196   4.444  1.00 47.97           O  
ATOM   2029  CB  ALA A 279      14.321   8.113   4.500  1.00 47.97           C  
ATOM   2030  N   LEU A 280      16.904   9.885   4.214  1.00 92.20           N  
ATOM   2031  CA  LEU A 280      17.894  10.720   4.847  1.00 92.20           C  
ATOM   2032  C   LEU A 280      18.365  11.884   4.011  1.00 92.20           C  
ATOM   2033  O   LEU A 280      18.923  12.839   4.551  1.00 92.20           O  
ATOM   2034  CB  LEU A 280      19.126   9.916   5.293  1.00 92.20           C  
ATOM   2035  CG  LEU A 280      18.765   8.844   6.339  1.00 92.20           C  
ATOM   2036  CD1 LEU A 280      20.014   8.137   6.887  1.00 92.20           C  
ATOM   2037  CD2 LEU A 280      17.868   9.427   7.444  1.00 92.20           C  
ATOM   2038  N   GLU A 281      18.188  11.839   2.679  1.00102.33           N  
ATOM   2039  CA  GLU A 281      18.782  12.804   1.785  1.00102.33           C  
ATOM   2040  C   GLU A 281      18.485  14.225   2.182  1.00102.33           C  
ATOM   2041  O   GLU A 281      19.372  15.071   2.067  1.00102.33           O  
ATOM   2042  CB  GLU A 281      18.292  12.634   0.338  1.00102.33           C  
ATOM   2043  CG  GLU A 281      18.812  11.365  -0.338  1.00102.33           C  
ATOM   2044  CD  GLU A 281      20.237  11.637  -0.796  1.00102.33           C  
ATOM   2045  OE1 GLU A 281      21.174  11.436   0.023  1.00102.33           O  
ATOM   2046  OE2 GLU A 281      20.406  12.056  -1.972  1.00102.33           O1-
ATOM   2047  N   PRO A 282      17.316  14.560   2.642  1.00 73.67           N  
ATOM   2048  CA  PRO A 282      17.033  15.942   2.942  1.00 73.67           C  
ATOM   2049  C   PRO A 282      17.868  16.522   4.045  1.00 73.67           C  
ATOM   2050  O   PRO A 282      17.885  17.744   4.186  1.00 73.67           O  
ATOM   2051  CB  PRO A 282      15.528  16.005   3.184  1.00 73.67           C  
ATOM   2052  CG  PRO A 282      14.979  14.865   2.306  1.00 73.67           C  
ATOM   2053  CD  PRO A 282      16.120  13.835   2.249  1.00 73.67           C  
ATOM   2054  N   PHE A 283      18.532  15.681   4.856  1.00 70.75           N  
ATOM   2055  CA  PHE A 283      19.382  16.140   5.919  1.00 70.75           C  
ATOM   2056  C   PHE A 283      20.567  16.841   5.332  1.00 70.75           C  
ATOM   2057  O   PHE A 283      21.101  17.775   5.928  1.00 70.75           O  
ATOM   2058  CB  PHE A 283      19.932  15.004   6.802  1.00 70.75           C  
ATOM   2059  CG  PHE A 283      18.851  14.491   7.694  1.00 70.75           C  
ATOM   2060  CD1 PHE A 283      18.544  15.161   8.857  1.00 70.75           C  
ATOM   2061  CD2 PHE A 283      18.154  13.345   7.387  1.00 70.75           C  
ATOM   2062  CE1 PHE A 283      17.560  14.703   9.702  1.00 70.75           C  
ATOM   2063  CE2 PHE A 283      17.168  12.882   8.228  1.00 70.75           C  
ATOM   2064  CZ  PHE A 283      16.864  13.563   9.383  1.00 70.75           C  
ATOM   2065  N   GLY A 284      21.029  16.392   4.148  1.00 30.56           N  
ATOM   2066  CA  GLY A 284      22.213  16.962   3.576  1.00 30.56           C  
ATOM   2067  C   GLY A 284      23.317  15.978   3.818  1.00 30.56           C  
ATOM   2068  O   GLY A 284      23.073  14.831   4.182  1.00 30.56           O  
ATOM   2069  N   PRO A 285      24.531  16.403   3.616  1.00 80.86           N  
ATOM   2070  CA  PRO A 285      25.684  15.549   3.730  1.00 80.86           C  
ATOM   2071  C   PRO A 285      25.911  15.019   5.114  1.00 80.86           C  
ATOM   2072  O   PRO A 285      26.642  14.040   5.252  1.00 80.86           O  
ATOM   2073  CB  PRO A 285      26.858  16.354   3.164  1.00 80.86           C  
ATOM   2074  CG  PRO A 285      26.339  17.801   3.071  1.00 80.86           C  
ATOM   2075  CD  PRO A 285      24.820  17.636   2.909  1.00 80.86           C  
ATOM   2076  N   SER A 286      25.310  15.631   6.150  0.60 38.97           N  
ATOM   2077  CA  SER A 286      25.528  15.197   7.503  0.60 38.97           C  
ATOM   2078  C   SER A 286      25.027  13.788   7.666  0.60 38.97           C  
ATOM   2079  O   SER A 286      25.508  13.041   8.517  0.60 38.97           O  
ATOM   2080  CB  SER A 286      24.780  16.065   8.528  0.60 38.97           C  
ATOM   2081  OG  SER A 286      23.379  15.963   8.317  0.60 38.97           O  
ATOM   2082  N   ALA A 287      24.032  13.409   6.846  1.00 65.77           N  
ATOM   2083  CA  ALA A 287      23.350  12.141   6.821  1.00 65.77           C  
ATOM   2084  C   ALA A 287      24.242  11.012   6.383  1.00 65.77           C  
ATOM   2085  O   ALA A 287      23.952   9.850   6.662  1.00 65.77           O  
ATOM   2086  CB  ALA A 287      22.133  12.149   5.881  1.00 65.77           C  
ATOM   2087  N   GLU A 288      25.330  11.309   5.651  1.00 61.74           N  
ATOM   2088  CA  GLU A 288      26.094  10.284   4.991  1.00 61.74           C  
ATOM   2089  C   GLU A 288      26.504   9.168   5.913  1.00 61.74           C  
ATOM   2090  O   GLU A 288      26.423   8.015   5.487  1.00 61.74           O  
ATOM   2091  CB  GLU A 288      27.344  10.848   4.297  1.00 61.74           C  
ATOM   2092  CG  GLU A 288      26.993  11.757   3.117  1.00 61.74           C  
ATOM   2093  CD  GLU A 288      28.283  12.277   2.499  1.00 61.74           C  
ATOM   2094  OE1 GLU A 288      29.375  11.893   2.992  1.00 61.74           O  
ATOM   2095  OE2 GLU A 288      28.189  13.072   1.524  1.00 61.74           O1-
ATOM   2096  N   PRO A 289      26.942   9.365   7.123  1.00 77.14           N  
ATOM   2097  CA  PRO A 289      27.314   8.213   7.902  1.00 77.14           C  
ATOM   2098  C   PRO A 289      26.181   7.255   8.135  1.00 77.14           C  
ATOM   2099  O   PRO A 289      26.402   6.049   8.036  1.00 77.14           O  
ATOM   2100  CB  PRO A 289      27.984   8.766   9.155  1.00 77.14           C  
ATOM   2101  CG  PRO A 289      28.614  10.084   8.655  1.00 77.14           C  
ATOM   2102  CD  PRO A 289      27.709  10.542   7.494  1.00 77.14           C  
ATOM   2103  N   LEU A 290      24.962   7.755   8.424  1.00 59.15           N  
ATOM   2104  CA  LEU A 290      23.838   6.888   8.659  1.00 59.15           C  
ATOM   2105  C   LEU A 290      23.525   6.148   7.395  1.00 59.15           C  
ATOM   2106  O   LEU A 290      23.239   4.953   7.418  1.00 59.15           O  
ATOM   2107  CB  LEU A 290      22.556   7.644   9.060  1.00 59.15           C  
ATOM   2108  CG  LEU A 290      22.587   8.241  10.479  1.00 59.15           C  
ATOM   2109  CD1 LEU A 290      21.278   8.974  10.810  1.00 59.15           C  
ATOM   2110  CD2 LEU A 290      22.914   7.152  11.513  1.00 59.15           C  
ATOM   2111  N   GLN A 291      23.579   6.851   6.249  1.00 46.22           N  
ATOM   2112  CA  GLN A 291      23.241   6.253   4.989  1.00 46.22           C  
ATOM   2113  C   GLN A 291      24.205   5.141   4.705  1.00 46.22           C  
ATOM   2114  O   GLN A 291      23.809   4.069   4.247  1.00 46.22           O  
ATOM   2115  CB  GLN A 291      23.319   7.265   3.833  1.00 46.22           C  
ATOM   2116  CG  GLN A 291      22.274   8.377   3.958  1.00 46.22           C  
ATOM   2117  CD  GLN A 291      22.550   9.438   2.903  1.00 46.22           C  
ATOM   2118  NE2 GLN A 291      21.509   9.772   2.094  1.00 46.22           N  
ATOM   2119  OE1 GLN A 291      23.659   9.960   2.805  1.00 46.22           O  
ATOM   2120  N   ALA A 292      25.500   5.369   4.987  1.00 32.23           N  
ATOM   2121  CA  ALA A 292      26.541   4.414   4.721  1.00 32.23           C  
ATOM   2122  C   ALA A 292      26.335   3.182   5.545  1.00 32.23           C  
ATOM   2123  O   ALA A 292      26.570   2.071   5.072  1.00 32.23           O  
ATOM   2124  CB  ALA A 292      27.942   4.952   5.057  1.00 32.23           C  
ATOM   2125  N   ILE A 293      25.885   3.344   6.802  1.00 50.57           N  
ATOM   2126  CA  ILE A 293      25.749   2.220   7.685  1.00 50.57           C  
ATOM   2127  C   ILE A 293      24.773   1.243   7.105  1.00 50.57           C  
ATOM   2128  O   ILE A 293      24.981   0.035   7.201  1.00 50.57           O  
ATOM   2129  CB  ILE A 293      25.293   2.582   9.069  1.00 50.57           C  
ATOM   2130  CG1 ILE A 293      26.343   3.476   9.753  1.00 50.57           C  
ATOM   2131  CG2 ILE A 293      25.012   1.274   9.833  1.00 50.57           C  
ATOM   2132  CD1 ILE A 293      25.863   4.103  11.061  1.00 50.57           C  
ATOM   2133  N   ALA A 294      23.683   1.727   6.479  1.00 39.81           N  
ATOM   2134  CA  ALA A 294      22.690   0.811   5.991  1.00 39.81           C  
ATOM   2135  C   ALA A 294      23.306  -0.133   4.998  1.00 39.81           C  
ATOM   2136  O   ALA A 294      23.087  -1.340   5.070  1.00 39.81           O  
ATOM   2137  CB  ALA A 294      21.517   1.516   5.286  1.00 39.81           C  
ATOM   2138  N   GLU A 295      24.092   0.380   4.036  1.00 58.17           N  
ATOM   2139  CA  GLU A 295      24.678  -0.486   3.048  1.00 58.17           C  
ATOM   2140  C   GLU A 295      25.788  -1.317   3.631  1.00 58.17           C  
ATOM   2141  O   GLU A 295      25.979  -2.468   3.247  1.00 58.17           O  
ATOM   2142  CB  GLU A 295      25.169   0.272   1.800  1.00 58.17           C  
ATOM   2143  CG  GLU A 295      24.000   0.853   0.992  1.00 58.17           C  
ATOM   2144  CD  GLU A 295      24.525   1.493  -0.287  1.00 58.17           C  
ATOM   2145  OE1 GLU A 295      24.919   0.737  -1.210  1.00 58.17           O  
ATOM   2146  OE2 GLU A 295      24.532   2.755  -0.359  1.00 58.17           O1-
ATOM   2147  N   TYR A 296      26.549  -0.751   4.587  1.00 57.58           N  
ATOM   2148  CA  TYR A 296      27.708  -1.390   5.152  1.00 57.58           C  
ATOM   2149  C   TYR A 296      27.315  -2.649   5.865  1.00 57.58           C  
ATOM   2150  O   TYR A 296      27.943  -3.694   5.700  1.00 57.58           O  
ATOM   2151  CB  TYR A 296      28.403  -0.455   6.161  1.00 57.58           C  
ATOM   2152  CG  TYR A 296      29.643  -1.094   6.682  1.00 57.58           C  
ATOM   2153  CD1 TYR A 296      30.808  -1.045   5.954  1.00 57.58           C  
ATOM   2154  CD2 TYR A 296      29.645  -1.725   7.904  1.00 57.58           C  
ATOM   2155  CE1 TYR A 296      31.958  -1.627   6.431  1.00 57.58           C  
ATOM   2156  CE2 TYR A 296      30.793  -2.309   8.387  1.00 57.58           C  
ATOM   2157  CZ  TYR A 296      31.952  -2.260   7.649  1.00 57.58           C  
ATOM   2158  OH  TYR A 296      33.131  -2.858   8.142  1.00 57.58           O  
ATOM   2159  N   ILE A 297      26.241  -2.580   6.667  1.00153.22           N  
ATOM   2160  CA  ILE A 297      25.787  -3.682   7.460  1.00153.22           C  
ATOM   2161  C   ILE A 297      25.355  -4.816   6.572  1.00153.22           C  
ATOM   2162  O   ILE A 297      25.678  -5.973   6.840  1.00153.22           O  
ATOM   2163  CB  ILE A 297      24.671  -3.237   8.344  1.00153.22           C  
ATOM   2164  CG1 ILE A 297      24.214  -4.345   9.301  1.00153.22           C  
ATOM   2165  CG2 ILE A 297      23.610  -2.636   7.423  1.00153.22           C  
ATOM   2166  CD1 ILE A 297      25.250  -4.668  10.377  1.00153.22           C  
ATOM   2167  N   VAL A 298      24.611  -4.533   5.484  1.00103.01           N  
ATOM   2168  CA  VAL A 298      24.196  -5.608   4.626  1.00103.01           C  
ATOM   2169  C   VAL A 298      25.404  -6.220   3.987  1.00103.01           C  
ATOM   2170  O   VAL A 298      25.486  -7.440   3.849  1.00103.01           O  
ATOM   2171  CB  VAL A 298      23.224  -5.204   3.554  1.00103.01           C  
ATOM   2172  CG1 VAL A 298      21.910  -4.788   4.231  1.00103.01           C  
ATOM   2173  CG2 VAL A 298      23.842  -4.095   2.693  1.00103.01           C  
ATOM   2174  N   ALA A 299      26.390  -5.391   3.594  1.00 31.29           N  
ATOM   2175  CA  ALA A 299      27.555  -5.906   2.933  1.00 31.29           C  
ATOM   2176  C   ALA A 299      28.254  -6.858   3.851  1.00 31.29           C  
ATOM   2177  O   ALA A 299      28.665  -7.937   3.433  1.00 31.29           O  
ATOM   2178  CB  ALA A 299      28.566  -4.810   2.554  1.00 31.29           C  
ATOM   2179  N   ARG A 300      28.374  -6.504   5.142  1.00109.77           N  
ATOM   2180  CA  ARG A 300      29.083  -7.338   6.071  1.00109.77           C  
ATOM   2181  C   ARG A 300      28.383  -8.653   6.183  1.00109.77           C  
ATOM   2182  O   ARG A 300      29.025  -9.694   6.307  1.00109.77           O  
ATOM   2183  CB  ARG A 300      29.162  -6.741   7.488  1.00109.77           C  
ATOM   2184  CG  ARG A 300      30.069  -5.515   7.573  1.00109.77           C  
ATOM   2185  CD  ARG A 300      31.455  -5.769   6.980  1.00109.77           C  
ATOM   2186  NE  ARG A 300      32.023  -6.955   7.679  1.00109.77           N  
ATOM   2187  CZ  ARG A 300      32.942  -7.741   7.045  1.00109.77           C  
ATOM   2188  NH1 ARG A 300      33.350  -7.421   5.781  1.00109.77           N1+
ATOM   2189  NH2 ARG A 300      33.446  -8.841   7.673  1.00109.77           N  
ATOM   2190  N   LYS A 301      27.040  -8.640   6.128  1.00105.45           N  
ATOM   2191  CA  LYS A 301      26.286  -9.847   6.303  1.00105.45           C  
ATOM   2192  C   LYS A 301      26.743 -10.823   5.268  1.00105.45           C  
ATOM   2193  O   LYS A 301      27.026 -11.982   5.571  1.00105.45           O  
ATOM   2194  CB  LYS A 301      24.788  -9.640   6.012  1.00105.45           C  
ATOM   2195  CG  LYS A 301      24.070  -8.590   6.866  1.00105.45           C  
ATOM   2196  CD  LYS A 301      23.867  -8.975   8.330  1.00105.45           C  
ATOM   2197  CE  LYS A 301      22.987  -7.979   9.091  1.00105.45           C  
ATOM   2198  NZ  LYS A 301      22.526  -8.580  10.360  1.00105.45           N1+
ATOM   2199  N   TYR A 302      26.832 -10.364   4.007  1.00 50.00           N  
ATOM   2200  CA  TYR A 302      27.200 -11.230   2.928  1.00 50.00           C  
ATOM   2201  C   TYR A 302      28.611 -11.704   3.104  1.00 50.00           C  
ATOM   2202  O   TYR A 302      28.884 -12.901   3.035  1.00 50.00           O  
ATOM   2203  CB  TYR A 302      27.076 -10.531   1.563  1.00 50.00           C  
ATOM   2204  CG  TYR A 302      25.622 -10.272   1.344  1.00 50.00           C  
ATOM   2205  CD1 TYR A 302      24.811 -11.268   0.852  1.00 50.00           C  
ATOM   2206  CD2 TYR A 302      25.067  -9.045   1.631  1.00 50.00           C  
ATOM   2207  CE1 TYR A 302      23.471 -11.045   0.644  1.00 50.00           C  
ATOM   2208  CE2 TYR A 302      23.727  -8.816   1.425  1.00 50.00           C  
ATOM   2209  CZ  TYR A 302      22.926  -9.818   0.932  1.00 50.00           C  
ATOM   2210  OH  TYR A 302      21.551  -9.589   0.719  1.00 50.00           O  
ATOM   2211  N   LEU A 303      29.544 -10.778   3.395  1.00 78.43           N  
ATOM   2212  CA  LEU A 303      30.932 -11.133   3.501  1.00 78.43           C  
ATOM   2213  C   LEU A 303      31.112 -12.120   4.602  1.00 78.43           C  
ATOM   2214  O   LEU A 303      31.875 -13.076   4.468  1.00 78.43           O  
ATOM   2215  CB  LEU A 303      31.832  -9.923   3.800  1.00 78.43           C  
ATOM   2216  CG  LEU A 303      32.099  -9.027   2.576  1.00 78.43           C  
ATOM   2217  CD1 LEU A 303      33.087  -9.703   1.617  1.00 78.43           C  
ATOM   2218  CD2 LEU A 303      30.803  -8.615   1.864  1.00 78.43           C  
ATOM   2219  N   GLU A 304      30.402 -11.924   5.722  1.00 46.52           N  
ATOM   2220  CA  GLU A 304      30.548 -12.821   6.824  1.00 46.52           C  
ATOM   2221  C   GLU A 304      30.139 -14.169   6.331  1.00 46.52           C  
ATOM   2222  O   GLU A 304      30.756 -15.176   6.673  1.00 46.52           O  
ATOM   2223  CB  GLU A 304      29.694 -12.383   8.023  1.00 46.52           C  
ATOM   2224  CG  GLU A 304      30.249 -11.089   8.624  1.00 46.52           C  
ATOM   2225  CD  GLU A 304      29.224 -10.472   9.558  1.00 46.52           C  
ATOM   2226  OE1 GLU A 304      28.289 -11.200   9.988  1.00 46.52           O  
ATOM   2227  OE2 GLU A 304      29.366  -9.255   9.852  1.00 46.52           O1-
ATOM   2228  N   HIS A 305      29.088 -14.227   5.494  1.00133.45           N  
ATOM   2229  CA  HIS A 305      28.737 -15.500   4.945  1.00133.45           C  
ATOM   2230  C   HIS A 305      29.893 -15.898   4.079  1.00133.45           C  
ATOM   2231  O   HIS A 305      30.382 -15.100   3.281  1.00133.45           O  
ATOM   2232  CB  HIS A 305      27.469 -15.460   4.072  1.00133.45           C  
ATOM   2233  CG  HIS A 305      27.115 -16.798   3.497  1.00133.45           C  
ATOM   2234  CD2 HIS A 305      27.297 -17.285   2.242  1.00133.45           C  
ATOM   2235  ND1 HIS A 305      26.521 -17.816   4.214  1.00133.45           N  
ATOM   2236  CE1 HIS A 305      26.377 -18.860   3.359  1.00133.45           C  
ATOM   2237  NE2 HIS A 305      26.835 -18.587   2.151  1.00133.45           N  
ATOM   2238  N   HIS A 306      30.371 -17.149   4.217  1.00201.24           N  
ATOM   2239  CA  HIS A 306      31.499 -17.554   3.429  1.00201.24           C  
ATOM   2240  C   HIS A 306      31.070 -17.536   2.001  1.00201.24           C  
ATOM   2241  O   HIS A 306      29.954 -17.937   1.674  1.00201.24           O  
ATOM   2242  CB  HIS A 306      32.009 -18.970   3.752  1.00201.24           C  
ATOM   2243  CG  HIS A 306      32.623 -19.086   5.118  1.00201.24           C  
ATOM   2244  CD2 HIS A 306      33.090 -18.120   5.955  1.00201.24           C  
ATOM   2245  ND1 HIS A 306      32.838 -20.282   5.765  1.00201.24           N  
ATOM   2246  CE1 HIS A 306      33.421 -19.983   6.955  1.00201.24           C  
ATOM   2247  NE2 HIS A 306      33.595 -18.684   7.114  1.00201.24           N  
ATOM   2248  N   HIS A 307      31.950 -17.059   1.104  1.00229.44           N  
ATOM   2249  CA  HIS A 307      31.561 -16.989  -0.272  1.00229.44           C  
ATOM   2250  C   HIS A 307      32.511 -17.766  -1.108  1.00229.44           C  
ATOM   2251  O   HIS A 307      33.541 -18.250  -0.644  1.00229.44           O  
ATOM   2252  CB  HIS A 307      31.531 -15.573  -0.862  1.00229.44           C  
ATOM   2253  CG  HIS A 307      30.246 -14.852  -0.604  1.00229.44           C  
ATOM   2254  CD2 HIS A 307      29.079 -14.918  -1.299  1.00229.44           C  
ATOM   2255  ND1 HIS A 307      30.027 -13.954   0.417  1.00229.44           N  
ATOM   2256  CE1 HIS A 307      28.747 -13.524   0.287  1.00229.44           C  
ATOM   2257  NE2 HIS A 307      28.131 -14.081  -0.740  1.00229.44           N  
ATOM   2258  N   HIS A 308      32.134 -17.912  -2.392  1.00111.54           N  
ATOM   2259  CA  HIS A 308      32.927 -18.609  -3.354  1.00111.54           C  
ATOM   2260  C   HIS A 308      34.213 -17.861  -3.460  1.00111.54           C  
ATOM   2261  O   HIS A 308      35.291 -18.448  -3.396  1.00111.54           O  
ATOM   2262  CB  HIS A 308      32.247 -18.617  -4.735  1.00111.54           C  
ATOM   2263  CG  HIS A 308      32.989 -19.385  -5.784  1.00111.54           C  
ATOM   2264  CD2 HIS A 308      32.994 -20.721  -6.044  1.00111.54           C  
ATOM   2265  ND1 HIS A 308      33.832 -18.818  -6.714  1.00111.54           N  
ATOM   2266  CE1 HIS A 308      34.300 -19.830  -7.486  1.00111.54           C  
ATOM   2267  NE2 HIS A 308      33.819 -21.005  -7.117  1.00111.54           N  
ATOM   2268  N   HIS A 309      34.125 -16.525  -3.601  1.00224.24           N  
ATOM   2269  CA  HIS A 309      35.322 -15.746  -3.670  1.00224.24           C  
ATOM   2270  C   HIS A 309      35.125 -14.590  -2.749  1.00224.24           C  
ATOM   2271  O   HIS A 309      34.010 -14.305  -2.315  1.00224.24           O  
ATOM   2272  CB  HIS A 309      35.622 -15.165  -5.064  1.00224.24           C  
ATOM   2273  CG  HIS A 309      37.034 -14.670  -5.207  1.00224.24           C  
ATOM   2274  CD2 HIS A 309      38.105 -14.808  -4.376  1.00224.24           C  
ATOM   2275  ND1 HIS A 309      37.497 -13.969  -6.298  1.00224.24           N  
ATOM   2276  CE1 HIS A 309      38.812 -13.719  -6.076  1.00224.24           C  
ATOM   2277  NE2 HIS A 309      39.227 -14.208  -4.921  1.00224.24           N  
ATOM   2278  N   HIS A 310      36.229 -13.905  -2.412  1.00 66.15           N  
ATOM   2279  CA  HIS A 310      36.158 -12.781  -1.537  1.00 66.15           C  
ATOM   2280  C   HIS A 310      35.394 -11.690  -2.277  1.00 66.15           C  
ATOM   2281  O   HIS A 310      35.186 -10.605  -1.670  1.00 66.15           O  
ATOM   2282  CB  HIS A 310      37.546 -12.234  -1.173  1.00 66.15           C  
ATOM   2283  CG  HIS A 310      38.383 -13.256  -0.463  1.00 66.15           C  
ATOM   2284  CD2 HIS A 310      38.625 -13.426   0.867  1.00 66.15           C  
ATOM   2285  ND1 HIS A 310      39.077 -14.259  -1.102  1.00 66.15           N  
ATOM   2286  CE1 HIS A 310      39.700 -14.981  -0.137  1.00 66.15           C  
ATOM   2287  NE2 HIS A 310      39.455 -14.514   1.075  1.00 66.15           N  
ATOM   2288  OXT HIS A 310      35.008 -11.923  -3.453  1.00 66.15           O1-
TER   
ATOM   2289  N   ASP B   9     -15.283   8.886  61.963  1.00 42.57           N  
ATOM   2290  CA  ASP B   9     -14.461   7.772  62.327  1.00 42.57           C  
ATOM   2291  C   ASP B   9     -13.682   7.286  61.148  1.00 42.57           C  
ATOM   2292  O   ASP B   9     -14.233   6.866  60.131  1.00 42.57           O  
ATOM   2293  CB  ASP B   9     -15.256   6.586  62.908  1.00 42.57           C  
ATOM   2294  CG  ASP B   9     -16.220   6.078  61.845  1.00 42.57           C  
ATOM   2295  OD1 ASP B   9     -16.810   6.926  61.124  1.00 42.57           O  
ATOM   2296  OD2 ASP B   9     -16.383   4.833  61.742  1.00 42.57           O1-
ATOM   2297  N   PHE B  10     -12.344   7.356  61.266  1.00 62.96           N  
ATOM   2298  CA  PHE B  10     -11.488   6.847  60.239  1.00 62.96           C  
ATOM   2299  C   PHE B  10     -11.526   5.364  60.387  1.00 62.96           C  
ATOM   2300  O   PHE B  10     -11.355   4.839  61.487  1.00 62.96           O  
ATOM   2301  CB  PHE B  10     -10.037   7.341  60.405  1.00 62.96           C  
ATOM   2302  CG  PHE B  10      -9.134   6.686  59.415  1.00 62.96           C  
ATOM   2303  CD1 PHE B  10      -9.131   7.059  58.091  1.00 62.96           C  
ATOM   2304  CD2 PHE B  10      -8.259   5.708  59.830  1.00 62.96           C  
ATOM   2305  CE1 PHE B  10      -8.283   6.450  57.194  1.00 62.96           C  
ATOM   2306  CE2 PHE B  10      -7.408   5.096  58.939  1.00 62.96           C  
ATOM   2307  CZ  PHE B  10      -7.421   5.467  57.616  1.00 62.96           C  
ATOM   2308  N   ASP B  11     -11.784   4.653  59.274  1.00 49.08           N  
ATOM   2309  CA  ASP B  11     -11.847   3.222  59.299  1.00 49.08           C  
ATOM   2310  C   ASP B  11     -10.756   2.750  58.391  1.00 49.08           C  
ATOM   2311  O   ASP B  11     -10.821   2.951  57.180  1.00 49.08           O  
ATOM   2312  CB  ASP B  11     -13.188   2.681  58.769  1.00 49.08           C  
ATOM   2313  CG  ASP B  11     -13.277   1.190  59.060  1.00 49.08           C  
ATOM   2314  OD1 ASP B  11     -12.221   0.575  59.366  1.00 49.08           O  
ATOM   2315  OD2 ASP B  11     -14.410   0.645  58.976  1.00 49.08           O1-
ATOM   2316  N   LEU B  12      -9.715   2.115  58.963  1.00 47.94           N  
ATOM   2317  CA  LEU B  12      -8.581   1.715  58.184  1.00 47.94           C  
ATOM   2318  C   LEU B  12      -8.986   0.693  57.169  1.00 47.94           C  
ATOM   2319  O   LEU B  12      -8.572   0.766  56.015  1.00 47.94           O  
ATOM   2320  CB  LEU B  12      -7.440   1.114  59.023  1.00 47.94           C  
ATOM   2321  CG  LEU B  12      -6.226   0.698  58.171  1.00 47.94           C  
ATOM   2322  CD1 LEU B  12      -5.605   1.909  57.456  1.00 47.94           C  
ATOM   2323  CD2 LEU B  12      -5.197  -0.082  59.002  1.00 47.94           C  
ATOM   2324  N   ALA B  13      -9.829  -0.278  57.560  1.00 26.04           N  
ATOM   2325  CA  ALA B  13     -10.196  -1.315  56.637  1.00 26.04           C  
ATOM   2326  C   ALA B  13     -10.881  -0.681  55.465  1.00 26.04           C  
ATOM   2327  O   ALA B  13     -10.642  -1.057  54.318  1.00 26.04           O  
ATOM   2328  CB  ALA B  13     -11.166  -2.345  57.243  1.00 26.04           C  
ATOM   2329  N   GLN B  14     -11.745   0.315  55.734  1.00 72.37           N  
ATOM   2330  CA  GLN B  14     -12.503   1.001  54.724  1.00 72.37           C  
ATOM   2331  C   GLN B  14     -11.552   1.708  53.808  1.00 72.37           C  
ATOM   2332  O   GLN B  14     -11.704   1.685  52.588  1.00 72.37           O  
ATOM   2333  CB  GLN B  14     -13.391   2.090  55.351  1.00 72.37           C  
ATOM   2334  CG  GLN B  14     -14.294   2.836  54.370  1.00 72.37           C  
ATOM   2335  CD  GLN B  14     -15.683   2.228  54.471  1.00 72.37           C  
ATOM   2336  NE2 GLN B  14     -16.655   2.819  53.727  1.00 72.37           N  
ATOM   2337  OE1 GLN B  14     -15.902   1.264  55.204  1.00 72.37           O  
ATOM   2338  N   TYR B  15     -10.524   2.340  54.400  1.00 66.81           N  
ATOM   2339  CA  TYR B  15      -9.551   3.125  53.696  1.00 66.81           C  
ATOM   2340  C   TYR B  15      -8.836   2.246  52.716  1.00 66.81           C  
ATOM   2341  O   TYR B  15      -8.683   2.597  51.547  1.00 66.81           O  
ATOM   2342  CB  TYR B  15      -8.534   3.697  54.702  1.00 66.81           C  
ATOM   2343  CG  TYR B  15      -7.373   4.367  54.050  1.00 66.81           C  
ATOM   2344  CD1 TYR B  15      -7.463   5.653  53.568  1.00 66.81           C  
ATOM   2345  CD2 TYR B  15      -6.171   3.703  53.955  1.00 66.81           C  
ATOM   2346  CE1 TYR B  15      -6.372   6.259  52.989  1.00 66.81           C  
ATOM   2347  CE2 TYR B  15      -5.078   4.302  53.378  1.00 66.81           C  
ATOM   2348  CZ  TYR B  15      -5.178   5.584  52.895  1.00 66.81           C  
ATOM   2349  OH  TYR B  15      -4.052   6.198  52.306  1.00 66.81           O  
ATOM   2350  N   LEU B  16      -8.404   1.056  53.171  1.00 90.76           N  
ATOM   2351  CA  LEU B  16      -7.677   0.128  52.351  1.00 90.76           C  
ATOM   2352  C   LEU B  16      -8.546  -0.329  51.220  1.00 90.76           C  
ATOM   2353  O   LEU B  16      -8.089  -0.434  50.081  1.00 90.76           O  
ATOM   2354  CB  LEU B  16      -7.252  -1.124  53.146  1.00 90.76           C  
ATOM   2355  CG  LEU B  16      -6.054  -0.932  54.103  1.00 90.76           C  
ATOM   2356  CD1 LEU B  16      -4.716  -1.079  53.369  1.00 90.76           C  
ATOM   2357  CD2 LEU B  16      -6.126   0.414  54.835  1.00 90.76           C  
ATOM   2358  N   GLN B  17      -9.829  -0.611  51.510  1.00 29.35           N  
ATOM   2359  CA  GLN B  17     -10.723  -1.131  50.516  1.00 29.35           C  
ATOM   2360  C   GLN B  17     -10.904  -0.127  49.421  1.00 29.35           C  
ATOM   2361  O   GLN B  17     -10.863  -0.475  48.242  1.00 29.35           O  
ATOM   2362  CB  GLN B  17     -12.117  -1.428  51.093  1.00 29.35           C  
ATOM   2363  CG  GLN B  17     -13.108  -1.984  50.071  1.00 29.35           C  
ATOM   2364  CD  GLN B  17     -14.427  -2.215  50.794  1.00 29.35           C  
ATOM   2365  NE2 GLN B  17     -15.464  -2.665  50.039  1.00 29.35           N  
ATOM   2366  OE1 GLN B  17     -14.532  -2.000  52.001  1.00 29.35           O  
ATOM   2367  N   VAL B  18     -11.097   1.156  49.780  1.00 31.09           N  
ATOM   2368  CA  VAL B  18     -11.352   2.157  48.783  1.00 31.09           C  
ATOM   2369  C   VAL B  18     -10.165   2.284  47.884  1.00 31.09           C  
ATOM   2370  O   VAL B  18     -10.303   2.286  46.661  1.00 31.09           O  
ATOM   2371  CB  VAL B  18     -11.610   3.516  49.369  1.00 31.09           C  
ATOM   2372  CG1 VAL B  18     -11.737   4.527  48.215  1.00 31.09           C  
ATOM   2373  CG2 VAL B  18     -12.855   3.438  50.268  1.00 31.09           C  
ATOM   2374  N   LYS B  19      -8.954   2.381  48.464  1.00 94.62           N  
ATOM   2375  CA  LYS B  19      -7.802   2.567  47.632  1.00 94.62           C  
ATOM   2376  C   LYS B  19      -7.573   1.366  46.772  1.00 94.62           C  
ATOM   2377  O   LYS B  19      -7.164   1.497  45.621  1.00 94.62           O  
ATOM   2378  CB  LYS B  19      -6.514   2.932  48.383  1.00 94.62           C  
ATOM   2379  CG  LYS B  19      -6.549   4.405  48.789  1.00 94.62           C  
ATOM   2380  CD  LYS B  19      -5.324   4.897  49.548  1.00 94.62           C  
ATOM   2381  CE  LYS B  19      -5.418   6.385  49.889  1.00 94.62           C  
ATOM   2382  NZ  LYS B  19      -5.598   7.177  48.654  1.00 94.62           N1+
ATOM   2383  N   LYS B  20      -7.837   0.157  47.294  1.00 42.56           N  
ATOM   2384  CA  LYS B  20      -7.616  -1.001  46.478  1.00 42.56           C  
ATOM   2385  C   LYS B  20      -8.490  -0.907  45.269  1.00 42.56           C  
ATOM   2386  O   LYS B  20      -8.061  -1.234  44.163  1.00 42.56           O  
ATOM   2387  CB  LYS B  20      -7.980  -2.328  47.160  1.00 42.56           C  
ATOM   2388  CG  LYS B  20      -7.815  -3.504  46.196  1.00 42.56           C  
ATOM   2389  CD  LYS B  20      -7.924  -4.886  46.833  1.00 42.56           C  
ATOM   2390  CE  LYS B  20      -7.852  -6.008  45.796  1.00 42.56           C  
ATOM   2391  NZ  LYS B  20      -7.962  -7.325  46.457  1.00 42.56           N1+
ATOM   2392  N   GLY B  21      -9.744  -0.451  45.449  1.00 18.94           N  
ATOM   2393  CA  GLY B  21     -10.667  -0.397  44.352  1.00 18.94           C  
ATOM   2394  C   GLY B  21     -10.153   0.532  43.298  1.00 18.94           C  
ATOM   2395  O   GLY B  21     -10.230   0.228  42.108  1.00 18.94           O  
ATOM   2396  N   VAL B  22      -9.619   1.700  43.703  1.00 89.88           N  
ATOM   2397  CA  VAL B  22      -9.166   2.648  42.727  1.00 89.88           C  
ATOM   2398  C   VAL B  22      -8.016   2.069  41.958  1.00 89.88           C  
ATOM   2399  O   VAL B  22      -7.946   2.202  40.738  1.00 89.88           O  
ATOM   2400  CB  VAL B  22      -8.735   3.965  43.318  1.00 89.88           C  
ATOM   2401  CG1 VAL B  22      -7.440   3.784  44.127  1.00 89.88           C  
ATOM   2402  CG2 VAL B  22      -8.610   4.977  42.170  1.00 89.88           C  
ATOM   2403  N   VAL B  23      -7.083   1.399  42.659  1.00 33.85           N  
ATOM   2404  CA  VAL B  23      -5.916   0.852  42.025  1.00 33.85           C  
ATOM   2405  C   VAL B  23      -6.319  -0.212  41.052  1.00 33.85           C  
ATOM   2406  O   VAL B  23      -5.804  -0.273  39.937  1.00 33.85           O  
ATOM   2407  CB  VAL B  23      -4.963   0.233  43.007  1.00 33.85           C  
ATOM   2408  CG1 VAL B  23      -3.823  -0.445  42.229  1.00 33.85           C  
ATOM   2409  CG2 VAL B  23      -4.487   1.327  43.979  1.00 33.85           C  
ATOM   2410  N   GLU B  24      -7.272  -1.071  41.449  1.00 77.38           N  
ATOM   2411  CA  GLU B  24      -7.669  -2.191  40.643  1.00 77.38           C  
ATOM   2412  C   GLU B  24      -8.251  -1.686  39.358  1.00 77.38           C  
ATOM   2413  O   GLU B  24      -7.967  -2.225  38.289  1.00 77.38           O  
ATOM   2414  CB  GLU B  24      -8.742  -3.043  41.344  1.00 77.38           C  
ATOM   2415  CG  GLU B  24      -8.286  -3.623  42.689  1.00 77.38           C  
ATOM   2416  CD  GLU B  24      -7.592  -4.957  42.463  1.00 77.38           C  
ATOM   2417  OE1 GLU B  24      -8.042  -5.715  41.564  1.00 77.38           O  
ATOM   2418  OE2 GLU B  24      -6.606  -5.239  43.194  1.00 77.38           O1-
ATOM   2419  N   ALA B  25      -9.083  -0.629  39.429  1.00 23.51           N  
ATOM   2420  CA  ALA B  25      -9.715  -0.102  38.252  1.00 23.51           C  
ATOM   2421  C   ALA B  25      -8.663   0.421  37.320  1.00 23.51           C  
ATOM   2422  O   ALA B  25      -8.732   0.200  36.112  1.00 23.51           O  
ATOM   2423  CB  ALA B  25     -10.672   1.060  38.567  1.00 23.51           C  
ATOM   2424  N   ALA B  26      -7.656   1.130  37.867  1.00 25.91           N  
ATOM   2425  CA  ALA B  26      -6.625   1.728  37.066  1.00 25.91           C  
ATOM   2426  C   ALA B  26      -5.839   0.665  36.366  1.00 25.91           C  
ATOM   2427  O   ALA B  26      -5.510   0.801  35.188  1.00 25.91           O  
ATOM   2428  CB  ALA B  26      -5.633   2.563  37.894  1.00 25.91           C  
ATOM   2429  N   LEU B  27      -5.514  -0.429  37.078  1.00 56.44           N  
ATOM   2430  CA  LEU B  27      -4.721  -1.468  36.491  1.00 56.44           C  
ATOM   2431  C   LEU B  27      -5.467  -2.095  35.357  1.00 56.44           C  
ATOM   2432  O   LEU B  27      -4.876  -2.399  34.323  1.00 56.44           O  
ATOM   2433  CB  LEU B  27      -4.306  -2.544  37.503  1.00 56.44           C  
ATOM   2434  CG  LEU B  27      -3.283  -1.986  38.511  1.00 56.44           C  
ATOM   2435  CD1 LEU B  27      -2.851  -3.044  39.533  1.00 56.44           C  
ATOM   2436  CD2 LEU B  27      -2.084  -1.353  37.784  1.00 56.44           C  
ATOM   2437  N   ASP B  28      -6.789  -2.299  35.508  1.00 36.37           N  
ATOM   2438  CA  ASP B  28      -7.539  -2.925  34.456  1.00 36.37           C  
ATOM   2439  C   ASP B  28      -7.503  -2.052  33.235  1.00 36.37           C  
ATOM   2440  O   ASP B  28      -7.309  -2.539  32.122  1.00 36.37           O  
ATOM   2441  CB  ASP B  28      -9.017  -3.156  34.812  1.00 36.37           C  
ATOM   2442  CG  ASP B  28      -9.611  -4.086  33.763  1.00 36.37           C  
ATOM   2443  OD1 ASP B  28      -8.843  -4.549  32.877  1.00 36.37           O  
ATOM   2444  OD2 ASP B  28     -10.842  -4.346  33.831  1.00 36.37           O1-
ATOM   2445  N   SER B  29      -7.678  -0.727  33.416  0.60 32.19           N  
ATOM   2446  CA  SER B  29      -7.730   0.191  32.311  0.60 32.19           C  
ATOM   2447  C   SER B  29      -6.387   0.280  31.646  0.60 32.19           C  
ATOM   2448  O   SER B  29      -6.299   0.565  30.453  0.60 32.19           O  
ATOM   2449  CB  SER B  29      -8.123   1.616  32.742  0.60 32.19           C  
ATOM   2450  OG  SER B  29      -7.133   2.156  33.605  0.60 32.19           O  
ATOM   2451  N   SER B  30      -5.303   0.027  32.403  1.00 51.92           N  
ATOM   2452  CA  SER B  30      -3.969   0.195  31.896  1.00 51.92           C  
ATOM   2453  C   SER B  30      -3.692  -0.774  30.786  1.00 51.92           C  
ATOM   2454  O   SER B  30      -2.870  -0.484  29.917  1.00 51.92           O  
ATOM   2455  CB  SER B  30      -2.875  -0.036  32.957  1.00 51.92           C  
ATOM   2456  OG  SER B  30      -2.744  -1.420  33.248  1.00 51.92           O  
ATOM   2457  N   LEU B  31      -4.326  -1.965  30.782  1.00 75.73           N  
ATOM   2458  CA  LEU B  31      -3.994  -2.885  29.728  1.00 75.73           C  
ATOM   2459  C   LEU B  31      -5.177  -3.099  28.838  1.00 75.73           C  
ATOM   2460  O   LEU B  31      -6.036  -3.934  29.117  1.00 75.73           O  
ATOM   2461  CB  LEU B  31      -3.570  -4.272  30.243  1.00 75.73           C  
ATOM   2462  CG  LEU B  31      -2.226  -4.273  30.995  1.00 75.73           C  
ATOM   2463  CD1 LEU B  31      -1.869  -5.686  31.483  1.00 75.73           C  
ATOM   2464  CD2 LEU B  31      -1.104  -3.654  30.143  1.00 75.73           C  
ATOM   2465  N   ALA B  32      -5.223  -2.377  27.701  1.00 36.46           N  
ATOM   2466  CA  ALA B  32      -6.293  -2.587  26.773  1.00 36.46           C  
ATOM   2467  C   ALA B  32      -5.800  -3.653  25.852  1.00 36.46           C  
ATOM   2468  O   ALA B  32      -4.660  -3.607  25.392  1.00 36.46           O  
ATOM   2469  CB  ALA B  32      -6.637  -1.354  25.921  1.00 36.46           C  
ATOM   2470  N   ILE B  33      -6.653  -4.651  25.562  1.00 57.35           N  
ATOM   2471  CA  ILE B  33      -6.227  -5.759  24.757  1.00 57.35           C  
ATOM   2472  C   ILE B  33      -6.077  -5.315  23.335  1.00 57.35           C  
ATOM   2473  O   ILE B  33      -6.939  -4.630  22.787  1.00 57.35           O  
ATOM   2474  CB  ILE B  33      -7.189  -6.911  24.786  1.00 57.35           C  
ATOM   2475  CG1 ILE B  33      -7.330  -7.447  26.222  1.00 57.35           C  
ATOM   2476  CG2 ILE B  33      -6.708  -7.973  23.784  1.00 57.35           C  
ATOM   2477  CD1 ILE B  33      -8.490  -8.425  26.393  1.00 57.35           C  
ATOM   2478  N   ALA B  34      -4.934  -5.691  22.720  1.00 37.32           N  
ATOM   2479  CA  ALA B  34      -4.618  -5.395  21.350  1.00 37.32           C  
ATOM   2480  C   ALA B  34      -3.818  -6.563  20.853  1.00 37.32           C  
ATOM   2481  O   ALA B  34      -3.385  -7.400  21.641  1.00 37.32           O  
ATOM   2482  CB  ALA B  34      -3.751  -4.137  21.173  1.00 37.32           C  
ATOM   2483  N   ARG B  35      -3.615  -6.671  19.524  0.50106.65           N  
ATOM   2484  CA  ARG B  35      -2.867  -7.786  19.007  0.50106.65           C  
ATOM   2485  C   ARG B  35      -1.436  -7.616  19.410  0.50106.65           C  
ATOM   2486  O   ARG B  35      -0.904  -6.507  19.386  0.50106.65           O  
ATOM   2487  CB  ARG B  35      -2.869  -7.878  17.469  0.50106.65           C  
ATOM   2488  CG  ARG B  35      -4.233  -8.166  16.841  0.50106.65           C  
ATOM   2489  CD  ARG B  35      -4.183  -8.232  15.313  0.50106.65           C  
ATOM   2490  NE  ARG B  35      -5.561  -8.511  14.821  0.50106.65           N  
ATOM   2491  CZ  ARG B  35      -5.834  -8.436  13.485  0.50106.65           C  
ATOM   2492  NH1 ARG B  35      -4.843  -8.103  12.606  0.50106.65           N1+
ATOM   2493  NH2 ARG B  35      -7.093  -8.695  13.028  0.50106.65           N  
ATOM   2494  N   PRO B  36      -0.794  -8.687  19.806  1.00 84.70           N  
ATOM   2495  CA  PRO B  36      -1.454  -9.954  19.950  1.00 84.70           C  
ATOM   2496  C   PRO B  36      -2.199  -9.968  21.249  1.00 84.70           C  
ATOM   2497  O   PRO B  36      -1.681  -9.458  22.242  1.00 84.70           O  
ATOM   2498  CB  PRO B  36      -0.367 -11.025  19.849  1.00 84.70           C  
ATOM   2499  CG  PRO B  36       0.948 -10.257  20.070  1.00 84.70           C  
ATOM   2500  CD  PRO B  36       0.629  -8.842  19.561  1.00 84.70           C  
ATOM   2501  N   GLU B  37      -3.385 -10.600  21.274  1.00 84.72           N  
ATOM   2502  CA  GLU B  37      -4.222 -10.620  22.438  1.00 84.72           C  
ATOM   2503  C   GLU B  37      -3.553 -11.379  23.541  1.00 84.72           C  
ATOM   2504  O   GLU B  37      -3.699 -11.030  24.712  1.00 84.72           O  
ATOM   2505  CB  GLU B  37      -5.588 -11.289  22.196  1.00 84.72           C  
ATOM   2506  CG  GLU B  37      -6.515 -10.497  21.271  1.00 84.72           C  
ATOM   2507  CD  GLU B  37      -6.087 -10.749  19.835  1.00 84.72           C  
ATOM   2508  OE1 GLU B  37      -6.235 -11.910  19.368  1.00 84.72           O  
ATOM   2509  OE2 GLU B  37      -5.604  -9.785  19.185  1.00 84.72           O1-
ATOM   2510  N   LYS B  38      -2.779 -12.425  23.199  1.00129.85           N  
ATOM   2511  CA  LYS B  38      -2.213 -13.292  24.197  1.00129.85           C  
ATOM   2512  C   LYS B  38      -1.374 -12.546  25.186  1.00129.85           C  
ATOM   2513  O   LYS B  38      -1.483 -12.791  26.386  1.00129.85           O  
ATOM   2514  CB  LYS B  38      -1.280 -14.376  23.627  1.00129.85           C  
ATOM   2515  CG  LYS B  38      -1.979 -15.677  23.246  1.00129.85           C  
ATOM   2516  CD  LYS B  38      -2.593 -16.397  24.449  1.00129.85           C  
ATOM   2517  CE  LYS B  38      -3.299 -17.704  24.080  1.00129.85           C  
ATOM   2518  NZ  LYS B  38      -3.864 -18.339  25.290  1.00129.85           N1+
ATOM   2519  N   ILE B  39      -0.514 -11.621  24.731  1.00 78.85           N  
ATOM   2520  CA  ILE B  39       0.377 -10.977  25.656  1.00 78.85           C  
ATOM   2521  C   ILE B  39      -0.409 -10.192  26.663  1.00 78.85           C  
ATOM   2522  O   ILE B  39      -0.106 -10.225  27.855  1.00 78.85           O  
ATOM   2523  CB  ILE B  39       1.360 -10.058  24.982  1.00 78.85           C  
ATOM   2524  CG1 ILE B  39       2.442  -9.620  25.983  1.00 78.85           C  
ATOM   2525  CG2 ILE B  39       0.593  -8.894  24.331  1.00 78.85           C  
ATOM   2526  CD1 ILE B  39       3.341 -10.766  26.443  1.00 78.85           C  
ATOM   2527  N   TYR B  40      -1.442  -9.457  26.210  1.00 37.30           N  
ATOM   2528  CA  TYR B  40      -2.235  -8.657  27.100  1.00 37.30           C  
ATOM   2529  C   TYR B  40      -2.963  -9.545  28.057  1.00 37.30           C  
ATOM   2530  O   TYR B  40      -3.037  -9.254  29.250  1.00 37.30           O  
ATOM   2531  CB  TYR B  40      -3.283  -7.798  26.371  1.00 37.30           C  
ATOM   2532  CG  TYR B  40      -2.548  -6.743  25.620  1.00 37.30           C  
ATOM   2533  CD1 TYR B  40      -2.173  -5.577  26.249  1.00 37.30           C  
ATOM   2534  CD2 TYR B  40      -2.231  -6.917  24.293  1.00 37.30           C  
ATOM   2535  CE1 TYR B  40      -1.493  -4.598  25.564  1.00 37.30           C  
ATOM   2536  CE2 TYR B  40      -1.551  -5.942  23.602  1.00 37.30           C  
ATOM   2537  CZ  TYR B  40      -1.182  -4.780  24.239  1.00 37.30           C  
ATOM   2538  OH  TYR B  40      -0.484  -3.778  23.533  1.00 37.30           O  
ATOM   2539  N   GLU B  41      -3.524 -10.661  27.557  0.60 36.07           N  
ATOM   2540  CA  GLU B  41      -4.290 -11.532  28.400  0.60 36.07           C  
ATOM   2541  C   GLU B  41      -3.405 -12.100  29.468  0.60 36.07           C  
ATOM   2542  O   GLU B  41      -3.804 -12.179  30.628  0.60 36.07           O  
ATOM   2543  CB  GLU B  41      -4.938 -12.686  27.616  0.60 36.07           C  
ATOM   2544  CG  GLU B  41      -6.034 -12.198  26.665  0.60 36.07           C  
ATOM   2545  CD  GLU B  41      -6.622 -13.393  25.927  0.60 36.07           C  
ATOM   2546  OE1 GLU B  41      -5.980 -14.477  25.939  0.60 36.07           O  
ATOM   2547  OE2 GLU B  41      -7.721 -13.232  25.332  0.60 36.07           O1-
ATOM   2548  N   ALA B  42      -2.171 -12.506  29.108  1.00 35.61           N  
ATOM   2549  CA  ALA B  42      -1.269 -13.096  30.060  1.00 35.61           C  
ATOM   2550  C   ALA B  42      -0.894 -12.098  31.118  1.00 35.61           C  
ATOM   2551  O   ALA B  42      -0.840 -12.429  32.302  1.00 35.61           O  
ATOM   2552  CB  ALA B  42       0.034 -13.593  29.408  1.00 35.61           C  
ATOM   2553  N   MET B  43      -0.606 -10.843  30.725  1.00 44.65           N  
ATOM   2554  CA  MET B  43      -0.219  -9.854  31.694  1.00 44.65           C  
ATOM   2555  C   MET B  43      -1.362  -9.585  32.627  1.00 44.65           C  
ATOM   2556  O   MET B  43      -1.169  -9.474  33.836  1.00 44.65           O  
ATOM   2557  CB  MET B  43       0.177  -8.509  31.065  1.00 44.65           C  
ATOM   2558  CG  MET B  43       1.495  -8.558  30.292  1.00 44.65           C  
ATOM   2559  SD  MET B  43       1.956  -6.982  29.514  1.00 44.65           S  
ATOM   2560  CE  MET B  43       0.730  -7.131  28.183  1.00 44.65           C  
ATOM   2561  N   ARG B  44      -2.591  -9.478  32.083  1.00147.89           N  
ATOM   2562  CA  ARG B  44      -3.755  -9.171  32.869  1.00147.89           C  
ATOM   2563  C   ARG B  44      -4.057 -10.289  33.822  1.00147.89           C  
ATOM   2564  O   ARG B  44      -4.533 -10.057  34.932  1.00147.89           O  
ATOM   2565  CB  ARG B  44      -5.004  -8.840  32.029  1.00147.89           C  
ATOM   2566  CG  ARG B  44      -5.404  -9.911  31.017  1.00147.89           C  
ATOM   2567  CD  ARG B  44      -6.666  -9.561  30.224  1.00147.89           C  
ATOM   2568  NE  ARG B  44      -6.666  -8.089  29.995  1.00147.89           N  
ATOM   2569  CZ  ARG B  44      -7.449  -7.279  30.768  1.00147.89           C  
ATOM   2570  NH1 ARG B  44      -8.285  -7.820  31.701  1.00147.89           N1+
ATOM   2571  NH2 ARG B  44      -7.403  -5.925  30.606  1.00147.89           N  
ATOM   2572  N   TYR B  45      -3.764 -11.538  33.424  1.00 67.02           N  
ATOM   2573  CA  TYR B  45      -4.070 -12.683  34.233  1.00 67.02           C  
ATOM   2574  C   TYR B  45      -3.406 -12.507  35.572  1.00 67.02           C  
ATOM   2575  O   TYR B  45      -4.040 -12.683  36.612  1.00 67.02           O  
ATOM   2576  CB  TYR B  45      -3.501 -13.945  33.553  1.00 67.02           C  
ATOM   2577  CG  TYR B  45      -3.776 -15.182  34.333  1.00 67.02           C  
ATOM   2578  CD1 TYR B  45      -4.991 -15.820  34.247  1.00 67.02           C  
ATOM   2579  CD2 TYR B  45      -2.794 -15.719  35.133  1.00 67.02           C  
ATOM   2580  CE1 TYR B  45      -5.226 -16.970  34.964  1.00 67.02           C  
ATOM   2581  CE2 TYR B  45      -3.022 -16.867  35.852  1.00 67.02           C  
ATOM   2582  CZ  TYR B  45      -4.241 -17.494  35.768  1.00 67.02           C  
ATOM   2583  OH  TYR B  45      -4.478 -18.673  36.504  1.00 67.02           O  
ATOM   2584  N   SER B  46      -2.103 -12.165  35.581  1.00 53.68           N  
ATOM   2585  CA  SER B  46      -1.350 -11.988  36.795  1.00 53.68           C  
ATOM   2586  C   SER B  46      -1.629 -10.671  37.475  1.00 53.68           C  
ATOM   2587  O   SER B  46      -1.738 -10.609  38.697  1.00 53.68           O  
ATOM   2588  CB  SER B  46       0.166 -12.065  36.550  1.00 53.68           C  
ATOM   2589  OG  SER B  46       0.514 -13.357  36.074  1.00 53.68           O  
ATOM   2590  N   LEU B  47      -1.737  -9.573  36.700  1.00 67.66           N  
ATOM   2591  CA  LEU B  47      -1.862  -8.244  37.246  1.00 67.66           C  
ATOM   2592  C   LEU B  47      -3.163  -8.068  37.988  1.00 67.66           C  
ATOM   2593  O   LEU B  47      -3.211  -7.446  39.050  1.00 67.66           O  
ATOM   2594  CB  LEU B  47      -1.803  -7.182  36.134  1.00 67.66           C  
ATOM   2595  CG  LEU B  47      -1.911  -5.731  36.630  1.00 67.66           C  
ATOM   2596  CD1 LEU B  47      -0.710  -5.361  37.515  1.00 67.66           C  
ATOM   2597  CD2 LEU B  47      -2.107  -4.758  35.457  1.00 67.66           C  
ATOM   2598  N   LEU B  48      -4.252  -8.586  37.396  1.00103.00           N  
ATOM   2599  CA  LEU B  48      -5.632  -8.516  37.811  1.00103.00           C  
ATOM   2600  C   LEU B  48      -5.987  -9.442  38.943  1.00103.00           C  
ATOM   2601  O   LEU B  48      -7.090  -9.351  39.475  1.00103.00           O  
ATOM   2602  CB  LEU B  48      -6.601  -8.775  36.649  1.00103.00           C  
ATOM   2603  CG  LEU B  48      -6.456  -7.716  35.542  1.00103.00           C  
ATOM   2604  CD1 LEU B  48      -7.542  -7.877  34.469  1.00103.00           C  
ATOM   2605  CD2 LEU B  48      -6.390  -6.295  36.132  1.00103.00           C  
ATOM   2606  N   ALA B  49      -5.103 -10.387  39.315  1.00 65.08           N  
ATOM   2607  CA  ALA B  49      -5.415 -11.462  40.228  1.00 65.08           C  
ATOM   2608  C   ALA B  49      -5.971 -10.974  41.534  1.00 65.08           C  
ATOM   2609  O   ALA B  49      -6.812 -11.651  42.125  1.00 65.08           O  
ATOM   2610  CB  ALA B  49      -4.189 -12.331  40.564  1.00 65.08           C  
ATOM   2611  N   GLY B  50      -5.499  -9.835  42.069  1.00 38.81           N  
ATOM   2612  CA  GLY B  50      -6.068  -9.392  43.310  1.00 38.81           C  
ATOM   2613  C   GLY B  50      -4.941  -9.290  44.276  1.00 38.81           C  
ATOM   2614  O   GLY B  50      -3.780  -9.201  43.882  1.00 38.81           O  
ATOM   2615  N   GLY B  51      -5.252  -9.342  45.582  1.00 37.22           N  
ATOM   2616  CA  GLY B  51      -4.204  -9.196  46.543  1.00 37.22           C  
ATOM   2617  C   GLY B  51      -4.405  -7.893  47.251  1.00 37.22           C  
ATOM   2618  O   GLY B  51      -5.304  -7.119  46.925  1.00 37.22           O  
ATOM   2619  N   LYS B  52      -3.551  -7.642  48.263  0.60 92.62           N  
ATOM   2620  CA  LYS B  52      -3.618  -6.501  49.133  0.60 92.62           C  
ATOM   2621  C   LYS B  52      -3.376  -5.208  48.405  0.60 92.62           C  
ATOM   2622  O   LYS B  52      -3.968  -4.188  48.754  0.60 92.62           O  
ATOM   2623  CB  LYS B  52      -2.610  -6.573  50.293  0.60 92.62           C  
ATOM   2624  CG  LYS B  52      -3.024  -7.553  51.394  0.60 92.62           C  
ATOM   2625  CD  LYS B  52      -3.042  -9.019  50.958  0.60 92.62           C  
ATOM   2626  CE  LYS B  52      -3.459  -9.977  52.076  0.60 92.62           C  
ATOM   2627  NZ  LYS B  52      -3.475 -11.368  51.574  0.60 92.62           N1+
ATOM   2628  N   ARG B  53      -2.502  -5.205  47.380  1.00176.79           N  
ATOM   2629  CA  ARG B  53      -2.177  -3.998  46.662  1.00176.79           C  
ATOM   2630  C   ARG B  53      -1.504  -3.051  47.617  1.00176.79           C  
ATOM   2631  O   ARG B  53      -1.691  -1.837  47.553  1.00176.79           O  
ATOM   2632  CB  ARG B  53      -3.410  -3.273  46.088  1.00176.79           C  
ATOM   2633  CG  ARG B  53      -4.423  -4.211  45.426  1.00176.79           C  
ATOM   2634  CD  ARG B  53      -3.826  -5.319  44.558  1.00176.79           C  
ATOM   2635  NE  ARG B  53      -3.747  -4.843  43.153  1.00176.79           N  
ATOM   2636  CZ  ARG B  53      -3.968  -5.746  42.152  1.00176.79           C  
ATOM   2637  NH1 ARG B  53      -4.329  -7.024  42.455  1.00176.79           N1+
ATOM   2638  NH2 ARG B  53      -3.830  -5.390  40.844  1.00176.79           N  
ATOM   2639  N   LEU B  54      -0.659  -3.601  48.508  1.00115.43           N  
ATOM   2640  CA  LEU B  54       0.005  -2.860  49.544  1.00115.43           C  
ATOM   2641  C   LEU B  54       0.905  -1.812  48.952  1.00115.43           C  
ATOM   2642  O   LEU B  54       0.902  -0.666  49.398  1.00115.43           O  
ATOM   2643  CB  LEU B  54       0.854  -3.805  50.428  1.00115.43           C  
ATOM   2644  CG  LEU B  54       1.580  -3.198  51.651  1.00115.43           C  
ATOM   2645  CD1 LEU B  54       2.695  -2.226  51.253  1.00115.43           C  
ATOM   2646  CD2 LEU B  54       0.592  -2.599  52.661  1.00115.43           C  
ATOM   2647  N   ARG B  55       1.695  -2.166  47.923  1.00118.37           N  
ATOM   2648  CA  ARG B  55       2.671  -1.252  47.394  1.00118.37           C  
ATOM   2649  C   ARG B  55       2.024  -0.044  46.778  1.00118.37           C  
ATOM   2650  O   ARG B  55       2.446   1.076  47.064  1.00118.37           O  
ATOM   2651  CB  ARG B  55       3.602  -1.962  46.402  1.00118.37           C  
ATOM   2652  CG  ARG B  55       4.425  -3.012  47.156  1.00118.37           C  
ATOM   2653  CD  ARG B  55       5.084  -4.091  46.301  1.00118.37           C  
ATOM   2654  NE  ARG B  55       5.796  -4.997  47.247  1.00118.37           N  
ATOM   2655  CZ  ARG B  55       5.100  -5.968  47.910  1.00118.37           C  
ATOM   2656  NH1 ARG B  55       3.758  -6.104  47.703  1.00118.37           N1+
ATOM   2657  NH2 ARG B  55       5.742  -6.798  48.783  1.00118.37           N  
ATOM   2658  N   PRO B  56       1.016  -0.181  45.961  1.00 90.82           N  
ATOM   2659  CA  PRO B  56       0.387   0.981  45.399  1.00 90.82           C  
ATOM   2660  C   PRO B  56      -0.271   1.807  46.462  1.00 90.82           C  
ATOM   2661  O   PRO B  56      -0.261   3.031  46.357  1.00 90.82           O  
ATOM   2662  CB  PRO B  56      -0.544   0.467  44.293  1.00 90.82           C  
ATOM   2663  CG  PRO B  56      -0.531  -1.069  44.447  1.00 90.82           C  
ATOM   2664  CD  PRO B  56       0.809  -1.363  45.144  1.00 90.82           C  
ATOM   2665  N   ILE B  57      -0.833   1.164  47.502  1.00 42.03           N  
ATOM   2666  CA  ILE B  57      -1.497   1.884  48.556  1.00 42.03           C  
ATOM   2667  C   ILE B  57      -0.480   2.706  49.287  1.00 42.03           C  
ATOM   2668  O   ILE B  57      -0.734   3.861  49.627  1.00 42.03           O  
ATOM   2669  CB  ILE B  57      -2.180   0.990  49.554  1.00 42.03           C  
ATOM   2670  CG1 ILE B  57      -3.295   0.182  48.870  1.00 42.03           C  
ATOM   2671  CG2 ILE B  57      -2.690   1.860  50.716  1.00 42.03           C  
ATOM   2672  CD1 ILE B  57      -3.890  -0.910  49.758  1.00 42.03           C  
ATOM   2673  N   LEU B  58       0.711   2.132  49.552  1.00 57.45           N  
ATOM   2674  CA  LEU B  58       1.716   2.865  50.269  1.00 57.45           C  
ATOM   2675  C   LEU B  58       2.120   4.068  49.473  1.00 57.45           C  
ATOM   2676  O   LEU B  58       2.339   5.137  50.043  1.00 57.45           O  
ATOM   2677  CB  LEU B  58       2.996   2.060  50.576  1.00 57.45           C  
ATOM   2678  CG  LEU B  58       2.832   1.004  51.687  1.00 57.45           C  
ATOM   2679  CD1 LEU B  58       4.147   0.247  51.941  1.00 57.45           C  
ATOM   2680  CD2 LEU B  58       2.274   1.629  52.974  1.00 57.45           C  
ATOM   2681  N   CYS B  59       2.240   3.933  48.135  1.00 87.54           N  
ATOM   2682  CA  CYS B  59       2.660   5.041  47.317  1.00 87.54           C  
ATOM   2683  C   CYS B  59       1.673   6.167  47.424  1.00 87.54           C  
ATOM   2684  O   CYS B  59       2.059   7.311  47.664  1.00 87.54           O  
ATOM   2685  CB  CYS B  59       2.755   4.694  45.820  1.00 87.54           C  
ATOM   2686  SG  CYS B  59       4.097   3.536  45.434  1.00 87.54           S  
ATOM   2687  N   ILE B  60       0.365   5.880  47.262  1.00 94.27           N  
ATOM   2688  CA  ILE B  60      -0.611   6.938  47.317  1.00 94.27           C  
ATOM   2689  C   ILE B  60      -0.619   7.553  48.681  1.00 94.27           C  
ATOM   2690  O   ILE B  60      -0.692   8.774  48.818  1.00 94.27           O  
ATOM   2691  CB  ILE B  60      -2.030   6.526  47.024  1.00 94.27           C  
ATOM   2692  CG1 ILE B  60      -2.250   6.253  45.525  1.00 94.27           C  
ATOM   2693  CG2 ILE B  60      -2.939   7.642  47.567  1.00 94.27           C  
ATOM   2694  CD1 ILE B  60      -1.553   5.013  44.982  1.00 94.27           C  
ATOM   2695  N   THR B  61      -0.546   6.720  49.731  1.00 39.08           N  
ATOM   2696  CA  THR B  61      -0.634   7.217  51.076  1.00 39.08           C  
ATOM   2697  C   THR B  61       0.514   8.143  51.359  1.00 39.08           C  
ATOM   2698  O   THR B  61       0.326   9.202  51.954  1.00 39.08           O  
ATOM   2699  CB  THR B  61      -0.589   6.117  52.097  1.00 39.08           C  
ATOM   2700  CG2 THR B  61      -0.731   6.739  53.496  1.00 39.08           C  
ATOM   2701  OG1 THR B  61      -1.645   5.195  51.869  1.00 39.08           O  
ATOM   2702  N   ALA B  62       1.739   7.758  50.952  1.00 37.47           N  
ATOM   2703  CA  ALA B  62       2.916   8.549  51.193  1.00 37.47           C  
ATOM   2704  C   ALA B  62       2.828   9.845  50.441  1.00 37.47           C  
ATOM   2705  O   ALA B  62       3.241  10.889  50.944  1.00 37.47           O  
ATOM   2706  CB  ALA B  62       4.211   7.843  50.752  1.00 37.47           C  
ATOM   2707  N   CYS B  63       2.305   9.812  49.199  1.00 32.80           N  
ATOM   2708  CA  CYS B  63       2.225  11.005  48.401  1.00 32.80           C  
ATOM   2709  C   CYS B  63       1.331  11.988  49.094  1.00 32.80           C  
ATOM   2710  O   CYS B  63       1.655  13.169  49.213  1.00 32.80           O  
ATOM   2711  CB  CYS B  63       1.642  10.745  47.002  1.00 32.80           C  
ATOM   2712  SG  CYS B  63       1.543  12.254  45.992  1.00 32.80           S  
ATOM   2713  N   GLU B  64       0.184  11.504  49.597  1.00 82.99           N  
ATOM   2714  CA  GLU B  64      -0.809  12.320  50.234  1.00 82.99           C  
ATOM   2715  C   GLU B  64      -0.233  12.917  51.487  1.00 82.99           C  
ATOM   2716  O   GLU B  64      -0.489  14.078  51.803  1.00 82.99           O  
ATOM   2717  CB  GLU B  64      -2.044  11.481  50.600  1.00 82.99           C  
ATOM   2718  CG  GLU B  64      -3.319  12.286  50.839  1.00 82.99           C  
ATOM   2719  CD  GLU B  64      -4.461  11.283  50.930  1.00 82.99           C  
ATOM   2720  OE1 GLU B  64      -4.552  10.583  51.975  1.00 82.99           O  
ATOM   2721  OE2 GLU B  64      -5.250  11.194  49.950  1.00 82.99           O1-
ATOM   2722  N   LEU B  65       0.581  12.142  52.229  1.00106.18           N  
ATOM   2723  CA  LEU B  65       1.134  12.600  53.474  1.00106.18           C  
ATOM   2724  C   LEU B  65       1.994  13.799  53.195  1.00106.18           C  
ATOM   2725  O   LEU B  65       1.994  14.769  53.953  1.00106.18           O  
ATOM   2726  CB  LEU B  65       1.957  11.489  54.164  1.00106.18           C  
ATOM   2727  CG  LEU B  65       2.598  11.832  55.528  1.00106.18           C  
ATOM   2728  CD1 LEU B  65       3.159  10.566  56.191  1.00106.18           C  
ATOM   2729  CD2 LEU B  65       3.694  12.900  55.416  1.00106.18           C  
ATOM   2730  N   CYS B  66       2.751  13.743  52.088  1.00 79.14           N  
ATOM   2731  CA  CYS B  66       3.668  14.747  51.622  1.00 79.14           C  
ATOM   2732  C   CYS B  66       2.950  15.942  51.066  1.00 79.14           C  
ATOM   2733  O   CYS B  66       3.594  16.952  50.792  1.00 79.14           O  
ATOM   2734  CB  CYS B  66       4.646  14.216  50.562  1.00 79.14           C  
ATOM   2735  SG  CYS B  66       5.806  13.005  51.270  1.00 79.14           S  
ATOM   2736  N   GLY B  67       1.627  15.852  50.804  1.00 33.49           N  
ATOM   2737  CA  GLY B  67       0.923  17.007  50.308  1.00 33.49           C  
ATOM   2738  C   GLY B  67       0.523  16.812  48.877  1.00 33.49           C  
ATOM   2739  O   GLY B  67      -0.054  17.713  48.270  1.00 33.49           O  
ATOM   2740  N   GLY B  68       0.819  15.635  48.293  1.00 23.74           N  
ATOM   2741  CA  GLY B  68       0.443  15.383  46.929  1.00 23.74           C  
ATOM   2742  C   GLY B  68      -0.959  14.852  46.910  1.00 23.74           C  
ATOM   2743  O   GLY B  68      -1.632  14.801  47.939  1.00 23.74           O  
ATOM   2744  N   ASP B  69      -1.439  14.452  45.712  1.00 55.56           N  
ATOM   2745  CA  ASP B  69      -2.778  13.942  45.583  1.00 55.56           C  
ATOM   2746  C   ASP B  69      -2.740  12.584  44.951  1.00 55.56           C  
ATOM   2747  O   ASP B  69      -1.697  12.121  44.494  1.00 55.56           O  
ATOM   2748  CB  ASP B  69      -3.715  14.854  44.766  1.00 55.56           C  
ATOM   2749  CG  ASP B  69      -3.195  15.018  43.343  1.00 55.56           C  
ATOM   2750  OD1 ASP B  69      -2.144  14.415  43.002  1.00 55.56           O  
ATOM   2751  OD2 ASP B  69      -3.853  15.769  42.574  1.00 55.56           O1-
ATOM   2752  N   GLU B  70      -3.902  11.902  44.926  1.00 55.75           N  
ATOM   2753  CA  GLU B  70      -3.988  10.567  44.406  1.00 55.75           C  
ATOM   2754  C   GLU B  70      -3.687  10.550  42.936  1.00 55.75           C  
ATOM   2755  O   GLU B  70      -3.030   9.633  42.447  1.00 55.75           O  
ATOM   2756  CB  GLU B  70      -5.357   9.907  44.631  1.00 55.75           C  
ATOM   2757  CG  GLU B  70      -5.388   8.451  44.158  1.00 55.75           C  
ATOM   2758  CD  GLU B  70      -6.655   7.796  44.684  1.00 55.75           C  
ATOM   2759  OE1 GLU B  70      -6.701   7.491  45.906  1.00 55.75           O  
ATOM   2760  OE2 GLU B  70      -7.594   7.589  43.869  1.00 55.75           O1-
ATOM   2761  N   ALA B  71      -4.142  11.572  42.188  1.00 33.98           N  
ATOM   2762  CA  ALA B  71      -3.960  11.585  40.764  1.00 33.98           C  
ATOM   2763  C   ALA B  71      -2.495  11.569  40.450  1.00 33.98           C  
ATOM   2764  O   ALA B  71      -2.068  10.917  39.499  1.00 33.98           O  
ATOM   2765  CB  ALA B  71      -4.564  12.831  40.094  1.00 33.98           C  
ATOM   2766  N   LEU B  72      -1.685  12.308  41.229  1.00 63.59           N  
ATOM   2767  CA  LEU B  72      -0.276  12.388  40.964  1.00 63.59           C  
ATOM   2768  C   LEU B  72       0.381  11.049  41.172  1.00 63.59           C  
ATOM   2769  O   LEU B  72       1.250  10.649  40.402  1.00 63.59           O  
ATOM   2770  CB  LEU B  72       0.437  13.414  41.862  1.00 63.59           C  
ATOM   2771  CG  LEU B  72       1.926  13.598  41.523  1.00 63.59           C  
ATOM   2772  CD1 LEU B  72       2.096  14.156  40.099  1.00 63.59           C  
ATOM   2773  CD2 LEU B  72       2.647  14.449  42.583  1.00 63.59           C  
ATOM   2774  N   ALA B  73       0.023  10.356  42.268  1.00 68.82           N  
ATOM   2775  CA  ALA B  73       0.568   9.086  42.689  1.00 68.82           C  
ATOM   2776  C   ALA B  73       0.129   7.893  41.882  1.00 68.82           C  
ATOM   2777  O   ALA B  73       0.886   6.936  41.723  1.00 68.82           O  
ATOM   2778  CB  ALA B  73       0.260   8.771  44.162  1.00 68.82           C  
ATOM   2779  N   LEU B  74      -1.110   7.907  41.359  1.00 71.96           N  
ATOM   2780  CA  LEU B  74      -1.730   6.710  40.855  1.00 71.96           C  
ATOM   2781  C   LEU B  74      -0.929   6.025  39.780  1.00 71.96           C  
ATOM   2782  O   LEU B  74      -0.792   4.803  39.852  1.00 71.96           O  
ATOM   2783  CB  LEU B  74      -3.137   6.983  40.293  1.00 71.96           C  
ATOM   2784  CG  LEU B  74      -3.875   5.719  39.813  1.00 71.96           C  
ATOM   2785  CD1 LEU B  74      -4.120   4.743  40.977  1.00 71.96           C  
ATOM   2786  CD2 LEU B  74      -5.170   6.078  39.067  1.00 71.96           C  
ATOM   2787  N   PRO B  75      -0.394   6.679  38.783  1.00 94.56           N  
ATOM   2788  CA  PRO B  75       0.321   5.920  37.792  1.00 94.56           C  
ATOM   2789  C   PRO B  75       1.542   5.237  38.324  1.00 94.56           C  
ATOM   2790  O   PRO B  75       1.808   4.101  37.934  1.00 94.56           O  
ATOM   2791  CB  PRO B  75       0.552   6.867  36.618  1.00 94.56           C  
ATOM   2792  CG  PRO B  75      -0.656   7.821  36.707  1.00 94.56           C  
ATOM   2793  CD  PRO B  75      -1.023   7.856  38.205  1.00 94.56           C  
ATOM   2794  N   THR B  76       2.290   5.897  39.222  1.00125.53           N  
ATOM   2795  CA  THR B  76       3.472   5.298  39.762  1.00125.53           C  
ATOM   2796  C   THR B  76       3.037   4.139  40.609  1.00125.53           C  
ATOM   2797  O   THR B  76       3.690   3.099  40.641  1.00125.53           O  
ATOM   2798  CB  THR B  76       4.286   6.270  40.575  1.00125.53           C  
ATOM   2799  CG2 THR B  76       3.767   6.280  42.020  1.00125.53           C  
ATOM   2800  OG1 THR B  76       5.650   5.885  40.572  1.00125.53           O  
ATOM   2801  N   ALA B  77       1.894   4.282  41.309  1.00 35.33           N  
ATOM   2802  CA  ALA B  77       1.402   3.235  42.164  1.00 35.33           C  
ATOM   2803  C   ALA B  77       1.143   2.018  41.324  1.00 35.33           C  
ATOM   2804  O   ALA B  77       1.474   0.902  41.726  1.00 35.33           O  
ATOM   2805  CB  ALA B  77       0.082   3.612  42.852  1.00 35.33           C  
ATOM   2806  N   CYS B  78       0.550   2.202  40.127  1.00 38.24           N  
ATOM   2807  CA  CYS B  78       0.258   1.104  39.244  1.00 38.24           C  
ATOM   2808  C   CYS B  78       1.550   0.466  38.829  1.00 38.24           C  
ATOM   2809  O   CYS B  78       1.664  -0.758  38.781  1.00 38.24           O  
ATOM   2810  CB  CYS B  78      -0.426   1.542  37.933  1.00 38.24           C  
ATOM   2811  SG  CYS B  78      -2.067   2.278  38.188  1.00 38.24           S  
ATOM   2812  N   ALA B  79       2.567   1.295  38.524  1.00 33.76           N  
ATOM   2813  CA  ALA B  79       3.831   0.808  38.047  1.00 33.76           C  
ATOM   2814  C   ALA B  79       4.449  -0.073  39.090  1.00 33.76           C  
ATOM   2815  O   ALA B  79       5.017  -1.116  38.768  1.00 33.76           O  
ATOM   2816  CB  ALA B  79       4.830   1.936  37.730  1.00 33.76           C  
ATOM   2817  N   LEU B  80       4.356   0.309  40.376  1.00 98.20           N  
ATOM   2818  CA  LEU B  80       4.950  -0.519  41.389  1.00 98.20           C  
ATOM   2819  C   LEU B  80       4.283  -1.857  41.412  1.00 98.20           C  
ATOM   2820  O   LEU B  80       4.936  -2.873  41.634  1.00 98.20           O  
ATOM   2821  CB  LEU B  80       4.925   0.067  42.808  1.00 98.20           C  
ATOM   2822  CG  LEU B  80       6.010   1.132  43.059  1.00 98.20           C  
ATOM   2823  CD1 LEU B  80       5.733   2.457  42.341  1.00 98.20           C  
ATOM   2824  CD2 LEU B  80       6.263   1.299  44.557  1.00 98.20           C  
ATOM   2825  N   GLU B  81       2.954  -1.895  41.210  1.00 86.84           N  
ATOM   2826  CA  GLU B  81       2.241  -3.141  41.214  1.00 86.84           C  
ATOM   2827  C   GLU B  81       2.675  -3.971  40.038  1.00 86.84           C  
ATOM   2828  O   GLU B  81       2.774  -5.193  40.134  1.00 86.84           O  
ATOM   2829  CB  GLU B  81       0.717  -2.946  41.127  1.00 86.84           C  
ATOM   2830  CG  GLU B  81      -0.075  -4.250  41.241  1.00 86.84           C  
ATOM   2831  CD  GLU B  81       0.097  -4.782  42.656  1.00 86.84           C  
ATOM   2832  OE1 GLU B  81       0.867  -4.158  43.434  1.00 86.84           O  
ATOM   2833  OE2 GLU B  81      -0.536  -5.823  42.976  1.00 86.84           O1-
ATOM   2834  N   MET B  82       2.929  -3.328  38.882  1.00 79.21           N  
ATOM   2835  CA  MET B  82       3.314  -4.046  37.700  1.00 79.21           C  
ATOM   2836  C   MET B  82       4.637  -4.714  37.956  1.00 79.21           C  
ATOM   2837  O   MET B  82       4.833  -5.867  37.574  1.00 79.21           O  
ATOM   2838  CB  MET B  82       3.426  -3.105  36.489  1.00 79.21           C  
ATOM   2839  CG  MET B  82       2.160  -2.253  36.345  1.00 79.21           C  
ATOM   2840  SD  MET B  82       2.104  -1.124  34.922  1.00 79.21           S  
ATOM   2841  CE  MET B  82       1.264  -2.310  33.838  1.00 79.21           C  
ATOM   2842  N   ILE B  83       5.582  -4.008  38.616  1.00128.52           N  
ATOM   2843  CA  ILE B  83       6.866  -4.586  38.915  1.00128.52           C  
ATOM   2844  C   ILE B  83       6.709  -5.716  39.885  1.00128.52           C  
ATOM   2845  O   ILE B  83       7.343  -6.759  39.740  1.00128.52           O  
ATOM   2846  CB  ILE B  83       7.914  -3.608  39.387  1.00128.52           C  
ATOM   2847  CG1 ILE B  83       7.489  -2.825  40.631  1.00128.52           C  
ATOM   2848  CG2 ILE B  83       8.308  -2.720  38.203  1.00128.52           C  
ATOM   2849  CD1 ILE B  83       8.567  -1.842  41.086  1.00128.52           C  
ATOM   2850  N   HIS B  84       5.839  -5.551  40.899  1.00 51.76           N  
ATOM   2851  CA  HIS B  84       5.625  -6.592  41.864  1.00 51.76           C  
ATOM   2852  C   HIS B  84       5.114  -7.811  41.148  1.00 51.76           C  
ATOM   2853  O   HIS B  84       5.572  -8.927  41.394  1.00 51.76           O  
ATOM   2854  CB  HIS B  84       4.579  -6.184  42.917  1.00 51.76           C  
ATOM   2855  CG  HIS B  84       4.294  -7.243  43.940  1.00 51.76           C  
ATOM   2856  CD2 HIS B  84       3.150  -7.942  44.174  1.00 51.76           C  
ATOM   2857  ND1 HIS B  84       5.205  -7.688  44.871  1.00 51.76           N  
ATOM   2858  CE1 HIS B  84       4.573  -8.628  45.618  1.00 51.76           C  
ATOM   2859  NE2 HIS B  84       3.323  -8.816  45.232  1.00 51.76           N  
ATOM   2860  N   THR B  85       4.162  -7.619  40.217  1.00 39.03           N  
ATOM   2861  CA  THR B  85       3.535  -8.699  39.500  1.00 39.03           C  
ATOM   2862  C   THR B  85       4.563  -9.442  38.698  1.00 39.03           C  
ATOM   2863  O   THR B  85       4.600 -10.671  38.692  1.00 39.03           O  
ATOM   2864  CB  THR B  85       2.503  -8.194  38.531  1.00 39.03           C  
ATOM   2865  CG2 THR B  85       1.869  -9.386  37.796  1.00 39.03           C  
ATOM   2866  OG1 THR B  85       1.505  -7.455  39.220  1.00 39.03           O  
ATOM   2867  N   MET B  86       5.449  -8.700  38.015  0.70 72.46           N  
ATOM   2868  CA  MET B  86       6.465  -9.269  37.177  0.70 72.46           C  
ATOM   2869  C   MET B  86       7.349 -10.145  38.008  0.70 72.46           C  
ATOM   2870  O   MET B  86       7.721 -11.236  37.581  0.70 72.46           O  
ATOM   2871  CB  MET B  86       7.310  -8.146  36.540  0.70 72.46           C  
ATOM   2872  CG  MET B  86       8.685  -8.541  35.998  0.70 72.46           C  
ATOM   2873  SD  MET B  86       9.958  -8.694  37.290  0.70 72.46           S  
ATOM   2874  CE  MET B  86      11.337  -8.147  36.247  0.70 72.46           C  
ATOM   2875  N   SER B  87       7.696  -9.701  39.231  1.00 38.13           N  
ATOM   2876  CA  SER B  87       8.601 -10.465  40.044  1.00 38.13           C  
ATOM   2877  C   SER B  87       7.989 -11.789  40.385  1.00 38.13           C  
ATOM   2878  O   SER B  87       8.688 -12.800  40.418  1.00 38.13           O  
ATOM   2879  CB  SER B  87       8.988  -9.767  41.363  1.00 38.13           C  
ATOM   2880  OG  SER B  87       7.876  -9.711  42.244  1.00 38.13           O  
ATOM   2881  N   LEU B  88       6.671 -11.822  40.666  1.00 54.18           N  
ATOM   2882  CA  LEU B  88       6.018 -13.051  41.031  1.00 54.18           C  
ATOM   2883  C   LEU B  88       5.989 -13.995  39.863  1.00 54.18           C  
ATOM   2884  O   LEU B  88       6.198 -15.197  40.024  1.00 54.18           O  
ATOM   2885  CB  LEU B  88       4.568 -12.856  41.512  1.00 54.18           C  
ATOM   2886  CG  LEU B  88       4.456 -12.061  42.829  1.00 54.18           C  
ATOM   2887  CD1 LEU B  88       3.001 -11.996  43.318  1.00 54.18           C  
ATOM   2888  CD2 LEU B  88       5.418 -12.606  43.898  1.00 54.18           C  
ATOM   2889  N   ILE B  89       5.731 -13.477  38.645  1.00 35.27           N  
ATOM   2890  CA  ILE B  89       5.626 -14.343  37.503  1.00 35.27           C  
ATOM   2891  C   ILE B  89       6.936 -15.033  37.287  1.00 35.27           C  
ATOM   2892  O   ILE B  89       6.975 -16.243  37.072  1.00 35.27           O  
ATOM   2893  CB  ILE B  89       5.293 -13.608  36.237  1.00 35.27           C  
ATOM   2894  CG1 ILE B  89       3.904 -12.957  36.341  1.00 35.27           C  
ATOM   2895  CG2 ILE B  89       5.423 -14.600  35.067  1.00 35.27           C  
ATOM   2896  CD1 ILE B  89       3.607 -11.964  35.219  1.00 35.27           C  
ATOM   2897  N   HIS B  90       8.049 -14.282  37.342  1.00 50.97           N  
ATOM   2898  CA  HIS B  90       9.348 -14.856  37.131  1.00 50.97           C  
ATOM   2899  C   HIS B  90       9.682 -15.802  38.243  1.00 50.97           C  
ATOM   2900  O   HIS B  90      10.281 -16.851  38.012  1.00 50.97           O  
ATOM   2901  CB  HIS B  90      10.464 -13.808  37.009  1.00 50.97           C  
ATOM   2902  CG  HIS B  90      10.388 -13.079  35.700  1.00 50.97           C  
ATOM   2903  CD2 HIS B  90       9.656 -13.367  34.590  1.00 50.97           C  
ATOM   2904  ND1 HIS B  90      11.106 -11.946  35.392  1.00 50.97           N  
ATOM   2905  CE1 HIS B  90      10.774 -11.606  34.121  1.00 50.97           C  
ATOM   2906  NE2 HIS B  90       9.897 -12.441  33.592  1.00 50.97           N  
ATOM   2907  N   ASP B  91       9.291 -15.467  39.485  1.00 56.27           N  
ATOM   2908  CA  ASP B  91       9.632 -16.275  40.623  1.00 56.27           C  
ATOM   2909  C   ASP B  91       9.036 -17.644  40.474  1.00 56.27           C  
ATOM   2910  O   ASP B  91       9.675 -18.638  40.808  1.00 56.27           O  
ATOM   2911  CB  ASP B  91       9.093 -15.705  41.945  1.00 56.27           C  
ATOM   2912  CG  ASP B  91       9.535 -16.641  43.062  1.00 56.27           C  
ATOM   2913  OD1 ASP B  91      10.622 -17.260  42.912  1.00 56.27           O  
ATOM   2914  OD2 ASP B  91       8.787 -16.762  44.069  1.00 56.27           O1-
ATOM   2915  N   ASP B  92       7.797 -17.721  39.958  1.00 81.85           N  
ATOM   2916  CA  ASP B  92       7.020 -18.930  39.834  1.00 81.85           C  
ATOM   2917  C   ASP B  92       7.588 -19.907  38.839  1.00 81.85           C  
ATOM   2918  O   ASP B  92       7.316 -21.103  38.944  1.00 81.85           O  
ATOM   2919  CB  ASP B  92       5.562 -18.671  39.412  1.00 81.85           C  
ATOM   2920  CG  ASP B  92       4.795 -18.152  40.620  1.00 81.85           C  
ATOM   2921  OD1 ASP B  92       5.428 -17.987  41.696  1.00 81.85           O  
ATOM   2922  OD2 ASP B  92       3.564 -17.923  40.487  1.00 81.85           O1-
ATOM   2923  N   LEU B  93       8.384 -19.443  37.856  1.00 72.78           N  
ATOM   2924  CA  LEU B  93       8.843 -20.266  36.762  1.00 72.78           C  
ATOM   2925  C   LEU B  93       9.516 -21.509  37.263  1.00 72.78           C  
ATOM   2926  O   LEU B  93      10.040 -21.576  38.374  1.00 72.78           O  
ATOM   2927  CB  LEU B  93       9.845 -19.543  35.838  1.00 72.78           C  
ATOM   2928  CG  LEU B  93       9.269 -18.318  35.097  1.00 72.78           C  
ATOM   2929  CD1 LEU B  93      10.330 -17.657  34.199  1.00 72.78           C  
ATOM   2930  CD2 LEU B  93       7.990 -18.674  34.320  1.00 72.78           C  
ATOM   2931  N   PRO B  94       9.476 -22.516  36.419  1.00 73.21           N  
ATOM   2932  CA  PRO B  94      10.030 -23.808  36.719  1.00 73.21           C  
ATOM   2933  C   PRO B  94      11.481 -23.694  37.015  1.00 73.21           C  
ATOM   2934  O   PRO B  94      12.001 -24.506  37.780  1.00 73.21           O  
ATOM   2935  CB  PRO B  94       9.692 -24.686  35.514  1.00 73.21           C  
ATOM   2936  CG  PRO B  94       8.399 -24.055  34.958  1.00 73.21           C  
ATOM   2937  CD  PRO B  94       8.499 -22.569  35.342  1.00 73.21           C  
ATOM   2938  N   SER B  95      12.173 -22.725  36.399  1.00 63.05           N  
ATOM   2939  CA  SER B  95      13.546 -22.590  36.747  1.00 63.05           C  
ATOM   2940  C   SER B  95      13.600 -22.201  38.196  1.00 63.05           C  
ATOM   2941  O   SER B  95      14.279 -22.858  38.986  1.00 63.05           O  
ATOM   2942  CB  SER B  95      14.266 -21.506  35.925  1.00 63.05           C  
ATOM   2943  OG  SER B  95      13.666 -20.237  36.144  1.00 63.05           O  
ATOM   2944  N   MET B  96      12.952 -21.072  38.572  1.00174.74           N  
ATOM   2945  CA  MET B  96      13.080 -20.672  39.948  1.00174.74           C  
ATOM   2946  C   MET B  96      12.419 -21.539  40.992  1.00174.74           C  
ATOM   2947  O   MET B  96      12.993 -22.522  41.451  1.00174.74           O  
ATOM   2948  CB  MET B  96      12.559 -19.252  40.198  1.00174.74           C  
ATOM   2949  CG  MET B  96      13.412 -18.177  39.534  1.00174.74           C  
ATOM   2950  SD  MET B  96      12.805 -16.493  39.825  1.00174.74           S  
ATOM   2951  CE  MET B  96      14.206 -15.691  38.997  1.00174.74           C  
ATOM   2952  N   ASP B  97      11.141 -21.237  41.334  1.00173.73           N  
ATOM   2953  CA  ASP B  97      10.452 -21.956  42.380  1.00173.73           C  
ATOM   2954  C   ASP B  97       9.697 -23.140  41.854  1.00173.73           C  
ATOM   2955  O   ASP B  97       9.419 -24.082  42.595  1.00173.73           O  
ATOM   2956  CB  ASP B  97       9.574 -21.090  43.312  1.00173.73           C  
ATOM   2957  CG  ASP B  97       8.487 -20.436  42.504  1.00173.73           C  
ATOM   2958  OD1 ASP B  97       8.410 -20.779  41.299  1.00173.73           O  
ATOM   2959  OD2 ASP B  97       7.733 -19.589  43.054  1.00173.73           O1-
ATOM   2960  N   ASN B  98       9.324 -23.112  40.559  1.00 71.36           N  
ATOM   2961  CA  ASN B  98       8.573 -24.177  39.956  1.00 71.36           C  
ATOM   2962  C   ASN B  98       7.289 -24.406  40.702  1.00 71.36           C  
ATOM   2963  O   ASN B  98       6.995 -25.526  41.116  1.00 71.36           O  
ATOM   2964  CB  ASN B  98       9.360 -25.503  39.911  1.00 71.36           C  
ATOM   2965  CG  ASN B  98       8.680 -26.453  38.935  1.00 71.36           C  
ATOM   2966  ND2 ASN B  98       9.335 -27.616  38.668  1.00 71.36           N  
ATOM   2967  OD1 ASN B  98       7.598 -26.173  38.424  1.00 71.36           O  
ATOM   2968  N   ASP B  99       6.483 -23.340  40.902  1.00122.31           N  
ATOM   2969  CA  ASP B  99       5.226 -23.494  41.583  1.00122.31           C  
ATOM   2970  C   ASP B  99       4.086 -23.445  40.607  1.00122.31           C  
ATOM   2971  O   ASP B  99       3.995 -22.564  39.754  1.00122.31           O  
ATOM   2972  CB  ASP B  99       5.010 -22.483  42.723  1.00122.31           C  
ATOM   2973  CG  ASP B  99       5.164 -21.075  42.183  1.00122.31           C  
ATOM   2974  OD1 ASP B  99       5.493 -20.921  40.977  1.00122.31           O  
ATOM   2975  OD2 ASP B  99       4.964 -20.126  42.984  1.00122.31           O1-
ATOM   2976  N   ASP B 100       3.221 -24.476  40.692  1.00 55.89           N  
ATOM   2977  CA  ASP B 100       2.052 -24.662  39.879  1.00 55.89           C  
ATOM   2978  C   ASP B 100       0.956 -23.710  40.254  1.00 55.89           C  
ATOM   2979  O   ASP B 100       0.157 -23.325  39.402  1.00 55.89           O  
ATOM   2980  CB  ASP B 100       1.472 -26.082  39.974  1.00 55.89           C  
ATOM   2981  CG  ASP B 100       2.415 -27.022  39.235  1.00 55.89           C  
ATOM   2982  OD1 ASP B 100       3.234 -26.516  38.422  1.00 55.89           O  
ATOM   2983  OD2 ASP B 100       2.325 -28.256  39.470  1.00 55.89           O1-
ATOM   2984  N   PHE B 101       0.853 -23.325  41.542  1.00 54.29           N  
ATOM   2985  CA  PHE B 101      -0.273 -22.516  41.918  1.00 54.29           C  
ATOM   2986  C   PHE B 101       0.184 -21.311  42.680  1.00 54.29           C  
ATOM   2987  O   PHE B 101       1.267 -21.297  43.267  1.00 54.29           O  
ATOM   2988  CB  PHE B 101      -1.269 -23.259  42.828  1.00 54.29           C  
ATOM   2989  CG  PHE B 101      -1.846 -24.392  42.049  1.00 54.29           C  
ATOM   2990  CD1 PHE B 101      -2.964 -24.212  41.268  1.00 54.29           C  
ATOM   2991  CD2 PHE B 101      -1.265 -25.639  42.098  1.00 54.29           C  
ATOM   2992  CE1 PHE B 101      -3.496 -25.258  40.552  1.00 54.29           C  
ATOM   2993  CE2 PHE B 101      -1.792 -26.690  41.384  1.00 54.29           C  
ATOM   2994  CZ  PHE B 101      -2.910 -26.501  40.608  1.00 54.29           C  
ATOM   2995  N   ARG B 102      -0.647 -20.245  42.636  1.00160.11           N  
ATOM   2996  CA  ARG B 102      -0.428 -19.031  43.369  1.00160.11           C  
ATOM   2997  C   ARG B 102      -1.795 -18.505  43.691  1.00160.11           C  
ATOM   2998  O   ARG B 102      -2.644 -18.395  42.809  1.00160.11           O  
ATOM   2999  CB  ARG B 102       0.288 -17.952  42.532  1.00160.11           C  
ATOM   3000  CG  ARG B 102       0.667 -16.690  43.314  1.00160.11           C  
ATOM   3001  CD  ARG B 102       1.957 -16.822  44.128  1.00160.11           C  
ATOM   3002  NE  ARG B 102       3.064 -16.251  43.308  1.00160.11           N  
ATOM   3003  CZ  ARG B 102       4.333 -16.196  43.811  1.00160.11           C  
ATOM   3004  NH1 ARG B 102       4.606 -16.717  45.041  1.00160.11           N1+
ATOM   3005  NH2 ARG B 102       5.336 -15.620  43.088  1.00160.11           N  
ATOM   3006  N   ARG B 103      -2.051 -18.166  44.969  1.00180.23           N  
ATOM   3007  CA  ARG B 103      -3.333 -17.634  45.331  1.00180.23           C  
ATOM   3008  C   ARG B 103      -4.395 -18.624  44.958  1.00180.23           C  
ATOM   3009  O   ARG B 103      -5.515 -18.246  44.617  1.00180.23           O  
ATOM   3010  CB  ARG B 103      -3.632 -16.308  44.613  1.00180.23           C  
ATOM   3011  CG  ARG B 103      -4.882 -15.597  45.127  1.00180.23           C  
ATOM   3012  CD  ARG B 103      -4.718 -15.053  46.546  1.00180.23           C  
ATOM   3013  NE  ARG B 103      -3.519 -14.168  46.546  1.00180.23           N  
ATOM   3014  CZ  ARG B 103      -3.381 -13.196  47.494  1.00180.23           C  
ATOM   3015  NH1 ARG B 103      -4.354 -13.013  48.434  1.00180.23           N1+
ATOM   3016  NH2 ARG B 103      -2.271 -12.402  47.498  1.00180.23           N  
ATOM   3017  N   GLY B 104      -4.064 -19.929  45.003  1.00 25.33           N  
ATOM   3018  CA  GLY B 104      -5.029 -20.966  44.769  1.00 25.33           C  
ATOM   3019  C   GLY B 104      -5.388 -21.027  43.316  1.00 25.33           C  
ATOM   3020  O   GLY B 104      -6.367 -21.674  42.950  1.00 25.33           O  
ATOM   3021  N   LYS B 105      -4.614 -20.363  42.439  1.00108.95           N  
ATOM   3022  CA  LYS B 105      -4.963 -20.405  41.047  1.00108.95           C  
ATOM   3023  C   LYS B 105      -3.748 -20.864  40.295  1.00108.95           C  
ATOM   3024  O   LYS B 105      -2.641 -20.852  40.831  1.00108.95           O  
ATOM   3025  CB  LYS B 105      -5.397 -19.028  40.518  1.00108.95           C  
ATOM   3026  CG  LYS B 105      -6.238 -19.089  39.247  1.00108.95           C  
ATOM   3027  CD  LYS B 105      -6.979 -17.783  38.953  1.00108.95           C  
ATOM   3028  CE  LYS B 105      -6.047 -16.604  38.675  1.00108.95           C  
ATOM   3029  NZ  LYS B 105      -6.840 -15.385  38.397  1.00108.95           N1+
ATOM   3030  N   PRO B 106      -3.907 -21.287  39.067  1.00 66.91           N  
ATOM   3031  CA  PRO B 106      -2.763 -21.754  38.337  1.00 66.91           C  
ATOM   3032  C   PRO B 106      -1.829 -20.623  38.062  1.00 66.91           C  
ATOM   3033  O   PRO B 106      -2.282 -19.499  37.861  1.00 66.91           O  
ATOM   3034  CB  PRO B 106      -3.320 -22.439  37.090  1.00 66.91           C  
ATOM   3035  CG  PRO B 106      -4.698 -22.949  37.552  1.00 66.91           C  
ATOM   3036  CD  PRO B 106      -5.128 -21.960  38.653  1.00 66.91           C  
ATOM   3037  N   THR B 107      -0.516 -20.909  38.050  1.00117.55           N  
ATOM   3038  CA  THR B 107       0.484 -19.912  37.812  1.00117.55           C  
ATOM   3039  C   THR B 107       0.443 -19.558  36.359  1.00117.55           C  
ATOM   3040  O   THR B 107      -0.123 -20.286  35.546  1.00117.55           O  
ATOM   3041  CB  THR B 107       1.850 -20.398  38.193  1.00117.55           C  
ATOM   3042  CG2 THR B 107       2.166 -21.674  37.408  1.00117.55           C  
ATOM   3043  OG1 THR B 107       2.825 -19.400  37.950  1.00117.55           O  
ATOM   3044  N   ASN B 108       1.058 -18.416  35.997  1.00 50.20           N  
ATOM   3045  CA  ASN B 108       0.977 -17.894  34.662  1.00 50.20           C  
ATOM   3046  C   ASN B 108       1.511 -18.890  33.677  1.00 50.20           C  
ATOM   3047  O   ASN B 108       0.869 -19.168  32.667  1.00 50.20           O  
ATOM   3048  CB  ASN B 108       1.779 -16.587  34.509  1.00 50.20           C  
ATOM   3049  CG  ASN B 108       1.421 -15.943  33.178  1.00 50.20           C  
ATOM   3050  ND2 ASN B 108       0.887 -14.693  33.235  1.00 50.20           N  
ATOM   3051  OD1 ASN B 108       1.608 -16.534  32.116  1.00 50.20           O  
ATOM   3052  N   HIS B 109       2.683 -19.487  33.957  0.60 60.14           N  
ATOM   3053  CA  HIS B 109       3.279 -20.396  33.016  0.60 60.14           C  
ATOM   3054  C   HIS B 109       2.411 -21.600  32.845  0.60 60.14           C  
ATOM   3055  O   HIS B 109       2.350 -22.184  31.765  0.60 60.14           O  
ATOM   3056  CB  HIS B 109       4.706 -20.841  33.395  0.60 60.14           C  
ATOM   3057  CG  HIS B 109       4.849 -21.400  34.777  0.60 60.14           C  
ATOM   3058  CD2 HIS B 109       4.847 -22.691  35.208  0.60 60.14           C  
ATOM   3059  ND1 HIS B 109       5.046 -20.630  35.900  0.60 60.14           N  
ATOM   3060  CE1 HIS B 109       5.154 -21.485  36.948  0.60 60.14           C  
ATOM   3061  NE2 HIS B 109       5.039 -22.747  36.577  0.60 60.14           N  
ATOM   3062  N   LYS B 110       1.720 -22.016  33.915  1.00124.67           N  
ATOM   3063  CA  LYS B 110       0.900 -23.186  33.848  1.00124.67           C  
ATOM   3064  C   LYS B 110      -0.185 -22.969  32.837  1.00124.67           C  
ATOM   3065  O   LYS B 110      -0.531 -23.888  32.096  1.00124.67           O  
ATOM   3066  CB  LYS B 110       0.242 -23.469  35.208  1.00124.67           C  
ATOM   3067  CG  LYS B 110      -0.263 -24.898  35.360  1.00124.67           C  
ATOM   3068  CD  LYS B 110       0.865 -25.928  35.404  1.00124.67           C  
ATOM   3069  CE  LYS B 110       0.369 -27.368  35.556  1.00124.67           C  
ATOM   3070  NZ  LYS B 110       1.518 -28.300  35.588  1.00124.67           N1+
ATOM   3071  N   VAL B 111      -0.814 -21.776  32.835  1.00 65.22           N  
ATOM   3072  CA  VAL B 111      -1.860 -21.520  31.883  1.00 65.22           C  
ATOM   3073  C   VAL B 111      -1.332 -21.313  30.485  1.00 65.22           C  
ATOM   3074  O   VAL B 111      -1.673 -22.049  29.561  1.00 65.22           O  
ATOM   3075  CB  VAL B 111      -2.662 -20.303  32.241  1.00 65.22           C  
ATOM   3076  CG1 VAL B 111      -3.755 -20.099  31.178  1.00 65.22           C  
ATOM   3077  CG2 VAL B 111      -3.203 -20.480  33.671  1.00 65.22           C  
ATOM   3078  N   TYR B 112      -0.502 -20.261  30.320  1.00 97.28           N  
ATOM   3079  CA  TYR B 112       0.039 -19.760  29.079  1.00 97.28           C  
ATOM   3080  C   TYR B 112       1.223 -20.485  28.509  1.00 97.28           C  
ATOM   3081  O   TYR B 112       1.375 -20.541  27.290  1.00 97.28           O  
ATOM   3082  CB  TYR B 112       0.367 -18.262  29.159  1.00 97.28           C  
ATOM   3083  CG  TYR B 112      -0.954 -17.601  29.352  1.00 97.28           C  
ATOM   3084  CD1 TYR B 112      -1.800 -17.418  28.282  1.00 97.28           C  
ATOM   3085  CD2 TYR B 112      -1.351 -17.173  30.597  1.00 97.28           C  
ATOM   3086  CE1 TYR B 112      -3.024 -16.813  28.453  1.00 97.28           C  
ATOM   3087  CE2 TYR B 112      -2.572 -16.568  30.774  1.00 97.28           C  
ATOM   3088  CZ  TYR B 112      -3.411 -16.388  29.701  1.00 97.28           C  
ATOM   3089  OH  TYR B 112      -4.665 -15.768  29.881  1.00 97.28           O  
ATOM   3090  N   GLY B 113       2.125 -21.014  29.356  1.00 40.79           N  
ATOM   3091  CA  GLY B 113       3.344 -21.594  28.863  1.00 40.79           C  
ATOM   3092  C   GLY B 113       4.458 -20.748  29.404  1.00 40.79           C  
ATOM   3093  O   GLY B 113       4.277 -19.562  29.676  1.00 40.79           O  
ATOM   3094  N   GLU B 114       5.648 -21.355  29.576  1.00 81.96           N  
ATOM   3095  CA  GLU B 114       6.765 -20.695  30.191  1.00 81.96           C  
ATOM   3096  C   GLU B 114       7.194 -19.545  29.341  1.00 81.96           C  
ATOM   3097  O   GLU B 114       7.553 -18.484  29.849  1.00 81.96           O  
ATOM   3098  CB  GLU B 114       7.963 -21.636  30.408  1.00 81.96           C  
ATOM   3099  CG  GLU B 114       8.987 -21.092  31.404  1.00 81.96           C  
ATOM   3100  CD  GLU B 114       9.983 -22.202  31.718  1.00 81.96           C  
ATOM   3101  OE1 GLU B 114       9.753 -23.352  31.259  1.00 81.96           O  
ATOM   3102  OE2 GLU B 114      10.985 -21.914  32.426  1.00 81.96           O1-
ATOM   3103  N   ASP B 115       7.158 -19.732  28.014  1.00110.56           N  
ATOM   3104  CA  ASP B 115       7.562 -18.713  27.097  1.00110.56           C  
ATOM   3105  C   ASP B 115       6.734 -17.480  27.299  1.00110.56           C  
ATOM   3106  O   ASP B 115       7.269 -16.391  27.489  1.00110.56           O  
ATOM   3107  CB  ASP B 115       7.383 -19.215  25.654  1.00110.56           C  
ATOM   3108  CG  ASP B 115       7.187 -18.035  24.727  1.00110.56           C  
ATOM   3109  OD1 ASP B 115       6.023 -17.556  24.661  1.00110.56           O  
ATOM   3110  OD2 ASP B 115       8.174 -17.598  24.076  1.00110.56           O1-
ATOM   3111  N   ILE B 116       5.397 -17.623  27.298  1.00 96.61           N  
ATOM   3112  CA  ILE B 116       4.527 -16.487  27.422  1.00 96.61           C  
ATOM   3113  C   ILE B 116       4.726 -15.849  28.765  1.00 96.61           C  
ATOM   3114  O   ILE B 116       4.728 -14.624  28.881  1.00 96.61           O  
ATOM   3115  CB  ILE B 116       3.074 -16.842  27.272  1.00 96.61           C  
ATOM   3116  CG1 ILE B 116       2.803 -17.382  25.857  1.00 96.61           C  
ATOM   3117  CG2 ILE B 116       2.238 -15.595  27.607  1.00 96.61           C  
ATOM   3118  CD1 ILE B 116       3.112 -16.369  24.754  1.00 96.61           C  
ATOM   3119  N   ALA B 117       4.894 -16.663  29.824  1.00 32.45           N  
ATOM   3120  CA  ALA B 117       5.019 -16.127  31.152  1.00 32.45           C  
ATOM   3121  C   ALA B 117       6.227 -15.243  31.244  1.00 32.45           C  
ATOM   3122  O   ALA B 117       6.159 -14.152  31.811  1.00 32.45           O  
ATOM   3123  CB  ALA B 117       5.169 -17.223  32.221  1.00 32.45           C  
ATOM   3124  N   ILE B 118       7.372 -15.674  30.681  1.00107.93           N  
ATOM   3125  CA  ILE B 118       8.548 -14.857  30.783  1.00107.93           C  
ATOM   3126  C   ILE B 118       8.312 -13.566  30.065  1.00107.93           C  
ATOM   3127  O   ILE B 118       8.657 -12.500  30.573  1.00107.93           O  
ATOM   3128  CB  ILE B 118       9.794 -15.516  30.263  1.00107.93           C  
ATOM   3129  CG1 ILE B 118       9.644 -15.927  28.795  1.00107.93           C  
ATOM   3130  CG2 ILE B 118      10.148 -16.667  31.213  1.00107.93           C  
ATOM   3131  CD1 ILE B 118      10.960 -16.380  28.165  1.00107.93           C  
ATOM   3132  N   LEU B 119       7.697 -13.629  28.869  1.00 83.32           N  
ATOM   3133  CA  LEU B 119       7.438 -12.449  28.091  1.00 83.32           C  
ATOM   3134  C   LEU B 119       6.485 -11.541  28.811  1.00 83.32           C  
ATOM   3135  O   LEU B 119       6.651 -10.322  28.780  1.00 83.32           O  
ATOM   3136  CB  LEU B 119       6.852 -12.750  26.698  1.00 83.32           C  
ATOM   3137  CG  LEU B 119       7.892 -13.221  25.662  1.00 83.32           C  
ATOM   3138  CD1 LEU B 119       8.836 -12.071  25.283  1.00 83.32           C  
ATOM   3139  CD2 LEU B 119       8.659 -14.468  26.125  1.00 83.32           C  
ATOM   3140  N   ALA B 120       5.457 -12.097  29.478  1.00 29.37           N  
ATOM   3141  CA  ALA B 120       4.496 -11.266  30.151  1.00 29.37           C  
ATOM   3142  C   ALA B 120       5.197 -10.477  31.218  1.00 29.37           C  
ATOM   3143  O   ALA B 120       4.913  -9.299  31.416  1.00 29.37           O  
ATOM   3144  CB  ALA B 120       3.372 -12.072  30.825  1.00 29.37           C  
ATOM   3145  N   GLY B 121       6.136 -11.107  31.949  1.00 18.27           N  
ATOM   3146  CA  GLY B 121       6.830 -10.405  32.995  1.00 18.27           C  
ATOM   3147  C   GLY B 121       7.623  -9.283  32.396  1.00 18.27           C  
ATOM   3148  O   GLY B 121       7.663  -8.177  32.933  1.00 18.27           O  
ATOM   3149  N   ASP B 122       8.277  -9.550  31.252  1.00 37.54           N  
ATOM   3150  CA  ASP B 122       9.114  -8.582  30.603  1.00 37.54           C  
ATOM   3151  C   ASP B 122       8.253  -7.419  30.210  1.00 37.54           C  
ATOM   3152  O   ASP B 122       8.642  -6.262  30.364  1.00 37.54           O  
ATOM   3153  CB  ASP B 122       9.738  -9.151  29.315  1.00 37.54           C  
ATOM   3154  CG  ASP B 122      10.605 -10.351  29.684  1.00 37.54           C  
ATOM   3155  OD1 ASP B 122      11.114 -10.386  30.837  1.00 37.54           O  
ATOM   3156  OD2 ASP B 122      10.755 -11.258  28.822  1.00 37.54           O1-
ATOM   3157  N   GLY B 123       7.039  -7.711  29.700  1.00 24.98           N  
ATOM   3158  CA  GLY B 123       6.138  -6.698  29.225  1.00 24.98           C  
ATOM   3159  C   GLY B 123       5.723  -5.796  30.349  1.00 24.98           C  
ATOM   3160  O   GLY B 123       5.642  -4.581  30.170  1.00 24.98           O  
ATOM   3161  N   LEU B 124       5.419  -6.366  31.535  1.00101.16           N  
ATOM   3162  CA  LEU B 124       4.997  -5.544  32.636  1.00101.16           C  
ATOM   3163  C   LEU B 124       6.107  -4.650  33.107  1.00101.16           C  
ATOM   3164  O   LEU B 124       5.861  -3.499  33.464  1.00101.16           O  
ATOM   3165  CB  LEU B 124       4.469  -6.282  33.887  1.00101.16           C  
ATOM   3166  CG  LEU B 124       3.047  -6.874  33.779  1.00101.16           C  
ATOM   3167  CD1 LEU B 124       3.011  -8.242  33.083  1.00101.16           C  
ATOM   3168  CD2 LEU B 124       2.353  -6.859  35.148  1.00101.16           C  
ATOM   3169  N   LEU B 125       7.358  -5.148  33.149  1.00 44.95           N  
ATOM   3170  CA  LEU B 125       8.441  -4.346  33.657  1.00 44.95           C  
ATOM   3171  C   LEU B 125       8.617  -3.148  32.770  1.00 44.95           C  
ATOM   3172  O   LEU B 125       8.773  -2.023  33.244  1.00 44.95           O  
ATOM   3173  CB  LEU B 125       9.786  -5.106  33.680  1.00 44.95           C  
ATOM   3174  CG  LEU B 125      10.969  -4.298  34.255  1.00 44.95           C  
ATOM   3175  CD1 LEU B 125      10.791  -4.050  35.762  1.00 44.95           C  
ATOM   3176  CD2 LEU B 125      12.319  -4.952  33.917  1.00 44.95           C  
ATOM   3177  N   ALA B 126       8.588  -3.361  31.443  1.00 27.97           N  
ATOM   3178  CA  ALA B 126       8.778  -2.289  30.504  1.00 27.97           C  
ATOM   3179  C   ALA B 126       7.652  -1.308  30.621  1.00 27.97           C  
ATOM   3180  O   ALA B 126       7.844  -0.096  30.553  1.00 27.97           O  
ATOM   3181  CB  ALA B 126       8.817  -2.784  29.050  1.00 27.97           C  
ATOM   3182  N   TYR B 127       6.433  -1.830  30.816  1.00 95.90           N  
ATOM   3183  CA  TYR B 127       5.219  -1.071  30.847  1.00 95.90           C  
ATOM   3184  C   TYR B 127       5.250  -0.128  32.019  1.00 95.90           C  
ATOM   3185  O   TYR B 127       4.770   1.003  31.933  1.00 95.90           O  
ATOM   3186  CB  TYR B 127       4.027  -2.030  30.997  1.00 95.90           C  
ATOM   3187  CG  TYR B 127       2.807  -1.349  30.509  1.00 95.90           C  
ATOM   3188  CD1 TYR B 127       2.566  -1.262  29.159  1.00 95.90           C  
ATOM   3189  CD2 TYR B 127       1.902  -0.823  31.387  1.00 95.90           C  
ATOM   3190  CE1 TYR B 127       1.436  -0.632  28.689  1.00 95.90           C  
ATOM   3191  CE2 TYR B 127       0.775  -0.197  30.926  1.00 95.90           C  
ATOM   3192  CZ  TYR B 127       0.537  -0.098  29.583  1.00 95.90           C  
ATOM   3193  OH  TYR B 127      -0.632   0.555  29.141  1.00 95.90           O  
ATOM   3194  N   ALA B 128       5.822  -0.571  33.156  1.00 37.00           N  
ATOM   3195  CA  ALA B 128       5.815   0.231  34.349  1.00 37.00           C  
ATOM   3196  C   ALA B 128       6.505   1.533  34.080  1.00 37.00           C  
ATOM   3197  O   ALA B 128       6.005   2.586  34.471  1.00 37.00           O  
ATOM   3198  CB  ALA B 128       6.538  -0.443  35.526  1.00 37.00           C  
ATOM   3199  N   PHE B 129       7.661   1.507  33.389  1.00 47.37           N  
ATOM   3200  CA  PHE B 129       8.400   2.710  33.112  1.00 47.37           C  
ATOM   3201  C   PHE B 129       7.632   3.616  32.195  1.00 47.37           C  
ATOM   3202  O   PHE B 129       7.569   4.823  32.422  1.00 47.37           O  
ATOM   3203  CB  PHE B 129       9.780   2.441  32.473  1.00 47.37           C  
ATOM   3204  CG  PHE B 129      10.690   1.929  33.543  1.00 47.37           C  
ATOM   3205  CD1 PHE B 129      11.321   2.823  34.377  1.00 47.37           C  
ATOM   3206  CD2 PHE B 129      10.922   0.580  33.719  1.00 47.37           C  
ATOM   3207  CE1 PHE B 129      12.168   2.391  35.371  1.00 47.37           C  
ATOM   3208  CE2 PHE B 129      11.769   0.143  34.714  1.00 47.37           C  
ATOM   3209  CZ  PHE B 129      12.394   1.046  35.543  1.00 47.37           C  
ATOM   3210  N   GLU B 130       7.022   3.070  31.124  1.00 89.36           N  
ATOM   3211  CA  GLU B 130       6.361   3.941  30.193  1.00 89.36           C  
ATOM   3212  C   GLU B 130       5.176   4.585  30.839  1.00 89.36           C  
ATOM   3213  O   GLU B 130       4.906   5.765  30.624  1.00 89.36           O  
ATOM   3214  CB  GLU B 130       5.828   3.258  28.925  1.00 89.36           C  
ATOM   3215  CG  GLU B 130       4.634   2.337  29.157  1.00 89.36           C  
ATOM   3216  CD  GLU B 130       3.962   2.132  27.808  1.00 89.36           C  
ATOM   3217  OE1 GLU B 130       4.086   3.042  26.945  1.00 89.36           O  
ATOM   3218  OE2 GLU B 130       3.313   1.070  27.620  1.00 89.36           O1-
ATOM   3219  N   TYR B 131       4.447   3.812  31.663  1.00173.69           N  
ATOM   3220  CA  TYR B 131       3.198   4.213  32.246  1.00173.69           C  
ATOM   3221  C   TYR B 131       3.433   5.387  33.147  1.00173.69           C  
ATOM   3222  O   TYR B 131       2.656   6.341  33.140  1.00173.69           O  
ATOM   3223  CB  TYR B 131       2.605   3.077  33.103  1.00173.69           C  
ATOM   3224  CG  TYR B 131       1.114   3.144  33.112  1.00173.69           C  
ATOM   3225  CD1 TYR B 131       0.373   3.861  34.018  1.00173.69           C  
ATOM   3226  CD2 TYR B 131       0.443   2.443  32.151  1.00173.69           C  
ATOM   3227  CE1 TYR B 131      -1.005   3.864  33.957  1.00173.69           C  
ATOM   3228  CE2 TYR B 131      -0.927   2.436  32.079  1.00173.69           C  
ATOM   3229  CZ  TYR B 131      -1.662   3.149  32.987  1.00173.69           C  
ATOM   3230  OH  TYR B 131      -3.073   3.145  32.917  1.00173.69           O  
ATOM   3231  N   VAL B 132       4.515   5.356  33.955  1.00142.62           N  
ATOM   3232  CA  VAL B 132       4.709   6.463  34.845  1.00142.62           C  
ATOM   3233  C   VAL B 132       4.846   7.705  34.037  1.00142.62           C  
ATOM   3234  O   VAL B 132       4.192   8.696  34.337  1.00142.62           O  
ATOM   3235  CB  VAL B 132       5.909   6.374  35.736  1.00142.62           C  
ATOM   3236  CG1 VAL B 132       5.709   5.233  36.733  1.00142.62           C  
ATOM   3237  CG2 VAL B 132       7.149   6.185  34.864  1.00142.62           C  
ATOM   3238  N   VAL B 133       5.665   7.697  32.976  1.00119.00           N  
ATOM   3239  CA  VAL B 133       5.863   8.919  32.253  1.00119.00           C  
ATOM   3240  C   VAL B 133       4.629   9.374  31.518  1.00119.00           C  
ATOM   3241  O   VAL B 133       4.257  10.544  31.587  1.00119.00           O  
ATOM   3242  CB  VAL B 133       7.019   8.835  31.306  1.00119.00           C  
ATOM   3243  CG1 VAL B 133       6.671   7.907  30.133  1.00119.00           C  
ATOM   3244  CG2 VAL B 133       7.417  10.266  30.927  1.00119.00           C  
ATOM   3245  N   THR B 134       3.948   8.455  30.806  1.00120.74           N  
ATOM   3246  CA  THR B 134       2.833   8.802  29.966  1.00120.74           C  
ATOM   3247  C   THR B 134       1.702   9.357  30.781  1.00120.74           C  
ATOM   3248  O   THR B 134       1.099  10.364  30.422  1.00120.74           O  
ATOM   3249  CB  THR B 134       2.294   7.593  29.262  1.00120.74           C  
ATOM   3250  CG2 THR B 134       1.149   8.030  28.338  1.00120.74           C  
ATOM   3251  OG1 THR B 134       3.320   6.977  28.501  1.00120.74           O  
ATOM   3252  N   HIS B 135       1.370   8.667  31.885  1.00159.65           N  
ATOM   3253  CA  HIS B 135       0.250   8.974  32.733  1.00159.65           C  
ATOM   3254  C   HIS B 135       0.423  10.128  33.690  1.00159.65           C  
ATOM   3255  O   HIS B 135      -0.569  10.651  34.188  1.00159.65           O  
ATOM   3256  CB  HIS B 135      -0.286   7.732  33.450  1.00159.65           C  
ATOM   3257  CG  HIS B 135      -1.013   6.923  32.427  1.00159.65           C  
ATOM   3258  CD2 HIS B 135      -0.604   5.886  31.649  1.00159.65           C  
ATOM   3259  ND1 HIS B 135      -2.306   7.194  32.046  1.00159.65           N  
ATOM   3260  CE1 HIS B 135      -2.615   6.315  31.060  1.00159.65           C  
ATOM   3261  NE2 HIS B 135      -1.614   5.500  30.785  1.00159.65           N  
ATOM   3262  N   THR B 136       1.663  10.475  34.084  1.00243.58           N  
ATOM   3263  CA  THR B 136       1.972  11.563  34.991  1.00243.58           C  
ATOM   3264  C   THR B 136       2.245  12.924  34.394  1.00243.58           C  
ATOM   3265  O   THR B 136       2.970  13.654  35.068  1.00243.58           O  
ATOM   3266  CB  THR B 136       2.947  11.308  36.112  1.00243.58           C  
ATOM   3267  CG2 THR B 136       2.351  10.269  37.065  1.00243.58           C  
ATOM   3268  OG1 THR B 136       4.206  10.885  35.637  1.00243.58           O  
ATOM   3269  N   PRO B 137       1.864  13.320  33.199  1.00 98.79           N  
ATOM   3270  CA  PRO B 137       2.316  14.581  32.637  1.00 98.79           C  
ATOM   3271  C   PRO B 137       2.212  15.781  33.551  1.00 98.79           C  
ATOM   3272  O   PRO B 137       2.904  16.763  33.290  1.00 98.79           O  
ATOM   3273  CB  PRO B 137       1.464  14.801  31.391  1.00 98.79           C  
ATOM   3274  CG  PRO B 137       0.133  14.134  31.766  1.00 98.79           C  
ATOM   3275  CD  PRO B 137       0.547  12.970  32.684  1.00 98.79           C  
ATOM   3276  N   GLN B 138       1.347  15.754  34.586  1.00168.81           N  
ATOM   3277  CA  GLN B 138       1.164  16.851  35.503  1.00168.81           C  
ATOM   3278  C   GLN B 138       2.392  17.052  36.348  1.00168.81           C  
ATOM   3279  O   GLN B 138       2.691  18.174  36.754  1.00168.81           O  
ATOM   3280  CB  GLN B 138       0.060  16.610  36.543  1.00168.81           C  
ATOM   3281  CG  GLN B 138      -1.261  16.105  35.980  1.00168.81           C  
ATOM   3282  CD  GLN B 138      -1.176  14.588  36.040  1.00168.81           C  
ATOM   3283  NE2 GLN B 138      -1.931  13.979  36.992  1.00168.81           N  
ATOM   3284  OE1 GLN B 138      -0.441  13.962  35.278  1.00168.81           O  
ATOM   3285  N   ALA B 139       3.113  15.963  36.676  1.00 51.45           N  
ATOM   3286  CA  ALA B 139       4.199  15.999  37.623  1.00 51.45           C  
ATOM   3287  C   ALA B 139       5.339  16.851  37.164  1.00 51.45           C  
ATOM   3288  O   ALA B 139       5.519  17.113  35.976  1.00 51.45           O  
ATOM   3289  CB  ALA B 139       4.779  14.611  37.946  1.00 51.45           C  
ATOM   3290  N   ASP B 140       6.128  17.339  38.149  1.00 66.58           N  
ATOM   3291  CA  ASP B 140       7.306  18.102  37.864  1.00 66.58           C  
ATOM   3292  C   ASP B 140       8.241  17.147  37.191  1.00 66.58           C  
ATOM   3293  O   ASP B 140       8.389  16.003  37.619  1.00 66.58           O  
ATOM   3294  CB  ASP B 140       7.983  18.658  39.130  1.00 66.58           C  
ATOM   3295  CG  ASP B 140       9.158  19.527  38.714  1.00 66.58           C  
ATOM   3296  OD1 ASP B 140      10.133  18.971  38.143  1.00 66.58           O  
ATOM   3297  OD2 ASP B 140       9.103  20.759  38.969  1.00 66.58           O1-
ATOM   3298  N   PRO B 141       8.865  17.582  36.131  0.50157.19           N  
ATOM   3299  CA  PRO B 141       9.722  16.711  35.378  0.50157.19           C  
ATOM   3300  C   PRO B 141      10.908  16.208  36.134  0.50157.19           C  
ATOM   3301  O   PRO B 141      11.304  15.064  35.916  0.50157.19           O  
ATOM   3302  CB  PRO B 141      10.078  17.480  34.109  0.50157.19           C  
ATOM   3303  CG  PRO B 141       8.869  18.410  33.899  0.50157.19           C  
ATOM   3304  CD  PRO B 141       8.326  18.659  35.317  0.50157.19           C  
ATOM   3305  N   GLN B 142      11.494  17.034  37.017  1.00 45.59           N  
ATOM   3306  CA  GLN B 142      12.659  16.614  37.739  1.00 45.59           C  
ATOM   3307  C   GLN B 142      12.253  15.486  38.632  1.00 45.59           C  
ATOM   3308  O   GLN B 142      12.954  14.482  38.750  1.00 45.59           O  
ATOM   3309  CB  GLN B 142      13.214  17.722  38.653  1.00 45.59           C  
ATOM   3310  CG  GLN B 142      13.590  19.018  37.926  1.00 45.59           C  
ATOM   3311  CD  GLN B 142      14.866  18.796  37.126  1.00 45.59           C  
ATOM   3312  NE2 GLN B 142      15.351  19.877  36.457  1.00 45.59           N  
ATOM   3313  OE1 GLN B 142      15.416  17.697  37.094  1.00 45.59           O  
ATOM   3314  N   ALA B 143      11.080  15.629  39.275  1.00 32.85           N  
ATOM   3315  CA  ALA B 143      10.590  14.663  40.216  1.00 32.85           C  
ATOM   3316  C   ALA B 143      10.350  13.357  39.527  1.00 32.85           C  
ATOM   3317  O   ALA B 143      10.688  12.302  40.062  1.00 32.85           O  
ATOM   3318  CB  ALA B 143       9.263  15.092  40.863  1.00 32.85           C  
ATOM   3319  N   LEU B 144       9.758  13.385  38.317  1.00169.19           N  
ATOM   3320  CA  LEU B 144       9.487  12.161  37.619  1.00169.19           C  
ATOM   3321  C   LEU B 144      10.759  11.480  37.250  1.00169.19           C  
ATOM   3322  O   LEU B 144      10.839  10.255  37.262  1.00169.19           O  
ATOM   3323  CB  LEU B 144       8.669  12.310  36.336  1.00169.19           C  
ATOM   3324  CG  LEU B 144       7.171  12.407  36.617  1.00169.19           C  
ATOM   3325  CD1 LEU B 144       6.401  12.543  35.307  1.00169.19           C  
ATOM   3326  CD2 LEU B 144       6.693  11.216  37.463  1.00169.19           C  
ATOM   3327  N   LEU B 145      11.792  12.252  36.889  1.00 37.80           N  
ATOM   3328  CA  LEU B 145      13.025  11.632  36.514  1.00 37.80           C  
ATOM   3329  C   LEU B 145      13.507  10.866  37.702  1.00 37.80           C  
ATOM   3330  O   LEU B 145      14.013   9.751  37.575  1.00 37.80           O  
ATOM   3331  CB  LEU B 145      14.115  12.662  36.175  1.00 37.80           C  
ATOM   3332  CG  LEU B 145      13.796  13.539  34.950  1.00 37.80           C  
ATOM   3333  CD1 LEU B 145      14.930  14.541  34.682  1.00 37.80           C  
ATOM   3334  CD2 LEU B 145      13.468  12.685  33.713  1.00 37.80           C  
ATOM   3335  N   GLN B 146      13.348  11.460  38.900  1.00 42.54           N  
ATOM   3336  CA  GLN B 146      13.804  10.851  40.113  1.00 42.54           C  
ATOM   3337  C   GLN B 146      13.061   9.565  40.330  1.00 42.54           C  
ATOM   3338  O   GLN B 146      13.657   8.571  40.744  1.00 42.54           O  
ATOM   3339  CB  GLN B 146      13.540  11.716  41.359  1.00 42.54           C  
ATOM   3340  CG  GLN B 146      14.278  13.056  41.372  1.00 42.54           C  
ATOM   3341  CD  GLN B 146      13.903  13.766  42.668  1.00 42.54           C  
ATOM   3342  NE2 GLN B 146      13.022  14.798  42.567  1.00 42.54           N  
ATOM   3343  OE1 GLN B 146      14.376  13.407  43.744  1.00 42.54           O  
ATOM   3344  N   VAL B 147      11.734   9.537  40.071  1.00131.27           N  
ATOM   3345  CA  VAL B 147      11.022   8.311  40.315  1.00131.27           C  
ATOM   3346  C   VAL B 147      11.525   7.242  39.397  1.00131.27           C  
ATOM   3347  O   VAL B 147      11.683   6.093  39.804  1.00131.27           O  
ATOM   3348  CB  VAL B 147       9.513   8.363  40.193  1.00131.27           C  
ATOM   3349  CG1 VAL B 147       8.957   9.241  41.314  1.00131.27           C  
ATOM   3350  CG2 VAL B 147       9.088   8.833  38.800  1.00131.27           C  
ATOM   3351  N   ILE B 148      11.805   7.592  38.130  1.00 93.47           N  
ATOM   3352  CA  ILE B 148      12.257   6.614  37.183  1.00 93.47           C  
ATOM   3353  C   ILE B 148      13.563   6.036  37.646  1.00 93.47           C  
ATOM   3354  O   ILE B 148      13.763   4.823  37.602  1.00 93.47           O  
ATOM   3355  CB  ILE B 148      12.450   7.209  35.821  1.00 93.47           C  
ATOM   3356  CG1 ILE B 148      11.103   7.727  35.285  1.00 93.47           C  
ATOM   3357  CG2 ILE B 148      13.103   6.151  34.919  1.00 93.47           C  
ATOM   3358  CD1 ILE B 148      10.050   6.634  35.112  1.00 93.47           C  
ATOM   3359  N   ALA B 149      14.489   6.890  38.122  1.00 23.59           N  
ATOM   3360  CA  ALA B 149      15.777   6.413  38.543  1.00 23.59           C  
ATOM   3361  C   ALA B 149      15.592   5.476  39.696  1.00 23.59           C  
ATOM   3362  O   ALA B 149      16.234   4.430  39.771  1.00 23.59           O  
ATOM   3363  CB  ALA B 149      16.703   7.545  39.020  1.00 23.59           C  
ATOM   3364  N   ARG B 150      14.690   5.838  40.624  1.00101.93           N  
ATOM   3365  CA  ARG B 150      14.439   5.072  41.812  1.00101.93           C  
ATOM   3366  C   ARG B 150      13.924   3.718  41.436  1.00101.93           C  
ATOM   3367  O   ARG B 150      14.358   2.705  41.981  1.00101.93           O  
ATOM   3368  CB  ARG B 150      13.369   5.748  42.688  1.00101.93           C  
ATOM   3369  CG  ARG B 150      12.979   4.949  43.929  1.00101.93           C  
ATOM   3370  CD  ARG B 150      14.071   4.894  44.994  1.00101.93           C  
ATOM   3371  NE  ARG B 150      13.532   4.085  46.120  1.00101.93           N  
ATOM   3372  CZ  ARG B 150      14.333   3.740  47.169  1.00101.93           C  
ATOM   3373  NH1 ARG B 150      15.621   4.185  47.228  1.00101.93           N1+
ATOM   3374  NH2 ARG B 150      13.843   2.943  48.163  1.00101.93           N  
ATOM   3375  N   LEU B 151      12.982   3.666  40.478  1.00 50.49           N  
ATOM   3376  CA  LEU B 151      12.379   2.423  40.089  1.00 50.49           C  
ATOM   3377  C   LEU B 151      13.416   1.526  39.474  1.00 50.49           C  
ATOM   3378  O   LEU B 151      13.447   0.330  39.756  1.00 50.49           O  
ATOM   3379  CB  LEU B 151      11.234   2.621  39.078  1.00 50.49           C  
ATOM   3380  CG  LEU B 151      10.039   3.406  39.663  1.00 50.49           C  
ATOM   3381  CD1 LEU B 151       8.916   3.585  38.625  1.00 50.49           C  
ATOM   3382  CD2 LEU B 151       9.538   2.767  40.972  1.00 50.49           C  
ATOM   3383  N   GLY B 152      14.303   2.075  38.620  1.00 19.03           N  
ATOM   3384  CA  GLY B 152      15.277   1.247  37.961  1.00 19.03           C  
ATOM   3385  C   GLY B 152      16.190   0.633  38.977  1.00 19.03           C  
ATOM   3386  O   GLY B 152      16.496  -0.556  38.912  1.00 19.03           O  
ATOM   3387  N   ARG B 153      16.646   1.442  39.948  0.50 76.19           N  
ATOM   3388  CA  ARG B 153      17.564   0.978  40.946  0.50 76.19           C  
ATOM   3389  C   ARG B 153      16.893  -0.072  41.780  0.50 76.19           C  
ATOM   3390  O   ARG B 153      17.500  -1.081  42.137  0.50 76.19           O  
ATOM   3391  CB  ARG B 153      18.025   2.113  41.879  0.50 76.19           C  
ATOM   3392  CG  ARG B 153      19.008   1.672  42.964  0.50 76.19           C  
ATOM   3393  CD  ARG B 153      19.603   2.839  43.756  0.50 76.19           C  
ATOM   3394  NE  ARG B 153      18.505   3.810  44.022  0.50 76.19           N  
ATOM   3395  CZ  ARG B 153      18.290   4.844  43.157  0.50 76.19           C  
ATOM   3396  NH1 ARG B 153      19.088   4.990  42.059  0.50 76.19           N1+
ATOM   3397  NH2 ARG B 153      17.282   5.733  43.390  0.50 76.19           N  
ATOM   3398  N   THR B 154      15.606   0.140  42.100  1.00 40.06           N  
ATOM   3399  CA  THR B 154      14.879  -0.744  42.970  1.00 40.06           C  
ATOM   3400  C   THR B 154      14.759  -2.116  42.371  1.00 40.06           C  
ATOM   3401  O   THR B 154      14.896  -3.113  43.078  1.00 40.06           O  
ATOM   3402  CB  THR B 154      13.487  -0.253  43.242  1.00 40.06           C  
ATOM   3403  CG2 THR B 154      12.783  -1.244  44.183  1.00 40.06           C  
ATOM   3404  OG1 THR B 154      13.532   1.037  43.834  1.00 40.06           O  
ATOM   3405  N   VAL B 155      14.454  -2.201  41.062  1.00 55.41           N  
ATOM   3406  CA  VAL B 155      14.235  -3.455  40.389  1.00 55.41           C  
ATOM   3407  C   VAL B 155      15.496  -4.246  40.168  1.00 55.41           C  
ATOM   3408  O   VAL B 155      15.470  -5.475  40.226  1.00 55.41           O  
ATOM   3409  CB  VAL B 155      13.574  -3.288  39.050  1.00 55.41           C  
ATOM   3410  CG1 VAL B 155      13.476  -4.668  38.377  1.00 55.41           C  
ATOM   3411  CG2 VAL B 155      12.212  -2.602  39.259  1.00 55.41           C  
ATOM   3412  N   GLY B 156      16.637  -3.566  39.935  1.00 41.14           N  
ATOM   3413  CA  GLY B 156      17.830  -4.214  39.453  1.00 41.14           C  
ATOM   3414  C   GLY B 156      18.587  -4.965  40.506  1.00 41.14           C  
ATOM   3415  O   GLY B 156      18.062  -5.348  41.550  1.00 41.14           O  
ATOM   3416  N   ALA B 157      19.884  -5.194  40.200  1.00 43.26           N  
ATOM   3417  CA  ALA B 157      20.811  -6.000  40.948  1.00 43.26           C  
ATOM   3418  C   ALA B 157      20.954  -5.461  42.332  1.00 43.26           C  
ATOM   3419  O   ALA B 157      21.162  -6.214  43.280  1.00 43.26           O  
ATOM   3420  CB  ALA B 157      22.214  -6.025  40.319  1.00 43.26           C  
ATOM   3421  N   ALA B 158      20.911  -4.130  42.467  1.00 53.52           N  
ATOM   3422  CA  ALA B 158      21.009  -3.460  43.730  1.00 53.52           C  
ATOM   3423  C   ALA B 158      19.809  -3.767  44.576  1.00 53.52           C  
ATOM   3424  O   ALA B 158      19.890  -3.710  45.801  1.00 53.52           O  
ATOM   3425  CB  ALA B 158      21.087  -1.929  43.587  1.00 53.52           C  
ATOM   3426  N   GLY B 159      18.642  -4.010  43.943  1.00 46.51           N  
ATOM   3427  CA  GLY B 159      17.409  -4.196  44.663  1.00 46.51           C  
ATOM   3428  C   GLY B 159      16.860  -5.587  44.533  1.00 46.51           C  
ATOM   3429  O   GLY B 159      17.484  -6.571  44.926  1.00 46.51           O  
ATOM   3430  N   LEU B 160      15.639  -5.665  43.958  1.00117.93           N  
ATOM   3431  CA  LEU B 160      14.813  -6.842  43.899  1.00117.93           C  
ATOM   3432  C   LEU B 160      15.514  -7.976  43.210  1.00117.93           C  
ATOM   3433  O   LEU B 160      15.529  -9.088  43.737  1.00117.93           O  
ATOM   3434  CB  LEU B 160      13.487  -6.546  43.151  1.00117.93           C  
ATOM   3435  CG  LEU B 160      12.380  -7.632  43.137  1.00117.93           C  
ATOM   3436  CD1 LEU B 160      11.154  -7.113  42.364  1.00117.93           C  
ATOM   3437  CD2 LEU B 160      12.839  -8.993  42.583  1.00117.93           C  
ATOM   3438  N   VAL B 161      16.123  -7.753  42.029  1.00 87.56           N  
ATOM   3439  CA  VAL B 161      16.705  -8.875  41.346  1.00 87.56           C  
ATOM   3440  C   VAL B 161      17.820  -9.424  42.179  1.00 87.56           C  
ATOM   3441  O   VAL B 161      17.998 -10.637  42.273  1.00 87.56           O  
ATOM   3442  CB  VAL B 161      17.236  -8.566  39.970  1.00 87.56           C  
ATOM   3443  CG1 VAL B 161      18.604  -7.876  40.074  1.00 87.56           C  
ATOM   3444  CG2 VAL B 161      17.260  -9.875  39.167  1.00 87.56           C  
ATOM   3445  N   GLY B 162      18.601  -8.535  42.818  1.00 19.88           N  
ATOM   3446  CA  GLY B 162      19.699  -8.971  43.630  1.00 19.88           C  
ATOM   3447  C   GLY B 162      19.150  -9.789  44.756  1.00 19.88           C  
ATOM   3448  O   GLY B 162      19.742 -10.785  45.166  1.00 19.88           O  
ATOM   3449  N   GLY B 163      17.998  -9.373  45.307  1.00 19.56           N  
ATOM   3450  CA  GLY B 163      17.417 -10.078  46.410  1.00 19.56           C  
ATOM   3451  C   GLY B 163      17.042 -11.457  45.974  1.00 19.56           C  
ATOM   3452  O   GLY B 163      17.197 -12.415  46.729  1.00 19.56           O  
ATOM   3453  N   GLN B 164      16.519 -11.588  44.743  1.00114.39           N  
ATOM   3454  CA  GLN B 164      16.077 -12.862  44.264  1.00114.39           C  
ATOM   3455  C   GLN B 164      17.250 -13.791  44.172  1.00114.39           C  
ATOM   3456  O   GLN B 164      17.140 -14.962  44.536  1.00114.39           O  
ATOM   3457  CB  GLN B 164      15.411 -12.766  42.883  1.00114.39           C  
ATOM   3458  CG  GLN B 164      14.704 -14.052  42.462  1.00114.39           C  
ATOM   3459  CD  GLN B 164      13.497 -14.257  43.366  1.00114.39           C  
ATOM   3460  NE2 GLN B 164      12.658 -15.273  43.028  1.00114.39           N  
ATOM   3461  OE1 GLN B 164      13.304 -13.539  44.347  1.00114.39           O  
ATOM   3462  N   VAL B 165      18.410 -13.306  43.683  1.00106.48           N  
ATOM   3463  CA  VAL B 165      19.546 -14.179  43.573  1.00106.48           C  
ATOM   3464  C   VAL B 165      19.987 -14.587  44.943  1.00106.48           C  
ATOM   3465  O   VAL B 165      20.331 -15.744  45.175  1.00106.48           O  
ATOM   3466  CB  VAL B 165      20.737 -13.604  42.850  1.00106.48           C  
ATOM   3467  CG1 VAL B 165      20.325 -13.297  41.405  1.00106.48           C  
ATOM   3468  CG2 VAL B 165      21.303 -12.401  43.613  1.00106.48           C  
ATOM   3469  N   LEU B 166      19.964 -13.641  45.899  1.00 47.43           N  
ATOM   3470  CA  LEU B 166      20.419 -13.910  47.232  1.00 47.43           C  
ATOM   3471  C   LEU B 166      19.563 -14.990  47.823  1.00 47.43           C  
ATOM   3472  O   LEU B 166      20.064 -15.885  48.501  1.00 47.43           O  
ATOM   3473  CB  LEU B 166      20.296 -12.684  48.152  1.00 47.43           C  
ATOM   3474  CG  LEU B 166      21.172 -11.490  47.727  1.00 47.43           C  
ATOM   3475  CD1 LEU B 166      20.996 -10.305  48.689  1.00 47.43           C  
ATOM   3476  CD2 LEU B 166      22.645 -11.899  47.566  1.00 47.43           C  
ATOM   3477  N   ASP B 167      18.239 -14.919  47.590  1.00 48.30           N  
ATOM   3478  CA  ASP B 167      17.302 -15.864  48.135  1.00 48.30           C  
ATOM   3479  C   ASP B 167      17.546 -17.228  47.565  1.00 48.30           C  
ATOM   3480  O   ASP B 167      17.570 -18.220  48.294  1.00 48.30           O  
ATOM   3481  CB  ASP B 167      15.848 -15.477  47.808  1.00 48.30           C  
ATOM   3482  CG  ASP B 167      14.904 -16.347  48.624  1.00 48.30           C  
ATOM   3483  OD1 ASP B 167      15.401 -17.109  49.496  1.00 48.30           O  
ATOM   3484  OD2 ASP B 167      13.670 -16.263  48.385  1.00 48.30           O1-
ATOM   3485  N   LEU B 168      17.751 -17.312  46.239  1.00 47.73           N  
ATOM   3486  CA  LEU B 168      17.916 -18.588  45.605  1.00 47.73           C  
ATOM   3487  C   LEU B 168      19.158 -19.228  46.126  1.00 47.73           C  
ATOM   3488  O   LEU B 168      19.197 -20.432  46.369  1.00 47.73           O  
ATOM   3489  CB  LEU B 168      18.042 -18.477  44.073  1.00 47.73           C  
ATOM   3490  CG  LEU B 168      16.779 -17.931  43.370  1.00 47.73           C  
ATOM   3491  CD1 LEU B 168      16.982 -17.853  41.848  1.00 47.73           C  
ATOM   3492  CD2 LEU B 168      15.519 -18.728  43.750  1.00 47.73           C  
ATOM   3493  N   GLU B 169      20.207 -18.418  46.330  1.00 50.87           N  
ATOM   3494  CA  GLU B 169      21.478 -18.916  46.758  1.00 50.87           C  
ATOM   3495  C   GLU B 169      21.339 -19.551  48.111  1.00 50.87           C  
ATOM   3496  O   GLU B 169      21.969 -20.570  48.389  1.00 50.87           O  
ATOM   3497  CB  GLU B 169      22.527 -17.792  46.806  1.00 50.87           C  
ATOM   3498  CG  GLU B 169      22.816 -17.239  45.405  1.00 50.87           C  
ATOM   3499  CD  GLU B 169      23.603 -15.942  45.522  1.00 50.87           C  
ATOM   3500  OE1 GLU B 169      23.771 -15.448  46.668  1.00 50.87           O  
ATOM   3501  OE2 GLU B 169      24.042 -15.424  44.459  1.00 50.87           O1-
ATOM   3502  N   SER B 170      20.499 -18.970  48.989  1.00 54.08           N  
ATOM   3503  CA  SER B 170      20.337 -19.437  50.341  1.00 54.08           C  
ATOM   3504  C   SER B 170      19.623 -20.761  50.429  1.00 54.08           C  
ATOM   3505  O   SER B 170      19.802 -21.486  51.405  1.00 54.08           O  
ATOM   3506  CB  SER B 170      19.555 -18.445  51.222  1.00 54.08           C  
ATOM   3507  OG  SER B 170      18.204 -18.362  50.793  1.00 54.08           O  
ATOM   3508  N   GLU B 171      18.806 -21.127  49.421  0.50 67.54           N  
ATOM   3509  CA  GLU B 171      17.973 -22.302  49.522  0.50 67.54           C  
ATOM   3510  C   GLU B 171      18.781 -23.529  49.840  0.50 67.54           C  
ATOM   3511  O   GLU B 171      19.701 -23.896  49.115  0.50 67.54           O  
ATOM   3512  CB  GLU B 171      17.182 -22.589  48.228  0.50 67.54           C  
ATOM   3513  CG  GLU B 171      16.130 -21.526  47.883  0.50 67.54           C  
ATOM   3514  CD  GLU B 171      15.488 -21.889  46.544  0.50 67.54           C  
ATOM   3515  OE1 GLU B 171      16.041 -22.787  45.854  0.50 67.54           O  
ATOM   3516  OE2 GLU B 171      14.444 -21.275  46.192  0.50 67.54           O1-
ATOM   3517  N   GLY B 172      18.433 -24.203  50.958  1.00 47.97           N  
ATOM   3518  CA  GLY B 172      19.025 -25.461  51.329  1.00 47.97           C  
ATOM   3519  C   GLY B 172      20.394 -25.291  51.940  1.00 47.97           C  
ATOM   3520  O   GLY B 172      21.050 -26.286  52.241  1.00 47.97           O  
ATOM   3521  N   ARG B 173      20.861 -24.044  52.162  1.00142.52           N  
ATOM   3522  CA  ARG B 173      22.197 -23.818  52.665  1.00142.52           C  
ATOM   3523  C   ARG B 173      22.247 -24.034  54.152  1.00142.52           C  
ATOM   3524  O   ARG B 173      21.268 -23.818  54.860  1.00142.52           O  
ATOM   3525  CB  ARG B 173      22.702 -22.388  52.403  1.00142.52           C  
ATOM   3526  CG  ARG B 173      22.859 -22.050  50.919  1.00142.52           C  
ATOM   3527  CD  ARG B 173      24.310 -22.021  50.441  1.00142.52           C  
ATOM   3528  NE  ARG B 173      24.968 -20.845  51.076  1.00142.52           N  
ATOM   3529  CZ  ARG B 173      26.261 -20.537  50.764  1.00142.52           C  
ATOM   3530  NH1 ARG B 173      26.953 -21.313  49.880  1.00142.52           N1+
ATOM   3531  NH2 ARG B 173      26.863 -19.450  51.328  1.00142.52           N  
ATOM   3532  N   THR B 174      23.395 -24.554  54.636  1.00143.49           N  
ATOM   3533  CA  THR B 174      23.697 -24.828  56.019  1.00143.49           C  
ATOM   3534  C   THR B 174      24.149 -23.622  56.820  1.00143.49           C  
ATOM   3535  O   THR B 174      23.952 -23.573  58.033  1.00143.49           O  
ATOM   3536  CB  THR B 174      24.768 -25.863  56.163  1.00143.49           C  
ATOM   3537  CG2 THR B 174      24.935 -26.153  57.659  1.00143.49           C  
ATOM   3538  OG1 THR B 174      24.394 -27.055  55.490  1.00143.49           O  
ATOM   3539  N   ASP B 175      24.846 -22.661  56.179  1.00 96.69           N  
ATOM   3540  CA  ASP B 175      25.520 -21.549  56.819  1.00 96.69           C  
ATOM   3541  C   ASP B 175      24.671 -20.412  57.331  1.00 96.69           C  
ATOM   3542  O   ASP B 175      25.123 -19.656  58.188  1.00 96.69           O  
ATOM   3543  CB  ASP B 175      26.629 -20.940  55.936  1.00 96.69           C  
ATOM   3544  CG  ASP B 175      26.019 -20.366  54.663  1.00 96.69           C  
ATOM   3545  OD1 ASP B 175      24.849 -20.706  54.348  1.00 96.69           O  
ATOM   3546  OD2 ASP B 175      26.731 -19.577  53.986  1.00 96.69           O1-
ATOM   3547  N   ILE B 176      23.442 -20.214  56.838  0.50123.37           N  
ATOM   3548  CA  ILE B 176      22.756 -18.974  57.095  0.50123.37           C  
ATOM   3549  C   ILE B 176      22.552 -18.583  58.531  0.50123.37           C  
ATOM   3550  O   ILE B 176      22.299 -19.397  59.419  0.50123.37           O  
ATOM   3551  CB  ILE B 176      21.508 -18.839  56.303  0.50123.37           C  
ATOM   3552  CG1 ILE B 176      21.904 -18.841  54.816  0.50123.37           C  
ATOM   3553  CG2 ILE B 176      20.741 -17.586  56.754  0.50123.37           C  
ATOM   3554  CD1 ILE B 176      20.743 -19.047  53.853  0.50123.37           C  
ATOM   3555  N   THR B 177      22.704 -17.256  58.760  1.00 54.10           N  
ATOM   3556  CA  THR B 177      22.576 -16.588  60.027  1.00 54.10           C  
ATOM   3557  C   THR B 177      21.537 -15.519  59.857  1.00 54.10           C  
ATOM   3558  O   THR B 177      21.064 -15.277  58.748  1.00 54.10           O  
ATOM   3559  CB  THR B 177      23.838 -15.902  60.454  1.00 54.10           C  
ATOM   3560  CG2 THR B 177      24.965 -16.945  60.535  1.00 54.10           C  
ATOM   3561  OG1 THR B 177      24.178 -14.886  59.520  1.00 54.10           O  
ATOM   3562  N   PRO B 178      21.152 -14.874  60.932  1.00 71.36           N  
ATOM   3563  CA  PRO B 178      20.153 -13.844  60.846  1.00 71.36           C  
ATOM   3564  C   PRO B 178      20.617 -12.718  59.975  1.00 71.36           C  
ATOM   3565  O   PRO B 178      19.782 -12.058  59.355  1.00 71.36           O  
ATOM   3566  CB  PRO B 178      19.842 -13.457  62.290  1.00 71.36           C  
ATOM   3567  CG  PRO B 178      20.125 -14.752  63.076  1.00 71.36           C  
ATOM   3568  CD  PRO B 178      21.208 -15.476  62.254  1.00 71.36           C  
ATOM   3569  N   GLU B 179      21.937 -12.469  59.916  0.60 67.32           N  
ATOM   3570  CA  GLU B 179      22.441 -11.402  59.103  0.60 67.32           C  
ATOM   3571  C   GLU B 179      22.179 -11.723  57.662  0.60 67.32           C  
ATOM   3572  O   GLU B 179      21.804 -10.845  56.886  0.60 67.32           O  
ATOM   3573  CB  GLU B 179      23.955 -11.179  59.278  0.60 67.32           C  
ATOM   3574  CG  GLU B 179      24.327 -10.493  60.596  0.60 67.32           C  
ATOM   3575  CD  GLU B 179      24.092 -11.461  61.747  0.60 67.32           C  
ATOM   3576  OE1 GLU B 179      24.318 -12.685  61.550  0.60 67.32           O  
ATOM   3577  OE2 GLU B 179      23.680 -10.987  62.839  0.60 67.32           O1-
ATOM   3578  N   THR B 180      22.362 -12.999  57.271  1.00 33.90           N  
ATOM   3579  CA  THR B 180      22.189 -13.404  55.903  1.00 33.90           C  
ATOM   3580  C   THR B 180      20.759 -13.210  55.507  1.00 33.90           C  
ATOM   3581  O   THR B 180      20.467 -12.732  54.411  1.00 33.90           O  
ATOM   3582  CB  THR B 180      22.519 -14.852  55.693  1.00 33.90           C  
ATOM   3583  CG2 THR B 180      22.351 -15.182  54.200  1.00 33.90           C  
ATOM   3584  OG1 THR B 180      23.854 -15.112  56.103  1.00 33.90           O  
ATOM   3585  N   LEU B 181      19.824 -13.584  56.403  1.00 51.30           N  
ATOM   3586  CA  LEU B 181      18.423 -13.492  56.110  1.00 51.30           C  
ATOM   3587  C   LEU B 181      18.037 -12.059  55.926  1.00 51.30           C  
ATOM   3588  O   LEU B 181      17.299 -11.720  55.000  1.00 51.30           O  
ATOM   3589  CB  LEU B 181      17.548 -14.051  57.246  1.00 51.30           C  
ATOM   3590  CG  LEU B 181      17.749 -15.557  57.505  1.00 51.30           C  
ATOM   3591  CD1 LEU B 181      16.848 -16.054  58.646  1.00 51.30           C  
ATOM   3592  CD2 LEU B 181      17.578 -16.371  56.213  1.00 51.30           C  
ATOM   3593  N   THR B 182      18.541 -11.171  56.798  1.00114.81           N  
ATOM   3594  CA  THR B 182      18.132  -9.801  56.723  1.00114.81           C  
ATOM   3595  C   THR B 182      18.618  -9.216  55.431  1.00114.81           C  
ATOM   3596  O   THR B 182      17.929  -8.410  54.806  1.00114.81           O  
ATOM   3597  CB  THR B 182      18.616  -8.976  57.878  1.00114.81           C  
ATOM   3598  CG2 THR B 182      20.098  -8.633  57.677  1.00114.81           C  
ATOM   3599  OG1 THR B 182      17.851  -7.785  57.965  1.00114.81           O  
ATOM   3600  N   PHE B 183      19.822  -9.626  54.989  1.00 55.16           N  
ATOM   3601  CA  PHE B 183      20.415  -9.113  53.784  1.00 55.16           C  
ATOM   3602  C   PHE B 183      19.520  -9.470  52.634  1.00 55.16           C  
ATOM   3603  O   PHE B 183      19.291  -8.659  51.738  1.00 55.16           O  
ATOM   3604  CB  PHE B 183      21.810  -9.718  53.538  1.00 55.16           C  
ATOM   3605  CG  PHE B 183      22.496  -8.947  52.463  1.00 55.16           C  
ATOM   3606  CD1 PHE B 183      23.022  -7.705  52.735  1.00 55.16           C  
ATOM   3607  CD2 PHE B 183      22.636  -9.467  51.198  1.00 55.16           C  
ATOM   3608  CE1 PHE B 183      23.663  -6.984  51.757  1.00 55.16           C  
ATOM   3609  CE2 PHE B 183      23.278  -8.752  50.215  1.00 55.16           C  
ATOM   3610  CZ  PHE B 183      23.792  -7.507  50.492  1.00 55.16           C  
ATOM   3611  N   ILE B 184      18.987 -10.706  52.618  1.00 45.19           N  
ATOM   3612  CA  ILE B 184      18.129 -11.097  51.535  1.00 45.19           C  
ATOM   3613  C   ILE B 184      16.884 -10.253  51.553  1.00 45.19           C  
ATOM   3614  O   ILE B 184      16.475  -9.713  50.526  1.00 45.19           O  
ATOM   3615  CB  ILE B 184      17.686 -12.529  51.630  1.00 45.19           C  
ATOM   3616  CG1 ILE B 184      18.893 -13.476  51.531  1.00 45.19           C  
ATOM   3617  CG2 ILE B 184      16.616 -12.772  50.550  1.00 45.19           C  
ATOM   3618  CD1 ILE B 184      18.569 -14.920  51.910  1.00 45.19           C  
ATOM   3619  N   HIS B 185      16.270 -10.088  52.740  1.00 58.89           N  
ATOM   3620  CA  HIS B 185      15.000  -9.422  52.847  1.00 58.89           C  
ATOM   3621  C   HIS B 185      15.093  -7.993  52.439  1.00 58.89           C  
ATOM   3622  O   HIS B 185      14.201  -7.482  51.762  1.00 58.89           O  
ATOM   3623  CB  HIS B 185      14.405  -9.486  54.264  1.00 58.89           C  
ATOM   3624  CG  HIS B 185      14.082 -10.895  54.659  1.00 58.89           C  
ATOM   3625  CD2 HIS B 185      14.589 -11.672  55.655  1.00 58.89           C  
ATOM   3626  ND1 HIS B 185      13.152 -11.675  54.009  1.00 58.89           N  
ATOM   3627  CE1 HIS B 185      13.141 -12.877  54.637  1.00 58.89           C  
ATOM   3628  NE2 HIS B 185      13.997 -12.923  55.643  1.00 58.89           N  
ATOM   3629  N   THR B 186      16.177  -7.306  52.826  1.00103.65           N  
ATOM   3630  CA  THR B 186      16.268  -5.916  52.505  1.00103.65           C  
ATOM   3631  C   THR B 186      16.193  -5.752  51.017  1.00103.65           C  
ATOM   3632  O   THR B 186      15.489  -4.874  50.520  1.00103.65           O  
ATOM   3633  CB  THR B 186      17.547  -5.306  52.996  1.00103.65           C  
ATOM   3634  CG2 THR B 186      18.745  -6.048  52.382  1.00103.65           C  
ATOM   3635  OG1 THR B 186      17.587  -3.932  52.653  1.00103.65           O  
ATOM   3636  N   HIS B 187      16.943  -6.573  50.263  1.00 58.39           N  
ATOM   3637  CA  HIS B 187      16.933  -6.470  48.829  1.00 58.39           C  
ATOM   3638  C   HIS B 187      15.660  -6.979  48.212  1.00 58.39           C  
ATOM   3639  O   HIS B 187      15.065  -6.311  47.368  1.00 58.39           O  
ATOM   3640  CB  HIS B 187      18.088  -7.244  48.176  1.00 58.39           C  
ATOM   3641  CG  HIS B 187      19.424  -6.640  48.475  1.00 58.39           C  
ATOM   3642  CD2 HIS B 187      20.221  -5.852  47.703  1.00 58.39           C  
ATOM   3643  ND1 HIS B 187      20.094  -6.797  49.668  1.00 58.39           N  
ATOM   3644  CE1 HIS B 187      21.255  -6.102  49.559  1.00 58.39           C  
ATOM   3645  NE2 HIS B 187      21.376  -5.512  48.384  1.00 58.39           N  
ATOM   3646  N   LYS B 188      15.211  -8.188  48.610  1.00111.52           N  
ATOM   3647  CA  LYS B 188      14.106  -8.803  47.926  1.00111.52           C  
ATOM   3648  C   LYS B 188      12.832  -8.027  48.098  1.00111.52           C  
ATOM   3649  O   LYS B 188      12.169  -7.714  47.111  1.00111.52           O  
ATOM   3650  CB  LYS B 188      13.848 -10.236  48.422  1.00111.52           C  
ATOM   3651  CG  LYS B 188      12.878 -11.042  47.555  1.00111.52           C  
ATOM   3652  CD  LYS B 188      12.861 -12.533  47.905  1.00111.52           C  
ATOM   3653  CE  LYS B 188      12.236 -12.821  49.272  1.00111.52           C  
ATOM   3654  NZ  LYS B 188      12.252 -14.275  49.545  1.00111.52           N1+
ATOM   3655  N   THR B 189      12.382  -7.824  49.355  1.00 86.10           N  
ATOM   3656  CA  THR B 189      11.199  -7.053  49.647  1.00 86.10           C  
ATOM   3657  C   THR B 189      11.425  -5.598  49.976  1.00 86.10           C  
ATOM   3658  O   THR B 189      10.645  -4.736  49.581  1.00 86.10           O  
ATOM   3659  CB  THR B 189      10.413  -7.637  50.783  1.00 86.10           C  
ATOM   3660  CG2 THR B 189      10.019  -9.076  50.411  1.00 86.10           C  
ATOM   3661  OG1 THR B 189      11.189  -7.633  51.972  1.00 86.10           O  
ATOM   3662  N   GLY B 190      12.497  -5.287  50.734  1.00 36.45           N  
ATOM   3663  CA  GLY B 190      12.670  -3.976  51.315  1.00 36.45           C  
ATOM   3664  C   GLY B 190      12.807  -2.905  50.281  1.00 36.45           C  
ATOM   3665  O   GLY B 190      12.247  -1.820  50.432  1.00 36.45           O  
ATOM   3666  N   ALA B 191      13.561  -3.171  49.203  1.00 33.54           N  
ATOM   3667  CA  ALA B 191      13.828  -2.141  48.242  1.00 33.54           C  
ATOM   3668  C   ALA B 191      12.546  -1.658  47.634  1.00 33.54           C  
ATOM   3669  O   ALA B 191      12.333  -0.455  47.502  1.00 33.54           O  
ATOM   3670  CB  ALA B 191      14.728  -2.623  47.092  1.00 33.54           C  
ATOM   3671  N   LEU B 192      11.651  -2.588  47.252  1.00 70.17           N  
ATOM   3672  CA  LEU B 192      10.422  -2.230  46.603  1.00 70.17           C  
ATOM   3673  C   LEU B 192       9.511  -1.507  47.554  1.00 70.17           C  
ATOM   3674  O   LEU B 192       8.814  -0.575  47.154  1.00 70.17           O  
ATOM   3675  CB  LEU B 192       9.683  -3.445  46.012  1.00 70.17           C  
ATOM   3676  CG  LEU B 192       8.465  -3.053  45.153  1.00 70.17           C  
ATOM   3677  CD1 LEU B 192       8.889  -2.126  44.003  1.00 70.17           C  
ATOM   3678  CD2 LEU B 192       7.712  -4.293  44.639  1.00 70.17           C  
ATOM   3679  N   LEU B 193       9.455  -1.929  48.834  1.00107.16           N  
ATOM   3680  CA  LEU B 193       8.597  -1.229  49.750  1.00107.16           C  
ATOM   3681  C   LEU B 193       9.110   0.160  49.971  1.00107.16           C  
ATOM   3682  O   LEU B 193       8.325   1.102  50.058  1.00107.16           O  
ATOM   3683  CB  LEU B 193       8.356  -1.926  51.100  1.00107.16           C  
ATOM   3684  CG  LEU B 193       7.380  -3.112  50.964  1.00107.16           C  
ATOM   3685  CD1 LEU B 193       8.021  -4.296  50.237  1.00107.16           C  
ATOM   3686  CD2 LEU B 193       6.739  -3.493  52.303  1.00107.16           C  
ATOM   3687  N   GLU B 194      10.443   0.335  50.059  1.00 42.29           N  
ATOM   3688  CA  GLU B 194      10.999   1.644  50.261  1.00 42.29           C  
ATOM   3689  C   GLU B 194      10.649   2.486  49.067  1.00 42.29           C  
ATOM   3690  O   GLU B 194      10.285   3.652  49.203  1.00 42.29           O  
ATOM   3691  CB  GLU B 194      12.532   1.620  50.409  1.00 42.29           C  
ATOM   3692  CG  GLU B 194      13.123   2.931  50.937  1.00 42.29           C  
ATOM   3693  CD  GLU B 194      14.633   2.761  51.038  1.00 42.29           C  
ATOM   3694  OE1 GLU B 194      15.075   1.675  51.498  1.00 42.29           O  
ATOM   3695  OE2 GLU B 194      15.365   3.713  50.654  1.00 42.29           O1-
ATOM   3696  N   ALA B 195      10.726   1.900  47.858  1.00 38.18           N  
ATOM   3697  CA  ALA B 195      10.441   2.606  46.639  1.00 38.18           C  
ATOM   3698  C   ALA B 195       9.012   3.060  46.648  1.00 38.18           C  
ATOM   3699  O   ALA B 195       8.696   4.144  46.160  1.00 38.18           O  
ATOM   3700  CB  ALA B 195      10.647   1.737  45.386  1.00 38.18           C  
ATOM   3701  N   SER B 196       8.099   2.237  47.196  1.00 45.68           N  
ATOM   3702  CA  SER B 196       6.704   2.573  47.172  1.00 45.68           C  
ATOM   3703  C   SER B 196       6.482   3.882  47.873  1.00 45.68           C  
ATOM   3704  O   SER B 196       5.867   4.791  47.317  1.00 45.68           O  
ATOM   3705  CB  SER B 196       5.834   1.516  47.876  1.00 45.68           C  
ATOM   3706  OG  SER B 196       5.950   0.267  47.208  1.00 45.68           O  
ATOM   3707  N   VAL B 197       6.959   4.009  49.127  1.00 50.87           N  
ATOM   3708  CA  VAL B 197       6.765   5.218  49.881  1.00 50.87           C  
ATOM   3709  C   VAL B 197       7.569   6.358  49.316  1.00 50.87           C  
ATOM   3710  O   VAL B 197       7.083   7.484  49.244  1.00 50.87           O  
ATOM   3711  CB  VAL B 197       7.131   5.070  51.331  1.00 50.87           C  
ATOM   3712  CG1 VAL B 197       6.167   4.057  51.974  1.00 50.87           C  
ATOM   3713  CG2 VAL B 197       8.613   4.672  51.434  1.00 50.87           C  
ATOM   3714  N   LEU B 198       8.831   6.105  48.914  0.60 57.93           N  
ATOM   3715  CA  LEU B 198       9.705   7.154  48.458  0.60 57.93           C  
ATOM   3716  C   LEU B 198       9.227   7.754  47.168  0.60 57.93           C  
ATOM   3717  O   LEU B 198       9.307   8.969  46.989  0.60 57.93           O  
ATOM   3718  CB  LEU B 198      11.161   6.696  48.270  0.60 57.93           C  
ATOM   3719  CG  LEU B 198      11.846   6.329  49.599  0.60 57.93           C  
ATOM   3720  CD1 LEU B 198      13.337   6.012  49.394  0.60 57.93           C  
ATOM   3721  CD2 LEU B 198      11.607   7.413  50.664  0.60 57.93           C  
ATOM   3722  N   THR B 199       8.728   6.934  46.226  1.00 44.85           N  
ATOM   3723  CA  THR B 199       8.287   7.485  44.975  1.00 44.85           C  
ATOM   3724  C   THR B 199       7.161   8.439  45.239  1.00 44.85           C  
ATOM   3725  O   THR B 199       7.128   9.532  44.681  1.00 44.85           O  
ATOM   3726  CB  THR B 199       7.794   6.455  43.995  1.00 44.85           C  
ATOM   3727  CG2 THR B 199       8.940   5.479  43.679  1.00 44.85           C  
ATOM   3728  OG1 THR B 199       6.679   5.755  44.527  1.00 44.85           O  
ATOM   3729  N   GLY B 200       6.210   8.070  46.116  1.00 24.60           N  
ATOM   3730  CA  GLY B 200       5.091   8.934  46.374  1.00 24.60           C  
ATOM   3731  C   GLY B 200       5.588  10.231  46.946  1.00 24.60           C  
ATOM   3732  O   GLY B 200       5.102  11.302  46.588  1.00 24.60           O  
ATOM   3733  N   ALA B 201       6.566  10.162  47.871  1.00 33.84           N  
ATOM   3734  CA  ALA B 201       7.101  11.329  48.522  1.00 33.84           C  
ATOM   3735  C   ALA B 201       7.788  12.210  47.519  1.00 33.84           C  
ATOM   3736  O   ALA B 201       7.641  13.431  47.551  1.00 33.84           O  
ATOM   3737  CB  ALA B 201       8.130  10.980  49.612  1.00 33.84           C  
ATOM   3738  N   ILE B 202       8.545  11.599  46.590  1.00109.89           N  
ATOM   3739  CA  ILE B 202       9.320  12.301  45.602  1.00109.89           C  
ATOM   3740  C   ILE B 202       8.393  13.111  44.743  1.00109.89           C  
ATOM   3741  O   ILE B 202       8.654  14.284  44.482  1.00109.89           O  
ATOM   3742  CB  ILE B 202      10.009  11.351  44.656  1.00109.89           C  
ATOM   3743  CG1 ILE B 202      11.007  10.438  45.390  1.00109.89           C  
ATOM   3744  CG2 ILE B 202      10.637  12.181  43.524  1.00109.89           C  
ATOM   3745  CD1 ILE B 202      12.200  11.169  45.996  1.00109.89           C  
ATOM   3746  N   LEU B 203       7.269  12.518  44.290  1.00113.73           N  
ATOM   3747  CA  LEU B 203       6.397  13.247  43.411  1.00113.73           C  
ATOM   3748  C   LEU B 203       5.859  14.458  44.112  1.00113.73           C  
ATOM   3749  O   LEU B 203       5.685  15.512  43.502  1.00113.73           O  
ATOM   3750  CB  LEU B 203       5.211  12.453  42.821  1.00113.73           C  
ATOM   3751  CG  LEU B 203       5.592  11.490  41.673  1.00113.73           C  
ATOM   3752  CD1 LEU B 203       6.320  10.240  42.173  1.00113.73           C  
ATOM   3753  CD2 LEU B 203       4.387  11.153  40.785  1.00113.73           C  
ATOM   3754  N   ALA B 204       5.566  14.317  45.415  1.00 64.22           N  
ATOM   3755  CA  ALA B 204       5.040  15.334  46.285  1.00 64.22           C  
ATOM   3756  C   ALA B 204       6.038  16.434  46.500  1.00 64.22           C  
ATOM   3757  O   ALA B 204       5.652  17.552  46.838  1.00 64.22           O  
ATOM   3758  CB  ALA B 204       4.648  14.785  47.667  1.00 64.22           C  
ATOM   3759  N   GLY B 205       7.352  16.143  46.395  1.00 32.62           N  
ATOM   3760  CA  GLY B 205       8.330  17.176  46.606  1.00 32.62           C  
ATOM   3761  C   GLY B 205       8.790  17.154  48.035  1.00 32.62           C  
ATOM   3762  O   GLY B 205       9.220  18.174  48.570  1.00 32.62           O  
ATOM   3763  N   ALA B 206       8.714  15.979  48.690  1.00 31.56           N  
ATOM   3764  CA  ALA B 206       9.128  15.858  50.063  1.00 31.56           C  
ATOM   3765  C   ALA B 206      10.600  16.123  50.159  1.00 31.56           C  
ATOM   3766  O   ALA B 206      11.350  15.904  49.209  1.00 31.56           O  
ATOM   3767  CB  ALA B 206       8.866  14.467  50.667  1.00 31.56           C  
ATOM   3768  N   THR B 207      11.045  16.622  51.332  1.00 33.34           N  
ATOM   3769  CA  THR B 207      12.430  16.945  51.531  1.00 33.34           C  
ATOM   3770  C   THR B 207      13.177  15.682  51.810  1.00 33.34           C  
ATOM   3771  O   THR B 207      12.592  14.621  52.021  1.00 33.34           O  
ATOM   3772  CB  THR B 207      12.682  17.867  52.688  1.00 33.34           C  
ATOM   3773  CG2 THR B 207      11.852  19.147  52.490  1.00 33.34           C  
ATOM   3774  OG1 THR B 207      12.325  17.233  53.908  1.00 33.34           O  
ATOM   3775  N   GLY B 208      14.518  15.784  51.805  1.00 16.00           N  
ATOM   3776  CA  GLY B 208      15.367  14.653  52.032  1.00 16.00           C  
ATOM   3777  C   GLY B 208      15.097  14.130  53.405  1.00 16.00           C  
ATOM   3778  O   GLY B 208      15.097  12.920  53.627  1.00 16.00           O  
ATOM   3779  N   GLU B 209      14.869  15.040  54.370  1.00 35.38           N  
ATOM   3780  CA  GLU B 209      14.661  14.639  55.730  1.00 35.38           C  
ATOM   3781  C   GLU B 209      13.427  13.795  55.806  1.00 35.38           C  
ATOM   3782  O   GLU B 209      13.423  12.755  56.464  1.00 35.38           O  
ATOM   3783  CB  GLU B 209      14.485  15.843  56.671  1.00 35.38           C  
ATOM   3784  CG  GLU B 209      14.381  15.476  58.154  1.00 35.38           C  
ATOM   3785  CD  GLU B 209      14.465  16.773  58.949  1.00 35.38           C  
ATOM   3786  OE1 GLU B 209      15.132  17.719  58.452  1.00 35.38           O  
ATOM   3787  OE2 GLU B 209      13.868  16.839  60.056  1.00 35.38           O1-
ATOM   3788  N   GLN B 210      12.341  14.210  55.125  1.00 89.91           N  
ATOM   3789  CA  GLN B 210      11.131  13.438  55.178  1.00 89.91           C  
ATOM   3790  C   GLN B 210      11.337  12.107  54.529  1.00 89.91           C  
ATOM   3791  O   GLN B 210      10.843  11.094  55.019  1.00 89.91           O  
ATOM   3792  CB  GLN B 210       9.908  14.089  54.503  1.00 89.91           C  
ATOM   3793  CG  GLN B 210       9.180  15.112  55.379  1.00 89.91           C  
ATOM   3794  CD  GLN B 210       9.770  16.491  55.162  1.00 89.91           C  
ATOM   3795  NE2 GLN B 210      10.287  17.105  56.260  1.00 89.91           N  
ATOM   3796  OE1 GLN B 210       9.758  17.013  54.049  1.00 89.91           O  
ATOM   3797  N   GLN B 211      12.077  12.065  53.408  1.00 40.43           N  
ATOM   3798  CA  GLN B 211      12.262  10.828  52.704  1.00 40.43           C  
ATOM   3799  C   GLN B 211      12.999   9.860  53.576  1.00 40.43           C  
ATOM   3800  O   GLN B 211      12.713   8.664  53.560  1.00 40.43           O  
ATOM   3801  CB  GLN B 211      13.028  11.000  51.383  1.00 40.43           C  
ATOM   3802  CG  GLN B 211      12.241  11.834  50.369  1.00 40.43           C  
ATOM   3803  CD  GLN B 211      13.060  11.955  49.094  1.00 40.43           C  
ATOM   3804  NE2 GLN B 211      12.674  12.921  48.219  1.00 40.43           N  
ATOM   3805  OE1 GLN B 211      14.015  11.210  48.879  1.00 40.43           O  
ATOM   3806  N   GLN B 212      13.964  10.352  54.372  1.00 67.70           N  
ATOM   3807  CA  GLN B 212      14.744   9.477  55.199  1.00 67.70           C  
ATOM   3808  C   GLN B 212      13.839   8.805  56.190  1.00 67.70           C  
ATOM   3809  O   GLN B 212      13.985   7.613  56.459  1.00 67.70           O  
ATOM   3810  CB  GLN B 212      15.846  10.227  55.969  1.00 67.70           C  
ATOM   3811  CG  GLN B 212      16.778   9.309  56.761  1.00 67.70           C  
ATOM   3812  CD  GLN B 212      17.895  10.167  57.341  1.00 67.70           C  
ATOM   3813  NE2 GLN B 212      18.836   9.521  58.081  1.00 67.70           N  
ATOM   3814  OE1 GLN B 212      17.933  11.379  57.138  1.00 67.70           O  
ATOM   3815  N   ARG B 213      12.871   9.547  56.762  0.50 90.16           N  
ATOM   3816  CA  ARG B 213      11.995   8.960  57.738  0.50 90.16           C  
ATOM   3817  C   ARG B 213      11.157   7.888  57.105  0.50 90.16           C  
ATOM   3818  O   ARG B 213      10.958   6.827  57.696  0.50 90.16           O  
ATOM   3819  CB  ARG B 213      11.064   9.982  58.410  0.50 90.16           C  
ATOM   3820  CG  ARG B 213      11.822  10.927  59.343  0.50 90.16           C  
ATOM   3821  CD  ARG B 213      10.920  11.830  60.185  0.50 90.16           C  
ATOM   3822  NE  ARG B 213      11.814  12.668  61.031  0.50 90.16           N  
ATOM   3823  CZ  ARG B 213      12.322  13.830  60.530  0.50 90.16           C  
ATOM   3824  NH1 ARG B 213      11.997  14.221  59.264  0.50 90.16           N1+
ATOM   3825  NH2 ARG B 213      13.159  14.591  61.292  0.50 90.16           N  
ATOM   3826  N   LEU B 214      10.632   8.129  55.887  1.00108.08           N  
ATOM   3827  CA  LEU B 214       9.810   7.129  55.260  1.00108.08           C  
ATOM   3828  C   LEU B 214      10.617   5.915  54.912  1.00108.08           C  
ATOM   3829  O   LEU B 214      10.102   4.799  54.950  1.00108.08           O  
ATOM   3830  CB  LEU B 214       9.021   7.588  54.019  1.00108.08           C  
ATOM   3831  CG  LEU B 214       7.870   8.553  54.372  1.00108.08           C  
ATOM   3832  CD1 LEU B 214       8.374   9.980  54.614  1.00108.08           C  
ATOM   3833  CD2 LEU B 214       6.712   8.468  53.372  1.00108.08           C  
ATOM   3834  N   ALA B 215      11.898   6.090  54.537  1.00 26.48           N  
ATOM   3835  CA  ALA B 215      12.709   4.954  54.191  1.00 26.48           C  
ATOM   3836  C   ALA B 215      12.847   4.073  55.398  1.00 26.48           C  
ATOM   3837  O   ALA B 215      12.766   2.849  55.293  1.00 26.48           O  
ATOM   3838  CB  ALA B 215      14.126   5.349  53.740  1.00 26.48           C  
ATOM   3839  N   ARG B 216      13.056   4.677  56.584  0.50 73.41           N  
ATOM   3840  CA  ARG B 216      13.243   3.925  57.795  0.50 73.41           C  
ATOM   3841  C   ARG B 216      11.984   3.165  58.089  0.50 73.41           C  
ATOM   3842  O   ARG B 216      12.028   1.998  58.477  0.50 73.41           O  
ATOM   3843  CB  ARG B 216      13.576   4.828  58.997  0.50 73.41           C  
ATOM   3844  CG  ARG B 216      13.788   4.066  60.305  0.50 73.41           C  
ATOM   3845  CD  ARG B 216      14.448   4.905  61.404  0.50 73.41           C  
ATOM   3846  NE  ARG B 216      13.552   6.054  61.712  0.50 73.41           N  
ATOM   3847  CZ  ARG B 216      13.732   7.259  61.094  0.50 73.41           C  
ATOM   3848  NH1 ARG B 216      14.731   7.423  60.179  0.50 73.41           N1+
ATOM   3849  NH2 ARG B 216      12.912   8.308  61.397  0.50 73.41           N  
ATOM   3850  N   TYR B 217      10.822   3.811  57.888  1.00 80.40           N  
ATOM   3851  CA  TYR B 217       9.546   3.196  58.121  1.00 80.40           C  
ATOM   3852  C   TYR B 217       9.416   1.995  57.234  1.00 80.40           C  
ATOM   3853  O   TYR B 217       9.079   0.909  57.701  1.00 80.40           O  
ATOM   3854  CB  TYR B 217       8.413   4.192  57.791  1.00 80.40           C  
ATOM   3855  CG  TYR B 217       7.079   3.533  57.655  1.00 80.40           C  
ATOM   3856  CD1 TYR B 217       6.343   3.145  58.751  1.00 80.40           C  
ATOM   3857  CD2 TYR B 217       6.547   3.339  56.400  1.00 80.40           C  
ATOM   3858  CE1 TYR B 217       5.109   2.556  58.589  1.00 80.40           C  
ATOM   3859  CE2 TYR B 217       5.317   2.751  56.231  1.00 80.40           C  
ATOM   3860  CZ  TYR B 217       4.595   2.357  57.329  1.00 80.40           C  
ATOM   3861  OH  TYR B 217       3.330   1.755  57.161  1.00 80.40           O  
ATOM   3862  N   ALA B 218       9.722   2.146  55.933  1.00 37.81           N  
ATOM   3863  CA  ALA B 218       9.541   1.081  54.983  1.00 37.81           C  
ATOM   3864  C   ALA B 218      10.430  -0.087  55.284  1.00 37.81           C  
ATOM   3865  O   ALA B 218       9.994  -1.236  55.220  1.00 37.81           O  
ATOM   3866  CB  ALA B 218       9.839   1.520  53.539  1.00 37.81           C  
ATOM   3867  N   GLN B 219      11.710   0.165  55.616  1.00 40.50           N  
ATOM   3868  CA  GLN B 219      12.613  -0.927  55.846  1.00 40.50           C  
ATOM   3869  C   GLN B 219      12.167  -1.696  57.055  1.00 40.50           C  
ATOM   3870  O   GLN B 219      12.191  -2.925  57.057  1.00 40.50           O  
ATOM   3871  CB  GLN B 219      14.062  -0.467  56.078  1.00 40.50           C  
ATOM   3872  CG  GLN B 219      14.702   0.153  54.834  1.00 40.50           C  
ATOM   3873  CD  GLN B 219      14.898  -0.952  53.805  1.00 40.50           C  
ATOM   3874  NE2 GLN B 219      14.326  -0.756  52.587  1.00 40.50           N  
ATOM   3875  OE1 GLN B 219      15.539  -1.967  54.078  1.00 40.50           O  
ATOM   3876  N   ASN B 220      11.741  -0.989  58.119  0.50 39.45           N  
ATOM   3877  CA  ASN B 220      11.356  -1.639  59.343  0.50 39.45           C  
ATOM   3878  C   ASN B 220      10.128  -2.478  59.144  0.50 39.45           C  
ATOM   3879  O   ASN B 220      10.063  -3.609  59.621  0.50 39.45           O  
ATOM   3880  CB  ASN B 220      11.057  -0.649  60.482  0.50 39.45           C  
ATOM   3881  CG  ASN B 220      12.378  -0.035  60.921  0.50 39.45           C  
ATOM   3882  ND2 ASN B 220      12.328   1.240  61.389  0.50 39.45           N  
ATOM   3883  OD1 ASN B 220      13.426  -0.676  60.853  0.50 39.45           O  
ATOM   3884  N   ILE B 221       9.120  -1.946  58.431  1.00196.30           N  
ATOM   3885  CA  ILE B 221       7.882  -2.654  58.258  1.00196.30           C  
ATOM   3886  C   ILE B 221       8.160  -3.885  57.452  1.00196.30           C  
ATOM   3887  O   ILE B 221       7.626  -4.959  57.726  1.00196.30           O  
ATOM   3888  CB  ILE B 221       6.878  -1.863  57.469  1.00196.30           C  
ATOM   3889  CG1 ILE B 221       6.720  -0.442  58.003  1.00196.30           C  
ATOM   3890  CG2 ILE B 221       5.542  -2.582  57.630  1.00196.30           C  
ATOM   3891  CD1 ILE B 221       6.084  -0.393  59.385  1.00196.30           C  
ATOM   3892  N   GLY B 222       9.008  -3.755  56.416  1.00 32.86           N  
ATOM   3893  CA  GLY B 222       9.261  -4.866  55.543  1.00 32.86           C  
ATOM   3894  C   GLY B 222       9.863  -5.998  56.312  1.00 32.86           C  
ATOM   3895  O   GLY B 222       9.466  -7.149  56.136  1.00 32.86           O  
ATOM   3896  N   LEU B 223      10.852  -5.712  57.177  1.00117.79           N  
ATOM   3897  CA  LEU B 223      11.489  -6.780  57.892  1.00117.79           C  
ATOM   3898  C   LEU B 223      10.517  -7.354  58.884  1.00117.79           C  
ATOM   3899  O   LEU B 223      10.459  -8.567  59.077  1.00117.79           O  
ATOM   3900  CB  LEU B 223      12.799  -6.353  58.582  1.00117.79           C  
ATOM   3901  CG  LEU B 223      13.675  -7.532  59.062  1.00117.79           C  
ATOM   3902  CD1 LEU B 223      15.045  -7.043  59.545  1.00117.79           C  
ATOM   3903  CD2 LEU B 223      12.983  -8.388  60.130  1.00117.79           C  
ATOM   3904  N   ALA B 224       9.697  -6.495  59.522  1.00 37.00           N  
ATOM   3905  CA  ALA B 224       8.769  -6.954  60.517  1.00 37.00           C  
ATOM   3906  C   ALA B 224       7.824  -7.925  59.878  1.00 37.00           C  
ATOM   3907  O   ALA B 224       7.485  -8.947  60.474  1.00 37.00           O  
ATOM   3908  CB  ALA B 224       7.925  -5.817  61.119  1.00 37.00           C  
ATOM   3909  N   PHE B 225       7.388  -7.646  58.634  1.00 97.83           N  
ATOM   3910  CA  PHE B 225       6.452  -8.521  57.986  1.00 97.83           C  
ATOM   3911  C   PHE B 225       7.083  -9.870  57.888  1.00 97.83           C  
ATOM   3912  O   PHE B 225       6.444 -10.883  58.168  1.00 97.83           O  
ATOM   3913  CB  PHE B 225       6.180  -8.198  56.504  1.00 97.83           C  
ATOM   3914  CG  PHE B 225       5.499  -6.893  56.297  1.00 97.83           C  
ATOM   3915  CD1 PHE B 225       4.245  -6.678  56.806  1.00 97.83           C  
ATOM   3916  CD2 PHE B 225       6.093  -5.904  55.543  1.00 97.83           C  
ATOM   3917  CE1 PHE B 225       3.618  -5.479  56.583  1.00 97.83           C  
ATOM   3918  CE2 PHE B 225       5.462  -4.704  55.321  1.00 97.83           C  
ATOM   3919  CZ  PHE B 225       4.213  -4.490  55.846  1.00 97.83           C  
ATOM   3920  N   GLN B 226       8.361  -9.905  57.465  0.50 59.54           N  
ATOM   3921  CA  GLN B 226       9.060 -11.134  57.226  0.50 59.54           C  
ATOM   3922  C   GLN B 226       9.193 -11.906  58.500  0.50 59.54           C  
ATOM   3923  O   GLN B 226       9.010 -13.122  58.509  0.50 59.54           O  
ATOM   3924  CB  GLN B 226      10.477 -10.906  56.673  0.50 59.54           C  
ATOM   3925  CG  GLN B 226      10.479 -10.202  55.316  0.50 59.54           C  
ATOM   3926  CD  GLN B 226       9.755 -11.103  54.325  0.50 59.54           C  
ATOM   3927  NE2 GLN B 226       9.880 -12.443  54.517  0.50 59.54           N  
ATOM   3928  OE1 GLN B 226       9.093 -10.626  53.404  0.50 59.54           O  
ATOM   3929  N   VAL B 227       9.519 -11.228  59.616  1.00 43.97           N  
ATOM   3930  CA  VAL B 227       9.684 -11.929  60.857  1.00 43.97           C  
ATOM   3931  C   VAL B 227       8.373 -12.542  61.251  1.00 43.97           C  
ATOM   3932  O   VAL B 227       8.323 -13.695  61.677  1.00 43.97           O  
ATOM   3933  CB  VAL B 227      10.122 -11.041  61.983  1.00 43.97           C  
ATOM   3934  CG1 VAL B 227      10.114 -11.865  63.283  1.00 43.97           C  
ATOM   3935  CG2 VAL B 227      11.497 -10.449  61.630  1.00 43.97           C  
ATOM   3936  N   VAL B 228       7.269 -11.784  61.109  1.00 42.26           N  
ATOM   3937  CA  VAL B 228       5.969 -12.260  61.495  1.00 42.26           C  
ATOM   3938  C   VAL B 228       5.621 -13.444  60.656  1.00 42.26           C  
ATOM   3939  O   VAL B 228       5.106 -14.445  61.153  1.00 42.26           O  
ATOM   3940  CB  VAL B 228       4.892 -11.234  61.289  1.00 42.26           C  
ATOM   3941  CG1 VAL B 228       3.531 -11.879  61.600  1.00 42.26           C  
ATOM   3942  CG2 VAL B 228       5.216 -10.005  62.158  1.00 42.26           C  
ATOM   3943  N   ASP B 229       5.912 -13.361  59.348  1.00 49.93           N  
ATOM   3944  CA  ASP B 229       5.589 -14.442  58.473  1.00 49.93           C  
ATOM   3945  C   ASP B 229       6.351 -15.636  58.948  1.00 49.93           C  
ATOM   3946  O   ASP B 229       5.815 -16.740  58.962  1.00 49.93           O  
ATOM   3947  CB  ASP B 229       5.976 -14.160  57.010  1.00 49.93           C  
ATOM   3948  CG  ASP B 229       5.052 -13.068  56.477  1.00 49.93           C  
ATOM   3949  OD1 ASP B 229       4.047 -12.745  57.166  1.00 49.93           O  
ATOM   3950  OD2 ASP B 229       5.341 -12.544  55.368  1.00 49.93           O1-
ATOM   3951  N   ASP B 230       7.614 -15.442  59.378  1.00 65.83           N  
ATOM   3952  CA  ASP B 230       8.443 -16.528  59.822  1.00 65.83           C  
ATOM   3953  C   ASP B 230       7.845 -17.183  61.034  1.00 65.83           C  
ATOM   3954  O   ASP B 230       7.856 -18.406  61.134  1.00 65.83           O  
ATOM   3955  CB  ASP B 230       9.866 -16.083  60.202  1.00 65.83           C  
ATOM   3956  CG  ASP B 230      10.624 -15.735  58.927  1.00 65.83           C  
ATOM   3957  OD1 ASP B 230      10.064 -15.962  57.822  1.00 65.83           O  
ATOM   3958  OD2 ASP B 230      11.779 -15.246  59.045  1.00 65.83           O1-
ATOM   3959  N   ILE B 231       7.313 -16.411  62.004  1.00143.47           N  
ATOM   3960  CA  ILE B 231       6.785 -17.040  63.187  1.00143.47           C  
ATOM   3961  C   ILE B 231       5.592 -17.896  62.857  1.00143.47           C  
ATOM   3962  O   ILE B 231       5.505 -19.049  63.284  1.00143.47           O  
ATOM   3963  CB  ILE B 231       6.429 -16.065  64.277  1.00143.47           C  
ATOM   3964  CG1 ILE B 231       5.380 -15.050  63.816  1.00143.47           C  
ATOM   3965  CG2 ILE B 231       7.725 -15.420  64.779  1.00143.47           C  
ATOM   3966  CD1 ILE B 231       4.913 -14.135  64.944  1.00143.47           C  
ATOM   3967  N   LEU B 232       4.647 -17.371  62.058  1.00 59.54           N  
ATOM   3968  CA  LEU B 232       3.467 -18.120  61.730  1.00 59.54           C  
ATOM   3969  C   LEU B 232       3.891 -19.305  60.933  1.00 59.54           C  
ATOM   3970  O   LEU B 232       3.355 -20.406  61.071  1.00 59.54           O  
ATOM   3971  CB  LEU B 232       2.461 -17.307  60.897  1.00 59.54           C  
ATOM   3972  CG  LEU B 232       1.878 -16.103  61.665  1.00 59.54           C  
ATOM   3973  CD1 LEU B 232       0.879 -15.313  60.806  1.00 59.54           C  
ATOM   3974  CD2 LEU B 232       1.284 -16.540  63.014  1.00 59.54           C  
ATOM   3975  N   ASP B 233       4.890 -19.091  60.067  1.00 72.39           N  
ATOM   3976  CA  ASP B 233       5.392 -20.139  59.243  1.00 72.39           C  
ATOM   3977  C   ASP B 233       5.972 -21.187  60.133  1.00 72.39           C  
ATOM   3978  O   ASP B 233       5.852 -22.361  59.825  1.00 72.39           O  
ATOM   3979  CB  ASP B 233       6.500 -19.680  58.279  1.00 72.39           C  
ATOM   3980  CG  ASP B 233       5.869 -18.829  57.185  1.00 72.39           C  
ATOM   3981  OD1 ASP B 233       4.613 -18.744  57.147  1.00 72.39           O  
ATOM   3982  OD2 ASP B 233       6.638 -18.255  56.369  1.00 72.39           O1-
ATOM   3983  N   ILE B 234       6.571 -20.815  61.281  1.00136.14           N  
ATOM   3984  CA  ILE B 234       7.243 -21.762  62.136  1.00136.14           C  
ATOM   3985  C   ILE B 234       6.259 -22.795  62.499  1.00136.14           C  
ATOM   3986  O   ILE B 234       6.530 -23.995  62.464  1.00136.14           O  
ATOM   3987  CB  ILE B 234       7.566 -21.177  63.477  1.00136.14           C  
ATOM   3988  CG1 ILE B 234       8.371 -19.884  63.385  1.00136.14           C  
ATOM   3989  CG2 ILE B 234       8.249 -22.265  64.315  1.00136.14           C  
ATOM   3990  CD1 ILE B 234       8.264 -19.106  64.691  1.00136.14           C  
ATOM   3991  N   THR B 235       5.072 -22.329  62.885  1.00 97.91           N  
ATOM   3992  CA  THR B 235       4.129 -23.293  63.307  1.00 97.91           C  
ATOM   3993  C   THR B 235       3.775 -24.217  62.158  1.00 97.91           C  
ATOM   3994  O   THR B 235       3.896 -25.435  62.278  1.00 97.91           O  
ATOM   3995  CB  THR B 235       2.891 -22.649  63.867  1.00 97.91           C  
ATOM   3996  CG2 THR B 235       3.320 -21.740  65.039  1.00 97.91           C  
ATOM   3997  OG1 THR B 235       2.237 -21.872  62.875  1.00 97.91           O  
ATOM   3998  N   ALA B 236       3.382 -23.668  60.989  1.00 71.03           N  
ATOM   3999  CA  ALA B 236       2.928 -24.477  59.877  1.00 71.03           C  
ATOM   4000  C   ALA B 236       4.016 -25.352  59.293  1.00 71.03           C  
ATOM   4001  O   ALA B 236       3.802 -26.518  58.963  1.00 71.03           O  
ATOM   4002  CB  ALA B 236       2.370 -23.631  58.720  1.00 71.03           C  
ATOM   4003  N   THR B 237       5.219 -24.776  59.172  1.00109.23           N  
ATOM   4004  CA  THR B 237       6.452 -25.218  58.576  1.00109.23           C  
ATOM   4005  C   THR B 237       7.049 -26.317  59.377  1.00109.23           C  
ATOM   4006  O   THR B 237       8.037 -26.932  58.968  1.00109.23           O  
ATOM   4007  CB  THR B 237       7.443 -24.090  58.405  1.00109.23           C  
ATOM   4008  CG2 THR B 237       8.735 -24.600  57.739  1.00109.23           C  
ATOM   4009  OG1 THR B 237       6.875 -23.082  57.580  1.00109.23           O  
ATOM   4010  N   GLN B 238       6.478 -26.569  60.576  1.00117.38           N  
ATOM   4011  CA  GLN B 238       6.865 -27.741  61.300  1.00117.38           C  
ATOM   4012  C   GLN B 238       6.595 -28.812  60.291  1.00117.38           C  
ATOM   4013  O   GLN B 238       7.336 -29.783  60.171  1.00117.38           O  
ATOM   4014  CB  GLN B 238       5.985 -28.009  62.534  1.00117.38           C  
ATOM   4015  CG  GLN B 238       6.141 -26.960  63.636  1.00117.38           C  
ATOM   4016  CD  GLN B 238       5.219 -27.350  64.781  1.00117.38           C  
ATOM   4017  NE2 GLN B 238       4.397 -28.412  64.561  1.00117.38           N  
ATOM   4018  OE1 GLN B 238       5.232 -26.732  65.844  1.00117.38           O  
ATOM   4019  N   GLU B 239       5.510 -28.613  59.519  1.00108.11           N  
ATOM   4020  CA  GLU B 239       5.198 -29.411  58.375  1.00108.11           C  
ATOM   4021  C   GLU B 239       6.196 -29.228  57.233  1.00108.11           C  
ATOM   4022  O   GLU B 239       6.515 -30.209  56.565  1.00108.11           O  
ATOM   4023  CB  GLU B 239       3.805 -29.101  57.802  1.00108.11           C  
ATOM   4024  CG  GLU B 239       2.659 -29.701  58.617  1.00108.11           C  
ATOM   4025  CD  GLU B 239       2.480 -31.137  58.147  1.00108.11           C  
ATOM   4026  OE1 GLU B 239       2.276 -31.327  56.918  1.00108.11           O  
ATOM   4027  OE2 GLU B 239       2.551 -32.060  59.002  1.00108.11           O1-
ATOM   4028  N   GLU B 240       6.742 -28.009  56.969  1.00121.89           N  
ATOM   4029  CA  GLU B 240       7.483 -27.790  55.727  1.00121.89           C  
ATOM   4030  C   GLU B 240       8.971 -27.485  55.859  1.00121.89           C  
ATOM   4031  O   GLU B 240       9.605 -27.736  56.881  1.00121.89           O  
ATOM   4032  CB  GLU B 240       6.901 -26.635  54.897  1.00121.89           C  
ATOM   4033  CG  GLU B 240       5.496 -26.912  54.358  1.00121.89           C  
ATOM   4034  CD  GLU B 240       5.624 -27.938  53.243  1.00121.89           C  
ATOM   4035  OE1 GLU B 240       6.779 -28.324  52.923  1.00121.89           O  
ATOM   4036  OE2 GLU B 240       4.566 -28.349  52.697  1.00121.89           O1-
ATOM   4037  N   LEU B 241       9.552 -26.975  54.730  1.00173.20           N  
ATOM   4038  CA  LEU B 241      10.924 -26.584  54.474  1.00173.20           C  
ATOM   4039  C   LEU B 241      11.032 -25.105  54.689  1.00173.20           C  
ATOM   4040  O   LEU B 241      10.686 -24.596  55.749  1.00173.20           O  
ATOM   4041  CB  LEU B 241      11.400 -26.913  53.040  1.00173.20           C  
ATOM   4042  CG  LEU B 241      10.600 -26.263  51.887  1.00173.20           C  
ATOM   4043  CD1 LEU B 241      11.180 -26.674  50.524  1.00173.20           C  
ATOM   4044  CD2 LEU B 241       9.092 -26.549  51.981  1.00173.20           C  
ATOM   4045  N   GLY B 242      11.599 -24.363  53.715  1.00 57.55           N  
ATOM   4046  CA  GLY B 242      11.789 -22.971  53.979  1.00 57.55           C  
ATOM   4047  C   GLY B 242      13.116 -22.555  53.426  1.00 57.55           C  
ATOM   4048  O   GLY B 242      13.369 -22.671  52.228  1.00 57.55           O  
ATOM   4049  N   LYS B 243      14.005 -22.052  54.309  1.00149.14           N  
ATOM   4050  CA  LYS B 243      15.262 -21.502  53.889  1.00149.14           C  
ATOM   4051  C   LYS B 243      16.427 -22.372  54.265  1.00149.14           C  
ATOM   4052  O   LYS B 243      16.531 -23.530  53.867  1.00149.14           O  
ATOM   4053  CB  LYS B 243      15.530 -20.101  54.468  1.00149.14           C  
ATOM   4054  CG  LYS B 243      14.675 -19.008  53.823  1.00149.14           C  
ATOM   4055  CD  LYS B 243      14.656 -17.690  54.603  1.00149.14           C  
ATOM   4056  CE  LYS B 243      13.546 -17.619  55.652  1.00149.14           C  
ATOM   4057  NZ  LYS B 243      12.224 -17.567  54.987  1.00149.14           N1+
ATOM   4058  N   THR B 244      17.353 -21.786  55.046  1.00123.48           N  
ATOM   4059  CA  THR B 244      18.652 -22.310  55.373  1.00123.48           C  
ATOM   4060  C   THR B 244      18.648 -23.663  56.038  1.00123.48           C  
ATOM   4061  O   THR B 244      18.944 -24.666  55.395  1.00123.48           O  
ATOM   4062  CB  THR B 244      19.268 -21.369  56.339  1.00123.48           C  
ATOM   4063  CG2 THR B 244      20.763 -21.684  56.502  1.00123.48           C  
ATOM   4064  OG1 THR B 244      19.083 -20.056  55.841  1.00123.48           O  
ATOM   4065  N   ALA B 245      18.266 -23.738  57.332  1.00250.15           N  
ATOM   4066  CA  ALA B 245      18.289 -24.981  58.055  1.00250.15           C  
ATOM   4067  C   ALA B 245      17.197 -24.936  59.078  1.00250.15           C  
ATOM   4068  O   ALA B 245      16.910 -23.886  59.651  1.00250.15           O  
ATOM   4069  CB  ALA B 245      19.602 -25.220  58.819  1.00250.15           C  
ATOM   4070  N   GLY B 246      16.553 -26.094  59.321  1.00 96.50           N  
ATOM   4071  CA  GLY B 246      15.446 -26.159  60.232  1.00 96.50           C  
ATOM   4072  C   GLY B 246      14.985 -27.579  60.236  1.00 96.50           C  
ATOM   4073  O   GLY B 246      15.757 -28.481  59.919  1.00 96.50           O  
ATOM   4074  N   LYS B 247      13.712 -27.820  60.613  1.00210.30           N  
ATOM   4075  CA  LYS B 247      13.235 -29.173  60.635  1.00210.30           C  
ATOM   4076  C   LYS B 247      12.215 -29.347  59.556  1.00210.30           C  
ATOM   4077  O   LYS B 247      11.342 -28.503  59.356  1.00210.30           O  
ATOM   4078  CB  LYS B 247      12.575 -29.584  61.964  1.00210.30           C  
ATOM   4079  CG  LYS B 247      13.563 -29.643  63.131  1.00210.30           C  
ATOM   4080  CD  LYS B 247      12.897 -29.781  64.501  1.00210.30           C  
ATOM   4081  CE  LYS B 247      12.568 -31.226  64.879  1.00210.30           C  
ATOM   4082  NZ  LYS B 247      11.972 -31.272  66.232  1.00210.30           N1+
ATOM   4083  N   ASP B 248      12.341 -30.464  58.814  1.00274.08           N  
ATOM   4084  CA  ASP B 248      11.469 -30.832  57.740  1.00274.08           C  
ATOM   4085  C   ASP B 248      12.090 -32.061  57.163  1.00274.08           C  
ATOM   4086  O   ASP B 248      13.133 -32.506  57.639  1.00274.08           O  
ATOM   4087  CB  ASP B 248      11.404 -29.789  56.612  1.00274.08           C  
ATOM   4088  CG  ASP B 248      10.261 -30.159  55.677  1.00274.08           C  
ATOM   4089  OD1 ASP B 248       9.431 -31.023  56.066  1.00274.08           O  
ATOM   4090  OD2 ASP B 248      10.199 -29.575  54.562  1.00274.08           O1-
ATOM   4091  N   VAL B 249      11.463 -32.676  56.143  1.00150.59           N  
ATOM   4092  CA  VAL B 249      12.140 -33.791  55.551  1.00150.59           C  
ATOM   4093  C   VAL B 249      13.326 -33.186  54.879  1.00150.59           C  
ATOM   4094  O   VAL B 249      13.191 -32.176  54.188  1.00150.59           O  
ATOM   4095  CB  VAL B 249      11.330 -34.523  54.520  1.00150.59           C  
ATOM   4096  CG1 VAL B 249      10.114 -35.160  55.216  1.00150.59           C  
ATOM   4097  CG2 VAL B 249      10.951 -33.545  53.395  1.00150.59           C  
ATOM   4098  N   LYS B 250      14.518 -33.799  55.056  1.00241.87           N  
ATOM   4099  CA  LYS B 250      15.721 -33.185  54.575  1.00241.87           C  
ATOM   4100  C   LYS B 250      15.704 -31.828  55.178  1.00241.87           C  
ATOM   4101  O   LYS B 250      15.968 -30.823  54.518  1.00241.87           O  
ATOM   4102  CB  LYS B 250      15.806 -33.035  53.046  1.00241.87           C  
ATOM   4103  CG  LYS B 250      15.988 -34.360  52.305  1.00241.87           C  
ATOM   4104  CD  LYS B 250      15.902 -34.214  50.785  1.00241.87           C  
ATOM   4105  CE  LYS B 250      17.150 -33.571  50.177  1.00241.87           C  
ATOM   4106  NZ  LYS B 250      17.002 -33.459  48.709  1.00241.87           N1+
ATOM   4107  N   ALA B 251      15.375 -31.805  56.481  1.00218.85           N  
ATOM   4108  CA  ALA B 251      15.159 -30.605  57.224  1.00218.85           C  
ATOM   4109  C   ALA B 251      16.289 -29.677  56.984  1.00218.85           C  
ATOM   4110  O   ALA B 251      17.444 -29.996  57.261  1.00218.85           O  
ATOM   4111  CB  ALA B 251      15.123 -30.867  58.735  1.00218.85           C  
ATOM   4112  N   GLN B 252      15.984 -28.489  56.428  1.00177.52           N  
ATOM   4113  CA  GLN B 252      17.067 -27.579  56.306  1.00177.52           C  
ATOM   4114  C   GLN B 252      16.545 -26.276  55.791  1.00177.52           C  
ATOM   4115  O   GLN B 252      16.727 -25.952  54.620  1.00177.52           O  
ATOM   4116  CB  GLN B 252      18.144 -28.097  55.337  1.00177.52           C  
ATOM   4117  CG  GLN B 252      19.473 -27.349  55.429  1.00177.52           C  
ATOM   4118  CD  GLN B 252      20.076 -27.620  56.802  1.00177.52           C  
ATOM   4119  NE2 GLN B 252      21.432 -27.706  56.863  1.00177.52           N  
ATOM   4120  OE1 GLN B 252      19.362 -27.756  57.795  1.00177.52           O  
ATOM   4121  N   LYS B 253      15.881 -25.481  56.659  1.00218.69           N  
ATOM   4122  CA  LYS B 253      15.337 -24.216  56.246  1.00218.69           C  
ATOM   4123  C   LYS B 253      15.343 -23.329  57.465  1.00218.69           C  
ATOM   4124  O   LYS B 253      14.669 -23.620  58.453  1.00218.69           O  
ATOM   4125  CB  LYS B 253      13.911 -24.466  55.766  1.00218.69           C  
ATOM   4126  CG  LYS B 253      13.904 -25.591  54.721  1.00218.69           C  
ATOM   4127  CD  LYS B 253      14.427 -25.196  53.340  1.00218.69           C  
ATOM   4128  CE  LYS B 253      14.412 -26.347  52.335  1.00218.69           C  
ATOM   4129  NZ  LYS B 253      15.287 -27.440  52.814  1.00218.69           N1+
ATOM   4130  N   ALA B 254      16.089 -22.201  57.420  1.00 92.10           N  
ATOM   4131  CA  ALA B 254      16.301 -21.420  58.610  1.00 92.10           C  
ATOM   4132  C   ALA B 254      15.477 -20.185  58.532  1.00 92.10           C  
ATOM   4133  O   ALA B 254      15.289 -19.603  57.466  1.00 92.10           O  
ATOM   4134  CB  ALA B 254      17.758 -20.979  58.832  1.00 92.10           C  
ATOM   4135  N   THR B 255      14.948 -19.770  59.696  1.00 67.56           N  
ATOM   4136  CA  THR B 255      14.129 -18.601  59.774  1.00 67.56           C  
ATOM   4137  C   THR B 255      14.539 -17.867  60.998  1.00 67.56           C  
ATOM   4138  O   THR B 255      15.384 -18.331  61.756  1.00 67.56           O  
ATOM   4139  CB  THR B 255      12.663 -18.900  59.896  1.00 67.56           C  
ATOM   4140  CG2 THR B 255      12.223 -19.720  58.673  1.00 67.56           C  
ATOM   4141  OG1 THR B 255      12.402 -19.623  61.091  1.00 67.56           O  
ATOM   4142  N   TYR B 256      13.940 -16.689  61.231  1.00 72.73           N  
ATOM   4143  CA  TYR B 256      14.345 -15.939  62.378  1.00 72.73           C  
ATOM   4144  C   TYR B 256      14.079 -16.742  63.610  1.00 72.73           C  
ATOM   4145  O   TYR B 256      14.929 -16.799  64.496  1.00 72.73           O  
ATOM   4146  CB  TYR B 256      13.655 -14.564  62.497  1.00 72.73           C  
ATOM   4147  CG  TYR B 256      14.255 -13.657  61.469  1.00 72.73           C  
ATOM   4148  CD1 TYR B 256      15.468 -13.045  61.704  1.00 72.73           C  
ATOM   4149  CD2 TYR B 256      13.617 -13.402  60.275  1.00 72.73           C  
ATOM   4150  CE1 TYR B 256      16.037 -12.206  60.773  1.00 72.73           C  
ATOM   4151  CE2 TYR B 256      14.181 -12.563  59.340  1.00 72.73           C  
ATOM   4152  CZ  TYR B 256      15.393 -11.963  59.586  1.00 72.73           C  
ATOM   4153  OH  TYR B 256      15.972 -11.103  58.629  1.00 72.73           O  
ATOM   4154  N   PRO B 257      12.948 -17.375  63.721  1.00 88.74           N  
ATOM   4155  CA  PRO B 257      12.699 -18.142  64.912  1.00 88.74           C  
ATOM   4156  C   PRO B 257      13.617 -19.313  65.072  1.00 88.74           C  
ATOM   4157  O   PRO B 257      13.903 -19.694  66.205  1.00 88.74           O  
ATOM   4158  CB  PRO B 257      11.217 -18.480  64.871  1.00 88.74           C  
ATOM   4159  CG  PRO B 257      10.608 -17.296  64.093  1.00 88.74           C  
ATOM   4160  CD  PRO B 257      11.729 -16.828  63.155  1.00 88.74           C  
ATOM   4161  N   SER B 258      14.079 -19.924  63.971  1.00100.58           N  
ATOM   4162  CA  SER B 258      14.959 -21.048  64.112  1.00100.58           C  
ATOM   4163  C   SER B 258      16.256 -20.567  64.678  1.00100.58           C  
ATOM   4164  O   SER B 258      16.843 -21.200  65.555  1.00100.58           O  
ATOM   4165  CB  SER B 258      15.281 -21.712  62.764  1.00100.58           C  
ATOM   4166  OG  SER B 258      14.093 -22.205  62.164  1.00100.58           O  
ATOM   4167  N   LEU B 259      16.770 -19.452  64.127  1.00121.55           N  
ATOM   4168  CA  LEU B 259      18.026 -18.921  64.572  1.00121.55           C  
ATOM   4169  C   LEU B 259      17.922 -18.315  65.944  1.00121.55           C  
ATOM   4170  O   LEU B 259      18.724 -18.632  66.818  1.00121.55           O  
ATOM   4171  CB  LEU B 259      18.556 -17.819  63.634  1.00121.55           C  
ATOM   4172  CG  LEU B 259      19.050 -18.311  62.255  1.00121.55           C  
ATOM   4173  CD1 LEU B 259      20.386 -19.057  62.368  1.00121.55           C  
ATOM   4174  CD2 LEU B 259      17.989 -19.144  61.524  1.00121.55           C  
ATOM   4175  N   LEU B 260      16.966 -17.372  66.113  1.00 88.59           N  
ATOM   4176  CA  LEU B 260      16.699 -16.584  67.294  1.00 88.59           C  
ATOM   4177  C   LEU B 260      15.902 -17.265  68.377  1.00 88.59           C  
ATOM   4178  O   LEU B 260      16.170 -17.072  69.563  1.00 88.59           O  
ATOM   4179  CB  LEU B 260      15.933 -15.297  66.954  1.00 88.59           C  
ATOM   4180  CG  LEU B 260      16.702 -14.363  66.004  1.00 88.59           C  
ATOM   4181  CD1 LEU B 260      15.896 -13.091  65.698  1.00 88.59           C  
ATOM   4182  CD2 LEU B 260      18.114 -14.067  66.535  1.00 88.59           C  
ATOM   4183  N   GLY B 261      14.874 -18.055  68.006  1.00 35.87           N  
ATOM   4184  CA  GLY B 261      13.945 -18.589  68.968  1.00 35.87           C  
ATOM   4185  C   GLY B 261      12.685 -17.781  68.797  1.00 35.87           C  
ATOM   4186  O   GLY B 261      12.735 -16.624  68.385  1.00 35.87           O  
ATOM   4187  N   LEU B 262      11.516 -18.376  69.116  1.00 76.61           N  
ATOM   4188  CA  LEU B 262      10.241 -17.748  68.890  1.00 76.61           C  
ATOM   4189  C   LEU B 262      10.088 -16.513  69.745  1.00 76.61           C  
ATOM   4190  O   LEU B 262       9.618 -15.480  69.267  1.00 76.61           O  
ATOM   4191  CB  LEU B 262       9.073 -18.715  69.173  1.00 76.61           C  
ATOM   4192  CG  LEU B 262       7.677 -18.183  68.785  1.00 76.61           C  
ATOM   4193  CD1 LEU B 262       7.596 -17.867  67.283  1.00 76.61           C  
ATOM   4194  CD2 LEU B 262       6.575 -19.164  69.220  1.00 76.61           C  
ATOM   4195  N   GLU B 263      10.497 -16.566  71.030  1.00 71.19           N  
ATOM   4196  CA  GLU B 263      10.289 -15.442  71.906  1.00 71.19           C  
ATOM   4197  C   GLU B 263      11.048 -14.246  71.409  1.00 71.19           C  
ATOM   4198  O   GLU B 263      10.511 -13.140  71.350  1.00 71.19           O  
ATOM   4199  CB  GLU B 263      10.759 -15.710  73.350  1.00 71.19           C  
ATOM   4200  CG  GLU B 263      12.258 -16.007  73.471  1.00 71.19           C  
ATOM   4201  CD  GLU B 263      12.589 -16.197  74.945  1.00 71.19           C  
ATOM   4202  OE1 GLU B 263      12.226 -15.300  75.752  1.00 71.19           O  
ATOM   4203  OE2 GLU B 263      13.208 -17.240  75.284  1.00 71.19           O1-
ATOM   4204  N   ALA B 264      12.324 -14.443  71.028  1.00 31.28           N  
ATOM   4205  CA  ALA B 264      13.162 -13.365  70.582  1.00 31.28           C  
ATOM   4206  C   ALA B 264      12.607 -12.790  69.317  1.00 31.28           C  
ATOM   4207  O   ALA B 264      12.589 -11.573  69.137  1.00 31.28           O  
ATOM   4208  CB  ALA B 264      14.603 -13.815  70.291  1.00 31.28           C  
ATOM   4209  N   SER B 265      12.131 -13.657  68.403  1.00 81.78           N  
ATOM   4210  CA  SER B 265      11.646 -13.191  67.135  1.00 81.78           C  
ATOM   4211  C   SER B 265      10.462 -12.306  67.356  1.00 81.78           C  
ATOM   4212  O   SER B 265      10.309 -11.284  66.687  1.00 81.78           O  
ATOM   4213  CB  SER B 265      11.232 -14.334  66.189  1.00 81.78           C  
ATOM   4214  OG  SER B 265      10.199 -15.110  66.772  1.00 81.78           O  
ATOM   4215  N   ARG B 266       9.590 -12.665  68.315  1.00 77.16           N  
ATOM   4216  CA  ARG B 266       8.430 -11.858  68.554  1.00 77.16           C  
ATOM   4217  C   ARG B 266       8.867 -10.503  69.024  1.00 77.16           C  
ATOM   4218  O   ARG B 266       8.315  -9.485  68.609  1.00 77.16           O  
ATOM   4219  CB  ARG B 266       7.475 -12.460  69.598  1.00 77.16           C  
ATOM   4220  CG  ARG B 266       6.711 -13.673  69.064  1.00 77.16           C  
ATOM   4221  CD  ARG B 266       5.748 -14.303  70.072  1.00 77.16           C  
ATOM   4222  NE  ARG B 266       4.995 -15.368  69.350  1.00 77.16           N  
ATOM   4223  CZ  ARG B 266       4.709 -16.549  69.972  1.00 77.16           C  
ATOM   4224  NH1 ARG B 266       5.138 -16.768  71.250  1.00 77.16           N1+
ATOM   4225  NH2 ARG B 266       4.000 -17.512  69.314  1.00 77.16           N  
ATOM   4226  N   ALA B 267       9.888 -10.450  69.902  1.00 27.13           N  
ATOM   4227  CA  ALA B 267      10.343  -9.194  70.430  1.00 27.13           C  
ATOM   4228  C   ALA B 267      10.870  -8.341  69.316  1.00 27.13           C  
ATOM   4229  O   ALA B 267      10.599  -7.142  69.269  1.00 27.13           O  
ATOM   4230  CB  ALA B 267      11.474  -9.357  71.460  1.00 27.13           C  
ATOM   4231  N   GLN B 268      11.634  -8.938  68.378  1.00 35.12           N  
ATOM   4232  CA  GLN B 268      12.223  -8.171  67.312  1.00 35.12           C  
ATOM   4233  C   GLN B 268      11.151  -7.615  66.432  1.00 35.12           C  
ATOM   4234  O   GLN B 268      11.235  -6.469  65.993  1.00 35.12           O  
ATOM   4235  CB  GLN B 268      13.172  -8.985  66.416  1.00 35.12           C  
ATOM   4236  CG  GLN B 268      13.789  -8.142  65.295  1.00 35.12           C  
ATOM   4237  CD  GLN B 268      14.709  -9.032  64.472  1.00 35.12           C  
ATOM   4238  NE2 GLN B 268      15.066  -8.563  63.247  1.00 35.12           N  
ATOM   4239  OE1 GLN B 268      15.106 -10.111  64.909  1.00 35.12           O  
ATOM   4240  N   ALA B 269      10.105  -8.413  66.152  1.00 27.87           N  
ATOM   4241  CA  ALA B 269       9.066  -7.957  65.278  1.00 27.87           C  
ATOM   4242  C   ALA B 269       8.428  -6.755  65.896  1.00 27.87           C  
ATOM   4243  O   ALA B 269       8.132  -5.779  65.208  1.00 27.87           O  
ATOM   4244  CB  ALA B 269       7.963  -9.010  65.065  1.00 27.87           C  
ATOM   4245  N   GLN B 270       8.205  -6.791  67.223  1.00 84.88           N  
ATOM   4246  CA  GLN B 270       7.556  -5.692  67.876  1.00 84.88           C  
ATOM   4247  C   GLN B 270       8.431  -4.480  67.780  1.00 84.88           C  
ATOM   4248  O   GLN B 270       7.943  -3.379  67.536  1.00 84.88           O  
ATOM   4249  CB  GLN B 270       7.290  -5.941  69.374  1.00 84.88           C  
ATOM   4250  CG  GLN B 270       6.316  -4.942  70.019  1.00 84.88           C  
ATOM   4251  CD  GLN B 270       6.968  -3.573  70.160  1.00 84.88           C  
ATOM   4252  NE2 GLN B 270       6.313  -2.530  69.581  1.00 84.88           N  
ATOM   4253  OE1 GLN B 270       8.034  -3.434  70.758  1.00 84.88           O  
ATOM   4254  N   SER B 271       9.753  -4.652  67.971  0.60 29.59           N  
ATOM   4255  CA  SER B 271      10.648  -3.529  67.976  0.60 29.59           C  
ATOM   4256  C   SER B 271      10.627  -2.868  66.632  0.60 29.59           C  
ATOM   4257  O   SER B 271      10.615  -1.642  66.535  0.60 29.59           O  
ATOM   4258  CB  SER B 271      12.106  -3.926  68.261  0.60 29.59           C  
ATOM   4259  OG  SER B 271      12.936  -2.774  68.248  0.60 29.59           O  
ATOM   4260  N   LEU B 272      10.611  -3.664  65.550  1.00 43.10           N  
ATOM   4261  CA  LEU B 272      10.655  -3.109  64.225  1.00 43.10           C  
ATOM   4262  C   LEU B 272       9.435  -2.270  63.994  1.00 43.10           C  
ATOM   4263  O   LEU B 272       9.525  -1.178  63.435  1.00 43.10           O  
ATOM   4264  CB  LEU B 272      10.683  -4.190  63.130  1.00 43.10           C  
ATOM   4265  CG  LEU B 272      11.977  -5.029  63.110  1.00 43.10           C  
ATOM   4266  CD1 LEU B 272      11.941  -6.089  61.998  1.00 43.10           C  
ATOM   4267  CD2 LEU B 272      13.220  -4.127  63.013  1.00 43.10           C  
ATOM   4268  N   ILE B 273       8.255  -2.767  64.410  1.00 88.89           N  
ATOM   4269  CA  ILE B 273       7.026  -2.054  64.203  1.00 88.89           C  
ATOM   4270  C   ILE B 273       7.054  -0.781  64.990  1.00 88.89           C  
ATOM   4271  O   ILE B 273       6.675   0.275  64.487  1.00 88.89           O  
ATOM   4272  CB  ILE B 273       5.820  -2.841  64.636  1.00 88.89           C  
ATOM   4273  CG1 ILE B 273       5.681  -4.120  63.790  1.00 88.89           C  
ATOM   4274  CG2 ILE B 273       4.595  -1.914  64.555  1.00 88.89           C  
ATOM   4275  CD1 ILE B 273       5.490  -3.851  62.296  1.00 88.89           C  
ATOM   4276  N   ASP B 274       7.518  -0.838  66.253  1.00109.62           N  
ATOM   4277  CA  ASP B 274       7.506   0.346  67.061  1.00109.62           C  
ATOM   4278  C   ASP B 274       8.421   1.376  66.463  1.00109.62           C  
ATOM   4279  O   ASP B 274       8.113   2.566  66.477  1.00109.62           O  
ATOM   4280  CB  ASP B 274       7.826   0.094  68.556  1.00109.62           C  
ATOM   4281  CG  ASP B 274       9.214  -0.497  68.761  1.00109.62           C  
ATOM   4282  OD1 ASP B 274      10.204   0.128  68.304  1.00109.62           O  
ATOM   4283  OD2 ASP B 274       9.303  -1.590  69.385  1.00109.62           O1-
ATOM   4284  N   GLN B 275       9.567   0.945  65.901  1.00 38.62           N  
ATOM   4285  CA  GLN B 275      10.504   1.861  65.313  1.00 38.62           C  
ATOM   4286  C   GLN B 275       9.883   2.504  64.109  1.00 38.62           C  
ATOM   4287  O   GLN B 275      10.078   3.693  63.857  1.00 38.62           O  
ATOM   4288  CB  GLN B 275      11.798   1.171  64.849  1.00 38.62           C  
ATOM   4289  CG  GLN B 275      12.601   0.552  65.993  1.00 38.62           C  
ATOM   4290  CD  GLN B 275      13.846  -0.090  65.398  1.00 38.62           C  
ATOM   4291  NE2 GLN B 275      14.822   0.757  64.976  1.00 38.62           N  
ATOM   4292  OE1 GLN B 275      13.948  -1.312  65.307  1.00 38.62           O  
ATOM   4293  N   ALA B 276       9.116   1.728  63.321  1.00 27.40           N  
ATOM   4294  CA  ALA B 276       8.519   2.252  62.127  1.00 27.40           C  
ATOM   4295  C   ALA B 276       7.574   3.355  62.501  1.00 27.40           C  
ATOM   4296  O   ALA B 276       7.533   4.394  61.845  1.00 27.40           O  
ATOM   4297  CB  ALA B 276       7.717   1.192  61.351  1.00 27.40           C  
ATOM   4298  N   ILE B 277       6.792   3.153  63.578  1.00 40.99           N  
ATOM   4299  CA  ILE B 277       5.817   4.116  64.012  1.00 40.99           C  
ATOM   4300  C   ILE B 277       6.510   5.372  64.457  1.00 40.99           C  
ATOM   4301  O   ILE B 277       6.099   6.475  64.102  1.00 40.99           O  
ATOM   4302  CB  ILE B 277       4.976   3.601  65.151  1.00 40.99           C  
ATOM   4303  CG1 ILE B 277       4.151   2.381  64.695  1.00 40.99           C  
ATOM   4304  CG2 ILE B 277       4.123   4.762  65.689  1.00 40.99           C  
ATOM   4305  CD1 ILE B 277       3.488   1.607  65.837  1.00 40.99           C  
ATOM   4306  N   VAL B 278       7.601   5.232  65.231  1.00 32.21           N  
ATOM   4307  CA  VAL B 278       8.315   6.356  65.773  1.00 32.21           C  
ATOM   4308  C   VAL B 278       8.890   7.174  64.655  1.00 32.21           C  
ATOM   4309  O   VAL B 278       8.933   8.400  64.732  1.00 32.21           O  
ATOM   4310  CB  VAL B 278       9.454   5.948  66.662  1.00 32.21           C  
ATOM   4311  CG1 VAL B 278      10.202   7.215  67.111  1.00 32.21           C  
ATOM   4312  CG2 VAL B 278       8.894   5.110  67.824  1.00 32.21           C  
ATOM   4313  N   ALA B 279       9.332   6.514  63.571  1.00 46.76           N  
ATOM   4314  CA  ALA B 279      10.001   7.199  62.500  1.00 46.76           C  
ATOM   4315  C   ALA B 279       9.111   8.264  61.917  1.00 46.76           C  
ATOM   4316  O   ALA B 279       9.591   9.329  61.536  1.00 46.76           O  
ATOM   4317  CB  ALA B 279      10.391   6.254  61.350  1.00 46.76           C  
ATOM   4318  N   LEU B 280       7.805   7.967  61.778  1.00 94.93           N  
ATOM   4319  CA  LEU B 280       6.786   8.812  61.206  1.00 94.93           C  
ATOM   4320  C   LEU B 280       6.314   9.929  62.100  1.00 94.93           C  
ATOM   4321  O   LEU B 280       5.723  10.893  61.618  1.00 94.93           O  
ATOM   4322  CB  LEU B 280       5.556   8.020  60.730  1.00 94.93           C  
ATOM   4323  CG  LEU B 280       5.889   7.058  59.571  1.00 94.93           C  
ATOM   4324  CD1 LEU B 280       4.624   6.397  59.001  1.00 94.93           C  
ATOM   4325  CD2 LEU B 280       6.737   7.754  58.493  1.00 94.93           C  
ATOM   4326  N   GLU B 281       6.530   9.833  63.422  1.00133.06           N  
ATOM   4327  CA  GLU B 281       5.938  10.743  64.371  1.00133.06           C  
ATOM   4328  C   GLU B 281       6.209  12.187  64.031  1.00133.06           C  
ATOM   4329  O   GLU B 281       5.324  13.016  64.240  1.00133.06           O  
ATOM   4330  CB  GLU B 281       6.442  10.493  65.802  1.00133.06           C  
ATOM   4331  CG  GLU B 281       5.593  11.169  66.877  1.00133.06           C  
ATOM   4332  CD  GLU B 281       4.327  10.343  67.073  1.00133.06           C  
ATOM   4333  OE1 GLU B 281       4.088   9.417  66.252  1.00133.06           O  
ATOM   4334  OE2 GLU B 281       3.583  10.626  68.051  1.00133.06           O1-
ATOM   4335  N   PRO B 282       7.350  12.563  63.523  1.00 73.51           N  
ATOM   4336  CA  PRO B 282       7.592  13.960  63.259  1.00 73.51           C  
ATOM   4337  C   PRO B 282       6.680  14.557  62.227  1.00 73.51           C  
ATOM   4338  O   PRO B 282       6.601  15.782  62.152  1.00 73.51           O  
ATOM   4339  CB  PRO B 282       9.077  14.059  62.920  1.00 73.51           C  
ATOM   4340  CG  PRO B 282       9.702  12.900  63.720  1.00 73.51           C  
ATOM   4341  CD  PRO B 282       8.583  11.849  63.818  1.00 73.51           C  
ATOM   4342  N   PHE B 283       6.013  13.729  61.403  1.00 67.08           N  
ATOM   4343  CA  PHE B 283       5.100  14.210  60.403  1.00 67.08           C  
ATOM   4344  C   PHE B 283       3.906  14.826  61.063  1.00 67.08           C  
ATOM   4345  O   PHE B 283       3.306  15.753  60.522  1.00 67.08           O  
ATOM   4346  CB  PHE B 283       4.581  13.114  59.455  1.00 67.08           C  
ATOM   4347  CG  PHE B 283       5.671  12.787  58.497  1.00 67.08           C  
ATOM   4348  CD1 PHE B 283       5.894  13.601  57.409  1.00 67.08           C  
ATOM   4349  CD2 PHE B 283       6.461  11.676  58.673  1.00 67.08           C  
ATOM   4350  CE1 PHE B 283       6.894  13.315  56.510  1.00 67.08           C  
ATOM   4351  CE2 PHE B 283       7.463  11.384  57.777  1.00 67.08           C  
ATOM   4352  CZ  PHE B 283       7.680  12.204  56.695  1.00 67.08           C  
ATOM   4353  N   GLY B 284       3.507  14.309  62.240  1.00 30.39           N  
ATOM   4354  CA  GLY B 284       2.326  14.814  62.877  1.00 30.39           C  
ATOM   4355  C   GLY B 284       1.235  13.833  62.579  1.00 30.39           C  
ATOM   4356  O   GLY B 284       1.484  12.764  62.025  1.00 30.39           O  
ATOM   4357  N   PRO B 285       0.028  14.180  62.934  1.00 98.93           N  
ATOM   4358  CA  PRO B 285      -1.114  13.311  62.812  1.00 98.93           C  
ATOM   4359  C   PRO B 285      -1.344  12.829  61.408  1.00 98.93           C  
ATOM   4360  O   PRO B 285      -2.031  11.823  61.245  1.00 98.93           O  
ATOM   4361  CB  PRO B 285      -2.302  14.135  63.303  1.00 98.93           C  
ATOM   4362  CG  PRO B 285      -1.890  15.579  62.958  1.00 98.93           C  
ATOM   4363  CD  PRO B 285      -0.357  15.571  63.100  1.00 98.93           C  
ATOM   4364  N   SER B 286      -0.814  13.522  60.384  0.60 43.32           N  
ATOM   4365  CA  SER B 286      -1.065  13.141  59.019  0.60 43.32           C  
ATOM   4366  C   SER B 286      -0.525  11.758  58.777  0.60 43.32           C  
ATOM   4367  O   SER B 286      -1.014  11.034  57.910  0.60 43.32           O  
ATOM   4368  CB  SER B 286      -0.382  14.077  58.008  0.60 43.32           C  
ATOM   4369  OG  SER B 286       1.029  13.997  58.148  0.60 43.32           O  
ATOM   4370  N   ALA B 287       0.512  11.382  59.543  1.00 66.57           N  
ATOM   4371  CA  ALA B 287       1.232  10.137  59.497  1.00 66.57           C  
ATOM   4372  C   ALA B 287       0.384   8.973  59.924  1.00 66.57           C  
ATOM   4373  O   ALA B 287       0.684   7.826  59.595  1.00 66.57           O  
ATOM   4374  CB  ALA B 287       2.480  10.145  60.398  1.00 66.57           C  
ATOM   4375  N   GLU B 288      -0.681   9.231  60.696  1.00108.48           N  
ATOM   4376  CA  GLU B 288      -1.427   8.202  61.366  1.00108.48           C  
ATOM   4377  C   GLU B 288      -1.841   7.090  60.439  1.00108.48           C  
ATOM   4378  O   GLU B 288      -1.724   5.932  60.838  1.00108.48           O  
ATOM   4379  CB  GLU B 288      -2.680   8.786  62.039  1.00108.48           C  
ATOM   4380  CG  GLU B 288      -3.284   7.890  63.115  1.00108.48           C  
ATOM   4381  CD  GLU B 288      -4.269   8.739  63.904  1.00108.48           C  
ATOM   4382  OE1 GLU B 288      -4.428   9.939  63.553  1.00108.48           O  
ATOM   4383  OE2 GLU B 288      -4.871   8.204  64.872  1.00108.48           O1-
ATOM   4384  N   PRO B 289      -2.315   7.310  59.245  1.00 78.49           N  
ATOM   4385  CA  PRO B 289      -2.689   6.177  58.443  1.00 78.49           C  
ATOM   4386  C   PRO B 289      -1.545   5.249  58.134  1.00 78.49           C  
ATOM   4387  O   PRO B 289      -1.748   4.037  58.184  1.00 78.49           O  
ATOM   4388  CB  PRO B 289      -3.411   6.757  57.230  1.00 78.49           C  
ATOM   4389  CG  PRO B 289      -4.044   8.048  57.787  1.00 78.49           C  
ATOM   4390  CD  PRO B 289      -3.105   8.487  58.928  1.00 78.49           C  
ATOM   4391  N   LEU B 290      -0.337   5.769  57.822  1.00103.38           N  
ATOM   4392  CA  LEU B 290       0.746   4.867  57.532  1.00103.38           C  
ATOM   4393  C   LEU B 290       1.115   4.122  58.774  1.00103.38           C  
ATOM   4394  O   LEU B 290       1.436   2.938  58.723  1.00103.38           O  
ATOM   4395  CB  LEU B 290       2.051   5.507  57.023  1.00103.38           C  
ATOM   4396  CG  LEU B 290       1.970   6.120  55.615  1.00103.38           C  
ATOM   4397  CD1 LEU B 290       1.309   7.502  55.634  1.00103.38           C  
ATOM   4398  CD2 LEU B 290       3.334   6.093  54.915  1.00103.38           C  
ATOM   4399  N   GLN B 291       1.090   4.809  59.931  1.00 39.70           N  
ATOM   4400  CA  GLN B 291       1.481   4.191  61.165  1.00 39.70           C  
ATOM   4401  C   GLN B 291       0.541   3.059  61.453  1.00 39.70           C  
ATOM   4402  O   GLN B 291       0.962   1.981  61.869  1.00 39.70           O  
ATOM   4403  CB  GLN B 291       1.413   5.168  62.352  1.00 39.70           C  
ATOM   4404  CG  GLN B 291       2.396   6.335  62.232  1.00 39.70           C  
ATOM   4405  CD  GLN B 291       2.212   7.243  63.441  1.00 39.70           C  
ATOM   4406  NE2 GLN B 291       3.345   7.691  64.045  1.00 39.70           N  
ATOM   4407  OE1 GLN B 291       1.087   7.546  63.838  1.00 39.70           O  
ATOM   4408  N   ALA B 292      -0.765   3.282  61.223  1.00 29.96           N  
ATOM   4409  CA  ALA B 292      -1.789   2.308  61.493  1.00 29.96           C  
ATOM   4410  C   ALA B 292      -1.600   1.112  60.613  1.00 29.96           C  
ATOM   4411  O   ALA B 292      -1.812  -0.022  61.042  1.00 29.96           O  
ATOM   4412  CB  ALA B 292      -3.205   2.849  61.234  1.00 29.96           C  
ATOM   4413  N   ILE B 293      -1.190   1.335  59.352  1.00 44.24           N  
ATOM   4414  CA  ILE B 293      -1.061   0.264  58.406  1.00 44.24           C  
ATOM   4415  C   ILE B 293      -0.054  -0.722  58.911  1.00 44.24           C  
ATOM   4416  O   ILE B 293      -0.245  -1.930  58.771  1.00 44.24           O  
ATOM   4417  CB  ILE B 293      -0.624   0.724  57.044  1.00 44.24           C  
ATOM   4418  CG1 ILE B 293      -1.702   1.634  56.427  1.00 44.24           C  
ATOM   4419  CG2 ILE B 293      -0.300  -0.518  56.194  1.00 44.24           C  
ATOM   4420  CD1 ILE B 293      -1.238   2.378  55.176  1.00 44.24           C  
ATOM   4421  N   ALA B 294       1.045  -0.242  59.520  1.00 37.19           N  
ATOM   4422  CA  ALA B 294       2.067  -1.154  59.945  1.00 37.19           C  
ATOM   4423  C   ALA B 294       1.500  -2.137  60.928  1.00 37.19           C  
ATOM   4424  O   ALA B 294       1.732  -3.339  60.810  1.00 37.19           O  
ATOM   4425  CB  ALA B 294       3.246  -0.446  60.633  1.00 37.19           C  
ATOM   4426  N   GLU B 295       0.731  -1.657  61.922  1.00109.48           N  
ATOM   4427  CA  GLU B 295       0.189  -2.513  62.945  1.00109.48           C  
ATOM   4428  C   GLU B 295      -0.884  -3.403  62.379  1.00109.48           C  
ATOM   4429  O   GLU B 295      -0.984  -4.579  62.727  1.00109.48           O  
ATOM   4430  CB  GLU B 295      -0.417  -1.706  64.104  1.00109.48           C  
ATOM   4431  CG  GLU B 295      -0.522  -2.496  65.408  1.00109.48           C  
ATOM   4432  CD  GLU B 295       0.857  -2.512  66.054  1.00109.48           C  
ATOM   4433  OE1 GLU B 295       1.781  -1.866  65.493  1.00109.48           O  
ATOM   4434  OE2 GLU B 295       1.004  -3.170  67.119  1.00109.48           O1-
ATOM   4435  N   TYR B 296      -1.707  -2.846  61.472  1.00 64.59           N  
ATOM   4436  CA  TYR B 296      -2.858  -3.494  60.901  1.00 64.59           C  
ATOM   4437  C   TYR B 296      -2.450  -4.714  60.140  1.00 64.59           C  
ATOM   4438  O   TYR B 296      -3.049  -5.778  60.285  1.00 64.59           O  
ATOM   4439  CB  TYR B 296      -3.575  -2.531  59.934  1.00 64.59           C  
ATOM   4440  CG  TYR B 296      -4.691  -3.203  59.209  1.00 64.59           C  
ATOM   4441  CD1 TYR B 296      -5.917  -3.387  59.806  1.00 64.59           C  
ATOM   4442  CD2 TYR B 296      -4.511  -3.626  57.911  1.00 64.59           C  
ATOM   4443  CE1 TYR B 296      -6.941  -3.998  59.121  1.00 64.59           C  
ATOM   4444  CE2 TYR B 296      -5.531  -4.236  57.222  1.00 64.59           C  
ATOM   4445  CZ  TYR B 296      -6.749  -4.423  57.828  1.00 64.59           C  
ATOM   4446  OH  TYR B 296      -7.800  -5.049  57.125  1.00 64.59           O  
ATOM   4447  N   ILE B 297      -1.397  -4.595  59.319  0.60101.31           N  
ATOM   4448  CA  ILE B 297      -0.996  -5.694  58.497  0.60101.31           C  
ATOM   4449  C   ILE B 297      -0.567  -6.836  59.371  0.60101.31           C  
ATOM   4450  O   ILE B 297      -0.900  -7.989  59.100  0.60101.31           O  
ATOM   4451  CB  ILE B 297       0.106  -5.315  57.557  0.60101.31           C  
ATOM   4452  CG1 ILE B 297       0.273  -6.389  56.473  0.60101.31           C  
ATOM   4453  CG2 ILE B 297       1.359  -5.016  58.394  0.60101.31           C  
ATOM   4454  CD1 ILE B 297       1.032  -5.903  55.241  0.60101.31           C  
ATOM   4455  N   VAL B 298       0.178  -6.544  60.453  1.00 32.97           N  
ATOM   4456  CA  VAL B 298       0.659  -7.572  61.330  1.00 32.97           C  
ATOM   4457  C   VAL B 298      -0.502  -8.267  61.976  1.00 32.97           C  
ATOM   4458  O   VAL B 298      -0.530  -9.494  62.059  1.00 32.97           O  
ATOM   4459  CB  VAL B 298       1.534  -7.026  62.421  1.00 32.97           C  
ATOM   4460  CG1 VAL B 298       1.922  -8.177  63.364  1.00 32.97           C  
ATOM   4461  CG2 VAL B 298       2.736  -6.317  61.771  1.00 32.97           C  
ATOM   4462  N   ALA B 299      -1.509  -7.499  62.435  1.00 23.74           N  
ATOM   4463  CA  ALA B 299      -2.626  -8.077  63.129  1.00 23.74           C  
ATOM   4464  C   ALA B 299      -3.337  -9.019  62.213  1.00 23.74           C  
ATOM   4465  O   ALA B 299      -3.743 -10.107  62.617  1.00 23.74           O  
ATOM   4466  CB  ALA B 299      -3.645  -7.024  63.595  1.00 23.74           C  
ATOM   4467  N   ARG B 300      -3.494  -8.623  60.940  1.00 98.61           N  
ATOM   4468  CA  ARG B 300      -4.203  -9.426  59.988  1.00 98.61           C  
ATOM   4469  C   ARG B 300      -3.477 -10.718  59.789  1.00 98.61           C  
ATOM   4470  O   ARG B 300      -4.103 -11.767  59.641  1.00 98.61           O  
ATOM   4471  CB  ARG B 300      -4.322  -8.752  58.614  1.00 98.61           C  
ATOM   4472  CG  ARG B 300      -5.305  -7.583  58.602  1.00 98.61           C  
ATOM   4473  CD  ARG B 300      -6.756  -8.046  58.740  1.00 98.61           C  
ATOM   4474  NE  ARG B 300      -7.010  -9.003  57.628  1.00 98.61           N  
ATOM   4475  CZ  ARG B 300      -7.965  -9.969  57.761  1.00 98.61           C  
ATOM   4476  NH1 ARG B 300      -8.704 -10.044  58.905  1.00 98.61           N1+
ATOM   4477  NH2 ARG B 300      -8.177 -10.861  56.749  1.00 98.61           N  
ATOM   4478  N   LYS B 301      -2.133 -10.677  59.796  1.00122.71           N  
ATOM   4479  CA  LYS B 301      -1.358 -11.852  59.516  1.00122.71           C  
ATOM   4480  C   LYS B 301      -1.716 -12.912  60.504  1.00122.71           C  
ATOM   4481  O   LYS B 301      -1.946 -14.063  60.139  1.00122.71           O  
ATOM   4482  CB  LYS B 301       0.154 -11.614  59.688  1.00122.71           C  
ATOM   4483  CG  LYS B 301       0.755 -10.529  58.788  1.00122.71           C  
ATOM   4484  CD  LYS B 301       0.698 -10.838  57.292  1.00122.71           C  
ATOM   4485  CE  LYS B 301       1.397  -9.787  56.423  1.00122.71           C  
ATOM   4486  NZ  LYS B 301       2.858 -10.014  56.439  1.00122.71           N1+
ATOM   4487  N   TYR B 302      -1.788 -12.557  61.797  1.00 53.33           N  
ATOM   4488  CA  TYR B 302      -2.064 -13.578  62.761  1.00 53.33           C  
ATOM   4489  C   TYR B 302      -3.421 -14.146  62.509  1.00 53.33           C  
ATOM   4490  O   TYR B 302      -3.596 -15.364  62.486  1.00 53.33           O  
ATOM   4491  CB  TYR B 302      -2.027 -13.071  64.214  1.00 53.33           C  
ATOM   4492  CG  TYR B 302      -0.609 -12.757  64.553  1.00 53.33           C  
ATOM   4493  CD1 TYR B 302       0.248 -13.757  64.954  1.00 53.33           C  
ATOM   4494  CD2 TYR B 302      -0.134 -11.468  64.471  1.00 53.33           C  
ATOM   4495  CE1 TYR B 302       1.558 -13.480  65.272  1.00 53.33           C  
ATOM   4496  CE2 TYR B 302       1.174 -11.183  64.788  1.00 53.33           C  
ATOM   4497  CZ  TYR B 302       2.021 -12.189  65.189  1.00 53.33           C  
ATOM   4498  OH  TYR B 302       3.361 -11.893  65.514  1.00 53.33           O  
ATOM   4499  N   LEU B 303      -4.428 -13.283  62.297  1.00 48.02           N  
ATOM   4500  CA  LEU B 303      -5.749 -13.813  62.146  1.00 48.02           C  
ATOM   4501  C   LEU B 303      -5.834 -14.667  60.921  1.00 48.02           C  
ATOM   4502  O   LEU B 303      -6.257 -15.820  60.987  1.00 48.02           O  
ATOM   4503  CB  LEU B 303      -6.815 -12.714  61.998  1.00 48.02           C  
ATOM   4504  CG  LEU B 303      -6.965 -11.828  63.249  1.00 48.02           C  
ATOM   4505  CD1 LEU B 303      -8.043 -10.751  63.043  1.00 48.02           C  
ATOM   4506  CD2 LEU B 303      -7.208 -12.677  64.509  1.00 48.02           C  
ATOM   4507  N   GLU B 304      -5.413 -14.122  59.766  1.00115.44           N  
ATOM   4508  CA  GLU B 304      -5.558 -14.822  58.522  1.00115.44           C  
ATOM   4509  C   GLU B 304      -4.629 -15.986  58.408  1.00115.44           C  
ATOM   4510  O   GLU B 304      -5.020 -17.050  57.933  1.00115.44           O  
ATOM   4511  CB  GLU B 304      -5.350 -13.917  57.296  1.00115.44           C  
ATOM   4512  CG  GLU B 304      -3.987 -13.228  57.244  1.00115.44           C  
ATOM   4513  CD  GLU B 304      -3.957 -12.380  55.981  1.00115.44           C  
ATOM   4514  OE1 GLU B 304      -3.942 -12.976  54.870  1.00115.44           O  
ATOM   4515  OE2 GLU B 304      -3.954 -11.127  56.107  1.00115.44           O1-
ATOM   4516  N   HIS B 305      -3.370 -15.840  58.848  1.00227.79           N  
ATOM   4517  CA  HIS B 305      -2.468 -16.921  58.592  1.00227.79           C  
ATOM   4518  C   HIS B 305      -2.910 -18.160  59.293  1.00227.79           C  
ATOM   4519  O   HIS B 305      -3.187 -18.168  60.492  1.00227.79           O  
ATOM   4520  CB  HIS B 305      -1.004 -16.628  58.957  1.00227.79           C  
ATOM   4521  CG  HIS B 305      -0.339 -15.717  57.966  1.00227.79           C  
ATOM   4522  CD2 HIS B 305       0.350 -16.025  56.833  1.00227.79           C  
ATOM   4523  ND1 HIS B 305      -0.336 -14.341  58.042  1.00227.79           N  
ATOM   4524  CE1 HIS B 305       0.348 -13.889  56.961  1.00227.79           C  
ATOM   4525  NE2 HIS B 305       0.783 -14.875  56.198  1.00227.79           N  
ATOM   4526  N   HIS B 306      -3.008 -19.247  58.503  1.00279.12           N  
ATOM   4527  CA  HIS B 306      -3.336 -20.564  58.956  1.00279.12           C  
ATOM   4528  C   HIS B 306      -2.785 -21.472  57.911  1.00279.12           C  
ATOM   4529  O   HIS B 306      -2.595 -21.063  56.766  1.00279.12           O  
ATOM   4530  CB  HIS B 306      -4.845 -20.860  59.038  1.00279.12           C  
ATOM   4531  CG  HIS B 306      -5.549 -20.147  60.154  1.00279.12           C  
ATOM   4532  CD2 HIS B 306      -5.779 -20.547  61.434  1.00279.12           C  
ATOM   4533  ND1 HIS B 306      -6.117 -18.898  60.042  1.00279.12           N  
ATOM   4534  CE1 HIS B 306      -6.660 -18.606  61.252  1.00279.12           C  
ATOM   4535  NE2 HIS B 306      -6.480 -19.577  62.129  1.00279.12           N  
ATOM   4536  N   HIS B 307      -2.486 -22.733  58.272  1.00255.80           N  
ATOM   4537  CA  HIS B 307      -1.984 -23.610  57.260  1.00255.80           C  
ATOM   4538  C   HIS B 307      -2.975 -24.709  57.093  1.00255.80           C  
ATOM   4539  O   HIS B 307      -3.200 -25.501  58.007  1.00255.80           O  
ATOM   4540  CB  HIS B 307      -0.633 -24.256  57.612  1.00255.80           C  
ATOM   4541  CG  HIS B 307      -0.065 -25.059  56.480  1.00255.80           C  
ATOM   4542  CD2 HIS B 307      -0.140 -26.395  56.228  1.00255.80           C  
ATOM   4543  ND1 HIS B 307       0.666 -24.522  55.445  1.00255.80           N  
ATOM   4544  CE1 HIS B 307       0.995 -25.550  54.622  1.00255.80           C  
ATOM   4545  NE2 HIS B 307       0.527 -26.707  55.057  1.00255.80           N  
ATOM   4546  N   HIS B 308      -3.617 -24.769  55.912  1.00276.79           N  
ATOM   4547  CA  HIS B 308      -4.555 -25.819  55.668  1.00276.79           C  
ATOM   4548  C   HIS B 308      -4.574 -26.051  54.196  1.00276.79           C  
ATOM   4549  O   HIS B 308      -4.254 -25.160  53.410  1.00276.79           O  
ATOM   4550  CB  HIS B 308      -5.993 -25.480  56.098  1.00276.79           C  
ATOM   4551  CG  HIS B 308      -6.594 -24.364  55.298  1.00276.79           C  
ATOM   4552  CD2 HIS B 308      -7.461 -24.407  54.250  1.00276.79           C  
ATOM   4553  ND1 HIS B 308      -6.336 -23.030  55.519  1.00276.79           N  
ATOM   4554  CE1 HIS B 308      -7.054 -22.336  54.600  1.00276.79           C  
ATOM   4555  NE2 HIS B 308      -7.753 -23.129  53.807  1.00276.79           N  
ATOM   4556  N   HIS B 309      -4.932 -27.281  53.785  1.00245.90           N  
ATOM   4557  CA  HIS B 309      -4.995 -27.580  52.387  1.00245.90           C  
ATOM   4558  C   HIS B 309      -6.272 -27.003  51.874  1.00245.90           C  
ATOM   4559  O   HIS B 309      -7.278 -26.979  52.580  1.00245.90           O  
ATOM   4560  CB  HIS B 309      -5.005 -29.090  52.086  1.00245.90           C  
ATOM   4561  CG  HIS B 309      -4.921 -29.407  50.623  1.00245.90           C  
ATOM   4562  CD2 HIS B 309      -5.909 -29.647  49.718  1.00245.90           C  
ATOM   4563  ND1 HIS B 309      -3.738 -29.512  49.924  1.00245.90           N  
ATOM   4564  CE1 HIS B 309      -4.067 -29.809  48.642  1.00245.90           C  
ATOM   4565  NE2 HIS B 309      -5.373 -29.901  48.468  1.00245.90           N  
ATOM   4566  N   HIS B 310      -6.257 -26.499  50.627  1.00 31.21           N  
ATOM   4567  CA  HIS B 310      -7.456 -25.951  50.071  1.00 31.21           C  
ATOM   4568  C   HIS B 310      -8.282 -27.125  49.567  1.00 31.21           C  
ATOM   4569  O   HIS B 310      -8.590 -27.151  48.345  1.00 31.21           O  
ATOM   4570  CB  HIS B 310      -7.215 -25.014  48.874  1.00 31.21           C  
ATOM   4571  CG  HIS B 310      -6.519 -23.738  49.249  1.00 31.21           C  
ATOM   4572  CD2 HIS B 310      -5.209 -23.387  49.135  1.00 31.21           C  
ATOM   4573  ND1 HIS B 310      -7.153 -22.649  49.804  1.00 31.21           N  
ATOM   4574  CE1 HIS B 310      -6.204 -21.700  49.997  1.00 31.21           C  
ATOM   4575  NE2 HIS B 310      -5.008 -22.102  49.606  1.00 31.21           N  
ATOM   4576  OXT HIS B 310      -8.616 -28.014  50.396  1.00 31.21           O1-
TER   
