# Supplementary material for: Structural Descriptors for Subunit Interface Regions in Homodimers: Effect of Lipid Membrane and Secondary Structure Type
Source: J Chem Inf Model. 2025 Mar 27;65(7):3117–26. doi: 10.1021/acs.jcim.4c01233 (PMC12004529; doi:10.1021/acs.jcim.4c01233)
Supplement: Supplementary file 3 — ci4c01233_si_003.tar [file ci4c01233_si_003.tar › database/alpha/2gn0_cytop.pdb]

ATOM      1  N   HIS A   9      53.372  -8.630 -32.029  1.00 99.19           N  
ATOM      2  CA  HIS A   9      52.317  -8.449 -31.078  1.00 99.19           C  
ATOM      3  C   HIS A   9      52.910  -8.362 -29.711  1.00 99.19           C  
ATOM      4  O   HIS A   9      52.464  -7.568 -28.885  1.00 99.19           O  
ATOM      5  CB  HIS A   9      51.271  -9.577 -31.100  1.00 99.19           C  
ATOM      6  CG  HIS A   9      50.297  -9.420 -32.231  1.00 99.19           C  
ATOM      7  CD2 HIS A   9      49.023  -8.939 -32.217  1.00 99.19           C  
ATOM      8  ND1 HIS A   9      50.563  -9.739 -33.543  1.00 99.19           N  
ATOM      9  CE1 HIS A   9      49.445  -9.438 -34.254  1.00 99.19           C  
ATOM     10  NE2 HIS A   9      48.484  -8.948 -33.492  1.00 99.19           N  
ATOM     11  N   HIS A  10      53.951  -9.170 -29.440  1.00192.66           N  
ATOM     12  CA  HIS A  10      54.542  -9.168 -28.136  1.00192.66           C  
ATOM     13  C   HIS A  10      54.991  -7.774 -27.837  1.00192.66           C  
ATOM     14  O   HIS A  10      55.430  -7.043 -28.723  1.00192.66           O  
ATOM     15  CB  HIS A  10      55.757 -10.106 -28.005  1.00192.66           C  
ATOM     16  CG  HIS A  10      55.406 -11.566 -28.064  1.00192.66           C  
ATOM     17  CD2 HIS A  10      55.389 -12.500 -27.072  1.00192.66           C  
ATOM     18  ND1 HIS A  10      55.034 -12.232 -29.211  1.00192.66           N  
ATOM     19  CE1 HIS A  10      54.812 -13.524 -28.860  1.00192.66           C  
ATOM     20  NE2 HIS A  10      55.015 -13.736 -27.572  1.00192.66           N  
ATOM     21  N   GLY A  11      54.850  -7.368 -26.559  1.00123.30           N  
ATOM     22  CA  GLY A  11      55.238  -6.059 -26.122  1.00123.30           C  
ATOM     23  C   GLY A  11      55.634  -6.210 -24.689  1.00123.30           C  
ATOM     24  O   GLY A  11      55.547  -7.299 -24.136  1.00123.30           O  
ATOM     25  N   MET A  12      56.112  -5.122 -24.050  0.80 76.20           N  
ATOM     26  CA  MET A  12      56.499  -5.242 -22.677  0.80 76.20           C  
ATOM     27  C   MET A  12      55.273  -5.556 -21.876  0.80 76.20           C  
ATOM     28  O   MET A  12      55.270  -6.459 -21.041  0.80 76.20           O  
ATOM     29  CB  MET A  12      57.094  -3.936 -22.125  0.80 76.20           C  
ATOM     30  CG  MET A  12      57.803  -4.089 -20.777  0.80 76.20           C  
ATOM     31  SD  MET A  12      59.381  -4.986 -20.865  0.80 76.20           S  
ATOM     32  CE  MET A  12      59.930  -4.505 -19.203  0.80 76.20           C  
ATOM     33  N   ALA A  13      54.180  -4.819 -22.143  0.80 28.66           N  
ATOM     34  CA  ALA A  13      52.959  -4.997 -21.412  0.80 28.66           C  
ATOM     35  C   ALA A  13      52.429  -6.372 -21.669  0.80 28.66           C  
ATOM     36  O   ALA A  13      51.995  -7.061 -20.747  0.80 28.66           O  
ATOM     37  CB  ALA A  13      51.868  -4.000 -21.833  0.80 28.66           C  
ATOM     38  N   SER A  14      52.459  -6.808 -22.942  0.80 61.76           N  
ATOM     39  CA  SER A  14      51.930  -8.089 -23.319  0.80 61.76           C  
ATOM     40  C   SER A  14      52.780  -9.163 -22.719  0.80 61.76           C  
ATOM     41  O   SER A  14      52.275 -10.185 -22.255  0.80 61.76           O  
ATOM     42  CB  SER A  14      51.920  -8.303 -24.843  0.80 61.76           C  
ATOM     43  OG  SER A  14      51.387  -9.582 -25.151  0.80 61.76           O  
ATOM     44  N   HIS A  15      54.105  -8.942 -22.704  0.80 53.63           N  
ATOM     45  CA  HIS A  15      55.039  -9.902 -22.195  0.80 53.63           C  
ATOM     46  C   HIS A  15      54.704 -10.129 -20.764  0.80 53.63           C  
ATOM     47  O   HIS A  15      54.577 -11.268 -20.324  0.80 53.63           O  
ATOM     48  CB  HIS A  15      56.480  -9.361 -22.275  0.80 53.63           C  
ATOM     49  CG  HIS A  15      57.556 -10.250 -21.713  0.80 53.63           C  
ATOM     50  CD2 HIS A  15      58.397 -10.035 -20.664  0.80 53.63           C  
ATOM     51  ND1 HIS A  15      57.909 -11.478 -22.229  0.80 53.63           N  
ATOM     52  CE1 HIS A  15      58.936 -11.940 -21.471  0.80 53.63           C  
ATOM     53  NE2 HIS A  15      59.269 -11.098 -20.510  0.80 53.63           N  
ATOM     54  N   ILE A  16      54.513  -9.032 -20.012  0.80 36.94           N  
ATOM     55  CA  ILE A  16      54.225  -9.116 -18.612  0.80 36.94           C  
ATOM     56  C   ILE A  16      52.919  -9.821 -18.417  0.80 36.94           C  
ATOM     57  O   ILE A  16      52.805 -10.701 -17.564  0.80 36.94           O  
ATOM     58  CB  ILE A  16      54.116  -7.759 -17.973  0.80 36.94           C  
ATOM     59  CG1 ILE A  16      55.465  -7.021 -18.045  0.80 36.94           C  
ATOM     60  CG2 ILE A  16      53.579  -7.940 -16.545  0.80 36.94           C  
ATOM     61  CD1 ILE A  16      55.371  -5.536 -17.695  0.80 36.94           C  
ATOM     62  N   THR A  17      51.896  -9.480 -19.222  0.80 39.73           N  
ATOM     63  CA  THR A  17      50.603 -10.061 -19.001  0.80 39.73           C  
ATOM     64  C   THR A  17      50.679 -11.551 -19.116  0.80 39.73           C  
ATOM     65  O   THR A  17      50.172 -12.266 -18.255  0.80 39.73           O  
ATOM     66  CB  THR A  17      49.572  -9.590 -19.985  0.80 39.73           C  
ATOM     67  CG2 THR A  17      48.237 -10.290 -19.669  0.80 39.73           C  
ATOM     68  OG1 THR A  17      49.423  -8.180 -19.900  0.80 39.73           O  
ATOM     69  N   TYR A  18      51.300 -12.073 -20.189  0.80 68.94           N  
ATOM     70  CA  TYR A  18      51.339 -13.499 -20.339  0.80 68.94           C  
ATOM     71  C   TYR A  18      52.221 -14.176 -19.330  0.80 68.94           C  
ATOM     72  O   TYR A  18      51.817 -15.161 -18.714  0.80 68.94           O  
ATOM     73  CB  TYR A  18      51.815 -13.950 -21.731  0.80 68.94           C  
ATOM     74  CG  TYR A  18      50.714 -13.659 -22.689  0.80 68.94           C  
ATOM     75  CD1 TYR A  18      50.603 -12.435 -23.307  0.80 68.94           C  
ATOM     76  CD2 TYR A  18      49.779 -14.629 -22.962  0.80 68.94           C  
ATOM     77  CE1 TYR A  18      49.573 -12.191 -24.187  0.80 68.94           C  
ATOM     78  CE2 TYR A  18      48.750 -14.392 -23.840  0.80 68.94           C  
ATOM     79  CZ  TYR A  18      48.647 -13.170 -24.457  0.80 68.94           C  
ATOM     80  OH  TYR A  18      47.590 -12.925 -25.359  0.80 68.94           O  
ATOM     81  N   ASP A  19      53.464 -13.686 -19.167  0.80147.71           N  
ATOM     82  CA  ASP A  19      54.445 -14.344 -18.345  0.80147.71           C  
ATOM     83  C   ASP A  19      54.349 -14.136 -16.853  0.80147.71           C  
ATOM     84  O   ASP A  19      54.798 -14.999 -16.103  0.80147.71           O  
ATOM     85  CB  ASP A  19      55.901 -14.087 -18.782  0.80147.71           C  
ATOM     86  CG  ASP A  19      56.260 -12.620 -18.635  0.80147.71           C  
ATOM     87  OD1 ASP A  19      55.468 -11.857 -18.024  0.80147.71           O  
ATOM     88  OD2 ASP A  19      57.343 -12.242 -19.151  0.80147.71           O1-
ATOM     89  N   LEU A  20      53.813 -13.000 -16.355  0.80 71.04           N  
ATOM     90  CA  LEU A  20      53.913 -12.739 -14.939  0.80 71.04           C  
ATOM     91  C   LEU A  20      52.578 -12.861 -14.263  0.80 71.04           C  
ATOM     92  O   LEU A  20      51.521 -12.715 -14.872  0.80 71.04           O  
ATOM     93  CB  LEU A  20      54.461 -11.334 -14.638  0.80 71.04           C  
ATOM     94  CG  LEU A  20      55.895 -11.121 -15.159  0.80 71.04           C  
ATOM     95  CD1 LEU A  20      56.408  -9.706 -14.843  0.80 71.04           C  
ATOM     96  CD2 LEU A  20      56.836 -12.221 -14.648  0.80 71.04           C  
ATOM     97  N   PRO A  21      52.643 -13.155 -12.983  0.80 76.38           N  
ATOM     98  CA  PRO A  21      51.507 -13.353 -12.114  0.80 76.38           C  
ATOM     99  C   PRO A  21      50.666 -12.120 -11.923  0.80 76.38           C  
ATOM    100  O   PRO A  21      49.519 -12.257 -11.499  0.80 76.38           O  
ATOM    101  CB  PRO A  21      52.099 -13.836 -10.790  0.80 76.38           C  
ATOM    102  CG  PRO A  21      53.521 -13.249 -10.784  0.80 76.38           C  
ATOM    103  CD  PRO A  21      53.908 -13.218 -12.270  0.80 76.38           C  
ATOM    104  N   VAL A  22      51.216 -10.910 -12.152  0.80 48.69           N  
ATOM    105  CA  VAL A  22      50.441  -9.706 -12.014  0.80 48.69           C  
ATOM    106  C   VAL A  22      50.675  -8.909 -13.262  0.80 48.69           C  
ATOM    107  O   VAL A  22      51.755  -8.983 -13.846  0.80 48.69           O  
ATOM    108  CB  VAL A  22      50.871  -8.849 -10.857  0.80 48.69           C  
ATOM    109  CG1 VAL A  22      50.041  -7.553 -10.860  0.80 48.69           C  
ATOM    110  CG2 VAL A  22      50.734  -9.668  -9.565  0.80 48.69           C  
ATOM    111  N   ALA A  23      49.678  -8.111 -13.703  0.80 46.39           N  
ATOM    112  CA  ALA A  23      49.825  -7.406 -14.948  0.80 46.39           C  
ATOM    113  C   ALA A  23      49.163  -6.065 -14.849  0.80 46.39           C  
ATOM    114  O   ALA A  23      48.515  -5.745 -13.855  0.80 46.39           O  
ATOM    115  CB  ALA A  23      49.185  -8.144 -16.135  0.80 46.39           C  
ATOM    116  N   ILE A  24      49.290  -5.258 -15.924  0.80 91.54           N  
ATOM    117  CA  ILE A  24      48.788  -3.914 -15.958  0.80 91.54           C  
ATOM    118  C   ILE A  24      47.318  -3.926 -15.670  0.80 91.54           C  
ATOM    119  O   ILE A  24      46.825  -3.061 -14.948  0.80 91.54           O  
ATOM    120  CB  ILE A  24      48.987  -3.235 -17.287  0.80 91.54           C  
ATOM    121  CG1 ILE A  24      48.622  -1.743 -17.183  0.80 91.54           C  
ATOM    122  CG2 ILE A  24      48.171  -3.998 -18.345  0.80 91.54           C  
ATOM    123  CD1 ILE A  24      49.549  -0.949 -16.263  0.80 91.54           C  
ATOM    124  N   GLU A  25      46.580  -4.918 -16.194  0.80 76.85           N  
ATOM    125  CA  GLU A  25      45.153  -4.930 -16.023  0.80 76.85           C  
ATOM    126  C   GLU A  25      44.833  -4.909 -14.555  0.80 76.85           C  
ATOM    127  O   GLU A  25      43.896  -4.235 -14.129  0.80 76.85           O  
ATOM    128  CB  GLU A  25      44.500  -6.196 -16.596  0.80 76.85           C  
ATOM    129  CG  GLU A  25      44.669  -6.351 -18.110  0.80 76.85           C  
ATOM    130  CD  GLU A  25      46.069  -6.892 -18.370  0.80 76.85           C  
ATOM    131  OE1 GLU A  25      46.563  -7.683 -17.523  0.80 76.85           O  
ATOM    132  OE2 GLU A  25      46.664  -6.520 -19.417  0.80 76.85           O1-
ATOM    133  N   ASP A  26      45.607  -5.654 -13.745  0.80 37.55           N  
ATOM    134  CA  ASP A  26      45.371  -5.744 -12.330  0.80 37.55           C  
ATOM    135  C   ASP A  26      45.544  -4.392 -11.705  0.80 37.55           C  
ATOM    136  O   ASP A  26      44.799  -4.024 -10.796  0.80 37.55           O  
ATOM    137  CB  ASP A  26      46.360  -6.689 -11.628  0.80 37.55           C  
ATOM    138  CG  ASP A  26      46.043  -8.112 -12.061  0.80 37.55           C  
ATOM    139  OD1 ASP A  26      44.841  -8.487 -12.030  0.80 37.55           O  
ATOM    140  OD2 ASP A  26      47.000  -8.839 -12.441  0.80 37.55           O1-
ATOM    141  N   ILE A  27      46.551  -3.622 -12.156  0.80 79.21           N  
ATOM    142  CA  ILE A  27      46.789  -2.317 -11.602  0.80 79.21           C  
ATOM    143  C   ILE A  27      45.628  -1.424 -11.913  0.80 79.21           C  
ATOM    144  O   ILE A  27      45.191  -0.650 -11.064  0.80 79.21           O  
ATOM    145  CB  ILE A  27      48.039  -1.661 -12.122  0.80 79.21           C  
ATOM    146  CG1 ILE A  27      49.292  -2.400 -11.620  0.80 79.21           C  
ATOM    147  CG2 ILE A  27      48.012  -0.189 -11.680  0.80 79.21           C  
ATOM    148  CD1 ILE A  27      49.423  -3.835 -12.115  0.80 79.21           C  
ATOM    149  N   LEU A  28      45.099  -1.498 -13.148  0.80 84.15           N  
ATOM    150  CA  LEU A  28      43.995  -0.660 -13.526  0.80 84.15           C  
ATOM    151  C   LEU A  28      42.798  -0.995 -12.688  0.80 84.15           C  
ATOM    152  O   LEU A  28      42.032  -0.109 -12.313  0.80 84.15           O  
ATOM    153  CB  LEU A  28      43.624  -0.767 -15.016  0.80 84.15           C  
ATOM    154  CG  LEU A  28      44.623  -0.052 -15.959  0.80 84.15           C  
ATOM    155  CD1 LEU A  28      44.579   1.471 -15.772  0.80 84.15           C  
ATOM    156  CD2 LEU A  28      46.060  -0.565 -15.790  0.80 84.15           C  
ATOM    157  N   GLU A  29      42.598  -2.289 -12.376  0.80 30.75           N  
ATOM    158  CA  GLU A  29      41.477  -2.674 -11.565  0.80 30.75           C  
ATOM    159  C   GLU A  29      41.629  -2.033 -10.221  0.80 30.75           C  
ATOM    160  O   GLU A  29      40.661  -1.528  -9.652  0.80 30.75           O  
ATOM    161  CB  GLU A  29      41.413  -4.189 -11.311  0.80 30.75           C  
ATOM    162  CG  GLU A  29      41.095  -5.018 -12.552  0.80 30.75           C  
ATOM    163  CD  GLU A  29      41.069  -6.484 -12.140  0.80 30.75           C  
ATOM    164  OE1 GLU A  29      41.666  -6.816 -11.081  0.80 30.75           O  
ATOM    165  OE2 GLU A  29      40.453  -7.292 -12.886  0.80 30.75           O1-
ATOM    166  N   ALA A  30      42.863  -2.028  -9.682  0.80 27.27           N  
ATOM    167  CA  ALA A  30      43.123  -1.493  -8.374  0.80 27.27           C  
ATOM    168  C   ALA A  30      42.797  -0.035  -8.367  0.80 27.27           C  
ATOM    169  O   ALA A  30      42.221   0.478  -7.410  0.80 27.27           O  
ATOM    170  CB  ALA A  30      44.595  -1.638  -7.947  0.80 27.27           C  
ATOM    171  N   LYS A  31      43.143   0.670  -9.456  0.80 40.24           N  
ATOM    172  CA  LYS A  31      42.912   2.083  -9.540  0.80 40.24           C  
ATOM    173  C   LYS A  31      41.448   2.326  -9.351  0.80 40.24           C  
ATOM    174  O   LYS A  31      41.047   3.217  -8.605  0.80 40.24           O  
ATOM    175  CB  LYS A  31      43.298   2.633 -10.924  0.80 40.24           C  
ATOM    176  CG  LYS A  31      43.079   4.135 -11.109  0.80 40.24           C  
ATOM    177  CD  LYS A  31      43.649   4.664 -12.429  0.80 40.24           C  
ATOM    178  CE  LYS A  31      43.231   6.101 -12.749  0.80 40.24           C  
ATOM    179  NZ  LYS A  31      43.832   6.538 -14.032  0.80 40.24           N1+
ATOM    180  N   LYS A  32      40.607   1.516 -10.013  0.80 60.41           N  
ATOM    181  CA  LYS A  32      39.189   1.699  -9.937  0.80 60.41           C  
ATOM    182  C   LYS A  32      38.706   1.461  -8.538  0.80 60.41           C  
ATOM    183  O   LYS A  32      37.836   2.180  -8.053  0.80 60.41           O  
ATOM    184  CB  LYS A  32      38.423   0.786 -10.909  0.80 60.41           C  
ATOM    185  CG  LYS A  32      38.591   1.240 -12.363  0.80 60.41           C  
ATOM    186  CD  LYS A  32      38.187   0.201 -13.410  0.80 60.41           C  
ATOM    187  CE  LYS A  32      38.296   0.726 -14.844  0.80 60.41           C  
ATOM    188  NZ  LYS A  32      39.689   1.140 -15.128  0.80 60.41           N1+
ATOM    189  N   ARG A  33      39.255   0.444  -7.845  0.80108.76           N  
ATOM    190  CA  ARG A  33      38.812   0.117  -6.517  0.80108.76           C  
ATOM    191  C   ARG A  33      39.102   1.257  -5.582  0.80108.76           C  
ATOM    192  O   ARG A  33      38.275   1.603  -4.743  0.80108.76           O  
ATOM    193  CB  ARG A  33      39.527  -1.130  -5.955  0.80108.76           C  
ATOM    194  CG  ARG A  33      39.120  -2.434  -6.649  0.80108.76           C  
ATOM    195  CD  ARG A  33      39.806  -3.700  -6.118  0.80108.76           C  
ATOM    196  NE  ARG A  33      41.160  -3.799  -6.736  0.80108.76           N  
ATOM    197  CZ  ARG A  33      41.611  -5.007  -7.192  0.80108.76           C  
ATOM    198  NH1 ARG A  33      40.817  -6.114  -7.104  0.80108.76           N1+
ATOM    199  NH2 ARG A  33      42.854  -5.113  -7.748  0.80108.76           N  
ATOM    200  N   LEU A  34      40.306   1.848  -5.696  0.80116.67           N  
ATOM    201  CA  LEU A  34      40.785   2.911  -4.852  0.80116.67           C  
ATOM    202  C   LEU A  34      40.121   4.232  -5.094  0.80116.67           C  
ATOM    203  O   LEU A  34      40.086   5.063  -4.188  0.80116.67           O  
ATOM    204  CB  LEU A  34      42.307   3.127  -4.937  0.80116.67           C  
ATOM    205  CG  LEU A  34      43.119   2.050  -4.191  0.80116.67           C  
ATOM    206  CD1 LEU A  34      42.846   0.644  -4.747  0.80116.67           C  
ATOM    207  CD2 LEU A  34      44.616   2.403  -4.163  0.80116.67           C  
ATOM    208  N   ALA A  35      39.614   4.482  -6.316  0.80 49.97           N  
ATOM    209  CA  ALA A  35      39.133   5.789  -6.682  0.80 49.97           C  
ATOM    210  C   ALA A  35      38.180   6.351  -5.671  0.80 49.97           C  
ATOM    211  O   ALA A  35      37.194   5.723  -5.285  0.80 49.97           O  
ATOM    212  CB  ALA A  35      38.430   5.820  -8.050  0.80 49.97           C  
ATOM    213  N   GLY A  36      38.505   7.580  -5.216  0.80 41.36           N  
ATOM    214  CA  GLY A  36      37.719   8.365  -4.311  0.80 41.36           C  
ATOM    215  C   GLY A  36      38.163   8.079  -2.910  0.80 41.36           C  
ATOM    216  O   GLY A  36      38.105   8.948  -2.042  0.80 41.36           O  
ATOM    217  N   LYS A  37      38.537   6.812  -2.643  0.80125.03           N  
ATOM    218  CA  LYS A  37      38.979   6.389  -1.345  0.80125.03           C  
ATOM    219  C   LYS A  37      40.402   6.751  -1.030  0.80125.03           C  
ATOM    220  O   LYS A  37      40.682   7.309   0.030  0.80125.03           O  
ATOM    221  CB  LYS A  37      38.817   4.877  -1.153  0.80125.03           C  
ATOM    222  CG  LYS A  37      37.343   4.480  -1.174  0.80125.03           C  
ATOM    223  CD  LYS A  37      36.523   5.243  -0.131  0.80125.03           C  
ATOM    224  CE  LYS A  37      35.016   5.003  -0.225  0.80125.03           C  
ATOM    225  NZ  LYS A  37      34.318   5.786   0.821  0.80125.03           N1+
ATOM    226  N   ILE A  38      41.343   6.445  -1.951  0.80114.87           N  
ATOM    227  CA  ILE A  38      42.740   6.681  -1.711  0.80114.87           C  
ATOM    228  C   ILE A  38      43.174   7.688  -2.726  0.80114.87           C  
ATOM    229  O   ILE A  38      42.862   7.557  -3.909  0.80114.87           O  
ATOM    230  CB  ILE A  38      43.588   5.455  -1.895  0.80114.87           C  
ATOM    231  CG1 ILE A  38      43.168   4.356  -0.900  0.80114.87           C  
ATOM    232  CG2 ILE A  38      45.062   5.869  -1.760  0.80114.87           C  
ATOM    233  CD1 ILE A  38      43.329   4.756   0.566  0.80114.87           C  
ATOM    234  N   TYR A  39      43.936   8.711  -2.286  0.80 72.83           N  
ATOM    235  CA  TYR A  39      44.257   9.802  -3.161  0.80 72.83           C  
ATOM    236  C   TYR A  39      45.731   9.858  -3.412  0.80 72.83           C  
ATOM    237  O   TYR A  39      46.541   9.371  -2.626  0.80 72.83           O  
ATOM    238  CB  TYR A  39      43.832  11.177  -2.612  0.80 72.83           C  
ATOM    239  CG  TYR A  39      42.342  11.246  -2.607  0.80 72.83           C  
ATOM    240  CD1 TYR A  39      41.609  10.687  -1.584  0.80 72.83           C  
ATOM    241  CD2 TYR A  39      41.677  11.885  -3.629  0.80 72.83           C  
ATOM    242  CE1 TYR A  39      40.235  10.756  -1.588  0.80 72.83           C  
ATOM    243  CE2 TYR A  39      40.303  11.959  -3.638  0.80 72.83           C  
ATOM    244  CZ  TYR A  39      39.581  11.392  -2.615  0.80 72.83           C  
ATOM    245  OH  TYR A  39      38.172  11.464  -2.620  0.80 72.83           O  
ATOM    246  N   LYS A  40      46.091  10.463  -4.562  0.80 84.27           N  
ATOM    247  CA  LYS A  40      47.438  10.584  -5.035  0.80 84.27           C  
ATOM    248  C   LYS A  40      48.232  11.419  -4.081  0.80 84.27           C  
ATOM    249  O   LYS A  40      47.767  12.447  -3.592  0.80 84.27           O  
ATOM    250  CB  LYS A  40      47.497  11.229  -6.433  0.80 84.27           C  
ATOM    251  CG  LYS A  40      48.896  11.363  -7.033  0.80 84.27           C  
ATOM    252  CD  LYS A  40      48.880  11.599  -8.549  0.80 84.27           C  
ATOM    253  CE  LYS A  40      48.241  12.924  -8.972  0.80 84.27           C  
ATOM    254  NZ  LYS A  40      48.253  13.046 -10.450  0.80 84.27           N1+
ATOM    255  N   THR A  41      49.465  10.959  -3.783  0.80 43.61           N  
ATOM    256  CA  THR A  41      50.359  11.649  -2.893  0.80 43.61           C  
ATOM    257  C   THR A  41      51.187  12.600  -3.700  0.80 43.61           C  
ATOM    258  O   THR A  41      51.289  12.478  -4.920  0.80 43.61           O  
ATOM    259  CB  THR A  41      51.295  10.721  -2.170  0.80 43.61           C  
ATOM    260  CG2 THR A  41      50.463   9.725  -1.345  0.80 43.61           C  
ATOM    261  OG1 THR A  41      52.112  10.021  -3.098  0.80 43.61           O  
ATOM    262  N   GLY A  42      51.813  13.584  -3.025  0.80 31.66           N  
ATOM    263  CA  GLY A  42      52.584  14.578  -3.719  0.80 31.66           C  
ATOM    264  C   GLY A  42      53.872  13.986  -4.195  0.80 31.66           C  
ATOM    265  O   GLY A  42      54.346  12.978  -3.673  0.80 31.66           O  
ATOM    266  N   MET A  43      54.457  14.603  -5.243  0.80111.14           N  
ATOM    267  CA  MET A  43      55.736  14.174  -5.737  0.80111.14           C  
ATOM    268  C   MET A  43      56.488  15.394  -6.201  0.80111.14           C  
ATOM    269  O   MET A  43      56.682  15.580  -7.401  0.80111.14           O  
ATOM    270  CB  MET A  43      55.551  13.214  -6.924  0.80111.14           C  
ATOM    271  CG  MET A  43      56.825  12.743  -7.617  0.80111.14           C  
ATOM    272  SD  MET A  43      56.520  11.430  -8.838  0.80111.14           S  
ATOM    273  CE  MET A  43      57.733  12.037 -10.045  0.80111.14           C  
ATOM    274  N   PRO A  44      56.962  16.220  -5.298  0.80 82.21           N  
ATOM    275  CA  PRO A  44      57.639  17.432  -5.679  0.80 82.21           C  
ATOM    276  C   PRO A  44      59.089  17.221  -5.964  0.80 82.21           C  
ATOM    277  O   PRO A  44      59.647  16.197  -5.575  0.80 82.21           O  
ATOM    278  CB  PRO A  44      57.427  18.417  -4.529  0.80 82.21           C  
ATOM    279  CG  PRO A  44      57.103  17.524  -3.322  0.80 82.21           C  
ATOM    280  CD  PRO A  44      56.407  16.311  -3.955  0.80 82.21           C  
ATOM    281  N   ARG A  45      59.706  18.200  -6.649  0.80 53.42           N  
ATOM    282  CA  ARG A  45      61.111  18.193  -6.918  0.80 53.42           C  
ATOM    283  C   ARG A  45      61.761  18.556  -5.617  0.80 53.42           C  
ATOM    284  O   ARG A  45      61.193  19.315  -4.831  0.80 53.42           O  
ATOM    285  CB  ARG A  45      61.484  19.253  -7.970  0.80 53.42           C  
ATOM    286  CG  ARG A  45      62.911  19.211  -8.518  0.80 53.42           C  
ATOM    287  CD  ARG A  45      63.133  20.318  -9.552  0.80 53.42           C  
ATOM    288  NE  ARG A  45      64.502  20.189 -10.121  0.80 53.42           N  
ATOM    289  CZ  ARG A  45      65.547  20.847  -9.541  0.80 53.42           C  
ATOM    290  NH1 ARG A  45      65.373  21.505  -8.358  0.80 53.42           N1+
ATOM    291  NH2 ARG A  45      66.764  20.855 -10.158  0.80 53.42           N  
ATOM    292  N   SER A  46      62.958  18.001  -5.336  0.80 42.22           N  
ATOM    293  CA  SER A  46      63.621  18.306  -4.099  0.80 42.22           C  
ATOM    294  C   SER A  46      64.838  19.120  -4.402  0.80 42.22           C  
ATOM    295  O   SER A  46      65.654  18.752  -5.245  0.80 42.22           O  
ATOM    296  CB  SER A  46      64.096  17.060  -3.335  0.80 42.22           C  
ATOM    297  OG  SER A  46      64.742  17.442  -2.130  0.80 42.22           O  
ATOM    298  N   ASN A  47      64.982  20.271  -3.720  0.80 38.59           N  
ATOM    299  CA  ASN A  47      66.114  21.121  -3.954  0.80 38.59           C  
ATOM    300  C   ASN A  47      67.372  20.462  -3.476  0.80 38.59           C  
ATOM    301  O   ASN A  47      68.373  20.428  -4.189  0.80 38.59           O  
ATOM    302  CB  ASN A  47      66.004  22.483  -3.242  0.80 38.59           C  
ATOM    303  CG  ASN A  47      64.976  23.327  -3.988  0.80 38.59           C  
ATOM    304  ND2 ASN A  47      63.963  23.849  -3.247  0.80 38.59           N  
ATOM    305  OD1 ASN A  47      65.072  23.515  -5.199  0.80 38.59           O  
ATOM    306  N   TYR A  48      67.345  19.897  -2.253  0.80 62.43           N  
ATOM    307  CA  TYR A  48      68.534  19.346  -1.664  0.80 62.43           C  
ATOM    308  C   TYR A  48      69.045  18.179  -2.456  0.80 62.43           C  
ATOM    309  O   TYR A  48      70.218  18.139  -2.827  0.80 62.43           O  
ATOM    310  CB  TYR A  48      68.271  18.856  -0.229  0.80 62.43           C  
ATOM    311  CG  TYR A  48      69.531  18.296   0.333  0.80 62.43           C  
ATOM    312  CD1 TYR A  48      70.510  19.134   0.810  0.80 62.43           C  
ATOM    313  CD2 TYR A  48      69.729  16.935   0.398  0.80 62.43           C  
ATOM    314  CE1 TYR A  48      71.674  18.624   1.335  0.80 62.43           C  
ATOM    315  CE2 TYR A  48      70.890  16.418   0.922  0.80 62.43           C  
ATOM    316  CZ  TYR A  48      71.863  17.265   1.392  0.80 62.43           C  
ATOM    317  OH  TYR A  48      73.059  16.748   1.934  0.80 62.43           O  
ATOM    318  N   PHE A  49      68.168  17.208  -2.765  0.80 61.83           N  
ATOM    319  CA  PHE A  49      68.597  16.018  -3.448  0.80 61.83           C  
ATOM    320  C   PHE A  49      69.038  16.343  -4.835  0.80 61.83           C  
ATOM    321  O   PHE A  49      70.010  15.776  -5.336  0.80 61.83           O  
ATOM    322  CB  PHE A  49      67.516  14.924  -3.511  0.80 61.83           C  
ATOM    323  CG  PHE A  49      67.399  14.350  -2.139  0.80 61.83           C  
ATOM    324  CD1 PHE A  49      66.544  14.899  -1.212  0.80 61.83           C  
ATOM    325  CD2 PHE A  49      68.159  13.260  -1.778  0.80 61.83           C  
ATOM    326  CE1 PHE A  49      66.445  14.366   0.053  0.80 61.83           C  
ATOM    327  CE2 PHE A  49      68.065  12.724  -0.515  0.80 61.83           C  
ATOM    328  CZ  PHE A  49      67.205  13.276   0.403  0.80 61.83           C  
ATOM    329  N   SER A  50      68.316  17.254  -5.504  0.80 77.95           N  
ATOM    330  CA  SER A  50      68.654  17.593  -6.849  0.80 77.95           C  
ATOM    331  C   SER A  50      70.024  18.200  -6.863  0.80 77.95           C  
ATOM    332  O   SER A  50      70.836  17.902  -7.738  0.80 77.95           O  
ATOM    333  CB  SER A  50      67.665  18.603  -7.445  0.80 77.95           C  
ATOM    334  OG  SER A  50      68.036  18.910  -8.777  0.80 77.95           O  
ATOM    335  N   GLU A  51      70.328  19.068  -5.878  0.80 77.13           N  
ATOM    336  CA  GLU A  51      71.608  19.715  -5.882  0.80 77.13           C  
ATOM    337  C   GLU A  51      72.701  18.707  -5.696  0.80 77.13           C  
ATOM    338  O   GLU A  51      73.699  18.728  -6.414  0.80 77.13           O  
ATOM    339  CB  GLU A  51      71.764  20.769  -4.775  0.80 77.13           C  
ATOM    340  CG  GLU A  51      73.136  21.444  -4.798  0.80 77.13           C  
ATOM    341  CD  GLU A  51      73.189  22.465  -3.672  0.80 77.13           C  
ATOM    342  OE1 GLU A  51      72.145  23.121  -3.419  0.80 77.13           O  
ATOM    343  OE2 GLU A  51      74.279  22.603  -3.053  0.80 77.13           O1-
ATOM    344  N   ARG A  52      72.538  17.787  -4.728  0.80121.67           N  
ATOM    345  CA  ARG A  52      73.580  16.835  -4.457  0.80121.67           C  
ATOM    346  C   ARG A  52      73.771  15.909  -5.623  0.80121.67           C  
ATOM    347  O   ARG A  52      74.898  15.551  -5.965  0.80121.67           O  
ATOM    348  CB  ARG A  52      73.296  15.953  -3.232  0.80121.67           C  
ATOM    349  CG  ARG A  52      73.385  16.697  -1.901  0.80121.67           C  
ATOM    350  CD  ARG A  52      73.353  15.758  -0.695  0.80121.67           C  
ATOM    351  NE  ARG A  52      74.543  14.866  -0.790  0.80121.67           N  
ATOM    352  CZ  ARG A  52      74.884  14.071   0.265  0.80121.67           C  
ATOM    353  NH1 ARG A  52      74.135  14.093   1.407  0.80121.67           N1+
ATOM    354  NH2 ARG A  52      75.972  13.252   0.181  0.80121.67           N  
ATOM    355  N   CYS A  53      72.653  15.468  -6.227  0.80 75.89           N  
ATOM    356  CA  CYS A  53      72.632  14.489  -7.284  0.80 75.89           C  
ATOM    357  C   CYS A  53      73.093  15.029  -8.603  0.80 75.89           C  
ATOM    358  O   CYS A  53      73.548  14.262  -9.452  0.80 75.89           O  
ATOM    359  CB  CYS A  53      71.241  13.868  -7.491  0.80 75.89           C  
ATOM    360  SG  CYS A  53      70.726  12.853  -6.075  0.80 75.89           S  
ATOM    361  N   LYS A  54      72.966  16.353  -8.822  0.80104.80           N  
ATOM    362  CA  LYS A  54      73.276  16.942 -10.096  0.80104.80           C  
ATOM    363  C   LYS A  54      72.318  16.413 -11.117  0.80104.80           C  
ATOM    364  O   LYS A  54      72.681  16.176 -12.269  0.80104.80           O  
ATOM    365  CB  LYS A  54      74.719  16.696 -10.573  0.80104.80           C  
ATOM    366  CG  LYS A  54      75.743  17.610  -9.893  0.80104.80           C  
ATOM    367  CD  LYS A  54      77.203  17.221 -10.146  0.80104.80           C  
ATOM    368  CE  LYS A  54      77.904  16.626  -8.924  0.80104.80           C  
ATOM    369  NZ  LYS A  54      77.278  15.338  -8.553  0.80104.80           N1+
ATOM    370  N   GLY A  55      71.049  16.232 -10.700  0.80 24.89           N  
ATOM    371  CA  GLY A  55      69.999  15.783 -11.569  0.80 24.89           C  
ATOM    372  C   GLY A  55      68.720  16.151 -10.882  0.80 24.89           C  
ATOM    373  O   GLY A  55      68.741  16.627  -9.748  0.80 24.89           O  
ATOM    374  N   GLU A  56      67.564  15.931 -11.541  0.80 50.29           N  
ATOM    375  CA  GLU A  56      66.330  16.328 -10.923  0.80 50.29           C  
ATOM    376  C   GLU A  56      65.781  15.173 -10.148  0.80 50.29           C  
ATOM    377  O   GLU A  56      65.494  14.110 -10.697  0.80 50.29           O  
ATOM    378  CB  GLU A  56      65.265  16.789 -11.932  0.80 50.29           C  
ATOM    379  CG  GLU A  56      65.662  18.087 -12.636  0.80 50.29           C  
ATOM    380  CD  GLU A  56      64.559  18.469 -13.608  0.80 50.29           C  
ATOM    381  OE1 GLU A  56      64.409  17.777 -14.651  0.80 50.29           O  
ATOM    382  OE2 GLU A  56      63.851  19.469 -13.315  0.80 50.29           O1-
ATOM    383  N   ILE A  57      65.613  15.378  -8.826  0.80 99.62           N  
ATOM    384  CA  ILE A  57      65.127  14.347  -7.955  0.80 99.62           C  
ATOM    385  C   ILE A  57      63.773  14.758  -7.460  0.80 99.62           C  
ATOM    386  O   ILE A  57      63.577  15.898  -7.041  0.80 99.62           O  
ATOM    387  CB  ILE A  57      65.996  14.146  -6.748  0.80 99.62           C  
ATOM    388  CG1 ILE A  57      67.420  13.763  -7.185  0.80 99.62           C  
ATOM    389  CG2 ILE A  57      65.325  13.102  -5.837  0.80 99.62           C  
ATOM    390  CD1 ILE A  57      67.476  12.490  -8.027  0.80 99.62           C  
ATOM    391  N   PHE A  58      62.795  13.827  -7.522  0.80 55.08           N  
ATOM    392  CA  PHE A  58      61.456  14.087  -7.062  0.80 55.08           C  
ATOM    393  C   PHE A  58      61.157  13.098  -5.970  0.80 55.08           C  
ATOM    394  O   PHE A  58      61.604  11.953  -6.022  0.80 55.08           O  
ATOM    395  CB  PHE A  58      60.390  13.875  -8.154  0.80 55.08           C  
ATOM    396  CG  PHE A  58      60.628  14.864  -9.244  0.80 55.08           C  
ATOM    397  CD1 PHE A  58      61.553  14.608 -10.231  0.80 55.08           C  
ATOM    398  CD2 PHE A  58      59.922  16.045  -9.286  0.80 55.08           C  
ATOM    399  CE1 PHE A  58      61.773  15.516 -11.241  0.80 55.08           C  
ATOM    400  CE2 PHE A  58      60.138  16.956 -10.292  0.80 55.08           C  
ATOM    401  CZ  PHE A  58      61.066  16.694 -11.272  0.80 55.08           C  
ATOM    402  N   LEU A  59      60.386  13.520  -4.940  0.80117.83           N  
ATOM    403  CA  LEU A  59      60.097  12.650  -3.828  0.80117.83           C  
ATOM    404  C   LEU A  59      58.641  12.282  -3.840  0.80117.83           C  
ATOM    405  O   LEU A  59      57.771  13.150  -3.827  0.80117.83           O  
ATOM    406  CB  LEU A  59      60.352  13.316  -2.461  0.80117.83           C  
ATOM    407  CG  LEU A  59      61.822  13.677  -2.152  0.80117.83           C  
ATOM    408  CD1 LEU A  59      62.675  12.439  -1.845  0.80117.83           C  
ATOM    409  CD2 LEU A  59      62.431  14.537  -3.262  0.80117.83           C  
ATOM    410  N   LYS A  60      58.344  10.966  -3.837  0.80102.05           N  
ATOM    411  CA  LYS A  60      56.984  10.493  -3.813  0.80102.05           C  
ATOM    412  C   LYS A  60      56.633  10.311  -2.367  0.80102.05           C  
ATOM    413  O   LYS A  60      57.215   9.465  -1.688  0.80102.05           O  
ATOM    414  CB  LYS A  60      56.822   9.133  -4.513  0.80102.05           C  
ATOM    415  CG  LYS A  60      55.384   8.624  -4.567  0.80102.05           C  
ATOM    416  CD  LYS A  60      54.472   9.467  -5.458  0.80102.05           C  
ATOM    417  CE  LYS A  60      53.068   8.885  -5.613  0.80102.05           C  
ATOM    418  NZ  LYS A  60      52.251   9.788  -6.449  0.80102.05           N1+
ATOM    419  N   PHE A  61      55.643  11.076  -1.853  0.80111.34           N  
ATOM    420  CA  PHE A  61      55.425  11.036  -0.432  0.80111.34           C  
ATOM    421  C   PHE A  61      54.366  10.058  -0.013  0.80111.34           C  
ATOM    422  O   PHE A  61      53.244  10.441   0.306  0.80111.34           O  
ATOM    423  CB  PHE A  61      55.035  12.397   0.172  0.80111.34           C  
ATOM    424  CG  PHE A  61      56.193  13.326   0.030  0.80111.34           C  
ATOM    425  CD1 PHE A  61      57.352  13.109   0.738  0.80111.34           C  
ATOM    426  CD2 PHE A  61      56.111  14.433  -0.783  0.80111.34           C  
ATOM    427  CE1 PHE A  61      58.419  13.966   0.619  0.80111.34           C  
ATOM    428  CE2 PHE A  61      57.175  15.295  -0.905  0.80111.34           C  
ATOM    429  CZ  PHE A  61      58.334  15.062  -0.206  0.80111.34           C  
ATOM    430  N   GLU A  62      54.728   8.765   0.065  0.80128.51           N  
ATOM    431  CA  GLU A  62      53.848   7.740   0.555  0.80128.51           C  
ATOM    432  C   GLU A  62      53.724   7.904   2.043  0.80128.51           C  
ATOM    433  O   GLU A  62      52.796   7.391   2.666  0.80128.51           O  
ATOM    434  CB  GLU A  62      54.294   6.305   0.225  0.80128.51           C  
ATOM    435  CG  GLU A  62      54.153   5.970  -1.264  0.80128.51           C  
ATOM    436  CD  GLU A  62      52.695   6.168  -1.678  0.80128.51           C  
ATOM    437  OE1 GLU A  62      51.801   5.521  -1.069  0.80128.51           O  
ATOM    438  OE2 GLU A  62      52.459   6.977  -2.615  0.80128.51           O1-
ATOM    439  N   ASN A  63      54.699   8.592   2.668  0.80 66.19           N  
ATOM    440  CA  ASN A  63      54.643   8.817   4.084  0.80 66.19           C  
ATOM    441  C   ASN A  63      53.379   9.575   4.385  0.80 66.19           C  
ATOM    442  O   ASN A  63      52.818   9.450   5.472  0.80 66.19           O  
ATOM    443  CB  ASN A  63      55.854   9.605   4.622  0.80 66.19           C  
ATOM    444  CG  ASN A  63      55.923  10.953   3.922  0.80 66.19           C  
ATOM    445  ND2 ASN A  63      56.244  12.024   4.698  0.80 66.19           N  
ATOM    446  OD1 ASN A  63      55.708  11.051   2.715  0.80 66.19           O  
ATOM    447  N   MET A  64      52.942  10.419   3.429  0.80 78.76           N  
ATOM    448  CA  MET A  64      51.745  11.224   3.449  0.80 78.76           C  
ATOM    449  C   MET A  64      50.501  10.393   3.291  0.80 78.76           C  
ATOM    450  O   MET A  64      49.416  10.831   3.671  0.80 78.76           O  
ATOM    451  CB  MET A  64      51.739  12.291   2.345  0.80 78.76           C  
ATOM    452  CG  MET A  64      52.825  13.349   2.551  0.80 78.76           C  
ATOM    453  SD  MET A  64      52.915  14.622   1.258  0.80 78.76           S  
ATOM    454  CE  MET A  64      54.411  15.399   1.937  0.80 78.76           C  
ATOM    455  N   GLN A  65      50.602   9.208   2.658  0.80 70.74           N  
ATOM    456  CA  GLN A  65      49.445   8.390   2.395  0.80 70.74           C  
ATOM    457  C   GLN A  65      48.771   8.062   3.692  0.80 70.74           C  
ATOM    458  O   GLN A  65      49.359   8.194   4.764  0.80 70.74           O  
ATOM    459  CB  GLN A  65      49.792   7.073   1.674  0.80 70.74           C  
ATOM    460  CG  GLN A  65      48.578   6.201   1.349  0.80 70.74           C  
ATOM    461  CD  GLN A  65      47.715   6.959   0.350  0.80 70.74           C  
ATOM    462  NE2 GLN A  65      48.023   6.800  -0.964  0.80 70.74           N  
ATOM    463  OE1 GLN A  65      46.796   7.682   0.732  0.80 70.74           O  
ATOM    464  N   ARG A  66      47.488   7.637   3.636  0.80180.07           N  
ATOM    465  CA  ARG A  66      46.822   7.396   4.881  0.80180.07           C  
ATOM    466  C   ARG A  66      47.524   6.304   5.613  0.80180.07           C  
ATOM    467  O   ARG A  66      48.088   5.389   5.017  0.80180.07           O  
ATOM    468  CB  ARG A  66      45.308   7.112   4.806  0.80180.07           C  
ATOM    469  CG  ARG A  66      44.873   5.910   3.973  0.80180.07           C  
ATOM    470  CD  ARG A  66      43.366   5.673   4.097  0.80180.07           C  
ATOM    471  NE  ARG A  66      42.713   7.015   4.078  0.80180.07           N  
ATOM    472  CZ  ARG A  66      41.595   7.250   4.827  0.80180.07           C  
ATOM    473  NH1 ARG A  66      41.039   6.250   5.571  0.80180.07           N1+
ATOM    474  NH2 ARG A  66      41.038   8.494   4.848  0.80180.07           N  
ATOM    475  N   THR A  67      47.481   6.438   6.953  0.80180.47           N  
ATOM    476  CA  THR A  67      48.058   5.663   8.014  0.80180.47           C  
ATOM    477  C   THR A  67      49.513   5.984   8.178  0.80180.47           C  
ATOM    478  O   THR A  67      50.103   5.614   9.192  0.80180.47           O  
ATOM    479  CB  THR A  67      47.834   4.179   7.907  0.80180.47           C  
ATOM    480  CG2 THR A  67      48.806   3.553   6.903  0.80180.47           C  
ATOM    481  OG1 THR A  67      48.051   3.591   9.177  0.80180.47           O  
ATOM    482  N   GLY A  68      50.113   6.695   7.197  0.80 63.89           N  
ATOM    483  CA  GLY A  68      51.424   7.286   7.297  0.80 63.89           C  
ATOM    484  C   GLY A  68      52.496   6.264   7.295  0.80 63.89           C  
ATOM    485  O   GLY A  68      53.633   6.557   6.917  0.80 63.89           O  
ATOM    486  N   SER A  69      52.136   5.032   7.695  1.00 41.30           N  
ATOM    487  CA  SER A  69      53.075   3.971   7.792  1.00 41.30           C  
ATOM    488  C   SER A  69      53.584   3.886   6.427  1.00 41.30           C  
ATOM    489  O   SER A  69      54.781   3.751   6.180  1.00 41.30           O  
ATOM    490  CB  SER A  69      52.402   2.619   8.104  1.00 41.30           C  
ATOM    491  OG  SER A  69      51.510   2.252   7.062  1.00 41.30           O  
ATOM    492  N   PHE A  70      52.642   4.078   5.495  0.80262.04           N  
ATOM    493  CA  PHE A  70      53.026   3.905   4.154  0.80262.04           C  
ATOM    494  C   PHE A  70      51.811   3.940   3.318  0.80262.04           C  
ATOM    495  O   PHE A  70      50.780   4.549   3.600  0.80262.04           O  
ATOM    496  CB  PHE A  70      53.447   2.468   3.746  0.80262.04           C  
ATOM    497  CG  PHE A  70      54.784   1.917   4.119  1.00262.04           C  
ATOM    498  CD1 PHE A  70      55.853   2.069   3.267  1.00262.04           C  
ATOM    499  CD2 PHE A  70      54.967   1.186   5.268  1.00262.04           C  
ATOM    500  CE1 PHE A  70      57.092   1.560   3.564  1.00262.04           C  
ATOM    501  CE2 PHE A  70      56.206   0.673   5.571  1.00262.04           C  
ATOM    502  CZ  PHE A  70      57.273   0.862   4.729  1.00262.04           C  
ATOM    503  N   LYS A  71      51.981   3.167   2.240  0.80283.00           N  
ATOM    504  CA  LYS A  71      51.050   2.982   1.176  0.80283.00           C  
ATOM    505  C   LYS A  71      49.976   1.856   1.466  0.80283.00           C  
ATOM    506  O   LYS A  71      50.166   0.811   0.851  0.80283.00           O  
ATOM    507  CB  LYS A  71      51.784   2.451  -0.057  0.80283.00           C  
ATOM    508  CG  LYS A  71      53.080   3.199  -0.361  0.80283.00           C  
ATOM    509  CD  LYS A  71      54.135   2.281  -0.976  1.00283.00           C  
ATOM    510  CE  LYS A  71      54.662   1.281   0.060  1.00283.00           C  
ATOM    511  NZ  LYS A  71      55.579   0.305  -0.559  1.00283.00           N1+
ATOM    512  N   ILE A  72      48.809   2.018   2.239  0.80200.03           N  
ATOM    513  CA  ILE A  72      47.718   1.072   2.592  0.80200.03           C  
ATOM    514  C   ILE A  72      46.926   0.777   1.341  0.80200.03           C  
ATOM    515  O   ILE A  72      45.772   0.339   1.351  0.80200.03           O  
ATOM    516  CB  ILE A  72      46.752   1.730   3.546  0.80200.03           C  
ATOM    517  CG1 ILE A  72      45.674   0.762   4.060  0.80200.03           C  
ATOM    518  CG2 ILE A  72      46.188   2.968   2.832  0.80200.03           C  
ATOM    519  CD1 ILE A  72      44.705   1.426   5.040  0.80200.03           C  
ATOM    520  N   ARG A  73      47.591   0.953   0.196  0.80180.12           N  
ATOM    521  CA  ARG A  73      47.001   0.746  -1.092  0.80180.12           C  
ATOM    522  C   ARG A  73      46.721  -0.711  -1.329  0.80180.12           C  
ATOM    523  O   ARG A  73      45.622  -1.081  -1.740  0.80180.12           O  
ATOM    524  CB  ARG A  73      47.948   1.281  -2.173  0.80180.12           C  
ATOM    525  CG  ARG A  73      48.300   2.751  -1.901  0.80180.12           C  
ATOM    526  CD  ARG A  73      49.557   3.257  -2.609  0.80180.12           C  
ATOM    527  NE  ARG A  73      49.143   3.773  -3.940  0.80180.12           N  
ATOM    528  CZ  ARG A  73      49.238   5.098  -4.255  0.80180.12           C  
ATOM    529  NH1 ARG A  73      49.749   6.003  -3.369  0.80180.12           N1+
ATOM    530  NH2 ARG A  73      48.817   5.511  -5.484  0.80180.12           N  
ATOM    531  N   GLY A  74      47.715  -1.577  -1.056  0.80 35.03           N  
ATOM    532  CA  GLY A  74      47.602  -2.986  -1.319  0.80 35.03           C  
ATOM    533  C   GLY A  74      46.559  -3.608  -0.450  0.80 35.03           C  
ATOM    534  O   GLY A  74      45.793  -4.455  -0.903  0.80 35.03           O  
ATOM    535  N   ALA A  75      46.524  -3.227   0.840  0.80 38.94           N  
ATOM    536  CA  ALA A  75      45.601  -3.823   1.763  0.80 38.94           C  
ATOM    537  C   ALA A  75      44.206  -3.496   1.340  0.80 38.94           C  
ATOM    538  O   ALA A  75      43.333  -4.363   1.332  0.80 38.94           O  
ATOM    539  CB  ALA A  75      45.779  -3.307   3.201  0.80 38.94           C  
ATOM    540  N   PHE A  76      43.968  -2.229   0.962  0.80 67.99           N  
ATOM    541  CA  PHE A  76      42.655  -1.791   0.603  0.80 67.99           C  
ATOM    542  C   PHE A  76      42.202  -2.504  -0.635  0.80 67.99           C  
ATOM    543  O   PHE A  76      41.065  -2.969  -0.694  0.80 67.99           O  
ATOM    544  CB  PHE A  76      42.606  -0.276   0.333  0.80 67.99           C  
ATOM    545  CG  PHE A  76      41.185   0.111   0.120  0.80 67.99           C  
ATOM    546  CD1 PHE A  76      40.353   0.325   1.195  0.80 67.99           C  
ATOM    547  CD2 PHE A  76      40.683   0.270  -1.152  0.80 67.99           C  
ATOM    548  CE1 PHE A  76      39.040   0.688   1.005  0.80 67.99           C  
ATOM    549  CE2 PHE A  76      39.372   0.633  -1.347  0.80 67.99           C  
ATOM    550  CZ  PHE A  76      38.546   0.842  -0.269  0.80 67.99           C  
ATOM    551  N   ASN A  77      43.056  -2.625  -1.672  0.80131.79           N  
ATOM    552  CA  ASN A  77      42.500  -3.240  -2.844  0.80131.79           C  
ATOM    553  C   ASN A  77      42.237  -4.696  -2.595  0.80131.79           C  
ATOM    554  O   ASN A  77      41.271  -5.246  -3.118  0.80131.79           O  
ATOM    555  CB  ASN A  77      43.234  -3.020  -4.180  0.80131.79           C  
ATOM    556  CG  ASN A  77      44.401  -3.949  -4.344  0.80131.79           C  
ATOM    557  ND2 ASN A  77      44.292  -4.823  -5.379  0.80131.79           N  
ATOM    558  OD1 ASN A  77      45.369  -3.899  -3.589  0.80131.79           O  
ATOM    559  N   LYS A  78      43.084  -5.372  -1.791  0.80 90.10           N  
ATOM    560  CA  LYS A  78      42.871  -6.770  -1.522  0.80 90.10           C  
ATOM    561  C   LYS A  78      41.563  -6.954  -0.813  0.80 90.10           C  
ATOM    562  O   LYS A  78      40.756  -7.801  -1.195  0.80 90.10           O  
ATOM    563  CB  LYS A  78      43.977  -7.377  -0.636  0.80 90.10           C  
ATOM    564  CG  LYS A  78      43.728  -8.836  -0.241  0.80 90.10           C  
ATOM    565  CD  LYS A  78      43.735  -9.825  -1.408  0.80 90.10           C  
ATOM    566  CE  LYS A  78      43.472 -11.269  -0.970  0.80 90.10           C  
ATOM    567  NZ  LYS A  78      43.362 -12.151  -2.153  0.80 90.10           N1+
ATOM    568  N   LEU A  79      41.308  -6.152   0.238  0.80 55.26           N  
ATOM    569  CA  LEU A  79      40.106  -6.309   1.011  0.80 55.26           C  
ATOM    570  C   LEU A  79      38.904  -5.964   0.191  0.80 55.26           C  
ATOM    571  O   LEU A  79      37.899  -6.672   0.230  0.80 55.26           O  
ATOM    572  CB  LEU A  79      40.091  -5.446   2.285  0.80 55.26           C  
ATOM    573  CG  LEU A  79      41.082  -5.921   3.365  0.80 55.26           C  
ATOM    574  CD1 LEU A  79      41.018  -5.024   4.610  0.80 55.26           C  
ATOM    575  CD2 LEU A  79      40.856  -7.401   3.713  0.80 55.26           C  
ATOM    576  N   SER A  80      38.979  -4.871  -0.588  0.80 38.08           N  
ATOM    577  CA  SER A  80      37.864  -4.431  -1.380  0.80 38.08           C  
ATOM    578  C   SER A  80      37.558  -5.454  -2.436  0.80 38.08           C  
ATOM    579  O   SER A  80      36.405  -5.619  -2.828  0.80 38.08           O  
ATOM    580  CB  SER A  80      38.140  -3.102  -2.104  0.80 38.08           C  
ATOM    581  OG  SER A  80      37.004  -2.721  -2.868  0.80 38.08           O  
ATOM    582  N   SER A  81      38.586  -6.168  -2.930  0.80 46.80           N  
ATOM    583  CA  SER A  81      38.391  -7.119  -3.993  0.80 46.80           C  
ATOM    584  C   SER A  81      37.610  -8.309  -3.515  0.80 46.80           C  
ATOM    585  O   SER A  81      37.045  -9.043  -4.323  0.80 46.80           O  
ATOM    586  CB  SER A  81      39.710  -7.633  -4.607  0.80 46.80           C  
ATOM    587  OG  SER A  81      40.414  -8.436  -3.671  0.80 46.80           O  
ATOM    588  N   LEU A  82      37.533  -8.528  -2.191  0.80 49.09           N  
ATOM    589  CA  LEU A  82      36.883  -9.698  -1.662  0.80 49.09           C  
ATOM    590  C   LEU A  82      35.419  -9.669  -1.962  0.80 49.09           C  
ATOM    591  O   LEU A  82      34.809  -8.612  -2.103  0.80 49.09           O  
ATOM    592  CB  LEU A  82      37.027  -9.826  -0.135  0.80 49.09           C  
ATOM    593  CG  LEU A  82      38.482  -9.983   0.348  0.80 49.09           C  
ATOM    594  CD1 LEU A  82      38.549 -10.100   1.880  0.80 49.09           C  
ATOM    595  CD2 LEU A  82      39.186 -11.147  -0.365  0.80 49.09           C  
ATOM    596  N   THR A  83      34.828 -10.876  -2.083  0.80 97.40           N  
ATOM    597  CA  THR A  83      33.423 -11.029  -2.324  0.80 97.40           C  
ATOM    598  C   THR A  83      32.744 -10.728  -1.030  0.80 97.40           C  
ATOM    599  O   THR A  83      33.381 -10.665   0.020  0.80 97.40           O  
ATOM    600  CB  THR A  83      33.039 -12.426  -2.715  0.80 97.40           C  
ATOM    601  CG2 THR A  83      33.329 -13.362  -1.536  0.80 97.40           C  
ATOM    602  OG1 THR A  83      31.660 -12.487  -3.038  0.80 97.40           O  
ATOM    603  N   GLU A  84      31.417 -10.515  -1.074  0.80 65.94           N  
ATOM    604  CA  GLU A  84      30.699 -10.181   0.118  0.80 65.94           C  
ATOM    605  C   GLU A  84      30.800 -11.328   1.070  0.80 65.94           C  
ATOM    606  O   GLU A  84      30.948 -11.134   2.275  0.80 65.94           O  
ATOM    607  CB  GLU A  84      29.210  -9.903  -0.144  0.80 65.94           C  
ATOM    608  CG  GLU A  84      28.476  -9.411   1.102  0.80 65.94           C  
ATOM    609  CD  GLU A  84      29.091  -8.075   1.491  0.80 65.94           C  
ATOM    610  OE1 GLU A  84      29.714  -7.426   0.608  0.80 65.94           O  
ATOM    611  OE2 GLU A  84      28.953  -7.690   2.682  0.80 65.94           O1-
ATOM    612  N   ALA A  85      30.722 -12.562   0.544  0.80 27.61           N  
ATOM    613  CA  ALA A  85      30.782 -13.729   1.375  0.80 27.61           C  
ATOM    614  C   ALA A  85      32.120 -13.791   2.047  0.80 27.61           C  
ATOM    615  O   ALA A  85      32.211 -14.107   3.232  0.80 27.61           O  
ATOM    616  CB  ALA A  85      30.595 -15.033   0.583  0.80 27.61           C  
ATOM    617  N   GLU A  86      33.198 -13.481   1.303  0.80 47.16           N  
ATOM    618  CA  GLU A  86      34.536 -13.562   1.823  0.80 47.16           C  
ATOM    619  C   GLU A  86      34.719 -12.564   2.929  0.80 47.16           C  
ATOM    620  O   GLU A  86      35.348 -12.864   3.943  0.80 47.16           O  
ATOM    621  CB  GLU A  86      35.598 -13.304   0.741  0.80 47.16           C  
ATOM    622  CG  GLU A  86      35.733 -14.468  -0.247  0.80 47.16           C  
ATOM    623  CD  GLU A  86      36.471 -13.971  -1.482  0.80 47.16           C  
ATOM    624  OE1 GLU A  86      36.824 -12.761  -1.517  0.80 47.16           O  
ATOM    625  OE2 GLU A  86      36.685 -14.794  -2.413  0.80 47.16           O1-
ATOM    626  N   LYS A  87      34.156 -11.353   2.770  0.80 38.34           N  
ATOM    627  CA  LYS A  87      34.303 -10.310   3.748  0.80 38.34           C  
ATOM    628  C   LYS A  87      33.676 -10.749   5.039  0.80 38.34           C  
ATOM    629  O   LYS A  87      34.160 -10.422   6.121  0.80 38.34           O  
ATOM    630  CB  LYS A  87      33.646  -8.990   3.312  0.80 38.34           C  
ATOM    631  CG  LYS A  87      34.405  -8.297   2.176  0.80 38.34           C  
ATOM    632  CD  LYS A  87      33.618  -7.184   1.483  0.80 38.34           C  
ATOM    633  CE  LYS A  87      34.395  -6.502   0.355  0.80 38.34           C  
ATOM    634  NZ  LYS A  87      33.554  -5.469  -0.288  0.80 38.34           N1+
ATOM    635  N   ARG A  88      32.583 -11.523   4.941  0.80 92.28           N  
ATOM    636  CA  ARG A  88      31.803 -11.995   6.051  0.80 92.28           C  
ATOM    637  C   ARG A  88      32.661 -12.846   6.941  0.80 92.28           C  
ATOM    638  O   ARG A  88      32.469 -12.877   8.156  0.80 92.28           O  
ATOM    639  CB  ARG A  88      30.645 -12.886   5.576  0.80 92.28           C  
ATOM    640  CG  ARG A  88      29.663 -12.171   4.648  0.80 92.28           C  
ATOM    641  CD  ARG A  88      28.793 -13.136   3.839  0.80 92.28           C  
ATOM    642  NE  ARG A  88      27.862 -12.322   3.010  0.80 92.28           N  
ATOM    643  CZ  ARG A  88      26.519 -12.407   3.230  0.80 92.28           C  
ATOM    644  NH1 ARG A  88      26.041 -13.267   4.176  0.80 92.28           N1+
ATOM    645  NH2 ARG A  88      25.655 -11.644   2.500  0.80 92.28           N  
ATOM    646  N   LYS A  89      33.613 -13.583   6.343  0.80 76.95           N  
ATOM    647  CA  LYS A  89      34.478 -14.495   7.041  0.80 76.95           C  
ATOM    648  C   LYS A  89      35.341 -13.739   8.012  0.80 76.95           C  
ATOM    649  O   LYS A  89      35.725 -14.271   9.053  0.80 76.95           O  
ATOM    650  CB  LYS A  89      35.410 -15.256   6.087  0.80 76.95           C  
ATOM    651  CG  LYS A  89      34.657 -16.058   5.024  0.80 76.95           C  
ATOM    652  CD  LYS A  89      35.551 -16.537   3.881  0.80 76.95           C  
ATOM    653  CE  LYS A  89      34.777 -17.031   2.659  0.80 76.95           C  
ATOM    654  NZ  LYS A  89      33.800 -18.067   3.060  0.80 76.95           N1+
ATOM    655  N   GLY A  90      35.702 -12.485   7.679  0.80 25.90           N  
ATOM    656  CA  GLY A  90      36.558 -11.717   8.538  0.80 25.90           C  
ATOM    657  C   GLY A  90      37.946 -11.905   8.016  0.80 25.90           C  
ATOM    658  O   GLY A  90      38.186 -12.793   7.200  0.80 25.90           O  
ATOM    659  N   VAL A  91      38.906 -11.073   8.471  0.80 39.07           N  
ATOM    660  CA  VAL A  91      40.244 -11.203   7.960  0.80 39.07           C  
ATOM    661  C   VAL A  91      41.214 -11.171   9.102  0.80 39.07           C  
ATOM    662  O   VAL A  91      40.867 -10.794  10.220  0.80 39.07           O  
ATOM    663  CB  VAL A  91      40.638 -10.104   7.015  0.80 39.07           C  
ATOM    664  CG1 VAL A  91      39.738 -10.179   5.769  0.80 39.07           C  
ATOM    665  CG2 VAL A  91      40.559  -8.762   7.761  0.80 39.07           C  
ATOM    666  N   VAL A  92      42.465 -11.611   8.843  0.80100.94           N  
ATOM    667  CA  VAL A  92      43.475 -11.612   9.864  0.80100.94           C  
ATOM    668  C   VAL A  92      44.801 -11.259   9.246  0.80100.94           C  
ATOM    669  O   VAL A  92      45.037 -11.503   8.063  0.80100.94           O  
ATOM    670  CB  VAL A  92      43.622 -12.944  10.541  0.80100.94           C  
ATOM    671  CG1 VAL A  92      44.076 -13.976   9.495  0.80100.94           C  
ATOM    672  CG2 VAL A  92      44.579 -12.793  11.735  0.80100.94           C  
ATOM    673  N   ALA A  93      45.705 -10.653  10.047  0.80 40.30           N  
ATOM    674  CA  ALA A  93      47.007 -10.277   9.569  0.80 40.30           C  
ATOM    675  C   ALA A  93      47.933 -10.225  10.747  0.80 40.30           C  
ATOM    676  O   ALA A  93      47.498 -10.275  11.897  0.80 40.30           O  
ATOM    677  CB  ALA A  93      47.040  -8.889   8.910  0.80 40.30           C  
ATOM    678  N   CYS A  94      49.256 -10.176  10.481  0.80 47.00           N  
ATOM    679  CA  CYS A  94      50.222 -10.052  11.537  0.80 47.00           C  
ATOM    680  C   CYS A  94      51.213  -9.008  11.122  0.80 47.00           C  
ATOM    681  O   CYS A  94      51.698  -9.017   9.990  0.80 47.00           O  
ATOM    682  CB  CYS A  94      50.991 -11.356  11.806  0.80 47.00           C  
ATOM    683  SG  CYS A  94      51.832 -11.976  10.318  0.80 47.00           S  
ATOM    684  N   SER A  95      51.512  -8.048  12.025  0.80 62.92           N  
ATOM    685  CA  SER A  95      52.489  -7.044  11.713  0.80 62.92           C  
ATOM    686  C   SER A  95      52.775  -6.239  12.944  0.80 62.92           C  
ATOM    687  O   SER A  95      51.947  -6.112  13.845  0.80 62.92           O  
ATOM    688  CB  SER A  95      52.035  -6.054  10.624  0.80 62.92           C  
ATOM    689  OG  SER A  95      53.054  -5.095  10.378  0.80 62.92           O  
ATOM    690  N   ALA A  96      54.029  -5.762  13.015  0.80116.03           N  
ATOM    691  CA  ALA A  96      54.638  -4.880  13.969  0.80116.03           C  
ATOM    692  C   ALA A  96      54.206  -3.458  13.749  0.80116.03           C  
ATOM    693  O   ALA A  96      54.373  -2.633  14.647  0.80116.03           O  
ATOM    694  CB  ALA A  96      56.173  -4.917  13.912  0.80116.03           C  
ATOM    695  N   GLY A  97      53.701  -3.092  12.543  0.80207.33           N  
ATOM    696  CA  GLY A  97      53.390  -1.695  12.423  0.80207.33           C  
ATOM    697  C   GLY A  97      52.747  -1.288  11.123  0.80207.33           C  
ATOM    698  O   GLY A  97      51.529  -1.131  11.095  0.80207.33           O  
ATOM    699  N   ASN A  98      53.479  -1.151  10.007  0.80106.45           N  
ATOM    700  CA  ASN A  98      52.886  -0.530   8.848  0.80106.45           C  
ATOM    701  C   ASN A  98      51.770  -1.348   8.257  0.80106.45           C  
ATOM    702  O   ASN A  98      50.715  -0.817   7.907  0.80106.45           O  
ATOM    703  CB  ASN A  98      53.970  -0.238   7.798  0.80106.45           C  
ATOM    704  CG  ASN A  98      55.002   0.625   8.531  0.80106.45           C  
ATOM    705  ND2 ASN A  98      56.310   0.277   8.399  0.80106.45           N  
ATOM    706  OD1 ASN A  98      54.654   1.564   9.245  0.80106.45           O  
ATOM    707  N   HIS A  99      51.967  -2.670   8.130  0.80 56.58           N  
ATOM    708  CA  HIS A  99      50.966  -3.523   7.547  0.80 56.58           C  
ATOM    709  C   HIS A  99      49.757  -3.551   8.430  0.80 56.58           C  
ATOM    710  O   HIS A  99      48.625  -3.549   7.947  0.80 56.58           O  
ATOM    711  CB  HIS A  99      51.449  -4.972   7.371  0.80 56.58           C  
ATOM    712  CG  HIS A  99      50.455  -5.835   6.653  0.80 56.58           C  
ATOM    713  CD2 HIS A  99      49.653  -6.829   7.122  0.80 56.58           C  
ATOM    714  ND1 HIS A  99      50.192  -5.745   5.304  0.80 56.58           N  
ATOM    715  CE1 HIS A  99      49.251  -6.682   5.026  0.80 56.58           C  
ATOM    716  NE2 HIS A  99      48.893  -7.365   6.098  0.80 56.58           N  
ATOM    717  N   ALA A 100      49.969  -3.581   9.760  0.80 39.73           N  
ATOM    718  CA  ALA A 100      48.870  -3.669  10.678  0.80 39.73           C  
ATOM    719  C   ALA A 100      47.991  -2.468  10.508  0.80 39.73           C  
ATOM    720  O   ALA A 100      46.767  -2.584  10.456  0.80 39.73           O  
ATOM    721  CB  ALA A 100      49.330  -3.701  12.144  0.80 39.73           C  
ATOM    722  N   GLN A 101      48.595  -1.273  10.402  0.80 62.64           N  
ATOM    723  CA  GLN A 101      47.818  -0.078  10.285  0.80 62.64           C  
ATOM    724  C   GLN A 101      47.073  -0.071   8.981  0.80 62.64           C  
ATOM    725  O   GLN A 101      45.916   0.344   8.926  0.80 62.64           O  
ATOM    726  CB  GLN A 101      48.668   1.192  10.431  0.80 62.64           C  
ATOM    727  CG  GLN A 101      49.214   1.363  11.853  0.80 62.64           C  
ATOM    728  CD  GLN A 101      50.040   2.639  11.921  0.80 62.64           C  
ATOM    729  NE2 GLN A 101      51.125   2.615  12.744  0.80 62.64           N  
ATOM    730  OE1 GLN A 101      49.730   3.632  11.266  0.80 62.64           O  
ATOM    731  N   GLY A 102      47.708  -0.538   7.889  0.80 38.00           N  
ATOM    732  CA  GLY A 102      47.055  -0.544   6.605  0.80 38.00           C  
ATOM    733  C   GLY A 102      45.856  -1.443   6.632  0.80 38.00           C  
ATOM    734  O   GLY A 102      44.808  -1.105   6.083  0.80 38.00           O  
ATOM    735  N   VAL A 103      45.988  -2.636   7.240  0.80 50.60           N  
ATOM    736  CA  VAL A 103      44.894  -3.567   7.281  0.80 50.60           C  
ATOM    737  C   VAL A 103      43.790  -3.008   8.128  0.80 50.60           C  
ATOM    738  O   VAL A 103      42.628  -3.022   7.729  0.80 50.60           O  
ATOM    739  CB  VAL A 103      45.290  -4.893   7.868  0.80 50.60           C  
ATOM    740  CG1 VAL A 103      44.039  -5.782   7.971  0.80 50.60           C  
ATOM    741  CG2 VAL A 103      46.411  -5.497   7.005  0.80 50.60           C  
ATOM    742  N   SER A 104      44.132  -2.469   9.316  0.80102.46           N  
ATOM    743  CA  SER A 104      43.133  -2.008  10.246  0.80102.46           C  
ATOM    744  C   SER A 104      42.299  -0.930   9.630  0.80102.46           C  
ATOM    745  O   SER A 104      41.074  -0.959   9.722  0.80102.46           O  
ATOM    746  CB  SER A 104      43.720  -1.399  11.531  0.80102.46           C  
ATOM    747  OG  SER A 104      44.312  -2.409  12.331  0.80102.46           O  
ATOM    748  N   LEU A 105      42.938   0.061   8.993  0.80134.78           N  
ATOM    749  CA  LEU A 105      42.210   1.167   8.438  0.80134.78           C  
ATOM    750  C   LEU A 105      41.323   0.670   7.336  0.80134.78           C  
ATOM    751  O   LEU A 105      40.162   1.065   7.241  0.80134.78           O  
ATOM    752  CB  LEU A 105      43.177   2.242   7.898  0.80134.78           C  
ATOM    753  CG  LEU A 105      42.551   3.577   7.442  0.80134.78           C  
ATOM    754  CD1 LEU A 105      43.647   4.571   7.056  0.80134.78           C  
ATOM    755  CD2 LEU A 105      41.542   3.409   6.300  0.80134.78           C  
ATOM    756  N   SER A 106      41.838  -0.231   6.478  0.80 90.88           N  
ATOM    757  CA  SER A 106      41.058  -0.707   5.372  0.80 90.88           C  
ATOM    758  C   SER A 106      39.838  -1.414   5.881  0.80 90.88           C  
ATOM    759  O   SER A 106      38.768  -1.305   5.286  0.80 90.88           O  
ATOM    760  CB  SER A 106      41.859  -1.621   4.425  0.80 90.88           C  
ATOM    761  OG  SER A 106      42.450  -2.694   5.138  0.80 90.88           O  
ATOM    762  N   CYS A 107      39.953  -2.141   7.007  0.80 33.15           N  
ATOM    763  CA  CYS A 107      38.818  -2.830   7.558  0.80 33.15           C  
ATOM    764  C   CYS A 107      37.788  -1.812   7.941  0.80 33.15           C  
ATOM    765  O   CYS A 107      36.595  -2.013   7.720  0.80 33.15           O  
ATOM    766  CB  CYS A 107      39.157  -3.637   8.824  0.80 33.15           C  
ATOM    767  SG  CYS A 107      40.247  -5.049   8.480  0.80 33.15           S  
ATOM    768  N   ALA A 108      38.228  -0.681   8.529  0.80 36.14           N  
ATOM    769  CA  ALA A 108      37.323   0.345   8.968  0.80 36.14           C  
ATOM    770  C   ALA A 108      36.586   0.906   7.792  0.80 36.14           C  
ATOM    771  O   ALA A 108      35.370   1.082   7.834  0.80 36.14           O  
ATOM    772  CB  ALA A 108      38.059   1.539   9.598  0.80 36.14           C  
ATOM    773  N   MET A 109      37.314   1.197   6.700  0.80 54.82           N  
ATOM    774  CA  MET A 109      36.704   1.820   5.561  0.80 54.82           C  
ATOM    775  C   MET A 109      35.681   0.901   4.964  0.80 54.82           C  
ATOM    776  O   MET A 109      34.595   1.327   4.574  0.80 54.82           O  
ATOM    777  CB  MET A 109      37.722   2.138   4.454  0.80 54.82           C  
ATOM    778  CG  MET A 109      38.776   3.165   4.872  0.80 54.82           C  
ATOM    779  SD  MET A 109      40.047   3.499   3.616  0.80 54.82           S  
ATOM    780  CE  MET A 109      38.957   4.456   2.523  0.80 54.82           C  
ATOM    781  N   LEU A 110      36.048  -0.383   4.836  0.80 92.53           N  
ATOM    782  CA  LEU A 110      35.276  -1.442   4.250  0.80 92.53           C  
ATOM    783  C   LEU A 110      34.175  -1.975   5.123  0.80 92.53           C  
ATOM    784  O   LEU A 110      33.223  -2.560   4.610  0.80 92.53           O  
ATOM    785  CB  LEU A 110      36.164  -2.596   3.763  0.80 92.53           C  
ATOM    786  CG  LEU A 110      37.038  -2.166   2.567  0.80 92.53           C  
ATOM    787  CD1 LEU A 110      37.932  -3.309   2.066  0.80 92.53           C  
ATOM    788  CD2 LEU A 110      36.173  -1.563   1.447  0.80 92.53           C  
ATOM    789  N   GLY A 111      34.291  -1.866   6.464  0.80 30.19           N  
ATOM    790  CA  GLY A 111      33.258  -2.409   7.306  0.80 30.19           C  
ATOM    791  C   GLY A 111      33.509  -3.878   7.469  0.80 30.19           C  
ATOM    792  O   GLY A 111      32.578  -4.660   7.650  0.80 30.19           O  
ATOM    793  N   ILE A 112      34.793  -4.284   7.412  0.80 49.28           N  
ATOM    794  CA  ILE A 112      35.158  -5.669   7.516  0.80 49.28           C  
ATOM    795  C   ILE A 112      35.761  -5.913   8.867  0.80 49.28           C  
ATOM    796  O   ILE A 112      36.464  -5.062   9.410  0.80 49.28           O  
ATOM    797  CB  ILE A 112      36.172  -6.092   6.493  0.80 49.28           C  
ATOM    798  CG1 ILE A 112      35.596  -5.925   5.078  0.80 49.28           C  
ATOM    799  CG2 ILE A 112      36.615  -7.528   6.814  0.80 49.28           C  
ATOM    800  CD1 ILE A 112      36.647  -6.065   3.980  0.80 49.28           C  
ATOM    801  N   ASP A 113      35.461  -7.092   9.454  0.80 57.05           N  
ATOM    802  CA  ASP A 113      35.949  -7.485  10.750  0.80 57.05           C  
ATOM    803  C   ASP A 113      37.363  -7.955  10.594  0.80 57.05           C  
ATOM    804  O   ASP A 113      37.634  -8.894   9.843  0.80 57.05           O  
ATOM    805  CB  ASP A 113      35.132  -8.642  11.368  0.80 57.05           C  
ATOM    806  CG  ASP A 113      35.613  -8.972  12.782  0.80 57.05           C  
ATOM    807  OD1 ASP A 113      36.841  -9.166  12.988  0.80 57.05           O  
ATOM    808  OD2 ASP A 113      34.738  -9.040  13.687  0.80 57.05           O1-
ATOM    809  N   GLY A 114      38.306  -7.329  11.336  0.80 32.39           N  
ATOM    810  CA  GLY A 114      39.686  -7.703  11.190  0.80 32.39           C  
ATOM    811  C   GLY A 114      40.312  -7.971  12.527  0.80 32.39           C  
ATOM    812  O   GLY A 114      39.961  -7.363  13.539  0.80 32.39           O  
ATOM    813  N   LYS A 115      41.282  -8.912  12.542  0.80120.79           N  
ATOM    814  CA  LYS A 115      42.019  -9.268  13.723  0.80120.79           C  
ATOM    815  C   LYS A 115      43.471  -9.137  13.352  0.80120.79           C  
ATOM    816  O   LYS A 115      43.911  -9.722  12.364  0.80120.79           O  
ATOM    817  CB  LYS A 115      41.775 -10.729  14.141  0.80120.79           C  
ATOM    818  CG  LYS A 115      42.200 -11.068  15.571  0.80120.79           C  
ATOM    819  CD  LYS A 115      41.743 -12.459  16.017  0.80120.79           C  
ATOM    820  CE  LYS A 115      40.234 -12.686  15.902  0.80120.79           C  
ATOM    821  NZ  LYS A 115      39.539 -12.160  17.095  0.80120.79           N1+
ATOM    822  N   VAL A 116      44.260  -8.360  14.128  0.80 43.00           N  
ATOM    823  CA  VAL A 116      45.646  -8.179  13.784  0.80 43.00           C  
ATOM    824  C   VAL A 116      46.499  -8.657  14.921  0.80 43.00           C  
ATOM    825  O   VAL A 116      46.316  -8.246  16.066  0.80 43.00           O  
ATOM    826  CB  VAL A 116      46.009  -6.742  13.536  0.80 43.00           C  
ATOM    827  CG1 VAL A 116      47.520  -6.649  13.273  0.80 43.00           C  
ATOM    828  CG2 VAL A 116      45.141  -6.203  12.388  0.80 43.00           C  
ATOM    829  N   VAL A 117      47.485  -9.529  14.617  0.80 44.18           N  
ATOM    830  CA  VAL A 117      48.347 -10.061  15.637  0.80 44.18           C  
ATOM    831  C   VAL A 117      49.628  -9.282  15.605  0.80 44.18           C  
ATOM    832  O   VAL A 117      50.276  -9.172  14.567  0.80 44.18           O  
ATOM    833  CB  VAL A 117      48.693 -11.509  15.425  0.80 44.18           C  
ATOM    834  CG1 VAL A 117      49.634 -11.966  16.552  0.80 44.18           C  
ATOM    835  CG2 VAL A 117      47.388 -12.316  15.337  0.80 44.18           C  
ATOM    836  N   MET A 118      50.023  -8.720  16.766  0.80 49.88           N  
ATOM    837  CA  MET A 118      51.223  -7.932  16.847  0.80 49.88           C  
ATOM    838  C   MET A 118      52.093  -8.544  17.903  0.80 49.88           C  
ATOM    839  O   MET A 118      51.600  -9.130  18.866  0.80 49.88           O  
ATOM    840  CB  MET A 118      50.943  -6.477  17.264  0.80 49.88           C  
ATOM    841  CG  MET A 118      50.014  -5.754  16.286  0.80 49.88           C  
ATOM    842  SD  MET A 118      49.629  -4.029  16.715  0.80 49.88           S  
ATOM    843  CE  MET A 118      51.252  -3.373  16.232  0.80 49.88           C  
ATOM    844  N   PRO A 119      53.384  -8.442  17.742  0.80153.28           N  
ATOM    845  CA  PRO A 119      54.272  -9.013  18.719  0.80153.28           C  
ATOM    846  C   PRO A 119      54.254  -8.186  19.956  0.80153.28           C  
ATOM    847  O   PRO A 119      54.043  -6.977  19.865  0.80153.28           O  
ATOM    848  CB  PRO A 119      55.648  -9.060  18.061  0.80153.28           C  
ATOM    849  CG  PRO A 119      55.333  -9.132  16.557  0.80153.28           C  
ATOM    850  CD  PRO A 119      53.979  -8.416  16.415  0.80153.28           C  
ATOM    851  N   LYS A 120      54.466  -8.812  21.127  0.80109.49           N  
ATOM    852  CA  LYS A 120      54.540  -8.028  22.317  0.80109.49           C  
ATOM    853  C   LYS A 120      55.801  -7.239  22.198  0.80109.49           C  
ATOM    854  O   LYS A 120      56.811  -7.743  21.708  0.80109.49           O  
ATOM    855  CB  LYS A 120      54.617  -8.856  23.609  0.80109.49           C  
ATOM    856  CG  LYS A 120      53.297  -9.536  23.977  1.00109.49           C  
ATOM    857  CD  LYS A 120      52.166  -8.544  24.262  1.00109.49           C  
ATOM    858  CE  LYS A 120      52.318  -7.814  25.597  1.00109.49           C  
ATOM    859  NZ  LYS A 120      51.270  -6.776  25.729  1.00109.49           N1+
ATOM    860  N   GLY A 121      55.774  -5.967  22.633  0.80 23.78           N  
ATOM    861  CA  GLY A 121      56.969  -5.182  22.558  0.80 23.78           C  
ATOM    862  C   GLY A 121      57.004  -4.417  21.273  0.80 23.78           C  
ATOM    863  O   GLY A 121      58.023  -3.812  20.947  0.80 23.78           O  
ATOM    864  N   ALA A 122      55.907  -4.436  20.492  0.80 45.03           N  
ATOM    865  CA  ALA A 122      55.890  -3.623  19.309  0.80 45.03           C  
ATOM    866  C   ALA A 122      55.778  -2.220  19.822  0.80 45.03           C  
ATOM    867  O   ALA A 122      55.333  -2.033  20.951  0.80 45.03           O  
ATOM    868  CB  ALA A 122      54.688  -3.895  18.386  0.80 45.03           C  
ATOM    869  N   PRO A 123      56.148  -1.213  19.072  0.80 78.03           N  
ATOM    870  CA  PRO A 123      56.108   0.120  19.607  0.80 78.03           C  
ATOM    871  C   PRO A 123      54.714   0.470  20.015  0.80 78.03           C  
ATOM    872  O   PRO A 123      53.775   0.132  19.297  0.80 78.03           O  
ATOM    873  CB  PRO A 123      56.725   1.010  18.529  0.80 78.03           C  
ATOM    874  CG  PRO A 123      57.710   0.065  17.811  0.80 78.03           C  
ATOM    875  CD  PRO A 123      57.101  -1.341  17.982  0.80 78.03           C  
ATOM    876  N   LYS A 124      54.568   1.157  21.164  0.80 97.01           N  
ATOM    877  CA  LYS A 124      53.287   1.465  21.734  0.80 97.01           C  
ATOM    878  C   LYS A 124      52.512   2.341  20.809  0.80 97.01           C  
ATOM    879  O   LYS A 124      51.292   2.219  20.707  0.80 97.01           O  
ATOM    880  CB  LYS A 124      53.390   2.166  23.098  0.80 97.01           C  
ATOM    881  CG  LYS A 124      53.778   1.206  24.224  1.00 97.01           C  
ATOM    882  CD  LYS A 124      55.182   0.620  24.077  1.00 97.01           C  
ATOM    883  CE  LYS A 124      55.505  -0.455  25.115  1.00 97.01           C  
ATOM    884  NZ  LYS A 124      54.753  -1.691  24.804  1.00 97.01           N1+
ATOM    885  N   SER A 125      53.196   3.264  20.116  0.80 77.04           N  
ATOM    886  CA  SER A 125      52.521   4.163  19.227  0.80 77.04           C  
ATOM    887  C   SER A 125      51.875   3.362  18.138  0.80 77.04           C  
ATOM    888  O   SER A 125      50.747   3.644  17.734  0.80 77.04           O  
ATOM    889  CB  SER A 125      53.500   5.114  18.524  0.80 77.04           C  
ATOM    890  OG  SER A 125      54.279   5.800  19.490  0.80 77.04           O  
ATOM    891  N   LYS A 126      52.597   2.349  17.626  0.80128.81           N  
ATOM    892  CA  LYS A 126      52.125   1.544  16.534  0.80128.81           C  
ATOM    893  C   LYS A 126      50.918   0.764  16.967  0.80128.81           C  
ATOM    894  O   LYS A 126      49.921   0.694  16.248  0.80128.81           O  
ATOM    895  CB  LYS A 126      53.163   0.499  16.084  0.80128.81           C  
ATOM    896  CG  LYS A 126      54.554   1.058  15.769  0.80128.81           C  
ATOM    897  CD  LYS A 126      54.598   2.105  14.656  0.80128.81           C  
ATOM    898  CE  LYS A 126      56.010   2.622  14.367  0.80128.81           C  
ATOM    899  NZ  LYS A 126      56.746   1.648  13.527  0.80128.81           N1+
ATOM    900  N   VAL A 127      50.986   0.147  18.165  0.80 30.69           N  
ATOM    901  CA  VAL A 127      49.904  -0.660  18.654  0.80 30.69           C  
ATOM    902  C   VAL A 127      48.705   0.213  18.839  0.80 30.69           C  
ATOM    903  O   VAL A 127      47.591  -0.164  18.482  0.80 30.69           O  
ATOM    904  CB  VAL A 127      50.186  -1.283  19.991  0.80 30.69           C  
ATOM    905  CG1 VAL A 127      48.920  -2.024  20.459  0.80 30.69           C  
ATOM    906  CG2 VAL A 127      51.424  -2.186  19.868  0.80 30.69           C  
ATOM    907  N   ALA A 128      48.914   1.414  19.408  0.80 24.53           N  
ATOM    908  CA  ALA A 128      47.826   2.307  19.683  0.80 24.53           C  
ATOM    909  C   ALA A 128      47.171   2.691  18.395  0.80 24.53           C  
ATOM    910  O   ALA A 128      45.946   2.718  18.293  0.80 24.53           O  
ATOM    911  CB  ALA A 128      48.278   3.608  20.368  0.80 24.53           C  
ATOM    912  N   ALA A 129      47.983   2.973  17.361  0.80 32.46           N  
ATOM    913  CA  ALA A 129      47.463   3.422  16.101  0.80 32.46           C  
ATOM    914  C   ALA A 129      46.576   2.368  15.508  0.80 32.46           C  
ATOM    915  O   ALA A 129      45.521   2.675  14.957  0.80 32.46           O  
ATOM    916  CB  ALA A 129      48.571   3.728  15.079  0.80 32.46           C  
ATOM    917  N   THR A 130      46.982   1.090  15.606  0.80 40.54           N  
ATOM    918  CA  THR A 130      46.245  -0.003  15.031  0.80 40.54           C  
ATOM    919  C   THR A 130      44.916  -0.152  15.718  0.80 40.54           C  
ATOM    920  O   THR A 130      43.911  -0.456  15.078  0.80 40.54           O  
ATOM    921  CB  THR A 130      46.981  -1.307  15.167  0.80 40.54           C  
ATOM    922  CG2 THR A 130      46.150  -2.429  14.519  0.80 40.54           C  
ATOM    923  OG1 THR A 130      48.251  -1.214  14.538  0.80 40.54           O  
ATOM    924  N   CYS A 131      44.886   0.022  17.053  0.80 36.52           N  
ATOM    925  CA  CYS A 131      43.684  -0.127  17.829  0.80 36.52           C  
ATOM    926  C   CYS A 131      42.701   0.954  17.497  0.80 36.52           C  
ATOM    927  O   CYS A 131      41.494   0.719  17.455  0.80 36.52           O  
ATOM    928  CB  CYS A 131      43.941  -0.066  19.345  0.80 36.52           C  
ATOM    929  SG  CYS A 131      44.925  -1.473  19.944  0.80 36.52           S  
ATOM    930  N   ASP A 132      43.197   2.176  17.238  0.80 41.90           N  
ATOM    931  CA  ASP A 132      42.335   3.303  17.037  0.80 41.90           C  
ATOM    932  C   ASP A 132      41.426   3.075  15.866  0.80 41.90           C  
ATOM    933  O   ASP A 132      40.250   3.432  15.931  0.80 41.90           O  
ATOM    934  CB  ASP A 132      43.110   4.597  16.742  0.80 41.90           C  
ATOM    935  CG  ASP A 132      43.855   5.012  18.003  0.80 41.90           C  
ATOM    936  OD1 ASP A 132      43.494   4.509  19.101  0.80 41.90           O  
ATOM    937  OD2 ASP A 132      44.798   5.839  17.883  0.80 41.90           O1-
ATOM    938  N   TYR A 133      41.941   2.487  14.764  0.80177.89           N  
ATOM    939  CA  TYR A 133      41.141   2.386  13.573  0.80177.89           C  
ATOM    940  C   TYR A 133      39.927   1.518  13.759  0.80177.89           C  
ATOM    941  O   TYR A 133      38.807   2.023  13.685  0.80177.89           O  
ATOM    942  CB  TYR A 133      41.883   1.750  12.379  0.80177.89           C  
ATOM    943  CG  TYR A 133      43.085   2.550  12.010  0.80177.89           C  
ATOM    944  CD1 TYR A 133      42.995   3.612  11.139  0.80177.89           C  
ATOM    945  CD2 TYR A 133      44.313   2.231  12.536  0.80177.89           C  
ATOM    946  CE1 TYR A 133      44.113   4.342  10.804  0.80177.89           C  
ATOM    947  CE2 TYR A 133      45.435   2.953  12.206  0.80177.89           C  
ATOM    948  CZ  TYR A 133      45.337   4.013  11.338  0.80177.89           C  
ATOM    949  OH  TYR A 133      46.484   4.760  10.996  0.80177.89           O  
ATOM    950  N   SER A 134      40.109   0.215  14.090  0.80199.37           N  
ATOM    951  CA  SER A 134      38.962  -0.656  14.087  0.80199.37           C  
ATOM    952  C   SER A 134      39.312  -2.010  14.628  0.80199.37           C  
ATOM    953  O   SER A 134      38.795  -2.440  15.656  0.80199.37           O  
ATOM    954  CB  SER A 134      38.449  -0.970  12.676  0.80199.37           C  
ATOM    955  OG  SER A 134      38.005   0.210  12.036  0.80199.37           O  
ATOM    956  N   ALA A 135      40.194  -2.723  13.899  0.80 69.76           N  
ATOM    957  CA  ALA A 135      40.483  -4.116  14.107  0.80 69.76           C  
ATOM    958  C   ALA A 135      40.894  -4.444  15.507  0.80 69.76           C  
ATOM    959  O   ALA A 135      41.403  -3.609  16.255  0.80 69.76           O  
ATOM    960  CB  ALA A 135      41.578  -4.657  13.171  0.80 69.76           C  
ATOM    961  N   GLU A 136      40.611  -5.705  15.904  0.80 44.15           N  
ATOM    962  CA  GLU A 136      41.006  -6.209  17.187  0.80 44.15           C  
ATOM    963  C   GLU A 136      42.473  -6.490  17.126  0.80 44.15           C  
ATOM    964  O   GLU A 136      42.968  -7.060  16.154  0.80 44.15           O  
ATOM    965  CB  GLU A 136      40.317  -7.528  17.578  0.80 44.15           C  
ATOM    966  CG  GLU A 136      40.755  -8.059  18.944  0.80 44.15           C  
ATOM    967  CD  GLU A 136      40.006  -9.357  19.206  0.80 44.15           C  
ATOM    968  OE1 GLU A 136      39.053  -9.655  18.438  0.80 44.15           O  
ATOM    969  OE2 GLU A 136      40.377 -10.069  20.178  0.80 44.15           O1-
ATOM    970  N   VAL A 137      43.207  -6.104  18.187  0.80 36.29           N  
ATOM    971  CA  VAL A 137      44.621  -6.333  18.206  0.80 36.29           C  
ATOM    972  C   VAL A 137      44.899  -7.428  19.182  0.80 36.29           C  
ATOM    973  O   VAL A 137      44.443  -7.390  20.325  0.80 36.29           O  
ATOM    974  CB  VAL A 137      45.410  -5.135  18.653  0.80 36.29           C  
ATOM    975  CG1 VAL A 137      46.885  -5.543  18.800  0.80 36.29           C  
ATOM    976  CG2 VAL A 137      45.182  -3.993  17.651  0.80 36.29           C  
ATOM    977  N   VAL A 138      45.656  -8.450  18.739  0.80 45.92           N  
ATOM    978  CA  VAL A 138      46.020  -9.530  19.610  0.80 45.92           C  
ATOM    979  C   VAL A 138      47.504  -9.457  19.773  0.80 45.92           C  
ATOM    980  O   VAL A 138      48.251  -9.540  18.799  0.80 45.92           O  
ATOM    981  CB  VAL A 138      45.690 -10.881  19.044  0.80 45.92           C  
ATOM    982  CG1 VAL A 138      46.205 -11.963  20.009  0.80 45.92           C  
ATOM    983  CG2 VAL A 138      44.174 -10.943  18.786  0.80 45.92           C  
ATOM    984  N   LEU A 139      47.983  -9.296  21.020  0.80 96.39           N  
ATOM    985  CA  LEU A 139      49.403  -9.216  21.177  0.80 96.39           C  
ATOM    986  C   LEU A 139      49.894 -10.554  21.611  0.80 96.39           C  
ATOM    987  O   LEU A 139      49.384 -11.140  22.565  0.80 96.39           O  
ATOM    988  CB  LEU A 139      49.864  -8.122  22.151  0.80 96.39           C  
ATOM    989  CG  LEU A 139      49.516  -6.723  21.608  0.80 96.39           C  
ATOM    990  CD1 LEU A 139      47.997  -6.495  21.575  0.80 96.39           C  
ATOM    991  CD2 LEU A 139      50.282  -5.613  22.338  0.80 96.39           C  
ATOM    992  N   HIS A 140      50.888 -11.090  20.873  0.80 57.95           N  
ATOM    993  CA  HIS A 140      51.388 -12.394  21.187  0.80 57.95           C  
ATOM    994  C   HIS A 140      52.754 -12.577  20.596  0.80 57.95           C  
ATOM    995  O   HIS A 140      53.009 -12.207  19.451  0.80 57.95           O  
ATOM    996  CB  HIS A 140      50.494 -13.507  20.610  0.80 57.95           C  
ATOM    997  CG  HIS A 140      50.982 -14.898  20.886  0.80 57.95           C  
ATOM    998  CD2 HIS A 140      51.736 -15.723  20.110  0.80 57.95           C  
ATOM    999  ND1 HIS A 140      50.711 -15.606  22.035  0.80 57.95           N  
ATOM   1000  CE1 HIS A 140      51.311 -16.815  21.898  0.80 57.95           C  
ATOM   1001  NE2 HIS A 140      51.946 -16.932  20.745  0.80 57.95           N  
ATOM   1002  N   GLY A 141      53.684 -13.141  21.394  0.80 43.54           N  
ATOM   1003  CA  GLY A 141      54.968 -13.538  20.886  0.80 43.54           C  
ATOM   1004  C   GLY A 141      55.984 -12.439  20.937  0.80 43.54           C  
ATOM   1005  O   GLY A 141      55.673 -11.249  20.976  0.80 43.54           O  
ATOM   1006  N   ASP A 142      57.253 -12.886  21.011  0.80127.02           N  
ATOM   1007  CA  ASP A 142      58.486 -12.148  20.990  0.80127.02           C  
ATOM   1008  C   ASP A 142      58.915 -11.810  19.587  0.80127.02           C  
ATOM   1009  O   ASP A 142      59.721 -10.900  19.388  0.80127.02           O  
ATOM   1010  CB  ASP A 142      59.629 -12.942  21.658  0.80127.02           C  
ATOM   1011  CG  ASP A 142      60.926 -12.142  21.632  1.00127.02           C  
ATOM   1012  OD1 ASP A 142      61.597 -12.121  20.566  1.00127.02           O  
ATOM   1013  OD2 ASP A 142      61.260 -11.537  22.685  1.00127.02           O1-
ATOM   1014  N   ASN A 143      58.453 -12.580  18.578  0.80 70.79           N  
ATOM   1015  CA  ASN A 143      58.971 -12.361  17.253  0.80 70.79           C  
ATOM   1016  C   ASN A 143      57.904 -12.545  16.212  0.80 70.79           C  
ATOM   1017  O   ASN A 143      56.746 -12.829  16.511  0.80 70.79           O  
ATOM   1018  CB  ASN A 143      60.127 -13.318  16.917  0.80 70.79           C  
ATOM   1019  CG  ASN A 143      59.609 -14.741  17.075  0.80 70.79           C  
ATOM   1020  ND2 ASN A 143      60.050 -15.424  18.164  0.80 70.79           N  
ATOM   1021  OD1 ASN A 143      58.833 -15.231  16.256  0.80 70.79           O  
ATOM   1022  N   PHE A 144      58.309 -12.348  14.938  0.80 52.10           N  
ATOM   1023  CA  PHE A 144      57.485 -12.421  13.763  0.80 52.10           C  
ATOM   1024  C   PHE A 144      56.964 -13.817  13.581  0.80 52.10           C  
ATOM   1025  O   PHE A 144      55.774 -14.018  13.338  0.80 52.10           O  
ATOM   1026  CB  PHE A 144      58.292 -12.039  12.506  0.80 52.10           C  
ATOM   1027  CG  PHE A 144      57.421 -12.118  11.303  0.80 52.10           C  
ATOM   1028  CD1 PHE A 144      56.554 -11.095  10.992  0.80 52.10           C  
ATOM   1029  CD2 PHE A 144      57.485 -13.213  10.473  0.80 52.10           C  
ATOM   1030  CE1 PHE A 144      55.757 -11.174   9.873  0.80 52.10           C  
ATOM   1031  CE2 PHE A 144      56.692 -13.296   9.355  0.80 52.10           C  
ATOM   1032  CZ  PHE A 144      55.823 -12.275   9.054  0.80 52.10           C  
ATOM   1033  N   ASN A 145      57.839 -14.826  13.732  0.80 76.00           N  
ATOM   1034  CA  ASN A 145      57.442 -16.184  13.498  0.80 76.00           C  
ATOM   1035  C   ASN A 145      56.315 -16.514  14.421  0.80 76.00           C  
ATOM   1036  O   ASN A 145      55.381 -17.218  14.042  0.80 76.00           O  
ATOM   1037  CB  ASN A 145      58.567 -17.195  13.775  0.80 76.00           C  
ATOM   1038  CG  ASN A 145      58.085 -18.562  13.314  0.80 76.00           C  
ATOM   1039  ND2 ASN A 145      58.547 -19.638  14.008  0.80 76.00           N  
ATOM   1040  OD1 ASN A 145      57.308 -18.671  12.368  0.80 76.00           O  
ATOM   1041  N   ASP A 146      56.383 -16.014  15.668  0.80 30.48           N  
ATOM   1042  CA  ASP A 146      55.378 -16.299  16.650  0.80 30.48           C  
ATOM   1043  C   ASP A 146      54.054 -15.744  16.210  0.80 30.48           C  
ATOM   1044  O   ASP A 146      53.024 -16.392  16.391  0.80 30.48           O  
ATOM   1045  CB  ASP A 146      55.711 -15.697  18.023  0.80 30.48           C  
ATOM   1046  CG  ASP A 146      56.892 -16.472  18.591  0.80 30.48           C  
ATOM   1047  OD1 ASP A 146      57.149 -17.603  18.099  0.80 30.48           O  
ATOM   1048  OD2 ASP A 146      57.552 -15.945  19.526  0.80 30.48           O1-
ATOM   1049  N   THR A 147      54.037 -14.528  15.628  0.80 35.40           N  
ATOM   1050  CA  THR A 147      52.802 -13.919  15.213  0.80 35.40           C  
ATOM   1051  C   THR A 147      52.216 -14.715  14.092  0.80 35.40           C  
ATOM   1052  O   THR A 147      50.998 -14.854  13.990  0.80 35.40           O  
ATOM   1053  CB  THR A 147      52.954 -12.501  14.739  0.80 35.40           C  
ATOM   1054  CG2 THR A 147      53.614 -11.681  15.860  0.80 35.40           C  
ATOM   1055  OG1 THR A 147      53.744 -12.445  13.561  0.80 35.40           O  
ATOM   1056  N   ILE A 148      53.079 -15.240  13.202  0.80 82.32           N  
ATOM   1057  CA  ILE A 148      52.632 -16.023  12.085  0.80 82.32           C  
ATOM   1058  C   ILE A 148      51.959 -17.250  12.612  0.80 82.32           C  
ATOM   1059  O   ILE A 148      50.922 -17.666  12.100  0.80 82.32           O  
ATOM   1060  CB  ILE A 148      53.753 -16.460  11.188  0.80 82.32           C  
ATOM   1061  CG1 ILE A 148      54.424 -15.242  10.533  0.80 82.32           C  
ATOM   1062  CG2 ILE A 148      53.175 -17.454  10.165  0.80 82.32           C  
ATOM   1063  CD1 ILE A 148      53.486 -14.467   9.609  0.80 82.32           C  
ATOM   1064  N   ALA A 149      52.539 -17.866  13.658  0.80 22.44           N  
ATOM   1065  CA  ALA A 149      51.981 -19.070  14.204  0.80 22.44           C  
ATOM   1066  C   ALA A 149      50.606 -18.789  14.730  0.80 22.44           C  
ATOM   1067  O   ALA A 149      49.687 -19.583  14.535  0.80 22.44           O  
ATOM   1068  CB  ALA A 149      52.814 -19.638  15.367  0.80 22.44           C  
ATOM   1069  N   LYS A 150      50.424 -17.646  15.416  0.80 80.94           N  
ATOM   1070  CA  LYS A 150      49.148 -17.315  15.986  0.80 80.94           C  
ATOM   1071  C   LYS A 150      48.160 -17.105  14.883  0.80 80.94           C  
ATOM   1072  O   LYS A 150      46.996 -17.489  14.994  0.80 80.94           O  
ATOM   1073  CB  LYS A 150      49.192 -16.047  16.857  0.80 80.94           C  
ATOM   1074  CG  LYS A 150      47.956 -15.894  17.745  0.80 80.94           C  
ATOM   1075  CD  LYS A 150      47.839 -17.006  18.789  0.80 80.94           C  
ATOM   1076  CE  LYS A 150      46.619 -16.883  19.702  0.80 80.94           C  
ATOM   1077  NZ  LYS A 150      46.512 -18.084  20.561  0.80 80.94           N1+
ATOM   1078  N   VAL A 151      48.604 -16.481  13.777  0.80 29.39           N  
ATOM   1079  CA  VAL A 151      47.732 -16.230  12.666  0.80 29.39           C  
ATOM   1080  C   VAL A 151      47.245 -17.548  12.139  0.80 29.39           C  
ATOM   1081  O   VAL A 151      46.060 -17.709  11.855  0.80 29.39           O  
ATOM   1082  CB  VAL A 151      48.430 -15.521  11.540  0.80 29.39           C  
ATOM   1083  CG1 VAL A 151      47.467 -15.412  10.346  0.80 29.39           C  
ATOM   1084  CG2 VAL A 151      48.939 -14.164  12.057  0.80 29.39           C  
ATOM   1085  N   SER A 152      48.149 -18.540  12.017  0.80 28.84           N  
ATOM   1086  CA  SER A 152      47.767 -19.803  11.452  0.80 28.84           C  
ATOM   1087  C   SER A 152      46.725 -20.439  12.318  0.80 28.84           C  
ATOM   1088  O   SER A 152      45.818 -21.102  11.818  0.80 28.84           O  
ATOM   1089  CB  SER A 152      48.938 -20.793  11.297  0.80 28.84           C  
ATOM   1090  OG  SER A 152      49.408 -21.220  12.567  0.80 28.84           O  
ATOM   1091  N   GLU A 153      46.834 -20.264  13.647  0.80 38.67           N  
ATOM   1092  CA  GLU A 153      45.881 -20.842  14.552  0.80 38.67           C  
ATOM   1093  C   GLU A 153      44.542 -20.193  14.353  0.80 38.67           C  
ATOM   1094  O   GLU A 153      43.514 -20.868  14.307  0.80 38.67           O  
ATOM   1095  CB  GLU A 153      46.300 -20.648  16.017  0.80 38.67           C  
ATOM   1096  CG  GLU A 153      45.486 -21.463  17.020  0.80 38.67           C  
ATOM   1097  CD  GLU A 153      46.125 -21.243  18.381  0.80 38.67           C  
ATOM   1098  OE1 GLU A 153      46.844 -20.219  18.529  0.80 38.67           O  
ATOM   1099  OE2 GLU A 153      45.911 -22.092  19.287  0.80 38.67           O1-
ATOM   1100  N   ILE A 154      44.529 -18.853  14.212  0.80 42.00           N  
ATOM   1101  CA  ILE A 154      43.316 -18.095  14.066  0.80 42.00           C  
ATOM   1102  C   ILE A 154      42.636 -18.477  12.788  0.80 42.00           C  
ATOM   1103  O   ILE A 154      41.414 -18.602  12.743  0.80 42.00           O  
ATOM   1104  CB  ILE A 154      43.559 -16.613  14.043  0.80 42.00           C  
ATOM   1105  CG1 ILE A 154      44.142 -16.154  15.391  0.80 42.00           C  
ATOM   1106  CG2 ILE A 154      42.243 -15.914  13.671  0.80 42.00           C  
ATOM   1107  CD1 ILE A 154      44.663 -14.718  15.376  0.80 42.00           C  
ATOM   1108  N   VAL A 155      43.411 -18.655  11.704  0.80 29.00           N  
ATOM   1109  CA  VAL A 155      42.818 -18.988  10.443  0.80 29.00           C  
ATOM   1110  C   VAL A 155      42.121 -20.310  10.552  0.80 29.00           C  
ATOM   1111  O   VAL A 155      40.983 -20.453  10.107  0.80 29.00           O  
ATOM   1112  CB  VAL A 155      43.827 -19.097   9.337  0.80 29.00           C  
ATOM   1113  CG1 VAL A 155      43.106 -19.568   8.063  0.80 29.00           C  
ATOM   1114  CG2 VAL A 155      44.541 -17.742   9.187  0.80 29.00           C  
ATOM   1115  N   GLU A 156      42.779 -21.314  11.157  0.80 74.70           N  
ATOM   1116  CA  GLU A 156      42.186 -22.620  11.211  0.80 74.70           C  
ATOM   1117  C   GLU A 156      40.938 -22.597  12.036  0.80 74.70           C  
ATOM   1118  O   GLU A 156      39.899 -23.100  11.608  0.80 74.70           O  
ATOM   1119  CB  GLU A 156      43.120 -23.669  11.836  0.80 74.70           C  
ATOM   1120  CG  GLU A 156      44.361 -23.957  10.991  0.80 74.70           C  
ATOM   1121  CD  GLU A 156      43.896 -24.613   9.699  0.80 74.70           C  
ATOM   1122  OE1 GLU A 156      43.131 -25.611   9.783  0.80 74.70           O  
ATOM   1123  OE2 GLU A 156      44.294 -24.119   8.612  0.80 74.70           O1-
ATOM   1124  N   THR A 157      41.007 -22.029  13.255  0.80 47.88           N  
ATOM   1125  CA  THR A 157      39.857 -22.056  14.110  0.80 47.88           C  
ATOM   1126  C   THR A 157      38.745 -21.188  13.585  0.80 47.88           C  
ATOM   1127  O   THR A 157      37.626 -21.658  13.382  0.80 47.88           O  
ATOM   1128  CB  THR A 157      40.170 -21.595  15.506  0.80 47.88           C  
ATOM   1129  CG2 THR A 157      41.273 -22.497  16.089  0.80 47.88           C  
ATOM   1130  OG1 THR A 157      40.607 -20.244  15.495  0.80 47.88           O  
ATOM   1131  N   GLU A 158      39.044 -19.889  13.368  0.80 77.83           N  
ATOM   1132  CA  GLU A 158      38.088 -18.885  12.975  0.80 77.83           C  
ATOM   1133  C   GLU A 158      37.709 -18.922  11.519  0.80 77.83           C  
ATOM   1134  O   GLU A 158      36.575 -18.601  11.166  0.80 77.83           O  
ATOM   1135  CB  GLU A 158      38.538 -17.469  13.366  0.80 77.83           C  
ATOM   1136  CG  GLU A 158      38.574 -17.304  14.889  0.80 77.83           C  
ATOM   1137  CD  GLU A 158      38.986 -15.881  15.232  0.80 77.83           C  
ATOM   1138  OE1 GLU A 158      38.374 -14.937  14.665  0.80 77.83           O  
ATOM   1139  OE2 GLU A 158      39.913 -15.717  16.069  0.80 77.83           O1-
ATOM   1140  N   GLY A 159      38.644 -19.269  10.615  0.80 26.33           N  
ATOM   1141  CA  GLY A 159      38.283 -19.334   9.225  0.80 26.33           C  
ATOM   1142  C   GLY A 159      38.434 -17.984   8.585  0.80 26.33           C  
ATOM   1143  O   GLY A 159      37.939 -17.765   7.480  0.80 26.33           O  
ATOM   1144  N   ARG A 160      39.116 -17.034   9.255  0.80159.06           N  
ATOM   1145  CA  ARG A 160      39.282 -15.739   8.659  0.80159.06           C  
ATOM   1146  C   ARG A 160      40.332 -15.781   7.587  0.80159.06           C  
ATOM   1147  O   ARG A 160      41.190 -16.663   7.570  0.80159.06           O  
ATOM   1148  CB  ARG A 160      39.506 -14.591   9.668  0.80159.06           C  
ATOM   1149  CG  ARG A 160      40.635 -14.786  10.674  0.80159.06           C  
ATOM   1150  CD  ARG A 160      40.620 -13.719  11.774  0.80159.06           C  
ATOM   1151  NE  ARG A 160      39.288 -13.784  12.446  0.80159.06           N  
ATOM   1152  CZ  ARG A 160      38.455 -12.702  12.459  0.80159.06           C  
ATOM   1153  NH1 ARG A 160      38.849 -11.522  11.899  0.80159.06           N1+
ATOM   1154  NH2 ARG A 160      37.221 -12.798  13.036  0.80159.06           N  
ATOM   1155  N   ILE A 161      40.243 -14.835   6.624  0.80 60.24           N  
ATOM   1156  CA  ILE A 161      41.117 -14.809   5.481  0.80 60.24           C  
ATOM   1157  C   ILE A 161      42.348 -14.013   5.800  0.80 60.24           C  
ATOM   1158  O   ILE A 161      42.279 -12.881   6.276  0.80 60.24           O  
ATOM   1159  CB  ILE A 161      40.473 -14.210   4.261  0.80 60.24           C  
ATOM   1160  CG1 ILE A 161      39.237 -15.032   3.856  0.80 60.24           C  
ATOM   1161  CG2 ILE A 161      41.536 -14.123   3.151  0.80 60.24           C  
ATOM   1162  CD1 ILE A 161      38.345 -14.342   2.825  0.80 60.24           C  
ATOM   1163  N   PHE A 162      43.523 -14.619   5.534  0.80 69.69           N  
ATOM   1164  CA  PHE A 162      44.811 -14.037   5.795  0.80 69.69           C  
ATOM   1165  C   PHE A 162      45.121 -12.994   4.762  0.80 69.69           C  
ATOM   1166  O   PHE A 162      44.881 -13.192   3.572  0.80 69.69           O  
ATOM   1167  CB  PHE A 162      45.920 -15.109   5.780  0.80 69.69           C  
ATOM   1168  CG  PHE A 162      47.264 -14.493   5.966  0.80 69.69           C  
ATOM   1169  CD1 PHE A 162      47.662 -14.005   7.189  0.80 69.69           C  
ATOM   1170  CD2 PHE A 162      48.145 -14.442   4.910  0.80 69.69           C  
ATOM   1171  CE1 PHE A 162      48.910 -13.449   7.346  0.80 69.69           C  
ATOM   1172  CE2 PHE A 162      49.394 -13.888   5.063  0.80 69.69           C  
ATOM   1173  CZ  PHE A 162      49.779 -13.390   6.284  0.80 69.69           C  
ATOM   1174  N   ILE A 163      45.670 -11.840   5.204  0.80117.43           N  
ATOM   1175  CA  ILE A 163      46.013 -10.784   4.284  0.80117.43           C  
ATOM   1176  C   ILE A 163      47.517 -10.682   4.254  0.80117.43           C  
ATOM   1177  O   ILE A 163      48.132 -10.202   5.207  0.80117.43           O  
ATOM   1178  CB  ILE A 163      45.476  -9.450   4.722  0.80117.43           C  
ATOM   1179  CG1 ILE A 163      43.950  -9.530   4.912  0.80117.43           C  
ATOM   1180  CG2 ILE A 163      45.908  -8.393   3.691  0.80117.43           C  
ATOM   1181  CD1 ILE A 163      43.192  -9.961   3.659  0.80117.43           C  
ATOM   1182  N   PRO A 164      48.133 -11.107   3.176  0.80159.17           N  
ATOM   1183  CA  PRO A 164      49.574 -11.089   3.071  0.80159.17           C  
ATOM   1184  C   PRO A 164      50.146  -9.714   2.910  0.80159.17           C  
ATOM   1185  O   PRO A 164      49.523  -8.863   2.276  0.80159.17           O  
ATOM   1186  CB  PRO A 164      49.933 -12.045   1.929  0.80159.17           C  
ATOM   1187  CG  PRO A 164      48.593 -12.335   1.224  0.80159.17           C  
ATOM   1188  CD  PRO A 164      47.544 -12.123   2.324  0.80159.17           C  
ATOM   1189  N   PRO A 165      51.280  -9.464   3.505  0.80217.86           N  
ATOM   1190  CA  PRO A 165      51.883  -8.174   3.355  0.80217.86           C  
ATOM   1191  C   PRO A 165      52.364  -7.845   1.970  0.80217.86           C  
ATOM   1192  O   PRO A 165      52.209  -6.700   1.559  0.80217.86           O  
ATOM   1193  CB  PRO A 165      52.976  -8.094   4.417  0.80217.86           C  
ATOM   1194  CG  PRO A 165      52.483  -9.052   5.516  0.80217.86           C  
ATOM   1195  CD  PRO A 165      51.634 -10.094   4.766  0.80217.86           C  
ATOM   1196  N   TYR A 166      53.182  -8.711   1.341  0.80160.81           N  
ATOM   1197  CA  TYR A 166      53.592  -8.522  -0.031  0.80160.81           C  
ATOM   1198  C   TYR A 166      53.119  -9.500  -1.071  0.80160.81           C  
ATOM   1199  O   TYR A 166      52.838  -9.133  -2.212  0.80160.81           O  
ATOM   1200  CB  TYR A 166      55.119  -8.377  -0.160  0.80160.81           C  
ATOM   1201  CG  TYR A 166      55.778  -9.505   0.556  0.80160.81           C  
ATOM   1202  CD1 TYR A 166      56.052 -10.695  -0.079  0.80160.81           C  
ATOM   1203  CD2 TYR A 166      56.125  -9.363   1.879  0.80160.81           C  
ATOM   1204  CE1 TYR A 166      56.664 -11.724   0.597  0.80160.81           C  
ATOM   1205  CE2 TYR A 166      56.737 -10.388   2.561  0.80160.81           C  
ATOM   1206  CZ  TYR A 166      57.010 -11.571   1.918  0.80160.81           C  
ATOM   1207  OH  TYR A 166      57.639 -12.626   2.613  0.80160.81           O  
ATOM   1208  N   ASP A 167      53.082 -10.798  -0.702  0.80 89.79           N  
ATOM   1209  CA  ASP A 167      52.995 -11.845  -1.689  0.80 89.79           C  
ATOM   1210  C   ASP A 167      51.578 -12.170  -2.021  0.80 89.79           C  
ATOM   1211  O   ASP A 167      51.080 -13.232  -1.650  0.80 89.79           O  
ATOM   1212  CB  ASP A 167      53.663 -13.140  -1.197  0.80 89.79           C  
ATOM   1213  CG  ASP A 167      53.626 -14.148  -2.327  0.80 89.79           C  
ATOM   1214  OD1 ASP A 167      53.919 -13.738  -3.481  0.80 89.79           O  
ATOM   1215  OD2 ASP A 167      53.286 -15.331  -2.054  0.80 89.79           O1-
ATOM   1216  N   ASP A 168      50.906 -11.274  -2.770  0.80 79.14           N  
ATOM   1217  CA  ASP A 168      49.542 -11.487  -3.160  0.80 79.14           C  
ATOM   1218  C   ASP A 168      49.298 -10.618  -4.360  0.80 79.14           C  
ATOM   1219  O   ASP A 168      49.719  -9.463  -4.374  0.80 79.14           O  
ATOM   1220  CB  ASP A 168      48.548 -11.079  -2.056  0.80 79.14           C  
ATOM   1221  CG  ASP A 168      47.133 -11.424  -2.493  0.80 79.14           C  
ATOM   1222  OD1 ASP A 168      46.693 -10.913  -3.556  0.80 79.14           O  
ATOM   1223  OD2 ASP A 168      46.475 -12.213  -1.765  0.80 79.14           O1-
ATOM   1224  N   PRO A 169      48.637 -11.123  -5.374  0.80 78.73           N  
ATOM   1225  CA  PRO A 169      48.422 -10.348  -6.568  0.80 78.73           C  
ATOM   1226  C   PRO A 169      47.663  -9.075  -6.346  0.80 78.73           C  
ATOM   1227  O   PRO A 169      47.996  -8.076  -6.982  0.80 78.73           O  
ATOM   1228  CB  PRO A 169      47.777 -11.308  -7.565  0.80 78.73           C  
ATOM   1229  CG  PRO A 169      48.335 -12.684  -7.146  0.80 78.73           C  
ATOM   1230  CD  PRO A 169      48.599 -12.551  -5.634  0.80 78.73           C  
ATOM   1231  N   LYS A 170      46.634  -9.081  -5.476  0.80119.89           N  
ATOM   1232  CA  LYS A 170      45.889  -7.880  -5.211  0.80119.89           C  
ATOM   1233  C   LYS A 170      46.755  -6.889  -4.495  0.80119.89           C  
ATOM   1234  O   LYS A 170      46.711  -5.694  -4.771  0.80119.89           O  
ATOM   1235  CB  LYS A 170      44.631  -8.101  -4.355  0.80119.89           C  
ATOM   1236  CG  LYS A 170      43.434  -8.619  -5.154  0.80119.89           C  
ATOM   1237  CD  LYS A 170      43.597 -10.048  -5.663  0.80119.89           C  
ATOM   1238  CE  LYS A 170      42.403 -10.543  -6.479  0.80119.89           C  
ATOM   1239  NZ  LYS A 170      42.586 -10.183  -7.902  0.80119.89           N1+
ATOM   1240  N   VAL A 171      47.570  -7.356  -3.537  0.80 41.75           N  
ATOM   1241  CA  VAL A 171      48.405  -6.454  -2.791  0.80 41.75           C  
ATOM   1242  C   VAL A 171      49.368  -5.790  -3.730  0.80 41.75           C  
ATOM   1243  O   VAL A 171      49.566  -4.578  -3.675  0.80 41.75           O  
ATOM   1244  CB  VAL A 171      49.217  -7.151  -1.739  0.80 41.75           C  
ATOM   1245  CG1 VAL A 171      50.148  -6.123  -1.071  0.80 41.75           C  
ATOM   1246  CG2 VAL A 171      48.254  -7.855  -0.768  0.80 41.75           C  
ATOM   1247  N   ILE A 172      49.983  -6.577  -4.635  0.80 39.85           N  
ATOM   1248  CA  ILE A 172      50.952  -6.047  -5.552  0.80 39.85           C  
ATOM   1249  C   ILE A 172      50.280  -5.039  -6.437  0.80 39.85           C  
ATOM   1250  O   ILE A 172      50.822  -3.962  -6.680  0.80 39.85           O  
ATOM   1251  CB  ILE A 172      51.546  -7.106  -6.436  0.80 39.85           C  
ATOM   1252  CG1 ILE A 172      52.321  -8.130  -5.589  0.80 39.85           C  
ATOM   1253  CG2 ILE A 172      52.402  -6.418  -7.515  0.80 39.85           C  
ATOM   1254  CD1 ILE A 172      52.686  -9.400  -6.356  0.80 39.85           C  
ATOM   1255  N   ALA A 173      49.066  -5.356  -6.926  0.80 33.39           N  
ATOM   1256  CA  ALA A 173      48.369  -4.480  -7.827  0.80 33.39           C  
ATOM   1257  C   ALA A 173      48.090  -3.166  -7.156  0.80 33.39           C  
ATOM   1258  O   ALA A 173      48.225  -2.112  -7.777  0.80 33.39           O  
ATOM   1259  CB  ALA A 173      47.021  -5.048  -8.302  0.80 33.39           C  
ATOM   1260  N   GLY A 174      47.689  -3.188  -5.868  0.80 30.15           N  
ATOM   1261  CA  GLY A 174      47.362  -1.976  -5.168  0.80 30.15           C  
ATOM   1262  C   GLY A 174      48.573  -1.094  -5.095  0.80 30.15           C  
ATOM   1263  O   GLY A 174      48.487   0.114  -5.305  0.80 30.15           O  
ATOM   1264  N   GLN A 175      49.743  -1.693  -4.811  0.80105.15           N  
ATOM   1265  CA  GLN A 175      50.979  -0.974  -4.673  0.80105.15           C  
ATOM   1266  C   GLN A 175      51.303  -0.315  -5.989  0.80105.15           C  
ATOM   1267  O   GLN A 175      51.837   0.792  -6.035  0.80105.15           O  
ATOM   1268  CB  GLN A 175      52.159  -1.898  -4.323  0.80105.15           C  
ATOM   1269  CG  GLN A 175      51.914  -2.795  -3.104  0.80105.15           C  
ATOM   1270  CD  GLN A 175      51.549  -1.936  -1.901  0.80105.15           C  
ATOM   1271  NE2 GLN A 175      52.298  -2.115  -0.780  0.80105.15           N  
ATOM   1272  OE1 GLN A 175      50.615  -1.137  -1.953  0.80105.15           O  
ATOM   1273  N   GLY A 176      50.956  -0.987  -7.099  0.80 53.95           N  
ATOM   1274  CA  GLY A 176      51.242  -0.586  -8.453  0.80 53.95           C  
ATOM   1275  C   GLY A 176      50.624   0.743  -8.786  0.80 53.95           C  
ATOM   1276  O   GLY A 176      51.095   1.428  -9.692  0.80 53.95           O  
ATOM   1277  N   THR A 177      49.533   1.135  -8.102  0.80 63.75           N  
ATOM   1278  CA  THR A 177      48.853   2.364  -8.422  0.80 63.75           C  
ATOM   1279  C   THR A 177      49.813   3.515  -8.308  0.80 63.75           C  
ATOM   1280  O   THR A 177      49.636   4.534  -8.975  0.80 63.75           O  
ATOM   1281  CB  THR A 177      47.668   2.633  -7.542  0.80 63.75           C  
ATOM   1282  CG2 THR A 177      46.644   1.504  -7.736  0.80 63.75           C  
ATOM   1283  OG1 THR A 177      48.068   2.705  -6.183  0.80 63.75           O  
ATOM   1284  N   ILE A 178      50.841   3.400  -7.445  0.80 52.29           N  
ATOM   1285  CA  ILE A 178      51.823   4.442  -7.299  0.80 52.29           C  
ATOM   1286  C   ILE A 178      52.477   4.674  -8.630  0.80 52.29           C  
ATOM   1287  O   ILE A 178      52.732   5.817  -9.008  0.80 52.29           O  
ATOM   1288  CB  ILE A 178      52.896   4.078  -6.315  0.80 52.29           C  
ATOM   1289  CG1 ILE A 178      52.279   3.886  -4.917  0.80 52.29           C  
ATOM   1290  CG2 ILE A 178      53.994   5.152  -6.370  0.80 52.29           C  
ATOM   1291  CD1 ILE A 178      53.216   3.223  -3.909  0.80 52.29           C  
ATOM   1292  N   GLY A 179      52.760   3.591  -9.380  0.80 27.45           N  
ATOM   1293  CA  GLY A 179      53.417   3.700 -10.655  0.80 27.45           C  
ATOM   1294  C   GLY A 179      52.585   4.523 -11.591  0.80 27.45           C  
ATOM   1295  O   GLY A 179      53.120   5.332 -12.347  0.80 27.45           O  
ATOM   1296  N   LEU A 180      51.254   4.329 -11.581  0.80 38.69           N  
ATOM   1297  CA  LEU A 180      50.391   5.056 -12.471  0.80 38.69           C  
ATOM   1298  C   LEU A 180      50.457   6.520 -12.150  0.80 38.69           C  
ATOM   1299  O   LEU A 180      50.485   7.356 -13.052  0.80 38.69           O  
ATOM   1300  CB  LEU A 180      48.920   4.620 -12.372  0.80 38.69           C  
ATOM   1301  CG  LEU A 180      48.665   3.185 -12.873  0.80 38.69           C  
ATOM   1302  CD1 LEU A 180      47.177   2.812 -12.748  0.80 38.69           C  
ATOM   1303  CD2 LEU A 180      49.210   2.980 -14.297  0.80 38.69           C  
ATOM   1304  N   GLU A 181      50.478   6.869 -10.850  0.80 40.51           N  
ATOM   1305  CA  GLU A 181      50.492   8.246 -10.437  0.80 40.51           C  
ATOM   1306  C   GLU A 181      51.761   8.896 -10.897  0.80 40.51           C  
ATOM   1307  O   GLU A 181      51.751  10.043 -11.343  0.80 40.51           O  
ATOM   1308  CB  GLU A 181      50.367   8.390  -8.909  0.80 40.51           C  
ATOM   1309  CG  GLU A 181      48.993   7.929  -8.407  0.80 40.51           C  
ATOM   1310  CD  GLU A 181      48.931   8.039  -6.890  0.80 40.51           C  
ATOM   1311  OE1 GLU A 181      49.987   8.322  -6.265  0.80 40.51           O  
ATOM   1312  OE2 GLU A 181      47.818   7.829  -6.335  0.80 40.51           O1-
ATOM   1313  N   ILE A 182      52.892   8.170 -10.821  0.80 37.19           N  
ATOM   1314  CA  ILE A 182      54.159   8.723 -11.214  0.80 37.19           C  
ATOM   1315  C   ILE A 182      54.104   9.086 -12.668  0.80 37.19           C  
ATOM   1316  O   ILE A 182      54.558  10.158 -13.066  0.80 37.19           O  
ATOM   1317  CB  ILE A 182      55.292   7.755 -11.027  0.80 37.19           C  
ATOM   1318  CG1 ILE A 182      55.449   7.413  -9.537  0.80 37.19           C  
ATOM   1319  CG2 ILE A 182      56.555   8.353 -11.667  0.80 37.19           C  
ATOM   1320  CD1 ILE A 182      56.385   6.235  -9.270  0.80 37.19           C  
ATOM   1321  N   MET A 183      53.534   8.198 -13.501  0.80107.69           N  
ATOM   1322  CA  MET A 183      53.461   8.416 -14.920  0.40107.69           C  
ATOM   1323  C   MET A 183      52.614   9.617 -15.198  0.80107.69           C  
ATOM   1324  O   MET A 183      52.928  10.415 -16.078  0.80107.69           O  
ATOM   1325  CB  MET A 183      52.803   7.229 -15.649  0.40107.69           C  
ATOM   1326  CG  MET A 183      53.647   5.953 -15.663  0.40107.69           C  
ATOM   1327  SD  MET A 183      54.988   5.965 -16.889  0.40107.69           S  
ATOM   1328  CE  MET A 183      55.487   4.240 -16.619  0.40107.69           C  
ATOM   1329  N   GLU A 184      51.502   9.772 -14.458  0.80 71.89           N  
ATOM   1330  CA  GLU A 184      50.620  10.871 -14.718  0.80 71.89           C  
ATOM   1331  C   GLU A 184      51.336  12.161 -14.456  0.80 71.89           C  
ATOM   1332  O   GLU A 184      51.298  13.083 -15.271  0.80 71.89           O  
ATOM   1333  CB  GLU A 184      49.385  10.852 -13.805  0.80 71.89           C  
ATOM   1334  CG  GLU A 184      48.477   9.646 -14.040  0.80 71.89           C  
ATOM   1335  CD  GLU A 184      47.390   9.655 -12.976  0.80 71.89           C  
ATOM   1336  OE1 GLU A 184      47.389  10.596 -12.138  0.80 71.89           O  
ATOM   1337  OE2 GLU A 184      46.547   8.719 -12.985  0.80 71.89           O1-
ATOM   1338  N   ASP A 185      52.004  12.254 -13.292  0.80 54.48           N  
ATOM   1339  CA  ASP A 185      52.683  13.446 -12.869  0.80 54.48           C  
ATOM   1340  C   ASP A 185      53.924  13.716 -13.669  0.80 54.48           C  
ATOM   1341  O   ASP A 185      54.225  14.872 -13.964  0.80 54.48           O  
ATOM   1342  CB  ASP A 185      53.114  13.377 -11.396  0.80 54.48           C  
ATOM   1343  CG  ASP A 185      51.856  13.424 -10.539  0.80 54.48           C  
ATOM   1344  OD1 ASP A 185      50.783  13.808 -11.078  0.80 54.48           O  
ATOM   1345  OD2 ASP A 185      51.952  13.078  -9.332  0.80 54.48           O1-
ATOM   1346  N   LEU A 186      54.706  12.671 -14.011  0.80 95.49           N  
ATOM   1347  CA  LEU A 186      55.941  12.942 -14.692  0.80 95.49           C  
ATOM   1348  C   LEU A 186      56.155  11.860 -15.714  0.80 95.49           C  
ATOM   1349  O   LEU A 186      56.864  10.886 -15.466  0.80 95.49           O  
ATOM   1350  CB  LEU A 186      57.118  12.918 -13.696  0.80 95.49           C  
ATOM   1351  CG  LEU A 186      58.458  13.451 -14.229  0.80 95.49           C  
ATOM   1352  CD1 LEU A 186      58.367  14.955 -14.537  0.80 95.49           C  
ATOM   1353  CD2 LEU A 186      59.608  13.127 -13.260  0.80 95.49           C  
ATOM   1354  N   TYR A 187      55.599  12.052 -16.925  0.80117.47           N  
ATOM   1355  CA  TYR A 187      55.641  11.083 -17.986  0.80117.47           C  
ATOM   1356  C   TYR A 187      57.056  10.847 -18.424  0.80117.47           C  
ATOM   1357  O   TYR A 187      57.417   9.736 -18.804  0.80117.47           O  
ATOM   1358  CB  TYR A 187      54.801  11.502 -19.207  0.80117.47           C  
ATOM   1359  CG  TYR A 187      55.281  12.832 -19.677  0.80117.47           C  
ATOM   1360  CD1 TYR A 187      54.738  13.982 -19.154  0.80117.47           C  
ATOM   1361  CD2 TYR A 187      56.271  12.937 -20.627  0.80117.47           C  
ATOM   1362  CE1 TYR A 187      55.169  15.217 -19.574  0.80117.47           C  
ATOM   1363  CE2 TYR A 187      56.707  14.172 -21.052  0.80117.47           C  
ATOM   1364  CZ  TYR A 187      56.156  15.313 -20.524  0.80117.47           C  
ATOM   1365  OH  TYR A 187      56.599  16.582 -20.956  0.80117.47           O  
ATOM   1366  N   ASP A 188      57.873  11.914 -18.421  0.80103.75           N  
ATOM   1367  CA  ASP A 188      59.248  11.965 -18.847  0.80103.75           C  
ATOM   1368  C   ASP A 188      60.223  11.314 -17.889  0.80103.75           C  
ATOM   1369  O   ASP A 188      61.413  11.250 -18.195  0.80103.75           O  
ATOM   1370  CB  ASP A 188      59.731  13.393 -19.180  0.80103.75           C  
ATOM   1371  CG  ASP A 188      59.604  14.283 -17.954  0.80103.75           C  
ATOM   1372  OD1 ASP A 188      59.062  13.799 -16.927  0.80103.75           O  
ATOM   1373  OD2 ASP A 188      60.035  15.465 -18.030  0.80103.75           O1-
ATOM   1374  N   VAL A 189      59.791  10.884 -16.684  0.80125.58           N  
ATOM   1375  CA  VAL A 189      60.687  10.353 -15.680  0.80125.58           C  
ATOM   1376  C   VAL A 189      61.587   9.278 -16.234  0.80125.58           C  
ATOM   1377  O   VAL A 189      61.162   8.411 -16.993  0.80125.58           O  
ATOM   1378  CB  VAL A 189      59.965   9.773 -14.497  0.80125.58           C  
ATOM   1379  CG1 VAL A 189      59.151   8.556 -14.971  0.80125.58           C  
ATOM   1380  CG2 VAL A 189      60.989   9.445 -13.399  0.80125.58           C  
ATOM   1381  N   ASP A 190      62.904   9.404 -15.944  0.80 86.87           N  
ATOM   1382  CA  ASP A 190      63.936   8.475 -16.325  0.80 86.87           C  
ATOM   1383  C   ASP A 190      64.073   7.280 -15.412  0.80 86.87           C  
ATOM   1384  O   ASP A 190      64.219   6.156 -15.892  0.80 86.87           O  
ATOM   1385  CB  ASP A 190      65.308   9.163 -16.392  0.80 86.87           C  
ATOM   1386  CG  ASP A 190      65.244  10.161 -17.539  0.80 86.87           C  
ATOM   1387  OD1 ASP A 190      64.816   9.759 -18.653  0.80 86.87           O  
ATOM   1388  OD2 ASP A 190      65.601  11.348 -17.309  0.80 86.87           O1-
ATOM   1389  N   ASN A 191      64.044   7.481 -14.071  0.80 65.79           N  
ATOM   1390  CA  ASN A 191      64.330   6.392 -13.167  0.80 65.79           C  
ATOM   1391  C   ASN A 191      63.406   6.455 -11.987  0.80 65.79           C  
ATOM   1392  O   ASN A 191      62.947   7.528 -11.596  0.80 65.79           O  
ATOM   1393  CB  ASN A 191      65.737   6.474 -12.547  0.80 65.79           C  
ATOM   1394  CG  ASN A 191      66.778   6.458 -13.655  0.80 65.79           C  
ATOM   1395  ND2 ASN A 191      67.650   7.502 -13.672  0.80 65.79           N  
ATOM   1396  OD1 ASN A 191      66.812   5.552 -14.486  0.80 65.79           O  
ATOM   1397  N   VAL A 192      63.108   5.280 -11.388  0.80 49.86           N  
ATOM   1398  CA  VAL A 192      62.314   5.224 -10.191  0.80 49.86           C  
ATOM   1399  C   VAL A 192      63.068   4.360  -9.220  0.80 49.86           C  
ATOM   1400  O   VAL A 192      63.428   3.226  -9.536  0.80 49.86           O  
ATOM   1401  CB  VAL A 192      60.961   4.605 -10.404  0.80 49.86           C  
ATOM   1402  CG1 VAL A 192      60.225   4.532  -9.054  0.80 49.86           C  
ATOM   1403  CG2 VAL A 192      60.215   5.425 -11.471  0.80 49.86           C  
ATOM   1404  N   ILE A 193      63.309   4.876  -7.996  0.80109.58           N  
ATOM   1405  CA  ILE A 193      64.080   4.157  -7.013  0.80109.58           C  
ATOM   1406  C   ILE A 193      63.137   3.751  -5.916  0.80109.58           C  
ATOM   1407  O   ILE A 193      62.450   4.597  -5.344  0.80109.58           O  
ATOM   1408  CB  ILE A 193      65.160   5.000  -6.401  0.80109.58           C  
ATOM   1409  CG1 ILE A 193      66.055   5.580  -7.511  0.80109.58           C  
ATOM   1410  CG2 ILE A 193      65.923   4.144  -5.376  0.80109.58           C  
ATOM   1411  CD1 ILE A 193      66.678   4.524  -8.421  0.80109.58           C  
ATOM   1412  N   VAL A 194      63.088   2.438  -5.586  0.80 69.60           N  
ATOM   1413  CA  VAL A 194      62.113   1.966  -4.633  0.80 69.60           C  
ATOM   1414  C   VAL A 194      62.751   1.059  -3.611  0.80 69.60           C  
ATOM   1415  O   VAL A 194      63.621   0.251  -3.938  0.80 69.60           O  
ATOM   1416  CB  VAL A 194      61.027   1.165  -5.291  0.80 69.60           C  
ATOM   1417  CG1 VAL A 194      60.029   0.694  -4.221  0.80 69.60           C  
ATOM   1418  CG2 VAL A 194      60.409   1.998  -6.428  0.80 69.60           C  
ATOM   1419  N   PRO A 195      62.330   1.160  -2.366  0.80 87.93           N  
ATOM   1420  CA  PRO A 195      62.838   0.306  -1.317  0.80 87.93           C  
ATOM   1421  C   PRO A 195      62.219  -1.058  -1.422  0.80 87.93           C  
ATOM   1422  O   PRO A 195      61.123  -1.156  -1.971  0.80 87.93           O  
ATOM   1423  CB  PRO A 195      62.526   1.019   0.001  0.80 87.93           C  
ATOM   1424  CG  PRO A 195      61.459   2.068  -0.368  0.80 87.93           C  
ATOM   1425  CD  PRO A 195      61.761   2.390  -1.841  0.80 87.93           C  
ATOM   1426  N   ILE A 196      62.899  -2.125  -0.937  0.80105.48           N  
ATOM   1427  CA  ILE A 196      62.309  -3.434  -1.048  0.80105.48           C  
ATOM   1428  C   ILE A 196      62.395  -4.194   0.244  0.80105.48           C  
ATOM   1429  O   ILE A 196      63.493  -4.344   0.780  0.80105.48           O  
ATOM   1430  CB  ILE A 196      63.006  -4.296  -2.061  0.80105.48           C  
ATOM   1431  CG1 ILE A 196      62.926  -3.669  -3.463  0.80105.48           C  
ATOM   1432  CG2 ILE A 196      62.406  -5.710  -1.979  0.80105.48           C  
ATOM   1433  CD1 ILE A 196      63.867  -4.324  -4.475  0.80105.48           C  
ATOM   1434  N   GLY A 197      61.247  -4.523   0.900  0.80106.94           N  
ATOM   1435  CA  GLY A 197      61.343  -5.573   1.885  0.80106.94           C  
ATOM   1436  C   GLY A 197      61.076  -6.922   1.261  0.80106.94           C  
ATOM   1437  O   GLY A 197      61.976  -7.687   0.922  0.80106.94           O  
ATOM   1438  N   GLY A 198      59.760  -7.193   1.057  0.80 70.85           N  
ATOM   1439  CA  GLY A 198      59.179  -8.376   0.473  0.80 70.85           C  
ATOM   1440  C   GLY A 198      59.224  -8.300  -1.017  0.80 70.85           C  
ATOM   1441  O   GLY A 198      59.322  -9.317  -1.705  0.80 70.85           O  
ATOM   1442  N   GLY A 199      59.081  -7.067  -1.549  0.80 44.69           N  
ATOM   1443  CA  GLY A 199      59.089  -6.869  -2.969  0.80 44.69           C  
ATOM   1444  C   GLY A 199      57.732  -6.509  -3.518  0.80 44.69           C  
ATOM   1445  O   GLY A 199      57.590  -6.365  -4.731  0.80 44.69           O  
ATOM   1446  N   GLY A 200      56.693  -6.365  -2.671  0.80 39.55           N  
ATOM   1447  CA  GLY A 200      55.388  -6.034  -3.190  0.80 39.55           C  
ATOM   1448  C   GLY A 200      55.384  -4.666  -3.812  0.80 39.55           C  
ATOM   1449  O   GLY A 200      54.855  -4.477  -4.907  0.80 39.55           O  
ATOM   1450  N   LEU A 201      55.982  -3.667  -3.133  0.80 66.87           N  
ATOM   1451  CA  LEU A 201      55.932  -2.319  -3.634  0.80 66.87           C  
ATOM   1452  C   LEU A 201      56.608  -2.226  -4.967  0.80 66.87           C  
ATOM   1453  O   LEU A 201      56.033  -1.716  -5.927  0.80 66.87           O  
ATOM   1454  CB  LEU A 201      56.653  -1.315  -2.723  0.80 66.87           C  
ATOM   1455  CG  LEU A 201      56.660   0.114  -3.297  0.80 66.87           C  
ATOM   1456  CD1 LEU A 201      55.235   0.675  -3.425  0.80 66.87           C  
ATOM   1457  CD2 LEU A 201      57.609   1.032  -2.508  0.80 66.87           C  
ATOM   1458  N   ILE A 202      57.845  -2.744  -5.066  0.80 57.21           N  
ATOM   1459  CA  ILE A 202      58.601  -2.617  -6.280  0.80 57.21           C  
ATOM   1460  C   ILE A 202      57.954  -3.395  -7.387  0.80 57.21           C  
ATOM   1461  O   ILE A 202      57.976  -2.974  -8.543  0.80 57.21           O  
ATOM   1462  CB  ILE A 202      60.029  -3.066  -6.150  0.80 57.21           C  
ATOM   1463  CG1 ILE A 202      60.847  -2.549  -7.348  0.80 57.21           C  
ATOM   1464  CG2 ILE A 202      60.055  -4.595  -5.986  0.80 57.21           C  
ATOM   1465  CD1 ILE A 202      62.360  -2.643  -7.146  0.80 57.21           C  
ATOM   1466  N   ALA A 203      57.396  -4.580  -7.074  0.80 36.66           N  
ATOM   1467  CA  ALA A 203      56.789  -5.390  -8.093  0.80 36.66           C  
ATOM   1468  C   ALA A 203      55.644  -4.643  -8.713  0.80 36.66           C  
ATOM   1469  O   ALA A 203      55.504  -4.619  -9.934  0.80 36.66           O  
ATOM   1470  CB  ALA A 203      56.238  -6.716  -7.541  0.80 36.66           C  
ATOM   1471  N   GLY A 204      54.794  -4.004  -7.887  0.80 30.51           N  
ATOM   1472  CA  GLY A 204      53.650  -3.305  -8.413  0.80 30.51           C  
ATOM   1473  C   GLY A 204      54.080  -2.142  -9.255  0.80 30.51           C  
ATOM   1474  O   GLY A 204      53.556  -1.925 -10.347  0.80 30.51           O  
ATOM   1475  N   ILE A 205      55.057  -1.359  -8.761  0.80 43.98           N  
ATOM   1476  CA  ILE A 205      55.499  -0.181  -9.455  0.80 43.98           C  
ATOM   1477  C   ILE A 205      56.126  -0.568 -10.762  0.80 43.98           C  
ATOM   1478  O   ILE A 205      55.869   0.060 -11.787  0.80 43.98           O  
ATOM   1479  CB  ILE A 205      56.501   0.621  -8.673  0.80 43.98           C  
ATOM   1480  CG1 ILE A 205      55.848   1.177  -7.396  0.80 43.98           C  
ATOM   1481  CG2 ILE A 205      57.076   1.711  -9.593  0.80 43.98           C  
ATOM   1482  CD1 ILE A 205      56.844   1.825  -6.436  0.80 43.98           C  
ATOM   1483  N   ALA A 206      56.956  -1.630 -10.766  0.80 32.58           N  
ATOM   1484  CA  ALA A 206      57.664  -2.029 -11.951  0.80 32.58           C  
ATOM   1485  C   ALA A 206      56.698  -2.402 -13.035  0.80 32.58           C  
ATOM   1486  O   ALA A 206      56.889  -2.039 -14.196  0.80 32.58           O  
ATOM   1487  CB  ALA A 206      58.581  -3.240 -11.712  0.80 32.58           C  
ATOM   1488  N   ILE A 207      55.625  -3.135 -12.685  0.80100.07           N  
ATOM   1489  CA  ILE A 207      54.662  -3.575 -13.658  0.80100.07           C  
ATOM   1490  C   ILE A 207      54.009  -2.377 -14.283  0.80100.07           C  
ATOM   1491  O   ILE A 207      53.862  -2.306 -15.503  0.80100.07           O  
ATOM   1492  CB  ILE A 207      53.551  -4.375 -13.036  0.80100.07           C  
ATOM   1493  CG1 ILE A 207      54.075  -5.646 -12.339  0.80100.07           C  
ATOM   1494  CG2 ILE A 207      52.519  -4.663 -14.137  0.80100.07           C  
ATOM   1495  CD1 ILE A 207      54.673  -6.682 -13.285  0.80100.07           C  
ATOM   1496  N   ALA A 208      53.582  -1.403 -13.455  0.80 38.58           N  
ATOM   1497  CA  ALA A 208      52.894  -0.253 -13.974  0.80 38.58           C  
ATOM   1498  C   ALA A 208      53.804   0.553 -14.850  0.80 38.58           C  
ATOM   1499  O   ALA A 208      53.434   0.925 -15.963  0.80 38.58           O  
ATOM   1500  CB  ALA A 208      52.381   0.683 -12.866  0.80 38.58           C  
ATOM   1501  N   ILE A 209      55.037   0.823 -14.376  0.80 97.38           N  
ATOM   1502  CA  ILE A 209      55.949   1.675 -15.098  0.80 97.38           C  
ATOM   1503  C   ILE A 209      56.364   1.042 -16.396  0.80 97.38           C  
ATOM   1504  O   ILE A 209      56.332   1.687 -17.443  0.80 97.38           O  
ATOM   1505  CB  ILE A 209      57.206   1.961 -14.325  0.80 97.38           C  
ATOM   1506  CG1 ILE A 209      56.886   2.743 -13.039  0.80 97.38           C  
ATOM   1507  CG2 ILE A 209      58.180   2.701 -15.256  0.80 97.38           C  
ATOM   1508  CD1 ILE A 209      56.282   4.122 -13.300  0.80 97.38           C  
ATOM   1509  N   LYS A 210      56.758  -0.245 -16.359  0.80 97.17           N  
ATOM   1510  CA  LYS A 210      57.262  -0.931 -17.521  0.80 97.17           C  
ATOM   1511  C   LYS A 210      56.183  -1.099 -18.548  0.80 97.17           C  
ATOM   1512  O   LYS A 210      56.448  -1.082 -19.749  0.80 97.17           O  
ATOM   1513  CB  LYS A 210      57.799  -2.332 -17.192  0.80 97.17           C  
ATOM   1514  CG  LYS A 210      59.073  -2.319 -16.345  0.80 97.17           C  
ATOM   1515  CD  LYS A 210      60.266  -1.652 -17.034  0.80 97.17           C  
ATOM   1516  CE  LYS A 210      61.537  -1.656 -16.181  0.80 97.17           C  
ATOM   1517  NZ  LYS A 210      62.675  -1.118 -16.958  0.80 97.17           N1+
ATOM   1518  N   SER A 211      54.934  -1.317 -18.107  0.80 39.96           N  
ATOM   1519  CA  SER A 211      53.876  -1.523 -19.054  0.80 39.96           C  
ATOM   1520  C   SER A 211      53.691  -0.277 -19.873  0.80 39.96           C  
ATOM   1521  O   SER A 211      53.500  -0.361 -21.085  0.80 39.96           O  
ATOM   1522  CB  SER A 211      52.535  -1.853 -18.377  0.80 39.96           C  
ATOM   1523  OG  SER A 211      52.633  -3.090 -17.685  0.80 39.96           O  
ATOM   1524  N   ILE A 212      53.689   0.905 -19.218  0.80114.67           N  
ATOM   1525  CA  ILE A 212      53.509   2.176 -19.875  0.80114.67           C  
ATOM   1526  C   ILE A 212      54.717   2.568 -20.678  0.80114.67           C  
ATOM   1527  O   ILE A 212      54.602   2.913 -21.854  0.80114.67           O  
ATOM   1528  CB  ILE A 212      53.302   3.286 -18.883  0.80114.67           C  
ATOM   1529  CG1 ILE A 212      52.065   3.025 -18.010  0.80114.67           C  
ATOM   1530  CG2 ILE A 212      53.222   4.609 -19.664  0.80114.67           C  
ATOM   1531  CD1 ILE A 212      50.755   3.037 -18.789  0.80114.67           C  
ATOM   1532  N   ASN A 213      55.915   2.550 -20.054  0.80 72.89           N  
ATOM   1533  CA  ASN A 213      57.108   2.944 -20.754  0.80 72.89           C  
ATOM   1534  C   ASN A 213      58.239   2.111 -20.219  0.80 72.89           C  
ATOM   1535  O   ASN A 213      58.800   2.402 -19.165  0.80 72.89           O  
ATOM   1536  CB  ASN A 213      57.464   4.421 -20.508  0.80 72.89           C  
ATOM   1537  CG  ASN A 213      58.531   4.844 -21.507  0.80 72.89           C  
ATOM   1538  ND2 ASN A 213      58.632   6.176 -21.755  0.80 72.89           N  
ATOM   1539  OD1 ASN A 213      59.260   4.013 -22.048  0.80 72.89           O  
ATOM   1540  N   PRO A 214      58.602   1.093 -20.947  0.80 77.16           N  
ATOM   1541  CA  PRO A 214      59.620   0.143 -20.579  0.80 77.16           C  
ATOM   1542  C   PRO A 214      60.994   0.742 -20.492  0.80 77.16           C  
ATOM   1543  O   PRO A 214      61.874   0.101 -19.921  0.80 77.16           O  
ATOM   1544  CB  PRO A 214      59.556  -0.941 -21.654  0.80 77.16           C  
ATOM   1545  CG  PRO A 214      59.005  -0.200 -22.886  0.80 77.16           C  
ATOM   1546  CD  PRO A 214      58.086   0.876 -22.287  0.80 77.16           C  
ATOM   1547  N   THR A 215      61.219   1.931 -21.080  0.80 54.73           N  
ATOM   1548  CA  THR A 215      62.509   2.566 -21.108  0.80 54.73           C  
ATOM   1549  C   THR A 215      62.922   2.986 -19.728  0.80 54.73           C  
ATOM   1550  O   THR A 215      64.112   3.079 -19.436  0.80 54.73           O  
ATOM   1551  CB  THR A 215      62.554   3.786 -21.983  0.80 54.73           C  
ATOM   1552  CG2 THR A 215      62.119   3.377 -23.400  0.80 54.73           C  
ATOM   1553  OG1 THR A 215      61.696   4.798 -21.477  0.80 54.73           O  
ATOM   1554  N   ILE A 216      61.947   3.284 -18.848  0.80 63.10           N  
ATOM   1555  CA  ILE A 216      62.226   3.783 -17.526  0.80 63.10           C  
ATOM   1556  C   ILE A 216      62.889   2.723 -16.693  0.80 63.10           C  
ATOM   1557  O   ILE A 216      62.470   1.567 -16.684  0.80 63.10           O  
ATOM   1558  CB  ILE A 216      60.986   4.223 -16.801  0.80 63.10           C  
ATOM   1559  CG1 ILE A 216      60.284   5.341 -17.588  0.80 63.10           C  
ATOM   1560  CG2 ILE A 216      61.378   4.633 -15.371  0.80 63.10           C  
ATOM   1561  CD1 ILE A 216      58.867   5.633 -17.096  0.80 63.10           C  
ATOM   1562  N   LYS A 217      63.974   3.104 -15.977  0.80 52.66           N  
ATOM   1563  CA  LYS A 217      64.688   2.187 -15.133  0.80 52.66           C  
ATOM   1564  C   LYS A 217      64.036   2.155 -13.782  0.80 52.66           C  
ATOM   1565  O   LYS A 217      63.640   3.187 -13.241  0.80 52.66           O  
ATOM   1566  CB  LYS A 217      66.164   2.577 -14.928  0.80 52.66           C  
ATOM   1567  CG  LYS A 217      66.982   2.562 -16.223  0.80 52.66           C  
ATOM   1568  CD  LYS A 217      68.328   3.280 -16.114  0.80 52.66           C  
ATOM   1569  CE  LYS A 217      69.124   3.279 -17.421  0.80 52.66           C  
ATOM   1570  NZ  LYS A 217      70.387   4.030 -17.249  0.80 52.66           N1+
ATOM   1571  N   VAL A 218      63.894   0.940 -13.211  0.80 50.16           N  
ATOM   1572  CA  VAL A 218      63.347   0.786 -11.894  0.80 50.16           C  
ATOM   1573  C   VAL A 218      64.412   0.097 -11.097  0.80 50.16           C  
ATOM   1574  O   VAL A 218      64.794  -1.029 -11.416  0.80 50.16           O  
ATOM   1575  CB  VAL A 218      62.127  -0.088 -11.866  0.80 50.16           C  
ATOM   1576  CG1 VAL A 218      61.646  -0.227 -10.410  0.80 50.16           C  
ATOM   1577  CG2 VAL A 218      61.077   0.508 -12.818  0.80 50.16           C  
ATOM   1578  N   ILE A 219      64.912   0.753 -10.028  0.80 47.19           N  
ATOM   1579  CA  ILE A 219      65.994   0.194  -9.265  0.80 47.19           C  
ATOM   1580  C   ILE A 219      65.567   0.053  -7.833  0.80 47.19           C  
ATOM   1581  O   ILE A 219      64.953   0.952  -7.260  0.80 47.19           O  
ATOM   1582  CB  ILE A 219      67.225   1.055  -9.292  0.80 47.19           C  
ATOM   1583  CG1 ILE A 219      67.739   1.189 -10.737  0.80 47.19           C  
ATOM   1584  CG2 ILE A 219      68.260   0.465  -8.316  0.80 47.19           C  
ATOM   1585  CD1 ILE A 219      68.800   2.272 -10.918  0.80 47.19           C  
ATOM   1586  N   GLY A 220      65.865  -1.116  -7.224  0.80 34.44           N  
ATOM   1587  CA  GLY A 220      65.489  -1.359  -5.856  0.80 34.44           C  
ATOM   1588  C   GLY A 220      66.619  -1.040  -4.922  0.80 34.44           C  
ATOM   1589  O   GLY A 220      67.779  -0.959  -5.323  0.80 34.44           O  
ATOM   1590  N   VAL A 221      66.291  -0.880  -3.620  0.80 52.09           N  
ATOM   1591  CA  VAL A 221      67.294  -0.614  -2.627  0.80 52.09           C  
ATOM   1592  C   VAL A 221      66.950  -1.374  -1.379  0.80 52.09           C  
ATOM   1593  O   VAL A 221      65.786  -1.464  -0.987  0.80 52.09           O  
ATOM   1594  CB  VAL A 221      67.404   0.834  -2.252  0.80 52.09           C  
ATOM   1595  CG1 VAL A 221      68.475   0.977  -1.156  0.80 52.09           C  
ATOM   1596  CG2 VAL A 221      67.698   1.644  -3.526  0.80 52.09           C  
ATOM   1597  N   GLN A 222      67.979  -1.948  -0.718  0.80 52.29           N  
ATOM   1598  CA  GLN A 222      67.780  -2.681   0.499  0.80 52.29           C  
ATOM   1599  C   GLN A 222      68.934  -2.386   1.408  0.80 52.29           C  
ATOM   1600  O   GLN A 222      69.963  -1.862   0.982  0.80 52.29           O  
ATOM   1601  CB  GLN A 222      67.717  -4.203   0.276  0.80 52.29           C  
ATOM   1602  CG  GLN A 222      66.527  -4.618  -0.594  0.80 52.29           C  
ATOM   1603  CD  GLN A 222      66.547  -6.130  -0.764  0.80 52.29           C  
ATOM   1604  NE2 GLN A 222      65.502  -6.814  -0.228  0.80 52.29           N  
ATOM   1605  OE1 GLN A 222      67.465  -6.691  -1.362  0.80 52.29           O  
ATOM   1606  N   ALA A 223      68.767  -2.684   2.712  0.80 40.59           N  
ATOM   1607  CA  ALA A 223      69.817  -2.447   3.660  0.80 40.59           C  
ATOM   1608  C   ALA A 223      70.850  -3.519   3.531  0.80 40.59           C  
ATOM   1609  O   ALA A 223      70.560  -4.668   3.205  0.80 40.59           O  
ATOM   1610  CB  ALA A 223      69.336  -2.440   5.121  0.80 40.59           C  
ATOM   1611  N   GLU A 224      72.106  -3.143   3.813  0.80 91.05           N  
ATOM   1612  CA  GLU A 224      73.226  -4.033   3.768  0.80 91.05           C  
ATOM   1613  C   GLU A 224      72.995  -5.096   4.802  0.80 91.05           C  
ATOM   1614  O   GLU A 224      73.336  -6.260   4.598  0.80 91.05           O  
ATOM   1615  CB  GLU A 224      74.521  -3.280   4.106  0.80 91.05           C  
ATOM   1616  CG  GLU A 224      75.810  -4.047   3.834  0.80 91.05           C  
ATOM   1617  CD  GLU A 224      76.945  -3.063   4.077  0.80 91.05           C  
ATOM   1618  OE1 GLU A 224      76.920  -1.971   3.448  0.80 91.05           O  
ATOM   1619  OE2 GLU A 224      77.843  -3.383   4.899  0.80 91.05           O1-
ATOM   1620  N   ASN A 225      72.387  -4.713   5.943  0.80 55.92           N  
ATOM   1621  CA  ASN A 225      72.184  -5.613   7.046  0.80 55.92           C  
ATOM   1622  C   ASN A 225      71.271  -6.746   6.682  0.80 55.92           C  
ATOM   1623  O   ASN A 225      71.489  -7.864   7.147  0.80 55.92           O  
ATOM   1624  CB  ASN A 225      71.610  -4.927   8.301  0.80 55.92           C  
ATOM   1625  CG  ASN A 225      72.713  -4.082   8.928  0.80 55.92           C  
ATOM   1626  ND2 ASN A 225      72.455  -3.563  10.159  0.80 55.92           N  
ATOM   1627  OD1 ASN A 225      73.781  -3.899   8.347  0.80 55.92           O  
ATOM   1628  N   VAL A 226      70.197  -6.501   5.898  0.80117.70           N  
ATOM   1629  CA  VAL A 226      69.330  -7.595   5.537  0.80117.70           C  
ATOM   1630  C   VAL A 226      68.774  -7.348   4.162  0.80117.70           C  
ATOM   1631  O   VAL A 226      68.170  -6.307   3.908  0.80117.70           O  
ATOM   1632  CB  VAL A 226      68.179  -7.756   6.487  0.80117.70           C  
ATOM   1633  CG1 VAL A 226      67.388  -6.436   6.535  0.80117.70           C  
ATOM   1634  CG2 VAL A 226      67.343  -8.970   6.048  0.80117.70           C  
ATOM   1635  N   HIS A 227      68.949  -8.313   3.230  0.80 86.68           N  
ATOM   1636  CA  HIS A 227      68.440  -8.093   1.903  0.80 86.68           C  
ATOM   1637  C   HIS A 227      68.170  -9.406   1.227  0.80 86.68           C  
ATOM   1638  O   HIS A 227      68.886  -9.798   0.306  0.80 86.68           O  
ATOM   1639  CB  HIS A 227      69.434  -7.320   1.023  0.80 86.68           C  
ATOM   1640  CG  HIS A 227      70.844  -7.812   1.173  0.80 86.68           C  
ATOM   1641  CD2 HIS A 227      71.500  -8.819   0.536  0.80 86.68           C  
ATOM   1642  ND1 HIS A 227      71.749  -7.275   2.061  0.80 86.68           N  
ATOM   1643  CE1 HIS A 227      72.902  -7.976   1.917  0.80 86.68           C  
ATOM   1644  NE2 HIS A 227      72.799  -8.924   1.003  0.80 86.68           N  
ATOM   1645  N   GLY A 228      67.078 -10.087   1.616  0.80 28.31           N  
ATOM   1646  CA  GLY A 228      66.763 -11.372   1.058  0.80 28.31           C  
ATOM   1647  C   GLY A 228      66.514 -11.246  -0.415  0.80 28.31           C  
ATOM   1648  O   GLY A 228      66.952 -12.089  -1.194  0.80 28.31           O  
ATOM   1649  N   MET A 229      65.792 -10.192  -0.840  0.80 40.95           N  
ATOM   1650  CA  MET A 229      65.461 -10.043  -2.229  0.80 40.95           C  
ATOM   1651  C   MET A 229      66.706  -9.874  -3.044  0.80 40.95           C  
ATOM   1652  O   MET A 229      66.838 -10.485  -4.104  0.80 40.95           O  
ATOM   1653  CB  MET A 229      64.551  -8.834  -2.517  0.80 40.95           C  
ATOM   1654  CG  MET A 229      64.218  -8.679  -4.003  0.80 40.95           C  
ATOM   1655  SD  MET A 229      63.172  -9.996  -4.697  0.80 40.95           S  
ATOM   1656  CE  MET A 229      61.644  -9.449  -3.883  0.80 40.95           C  
ATOM   1657  N   ALA A 230      67.661  -9.049  -2.571  0.80 37.62           N  
ATOM   1658  CA  ALA A 230      68.856  -8.811  -3.330  0.80 37.62           C  
ATOM   1659  C   ALA A 230      69.602 -10.096  -3.477  0.80 37.62           C  
ATOM   1660  O   ALA A 230      70.056 -10.433  -4.567  0.80 37.62           O  
ATOM   1661  CB  ALA A 230      69.815  -7.804  -2.669  0.80 37.62           C  
ATOM   1662  N   ALA A 231      69.710 -10.873  -2.385  0.80 28.88           N  
ATOM   1663  CA  ALA A 231      70.470 -12.089  -2.415  0.80 28.88           C  
ATOM   1664  C   ALA A 231      69.870 -13.008  -3.431  0.80 28.88           C  
ATOM   1665  O   ALA A 231      70.590 -13.659  -4.185  0.80 28.88           O  
ATOM   1666  CB  ALA A 231      70.469 -12.822  -1.063  0.80 28.88           C  
ATOM   1667  N   SER A 232      68.528 -13.083  -3.476  0.80 29.86           N  
ATOM   1668  CA  SER A 232      67.858 -13.967  -4.387  0.80 29.86           C  
ATOM   1669  C   SER A 232      68.099 -13.515  -5.795  0.80 29.86           C  
ATOM   1670  O   SER A 232      68.310 -14.328  -6.694  0.80 29.86           O  
ATOM   1671  CB  SER A 232      66.338 -14.002  -4.166  0.80 29.86           C  
ATOM   1672  OG  SER A 232      66.052 -14.490  -2.863  0.80 29.86           O  
ATOM   1673  N   TYR A 233      68.094 -12.189  -6.010  0.80 58.30           N  
ATOM   1674  CA  TYR A 233      68.241 -11.606  -7.313  0.80 58.30           C  
ATOM   1675  C   TYR A 233      69.578 -12.004  -7.869  0.80 58.30           C  
ATOM   1676  O   TYR A 233      69.675 -12.447  -9.012  0.80 58.30           O  
ATOM   1677  CB  TYR A 233      68.194 -10.069  -7.197  0.80 58.30           C  
ATOM   1678  CG  TYR A 233      68.216  -9.404  -8.529  0.80 58.30           C  
ATOM   1679  CD1 TYR A 233      67.046  -9.213  -9.227  0.80 58.30           C  
ATOM   1680  CD2 TYR A 233      69.399  -8.953  -9.067  0.80 58.30           C  
ATOM   1681  CE1 TYR A 233      67.058  -8.589 -10.452  0.80 58.30           C  
ATOM   1682  CE2 TYR A 233      69.416  -8.330 -10.291  0.80 58.30           C  
ATOM   1683  CZ  TYR A 233      68.244  -8.147 -10.985  0.80 58.30           C  
ATOM   1684  OH  TYR A 233      68.264  -7.505 -12.241  0.80 58.30           O  
ATOM   1685  N   TYR A 234      70.652 -11.872  -7.067  0.80109.38           N  
ATOM   1686  CA  TYR A 234      71.966 -12.181  -7.558  0.80109.38           C  
ATOM   1687  C   TYR A 234      72.100 -13.657  -7.826  0.80109.38           C  
ATOM   1688  O   TYR A 234      72.651 -14.056  -8.851  0.80109.38           O  
ATOM   1689  CB  TYR A 234      73.099 -11.787  -6.589  0.80109.38           C  
ATOM   1690  CG  TYR A 234      73.067 -10.306  -6.380  0.80109.38           C  
ATOM   1691  CD1 TYR A 234      73.481  -9.428  -7.355  0.80109.38           C  
ATOM   1692  CD2 TYR A 234      72.641  -9.793  -5.179  0.80109.38           C  
ATOM   1693  CE1 TYR A 234      73.443  -8.068  -7.137  0.80109.38           C  
ATOM   1694  CE2 TYR A 234      72.600  -8.437  -4.954  0.80109.38           C  
ATOM   1695  CZ  TYR A 234      72.999  -7.568  -5.936  0.80109.38           C  
ATOM   1696  OH  TYR A 234      72.958  -6.175  -5.709  0.80109.38           O  
ATOM   1697  N   THR A 235      71.608 -14.498  -6.887  0.80 54.01           N  
ATOM   1698  CA  THR A 235      71.740 -15.937  -6.904  0.40 54.01           C  
ATOM   1699  C   THR A 235      70.939 -16.597  -7.993  0.80 54.01           C  
ATOM   1700  O   THR A 235      71.427 -17.528  -8.632  0.80 54.01           O  
ATOM   1701  CB  THR A 235      71.321 -16.566  -5.608  0.40 54.01           C  
ATOM   1702  CG2 THR A 235      71.560 -18.084  -5.697  0.40 54.01           C  
ATOM   1703  OG1 THR A 235      72.081 -16.023  -4.539  0.40 54.01           O  
ATOM   1704  N   GLY A 236      69.694 -16.149  -8.252  0.80 35.62           N  
ATOM   1705  CA  GLY A 236      68.913 -16.819  -9.254  0.80 35.62           C  
ATOM   1706  C   GLY A 236      67.915 -17.727  -8.594  0.80 35.62           C  
ATOM   1707  O   GLY A 236      67.235 -18.499  -9.271  0.80 35.62           O  
ATOM   1708  N   GLU A 237      67.809 -17.679  -7.249  0.80108.70           N  
ATOM   1709  CA  GLU A 237      66.850 -18.504  -6.568  0.80108.70           C  
ATOM   1710  C   GLU A 237      66.452 -17.794  -5.305  0.80108.70           C  
ATOM   1711  O   GLU A 237      67.162 -16.903  -4.845  0.80108.70           O  
ATOM   1712  CB  GLU A 237      67.430 -19.873  -6.192  0.80108.70           C  
ATOM   1713  CG  GLU A 237      66.396 -20.838  -5.633  0.80108.70           C  
ATOM   1714  CD  GLU A 237      67.062 -22.199  -5.519  0.80108.70           C  
ATOM   1715  OE1 GLU A 237      68.234 -22.249  -5.060  0.80108.70           O  
ATOM   1716  OE2 GLU A 237      66.406 -23.209  -5.892  0.80108.70           O1-
ATOM   1717  N   ILE A 238      65.294 -18.157  -4.704  0.80109.18           N  
ATOM   1718  CA  ILE A 238      64.903 -17.478  -3.498  0.80109.18           C  
ATOM   1719  C   ILE A 238      65.862 -17.886  -2.426  0.80109.18           C  
ATOM   1720  O   ILE A 238      66.091 -19.075  -2.201  0.80109.18           O  
ATOM   1721  CB  ILE A 238      63.513 -17.788  -3.003  0.80109.18           C  
ATOM   1722  CG1 ILE A 238      62.427 -17.300  -3.980  0.80109.18           C  
ATOM   1723  CG2 ILE A 238      63.378 -17.164  -1.606  0.80109.18           C  
ATOM   1724  CD1 ILE A 238      62.284 -18.149  -5.241  0.80109.18           C  
ATOM   1725  N   THR A 239      66.470 -16.890  -1.749  0.80 45.30           N  
ATOM   1726  CA  THR A 239      67.430 -17.181  -0.723  0.40 45.30           C  
ATOM   1727  C   THR A 239      67.211 -16.259   0.438  0.80 45.30           C  
ATOM   1728  O   THR A 239      66.753 -15.127   0.283  0.80 45.30           O  
ATOM   1729  CB  THR A 239      68.843 -17.014  -1.192  0.40 45.30           C  
ATOM   1730  CG2 THR A 239      69.083 -17.991  -2.359  0.40 45.30           C  
ATOM   1731  OG1 THR A 239      69.061 -15.678  -1.620  0.40 45.30           O  
ATOM   1732  N   THR A 240      67.538 -16.738   1.655  0.80104.30           N  
ATOM   1733  CA  THR A 240      67.341 -15.940   2.830  0.40104.30           C  
ATOM   1734  C   THR A 240      68.611 -15.223   3.161  0.80104.30           C  
ATOM   1735  O   THR A 240      69.704 -15.764   3.003  0.80104.30           O  
ATOM   1736  CB  THR A 240      66.949 -16.742   4.036  0.40104.30           C  
ATOM   1737  CG2 THR A 240      68.107 -17.684   4.406  0.40104.30           C  
ATOM   1738  OG1 THR A 240      66.644 -15.879   5.122  0.40104.30           O  
ATOM   1739  N   HIS A 241      68.490 -13.957   3.613  0.80 64.66           N  
ATOM   1740  CA  HIS A 241      69.649 -13.214   4.021  0.80 64.66           C  
ATOM   1741  C   HIS A 241      69.266 -12.289   5.134  0.80 64.66           C  
ATOM   1742  O   HIS A 241      68.312 -11.521   5.006  0.80 64.66           O  
ATOM   1743  CB  HIS A 241      70.243 -12.324   2.917  0.80 64.66           C  
ATOM   1744  CG  HIS A 241      71.399 -11.513   3.421  0.80 64.66           C  
ATOM   1745  CD2 HIS A 241      72.732 -11.784   3.435  0.80 64.66           C  
ATOM   1746  ND1 HIS A 241      71.262 -10.277   4.014  0.80 64.66           N  
ATOM   1747  CE1 HIS A 241      72.508  -9.866   4.358  0.80 64.66           C  
ATOM   1748  NE2 HIS A 241      73.434 -10.748   4.028  0.80 64.66           N  
ATOM   1749  N   ARG A 242      69.988 -12.359   6.275  0.80 73.59           N  
ATOM   1750  CA  ARG A 242      69.744 -11.407   7.324  0.80 73.59           C  
ATOM   1751  C   ARG A 242      70.912 -11.423   8.264  0.80 73.59           C  
ATOM   1752  O   ARG A 242      71.089 -12.378   9.018  0.80 73.59           O  
ATOM   1753  CB  ARG A 242      68.488 -11.726   8.154  0.80 73.59           C  
ATOM   1754  CG  ARG A 242      68.084 -10.606   9.117  0.80 73.59           C  
ATOM   1755  CD  ARG A 242      66.832 -10.934   9.934  0.80 73.59           C  
ATOM   1756  NE  ARG A 242      66.493  -9.735  10.753  0.80 73.59           N  
ATOM   1757  CZ  ARG A 242      67.016  -9.581  12.004  0.80 73.59           C  
ATOM   1758  NH1 ARG A 242      67.880 -10.511  12.507  0.80 73.59           N1+
ATOM   1759  NH2 ARG A 242      66.672  -8.495  12.757  0.80 73.59           N  
ATOM   1760  N   THR A 243      71.775 -10.385   8.204  0.80 47.72           N  
ATOM   1761  CA  THR A 243      72.875 -10.283   9.125  0.80 47.72           C  
ATOM   1762  C   THR A 243      72.366  -9.849  10.469  0.80 47.72           C  
ATOM   1763  O   THR A 243      72.663 -10.466  11.493  0.80 47.72           O  
ATOM   1764  CB  THR A 243      73.895  -9.278   8.676  0.80 47.72           C  
ATOM   1765  CG2 THR A 243      75.062  -9.274   9.677  0.80 47.72           C  
ATOM   1766  OG1 THR A 243      74.370  -9.619   7.382  0.80 47.72           O  
ATOM   1767  N   THR A 244      71.564  -8.760  10.485  0.80110.92           N  
ATOM   1768  CA  THR A 244      71.028  -8.213  11.701  0.80110.92           C  
ATOM   1769  C   THR A 244      69.924  -7.270  11.312  0.80110.92           C  
ATOM   1770  O   THR A 244      69.523  -7.226  10.150  0.80110.92           O  
ATOM   1771  CB  THR A 244      72.035  -7.445  12.510  0.80110.92           C  
ATOM   1772  CG2 THR A 244      72.411  -6.160  11.753  0.80110.92           C  
ATOM   1773  OG1 THR A 244      71.501  -7.133  13.788  0.80110.92           O  
ATOM   1774  N   GLY A 245      69.405  -6.482  12.282  0.80 23.24           N  
ATOM   1775  CA  GLY A 245      68.311  -5.577  12.045  0.80 23.24           C  
ATOM   1776  C   GLY A 245      68.828  -4.305  11.445  0.80 23.24           C  
ATOM   1777  O   GLY A 245      70.031  -4.129  11.267  0.80 23.24           O  
ATOM   1778  N   THR A 246      67.901  -3.380  11.108  0.80122.11           N  
ATOM   1779  CA  THR A 246      68.282  -2.146  10.480  0.80122.11           C  
ATOM   1780  C   THR A 246      67.340  -1.036  10.863  0.80122.11           C  
ATOM   1781  O   THR A 246      66.257  -1.264  11.388  0.80122.11           O  
ATOM   1782  CB  THR A 246      68.285  -2.250   8.983  0.80122.11           C  
ATOM   1783  CG2 THR A 246      66.885  -2.681   8.517  0.80122.11           C  
ATOM   1784  OG1 THR A 246      68.657  -1.015   8.391  0.80122.11           O  
ATOM   1785  N   LEU A 247      67.758   0.219  10.584  0.80 95.89           N  
ATOM   1786  CA  LEU A 247      67.003   1.429  10.819  0.80 95.89           C  
ATOM   1787  C   LEU A 247      65.787   1.368   9.941  0.80 95.89           C  
ATOM   1788  O   LEU A 247      64.726   1.909  10.245  0.80 95.89           O  
ATOM   1789  CB  LEU A 247      67.772   2.696  10.395  0.80 95.89           C  
ATOM   1790  CG  LEU A 247      69.006   3.030  11.253  0.80 95.89           C  
ATOM   1791  CD1 LEU A 247      69.701   4.305  10.744  0.80 95.89           C  
ATOM   1792  CD2 LEU A 247      68.637   3.140  12.743  0.80 95.89           C  
ATOM   1793  N   ALA A 248      65.982   0.697   8.803  0.80158.41           N  
ATOM   1794  CA  ALA A 248      65.172   0.380   7.665  0.80158.41           C  
ATOM   1795  C   ALA A 248      64.087  -0.609   8.012  0.80158.41           C  
ATOM   1796  O   ALA A 248      63.688  -1.377   7.140  0.80158.41           O  
ATOM   1797  CB  ALA A 248      65.978  -0.191   6.484  0.80158.41           C  
ATOM   1798  N   ASP A 249      63.696  -0.742   9.297  0.80184.55           N  
ATOM   1799  CA  ASP A 249      62.843  -1.786   9.830  0.80184.55           C  
ATOM   1800  C   ASP A 249      61.745  -2.199   8.886  0.80184.55           C  
ATOM   1801  O   ASP A 249      61.427  -3.385   8.813  0.80184.55           O  
ATOM   1802  CB  ASP A 249      62.007  -1.323  11.035  0.80184.55           C  
ATOM   1803  CG  ASP A 249      62.876  -1.008  12.225  0.80184.55           C  
ATOM   1804  OD1 ASP A 249      63.951  -1.644  12.362  0.80184.55           O  
ATOM   1805  OD2 ASP A 249      62.465  -0.124  13.023  0.80184.55           O1-
ATOM   1806  N   GLY A 250      61.107  -1.268   8.160  0.80 69.38           N  
ATOM   1807  CA  GLY A 250      60.009  -1.654   7.310  0.80 69.38           C  
ATOM   1808  C   GLY A 250      60.470  -2.677   6.303  0.80 69.38           C  
ATOM   1809  O   GLY A 250      59.684  -3.495   5.830  0.80 69.38           O  
ATOM   1810  N   CYS A 251      61.731  -2.551   5.858  0.80110.32           N  
ATOM   1811  CA  CYS A 251      62.455  -3.382   4.931  0.80110.32           C  
ATOM   1812  C   CYS A 251      63.039  -4.629   5.548  0.80110.32           C  
ATOM   1813  O   CYS A 251      63.687  -5.395   4.840  0.80110.32           O  
ATOM   1814  CB  CYS A 251      63.610  -2.623   4.259  0.80110.32           C  
ATOM   1815  SG  CYS A 251      63.012  -1.242   3.240  0.80110.32           S  
ATOM   1816  N   ASP A 252      62.972  -4.821   6.879  0.80 68.70           N  
ATOM   1817  CA  ASP A 252      63.609  -5.982   7.458  0.80 68.70           C  
ATOM   1818  C   ASP A 252      62.880  -7.233   7.045  0.80 68.70           C  
ATOM   1819  O   ASP A 252      62.017  -7.729   7.770  0.80 68.70           O  
ATOM   1820  CB  ASP A 252      63.630  -5.934   8.998  0.80 68.70           C  
ATOM   1821  CG  ASP A 252      64.544  -7.034   9.524  0.80 68.70           C  
ATOM   1822  OD1 ASP A 252      65.023  -7.862   8.705  0.80 68.70           O  
ATOM   1823  OD2 ASP A 252      64.772  -7.061  10.764  0.80 68.70           O1-
ATOM   1824  N   VAL A 253      63.224  -7.787   5.858  0.80 55.93           N  
ATOM   1825  CA  VAL A 253      62.615  -9.008   5.395  0.80 55.93           C  
ATOM   1826  C   VAL A 253      63.728  -9.896   4.912  0.80 55.93           C  
ATOM   1827  O   VAL A 253      64.466  -9.539   3.994  0.80 55.93           O  
ATOM   1828  CB  VAL A 253      61.677  -8.793   4.240  0.80 55.93           C  
ATOM   1829  CG1 VAL A 253      61.121 -10.154   3.790  0.80 55.93           C  
ATOM   1830  CG2 VAL A 253      60.591  -7.792   4.668  0.80 55.93           C  
ATOM   1831  N   SER A 254      63.872 -11.085   5.533  0.80100.80           N  
ATOM   1832  CA  SER A 254      64.941 -12.003   5.243  0.80100.80           C  
ATOM   1833  C   SER A 254      64.742 -12.724   3.944  0.80100.80           C  
ATOM   1834  O   SER A 254      65.721 -13.064   3.280  0.80100.80           O  
ATOM   1835  CB  SER A 254      65.084 -13.094   6.317  0.80100.80           C  
ATOM   1836  OG  SER A 254      65.430 -12.512   7.564  0.80100.80           O  
ATOM   1837  N   ARG A 255      63.482 -13.013   3.562  0.80109.57           N  
ATOM   1838  CA  ARG A 255      63.256 -13.796   2.377  0.80109.57           C  
ATOM   1839  C   ARG A 255      62.150 -13.148   1.587  0.80109.57           C  
ATOM   1840  O   ARG A 255      61.149 -12.711   2.151  0.80109.57           O  
ATOM   1841  CB  ARG A 255      62.823 -15.229   2.743  0.80109.57           C  
ATOM   1842  CG  ARG A 255      62.827 -16.247   1.603  0.80109.57           C  
ATOM   1843  CD  ARG A 255      62.389 -17.639   2.073  0.80109.57           C  
ATOM   1844  NE  ARG A 255      62.420 -18.564   0.905  0.80109.57           N  
ATOM   1845  CZ  ARG A 255      63.581 -19.202   0.572  0.80109.57           C  
ATOM   1846  NH1 ARG A 255      64.720 -18.974   1.293  0.80109.57           N1+
ATOM   1847  NH2 ARG A 255      63.604 -20.071  -0.481  0.80109.57           N  
ATOM   1848  N   PRO A 256      62.314 -13.075   0.287  0.80 81.19           N  
ATOM   1849  CA  PRO A 256      61.343 -12.435  -0.572  0.80 81.19           C  
ATOM   1850  C   PRO A 256      60.163 -13.301  -0.900  0.80 81.19           C  
ATOM   1851  O   PRO A 256      60.226 -14.511  -0.690  0.80 81.19           O  
ATOM   1852  CB  PRO A 256      62.108 -11.998  -1.823  0.80 81.19           C  
ATOM   1853  CG  PRO A 256      63.410 -12.816  -1.789  0.80 81.19           C  
ATOM   1854  CD  PRO A 256      63.646 -13.047  -0.290  0.80 81.19           C  
ATOM   1855  N   GLY A 257      59.073 -12.693  -1.414  0.80 28.09           N  
ATOM   1856  CA  GLY A 257      57.906 -13.442  -1.782  0.80 28.09           C  
ATOM   1857  C   GLY A 257      58.187 -14.135  -3.078  0.80 28.09           C  
ATOM   1858  O   GLY A 257      59.081 -13.745  -3.828  0.80 28.09           O  
ATOM   1859  N   ASN A 258      57.432 -15.218  -3.354  0.80110.79           N  
ATOM   1860  CA  ASN A 258      57.608 -15.945  -4.578  0.80110.79           C  
ATOM   1861  C   ASN A 258      57.116 -15.154  -5.752  0.80110.79           C  
ATOM   1862  O   ASN A 258      57.793 -15.080  -6.776  0.80110.79           O  
ATOM   1863  CB  ASN A 258      56.970 -17.350  -4.568  0.80110.79           C  
ATOM   1864  CG  ASN A 258      55.490 -17.229  -4.275  0.80110.79           C  
ATOM   1865  ND2 ASN A 258      54.689 -18.192  -4.804  0.80110.79           N  
ATOM   1866  OD1 ASN A 258      55.062 -16.312  -3.576  0.80110.79           O  
ATOM   1867  N   LEU A 259      55.926 -14.530  -5.640  0.80 46.53           N  
ATOM   1868  CA  LEU A 259      55.388 -13.791  -6.748  0.80 46.53           C  
ATOM   1869  C   LEU A 259      56.247 -12.593  -7.010  0.80 46.53           C  
ATOM   1870  O   LEU A 259      56.550 -12.276  -8.159  0.80 46.53           O  
ATOM   1871  CB  LEU A 259      53.954 -13.294  -6.506  0.80 46.53           C  
ATOM   1872  CG  LEU A 259      52.922 -14.433  -6.388  0.80 46.53           C  
ATOM   1873  CD1 LEU A 259      51.499 -13.880  -6.210  0.80 46.53           C  
ATOM   1874  CD2 LEU A 259      53.039 -15.421  -7.562  0.80 46.53           C  
ATOM   1875  N   THR A 260      56.668 -11.901  -5.935  0.80 35.60           N  
ATOM   1876  CA  THR A 260      57.441 -10.698  -6.054  0.80 35.60           C  
ATOM   1877  C   THR A 260      58.771 -10.991  -6.684  0.80 35.60           C  
ATOM   1878  O   THR A 260      59.236 -10.242  -7.541  0.80 35.60           O  
ATOM   1879  CB  THR A 260      57.689 -10.045  -4.725  0.80 35.60           C  
ATOM   1880  CG2 THR A 260      56.329  -9.722  -4.084  0.80 35.60           C  
ATOM   1881  OG1 THR A 260      58.436 -10.909  -3.882  0.80 35.60           O  
ATOM   1882  N   TYR A 261      59.417 -12.103  -6.288  0.80 59.89           N  
ATOM   1883  CA  TYR A 261      60.711 -12.451  -6.814  0.80 59.89           C  
ATOM   1884  C   TYR A 261      60.608 -12.644  -8.295  0.80 59.89           C  
ATOM   1885  O   TYR A 261      61.461 -12.183  -9.052  0.80 59.89           O  
ATOM   1886  CB  TYR A 261      61.255 -13.761  -6.210  0.80 59.89           C  
ATOM   1887  CG  TYR A 261      62.394 -14.238  -7.049  0.80 59.89           C  
ATOM   1888  CD1 TYR A 261      63.633 -13.642  -6.989  0.80 59.89           C  
ATOM   1889  CD2 TYR A 261      62.215 -15.310  -7.895  0.80 59.89           C  
ATOM   1890  CE1 TYR A 261      64.670 -14.103  -7.769  0.80 59.89           C  
ATOM   1891  CE2 TYR A 261      63.246 -15.776  -8.677  0.80 59.89           C  
ATOM   1892  CZ  TYR A 261      64.477 -15.171  -8.615  0.80 59.89           C  
ATOM   1893  OH  TYR A 261      65.539 -15.645  -9.416  0.80 59.89           O  
ATOM   1894  N   GLU A 262      59.543 -13.326  -8.747  0.80 38.07           N  
ATOM   1895  CA  GLU A 262      59.381 -13.623 -10.140  0.40 38.07           C  
ATOM   1896  C   GLU A 262      59.306 -12.345 -10.920  0.80 38.07           C  
ATOM   1897  O   GLU A 262      59.940 -12.211 -11.966  0.80 38.07           O  
ATOM   1898  CB  GLU A 262      58.090 -14.421 -10.400  0.40 38.07           C  
ATOM   1899  CG  GLU A 262      57.838 -14.776 -11.866  0.40 38.07           C  
ATOM   1900  CD  GLU A 262      56.567 -15.615 -11.928  0.40 38.07           C  
ATOM   1901  OE1 GLU A 262      56.058 -15.999 -10.841  0.40 38.07           O  
ATOM   1902  OE2 GLU A 262      56.090 -15.887 -13.063  0.40 38.07           O1-
ATOM   1903  N   ILE A 263      58.523 -11.370 -10.424  0.80 43.55           N  
ATOM   1904  CA  ILE A 263      58.339 -10.117 -11.101  0.80 43.55           C  
ATOM   1905  C   ILE A 263      59.607  -9.315 -11.101  0.80 43.55           C  
ATOM   1906  O   ILE A 263      60.000  -8.753 -12.122  0.80 43.55           O  
ATOM   1907  CB  ILE A 263      57.265  -9.284 -10.466  0.80 43.55           C  
ATOM   1908  CG1 ILE A 263      55.914 -10.017 -10.552  0.80 43.55           C  
ATOM   1909  CG2 ILE A 263      57.258  -7.906 -11.148  0.80 43.55           C  
ATOM   1910  CD1 ILE A 263      54.822  -9.394  -9.686  0.80 43.55           C  
ATOM   1911  N   VAL A 264      60.288  -9.253  -9.944  0.80 39.73           N  
ATOM   1912  CA  VAL A 264      61.470  -8.452  -9.774  0.80 39.73           C  
ATOM   1913  C   VAL A 264      62.552  -8.918 -10.697  0.80 39.73           C  
ATOM   1914  O   VAL A 264      63.253  -8.108 -11.302  0.80 39.73           O  
ATOM   1915  CB  VAL A 264      62.009  -8.539  -8.375  0.80 39.73           C  
ATOM   1916  CG1 VAL A 264      63.330  -7.756  -8.298  0.80 39.73           C  
ATOM   1917  CG2 VAL A 264      60.924  -8.035  -7.407  0.80 39.73           C  
ATOM   1918  N   ARG A 265      62.719 -10.243 -10.841  0.80 78.93           N  
ATOM   1919  CA  ARG A 265      63.806 -10.711 -11.647  0.40 78.93           C  
ATOM   1920  C   ARG A 265      63.630 -10.223 -13.053  0.80 78.93           C  
ATOM   1921  O   ARG A 265      64.605  -9.837 -13.694  0.80 78.93           O  
ATOM   1922  CB  ARG A 265      63.958 -12.246 -11.642  0.40 78.93           C  
ATOM   1923  CG  ARG A 265      62.735 -13.021 -12.131  0.40 78.93           C  
ATOM   1924  CD  ARG A 265      62.865 -14.530 -11.909  0.40 78.93           C  
ATOM   1925  NE  ARG A 265      61.611 -15.160 -12.406  0.40 78.93           N  
ATOM   1926  CZ  ARG A 265      61.558 -16.507 -12.618  0.40 78.93           C  
ATOM   1927  NH1 ARG A 265      62.649 -17.284 -12.361  0.40 78.93           N1+
ATOM   1928  NH2 ARG A 265      60.409 -17.077 -13.085  0.40 78.93           N  
ATOM   1929  N   GLU A 266      62.396 -10.266 -13.594  0.80134.54           N  
ATOM   1930  CA  GLU A 266      62.191  -9.808 -14.944  0.80134.54           C  
ATOM   1931  C   GLU A 266      62.278  -8.308 -15.093  0.80134.54           C  
ATOM   1932  O   GLU A 266      62.974  -7.807 -15.975  0.80134.54           O  
ATOM   1933  CB  GLU A 266      60.812 -10.197 -15.509  0.80134.54           C  
ATOM   1934  CG  GLU A 266      60.695 -11.654 -15.954  0.80134.54           C  
ATOM   1935  CD  GLU A 266      61.427 -11.787 -17.282  0.80134.54           C  
ATOM   1936  OE1 GLU A 266      62.687 -11.779 -17.265  0.80134.54           O  
ATOM   1937  OE2 GLU A 266      60.737 -11.895 -18.331  0.80134.54           O1-
ATOM   1938  N   LEU A 267      61.500  -7.571 -14.273  0.80116.67           N  
ATOM   1939  CA  LEU A 267      61.293  -6.140 -14.341  0.80116.67           C  
ATOM   1940  C   LEU A 267      62.303  -5.214 -13.713  0.80116.67           C  
ATOM   1941  O   LEU A 267      62.439  -4.079 -14.169  0.80116.67           O  
ATOM   1942  CB  LEU A 267      59.904  -5.740 -13.818  0.80116.67           C  
ATOM   1943  CG  LEU A 267      58.765  -6.361 -14.652  0.80116.67           C  
ATOM   1944  CD1 LEU A 267      57.390  -5.825 -14.224  0.80116.67           C  
ATOM   1945  CD2 LEU A 267      59.028  -6.205 -16.159  0.80116.67           C  
ATOM   1946  N   VAL A 268      62.981  -5.612 -12.617  0.80 60.48           N  
ATOM   1947  CA  VAL A 268      63.815  -4.678 -11.900  0.80 60.48           C  
ATOM   1948  C   VAL A 268      65.203  -4.674 -12.464  0.80 60.48           C  
ATOM   1949  O   VAL A 268      65.846  -5.714 -12.593  0.80 60.48           O  
ATOM   1950  CB  VAL A 268      63.911  -5.011 -10.438  0.80 60.48           C  
ATOM   1951  CG1 VAL A 268      64.894  -4.041  -9.766  0.80 60.48           C  
ATOM   1952  CG2 VAL A 268      62.493  -4.979  -9.841  0.80 60.48           C  
ATOM   1953  N   ASP A 269      65.696  -3.462 -12.800  0.80 63.35           N  
ATOM   1954  CA  ASP A 269      66.967  -3.276 -13.443  0.80 63.35           C  
ATOM   1955  C   ASP A 269      68.097  -3.683 -12.547  0.80 63.35           C  
ATOM   1956  O   ASP A 269      69.016  -4.375 -12.985  0.80 63.35           O  
ATOM   1957  CB  ASP A 269      67.200  -1.810 -13.844  0.80 63.35           C  
ATOM   1958  CG  ASP A 269      66.178  -1.445 -14.914  0.80 63.35           C  
ATOM   1959  OD1 ASP A 269      65.536  -2.377 -15.467  0.80 63.35           O  
ATOM   1960  OD2 ASP A 269      66.020  -0.227 -15.192  0.80 63.35           O1-
ATOM   1961  N   ASP A 270      68.076  -3.257 -11.266  0.80 75.49           N  
ATOM   1962  CA  ASP A 270      69.170  -3.588 -10.400  0.80 75.49           C  
ATOM   1963  C   ASP A 270      68.715  -3.401  -8.986  0.80 75.49           C  
ATOM   1964  O   ASP A 270      67.672  -2.799  -8.737  0.80 75.49           O  
ATOM   1965  CB  ASP A 270      70.388  -2.669 -10.606  0.80 75.49           C  
ATOM   1966  CG  ASP A 270      71.591  -3.261  -9.885  0.80 75.49           C  
ATOM   1967  OD1 ASP A 270      71.549  -4.475  -9.545  0.80 75.49           O  
ATOM   1968  OD2 ASP A 270      72.572  -2.501  -9.666  0.80 75.49           O1-
ATOM   1969  N   ILE A 271      69.472  -3.970  -8.022  0.80 59.42           N  
ATOM   1970  CA  ILE A 271      69.185  -3.768  -6.631  0.80 59.42           C  
ATOM   1971  C   ILE A 271      70.481  -3.370  -5.987  0.80 59.42           C  
ATOM   1972  O   ILE A 271      71.491  -4.057  -6.132  0.80 59.42           O  
ATOM   1973  CB  ILE A 271      68.690  -5.001  -5.937  0.80 59.42           C  
ATOM   1974  CG1 ILE A 271      67.371  -5.468  -6.575  0.80 59.42           C  
ATOM   1975  CG2 ILE A 271      68.569  -4.690  -4.438  0.80 59.42           C  
ATOM   1976  CD1 ILE A 271      66.926  -6.858  -6.121  0.80 59.42           C  
ATOM   1977  N   VAL A 272      70.472  -2.247  -5.241  0.80119.53           N  
ATOM   1978  CA  VAL A 272      71.642  -1.693  -4.618  0.80119.53           C  
ATOM   1979  C   VAL A 272      71.469  -1.762  -3.124  0.80119.53           C  
ATOM   1980  O   VAL A 272      70.345  -1.799  -2.623  0.80119.53           O  
ATOM   1981  CB  VAL A 272      71.814  -0.260  -5.028  0.80119.53           C  
ATOM   1982  CG1 VAL A 272      70.478   0.453  -4.780  0.80119.53           C  
ATOM   1983  CG2 VAL A 272      72.990   0.371  -4.273  0.80119.53           C  
ATOM   1984  N   LEU A 273      72.598  -1.804  -2.377  0.80 62.87           N  
ATOM   1985  CA  LEU A 273      72.555  -1.954  -0.943  0.80 62.87           C  
ATOM   1986  C   LEU A 273      73.116  -0.726  -0.290  0.80 62.87           C  
ATOM   1987  O   LEU A 273      74.071  -0.136  -0.789  0.80 62.87           O  
ATOM   1988  CB  LEU A 273      73.389  -3.153  -0.451  0.80 62.87           C  
ATOM   1989  CG  LEU A 273      72.899  -4.501  -1.015  0.80 62.87           C  
ATOM   1990  CD1 LEU A 273      73.750  -5.674  -0.502  0.80 62.87           C  
ATOM   1991  CD2 LEU A 273      71.395  -4.695  -0.766  0.80 62.87           C  
ATOM   1992  N   VAL A 274      72.532  -0.316   0.861  0.80131.18           N  
ATOM   1993  CA  VAL A 274      72.945   0.874   1.559  0.80131.18           C  
ATOM   1994  C   VAL A 274      73.290   0.512   2.977  0.80131.18           C  
ATOM   1995  O   VAL A 274      72.687  -0.384   3.564  0.80131.18           O  
ATOM   1996  CB  VAL A 274      71.831   1.867   1.691  0.80131.18           C  
ATOM   1997  CG1 VAL A 274      72.368   3.078   2.441  0.80131.18           C  
ATOM   1998  CG2 VAL A 274      71.261   2.207   0.315  0.80131.18           C  
ATOM   1999  N   SER A 275      74.270   1.228   3.572  0.80 42.68           N  
ATOM   2000  CA  SER A 275      74.680   0.967   4.930  0.80 42.68           C  
ATOM   2001  C   SER A 275      73.788   1.715   5.877  0.80 42.68           C  
ATOM   2002  O   SER A 275      72.974   2.546   5.479  0.80 42.68           O  
ATOM   2003  CB  SER A 275      76.128   1.388   5.231  0.80 42.68           C  
ATOM   2004  OG  SER A 275      76.250   2.801   5.144  0.80 42.68           O  
ATOM   2005  N   GLU A 276      73.934   1.416   7.184  0.80 77.19           N  
ATOM   2006  CA  GLU A 276      73.162   2.022   8.232  0.80 77.19           C  
ATOM   2007  C   GLU A 276      73.458   3.487   8.262  0.80 77.19           C  
ATOM   2008  O   GLU A 276      72.561   4.311   8.439  0.80 77.19           O  
ATOM   2009  CB  GLU A 276      73.538   1.479   9.621  0.80 77.19           C  
ATOM   2010  CG  GLU A 276      73.241  -0.010   9.797  0.80 77.19           C  
ATOM   2011  CD  GLU A 276      71.731  -0.178   9.846  0.80 77.19           C  
ATOM   2012  OE1 GLU A 276      71.112   0.283  10.842  0.80 77.19           O  
ATOM   2013  OE2 GLU A 276      71.176  -0.768   8.882  0.80 77.19           O1-
ATOM   2014  N   ASP A 277      74.741   3.850   8.097  0.80 30.25           N  
ATOM   2015  CA  ASP A 277      75.122   5.230   8.160  0.80 30.25           C  
ATOM   2016  C   ASP A 277      74.468   5.959   7.027  0.80 30.25           C  
ATOM   2017  O   ASP A 277      73.986   7.077   7.197  0.80 30.25           O  
ATOM   2018  CB  ASP A 277      76.642   5.432   8.041  0.80 30.25           C  
ATOM   2019  CG  ASP A 277      77.294   4.908   9.316  0.80 30.25           C  
ATOM   2020  OD1 ASP A 277      76.550   4.649  10.300  0.80 30.25           O  
ATOM   2021  OD2 ASP A 277      78.546   4.764   9.324  0.80 30.25           O1-
ATOM   2022  N   GLU A 278      74.430   5.334   5.834  0.80 56.50           N  
ATOM   2023  CA  GLU A 278      73.863   5.974   4.686  0.80 56.50           C  
ATOM   2024  C   GLU A 278      72.385   6.174   4.879  0.80 56.50           C  
ATOM   2025  O   GLU A 278      71.850   7.212   4.492  0.80 56.50           O  
ATOM   2026  CB  GLU A 278      74.162   5.206   3.391  0.80 56.50           C  
ATOM   2027  CG  GLU A 278      75.663   5.216   3.079  0.80 56.50           C  
ATOM   2028  CD  GLU A 278      75.941   4.284   1.908  0.80 56.50           C  
ATOM   2029  OE1 GLU A 278      75.392   3.150   1.905  0.80 56.50           O  
ATOM   2030  OE2 GLU A 278      76.711   4.695   0.998  0.80 56.50           O1-
ATOM   2031  N   ILE A 279      71.670   5.198   5.478  0.80134.95           N  
ATOM   2032  CA  ILE A 279      70.267   5.408   5.711  0.80134.95           C  
ATOM   2033  C   ILE A 279      70.080   6.531   6.684  0.80134.95           C  
ATOM   2034  O   ILE A 279      69.204   7.377   6.507  0.80134.95           O  
ATOM   2035  CB  ILE A 279      69.515   4.171   6.128  0.80134.95           C  
ATOM   2036  CG1 ILE A 279      70.110   3.508   7.370  0.80134.95           C  
ATOM   2037  CG2 ILE A 279      69.425   3.235   4.920  0.80134.95           C  
ATOM   2038  CD1 ILE A 279      69.331   2.260   7.783  0.80134.95           C  
ATOM   2039  N   ARG A 280      70.920   6.589   7.732  0.80 74.61           N  
ATOM   2040  CA  ARG A 280      70.809   7.611   8.738  0.80 74.61           C  
ATOM   2041  C   ARG A 280      70.999   8.955   8.098  0.80 74.61           C  
ATOM   2042  O   ARG A 280      70.244   9.891   8.362  0.80 74.61           O  
ATOM   2043  CB  ARG A 280      71.908   7.471   9.800  0.80 74.61           C  
ATOM   2044  CG  ARG A 280      71.618   8.209  11.105  0.80 74.61           C  
ATOM   2045  CD  ARG A 280      72.845   8.329  12.009  0.80 74.61           C  
ATOM   2046  NE  ARG A 280      73.609   7.052  11.903  0.80 74.61           N  
ATOM   2047  CZ  ARG A 280      73.163   5.907  12.496  0.80 74.61           C  
ATOM   2048  NH1 ARG A 280      71.956   5.886  13.133  0.80 74.61           N1+
ATOM   2049  NH2 ARG A 280      73.924   4.775  12.436  0.80 74.61           N  
ATOM   2050  N   ASN A 281      72.010   9.082   7.217  0.80 36.50           N  
ATOM   2051  CA  ASN A 281      72.296  10.349   6.604  0.80 36.50           C  
ATOM   2052  C   ASN A 281      71.121  10.768   5.778  0.80 36.50           C  
ATOM   2053  O   ASN A 281      70.770  11.946   5.746  0.80 36.50           O  
ATOM   2054  CB  ASN A 281      73.538  10.323   5.696  0.80 36.50           C  
ATOM   2055  CG  ASN A 281      74.774  10.265   6.587  0.80 36.50           C  
ATOM   2056  ND2 ASN A 281      75.973  10.144   5.954  0.80 36.50           N  
ATOM   2057  OD1 ASN A 281      74.681  10.342   7.811  0.80 36.50           O  
ATOM   2058  N   SER A 282      70.484   9.810   5.079  0.80 31.95           N  
ATOM   2059  CA  SER A 282      69.363  10.116   4.233  0.80 31.95           C  
ATOM   2060  C   SER A 282      68.227  10.634   5.058  0.80 31.95           C  
ATOM   2061  O   SER A 282      67.554  11.590   4.674  0.80 31.95           O  
ATOM   2062  CB  SER A 282      68.848   8.890   3.461  0.80 31.95           C  
ATOM   2063  OG  SER A 282      67.742   9.254   2.648  0.80 31.95           O  
ATOM   2064  N   MET A 283      67.986  10.019   6.228  0.80 39.62           N  
ATOM   2065  CA  MET A 283      66.900  10.422   7.076  0.80 39.62           C  
ATOM   2066  C   MET A 283      67.137  11.838   7.509  0.80 39.62           C  
ATOM   2067  O   MET A 283      66.213  12.649   7.549  0.80 39.62           O  
ATOM   2068  CB  MET A 283      66.803   9.566   8.351  0.80 39.62           C  
ATOM   2069  CG  MET A 283      66.495   8.093   8.067  0.80 39.62           C  
ATOM   2070  SD  MET A 283      66.403   7.045   9.550  0.80 39.62           S  
ATOM   2071  CE  MET A 283      64.891   7.820  10.194  0.80 39.62           C  
ATOM   2072  N   ILE A 284      68.398  12.172   7.834  0.80 87.23           N  
ATOM   2073  CA  ILE A 284      68.738  13.487   8.300  0.80 87.23           C  
ATOM   2074  C   ILE A 284      68.441  14.473   7.216  0.80 87.23           C  
ATOM   2075  O   ILE A 284      67.883  15.538   7.474  0.80 87.23           O  
ATOM   2076  CB  ILE A 284      70.203  13.631   8.603  0.80 87.23           C  
ATOM   2077  CG1 ILE A 284      70.633  12.669   9.723  0.80 87.23           C  
ATOM   2078  CG2 ILE A 284      70.469  15.112   8.933  0.80 87.23           C  
ATOM   2079  CD1 ILE A 284      69.963  12.959  11.062  0.80 87.23           C  
ATOM   2080  N   ALA A 285      68.820  14.145   5.966  0.80 30.48           N  
ATOM   2081  CA  ALA A 285      68.647  15.061   4.874  0.80 30.48           C  
ATOM   2082  C   ALA A 285      67.192  15.325   4.650  0.80 30.48           C  
ATOM   2083  O   ALA A 285      66.788  16.473   4.468  0.80 30.48           O  
ATOM   2084  CB  ALA A 285      69.221  14.518   3.555  0.80 30.48           C  
ATOM   2085  N   LEU A 286      66.360  14.267   4.668  0.80 58.23           N  
ATOM   2086  CA  LEU A 286      64.965  14.439   4.384  0.80 58.23           C  
ATOM   2087  C   LEU A 286      64.346  15.303   5.439  0.80 58.23           C  
ATOM   2088  O   LEU A 286      63.613  16.239   5.131  0.80 58.23           O  
ATOM   2089  CB  LEU A 286      64.189  13.108   4.360  0.80 58.23           C  
ATOM   2090  CG  LEU A 286      64.601  12.167   3.210  0.80 58.23           C  
ATOM   2091  CD1 LEU A 286      63.793  10.860   3.238  0.80 58.23           C  
ATOM   2092  CD2 LEU A 286      64.512  12.875   1.847  0.80 58.23           C  
ATOM   2093  N   ILE A 287      64.617  15.011   6.723  0.80125.45           N  
ATOM   2094  CA  ILE A 287      63.989  15.785   7.752  0.80125.45           C  
ATOM   2095  C   ILE A 287      64.501  17.196   7.793  0.80125.45           C  
ATOM   2096  O   ILE A 287      63.714  18.141   7.782  0.80125.45           O  
ATOM   2097  CB  ILE A 287      64.112  15.143   9.107  0.80125.45           C  
ATOM   2098  CG1 ILE A 287      65.579  14.952   9.509  0.80125.45           C  
ATOM   2099  CG2 ILE A 287      63.310  13.833   9.087  0.80125.45           C  
ATOM   2100  CD1 ILE A 287      65.736  14.357  10.905  0.80125.45           C  
ATOM   2101  N   GLN A 288      65.831  17.392   7.837  0.80134.79           N  
ATOM   2102  CA  GLN A 288      66.317  18.735   7.987  0.40134.79           C  
ATOM   2103  C   GLN A 288      66.134  19.548   6.736  0.80134.79           C  
ATOM   2104  O   GLN A 288      65.599  20.654   6.782  0.80134.79           O  
ATOM   2105  CB  GLN A 288      67.809  18.761   8.352  0.40134.79           C  
ATOM   2106  CG  GLN A 288      68.274  20.099   8.917  0.40134.79           C  
ATOM   2107  CD  GLN A 288      67.661  20.237  10.303  0.40134.79           C  
ATOM   2108  NE2 GLN A 288      68.210  21.178  11.118  0.40134.79           N  
ATOM   2109  OE1 GLN A 288      66.717  19.530  10.653  0.40134.79           O  
ATOM   2110  N   ARG A 289      66.619  19.030   5.589  0.80160.04           N  
ATOM   2111  CA  ARG A 289      66.570  19.745   4.339  0.80160.04           C  
ATOM   2112  C   ARG A 289      65.218  19.737   3.668  0.80160.04           C  
ATOM   2113  O   ARG A 289      64.814  20.735   3.073  0.80160.04           O  
ATOM   2114  CB  ARG A 289      67.628  19.242   3.344  0.80160.04           C  
ATOM   2115  CG  ARG A 289      69.044  19.452   3.885  0.80160.04           C  
ATOM   2116  CD  ARG A 289      69.371  20.919   4.185  0.80160.04           C  
ATOM   2117  NE  ARG A 289      70.640  20.953   4.967  0.80160.04           N  
ATOM   2118  CZ  ARG A 289      71.848  21.025   4.336  0.80160.04           C  
ATOM   2119  NH1 ARG A 289      71.909  21.107   2.975  0.80160.04           N1+
ATOM   2120  NH2 ARG A 289      72.997  21.020   5.073  0.80160.04           N  
ATOM   2121  N   ASN A 290      64.538  18.570   3.648  0.80128.22           N  
ATOM   2122  CA  ASN A 290      63.241  18.386   3.035  0.80128.22           C  
ATOM   2123  C   ASN A 290      62.091  18.770   3.922  0.80128.22           C  
ATOM   2124  O   ASN A 290      61.004  19.060   3.428  0.80128.22           O  
ATOM   2125  CB  ASN A 290      62.957  16.945   2.565  0.80128.22           C  
ATOM   2126  CG  ASN A 290      63.626  16.687   1.223  0.80128.22           C  
ATOM   2127  ND2 ASN A 290      63.616  15.397   0.793  0.80128.22           N  
ATOM   2128  OD1 ASN A 290      64.121  17.601   0.566  0.80128.22           O  
ATOM   2129  N   LYS A 291      62.266  18.724   5.255  0.80143.98           N  
ATOM   2130  CA  LYS A 291      61.195  19.033   6.165  0.80143.98           C  
ATOM   2131  C   LYS A 291      60.091  18.012   6.089  0.80143.98           C  
ATOM   2132  O   LYS A 291      58.916  18.364   6.193  0.80143.98           O  
ATOM   2133  CB  LYS A 291      60.568  20.415   5.908  0.80143.98           C  
ATOM   2134  CG  LYS A 291      61.550  21.572   6.096  0.80143.98           C  
ATOM   2135  CD  LYS A 291      62.198  21.599   7.481  0.80143.98           C  
ATOM   2136  CE  LYS A 291      63.063  22.835   7.727  0.80143.98           C  
ATOM   2137  NZ  LYS A 291      64.135  22.920   6.714  0.80143.98           N1+
ATOM   2138  N   VAL A 292      60.429  16.714   5.917  0.80 47.34           N  
ATOM   2139  CA  VAL A 292      59.417  15.693   5.938  0.80 47.34           C  
ATOM   2140  C   VAL A 292      59.870  14.629   6.892  0.80 47.34           C  
ATOM   2141  O   VAL A 292      61.067  14.397   7.058  0.80 47.34           O  
ATOM   2142  CB  VAL A 292      59.195  15.032   4.608  0.80 47.34           C  
ATOM   2143  CG1 VAL A 292      58.702  16.094   3.611  0.80 47.34           C  
ATOM   2144  CG2 VAL A 292      60.493  14.324   4.181  0.80 47.34           C  
ATOM   2145  N   ILE A 293      58.909  13.958   7.564  0.80111.70           N  
ATOM   2146  CA  ILE A 293      59.275  12.906   8.470  0.80111.70           C  
ATOM   2147  C   ILE A 293      59.213  11.608   7.736  0.80111.70           C  
ATOM   2148  O   ILE A 293      58.201  11.258   7.127  0.80111.70           O  
ATOM   2149  CB  ILE A 293      58.423  12.813   9.707  0.80111.70           C  
ATOM   2150  CG1 ILE A 293      58.763  13.954  10.683  0.80111.70           C  
ATOM   2151  CG2 ILE A 293      58.631  11.422  10.327  0.80111.70           C  
ATOM   2152  CD1 ILE A 293      58.484  15.353  10.149  0.80111.70           C  
ATOM   2153  N   THR A 294      60.344  10.876   7.761  0.80123.00           N  
ATOM   2154  CA  THR A 294      60.437   9.600   7.118  0.80123.00           C  
ATOM   2155  C   THR A 294      60.970   8.607   8.102  0.80123.00           C  
ATOM   2156  O   THR A 294      61.744   8.947   8.997  0.80123.00           O  
ATOM   2157  CB  THR A 294      61.393   9.595   5.960  0.80123.00           C  
ATOM   2158  CG2 THR A 294      62.799   9.957   6.477  0.80123.00           C  
ATOM   2159  OG1 THR A 294      61.408   8.316   5.343  0.80123.00           O  
ATOM   2160  N   GLU A 295      60.518   7.343   7.975  0.80 77.95           N  
ATOM   2161  CA  GLU A 295      61.057   6.275   8.765  0.80 77.95           C  
ATOM   2162  C   GLU A 295      62.232   5.756   7.984  0.80 77.95           C  
ATOM   2163  O   GLU A 295      62.468   6.191   6.860  0.80 77.95           O  
ATOM   2164  CB  GLU A 295      60.085   5.120   9.077  0.80 77.95           C  
ATOM   2165  CG  GLU A 295      59.548   4.360   7.866  0.80 77.95           C  
ATOM   2166  CD  GLU A 295      58.693   3.214   8.402  0.80 77.95           C  
ATOM   2167  OE1 GLU A 295      59.260   2.325   9.095  0.80 77.95           O  
ATOM   2168  OE2 GLU A 295      57.463   3.217   8.128  0.80 77.95           O1-
ATOM   2169  N   GLY A 296      63.008   4.813   8.553  0.80 40.58           N  
ATOM   2170  CA  GLY A 296      64.219   4.367   7.921  0.80 40.58           C  
ATOM   2171  C   GLY A 296      63.959   3.812   6.547  0.80 40.58           C  
ATOM   2172  O   GLY A 296      64.692   4.126   5.612  0.80 40.58           O  
ATOM   2173  N   ALA A 297      62.909   2.983   6.383  0.80 50.21           N  
ATOM   2174  CA  ALA A 297      62.591   2.361   5.124  0.80 50.21           C  
ATOM   2175  C   ALA A 297      62.275   3.415   4.104  0.80 50.21           C  
ATOM   2176  O   ALA A 297      62.586   3.272   2.922  0.80 50.21           O  
ATOM   2177  CB  ALA A 297      61.374   1.425   5.215  0.80 50.21           C  
ATOM   2178  N   GLY A 298      61.621   4.502   4.542  0.80 57.65           N  
ATOM   2179  CA  GLY A 298      61.219   5.585   3.687  0.80 57.65           C  
ATOM   2180  C   GLY A 298      62.423   6.259   3.081  0.80 57.65           C  
ATOM   2181  O   GLY A 298      62.324   6.879   2.026  0.80 57.65           O  
ATOM   2182  N   ALA A 299      63.539   6.280   3.832  0.80 97.78           N  
ATOM   2183  CA  ALA A 299      64.836   6.845   3.547  0.80 97.78           C  
ATOM   2184  C   ALA A 299      65.687   6.078   2.560  0.80 97.78           C  
ATOM   2185  O   ALA A 299      66.638   6.645   2.021  0.80 97.78           O  
ATOM   2186  CB  ALA A 299      65.685   7.026   4.817  0.80 97.78           C  
ATOM   2187  N   LEU A 300      65.464   4.758   2.367  0.80123.60           N  
ATOM   2188  CA  LEU A 300      66.415   3.973   1.611  0.80123.60           C  
ATOM   2189  C   LEU A 300      66.650   4.447   0.205  0.80123.60           C  
ATOM   2190  O   LEU A 300      67.802   4.499  -0.223  0.80123.60           O  
ATOM   2191  CB  LEU A 300      66.129   2.463   1.552  0.80123.60           C  
ATOM   2192  CG  LEU A 300      66.370   1.760   2.900  0.80123.60           C  
ATOM   2193  CD1 LEU A 300      65.246   2.062   3.894  0.80123.60           C  
ATOM   2194  CD2 LEU A 300      66.654   0.263   2.724  0.80123.60           C  
ATOM   2195  N   ALA A 301      65.607   4.812  -0.561  0.80 40.17           N  
ATOM   2196  CA  ALA A 301      65.851   5.195  -1.929  0.80 40.17           C  
ATOM   2197  C   ALA A 301      66.757   6.394  -1.960  0.80 40.17           C  
ATOM   2198  O   ALA A 301      67.706   6.448  -2.743  0.80 40.17           O  
ATOM   2199  CB  ALA A 301      64.564   5.566  -2.683  0.80 40.17           C  
ATOM   2200  N   CYS A 302      66.498   7.385  -1.087  0.80 49.94           N  
ATOM   2201  CA  CYS A 302      67.291   8.583  -1.030  0.80 49.94           C  
ATOM   2202  C   CYS A 302      68.687   8.240  -0.607  0.80 49.94           C  
ATOM   2203  O   CYS A 302      69.646   8.888  -1.027  0.80 49.94           O  
ATOM   2204  CB  CYS A 302      66.732   9.630  -0.051  0.80 49.94           C  
ATOM   2205  SG  CYS A 302      65.159  10.345  -0.625  0.80 49.94           S  
ATOM   2206  N   ALA A 303      68.842   7.229   0.270  0.80 36.24           N  
ATOM   2207  CA  ALA A 303      70.158   6.846   0.704  0.80 36.24           C  
ATOM   2208  C   ALA A 303      70.946   6.367  -0.479  0.80 36.24           C  
ATOM   2209  O   ALA A 303      72.128   6.680  -0.615  0.80 36.24           O  
ATOM   2210  CB  ALA A 303      70.131   5.716   1.746  0.80 36.24           C  
ATOM   2211  N   ALA A 304      70.311   5.587  -1.377  0.80 39.34           N  
ATOM   2212  CA  ALA A 304      71.028   5.089  -2.522  0.80 39.34           C  
ATOM   2213  C   ALA A 304      71.476   6.251  -3.365  0.80 39.34           C  
ATOM   2214  O   ALA A 304      72.606   6.270  -3.857  0.80 39.34           O  
ATOM   2215  CB  ALA A 304      70.172   4.161  -3.401  0.80 39.34           C  
ATOM   2216  N   LEU A 305      70.600   7.261  -3.543  0.80 65.61           N  
ATOM   2217  CA  LEU A 305      70.965   8.385  -4.364  0.80 65.61           C  
ATOM   2218  C   LEU A 305      72.157   9.105  -3.786  0.80 65.61           C  
ATOM   2219  O   LEU A 305      73.097   9.434  -4.508  0.80 65.61           O  
ATOM   2220  CB  LEU A 305      69.832   9.420  -4.482  0.80 65.61           C  
ATOM   2221  CG  LEU A 305      68.612   8.934  -5.290  0.80 65.61           C  
ATOM   2222  CD1 LEU A 305      67.524  10.016  -5.348  0.80 65.61           C  
ATOM   2223  CD2 LEU A 305      69.023   8.471  -6.699  0.80 65.61           C  
ATOM   2224  N   LEU A 306      72.146   9.366  -2.465  0.80 72.59           N  
ATOM   2225  CA  LEU A 306      73.195  10.092  -1.797  0.80 72.59           C  
ATOM   2226  C   LEU A 306      74.456   9.296  -1.832  0.80 72.59           C  
ATOM   2227  O   LEU A 306      75.546   9.852  -1.966  0.80 72.59           O  
ATOM   2228  CB  LEU A 306      72.846  10.390  -0.330  0.80 72.59           C  
ATOM   2229  CG  LEU A 306      71.608  11.296  -0.189  0.80 72.59           C  
ATOM   2230  CD1 LEU A 306      71.280  11.582   1.286  0.80 72.59           C  
ATOM   2231  CD2 LEU A 306      71.758  12.571  -1.031  0.80 72.59           C  
ATOM   2232  N   SER A 307      74.353   7.964  -1.680  0.80176.24           N  
ATOM   2233  CA  SER A 307      75.541   7.186  -1.828  0.80176.24           C  
ATOM   2234  C   SER A 307      75.761   7.356  -3.288  0.80176.24           C  
ATOM   2235  O   SER A 307      74.841   7.674  -4.010  0.80176.24           O  
ATOM   2236  CB  SER A 307      75.352   5.684  -1.555  0.80176.24           C  
ATOM   2237  OG  SER A 307      74.511   5.114  -2.548  0.80176.24           O  
ATOM   2238  N   GLY A 308      76.979   7.223  -3.780  0.80139.12           N  
ATOM   2239  CA  GLY A 308      77.339   7.410  -5.159  0.80139.12           C  
ATOM   2240  C   GLY A 308      76.786   6.341  -6.063  0.80139.12           C  
ATOM   2241  O   GLY A 308      76.908   6.445  -7.281  0.80139.12           O  
ATOM   2242  N   LYS A 309      76.231   5.256  -5.499  0.80124.96           N  
ATOM   2243  CA  LYS A 309      75.886   4.035  -6.185  0.80124.96           C  
ATOM   2244  C   LYS A 309      75.025   4.211  -7.418  0.80124.96           C  
ATOM   2245  O   LYS A 309      75.089   3.377  -8.317  0.80124.96           O  
ATOM   2246  CB  LYS A 309      75.200   3.064  -5.215  0.80124.96           C  
ATOM   2247  CG  LYS A 309      76.164   2.701  -4.083  0.80124.96           C  
ATOM   2248  CD  LYS A 309      75.519   2.147  -2.814  0.80124.96           C  
ATOM   2249  CE  LYS A 309      76.557   1.926  -1.710  0.80124.96           C  
ATOM   2250  NZ  LYS A 309      75.907   1.801  -0.388  0.80124.96           N1+
ATOM   2251  N   LEU A 310      74.112   5.193  -7.439  0.80132.03           N  
ATOM   2252  CA  LEU A 310      73.219   5.566  -8.508  0.80132.03           C  
ATOM   2253  C   LEU A 310      73.793   6.504  -9.545  0.80132.03           C  
ATOM   2254  O   LEU A 310      73.120   6.811 -10.526  0.80132.03           O  
ATOM   2255  CB  LEU A 310      71.898   6.128  -7.972  0.80132.03           C  
ATOM   2256  CG  LEU A 310      71.174   5.068  -7.120  0.80132.03           C  
ATOM   2257  CD1 LEU A 310      69.788   5.544  -6.667  0.80132.03           C  
ATOM   2258  CD2 LEU A 310      71.139   3.708  -7.838  0.80132.03           C  
ATOM   2259  N   ASP A 311      75.016   7.029  -9.349  0.80 70.57           N  
ATOM   2260  CA  ASP A 311      75.554   8.147 -10.084  0.80 70.57           C  
ATOM   2261  C   ASP A 311      75.438   8.024 -11.577  0.80 70.57           C  
ATOM   2262  O   ASP A 311      75.149   9.019 -12.238  0.80 70.57           O  
ATOM   2263  CB  ASP A 311      77.038   8.406  -9.765  0.80 70.57           C  
ATOM   2264  CG  ASP A 311      77.124   8.975  -8.356  0.80 70.57           C  
ATOM   2265  OD1 ASP A 311      76.046   9.267  -7.771  0.80 70.57           O  
ATOM   2266  OD2 ASP A 311      78.266   9.132  -7.850  0.80 70.57           O1-
ATOM   2267  N   SER A 312      75.651   6.842 -12.177  0.80 51.56           N  
ATOM   2268  CA  SER A 312      75.627   6.789 -13.610  0.80 51.56           C  
ATOM   2269  C   SER A 312      74.274   7.164 -14.153  0.80 51.56           C  
ATOM   2270  O   SER A 312      74.187   7.737 -15.237  0.80 51.56           O  
ATOM   2271  CB  SER A 312      75.971   5.394 -14.164  0.80 51.56           C  
ATOM   2272  OG  SER A 312      74.958   4.463 -13.811  0.80 51.56           O  
ATOM   2273  N   HIS A 313      73.187   6.784 -13.453  0.80 91.19           N  
ATOM   2274  CA  HIS A 313      71.826   6.979 -13.888  0.80 91.19           C  
ATOM   2275  C   HIS A 313      71.239   8.369 -13.732  0.80 91.19           C  
ATOM   2276  O   HIS A 313      70.455   8.796 -14.579  0.80 91.19           O  
ATOM   2277  CB  HIS A 313      70.877   6.008 -13.174  0.80 91.19           C  
ATOM   2278  CG  HIS A 313      71.321   4.584 -13.334  0.80 91.19           C  
ATOM   2279  CD2 HIS A 313      71.869   3.732 -12.425  0.80 91.19           C  
ATOM   2280  ND1 HIS A 313      71.250   3.879 -14.514  0.80 91.19           N  
ATOM   2281  CE1 HIS A 313      71.755   2.644 -14.264  0.80 91.19           C  
ATOM   2282  NE2 HIS A 313      72.143   2.507 -13.008  0.80 91.19           N  
ATOM   2283  N   ILE A 314      71.519   9.058 -12.603  0.80160.38           N  
ATOM   2284  CA  ILE A 314      70.853  10.289 -12.228  0.80160.38           C  
ATOM   2285  C   ILE A 314      71.224  11.592 -12.888  0.80160.38           C  
ATOM   2286  O   ILE A 314      70.356  12.452 -13.032  0.80160.38           O  
ATOM   2287  CB  ILE A 314      70.770  10.563 -10.749  0.80160.38           C  
ATOM   2288  CG1 ILE A 314      72.139  10.793 -10.105  0.80160.38           C  
ATOM   2289  CG2 ILE A 314      70.003   9.385 -10.127  0.80160.38           C  
ATOM   2290  CD1 ILE A 314      72.966   9.525 -10.019  0.80160.38           C  
ATOM   2291  N   GLN A 315      72.497  11.847 -13.237  0.80 62.37           N  
ATOM   2292  CA  GLN A 315      72.802  13.180 -13.687  0.80 62.37           C  
ATOM   2293  C   GLN A 315      72.076  13.509 -14.951  0.80 62.37           C  
ATOM   2294  O   GLN A 315      71.937  12.681 -15.851  0.80 62.37           O  
ATOM   2295  CB  GLN A 315      74.305  13.459 -13.873  0.80 62.37           C  
ATOM   2296  CG  GLN A 315      75.065  13.444 -12.543  0.80 62.37           C  
ATOM   2297  CD  GLN A 315      76.516  13.821 -12.802  0.80 62.37           C  
ATOM   2298  NE2 GLN A 315      77.384  13.624 -11.775  0.80 62.37           N  
ATOM   2299  OE1 GLN A 315      76.867  14.288 -13.886  0.80 62.37           O  
ATOM   2300  N   ASN A 316      71.580  14.763 -15.019  0.80 64.88           N  
ATOM   2301  CA  ASN A 316      70.877  15.289 -16.154  0.80 64.88           C  
ATOM   2302  C   ASN A 316      69.715  14.406 -16.482  0.80 64.88           C  
ATOM   2303  O   ASN A 316      69.422  14.181 -17.654  0.80 64.88           O  
ATOM   2304  CB  ASN A 316      71.762  15.399 -17.407  0.80 64.88           C  
ATOM   2305  CG  ASN A 316      72.829  16.449 -17.133  0.80 64.88           C  
ATOM   2306  ND2 ASN A 316      72.389  17.666 -16.713  0.80 64.88           N  
ATOM   2307  OD1 ASN A 316      74.022  16.197 -17.288  0.80 64.88           O  
ATOM   2308  N   ARG A 317      69.011  13.891 -15.455  0.80112.33           N  
ATOM   2309  CA  ARG A 317      67.881  13.045 -15.713  0.80112.33           C  
ATOM   2310  C   ARG A 317      66.873  13.272 -14.628  0.80112.33           C  
ATOM   2311  O   ARG A 317      67.145  13.972 -13.654  0.80112.33           O  
ATOM   2312  CB  ARG A 317      68.225  11.547 -15.735  0.80112.33           C  
ATOM   2313  CG  ARG A 317      69.158  11.173 -16.888  0.80112.33           C  
ATOM   2314  CD  ARG A 317      69.439   9.675 -16.998  0.80112.33           C  
ATOM   2315  NE  ARG A 317      68.341   9.058 -17.795  0.80112.33           N  
ATOM   2316  CZ  ARG A 317      68.377   7.721 -18.060  0.80112.33           C  
ATOM   2317  NH1 ARG A 317      69.403   6.961 -17.579  0.80112.33           N1+
ATOM   2318  NH2 ARG A 317      67.389   7.141 -18.803  0.80112.33           N  
ATOM   2319  N   LYS A 318      65.658  12.701 -14.792  0.80 72.62           N  
ATOM   2320  CA  LYS A 318      64.627  12.869 -13.804  0.80 72.62           C  
ATOM   2321  C   LYS A 318      64.453  11.566 -13.083  0.80 72.62           C  
ATOM   2322  O   LYS A 318      64.195  10.531 -13.697  0.80 72.62           O  
ATOM   2323  CB  LYS A 318      63.273  13.263 -14.413  0.80 72.62           C  
ATOM   2324  CG  LYS A 318      63.280  14.678 -14.993  0.80 72.62           C  
ATOM   2325  CD  LYS A 318      62.121  14.960 -15.948  0.80 72.62           C  
ATOM   2326  CE  LYS A 318      62.130  16.381 -16.511  0.80 72.62           C  
ATOM   2327  NZ  LYS A 318      61.558  17.315 -15.518  0.80 72.62           N1+
ATOM   2328  N   THR A 319      64.586  11.595 -11.738  0.80 44.17           N  
ATOM   2329  CA  THR A 319      64.491  10.388 -10.966  0.80 44.17           C  
ATOM   2330  C   THR A 319      63.509  10.583  -9.848  0.80 44.17           C  
ATOM   2331  O   THR A 319      63.478  11.629  -9.199  0.80 44.17           O  
ATOM   2332  CB  THR A 319      65.804   9.995 -10.349  0.80 44.17           C  
ATOM   2333  CG2 THR A 319      65.618   8.703  -9.536  0.80 44.17           C  
ATOM   2334  OG1 THR A 319      66.780   9.801 -11.363  0.80 44.17           O  
ATOM   2335  N   VAL A 320      62.680   9.548  -9.593  0.80 43.21           N  
ATOM   2336  CA  VAL A 320      61.695   9.597  -8.549  0.80 43.21           C  
ATOM   2337  C   VAL A 320      62.158   8.687  -7.452  0.80 43.21           C  
ATOM   2338  O   VAL A 320      62.565   7.553  -7.699  0.80 43.21           O  
ATOM   2339  CB  VAL A 320      60.346   9.109  -8.988  0.80 43.21           C  
ATOM   2340  CG1 VAL A 320      59.408   9.101  -7.767  0.80 43.21           C  
ATOM   2341  CG2 VAL A 320      59.854   9.991 -10.147  0.80 43.21           C  
ATOM   2342  N   SER A 321      62.112   9.187  -6.199  0.80 55.86           N  
ATOM   2343  CA  SER A 321      62.519   8.427  -5.051  0.80 55.86           C  
ATOM   2344  C   SER A 321      61.290   8.204  -4.229  0.80 55.86           C  
ATOM   2345  O   SER A 321      60.547   9.141  -3.944  0.80 55.86           O  
ATOM   2346  CB  SER A 321      63.527   9.188  -4.170  0.80 55.86           C  
ATOM   2347  OG  SER A 321      63.903   8.405  -3.047  0.80 55.86           O  
ATOM   2348  N   ILE A 322      61.057   6.955  -3.787  0.80118.89           N  
ATOM   2349  CA  ILE A 322      59.840   6.684  -3.077  0.80118.89           C  
ATOM   2350  C   ILE A 322      60.083   6.843  -1.606  0.80118.89           C  
ATOM   2351  O   ILE A 322      60.946   6.188  -1.025  0.80118.89           O  
ATOM   2352  CB  ILE A 322      59.342   5.283  -3.287  0.80118.89           C  
ATOM   2353  CG1 ILE A 322      59.102   5.012  -4.784  0.80118.89           C  
ATOM   2354  CG2 ILE A 322      58.081   5.094  -2.426  0.80118.89           C  
ATOM   2355  CD1 ILE A 322      58.049   5.922  -5.417  0.80118.89           C  
ATOM   2356  N   ILE A 323      59.318   7.757  -0.973  0.80 92.61           N  
ATOM   2357  CA  ILE A 323      59.379   7.909   0.450  0.80 92.61           C  
ATOM   2358  C   ILE A 323      58.230   7.083   0.918  0.80 92.61           C  
ATOM   2359  O   ILE A 323      57.092   7.536   1.031  0.80 92.61           O  
ATOM   2360  CB  ILE A 323      59.222   9.334   0.873  0.80 92.61           C  
ATOM   2361  CG1 ILE A 323      60.397  10.130   0.282  0.80 92.61           C  
ATOM   2362  CG2 ILE A 323      59.144   9.396   2.408  0.80 92.61           C  
ATOM   2363  CD1 ILE A 323      60.206  11.638   0.299  0.80 92.61           C  
ATOM   2364  N   SER A 324      58.543   5.809   1.199  0.80 76.05           N  
ATOM   2365  CA  SER A 324      57.576   4.791   1.463  0.80 76.05           C  
ATOM   2366  C   SER A 324      56.805   5.009   2.729  0.80 76.05           C  
ATOM   2367  O   SER A 324      55.609   4.731   2.745  0.80 76.05           O  
ATOM   2368  CB  SER A 324      58.205   3.389   1.517  0.80 76.05           C  
ATOM   2369  OG  SER A 324      59.161   3.317   2.563  0.80 76.05           O  
ATOM   2370  N   GLY A 325      57.427   5.505   3.822  0.80 65.15           N  
ATOM   2371  CA  GLY A 325      56.647   5.601   5.030  0.80 65.15           C  
ATOM   2372  C   GLY A 325      57.245   6.585   5.998  0.80 65.15           C  
ATOM   2373  O   GLY A 325      58.440   6.860   5.987  0.80 65.15           O  
ATOM   2374  N   GLY A 326      56.344   7.251   6.744  0.80112.08           N  
ATOM   2375  CA  GLY A 326      56.498   8.174   7.841  0.80112.08           C  
ATOM   2376  C   GLY A 326      56.558   7.572   9.225  0.80112.08           C  
ATOM   2377  O   GLY A 326      56.868   8.286  10.173  0.80112.08           O  
ATOM   2378  N   ASN A 327      56.129   6.309   9.433  0.80103.44           N  
ATOM   2379  CA  ASN A 327      55.895   5.850  10.785  0.80103.44           C  
ATOM   2380  C   ASN A 327      57.130   5.649  11.600  0.80103.44           C  
ATOM   2381  O   ASN A 327      57.676   4.549  11.677  0.80103.44           O  
ATOM   2382  CB  ASN A 327      55.105   4.539  10.865  0.80103.44           C  
ATOM   2383  CG  ASN A 327      53.660   4.871  10.555  0.80103.44           C  
ATOM   2384  ND2 ASN A 327      52.780   3.843  10.655  0.80103.44           N  
ATOM   2385  OD1 ASN A 327      53.318   6.015  10.259  0.80103.44           O  
ATOM   2386  N   ILE A 328      57.551   6.726  12.291  0.80100.41           N  
ATOM   2387  CA  ILE A 328      58.669   6.704  13.186  0.80100.41           C  
ATOM   2388  C   ILE A 328      58.308   7.616  14.319  0.80100.41           C  
ATOM   2389  O   ILE A 328      57.659   8.638  14.102  0.80100.41           O  
ATOM   2390  CB  ILE A 328      59.924   7.234  12.543  0.80100.41           C  
ATOM   2391  CG1 ILE A 328      61.148   7.069  13.460  0.80100.41           C  
ATOM   2392  CG2 ILE A 328      59.649   8.680  12.105  0.80100.41           C  
ATOM   2393  CD1 ILE A 328      61.612   5.623  13.625  0.80100.41           C  
ATOM   2394  N   ASP A 329      58.714   7.275  15.562  0.80 42.64           N  
ATOM   2395  CA  ASP A 329      58.390   8.113  16.683  0.80 42.64           C  
ATOM   2396  C   ASP A 329      59.160   9.387  16.541  0.80 42.64           C  
ATOM   2397  O   ASP A 329      60.268   9.407  16.009  0.80 42.64           O  
ATOM   2398  CB  ASP A 329      58.777   7.510  18.046  0.80 42.64           C  
ATOM   2399  CG  ASP A 329      57.856   6.336  18.345  0.80 42.64           C  
ATOM   2400  OD1 ASP A 329      56.678   6.374  17.899  0.80 42.64           O  
ATOM   2401  OD2 ASP A 329      58.321   5.383  19.026  0.80 42.64           O1-
ATOM   2402  N   LEU A 330      58.574  10.495  17.032  0.80 98.66           N  
ATOM   2403  CA  LEU A 330      59.184  11.789  16.937  0.80 98.66           C  
ATOM   2404  C   LEU A 330      60.436  11.724  17.751  0.80 98.66           C  
ATOM   2405  O   LEU A 330      61.450  12.337  17.422  0.80 98.66           O  
ATOM   2406  CB  LEU A 330      58.281  12.907  17.492  0.80 98.66           C  
ATOM   2407  CG  LEU A 330      58.740  14.340  17.148  0.80 98.66           C  
ATOM   2408  CD1 LEU A 330      60.087  14.690  17.789  0.80 98.66           C  
ATOM   2409  CD2 LEU A 330      58.718  14.578  15.629  0.80 98.66           C  
ATOM   2410  N   SER A 331      60.382  10.951  18.849  0.80 75.07           N  
ATOM   2411  CA  SER A 331      61.484  10.783  19.747  0.80 75.07           C  
ATOM   2412  C   SER A 331      62.661  10.247  18.992  0.80 75.07           C  
ATOM   2413  O   SER A 331      63.777  10.741  19.150  0.80 75.07           O  
ATOM   2414  CB  SER A 331      61.149   9.766  20.844  0.80 75.07           C  
ATOM   2415  OG  SER A 331      62.323   9.422  21.557  0.80 75.07           O  
ATOM   2416  N   ARG A 332      62.447   9.215  18.153  0.80137.27           N  
ATOM   2417  CA  ARG A 332      63.528   8.634  17.405  0.80137.27           C  
ATOM   2418  C   ARG A 332      64.066   9.649  16.446  0.80137.27           C  
ATOM   2419  O   ARG A 332      65.278   9.768  16.272  0.80137.27           O  
ATOM   2420  CB  ARG A 332      63.108   7.405  16.579  0.80137.27           C  
ATOM   2421  CG  ARG A 332      64.246   6.839  15.724  0.80137.27           C  
ATOM   2422  CD  ARG A 332      65.376   6.186  16.523  0.80137.27           C  
ATOM   2423  NE  ARG A 332      65.039   4.744  16.678  0.80137.27           N  
ATOM   2424  CZ  ARG A 332      65.326   3.872  15.667  0.80137.27           C  
ATOM   2425  NH1 ARG A 332      65.904   4.329  14.518  0.80137.27           N1+
ATOM   2426  NH2 ARG A 332      65.028   2.546  15.801  0.80137.27           N  
ATOM   2427  N   VAL A 333      63.168  10.407  15.789  0.80 35.70           N  
ATOM   2428  CA  VAL A 333      63.597  11.390  14.839  0.80 35.70           C  
ATOM   2429  C   VAL A 333      64.419  12.413  15.559  0.80 35.70           C  
ATOM   2430  O   VAL A 333      65.478  12.818  15.078  0.80 35.70           O  
ATOM   2431  CB  VAL A 333      62.457  12.114  14.185  0.80 35.70           C  
ATOM   2432  CG1 VAL A 333      63.029  13.260  13.334  0.80 35.70           C  
ATOM   2433  CG2 VAL A 333      61.626  11.104  13.375  0.80 35.70           C  
ATOM   2434  N   SER A 334      63.957  12.851  16.746  0.80 24.99           N  
ATOM   2435  CA  SER A 334      64.661  13.862  17.482  0.80 24.99           C  
ATOM   2436  C   SER A 334      66.010  13.337  17.845  0.80 24.99           C  
ATOM   2437  O   SER A 334      66.996  14.072  17.840  0.80 24.99           O  
ATOM   2438  CB  SER A 334      63.974  14.251  18.801  0.80 24.99           C  
ATOM   2439  OG  SER A 334      62.758  14.928  18.535  0.80 24.99           O  
ATOM   2440  N   GLN A 335      66.081  12.035  18.170  0.80 47.37           N  
ATOM   2441  CA  GLN A 335      67.320  11.437  18.568  0.80 47.37           C  
ATOM   2442  C   GLN A 335      68.289  11.530  17.436  0.80 47.37           C  
ATOM   2443  O   GLN A 335      69.434  11.943  17.617  0.80 47.37           O  
ATOM   2444  CB  GLN A 335      67.161   9.934  18.847  0.80 47.37           C  
ATOM   2445  CG  GLN A 335      68.485   9.218  19.102  0.80 47.37           C  
ATOM   2446  CD  GLN A 335      68.244   7.724  18.982  0.80 47.37           C  
ATOM   2447  NE2 GLN A 335      67.577   7.125  20.005  0.80 47.37           N  
ATOM   2448  OE1 GLN A 335      68.633   7.104  17.994  0.80 47.37           O  
ATOM   2449  N   ILE A 336      67.839  11.166  16.222  0.80 38.72           N  
ATOM   2450  CA  ILE A 336      68.712  11.129  15.087  0.80 38.72           C  
ATOM   2451  C   ILE A 336      69.188  12.511  14.766  0.80 38.72           C  
ATOM   2452  O   ILE A 336      70.378  12.727  14.547  0.80 38.72           O  
ATOM   2453  CB  ILE A 336      68.038  10.582  13.862  0.80 38.72           C  
ATOM   2454  CG1 ILE A 336      67.552   9.146  14.116  0.80 38.72           C  
ATOM   2455  CG2 ILE A 336      69.028  10.684  12.689  0.80 38.72           C  
ATOM   2456  CD1 ILE A 336      66.598   8.621  13.042  0.80 38.72           C  
ATOM   2457  N   THR A 337      68.265  13.492  14.735  0.80 27.01           N  
ATOM   2458  CA  THR A 337      68.641  14.835  14.400  0.80 27.01           C  
ATOM   2459  C   THR A 337      69.566  15.352  15.455  0.80 27.01           C  
ATOM   2460  O   THR A 337      70.557  16.016  15.151  0.80 27.01           O  
ATOM   2461  CB  THR A 337      67.486  15.792  14.335  0.80 27.01           C  
ATOM   2462  CG2 THR A 337      68.022  17.183  13.963  1.00 27.01           C  
ATOM   2463  OG1 THR A 337      66.541  15.360  13.369  1.00 27.01           O  
ATOM   2464  N   GLY A 338      69.275  15.043  16.733  0.80 14.63           N  
ATOM   2465  CA  GLY A 338      70.071  15.560  17.809  0.80 14.63           C  
ATOM   2466  C   GLY A 338      71.431  14.943  17.744  0.80 14.63           C  
ATOM   2467  O   GLY A 338      71.623  13.880  17.157  0.80 14.63           O  
ATOM   2468  N   LEU A 339      72.417  15.619  18.366  1.00 64.10           N  
ATOM   2469  CA  LEU A 339      73.773  15.154  18.367  1.00 64.10           C  
ATOM   2470  C   LEU A 339      73.816  13.850  19.088  1.00 64.10           C  
ATOM   2471  O   LEU A 339      74.439  12.894  18.629  1.00 64.10           O  
ATOM   2472  CB  LEU A 339      74.735  16.083  19.131  1.00 64.10           C  
ATOM   2473  CG  LEU A 339      74.885  17.494  18.539  1.00 64.10           C  
ATOM   2474  CD1 LEU A 339      73.560  18.271  18.601  1.00 64.10           C  
ATOM   2475  CD2 LEU A 339      76.045  18.247  19.207  1.00 64.10           C  
ATOM   2476  N   VAL A 340      73.125  13.776  20.239  1.00 41.70           N  
ATOM   2477  CA  VAL A 340      73.168  12.585  21.031  1.00 41.70           C  
ATOM   2478  C   VAL A 340      71.836  11.928  20.930  1.00 41.70           C  
ATOM   2479  O   VAL A 340      70.828  12.576  20.650  1.00 41.70           O  
ATOM   2480  CB  VAL A 340      73.444  12.854  22.482  1.00 41.70           C  
ATOM   2481  CG1 VAL A 340      73.430  11.525  23.259  1.00 41.70           C  
ATOM   2482  CG2 VAL A 340      74.771  13.625  22.589  1.00 41.70           C  
ATOM   2483  N   ASP A 341      71.816  10.599  21.134  1.00135.03           N  
ATOM   2484  CA  ASP A 341      70.604   9.848  21.045  1.00135.03           C  
ATOM   2485  C   ASP A 341      69.790  10.158  22.248  1.00135.03           C  
ATOM   2486  O   ASP A 341      70.300  10.696  23.229  1.00135.03           O  
ATOM   2487  CB  ASP A 341      70.822   8.325  21.025  1.00135.03           C  
ATOM   2488  CG  ASP A 341      71.509   7.962  19.717  1.00135.03           C  
ATOM   2489  OD1 ASP A 341      71.634   8.859  18.839  1.00135.03           O  
ATOM   2490  OD2 ASP A 341      71.922   6.781  19.582  1.00135.03           O1-
ATOM   2491  N   ALA A 342      68.482   9.847  22.170  1.00 25.67           N  
ATOM   2492  CA  ALA A 342      67.591  10.077  23.263  1.00 25.67           C  
ATOM   2493  C   ALA A 342      67.984   9.099  24.369  1.00 25.67           C  
ATOM   2494  O   ALA A 342      67.154   8.207  24.683  1.00 25.67           O  
ATOM   2495  CB  ALA A 342      66.119   9.803  22.900  1.00 25.67           C  
ATOM   2496  OXT ALA A 342      69.110   9.222  24.920  1.00 25.67           O1-
TER   
ATOM   2497  N   HIS B   9      40.964  37.566 -21.600  1.00126.45           N  
ATOM   2498  CA  HIS B   9      39.822  37.239 -20.800  1.00126.45           C  
ATOM   2499  C   HIS B   9      39.212  38.508 -20.315  1.00126.45           C  
ATOM   2500  O   HIS B   9      38.051  38.798 -20.600  1.00126.45           O  
ATOM   2501  CB  HIS B   9      40.190  36.425 -19.548  1.00126.45           C  
ATOM   2502  CG  HIS B   9      39.038  36.231 -18.609  1.00126.45           C  
ATOM   2503  CD2 HIS B   9      38.700  36.943 -17.499  1.00126.45           C  
ATOM   2504  ND1 HIS B   9      38.085  35.244 -18.726  1.00126.45           N  
ATOM   2505  CE1 HIS B   9      37.225  35.406 -17.688  1.00126.45           C  
ATOM   2506  NE2 HIS B   9      37.558  36.424 -16.916  1.00126.45           N  
ATOM   2507  N   HIS B  10      39.991  39.311 -19.570  1.00 61.28           N  
ATOM   2508  CA  HIS B  10      39.454  40.548 -19.102  1.00 61.28           C  
ATOM   2509  C   HIS B  10      39.283  41.450 -20.272  1.00 61.28           C  
ATOM   2510  O   HIS B  10      38.248  42.097 -20.426  1.00 61.28           O  
ATOM   2511  CB  HIS B  10      40.338  41.249 -18.055  1.00 61.28           C  
ATOM   2512  CG  HIS B  10      40.270  40.570 -16.718  1.00 61.28           C  
ATOM   2513  CD2 HIS B  10      39.470  40.832 -15.648  1.00 61.28           C  
ATOM   2514  ND1 HIS B  10      41.043  39.490 -16.352  1.00 61.28           N  
ATOM   2515  CE1 HIS B  10      40.674  39.154 -15.089  1.00 61.28           C  
ATOM   2516  NE2 HIS B  10      39.722  39.941 -14.621  1.00 61.28           N  
ATOM   2517  N   GLY B  11      40.300  41.502 -21.151  1.00 39.01           N  
ATOM   2518  CA  GLY B  11      40.191  42.399 -22.257  1.00 39.01           C  
ATOM   2519  C   GLY B  11      40.166  43.747 -21.631  1.00 39.01           C  
ATOM   2520  O   GLY B  11      39.607  44.699 -22.175  1.00 39.01           O  
ATOM   2521  N   MET B  12      40.793  43.845 -20.445  1.00279.95           N  
ATOM   2522  CA  MET B  12      40.771  45.059 -19.695  1.00279.95           C  
ATOM   2523  C   MET B  12      41.412  46.124 -20.514  1.00279.95           C  
ATOM   2524  O   MET B  12      42.544  45.984 -20.974  1.00279.95           O  
ATOM   2525  CB  MET B  12      41.545  44.954 -18.369  1.00279.95           C  
ATOM   2526  CG  MET B  12      43.025  44.606 -18.563  1.00279.95           C  
ATOM   2527  SD  MET B  12      43.995  44.465 -17.030  1.00279.95           S  
ATOM   2528  CE  MET B  12      44.170  46.255 -16.772  1.00279.95           C  
ATOM   2529  N   ALA B  13      40.670  47.226 -20.729  1.00231.19           N  
ATOM   2530  CA  ALA B  13      41.209  48.327 -21.461  1.00231.19           C  
ATOM   2531  C   ALA B  13      41.055  49.520 -20.583  1.00231.19           C  
ATOM   2532  O   ALA B  13      40.000  49.731 -19.986  1.00231.19           O  
ATOM   2533  CB  ALA B  13      40.459  48.628 -22.769  1.00231.19           C  
ATOM   2534  N   SER B  14      42.124  50.323 -20.467  1.00228.18           N  
ATOM   2535  CA  SER B  14      42.044  51.492 -19.649  1.00228.18           C  
ATOM   2536  C   SER B  14      43.279  52.275 -19.920  1.00228.18           C  
ATOM   2537  O   SER B  14      44.173  51.818 -20.628  1.00228.18           O  
ATOM   2538  CB  SER B  14      42.027  51.183 -18.143  1.00228.18           C  
ATOM   2539  OG  SER B  14      41.951  52.387 -17.394  1.00228.18           O  
ATOM   2540  N   HIS B  15      43.351  53.501 -19.370  1.00229.94           N  
ATOM   2541  CA  HIS B  15      44.549  54.255 -19.548  1.00229.94           C  
ATOM   2542  C   HIS B  15      45.541  53.501 -18.733  1.00229.94           C  
ATOM   2543  O   HIS B  15      45.157  52.769 -17.822  1.00229.94           O  
ATOM   2544  CB  HIS B  15      44.473  55.693 -19.004  1.00229.94           C  
ATOM   2545  CG  HIS B  15      45.499  56.604 -19.613  1.00229.94           C  
ATOM   2546  CD2 HIS B  15      46.850  56.473 -19.710  1.00229.94           C  
ATOM   2547  ND1 HIS B  15      45.192  57.795 -20.234  1.00229.94           N  
ATOM   2548  CE1 HIS B  15      46.362  58.322 -20.672  1.00229.94           C  
ATOM   2549  NE2 HIS B  15      47.397  57.555 -20.378  1.00229.94           N  
ATOM   2550  N   ILE B  16      46.846  53.626 -19.030  1.00 85.87           N  
ATOM   2551  CA  ILE B  16      47.732  52.799 -18.270  1.00 85.87           C  
ATOM   2552  C   ILE B  16      48.188  53.555 -17.070  1.00 85.87           C  
ATOM   2553  O   ILE B  16      48.982  54.489 -17.161  1.00 85.87           O  
ATOM   2554  CB  ILE B  16      48.963  52.375 -19.016  1.00 85.87           C  
ATOM   2555  CG1 ILE B  16      48.584  51.531 -20.244  1.00 85.87           C  
ATOM   2556  CG2 ILE B  16      49.881  51.637 -18.026  1.00 85.87           C  
ATOM   2557  CD1 ILE B  16      49.750  51.295 -21.204  1.00 85.87           C  
ATOM   2558  N   THR B  17      47.653  53.157 -15.901  1.00277.24           N  
ATOM   2559  CA  THR B  17      48.051  53.717 -14.647  1.00277.24           C  
ATOM   2560  C   THR B  17      48.156  52.551 -13.726  1.00277.24           C  
ATOM   2561  O   THR B  17      47.533  51.518 -13.959  1.00277.24           O  
ATOM   2562  CB  THR B  17      47.050  54.660 -14.051  1.00277.24           C  
ATOM   2563  CG2 THR B  17      45.792  53.864 -13.665  1.00277.24           C  
ATOM   2564  OG1 THR B  17      47.598  55.296 -12.907  1.00277.24           O  
ATOM   2565  N   TYR B  18      48.968  52.666 -12.658  1.00197.63           N  
ATOM   2566  CA  TYR B  18      49.066  51.545 -11.775  1.00197.63           C  
ATOM   2567  C   TYR B  18      48.516  51.986 -10.459  1.00197.63           C  
ATOM   2568  O   TYR B  18      49.130  52.795  -9.764  1.00197.63           O  
ATOM   2569  CB  TYR B  18      50.520  51.106 -11.534  1.00197.63           C  
ATOM   2570  CG  TYR B  18      51.116  50.790 -12.864  1.00197.63           C  
ATOM   2571  CD1 TYR B  18      51.608  51.803 -13.656  1.00197.63           C  
ATOM   2572  CD2 TYR B  18      51.189  49.494 -13.324  1.00197.63           C  
ATOM   2573  CE1 TYR B  18      52.162  51.534 -14.885  1.00197.63           C  
ATOM   2574  CE2 TYR B  18      51.744  49.219 -14.553  1.00197.63           C  
ATOM   2575  CZ  TYR B  18      52.230  50.239 -15.336  1.00197.63           C  
ATOM   2576  OH  TYR B  18      52.798  49.958 -16.598  1.00197.63           O  
ATOM   2577  N   ASP B  19      47.326  51.480 -10.079  0.80 56.41           N  
ATOM   2578  CA  ASP B  19      46.806  51.886  -8.811  0.80 56.41           C  
ATOM   2579  C   ASP B  19      47.741  51.340  -7.784  0.80 56.41           C  
ATOM   2580  O   ASP B  19      48.244  52.069  -6.930  0.80 56.41           O  
ATOM   2581  CB  ASP B  19      45.415  51.297  -8.523  0.80 56.41           C  
ATOM   2582  CG  ASP B  19      44.427  51.935  -9.489  1.00 56.41           C  
ATOM   2583  OD1 ASP B  19      44.793  52.964 -10.115  1.00 56.41           O  
ATOM   2584  OD2 ASP B  19      43.294  51.396  -9.618  1.00 56.41           O1-
ATOM   2585  N   LEU B  20      48.020  50.025  -7.889  0.80 98.87           N  
ATOM   2586  CA  LEU B  20      48.869  49.324  -6.971  0.80 98.87           C  
ATOM   2587  C   LEU B  20      50.297  49.469  -7.391  0.80 98.87           C  
ATOM   2588  O   LEU B  20      50.627  49.579  -8.571  0.80 98.87           O  
ATOM   2589  CB  LEU B  20      48.574  47.813  -6.910  0.80 98.87           C  
ATOM   2590  CG  LEU B  20      47.239  47.442  -6.234  0.80 98.87           C  
ATOM   2591  CD1 LEU B  20      47.331  47.541  -4.705  0.80 98.87           C  
ATOM   2592  CD2 LEU B  20      46.084  48.282  -6.794  0.80 98.87           C  
ATOM   2593  N   PRO B  21      51.145  49.470  -6.401  0.80 73.80           N  
ATOM   2594  CA  PRO B  21      52.574  49.572  -6.539  0.80 73.80           C  
ATOM   2595  C   PRO B  21      53.159  48.360  -7.208  0.80 73.80           C  
ATOM   2596  O   PRO B  21      54.313  48.423  -7.629  0.80 73.80           O  
ATOM   2597  CB  PRO B  21      53.102  49.735  -5.113  0.80 73.80           C  
ATOM   2598  CG  PRO B  21      52.011  49.091  -4.236  0.80 73.80           C  
ATOM   2599  CD  PRO B  21      50.716  49.349  -5.019  0.80 73.80           C  
ATOM   2600  N   VAL B  22      52.425  47.231  -7.261  0.80 37.72           N  
ATOM   2601  CA  VAL B  22      52.958  46.061  -7.907  0.80 37.72           C  
ATOM   2602  C   VAL B  22      51.890  45.532  -8.814  0.80 37.72           C  
ATOM   2603  O   VAL B  22      50.703  45.634  -8.510  0.80 37.72           O  
ATOM   2604  CB  VAL B  22      53.322  44.965  -6.947  0.80 37.72           C  
ATOM   2605  CG1 VAL B  22      53.828  43.751  -7.746  0.80 37.72           C  
ATOM   2606  CG2 VAL B  22      54.349  45.520  -5.945  0.80 37.72           C  
ATOM   2607  N   ALA B  23      52.291  44.936  -9.958  0.80 42.57           N  
ATOM   2608  CA  ALA B  23      51.333  44.455 -10.913  0.80 42.57           C  
ATOM   2609  C   ALA B  23      51.748  43.091 -11.374  0.80 42.57           C  
ATOM   2610  O   ALA B  23      52.825  42.599 -11.041  0.80 42.57           O  
ATOM   2611  CB  ALA B  23      51.221  45.337 -12.169  0.80 42.57           C  
ATOM   2612  N   ILE B  24      50.874  42.451 -12.176  0.80 92.74           N  
ATOM   2613  CA  ILE B  24      51.076  41.120 -12.673  0.80 92.74           C  
ATOM   2614  C   ILE B  24      52.341  41.075 -13.472  0.80 92.74           C  
ATOM   2615  O   ILE B  24      53.064  40.081 -13.437  0.80 92.74           O  
ATOM   2616  CB  ILE B  24      49.948  40.642 -13.544  0.80 92.74           C  
ATOM   2617  CG1 ILE B  24      50.148  39.165 -13.929  0.80 92.74           C  
ATOM   2618  CG2 ILE B  24      49.839  41.588 -14.750  0.80 92.74           C  
ATOM   2619  CD1 ILE B  24      50.048  38.199 -12.750  0.80 92.74           C  
ATOM   2620  N   GLU B  25      52.646  42.142 -14.230  0.80131.37           N  
ATOM   2621  CA  GLU B  25      53.831  42.131 -15.043  0.80131.37           C  
ATOM   2622  C   GLU B  25      55.060  41.986 -14.187  0.80131.37           C  
ATOM   2623  O   GLU B  25      56.021  41.336 -14.594  0.80131.37           O  
ATOM   2624  CB  GLU B  25      53.959  43.367 -15.962  0.80131.37           C  
ATOM   2625  CG  GLU B  25      53.666  44.724 -15.306  0.80131.37           C  
ATOM   2626  CD  GLU B  25      54.808  45.124 -14.385  0.80131.37           C  
ATOM   2627  OE1 GLU B  25      55.984  44.963 -14.804  0.80131.37           O  
ATOM   2628  OE2 GLU B  25      54.518  45.603 -13.255  0.80131.37           O1-
ATOM   2629  N   ASP B  26      55.070  42.581 -12.979  0.80 40.15           N  
ATOM   2630  CA  ASP B  26      56.216  42.489 -12.111  0.80 40.15           C  
ATOM   2631  C   ASP B  26      56.422  41.056 -11.720  0.80 40.15           C  
ATOM   2632  O   ASP B  26      57.556  40.591 -11.593  0.80 40.15           O  
ATOM   2633  CB  ASP B  26      56.038  43.283 -10.807  0.80 40.15           C  
ATOM   2634  CG  ASP B  26      56.059  44.768 -11.140  0.80 40.15           C  
ATOM   2635  OD1 ASP B  26      57.021  45.215 -11.821  0.80 40.15           O  
ATOM   2636  OD2 ASP B  26      55.105  45.476 -10.723  0.80 40.15           O1-
ATOM   2637  N   ILE B  27      55.318  40.325 -11.484  0.80 38.41           N  
ATOM   2638  CA  ILE B  27      55.375  38.944 -11.097  0.80 38.41           C  
ATOM   2639  C   ILE B  27      55.937  38.140 -12.231  0.80 38.41           C  
ATOM   2640  O   ILE B  27      56.744  37.236 -12.025  0.80 38.41           O  
ATOM   2641  CB  ILE B  27      54.023  38.379 -10.767  0.80 38.41           C  
ATOM   2642  CG1 ILE B  27      53.388  39.148  -9.594  0.80 38.41           C  
ATOM   2643  CG2 ILE B  27      54.190  36.874 -10.496  0.80 38.41           C  
ATOM   2644  CD1 ILE B  27      51.907  38.835  -9.382  0.80 38.41           C  
ATOM   2645  N   LEU B  28      55.506  38.446 -13.470  0.80 37.75           N  
ATOM   2646  CA  LEU B  28      55.951  37.718 -14.625  0.80 37.75           C  
ATOM   2647  C   LEU B  28      57.428  37.922 -14.785  0.80 37.75           C  
ATOM   2648  O   LEU B  28      58.153  37.003 -15.167  0.80 37.75           O  
ATOM   2649  CB  LEU B  28      55.254  38.177 -15.918  0.80 37.75           C  
ATOM   2650  CG  LEU B  28      53.733  37.935 -15.899  0.80 37.75           C  
ATOM   2651  CD1 LEU B  28      53.070  38.403 -17.205  0.80 37.75           C  
ATOM   2652  CD2 LEU B  28      53.406  36.474 -15.549  0.80 37.75           C  
ATOM   2653  N   GLU B  29      57.912  39.148 -14.505  0.80 26.72           N  
ATOM   2654  CA  GLU B  29      59.312  39.448 -14.616  0.80 26.72           C  
ATOM   2655  C   GLU B  29      60.053  38.612 -13.616  0.80 26.72           C  
ATOM   2656  O   GLU B  29      61.138  38.105 -13.897  0.80 26.72           O  
ATOM   2657  CB  GLU B  29      59.631  40.918 -14.294  0.80 26.72           C  
ATOM   2658  CG  GLU B  29      59.084  41.914 -15.318  0.80 26.72           C  
ATOM   2659  CD  GLU B  29      59.448  43.317 -14.847  0.80 26.72           C  
ATOM   2660  OE1 GLU B  29      60.042  43.439 -13.743  0.80 26.72           O  
ATOM   2661  OE2 GLU B  29      59.128  44.287 -15.585  0.80 26.72           O1-
ATOM   2662  N   ALA B  30      59.479  38.458 -12.408  0.80 25.39           N  
ATOM   2663  CA  ALA B  30      60.101  37.703 -11.358  0.80 25.39           C  
ATOM   2664  C   ALA B  30      60.227  36.276 -11.791  0.80 25.39           C  
ATOM   2665  O   ALA B  30      61.245  35.629 -11.552  0.80 25.39           O  
ATOM   2666  CB  ALA B  30      59.293  37.720 -10.049  0.80 25.39           C  
ATOM   2667  N   LYS B  31      59.189  35.758 -12.467  0.80114.22           N  
ATOM   2668  CA  LYS B  31      59.182  34.394 -12.908  0.80114.22           C  
ATOM   2669  C   LYS B  31      60.380  34.194 -13.786  0.80114.22           C  
ATOM   2670  O   LYS B  31      61.071  33.182 -13.683  0.80114.22           O  
ATOM   2671  CB  LYS B  31      57.943  34.072 -13.762  0.80114.22           C  
ATOM   2672  CG  LYS B  31      57.881  32.627 -14.259  0.80114.22           C  
ATOM   2673  CD  LYS B  31      57.472  31.614 -13.190  0.80114.22           C  
ATOM   2674  CE  LYS B  31      56.006  31.191 -13.301  0.80114.22           C  
ATOM   2675  NZ  LYS B  31      55.795  30.439 -14.559  0.80114.22           N1+
ATOM   2676  N   LYS B  32      60.661  35.168 -14.673  0.80 31.55           N  
ATOM   2677  CA  LYS B  32      61.762  35.048 -15.587  0.80 31.55           C  
ATOM   2678  C   LYS B  32      63.061  35.005 -14.835  0.80 31.55           C  
ATOM   2679  O   LYS B  32      63.938  34.206 -15.155  0.80 31.55           O  
ATOM   2680  CB  LYS B  32      61.865  36.225 -16.572  0.80 31.55           C  
ATOM   2681  CG  LYS B  32      60.713  36.299 -17.576  0.80 31.55           C  
ATOM   2682  CD  LYS B  32      60.710  37.589 -18.399  0.80 31.55           C  
ATOM   2683  CE  LYS B  32      59.616  37.633 -19.467  0.80 31.55           C  
ATOM   2684  NZ  LYS B  32      59.709  38.896 -20.233  0.80 31.55           N1+
ATOM   2685  N   ARG B  33      63.218  35.867 -13.811  0.80106.16           N  
ATOM   2686  CA  ARG B  33      64.451  35.961 -13.072  0.80106.16           C  
ATOM   2687  C   ARG B  33      64.727  34.667 -12.375  0.80106.16           C  
ATOM   2688  O   ARG B  33      65.856  34.181 -12.359  0.80106.16           O  
ATOM   2689  CB  ARG B  33      64.389  37.007 -11.944  0.80106.16           C  
ATOM   2690  CG  ARG B  33      64.208  38.446 -12.419  0.80106.16           C  
ATOM   2691  CD  ARG B  33      63.974  39.441 -11.279  0.80106.16           C  
ATOM   2692  NE  ARG B  33      63.819  40.781 -11.908  0.80106.16           N  
ATOM   2693  CZ  ARG B  33      62.758  41.575 -11.584  0.80106.16           C  
ATOM   2694  NH1 ARG B  33      61.836  41.154 -10.670  0.80106.16           N1+
ATOM   2695  NH2 ARG B  33      62.614  42.789 -12.190  0.80106.16           N  
ATOM   2696  N   LEU B  34      63.681  34.097 -11.760  0.80 85.79           N  
ATOM   2697  CA  LEU B  34      63.741  32.905 -10.967  0.80 85.79           C  
ATOM   2698  C   LEU B  34      64.019  31.685 -11.788  0.80 85.79           C  
ATOM   2699  O   LEU B  34      64.588  30.722 -11.274  0.80 85.79           O  
ATOM   2700  CB  LEU B  34      62.441  32.683 -10.180  0.80 85.79           C  
ATOM   2701  CG  LEU B  34      62.206  33.785  -9.132  0.80 85.79           C  
ATOM   2702  CD1 LEU B  34      60.910  33.562  -8.353  0.80 85.79           C  
ATOM   2703  CD2 LEU B  34      63.406  33.921  -8.188  0.80 85.79           C  
ATOM   2704  N   ALA B  35      63.609  31.684 -13.071  0.80 50.07           N  
ATOM   2705  CA  ALA B  35      63.683  30.507 -13.896  0.80 50.07           C  
ATOM   2706  C   ALA B  35      65.035  29.864 -13.829  0.80 50.07           C  
ATOM   2707  O   ALA B  35      66.068  30.491 -14.057  0.80 50.07           O  
ATOM   2708  CB  ALA B  35      63.375  30.776 -15.380  0.80 50.07           C  
ATOM   2709  N   GLY B  36      65.020  28.561 -13.476  0.80 42.75           N  
ATOM   2710  CA  GLY B  36      66.173  27.714 -13.429  0.80 42.75           C  
ATOM   2711  C   GLY B  36      66.736  27.724 -12.042  0.80 42.75           C  
ATOM   2712  O   GLY B  36      67.273  26.719 -11.579  0.80 42.75           O  
ATOM   2713  N   LYS B  37      66.705  28.898 -11.379  0.80129.56           N  
ATOM   2714  CA  LYS B  37      67.224  29.047 -10.049  0.80129.56           C  
ATOM   2715  C   LYS B  37      66.302  28.575  -8.957  0.80129.56           C  
ATOM   2716  O   LYS B  37      66.714  27.816  -8.080  0.80129.56           O  
ATOM   2717  CB  LYS B  37      67.605  30.501  -9.753  0.80129.56           C  
ATOM   2718  CG  LYS B  37      68.680  30.991 -10.720  0.80129.56           C  
ATOM   2719  CD  LYS B  37      69.919  30.091 -10.723  0.80129.56           C  
ATOM   2720  CE  LYS B  37      70.983  30.504 -11.740  0.80129.56           C  
ATOM   2721  NZ  LYS B  37      72.121  29.559 -11.688  0.80129.56           N1+
ATOM   2722  N   ILE B  38      65.021  29.011  -8.984  0.80118.36           N  
ATOM   2723  CA  ILE B  38      64.088  28.687  -7.939  0.80118.36           C  
ATOM   2724  C   ILE B  38      63.021  27.841  -8.565  0.80118.36           C  
ATOM   2725  O   ILE B  38      62.537  28.154  -9.653  0.80118.36           O  
ATOM   2726  CB  ILE B  38      63.422  29.901  -7.357  0.80118.36           C  
ATOM   2727  CG1 ILE B  38      64.474  30.871  -6.789  0.80118.36           C  
ATOM   2728  CG2 ILE B  38      62.398  29.426  -6.312  0.80118.36           C  
ATOM   2729  CD1 ILE B  38      65.340  30.265  -5.687  0.80118.36           C  
ATOM   2730  N   TYR B  39      62.608  26.753  -7.878  0.80 67.64           N  
ATOM   2731  CA  TYR B  39      61.704  25.811  -8.485  0.80 67.64           C  
ATOM   2732  C   TYR B  39      60.446  25.687  -7.681  0.80 67.64           C  
ATOM   2733  O   TYR B  39      60.403  25.990  -6.491  0.80 67.64           O  
ATOM   2734  CB  TYR B  39      62.282  24.390  -8.612  0.80 67.64           C  
ATOM   2735  CG  TYR B  39      63.371  24.403  -9.630  0.80 67.64           C  
ATOM   2736  CD1 TYR B  39      64.634  24.846  -9.310  0.80 67.64           C  
ATOM   2737  CD2 TYR B  39      63.127  23.956 -10.909  0.80 67.64           C  
ATOM   2738  CE1 TYR B  39      65.634  24.849 -10.254  0.80 67.64           C  
ATOM   2739  CE2 TYR B  39      64.122  23.957 -11.857  0.80 67.64           C  
ATOM   2740  CZ  TYR B  39      65.378  24.407 -11.530  0.80 67.64           C  
ATOM   2741  OH  TYR B  39      66.404  24.409 -12.498  0.80 67.64           O  
ATOM   2742  N   LYS B  40      59.374  25.223  -8.357  0.80 98.70           N  
ATOM   2743  CA  LYS B  40      58.059  25.077  -7.805  0.80 98.70           C  
ATOM   2744  C   LYS B  40      58.062  24.048  -6.720  0.80 98.70           C  
ATOM   2745  O   LYS B  40      58.671  22.987  -6.847  0.80 98.70           O  
ATOM   2746  CB  LYS B  40      57.018  24.649  -8.856  0.80 98.70           C  
ATOM   2747  CG  LYS B  40      55.598  24.481  -8.311  0.80 98.70           C  
ATOM   2748  CD  LYS B  40      54.529  24.416  -9.406  0.80 98.70           C  
ATOM   2749  CE  LYS B  40      54.747  23.294 -10.423  0.80 98.70           C  
ATOM   2750  NZ  LYS B  40      54.215  22.017  -9.897  0.80 98.70           N1+
ATOM   2751  N   THR B  41      57.367  24.370  -5.608  0.80 41.21           N  
ATOM   2752  CA  THR B  41      57.232  23.483  -4.486  0.80 41.21           C  
ATOM   2753  C   THR B  41      55.991  22.665  -4.683  0.80 41.21           C  
ATOM   2754  O   THR B  41      55.142  22.986  -5.513  0.80 41.21           O  
ATOM   2755  CB  THR B  41      57.093  24.207  -3.178  0.80 41.21           C  
ATOM   2756  CG2 THR B  41      58.331  25.097  -2.975  0.80 41.21           C  
ATOM   2757  OG1 THR B  41      55.918  25.004  -3.182  0.80 41.21           O  
ATOM   2758  N   GLY B  42      55.854  21.573  -3.906  0.80 36.19           N  
ATOM   2759  CA  GLY B  42      54.727  20.695  -4.060  0.80 36.19           C  
ATOM   2760  C   GLY B  42      53.503  21.287  -3.433  0.80 36.19           C  
ATOM   2761  O   GLY B  42      53.583  22.150  -2.560  0.80 36.19           O  
ATOM   2762  N   MET B  43      52.318  20.844  -3.910  0.80 88.87           N  
ATOM   2763  CA  MET B  43      51.083  21.235  -3.285  0.80 88.87           C  
ATOM   2764  C   MET B  43      50.153  20.042  -3.295  0.80 88.87           C  
ATOM   2765  O   MET B  43      49.189  20.027  -4.058  0.80 88.87           O  
ATOM   2766  CB  MET B  43      50.395  22.382  -4.048  0.80 88.87           C  
ATOM   2767  CG  MET B  43      49.226  23.029  -3.305  0.80 88.87           C  
ATOM   2768  SD  MET B  43      48.546  24.498  -4.134  0.80 88.87           S  
ATOM   2769  CE  MET B  43      47.773  23.591  -5.503  0.80 88.87           C  
ATOM   2770  N   PRO B  44      50.371  19.049  -2.461  0.80169.81           N  
ATOM   2771  CA  PRO B  44      49.517  17.888  -2.499  0.80169.81           C  
ATOM   2772  C   PRO B  44      48.259  18.060  -1.721  0.80169.81           C  
ATOM   2773  O   PRO B  44      48.167  18.962  -0.892  0.80169.81           O  
ATOM   2774  CB  PRO B  44      50.332  16.726  -1.934  0.80169.81           C  
ATOM   2775  CG  PRO B  44      51.788  17.148  -2.146  0.80169.81           C  
ATOM   2776  CD  PRO B  44      51.731  18.678  -2.101  0.80169.81           C  
ATOM   2777  N   ARG B  45      47.279  17.178  -1.979  0.80 48.88           N  
ATOM   2778  CA  ARG B  45      46.061  17.167  -1.229  0.80 48.88           C  
ATOM   2779  C   ARG B  45      46.421  16.563   0.097  0.80 48.88           C  
ATOM   2780  O   ARG B  45      47.311  15.716   0.168  0.80 48.88           O  
ATOM   2781  CB  ARG B  45      44.990  16.285  -1.895  0.80 48.88           C  
ATOM   2782  CG  ARG B  45      43.596  16.351  -1.271  0.80 48.88           C  
ATOM   2783  CD  ARG B  45      42.597  15.445  -1.996  0.80 48.88           C  
ATOM   2784  NE  ARG B  45      41.264  15.625  -1.358  0.80 48.88           N  
ATOM   2785  CZ  ARG B  45      40.892  14.827  -0.317  0.80 48.88           C  
ATOM   2786  NH1 ARG B  45      41.754  13.883   0.163  0.80 48.88           N1+
ATOM   2787  NH2 ARG B  45      39.655  14.974   0.243  0.80 48.88           N  
ATOM   2788  N   SER B  46      45.759  17.000   1.192  0.80 41.45           N  
ATOM   2789  CA  SER B  46      46.078  16.456   2.485  0.80 41.45           C  
ATOM   2790  C   SER B  46      44.918  15.630   2.947  0.80 41.45           C  
ATOM   2791  O   SER B  46      43.775  16.083   2.951  0.80 41.45           O  
ATOM   2792  CB  SER B  46      46.331  17.526   3.563  0.80 41.45           C  
ATOM   2793  OG  SER B  46      46.628  16.905   4.806  0.80 41.45           O  
ATOM   2794  N   ASN B  47      45.196  14.370   3.344  0.80 37.11           N  
ATOM   2795  CA  ASN B  47      44.158  13.484   3.780  0.80 37.11           C  
ATOM   2796  C   ASN B  47      43.564  13.966   5.069  0.80 37.11           C  
ATOM   2797  O   ASN B  47      42.343  14.039   5.202  0.80 37.11           O  
ATOM   2798  CB  ASN B  47      44.655  12.047   4.020  0.80 37.11           C  
ATOM   2799  CG  ASN B  47      44.987  11.424   2.672  0.80 37.11           C  
ATOM   2800  ND2 ASN B  47      45.958  10.472   2.670  0.80 37.11           N  
ATOM   2801  OD1 ASN B  47      44.395  11.767   1.650  0.80 37.11           O  
ATOM   2802  N   TYR B  48      44.412  14.319   6.056  0.80 67.48           N  
ATOM   2803  CA  TYR B  48      43.900  14.675   7.351  0.80 67.48           C  
ATOM   2804  C   TYR B  48      43.109  15.945   7.291  0.80 67.48           C  
ATOM   2805  O   TYR B  48      41.986  16.003   7.791  0.80 67.48           O  
ATOM   2806  CB  TYR B  48      44.998  14.880   8.408  0.80 67.48           C  
ATOM   2807  CG  TYR B  48      44.299  15.167   9.694  0.80 67.48           C  
ATOM   2808  CD1 TYR B  48      43.764  14.132  10.427  0.80 67.48           C  
ATOM   2809  CD2 TYR B  48      44.178  16.453  10.170  0.80 67.48           C  
ATOM   2810  CE1 TYR B  48      43.113  14.371  11.613  0.80 67.48           C  
ATOM   2811  CE2 TYR B  48      43.528  16.699  11.358  0.80 67.48           C  
ATOM   2812  CZ  TYR B  48      42.996  15.657  12.079  0.80 67.48           C  
ATOM   2813  OH  TYR B  48      42.327  15.896  13.296  0.80 67.48           O  
ATOM   2814  N   PHE B  49      43.663  16.994   6.656  0.80 58.70           N  
ATOM   2815  CA  PHE B  49      43.001  18.270   6.635  0.80 58.70           C  
ATOM   2816  C   PHE B  49      41.717  18.179   5.880  0.80 58.70           C  
ATOM   2817  O   PHE B  49      40.709  18.756   6.285  0.80 58.70           O  
ATOM   2818  CB  PHE B  49      43.858  19.401   6.036  0.80 58.70           C  
ATOM   2819  CG  PHE B  49      44.863  19.784   7.071  0.80 58.70           C  
ATOM   2820  CD1 PHE B  49      46.063  19.118   7.187  0.80 58.70           C  
ATOM   2821  CD2 PHE B  49      44.596  20.821   7.936  0.80 58.70           C  
ATOM   2822  CE1 PHE B  49      46.976  19.483   8.150  0.80 58.70           C  
ATOM   2823  CE2 PHE B  49      45.504  21.191   8.900  0.80 58.70           C  
ATOM   2824  CZ  PHE B  49      46.699  20.523   9.006  0.80 58.70           C  
ATOM   2825  N   SER B  50      41.717  17.450   4.753  0.80 32.06           N  
ATOM   2826  CA  SER B  50      40.525  17.355   3.963  0.80 32.06           C  
ATOM   2827  C   SER B  50      39.447  16.720   4.785  0.80 32.06           C  
ATOM   2828  O   SER B  50      38.307  17.181   4.781  0.80 32.06           O  
ATOM   2829  CB  SER B  50      40.723  16.499   2.704  0.80 32.06           C  
ATOM   2830  OG  SER B  50      41.675  17.112   1.849  0.80 32.06           O  
ATOM   2831  N   GLU B  51      39.779  15.645   5.523  0.80 33.59           N  
ATOM   2832  CA  GLU B  51      38.766  14.963   6.280  0.80 33.59           C  
ATOM   2833  C   GLU B  51      38.236  15.861   7.355  0.80 33.59           C  
ATOM   2834  O   GLU B  51      37.025  15.972   7.538  0.80 33.59           O  
ATOM   2835  CB  GLU B  51      39.284  13.694   6.976  0.80 33.59           C  
ATOM   2836  CG  GLU B  51      38.189  12.951   7.746  0.80 33.59           C  
ATOM   2837  CD  GLU B  51      38.811  11.725   8.395  0.80 33.59           C  
ATOM   2838  OE1 GLU B  51      40.052  11.554   8.269  0.80 33.59           O  
ATOM   2839  OE2 GLU B  51      38.052  10.945   9.031  0.80 33.59           O1-
ATOM   2840  N   ARG B  52      39.135  16.543   8.089  0.80101.36           N  
ATOM   2841  CA  ARG B  52      38.711  17.359   9.191  0.80101.36           C  
ATOM   2842  C   ARG B  52      37.848  18.486   8.689  0.80101.36           C  
ATOM   2843  O   ARG B  52      36.807  18.790   9.269  0.80101.36           O  
ATOM   2844  CB  ARG B  52      39.901  17.992   9.937  0.80101.36           C  
ATOM   2845  CG  ARG B  52      39.526  18.581  11.297  0.80101.36           C  
ATOM   2846  CD  ARG B  52      40.483  19.669  11.787  0.80101.36           C  
ATOM   2847  NE  ARG B  52      41.753  19.035  12.238  0.80101.36           N  
ATOM   2848  CZ  ARG B  52      41.971  18.851  13.573  0.80101.36           C  
ATOM   2849  NH1 ARG B  52      40.995  19.180  14.468  0.80101.36           N1+
ATOM   2850  NH2 ARG B  52      43.166  18.360  14.014  0.80101.36           N  
ATOM   2851  N   CYS B  53      38.287  19.136   7.592  0.80 68.98           N  
ATOM   2852  CA  CYS B  53      37.692  20.300   6.985  0.80 68.98           C  
ATOM   2853  C   CYS B  53      36.415  20.015   6.247  0.80 68.98           C  
ATOM   2854  O   CYS B  53      35.603  20.921   6.057  0.80 68.98           O  
ATOM   2855  CB  CYS B  53      38.650  21.004   6.012  0.80 68.98           C  
ATOM   2856  SG  CYS B  53      40.105  21.679   6.867  0.80 68.98           S  
ATOM   2857  N   LYS B  54      36.206  18.770   5.779  0.80 55.00           N  
ATOM   2858  CA  LYS B  54      35.025  18.478   5.013  0.80 55.00           C  
ATOM   2859  C   LYS B  54      35.095  19.211   3.707  0.80 55.00           C  
ATOM   2860  O   LYS B  54      34.086  19.699   3.198  0.80 55.00           O  
ATOM   2861  CB  LYS B  54      33.734  18.915   5.728  0.80 55.00           C  
ATOM   2862  CG  LYS B  54      33.505  18.196   7.059  0.80 55.00           C  
ATOM   2863  CD  LYS B  54      32.453  18.862   7.948  0.80 55.00           C  
ATOM   2864  CE  LYS B  54      32.256  18.155   9.291  0.80 55.00           C  
ATOM   2865  NZ  LYS B  54      31.316  18.927  10.135  0.80 55.00           N1+
ATOM   2866  N   GLY B  55      36.309  19.294   3.129  0.80 27.53           N  
ATOM   2867  CA  GLY B  55      36.521  19.914   1.851  0.80 27.53           C  
ATOM   2868  C   GLY B  55      37.883  19.478   1.407  0.80 27.53           C  
ATOM   2869  O   GLY B  55      38.588  18.794   2.148  0.80 27.53           O  
ATOM   2870  N   GLU B  56      38.308  19.862   0.187  0.80 53.37           N  
ATOM   2871  CA  GLU B  56      39.600  19.407  -0.244  0.80 53.37           C  
ATOM   2872  C   GLU B  56      40.614  20.459   0.094  0.80 53.37           C  
ATOM   2873  O   GLU B  56      40.520  21.603  -0.350  0.80 53.37           O  
ATOM   2874  CB  GLU B  56      39.680  19.108  -1.752  0.80 53.37           C  
ATOM   2875  CG  GLU B  56      38.788  17.932  -2.163  0.80 53.37           C  
ATOM   2876  CD  GLU B  56      39.086  17.569  -3.610  0.80 53.37           C  
ATOM   2877  OE1 GLU B  56      40.279  17.311  -3.919  0.80 53.37           O  
ATOM   2878  OE2 GLU B  56      38.125  17.539  -4.425  0.80 53.37           O1-
ATOM   2879  N   ILE B  57      41.623  20.079   0.905  0.80103.85           N  
ATOM   2880  CA  ILE B  57      42.649  20.995   1.320  0.80103.85           C  
ATOM   2881  C   ILE B  57      43.960  20.566   0.738  0.80103.85           C  
ATOM   2882  O   ILE B  57      44.325  19.392   0.778  0.80103.85           O  
ATOM   2883  CB  ILE B  57      42.819  21.105   2.811  0.80103.85           C  
ATOM   2884  CG1 ILE B  57      41.651  21.881   3.447  0.80103.85           C  
ATOM   2885  CG2 ILE B  57      44.185  21.756   3.082  0.80103.85           C  
ATOM   2886  CD1 ILE B  57      40.297  21.189   3.377  0.80103.85           C  
ATOM   2887  N   PHE B  58      44.693  21.542   0.160  0.80 55.18           N  
ATOM   2888  CA  PHE B  58      45.969  21.306  -0.457  0.80 55.18           C  
ATOM   2889  C   PHE B  58      46.993  22.097   0.307  0.80 55.18           C  
ATOM   2890  O   PHE B  58      46.709  23.192   0.791  0.80 55.18           O  
ATOM   2891  CB  PHE B  58      46.024  21.804  -1.914  0.80 55.18           C  
ATOM   2892  CG  PHE B  58      45.017  21.043  -2.708  0.80 55.18           C  
ATOM   2893  CD1 PHE B  58      43.697  21.431  -2.719  0.80 55.18           C  
ATOM   2894  CD2 PHE B  58      45.393  19.943  -3.445  0.80 55.18           C  
ATOM   2895  CE1 PHE B  58      42.766  20.732  -3.453  0.80 55.18           C  
ATOM   2896  CE2 PHE B  58      44.466  19.241  -4.180  0.80 55.18           C  
ATOM   2897  CZ  PHE B  58      43.150  19.635  -4.184  0.80 55.18           C  
ATOM   2898  N   LEU B  59      48.225  21.555   0.441  0.80 61.05           N  
ATOM   2899  CA  LEU B  59      49.236  22.243   1.202  0.80 61.05           C  
ATOM   2900  C   LEU B  59      50.348  22.654   0.280  0.80 61.05           C  
ATOM   2901  O   LEU B  59      50.928  21.821  -0.412  0.80 61.05           O  
ATOM   2902  CB  LEU B  59      49.860  21.360   2.298  0.80 61.05           C  
ATOM   2903  CG  LEU B  59      48.846  20.864   3.347  0.80 61.05           C  
ATOM   2904  CD1 LEU B  59      49.529  19.994   4.413  0.80 61.05           C  
ATOM   2905  CD2 LEU B  59      48.046  22.030   3.949  0.80 61.05           C  
ATOM   2906  N   LYS B  60      50.685  23.962   0.263  0.80101.39           N  
ATOM   2907  CA  LYS B  60      51.754  24.457  -0.564  0.80101.39           C  
ATOM   2908  C   LYS B  60      52.996  24.422   0.279  0.80101.39           C  
ATOM   2909  O   LYS B  60      53.088  25.122   1.287  0.80101.39           O  
ATOM   2910  CB  LYS B  60      51.512  25.903  -1.033  0.80101.39           C  
ATOM   2911  CG  LYS B  60      52.582  26.443  -1.980  0.80101.39           C  
ATOM   2912  CD  LYS B  60      52.617  25.732  -3.332  0.80101.39           C  
ATOM   2913  CE  LYS B  60      53.681  26.278  -4.282  0.80101.39           C  
ATOM   2914  NZ  LYS B  60      53.687  25.476  -5.524  0.80101.39           N1+
ATOM   2915  N   PHE B  61      54.006  23.622  -0.135  0.80107.77           N  
ATOM   2916  CA  PHE B  61      55.127  23.411   0.740  0.80107.77           C  
ATOM   2917  C   PHE B  61      56.245  24.382   0.500  0.80107.77           C  
ATOM   2918  O   PHE B  61      57.277  24.032  -0.069  0.80107.77           O  
ATOM   2919  CB  PHE B  61      55.739  22.005   0.615  0.80107.77           C  
ATOM   2920  CG  PHE B  61      54.712  20.996   1.003  0.80107.77           C  
ATOM   2921  CD1 PHE B  61      54.254  20.912   2.296  0.80107.77           C  
ATOM   2922  CD2 PHE B  61      54.231  20.104   0.076  0.80107.77           C  
ATOM   2923  CE1 PHE B  61      53.314  19.976   2.659  0.80107.77           C  
ATOM   2924  CE2 PHE B  61      53.294  19.166   0.437  0.80107.77           C  
ATOM   2925  CZ  PHE B  61      52.828  19.095   1.725  0.80107.77           C  
ATOM   2926  N   GLU B  62      56.091  25.621   0.996  0.80117.43           N  
ATOM   2927  CA  GLU B  62      57.120  26.622   0.926  0.80117.43           C  
ATOM   2928  C   GLU B  62      58.210  26.239   1.884  0.80117.43           C  
ATOM   2929  O   GLU B  62      59.345  26.699   1.779  0.80117.43           O  
ATOM   2930  CB  GLU B  62      56.629  28.044   1.237  0.80117.43           C  
ATOM   2931  CG  GLU B  62      55.747  28.602   0.116  0.80117.43           C  
ATOM   2932  CD  GLU B  62      56.559  28.586  -1.178  0.80117.43           C  
ATOM   2933  OE1 GLU B  62      57.620  29.264  -1.220  0.80117.43           O  
ATOM   2934  OE2 GLU B  62      56.129  27.892  -2.138  0.80117.43           O1-
ATOM   2935  N   ASN B  63      57.877  25.408   2.886  0.80 63.82           N  
ATOM   2936  CA  ASN B  63      58.859  24.975   3.838  0.80 63.82           C  
ATOM   2937  C   ASN B  63      59.951  24.257   3.095  0.80 63.82           C  
ATOM   2938  O   ASN B  63      61.101  24.257   3.532  0.80 63.82           O  
ATOM   2939  CB  ASN B  63      58.276  24.038   4.913  0.80 63.82           C  
ATOM   2940  CG  ASN B  63      57.691  22.808   4.233  0.80 63.82           C  
ATOM   2941  ND2 ASN B  63      57.690  21.659   4.960  0.80 63.82           N  
ATOM   2942  OD1 ASN B  63      57.237  22.870   3.093  0.80 63.82           O  
ATOM   2943  N   MET B  64      59.590  23.588   1.981  0.80 72.96           N  
ATOM   2944  CA  MET B  64      60.455  22.849   1.093  0.80 72.96           C  
ATOM   2945  C   MET B  64      61.336  23.757   0.281  0.80 72.96           C  
ATOM   2946  O   MET B  64      62.381  23.328  -0.203  0.80 72.96           O  
ATOM   2947  CB  MET B  64      59.676  21.958   0.114  0.80 72.96           C  
ATOM   2948  CG  MET B  64      58.922  20.825   0.811  0.80 72.96           C  
ATOM   2949  SD  MET B  64      57.976  19.755  -0.312  0.80 72.96           S  
ATOM   2950  CE  MET B  64      57.323  18.680   0.997  0.80 72.96           C  
ATOM   2951  N   GLN B  65      60.908  25.012   0.044  0.80 60.34           N  
ATOM   2952  CA  GLN B  65      61.661  25.920  -0.781  0.80 60.34           C  
ATOM   2953  C   GLN B  65      63.031  26.095  -0.201  0.80 60.34           C  
ATOM   2954  O   GLN B  65      63.283  25.751   0.954  0.80 60.34           O  
ATOM   2955  CB  GLN B  65      61.002  27.305  -0.916  0.80 60.34           C  
ATOM   2956  CG  GLN B  65      61.765  28.265  -1.830  0.80 60.34           C  
ATOM   2957  CD  GLN B  65      61.689  27.716  -3.248  0.80 60.34           C  
ATOM   2958  NE2 GLN B  65      60.472  27.753  -3.853  0.80 60.34           N  
ATOM   2959  OE1 GLN B  65      62.688  27.259  -3.803  0.80 60.34           O  
ATOM   2960  N   ARG B  66      63.969  26.628  -1.014  0.80138.08           N  
ATOM   2961  CA  ARG B  66      65.327  26.747  -0.570  0.80138.08           C  
ATOM   2962  C   ARG B  66      65.372  27.614   0.645  0.80138.08           C  
ATOM   2963  O   ARG B  66      64.624  28.581   0.765  0.80138.08           O  
ATOM   2964  CB  ARG B  66      66.301  27.333  -1.610  0.80138.08           C  
ATOM   2965  CG  ARG B  66      65.952  28.745  -2.073  0.80138.08           C  
ATOM   2966  CD  ARG B  66      66.954  29.323  -3.075  0.80138.08           C  
ATOM   2967  NE  ARG B  66      66.994  28.412  -4.254  0.80138.08           N  
ATOM   2968  CZ  ARG B  66      67.959  27.452  -4.356  0.80138.08           C  
ATOM   2969  NH1 ARG B  66      68.918  27.337  -3.392  0.80138.08           N1+
ATOM   2970  NH2 ARG B  66      67.973  26.614  -5.435  0.80138.08           N  
ATOM   2971  N   THR B  67      66.305  27.249   1.546  0.80 98.10           N  
ATOM   2972  CA  THR B  67      66.638  27.789   2.837  0.80 98.10           C  
ATOM   2973  C   THR B  67      65.684  27.288   3.874  0.80 98.10           C  
ATOM   2974  O   THR B  67      65.968  27.419   5.063  0.80 98.10           O  
ATOM   2975  CB  THR B  67      66.655  29.294   2.919  0.80 98.10           C  
ATOM   2976  CG2 THR B  67      67.476  29.836   1.736  0.80 98.10           C  
ATOM   2977  OG1 THR B  67      65.341  29.829   2.889  0.80 98.10           O  
ATOM   2978  N   GLY B  68      64.538  26.711   3.453  0.80 63.73           N  
ATOM   2979  CA  GLY B  68      63.626  26.004   4.319  0.80 63.73           C  
ATOM   2980  C   GLY B  68      62.886  26.933   5.199  0.80 63.73           C  
ATOM   2981  O   GLY B  68      61.769  26.633   5.631  0.80 63.73           O  
ATOM   2982  N   SER B  69      63.494  28.101   5.456  1.00 76.47           N  
ATOM   2983  CA  SER B  69      62.895  29.055   6.312  1.00 76.47           C  
ATOM   2984  C   SER B  69      61.634  29.347   5.627  1.00 76.47           C  
ATOM   2985  O   SER B  69      60.591  29.456   6.269  1.00 76.47           O  
ATOM   2986  CB  SER B  69      63.694  30.364   6.397  1.00 76.47           C  
ATOM   2987  OG  SER B  69      64.951  30.123   7.009  1.00 76.47           O  
ATOM   2988  N   PHE B  70      61.715  29.390   4.282  0.80217.95           N  
ATOM   2989  CA  PHE B  70      60.530  29.718   3.593  0.80217.95           C  
ATOM   2990  C   PHE B  70      60.841  30.044   2.178  0.80217.95           C  
ATOM   2991  O   PHE B  70      61.820  29.589   1.588  0.80217.95           O  
ATOM   2992  CB  PHE B  70      59.834  30.991   4.159  0.80217.95           C  
ATOM   2993  CG  PHE B  70      60.702  32.201   3.954  1.00217.95           C  
ATOM   2994  CD1 PHE B  70      61.906  32.340   4.604  1.00217.95           C  
ATOM   2995  CD2 PHE B  70      60.289  33.216   3.119  1.00217.95           C  
ATOM   2996  CE1 PHE B  70      62.683  33.457   4.399  1.00217.95           C  
ATOM   2997  CE2 PHE B  70      61.060  34.336   2.911  1.00217.95           C  
ATOM   2998  CZ  PHE B  70      62.266  34.455   3.554  1.00217.95           C  
ATOM   2999  N   LYS B  71      59.950  30.866   1.603  0.80327.44           N  
ATOM   3000  CA  LYS B  71      60.079  31.278   0.242  0.80327.44           C  
ATOM   3001  C   LYS B  71      61.085  32.476  -0.038  0.80327.44           C  
ATOM   3002  O   LYS B  71      60.589  33.594  -0.101  0.80327.44           O  
ATOM   3003  CB  LYS B  71      58.723  31.664  -0.387  0.80327.44           C  
ATOM   3004  CG  LYS B  71      57.998  32.804   0.330  0.80327.44           C  
ATOM   3005  CD  LYS B  71      57.648  32.494   1.786  1.00327.44           C  
ATOM   3006  CE  LYS B  71      56.680  31.320   1.946  1.00327.44           C  
ATOM   3007  NZ  LYS B  71      55.353  31.676   1.395  1.00327.44           N1+
ATOM   3008  N   ILE B  72      62.436  32.261  -0.374  0.80205.44           N  
ATOM   3009  CA  ILE B  72      63.670  33.020  -0.724  0.80205.44           C  
ATOM   3010  C   ILE B  72      63.394  33.835  -1.967  0.80205.44           C  
ATOM   3011  O   ILE B  72      64.212  34.635  -2.427  0.80205.44           O  
ATOM   3012  CB  ILE B  72      64.814  32.114  -1.072  0.80205.44           C  
ATOM   3013  CG1 ILE B  72      66.083  32.938  -1.351  0.80205.44           C  
ATOM   3014  CG2 ILE B  72      64.370  31.227  -2.249  0.80205.44           C  
ATOM   3015  CD1 ILE B  72      67.351  32.099  -1.488  0.80205.44           C  
ATOM   3016  N   ARG B  73      62.263  33.543  -2.620  0.80 97.67           N  
ATOM   3017  CA  ARG B  73      61.888  34.105  -3.888  0.80 97.67           C  
ATOM   3018  C   ARG B  73      61.991  35.610  -3.907  0.80 97.67           C  
ATOM   3019  O   ARG B  73      62.579  36.167  -4.832  0.80 97.67           O  
ATOM   3020  CB  ARG B  73      60.422  33.784  -4.231  0.80 97.67           C  
ATOM   3021  CG  ARG B  73      60.080  32.293  -4.181  0.80 97.67           C  
ATOM   3022  CD  ARG B  73      58.572  32.030  -4.153  0.80 97.67           C  
ATOM   3023  NE  ARG B  73      58.349  30.575  -3.918  0.80 97.67           N  
ATOM   3024  CZ  ARG B  73      58.101  29.737  -4.967  0.80 97.67           C  
ATOM   3025  NH1 ARG B  73      58.077  30.224  -6.242  0.80 97.67           N1+
ATOM   3026  NH2 ARG B  73      57.866  28.411  -4.739  0.80 97.67           N  
ATOM   3027  N   GLY B  74      61.431  36.323  -2.910  0.80 35.64           N  
ATOM   3028  CA  GLY B  74      61.450  37.765  -2.939  0.80 35.64           C  
ATOM   3029  C   GLY B  74      62.851  38.297  -2.868  0.80 35.64           C  
ATOM   3030  O   GLY B  74      63.202  39.239  -3.576  0.80 35.64           O  
ATOM   3031  N   ALA B  75      63.691  37.721  -1.989  0.80 36.47           N  
ATOM   3032  CA  ALA B  75      65.033  38.202  -1.817  0.80 36.47           C  
ATOM   3033  C   ALA B  75      65.792  38.010  -3.090  0.80 36.47           C  
ATOM   3034  O   ALA B  75      66.560  38.877  -3.500  0.80 36.47           O  
ATOM   3035  CB  ALA B  75      65.795  37.457  -0.710  0.80 36.47           C  
ATOM   3036  N   PHE B  76      65.599  36.851  -3.742  0.80 73.29           N  
ATOM   3037  CA  PHE B  76      66.302  36.523  -4.944  0.80 73.29           C  
ATOM   3038  C   PHE B  76      65.898  37.458  -6.045  0.80 73.29           C  
ATOM   3039  O   PHE B  76      66.754  37.959  -6.773  0.80 73.29           O  
ATOM   3040  CB  PHE B  76      65.997  35.085  -5.401  0.80 73.29           C  
ATOM   3041  CG  PHE B  76      66.880  34.744  -6.551  0.80 73.29           C  
ATOM   3042  CD1 PHE B  76      68.190  34.383  -6.332  0.80 73.29           C  
ATOM   3043  CD2 PHE B  76      66.401  34.768  -7.841  0.80 73.29           C  
ATOM   3044  CE1 PHE B  76      69.016  34.062  -7.382  0.80 73.29           C  
ATOM   3045  CE2 PHE B  76      67.223  34.447  -8.895  0.80 73.29           C  
ATOM   3046  CZ  PHE B  76      68.532  34.092  -8.667  0.80 73.29           C  
ATOM   3047  N   ASN B  77      64.587  37.733  -6.227  0.80135.38           N  
ATOM   3048  CA  ASN B  77      64.300  38.567  -7.361  0.80135.38           C  
ATOM   3049  C   ASN B  77      64.768  39.973  -7.131  0.80135.38           C  
ATOM   3050  O   ASN B  77      65.211  40.630  -8.070  0.80135.38           O  
ATOM   3051  CB  ASN B  77      62.879  38.505  -7.966  0.80135.38           C  
ATOM   3052  CG  ASN B  77      61.848  39.285  -7.194  0.80135.38           C  
ATOM   3053  ND2 ASN B  77      61.080  40.119  -7.947  0.80135.38           N  
ATOM   3054  OD1 ASN B  77      61.717  39.152  -5.982  0.80135.38           O  
ATOM   3055  N   LYS B  78      64.703  40.486  -5.885  0.80 90.94           N  
ATOM   3056  CA  LYS B  78      65.156  41.834  -5.659  0.80 90.94           C  
ATOM   3057  C   LYS B  78      66.626  41.932  -5.951  0.80 90.94           C  
ATOM   3058  O   LYS B  78      67.062  42.832  -6.667  0.80 90.94           O  
ATOM   3059  CB  LYS B  78      64.926  42.331  -4.224  0.80 90.94           C  
ATOM   3060  CG  LYS B  78      65.424  43.764  -4.036  0.80 90.94           C  
ATOM   3061  CD  LYS B  78      64.868  44.460  -2.797  0.80 90.94           C  
ATOM   3062  CE  LYS B  78      65.490  45.837  -2.548  0.80 90.94           C  
ATOM   3063  NZ  LYS B  78      65.253  46.729  -3.707  0.80 90.94           N1+
ATOM   3064  N   LEU B  79      67.426  40.981  -5.431  0.80 55.78           N  
ATOM   3065  CA  LEU B  79      68.853  41.029  -5.607  0.80 55.78           C  
ATOM   3066  C   LEU B  79      69.199  40.897  -7.058  0.80 55.78           C  
ATOM   3067  O   LEU B  79      70.088  41.590  -7.550  0.80 55.78           O  
ATOM   3068  CB  LEU B  79      69.582  39.904  -4.851  0.80 55.78           C  
ATOM   3069  CG  LEU B  79      69.597  40.081  -3.321  0.80 55.78           C  
ATOM   3070  CD1 LEU B  79      70.333  38.921  -2.631  0.80 55.78           C  
ATOM   3071  CD2 LEU B  79      70.195  41.443  -2.933  0.80 55.78           C  
ATOM   3072  N   SER B  80      68.510  39.993  -7.778  0.80 87.01           N  
ATOM   3073  CA  SER B  80      68.792  39.762  -9.168  0.80 87.01           C  
ATOM   3074  C   SER B  80      68.460  40.994  -9.956  0.80 87.01           C  
ATOM   3075  O   SER B  80      69.139  41.318 -10.929  0.80 87.01           O  
ATOM   3076  CB  SER B  80      67.932  38.637  -9.768  0.80 87.01           C  
ATOM   3077  OG  SER B  80      68.164  37.418  -9.083  0.80 87.01           O  
ATOM   3078  N   SER B  81      67.398  41.714  -9.547  0.80 95.58           N  
ATOM   3079  CA  SER B  81      66.915  42.868 -10.259  0.80 95.58           C  
ATOM   3080  C   SER B  81      67.919  43.973 -10.212  0.80 95.58           C  
ATOM   3081  O   SER B  81      67.901  44.859 -11.065  0.80 95.58           O  
ATOM   3082  CB  SER B  81      65.639  43.466  -9.642  0.80 95.58           C  
ATOM   3083  OG  SER B  81      64.575  42.531  -9.685  0.80 95.58           O  
ATOM   3084  N   LEU B  82      68.823  43.960  -9.218  0.80 48.90           N  
ATOM   3085  CA  LEU B  82      69.740  45.051  -9.040  0.80 48.90           C  
ATOM   3086  C   LEU B  82      70.643  45.162 -10.225  0.80 48.90           C  
ATOM   3087  O   LEU B  82      70.930  44.182 -10.911  0.80 48.90           O  
ATOM   3088  CB  LEU B  82      70.638  44.896  -7.800  0.80 48.90           C  
ATOM   3089  CG  LEU B  82      69.868  44.894  -6.465  0.80 48.90           C  
ATOM   3090  CD1 LEU B  82      70.827  44.738  -5.274  0.80 48.90           C  
ATOM   3091  CD2 LEU B  82      68.957  46.126  -6.338  0.80 48.90           C  
ATOM   3092  N   THR B  83      71.092  46.404 -10.503  0.80 27.09           N  
ATOM   3093  CA  THR B  83      71.989  46.654 -11.590  0.80 27.09           C  
ATOM   3094  C   THR B  83      73.342  46.222 -11.130  0.80 27.09           C  
ATOM   3095  O   THR B  83      73.556  45.947  -9.951  0.80 27.09           O  
ATOM   3096  CB  THR B  83      72.080  48.103 -11.977  0.80 27.09           C  
ATOM   3097  CG2 THR B  83      70.677  48.598 -12.369  0.80 27.09           C  
ATOM   3098  OG1 THR B  83      72.586  48.873 -10.896  0.80 27.09           O  
ATOM   3099  N   GLU B  84      74.294  46.139 -12.074  0.80 60.11           N  
ATOM   3100  CA  GLU B  84      75.619  45.696 -11.765  0.80 60.11           C  
ATOM   3101  C   GLU B  84      76.233  46.657 -10.799  0.80 60.11           C  
ATOM   3102  O   GLU B  84      76.897  46.250  -9.846  0.80 60.11           O  
ATOM   3103  CB  GLU B  84      76.516  45.617 -13.014  0.80 60.11           C  
ATOM   3104  CG  GLU B  84      76.144  44.468 -13.956  0.80 60.11           C  
ATOM   3105  CD  GLU B  84      74.833  44.796 -14.664  0.80 60.11           C  
ATOM   3106  OE1 GLU B  84      74.443  45.993 -14.683  0.80 60.11           O  
ATOM   3107  OE2 GLU B  84      74.202  43.845 -15.199  0.80 60.11           O1-
ATOM   3108  N   ALA B  85      76.015  47.966 -11.015  0.80 19.33           N  
ATOM   3109  CA  ALA B  85      76.591  48.961 -10.157  0.80 19.33           C  
ATOM   3110  C   ALA B  85      76.041  48.795  -8.777  0.80 19.33           C  
ATOM   3111  O   ALA B  85      76.774  48.883  -7.793  0.80 19.33           O  
ATOM   3112  CB  ALA B  85      76.270  50.396 -10.607  0.80 19.33           C  
ATOM   3113  N   GLU B  86      74.723  48.545  -8.672  0.80 36.69           N  
ATOM   3114  CA  GLU B  86      74.080  48.420  -7.395  0.80 36.69           C  
ATOM   3115  C   GLU B  86      74.600  47.211  -6.673  0.80 36.69           C  
ATOM   3116  O   GLU B  86      74.799  47.246  -5.460  0.80 36.69           O  
ATOM   3117  CB  GLU B  86      72.549  48.323  -7.506  0.80 36.69           C  
ATOM   3118  CG  GLU B  86      71.913  49.654  -7.921  0.80 36.69           C  
ATOM   3119  CD  GLU B  86      70.422  49.448  -8.140  0.80 36.69           C  
ATOM   3120  OE1 GLU B  86      70.031  48.299  -8.478  0.80 36.69           O  
ATOM   3121  OE2 GLU B  86      69.657  50.435  -7.980  0.80 36.69           O1-
ATOM   3122  N   LYS B  87      74.841  46.108  -7.406  0.80 58.32           N  
ATOM   3123  CA  LYS B  87      75.299  44.883  -6.811  0.80 58.32           C  
ATOM   3124  C   LYS B  87      76.645  45.108  -6.187  0.80 58.32           C  
ATOM   3125  O   LYS B  87      76.943  44.578  -5.118  0.80 58.32           O  
ATOM   3126  CB  LYS B  87      75.428  43.749  -7.842  0.80 58.32           C  
ATOM   3127  CG  LYS B  87      74.081  43.321  -8.429  0.80 58.32           C  
ATOM   3128  CD  LYS B  87      74.198  42.439  -9.673  0.80 58.32           C  
ATOM   3129  CE  LYS B  87      72.844  41.977 -10.213  0.80 58.32           C  
ATOM   3130  NZ  LYS B  87      72.203  41.063  -9.242  0.80 58.32           N1+
ATOM   3131  N   ARG B  88      77.488  45.924  -6.844  0.80 94.42           N  
ATOM   3132  CA  ARG B  88      78.825  46.209  -6.402  0.80 94.42           C  
ATOM   3133  C   ARG B  88      78.786  46.914  -5.082  0.80 94.42           C  
ATOM   3134  O   ARG B  88      79.723  46.808  -4.292  0.80 94.42           O  
ATOM   3135  CB  ARG B  88      79.604  47.093  -7.388  0.80 94.42           C  
ATOM   3136  CG  ARG B  88      80.120  46.312  -8.596  0.80 94.42           C  
ATOM   3137  CD  ARG B  88      80.725  47.189  -9.690  0.80 94.42           C  
ATOM   3138  NE  ARG B  88      81.457  46.285 -10.622  0.80 94.42           N  
ATOM   3139  CZ  ARG B  88      80.789  45.607 -11.601  0.80 94.42           C  
ATOM   3140  NH1 ARG B  88      79.437  45.739 -11.730  0.80 94.42           N1+
ATOM   3141  NH2 ARG B  88      81.479  44.789 -12.448  0.80 94.42           N  
ATOM   3142  N   LYS B  89      77.708  47.675  -4.828  0.80 92.44           N  
ATOM   3143  CA  LYS B  89      77.552  48.452  -3.630  0.80 92.44           C  
ATOM   3144  C   LYS B  89      77.536  47.545  -2.437  0.80 92.44           C  
ATOM   3145  O   LYS B  89      77.959  47.932  -1.347  0.80 92.44           O  
ATOM   3146  CB  LYS B  89      76.236  49.247  -3.611  0.80 92.44           C  
ATOM   3147  CG  LYS B  89      76.155  50.301  -4.715  0.80 92.44           C  
ATOM   3148  CD  LYS B  89      77.256  51.357  -4.623  0.80 92.44           C  
ATOM   3149  CE  LYS B  89      77.185  52.418  -5.724  0.80 92.44           C  
ATOM   3150  NZ  LYS B  89      78.283  53.395  -5.558  0.80 92.44           N1+
ATOM   3151  N   GLY B  90      77.018  46.315  -2.598  0.80 26.73           N  
ATOM   3152  CA  GLY B  90      76.945  45.426  -1.477  0.80 26.73           C  
ATOM   3153  C   GLY B  90      75.561  45.569  -0.930  0.80 26.73           C  
ATOM   3154  O   GLY B  90      74.867  46.538  -1.231  0.80 26.73           O  
ATOM   3155  N   VAL B  91      75.130  44.607  -0.091  0.80 49.12           N  
ATOM   3156  CA  VAL B  91      73.778  44.621   0.391  0.80 49.12           C  
ATOM   3157  C   VAL B  91      73.787  44.408   1.878  0.80 49.12           C  
ATOM   3158  O   VAL B  91      74.738  43.853   2.427  0.80 49.12           O  
ATOM   3159  CB  VAL B  91      72.957  43.527  -0.237  0.80 49.12           C  
ATOM   3160  CG1 VAL B  91      71.580  43.451   0.437  0.80 49.12           C  
ATOM   3161  CG2 VAL B  91      72.878  43.796  -1.749  0.80 49.12           C  
ATOM   3162  N   VAL B  92      72.727  44.884   2.576  0.80103.39           N  
ATOM   3163  CA  VAL B  92      72.632  44.711   4.000  0.80103.39           C  
ATOM   3164  C   VAL B  92      71.215  44.360   4.366  0.80103.39           C  
ATOM   3165  O   VAL B  92      70.265  44.756   3.690  0.80103.39           O  
ATOM   3166  CB  VAL B  92      73.015  45.945   4.775  0.80103.39           C  
ATOM   3167  CG1 VAL B  92      72.033  47.078   4.429  0.80103.39           C  
ATOM   3168  CG2 VAL B  92      73.057  45.598   6.273  0.80103.39           C  
ATOM   3169  N   ALA B  93      71.044  43.582   5.458  0.80 41.22           N  
ATOM   3170  CA  ALA B  93      69.737  43.188   5.915  0.80 41.22           C  
ATOM   3171  C   ALA B  93      69.818  42.968   7.396  0.80 41.22           C  
ATOM   3172  O   ALA B  93      70.907  42.901   7.966  0.80 41.22           O  
ATOM   3173  CB  ALA B  93      69.243  41.872   5.294  0.80 41.22           C  
ATOM   3174  N   CYS B  94      68.650  42.906   8.067  0.80 53.12           N  
ATOM   3175  CA  CYS B  94      68.630  42.613   9.472  0.80 53.12           C  
ATOM   3176  C   CYS B  94      67.554  41.598   9.703  0.80 53.12           C  
ATOM   3177  O   CYS B  94      66.390  41.827   9.376  0.80 53.12           O  
ATOM   3178  CB  CYS B  94      68.327  43.843  10.347  0.80 53.12           C  
ATOM   3179  SG  CYS B  94      66.721  44.611   9.980  0.80 53.12           S  
ATOM   3180  N   SER B  95      67.936  40.426  10.252  0.80 72.33           N  
ATOM   3181  CA  SER B  95      66.991  39.387  10.548  0.80 72.33           C  
ATOM   3182  C   SER B  95      67.704  38.321  11.328  0.80 72.33           C  
ATOM   3183  O   SER B  95      68.901  38.097  11.168  0.80 72.33           O  
ATOM   3184  CB  SER B  95      66.412  38.713   9.294  0.80 72.33           C  
ATOM   3185  OG  SER B  95      65.491  37.699   9.669  0.80 72.33           O  
ATOM   3186  N   ALA B  96      66.975  37.753  12.300  0.80115.66           N  
ATOM   3187  CA  ALA B  96      67.240  36.635  13.156  0.80115.66           C  
ATOM   3188  C   ALA B  96      66.971  35.315  12.500  0.80115.66           C  
ATOM   3189  O   ALA B  96      67.282  34.286  13.091  0.80115.66           O  
ATOM   3190  CB  ALA B  96      66.418  36.671  14.454  0.80115.66           C  
ATOM   3191  N   GLY B  97      66.229  35.275  11.371  0.80 74.26           N  
ATOM   3192  CA  GLY B  97      65.846  33.974  10.891  0.80 74.26           C  
ATOM   3193  C   GLY B  97      65.712  33.898   9.394  0.80 74.26           C  
ATOM   3194  O   GLY B  97      66.682  33.974   8.646  0.80 74.26           O  
ATOM   3195  N   ASN B  98      64.464  33.719   8.926  0.80 77.87           N  
ATOM   3196  CA  ASN B  98      64.136  33.397   7.562  0.80 77.87           C  
ATOM   3197  C   ASN B  98      64.664  34.398   6.581  0.80 77.87           C  
ATOM   3198  O   ASN B  98      65.211  34.021   5.545  0.80 77.87           O  
ATOM   3199  CB  ASN B  98      62.613  33.364   7.341  0.80 77.87           C  
ATOM   3200  CG  ASN B  98      62.033  32.274   8.218  0.80 77.87           C  
ATOM   3201  ND2 ASN B  98      60.683  32.270   8.385  0.80 77.87           N  
ATOM   3202  OD1 ASN B  98      62.766  31.442   8.742  0.80 77.87           O  
ATOM   3203  N   HIS B  99      64.498  35.701   6.858  0.80 57.39           N  
ATOM   3204  CA  HIS B  99      64.917  36.689   5.904  0.80 57.39           C  
ATOM   3205  C   HIS B  99      66.403  36.641   5.758  0.80 57.39           C  
ATOM   3206  O   HIS B  99      66.927  36.765   4.651  0.80 57.39           O  
ATOM   3207  CB  HIS B  99      64.527  38.122   6.303  0.80 57.39           C  
ATOM   3208  CG  HIS B  99      64.833  39.114   5.222  0.80 57.39           C  
ATOM   3209  CD2 HIS B  99      65.857  40.003   5.110  0.80 57.39           C  
ATOM   3210  ND1 HIS B  99      64.066  39.279   4.089  0.80 57.39           N  
ATOM   3211  CE1 HIS B  99      64.662  40.251   3.353  0.80 57.39           C  
ATOM   3212  NE2 HIS B  99      65.752  40.721   3.932  0.80 57.39           N  
ATOM   3213  N   ALA B 100      67.128  36.457   6.878  0.80 49.58           N  
ATOM   3214  CA  ALA B 100      68.557  36.461   6.807  0.80 49.58           C  
ATOM   3215  C   ALA B 100      69.029  35.336   5.933  0.80 49.58           C  
ATOM   3216  O   ALA B 100      69.960  35.513   5.152  0.80 49.58           O  
ATOM   3217  CB  ALA B 100      69.248  36.359   8.171  0.80 49.58           C  
ATOM   3218  N   GLN B 101      68.410  34.144   6.042  0.80 69.79           N  
ATOM   3219  CA  GLN B 101      68.816  33.007   5.263  0.80 69.79           C  
ATOM   3220  C   GLN B 101      68.536  33.235   3.804  0.80 69.79           C  
ATOM   3221  O   GLN B 101      69.354  32.900   2.948  0.80 69.79           O  
ATOM   3222  CB  GLN B 101      68.100  31.721   5.706  0.80 69.79           C  
ATOM   3223  CG  GLN B 101      68.437  31.342   7.151  0.80 69.79           C  
ATOM   3224  CD  GLN B 101      67.687  30.068   7.513  0.80 69.79           C  
ATOM   3225  NE2 GLN B 101      67.385  29.897   8.827  0.80 69.79           N  
ATOM   3226  OE1 GLN B 101      67.366  29.251   6.650  0.80 69.79           O  
ATOM   3227  N   GLY B 102      67.368  33.818   3.476  0.80 38.92           N  
ATOM   3228  CA  GLY B 102      66.994  34.034   2.101  0.80 38.92           C  
ATOM   3229  C   GLY B 102      67.956  34.973   1.449  0.80 38.92           C  
ATOM   3230  O   GLY B 102      68.350  34.767   0.301  0.80 38.92           O  
ATOM   3231  N   VAL B 103      68.332  36.053   2.158  0.80 50.63           N  
ATOM   3232  CA  VAL B 103      69.231  37.026   1.612  0.80 50.63           C  
ATOM   3233  C   VAL B 103      70.581  36.404   1.430  0.80 50.63           C  
ATOM   3234  O   VAL B 103      71.208  36.573   0.387  0.80 50.63           O  
ATOM   3235  CB  VAL B 103      69.416  38.220   2.506  0.80 50.63           C  
ATOM   3236  CG1 VAL B 103      70.471  39.144   1.876  0.80 50.63           C  
ATOM   3237  CG2 VAL B 103      68.050  38.893   2.719  0.80 50.63           C  
ATOM   3238  N   SER B 104      71.053  35.641   2.435  0.80 52.26           N  
ATOM   3239  CA  SER B 104      72.386  35.111   2.391  0.80 52.26           C  
ATOM   3240  C   SER B 104      72.541  34.195   1.214  0.80 52.26           C  
ATOM   3241  O   SER B 104      73.506  34.302   0.462  0.80 52.26           O  
ATOM   3242  CB  SER B 104      72.767  34.336   3.666  0.80 52.26           C  
ATOM   3243  OG  SER B 104      74.139  33.971   3.620  0.80 52.26           O  
ATOM   3244  N   LEU B 105      71.585  33.277   1.005  0.80127.62           N  
ATOM   3245  CA  LEU B 105      71.676  32.323  -0.064  0.80127.62           C  
ATOM   3246  C   LEU B 105      71.622  33.054  -1.373  0.80127.62           C  
ATOM   3247  O   LEU B 105      72.338  32.715  -2.315  0.80127.62           O  
ATOM   3248  CB  LEU B 105      70.524  31.304   0.023  0.80127.62           C  
ATOM   3249  CG  LEU B 105      70.621  30.079  -0.905  0.80127.62           C  
ATOM   3250  CD1 LEU B 105      69.441  29.137  -0.652  0.80127.62           C  
ATOM   3251  CD2 LEU B 105      70.715  30.450  -2.386  0.80127.62           C  
ATOM   3252  N   SER B 106      70.766  34.088  -1.472  0.80 40.45           N  
ATOM   3253  CA  SER B 106      70.644  34.826  -2.698  0.80 40.45           C  
ATOM   3254  C   SER B 106      71.964  35.455  -3.004  0.80 40.45           C  
ATOM   3255  O   SER B 106      72.371  35.513  -4.163  0.80 40.45           O  
ATOM   3256  CB  SER B 106      69.607  35.960  -2.610  0.80 40.45           C  
ATOM   3257  OG  SER B 106      68.309  35.425  -2.401  0.80 40.45           O  
ATOM   3258  N   CYS B 107      72.674  35.935  -1.964  0.80 35.65           N  
ATOM   3259  CA  CYS B 107      73.940  36.587  -2.155  0.80 35.65           C  
ATOM   3260  C   CYS B 107      74.909  35.614  -2.752  0.80 35.65           C  
ATOM   3261  O   CYS B 107      75.662  35.965  -3.659  0.80 35.65           O  
ATOM   3262  CB  CYS B 107      74.555  37.117  -0.847  0.80 35.65           C  
ATOM   3263  SG  CYS B 107      73.604  38.497  -0.141  0.80 35.65           S  
ATOM   3264  N   ALA B 108      74.926  34.364  -2.248  0.80 33.58           N  
ATOM   3265  CA  ALA B 108      75.837  33.373  -2.748  0.80 33.58           C  
ATOM   3266  C   ALA B 108      75.520  33.059  -4.178  0.80 33.58           C  
ATOM   3267  O   ALA B 108      76.417  32.980  -5.016  0.80 33.58           O  
ATOM   3268  CB  ALA B 108      75.762  32.053  -1.961  0.80 33.58           C  
ATOM   3269  N   MET B 109      74.226  32.893  -4.504  0.80 53.36           N  
ATOM   3270  CA  MET B 109      73.878  32.498  -5.837  0.80 53.36           C  
ATOM   3271  C   MET B 109      74.316  33.568  -6.794  0.80 53.36           C  
ATOM   3272  O   MET B 109      74.858  33.279  -7.860  0.80 53.36           O  
ATOM   3273  CB  MET B 109      72.361  32.310  -6.019  0.80 53.36           C  
ATOM   3274  CG  MET B 109      71.772  31.200  -5.142  0.80 53.36           C  
ATOM   3275  SD  MET B 109      69.979  30.954  -5.328  0.80 53.36           S  
ATOM   3276  CE  MET B 109      70.093  30.121  -6.937  0.80 53.36           C  
ATOM   3277  N   LEU B 110      74.044  34.833  -6.434  0.80 93.06           N  
ATOM   3278  CA  LEU B 110      74.308  36.024  -7.199  0.80 93.06           C  
ATOM   3279  C   LEU B 110      75.745  36.473  -7.197  0.80 93.06           C  
ATOM   3280  O   LEU B 110      76.161  37.181  -8.114  0.80 93.06           O  
ATOM   3281  CB  LEU B 110      73.401  37.189  -6.771  0.80 93.06           C  
ATOM   3282  CG  LEU B 110      71.918  36.872  -7.049  0.80 93.06           C  
ATOM   3283  CD1 LEU B 110      70.996  38.029  -6.638  0.80 93.06           C  
ATOM   3284  CD2 LEU B 110      71.709  36.445  -8.509  0.80 93.06           C  
ATOM   3285  N   GLY B 111      76.530  36.152  -6.149  0.80 27.94           N  
ATOM   3286  CA  GLY B 111      77.895  36.607  -6.125  0.80 27.94           C  
ATOM   3287  C   GLY B 111      77.927  37.991  -5.548  0.80 27.94           C  
ATOM   3288  O   GLY B 111      78.859  38.756  -5.796  0.80 27.94           O  
ATOM   3289  N   ILE B 112      76.897  38.345  -4.754  0.80 52.14           N  
ATOM   3290  CA  ILE B 112      76.802  39.654  -4.168  0.80 52.14           C  
ATOM   3291  C   ILE B 112      77.308  39.595  -2.758  0.80 52.14           C  
ATOM   3292  O   ILE B 112      77.100  38.612  -2.049  0.80 52.14           O  
ATOM   3293  CB  ILE B 112      75.398  40.183  -4.139  0.80 52.14           C  
ATOM   3294  CG1 ILE B 112      74.884  40.366  -5.577  0.80 52.14           C  
ATOM   3295  CG2 ILE B 112      75.376  41.471  -3.300  0.80 52.14           C  
ATOM   3296  CD1 ILE B 112      73.385  40.642  -5.661  0.80 52.14           C  
ATOM   3297  N   ASP B 113      78.033  40.653  -2.336  0.80 49.31           N  
ATOM   3298  CA  ASP B 113      78.585  40.748  -1.010  0.80 49.31           C  
ATOM   3299  C   ASP B 113      77.486  41.187  -0.088  0.80 49.31           C  
ATOM   3300  O   ASP B 113      76.846  42.210  -0.325  0.80 49.31           O  
ATOM   3301  CB  ASP B 113      79.734  41.773  -0.919  0.80 49.31           C  
ATOM   3302  CG  ASP B 113      80.424  41.676   0.438  0.80 49.31           C  
ATOM   3303  OD1 ASP B 113      79.783  41.197   1.410  0.80 49.31           O  
ATOM   3304  OD2 ASP B 113      81.613  42.088   0.516  0.80 49.31           O1-
ATOM   3305  N   GLY B 114      77.243  40.427   1.007  0.80 36.90           N  
ATOM   3306  CA  GLY B 114      76.146  40.791   1.864  0.80 36.90           C  
ATOM   3307  C   GLY B 114      76.539  40.797   3.313  0.80 36.90           C  
ATOM   3308  O   GLY B 114      77.453  40.096   3.743  0.80 36.90           O  
ATOM   3309  N   LYS B 115      75.828  41.634   4.105  0.80 79.03           N  
ATOM   3310  CA  LYS B 115      75.991  41.695   5.532  0.80 79.03           C  
ATOM   3311  C   LYS B 115      74.627  41.538   6.140  0.80 79.03           C  
ATOM   3312  O   LYS B 115      73.667  42.158   5.685  0.80 79.03           O  
ATOM   3313  CB  LYS B 115      76.537  43.027   6.070  0.80 79.03           C  
ATOM   3314  CG  LYS B 115      78.040  43.216   5.884  0.80 79.03           C  
ATOM   3315  CD  LYS B 115      78.513  44.597   6.334  0.80 79.03           C  
ATOM   3316  CE  LYS B 115      80.025  44.685   6.523  0.80 79.03           C  
ATOM   3317  NZ  LYS B 115      80.317  45.418   7.774  0.80 79.03           N1+
ATOM   3318  N   VAL B 116      74.507  40.687   7.184  0.80 52.41           N  
ATOM   3319  CA  VAL B 116      73.238  40.499   7.839  0.80 52.41           C  
ATOM   3320  C   VAL B 116      73.428  40.773   9.305  0.80 52.41           C  
ATOM   3321  O   VAL B 116      74.275  40.162   9.957  0.80 52.41           O  
ATOM   3322  CB  VAL B 116      72.729  39.090   7.716  0.80 52.41           C  
ATOM   3323  CG1 VAL B 116      71.412  38.966   8.500  0.80 52.41           C  
ATOM   3324  CG2 VAL B 116      72.601  38.745   6.223  0.80 52.41           C  
ATOM   3325  N   VAL B 117      72.622  41.699   9.868  0.80 61.10           N  
ATOM   3326  CA  VAL B 117      72.736  42.072  11.255  0.80 61.10           C  
ATOM   3327  C   VAL B 117      71.761  41.273  12.073  0.80 61.10           C  
ATOM   3328  O   VAL B 117      70.627  41.046  11.657  0.80 61.10           O  
ATOM   3329  CB  VAL B 117      72.437  43.528  11.485  0.80 61.10           C  
ATOM   3330  CG1 VAL B 117      72.573  43.835  12.985  0.80 61.10           C  
ATOM   3331  CG2 VAL B 117      73.361  44.373  10.589  0.80 61.10           C  
ATOM   3332  N   MET B 118      72.194  40.826  13.275  0.80 74.12           N  
ATOM   3333  CA  MET B 118      71.359  40.062  14.171  0.80 74.12           C  
ATOM   3334  C   MET B 118      71.594  40.575  15.560  0.80 74.12           C  
ATOM   3335  O   MET B 118      72.529  41.331  15.805  0.80 74.12           O  
ATOM   3336  CB  MET B 118      71.719  38.570  14.213  0.80 74.12           C  
ATOM   3337  CG  MET B 118      71.572  37.859  12.868  0.80 74.12           C  
ATOM   3338  SD  MET B 118      72.005  36.095  12.919  0.80 74.12           S  
ATOM   3339  CE  MET B 118      72.216  35.947  11.124  0.80 74.12           C  
ATOM   3340  N   PRO B 119      70.753  40.185  16.479  0.80103.37           N  
ATOM   3341  CA  PRO B 119      70.873  40.576  17.861  0.80103.37           C  
ATOM   3342  C   PRO B 119      72.004  39.826  18.491  0.80103.37           C  
ATOM   3343  O   PRO B 119      72.459  38.824  17.945  0.80103.37           O  
ATOM   3344  CB  PRO B 119      69.512  40.279  18.497  0.80103.37           C  
ATOM   3345  CG  PRO B 119      68.802  39.352  17.492  0.80103.37           C  
ATOM   3346  CD  PRO B 119      69.411  39.752  16.141  0.80103.37           C  
ATOM   3347  N   LYS B 120      72.447  40.288  19.665  0.80223.20           N  
ATOM   3348  CA  LYS B 120      73.557  39.749  20.379  0.80223.20           C  
ATOM   3349  C   LYS B 120      73.330  38.292  20.647  0.80223.20           C  
ATOM   3350  O   LYS B 120      74.288  37.533  20.614  0.80223.20           O  
ATOM   3351  CB  LYS B 120      73.714  40.447  21.741  0.80223.20           C  
ATOM   3352  CG  LYS B 120      74.873  39.950  22.606  1.00223.20           C  
ATOM   3353  CD  LYS B 120      75.129  40.851  23.817  1.00223.20           C  
ATOM   3354  CE  LYS B 120      75.975  40.195  24.909  1.00223.20           C  
ATOM   3355  NZ  LYS B 120      75.179  39.165  25.612  1.00223.20           N1+
ATOM   3356  N   GLY B 121      72.105  37.868  21.023  0.80188.84           N  
ATOM   3357  CA  GLY B 121      71.858  36.483  21.360  0.80188.84           C  
ATOM   3358  C   GLY B 121      71.736  35.511  20.227  0.80188.84           C  
ATOM   3359  O   GLY B 121      72.574  34.633  20.132  0.80188.84           O  
ATOM   3360  N   ALA B 122      70.746  35.705  19.325  0.80129.72           N  
ATOM   3361  CA  ALA B 122      70.257  34.925  18.205  0.80129.72           C  
ATOM   3362  C   ALA B 122      70.473  33.428  18.235  0.80129.72           C  
ATOM   3363  O   ALA B 122      71.544  32.912  18.546  0.80129.72           O  
ATOM   3364  CB  ALA B 122      70.755  35.447  16.844  0.80129.72           C  
ATOM   3365  N   PRO B 123      69.438  32.723  17.805  0.80 86.07           N  
ATOM   3366  CA  PRO B 123      69.435  31.282  17.766  0.80 86.07           C  
ATOM   3367  C   PRO B 123      70.570  30.787  16.929  0.80 86.07           C  
ATOM   3368  O   PRO B 123      70.745  31.254  15.805  0.80 86.07           O  
ATOM   3369  CB  PRO B 123      68.045  30.886  17.274  0.80 86.07           C  
ATOM   3370  CG  PRO B 123      67.153  32.052  17.748  0.80 86.07           C  
ATOM   3371  CD  PRO B 123      68.092  33.273  17.781  0.80 86.07           C  
ATOM   3372  N   LYS B 124      71.316  29.798  17.454  0.80 71.45           N  
ATOM   3373  CA  LYS B 124      72.536  29.339  16.859  0.80 71.45           C  
ATOM   3374  C   LYS B 124      72.289  28.721  15.525  0.80 71.45           C  
ATOM   3375  O   LYS B 124      73.086  28.909  14.609  0.80 71.45           O  
ATOM   3376  CB  LYS B 124      73.273  28.305  17.727  0.80 71.45           C  
ATOM   3377  CG  LYS B 124      73.866  28.900  19.005  1.00 71.45           C  
ATOM   3378  CD  LYS B 124      74.290  27.849  20.033  1.00 71.45           C  
ATOM   3379  CE  LYS B 124      73.114  27.231  20.793  1.00 71.45           C  
ATOM   3380  NZ  LYS B 124      73.611  26.230  21.763  1.00 71.45           N1+
ATOM   3381  N   SER B 125      71.183  27.973  15.373  0.80 77.57           N  
ATOM   3382  CA  SER B 125      70.932  27.274  14.146  0.80 77.57           C  
ATOM   3383  C   SER B 125      70.869  28.262  13.025  0.80 77.57           C  
ATOM   3384  O   SER B 125      71.410  28.035  11.946  0.80 77.57           O  
ATOM   3385  CB  SER B 125      69.594  26.510  14.177  0.80 77.57           C  
ATOM   3386  OG  SER B 125      69.631  25.500  15.176  1.00 77.57           O  
ATOM   3387  N   LYS B 126      70.197  29.394  13.270  0.80173.59           N  
ATOM   3388  CA  LYS B 126      69.989  30.447  12.318  0.80173.59           C  
ATOM   3389  C   LYS B 126      71.264  31.126  11.903  0.80173.59           C  
ATOM   3390  O   LYS B 126      71.423  31.484  10.736  0.80173.59           O  
ATOM   3391  CB  LYS B 126      69.153  31.558  12.930  0.80173.59           C  
ATOM   3392  CG  LYS B 126      69.377  32.837  12.157  1.00173.59           C  
ATOM   3393  CD  LYS B 126      68.723  32.830  10.790  1.00173.59           C  
ATOM   3394  CE  LYS B 126      69.003  34.132  10.067  1.00173.59           C  
ATOM   3395  NZ  LYS B 126      70.422  34.174   9.686  1.00173.59           N1+
ATOM   3396  N   VAL B 127      72.167  31.399  12.867  0.80119.10           N  
ATOM   3397  CA  VAL B 127      73.371  32.140  12.590  0.80119.10           C  
ATOM   3398  C   VAL B 127      74.310  31.371  11.718  0.80119.10           C  
ATOM   3399  O   VAL B 127      74.851  31.914  10.756  0.80119.10           O  
ATOM   3400  CB  VAL B 127      74.131  32.551  13.819  0.80119.10           C  
ATOM   3401  CG1 VAL B 127      73.293  33.586  14.581  0.80119.10           C  
ATOM   3402  CG2 VAL B 127      74.463  31.304  14.652  0.80119.10           C  
ATOM   3403  N   ALA B 128      74.539  30.085  12.036  0.80 32.38           N  
ATOM   3404  CA  ALA B 128      75.454  29.283  11.277  0.80 32.38           C  
ATOM   3405  C   ALA B 128      74.919  29.127   9.892  0.80 32.38           C  
ATOM   3406  O   ALA B 128      75.674  29.150   8.922  0.80 32.38           O  
ATOM   3407  CB  ALA B 128      75.644  27.873  11.865  0.80 32.38           C  
ATOM   3408  N   ALA B 129      73.590  28.954   9.769  0.80 39.83           N  
ATOM   3409  CA  ALA B 129      72.978  28.748   8.488  0.80 39.83           C  
ATOM   3410  C   ALA B 129      73.212  29.950   7.633  0.80 39.83           C  
ATOM   3411  O   ALA B 129      73.545  29.823   6.456  0.80 39.83           O  
ATOM   3412  CB  ALA B 129      71.457  28.539   8.579  0.80 39.83           C  
ATOM   3413  N   THR B 130      73.050  31.158   8.197  0.80127.70           N  
ATOM   3414  CA  THR B 130      73.228  32.341   7.407  0.80127.70           C  
ATOM   3415  C   THR B 130      74.671  32.481   7.017  0.80127.70           C  
ATOM   3416  O   THR B 130      74.979  32.925   5.913  0.80127.70           O  
ATOM   3417  CB  THR B 130      72.769  33.591   8.088  0.80127.70           C  
ATOM   3418  CG2 THR B 130      73.691  33.897   9.266  0.80127.70           C  
ATOM   3419  OG1 THR B 130      72.761  34.673   7.172  0.80127.70           O  
ATOM   3420  N   CYS B 131      75.601  32.131   7.928  0.80 34.63           N  
ATOM   3421  CA  CYS B 131      77.009  32.218   7.652  0.80 34.63           C  
ATOM   3422  C   CYS B 131      77.358  31.242   6.568  0.80 34.63           C  
ATOM   3423  O   CYS B 131      78.137  31.552   5.669  0.80 34.63           O  
ATOM   3424  CB  CYS B 131      77.872  31.873   8.877  0.80 34.63           C  
ATOM   3425  SG  CYS B 131      77.627  33.035  10.255  0.80 34.63           S  
ATOM   3426  N   ASP B 132      76.775  30.030   6.629  0.80 30.61           N  
ATOM   3427  CA  ASP B 132      77.057  28.991   5.677  0.80 30.61           C  
ATOM   3428  C   ASP B 132      76.608  29.447   4.325  0.80 30.61           C  
ATOM   3429  O   ASP B 132      77.256  29.152   3.320  0.80 30.61           O  
ATOM   3430  CB  ASP B 132      76.306  27.685   5.983  0.80 30.61           C  
ATOM   3431  CG  ASP B 132      76.886  27.091   7.259  1.00 30.61           C  
ATOM   3432  OD1 ASP B 132      77.923  27.620   7.740  1.00 30.61           O  
ATOM   3433  OD2 ASP B 132      76.296  26.103   7.769  1.00 30.61           O1-
ATOM   3434  N   TYR B 133      75.483  30.187   4.271  0.80175.19           N  
ATOM   3435  CA  TYR B 133      74.937  30.637   3.022  0.80175.19           C  
ATOM   3436  C   TYR B 133      75.883  31.559   2.319  0.80175.19           C  
ATOM   3437  O   TYR B 133      75.826  31.588   1.092  0.80175.19           O  
ATOM   3438  CB  TYR B 133      73.547  31.310   3.066  0.80175.19           C  
ATOM   3439  CG  TYR B 133      72.500  30.256   3.228  0.80175.19           C  
ATOM   3440  CD1 TYR B 133      72.259  29.364   2.208  0.80175.19           C  
ATOM   3441  CD2 TYR B 133      71.779  30.135   4.392  0.80175.19           C  
ATOM   3442  CE1 TYR B 133      71.304  28.383   2.339  0.80175.19           C  
ATOM   3443  CE2 TYR B 133      70.822  29.158   4.532  0.80175.19           C  
ATOM   3444  CZ  TYR B 133      70.582  28.279   3.503  0.80175.19           C  
ATOM   3445  OH  TYR B 133      69.602  27.274   3.643  0.80175.19           O  
ATOM   3446  N   SER B 134      76.663  32.402   3.054  0.80154.73           N  
ATOM   3447  CA  SER B 134      77.706  33.215   2.456  0.80154.73           C  
ATOM   3448  C   SER B 134      77.920  34.488   3.220  0.80154.73           C  
ATOM   3449  O   SER B 134      79.053  34.859   3.522  0.80154.73           O  
ATOM   3450  CB  SER B 134      77.464  33.724   1.021  0.80154.73           C  
ATOM   3451  OG  SER B 134      78.568  34.499   0.586  0.80154.73           O  
ATOM   3452  N   ALA B 135      76.820  35.213   3.501  0.80 56.57           N  
ATOM   3453  CA  ALA B 135      76.876  36.553   4.022  0.80 56.57           C  
ATOM   3454  C   ALA B 135      77.553  36.646   5.354  0.80 56.57           C  
ATOM   3455  O   ALA B 135      77.567  35.711   6.151  0.80 56.57           O  
ATOM   3456  CB  ALA B 135      75.493  37.213   4.159  0.80 56.57           C  
ATOM   3457  N   GLU B 136      78.183  37.817   5.594  0.80 46.70           N  
ATOM   3458  CA  GLU B 136      78.825  38.096   6.846  0.80 46.70           C  
ATOM   3459  C   GLU B 136      77.758  38.405   7.847  0.80 46.70           C  
ATOM   3460  O   GLU B 136      76.861  39.203   7.578  0.80 46.70           O  
ATOM   3461  CB  GLU B 136      79.743  39.329   6.798  0.80 46.70           C  
ATOM   3462  CG  GLU B 136      80.428  39.638   8.132  0.80 46.70           C  
ATOM   3463  CD  GLU B 136      81.282  40.884   7.941  0.80 46.70           C  
ATOM   3464  OE1 GLU B 136      81.400  41.345   6.774  0.80 46.70           O  
ATOM   3465  OE2 GLU B 136      81.823  41.395   8.958  0.80 46.70           O1-
ATOM   3466  N   VAL B 137      77.833  37.792   9.046  0.80132.54           N  
ATOM   3467  CA  VAL B 137      76.863  38.116  10.052  0.80132.54           C  
ATOM   3468  C   VAL B 137      77.466  39.018  11.064  0.80132.54           C  
ATOM   3469  O   VAL B 137      78.582  38.807  11.540  0.80132.54           O  
ATOM   3470  CB  VAL B 137      76.271  36.971  10.816  0.80132.54           C  
ATOM   3471  CG1 VAL B 137      75.210  36.314   9.947  0.80132.54           C  
ATOM   3472  CG2 VAL B 137      77.397  36.010  11.220  0.80132.54           C  
ATOM   3473  N   VAL B 138      76.709  40.077  11.402  0.80 49.67           N  
ATOM   3474  CA  VAL B 138      77.133  40.991  12.414  0.80 49.67           C  
ATOM   3475  C   VAL B 138      76.175  40.839  13.552  0.80 49.67           C  
ATOM   3476  O   VAL B 138      74.968  41.030  13.404  0.80 49.67           O  
ATOM   3477  CB  VAL B 138      77.098  42.426  11.965  0.80 49.67           C  
ATOM   3478  CG1 VAL B 138      77.456  43.328  13.158  0.80 49.67           C  
ATOM   3479  CG2 VAL B 138      78.047  42.578  10.761  0.80 49.67           C  
ATOM   3480  N   LEU B 139      76.703  40.489  14.737  0.80 60.87           N  
ATOM   3481  CA  LEU B 139      75.854  40.297  15.885  0.80 60.87           C  
ATOM   3482  C   LEU B 139      75.894  41.569  16.671  0.80 60.87           C  
ATOM   3483  O   LEU B 139      76.961  42.017  17.082  0.80 60.87           O  
ATOM   3484  CB  LEU B 139      76.335  39.161  16.807  0.80 60.87           C  
ATOM   3485  CG  LEU B 139      76.354  37.770  16.137  0.80 60.87           C  
ATOM   3486  CD1 LEU B 139      76.842  36.691  17.116  0.80 60.87           C  
ATOM   3487  CD2 LEU B 139      74.997  37.424  15.502  0.80 60.87           C  
ATOM   3488  N   HIS B 140      74.723  42.200  16.894  0.80 84.12           N  
ATOM   3489  CA  HIS B 140      74.713  43.453  17.589  0.80 84.12           C  
ATOM   3490  C   HIS B 140      73.341  43.733  18.145  0.80 84.12           C  
ATOM   3491  O   HIS B 140      72.329  43.512  17.482  0.80 84.12           O  
ATOM   3492  CB  HIS B 140      75.058  44.612  16.635  0.80 84.12           C  
ATOM   3493  CG  HIS B 140      75.191  45.966  17.266  0.80 84.12           C  
ATOM   3494  CD2 HIS B 140      74.495  46.545  18.281  0.80 84.12           C  
ATOM   3495  ND1 HIS B 140      76.106  46.909  16.854  0.80 84.12           N  
ATOM   3496  CE1 HIS B 140      75.918  48.005  17.632  0.80 84.12           C  
ATOM   3497  NE2 HIS B 140      74.950  47.831  18.513  0.80 84.12           N  
ATOM   3498  N   GLY B 141      73.280  44.204  19.410  0.80 49.75           N  
ATOM   3499  CA  GLY B 141      72.056  44.722  19.970  0.80 49.75           C  
ATOM   3500  C   GLY B 141      71.248  43.680  20.678  0.80 49.75           C  
ATOM   3501  O   GLY B 141      71.260  42.501  20.350  0.80 49.75           O  
ATOM   3502  N   ASP B 142      70.521  44.138  21.709  0.80 71.40           N  
ATOM   3503  CA  ASP B 142      69.609  43.409  22.544  0.80 71.40           C  
ATOM   3504  C   ASP B 142      68.301  43.166  21.850  0.80 71.40           C  
ATOM   3505  O   ASP B 142      67.531  42.296  22.258  0.80 71.40           O  
ATOM   3506  CB  ASP B 142      69.295  44.153  23.849  0.80 71.40           C  
ATOM   3507  CG  ASP B 142      70.572  44.178  24.675  0.80 71.40           C  
ATOM   3508  OD1 ASP B 142      71.519  43.424  24.330  0.80 71.40           O  
ATOM   3509  OD2 ASP B 142      70.616  44.954  25.667  0.80 71.40           O1-
ATOM   3510  N   ASN B 143      67.965  43.983  20.835  0.80 78.27           N  
ATOM   3511  CA  ASN B 143      66.659  43.855  20.243  0.80 78.27           C  
ATOM   3512  C   ASN B 143      66.683  44.255  18.795  0.80 78.27           C  
ATOM   3513  O   ASN B 143      67.686  44.730  18.269  0.80 78.27           O  
ATOM   3514  CB  ASN B 143      65.600  44.699  20.975  0.80 78.27           C  
ATOM   3515  CG  ASN B 143      66.100  46.135  21.029  0.80 78.27           C  
ATOM   3516  ND2 ASN B 143      66.276  46.665  22.269  0.80 78.27           N  
ATOM   3517  OD1 ASN B 143      66.337  46.768  20.002  0.80 78.27           O  
ATOM   3518  N   PHE B 144      65.526  44.071  18.126  0.80 64.23           N  
ATOM   3519  CA  PHE B 144      65.325  44.319  16.722  0.80 64.23           C  
ATOM   3520  C   PHE B 144      65.560  45.767  16.413  0.80 64.23           C  
ATOM   3521  O   PHE B 144      66.096  46.099  15.358  0.80 64.23           O  
ATOM   3522  CB  PHE B 144      63.904  43.958  16.256  0.80 64.23           C  
ATOM   3523  CG  PHE B 144      63.829  44.231  14.794  0.80 64.23           C  
ATOM   3524  CD1 PHE B 144      64.405  43.361  13.897  0.80 64.23           C  
ATOM   3525  CD2 PHE B 144      63.175  45.342  14.317  0.80 64.23           C  
ATOM   3526  CE1 PHE B 144      64.339  43.600  12.545  0.80 64.23           C  
ATOM   3527  CE2 PHE B 144      63.105  45.587  12.966  0.80 64.23           C  
ATOM   3528  CZ  PHE B 144      63.688  44.716  12.078  0.80 64.23           C  
ATOM   3529  N   ASN B 145      65.144  46.675  17.314  0.80 36.73           N  
ATOM   3530  CA  ASN B 145      65.317  48.080  17.070  0.80 36.73           C  
ATOM   3531  C   ASN B 145      66.780  48.372  16.925  0.80 36.73           C  
ATOM   3532  O   ASN B 145      67.182  49.140  16.053  0.80 36.73           O  
ATOM   3533  CB  ASN B 145      64.786  48.948  18.225  0.80 36.73           C  
ATOM   3534  CG  ASN B 145      63.266  48.915  18.179  0.80 36.73           C  
ATOM   3535  ND2 ASN B 145      62.648  48.074  19.050  0.80 36.73           N  
ATOM   3536  OD1 ASN B 145      62.643  49.615  17.381  0.80 36.73           O  
ATOM   3537  N   ASP B 146      67.618  47.748  17.772  0.80 37.71           N  
ATOM   3538  CA  ASP B 146      69.035  47.987  17.768  0.80 37.71           C  
ATOM   3539  C   ASP B 146      69.622  47.550  16.460  0.80 37.71           C  
ATOM   3540  O   ASP B 146      70.579  48.153  15.978  0.80 37.71           O  
ATOM   3541  CB  ASP B 146      69.772  47.220  18.882  0.80 37.71           C  
ATOM   3542  CG  ASP B 146      69.382  47.842  20.216  0.80 37.71           C  
ATOM   3543  OD1 ASP B 146      68.826  48.974  20.201  0.80 37.71           O  
ATOM   3544  OD2 ASP B 146      69.634  47.196  21.267  0.80 37.71           O1-
ATOM   3545  N   THR B 147      69.086  46.466  15.869  0.80109.67           N  
ATOM   3546  CA  THR B 147      69.591  45.939  14.631  0.80109.67           C  
ATOM   3547  C   THR B 147      69.377  46.956  13.551  0.80109.67           C  
ATOM   3548  O   THR B 147      70.269  47.234  12.750  0.80109.67           O  
ATOM   3549  CB  THR B 147      68.826  44.730  14.187  0.80109.67           C  
ATOM   3550  CG2 THR B 147      69.576  44.111  13.002  0.80109.67           C  
ATOM   3551  OG1 THR B 147      68.750  43.774  15.230  0.80109.67           O  
ATOM   3552  N   ILE B 148      68.167  47.546  13.522  0.80 41.10           N  
ATOM   3553  CA  ILE B 148      67.804  48.501  12.515  0.80 41.10           C  
ATOM   3554  C   ILE B 148      68.741  49.659  12.627  0.80 41.10           C  
ATOM   3555  O   ILE B 148      69.191  50.212  11.626  0.80 41.10           O  
ATOM   3556  CB  ILE B 148      66.422  49.064  12.700  0.80 41.10           C  
ATOM   3557  CG1 ILE B 148      65.354  47.963  12.602  0.80 41.10           C  
ATOM   3558  CG2 ILE B 148      66.234  50.196  11.674  0.80 41.10           C  
ATOM   3559  CD1 ILE B 148      63.967  48.425  13.050  0.80 41.10           C  
ATOM   3560  N   ALA B 149      69.057  50.074  13.865  0.80 21.14           N  
ATOM   3561  CA  ALA B 149      69.933  51.193  14.033  0.80 21.14           C  
ATOM   3562  C   ALA B 149      71.253  50.853  13.414  0.80 21.14           C  
ATOM   3563  O   ALA B 149      71.852  51.676  12.724  0.80 21.14           O  
ATOM   3564  CB  ALA B 149      70.186  51.537  15.510  0.80 21.14           C  
ATOM   3565  N   LYS B 150      71.735  49.617  13.641  0.80 84.46           N  
ATOM   3566  CA  LYS B 150      73.005  49.200  13.120  0.80 84.46           C  
ATOM   3567  C   LYS B 150      72.952  49.185  11.622  0.80 84.46           C  
ATOM   3568  O   LYS B 150      73.895  49.621  10.964  0.80 84.46           O  
ATOM   3569  CB  LYS B 150      73.419  47.799  13.609  0.80 84.46           C  
ATOM   3570  CG  LYS B 150      74.772  47.329  13.071  0.80 84.46           C  
ATOM   3571  CD  LYS B 150      75.960  48.159  13.562  0.80 84.46           C  
ATOM   3572  CE  LYS B 150      77.308  47.665  13.033  0.80 84.46           C  
ATOM   3573  NZ  LYS B 150      78.380  48.622  13.388  0.80 84.46           N1+
ATOM   3574  N   VAL B 151      71.844  48.688  11.031  0.80119.27           N  
ATOM   3575  CA  VAL B 151      71.786  48.673   9.598  0.80119.27           C  
ATOM   3576  C   VAL B 151      71.813  50.085   9.103  0.80119.27           C  
ATOM   3577  O   VAL B 151      72.388  50.368   8.055  0.80119.27           O  
ATOM   3578  CB  VAL B 151      70.619  47.936   8.981  0.80119.27           C  
ATOM   3579  CG1 VAL B 151      70.811  46.434   9.216  0.80119.27           C  
ATOM   3580  CG2 VAL B 151      69.292  48.452   9.541  0.80119.27           C  
ATOM   3581  N   SER B 152      71.197  51.014   9.855  0.80 77.95           N  
ATOM   3582  CA  SER B 152      71.159  52.394   9.462  0.80 77.95           C  
ATOM   3583  C   SER B 152      72.563  52.907   9.369  0.80 77.95           C  
ATOM   3584  O   SER B 152      72.893  53.673   8.465  0.80 77.95           O  
ATOM   3585  CB  SER B 152      70.445  53.275  10.497  0.80 77.95           C  
ATOM   3586  OG  SER B 152      69.115  52.818  10.688  0.80 77.95           O  
ATOM   3587  N   GLU B 153      73.427  52.514  10.323  0.80 65.58           N  
ATOM   3588  CA  GLU B 153      74.787  52.972  10.328  0.80 65.58           C  
ATOM   3589  C   GLU B 153      75.515  52.406   9.146  0.80 65.58           C  
ATOM   3590  O   GLU B 153      76.288  53.106   8.493  0.80 65.58           O  
ATOM   3591  CB  GLU B 153      75.541  52.562  11.610  0.80 65.58           C  
ATOM   3592  CG  GLU B 153      76.979  53.084  11.700  0.80 65.58           C  
ATOM   3593  CD  GLU B 153      77.927  51.983  11.244  0.80 65.58           C  
ATOM   3594  OE1 GLU B 153      77.905  50.891  11.872  0.80 65.58           O  
ATOM   3595  OE2 GLU B 153      78.685  52.217  10.265  0.80 65.58           O1-
ATOM   3596  N   ILE B 154      75.268  51.119   8.835  0.80 99.10           N  
ATOM   3597  CA  ILE B 154      75.948  50.433   7.771  0.80 99.10           C  
ATOM   3598  C   ILE B 154      75.612  51.088   6.470  0.80 99.10           C  
ATOM   3599  O   ILE B 154      76.484  51.311   5.632  0.80 99.10           O  
ATOM   3600  CB  ILE B 154      75.507  49.003   7.637  0.80 99.10           C  
ATOM   3601  CG1 ILE B 154      75.797  48.201   8.918  0.80 99.10           C  
ATOM   3602  CG2 ILE B 154      76.176  48.424   6.380  0.80 99.10           C  
ATOM   3603  CD1 ILE B 154      77.279  48.087   9.261  0.80 99.10           C  
ATOM   3604  N   VAL B 155      74.320  51.396   6.257  0.80100.53           N  
ATOM   3605  CA  VAL B 155      73.921  51.994   5.018  0.80100.53           C  
ATOM   3606  C   VAL B 155      74.543  53.348   4.880  0.80100.53           C  
ATOM   3607  O   VAL B 155      75.034  53.704   3.809  0.80100.53           O  
ATOM   3608  CB  VAL B 155      72.428  52.111   4.863  0.80100.53           C  
ATOM   3609  CG1 VAL B 155      71.845  50.695   4.736  0.80100.53           C  
ATOM   3610  CG2 VAL B 155      71.846  52.881   6.057  0.80100.53           C  
ATOM   3611  N   GLU B 156      74.553  54.141   5.964  0.80 85.54           N  
ATOM   3612  CA  GLU B 156      75.052  55.480   5.867  0.80 85.54           C  
ATOM   3613  C   GLU B 156      76.513  55.465   5.534  0.80 85.54           C  
ATOM   3614  O   GLU B 156      76.952  56.135   4.600  0.80 85.54           O  
ATOM   3615  CB  GLU B 156      74.911  56.235   7.199  0.80 85.54           C  
ATOM   3616  CG  GLU B 156      73.469  56.324   7.704  0.80 85.54           C  
ATOM   3617  CD  GLU B 156      72.698  57.269   6.799  0.80 85.54           C  
ATOM   3618  OE1 GLU B 156      73.329  58.215   6.257  0.80 85.54           O  
ATOM   3619  OE2 GLU B 156      71.467  57.057   6.638  0.80 85.54           O1-
ATOM   3620  N   THR B 157      77.308  54.707   6.314  0.80113.74           N  
ATOM   3621  CA  THR B 157      78.730  54.707   6.122  0.80113.74           C  
ATOM   3622  C   THR B 157      79.126  54.019   4.847  0.80113.74           C  
ATOM   3623  O   THR B 157      79.791  54.602   3.990  0.80113.74           O  
ATOM   3624  CB  THR B 157      79.432  53.987   7.231  0.80113.74           C  
ATOM   3625  CG2 THR B 157      80.947  54.107   7.012  0.80113.74           C  
ATOM   3626  OG1 THR B 157      79.080  54.558   8.480  0.80113.74           O  
ATOM   3627  N   GLU B 158      78.717  52.739   4.720  0.80 84.93           N  
ATOM   3628  CA  GLU B 158      79.092  51.844   3.656  0.80 84.93           C  
ATOM   3629  C   GLU B 158      78.373  52.094   2.358  0.80 84.93           C  
ATOM   3630  O   GLU B 158      78.949  51.907   1.287  0.80 84.93           O  
ATOM   3631  CB  GLU B 158      78.915  50.375   4.070  0.80 84.93           C  
ATOM   3632  CG  GLU B 158      79.864  50.007   5.215  0.80 84.93           C  
ATOM   3633  CD  GLU B 158      79.660  48.549   5.598  0.80 84.93           C  
ATOM   3634  OE1 GLU B 158      79.816  47.673   4.706  0.80 84.93           O  
ATOM   3635  OE2 GLU B 158      79.355  48.294   6.792  0.80 84.93           O1-
ATOM   3636  N   GLY B 159      77.087  52.489   2.398  0.80 24.56           N  
ATOM   3637  CA  GLY B 159      76.393  52.723   1.162  0.80 24.56           C  
ATOM   3638  C   GLY B 159      75.807  51.435   0.653  0.80 24.56           C  
ATOM   3639  O   GLY B 159      75.446  51.337  -0.518  0.80 24.56           O  
ATOM   3640  N   ARG B 160      75.697  50.409   1.521  0.80 54.82           N  
ATOM   3641  CA  ARG B 160      75.132  49.151   1.117  0.80 54.82           C  
ATOM   3642  C   ARG B 160      73.660  49.341   0.903  0.80 54.82           C  
ATOM   3643  O   ARG B 160      73.047  50.234   1.484  0.80 54.82           O  
ATOM   3644  CB  ARG B 160      75.294  48.028   2.157  0.80 54.82           C  
ATOM   3645  CG  ARG B 160      76.728  47.516   2.314  0.80 54.82           C  
ATOM   3646  CD  ARG B 160      76.851  46.399   3.354  0.80 54.82           C  
ATOM   3647  NE  ARG B 160      78.270  45.945   3.374  0.80 54.82           N  
ATOM   3648  CZ  ARG B 160      78.658  44.874   2.621  0.80 54.82           C  
ATOM   3649  NH1 ARG B 160      77.740  44.205   1.863  0.80 54.82           N1+
ATOM   3650  NH2 ARG B 160      79.961  44.467   2.632  0.80 54.82           N  
ATOM   3651  N   ILE B 161      73.062  48.493   0.039  0.80 51.90           N  
ATOM   3652  CA  ILE B 161      71.664  48.594  -0.276  0.80 51.90           C  
ATOM   3653  C   ILE B 161      70.901  47.699   0.657  0.80 51.90           C  
ATOM   3654  O   ILE B 161      71.203  46.515   0.799  0.80 51.90           O  
ATOM   3655  CB  ILE B 161      71.364  48.168  -1.684  0.80 51.90           C  
ATOM   3656  CG1 ILE B 161      72.121  49.068  -2.677  0.80 51.90           C  
ATOM   3657  CG2 ILE B 161      69.839  48.174  -1.876  0.80 51.90           C  
ATOM   3658  CD1 ILE B 161      72.144  48.532  -4.107  0.80 51.90           C  
ATOM   3659  N   PHE B 162      69.879  48.267   1.331  0.80 74.34           N  
ATOM   3660  CA  PHE B 162      69.096  47.534   2.288  0.80 74.34           C  
ATOM   3661  C   PHE B 162      68.078  46.704   1.562  0.80 74.34           C  
ATOM   3662  O   PHE B 162      67.486  47.143   0.576  0.80 74.34           O  
ATOM   3663  CB  PHE B 162      68.388  48.468   3.293  0.80 74.34           C  
ATOM   3664  CG  PHE B 162      67.601  47.661   4.269  0.80 74.34           C  
ATOM   3665  CD1 PHE B 162      68.238  46.919   5.237  0.80 74.34           C  
ATOM   3666  CD2 PHE B 162      66.225  47.674   4.238  0.80 74.34           C  
ATOM   3667  CE1 PHE B 162      67.515  46.180   6.143  0.80 74.34           C  
ATOM   3668  CE2 PHE B 162      65.497  46.937   5.143  0.80 74.34           C  
ATOM   3669  CZ  PHE B 162      66.142  46.187   6.096  0.80 74.34           C  
ATOM   3670  N   ILE B 163      67.860  45.455   2.034  0.80118.14           N  
ATOM   3671  CA  ILE B 163      66.895  44.592   1.402  0.80118.14           C  
ATOM   3672  C   ILE B 163      65.749  44.412   2.356  0.80118.14           C  
ATOM   3673  O   ILE B 163      65.880  43.737   3.377  0.80118.14           O  
ATOM   3674  CB  ILE B 163      67.429  43.220   1.098  0.80118.14           C  
ATOM   3675  CG1 ILE B 163      68.648  43.309   0.167  0.80118.14           C  
ATOM   3676  CG2 ILE B 163      66.280  42.377   0.519  0.80118.14           C  
ATOM   3677  CD1 ILE B 163      68.361  43.989  -1.170  0.80118.14           C  
ATOM   3678  N   PRO B 164      64.614  44.982   2.039  0.80 82.79           N  
ATOM   3679  CA  PRO B 164      63.484  44.894   2.930  0.80 82.79           C  
ATOM   3680  C   PRO B 164      62.895  43.520   2.960  0.80 82.79           C  
ATOM   3681  O   PRO B 164      62.912  42.831   1.940  0.80 82.79           O  
ATOM   3682  CB  PRO B 164      62.493  45.955   2.456  0.80 82.79           C  
ATOM   3683  CG  PRO B 164      63.383  47.009   1.776  0.80 82.79           C  
ATOM   3684  CD  PRO B 164      64.591  46.209   1.258  0.80 82.79           C  
ATOM   3685  N   PRO B 165      62.421  43.090   4.096  0.80214.27           N  
ATOM   3686  CA  PRO B 165      61.800  41.803   4.160  0.80214.27           C  
ATOM   3687  C   PRO B 165      60.516  41.705   3.387  0.80214.27           C  
ATOM   3688  O   PRO B 165      60.289  40.673   2.766  0.80214.27           O  
ATOM   3689  CB  PRO B 165      61.639  41.487   5.646  0.80214.27           C  
ATOM   3690  CG  PRO B 165      62.771  42.292   6.310  0.80214.27           C  
ATOM   3691  CD  PRO B 165      62.994  43.489   5.371  0.80214.27           C  
ATOM   3692  N   TYR B 166      59.557  42.623   3.621  0.80154.61           N  
ATOM   3693  CA  TYR B 166      58.329  42.687   2.862  0.80154.61           C  
ATOM   3694  C   TYR B 166      58.084  43.855   1.940  0.80154.61           C  
ATOM   3695  O   TYR B 166      57.519  43.697   0.859  0.80154.61           O  
ATOM   3696  CB  TYR B 166      57.099  42.530   3.770  0.80154.61           C  
ATOM   3697  CG  TYR B 166      57.257  43.484   4.902  0.80154.61           C  
ATOM   3698  CD1 TYR B 166      56.824  44.786   4.806  0.80154.61           C  
ATOM   3699  CD2 TYR B 166      57.850  43.060   6.068  0.80154.61           C  
ATOM   3700  CE1 TYR B 166      56.978  45.651   5.864  0.80154.61           C  
ATOM   3701  CE2 TYR B 166      58.007  43.919   7.128  0.80154.61           C  
ATOM   3702  CZ  TYR B 166      57.571  45.218   7.027  0.80154.61           C  
ATOM   3703  OH  TYR B 166      57.731  46.103   8.114  0.80154.61           O  
ATOM   3704  N   ASP B 167      58.464  45.077   2.380  0.80 86.45           N  
ATOM   3705  CA  ASP B 167      57.934  46.266   1.751  0.80 86.45           C  
ATOM   3706  C   ASP B 167      58.793  46.733   0.624  0.80 86.45           C  
ATOM   3707  O   ASP B 167      59.488  47.741   0.743  0.80 86.45           O  
ATOM   3708  CB  ASP B 167      57.790  47.441   2.738  0.80 86.45           C  
ATOM   3709  CG  ASP B 167      56.839  48.472   2.146  0.80 86.45           C  
ATOM   3710  OD1 ASP B 167      56.234  48.174   1.081  0.80 86.45           O  
ATOM   3711  OD2 ASP B 167      56.697  49.567   2.752  0.80 86.45           O1-
ATOM   3712  N   ASP B 168      58.723  46.026  -0.519  0.80 85.38           N  
ATOM   3713  CA  ASP B 168      59.489  46.377  -1.679  0.80 85.38           C  
ATOM   3714  C   ASP B 168      58.790  45.757  -2.854  0.80 85.38           C  
ATOM   3715  O   ASP B 168      58.358  44.609  -2.771  0.80 85.38           O  
ATOM   3716  CB  ASP B 168      60.916  45.810  -1.617  0.80 85.38           C  
ATOM   3717  CG  ASP B 168      61.710  46.303  -2.816  0.80 85.38           C  
ATOM   3718  OD1 ASP B 168      61.266  46.104  -3.979  0.80 85.38           O  
ATOM   3719  OD2 ASP B 168      62.790  46.901  -2.568  0.80 85.38           O1-
ATOM   3720  N   PRO B 169      58.643  46.452  -3.953  0.80166.83           N  
ATOM   3721  CA  PRO B 169      57.933  45.854  -5.052  0.80166.83           C  
ATOM   3722  C   PRO B 169      58.576  44.624  -5.622  0.80166.83           C  
ATOM   3723  O   PRO B 169      57.849  43.726  -6.044  0.80166.83           O  
ATOM   3724  CB  PRO B 169      57.657  46.990  -6.035  0.80166.83           C  
ATOM   3725  CG  PRO B 169      57.560  48.225  -5.116  0.80166.83           C  
ATOM   3726  CD  PRO B 169      58.477  47.897  -3.924  0.80166.83           C  
ATOM   3727  N   LYS B 170      59.920  44.554  -5.656  0.80112.64           N  
ATOM   3728  CA  LYS B 170      60.589  43.389  -6.170  0.80112.64           C  
ATOM   3729  C   LYS B 170      60.339  42.237  -5.246  0.80112.64           C  
ATOM   3730  O   LYS B 170      60.127  41.108  -5.684  0.80112.64           O  
ATOM   3731  CB  LYS B 170      62.116  43.552  -6.245  0.80112.64           C  
ATOM   3732  CG  LYS B 170      62.583  44.694  -7.147  0.80112.64           C  
ATOM   3733  CD  LYS B 170      62.102  44.583  -8.594  0.80112.64           C  
ATOM   3734  CE  LYS B 170      62.581  45.737  -9.477  0.80112.64           C  
ATOM   3735  NZ  LYS B 170      62.070  45.571 -10.857  0.80112.64           N1+
ATOM   3736  N   VAL B 171      60.389  42.480  -3.923  0.80121.10           N  
ATOM   3737  CA  VAL B 171      60.196  41.385  -3.011  0.80121.10           C  
ATOM   3738  C   VAL B 171      58.797  40.864  -3.134  0.80121.10           C  
ATOM   3739  O   VAL B 171      58.588  39.652  -3.154  0.80121.10           O  
ATOM   3740  CB  VAL B 171      60.499  41.690  -1.563  0.80121.10           C  
ATOM   3741  CG1 VAL B 171      62.015  41.878  -1.413  0.80121.10           C  
ATOM   3742  CG2 VAL B 171      59.698  42.910  -1.100  0.80121.10           C  
ATOM   3743  N   ILE B 172      57.802  41.766  -3.248  0.80 42.88           N  
ATOM   3744  CA  ILE B 172      56.430  41.353  -3.343  0.80 42.88           C  
ATOM   3745  C   ILE B 172      56.252  40.544  -4.595  0.80 42.88           C  
ATOM   3746  O   ILE B 172      55.570  39.519  -4.591  0.80 42.88           O  
ATOM   3747  CB  ILE B 172      55.477  42.512  -3.411  0.80 42.88           C  
ATOM   3748  CG1 ILE B 172      55.557  43.347  -2.121  0.80 42.88           C  
ATOM   3749  CG2 ILE B 172      54.072  41.958  -3.698  0.80 42.88           C  
ATOM   3750  CD1 ILE B 172      54.845  44.696  -2.213  0.80 42.88           C  
ATOM   3751  N   ALA B 173      56.871  40.988  -5.705  0.80 32.51           N  
ATOM   3752  CA  ALA B 173      56.742  40.314  -6.967  0.80 32.51           C  
ATOM   3753  C   ALA B 173      57.283  38.916  -6.863  0.80 32.51           C  
ATOM   3754  O   ALA B 173      56.689  37.979  -7.394  0.80 32.51           O  
ATOM   3755  CB  ALA B 173      57.507  41.021  -8.099  0.80 32.51           C  
ATOM   3756  N   GLY B 174      58.426  38.730  -6.174  0.80 33.12           N  
ATOM   3757  CA  GLY B 174      59.020  37.424  -6.068  0.80 33.12           C  
ATOM   3758  C   GLY B 174      58.082  36.489  -5.363  0.80 33.12           C  
ATOM   3759  O   GLY B 174      57.900  35.345  -5.776  0.80 33.12           O  
ATOM   3760  N   GLN B 175      57.446  36.968  -4.280  0.80109.33           N  
ATOM   3761  CA  GLN B 175      56.568  36.173  -3.469  0.80109.33           C  
ATOM   3762  C   GLN B 175      55.390  35.742  -4.302  0.80109.33           C  
ATOM   3763  O   GLN B 175      54.867  34.639  -4.147  0.80109.33           O  
ATOM   3764  CB  GLN B 175      56.024  36.965  -2.269  0.80109.33           C  
ATOM   3765  CG  GLN B 175      57.109  37.687  -1.460  0.80109.33           C  
ATOM   3766  CD  GLN B 175      58.133  36.694  -0.925  0.80109.33           C  
ATOM   3767  NE2 GLN B 175      58.578  36.920   0.341  0.80109.33           N  
ATOM   3768  OE1 GLN B 175      58.536  35.754  -1.608  0.80109.33           O  
ATOM   3769  N   GLY B 176      54.960  36.614  -5.229  0.80 51.04           N  
ATOM   3770  CA  GLY B 176      53.805  36.433  -6.068  0.80 51.04           C  
ATOM   3771  C   GLY B 176      53.934  35.210  -6.928  0.80 51.04           C  
ATOM   3772  O   GLY B 176      52.928  34.644  -7.354  0.80 51.04           O  
ATOM   3773  N   THR B 177      55.170  34.778  -7.235  0.80 59.60           N  
ATOM   3774  CA  THR B 177      55.367  33.659  -8.114  0.80 59.60           C  
ATOM   3775  C   THR B 177      54.619  32.476  -7.568  0.80 59.60           C  
ATOM   3776  O   THR B 177      54.199  31.604  -8.330  0.80 59.60           O  
ATOM   3777  CB  THR B 177      56.816  33.283  -8.275  0.80 59.60           C  
ATOM   3778  CG2 THR B 177      57.570  34.464  -8.908  0.80 59.60           C  
ATOM   3779  OG1 THR B 177      57.387  32.949  -7.018  0.80 59.60           O  
ATOM   3780  N   ILE B 178      54.447  32.401  -6.234  0.80 50.76           N  
ATOM   3781  CA  ILE B 178      53.734  31.311  -5.623  0.80 50.76           C  
ATOM   3782  C   ILE B 178      52.326  31.259  -6.144  0.80 50.76           C  
ATOM   3783  O   ILE B 178      51.794  30.177  -6.388  0.80 50.76           O  
ATOM   3784  CB  ILE B 178      53.675  31.431  -4.129  0.80 50.76           C  
ATOM   3785  CG1 ILE B 178      55.096  31.370  -3.542  0.80 50.76           C  
ATOM   3786  CG2 ILE B 178      52.740  30.334  -3.594  0.80 50.76           C  
ATOM   3787  CD1 ILE B 178      55.172  31.770  -2.070  0.80 50.76           C  
ATOM   3788  N   GLY B 179      51.676  32.424  -6.322  0.80 25.34           N  
ATOM   3789  CA  GLY B 179      50.316  32.453  -6.793  0.80 25.34           C  
ATOM   3790  C   GLY B 179      50.244  31.825  -8.155  0.80 25.34           C  
ATOM   3791  O   GLY B 179      49.303  31.091  -8.456  0.80 25.34           O  
ATOM   3792  N   LEU B 180      51.237  32.103  -9.021  0.80 36.61           N  
ATOM   3793  CA  LEU B 180      51.230  31.574 -10.355  0.80 36.61           C  
ATOM   3794  C   LEU B 180      51.286  30.078 -10.291  0.80 36.61           C  
ATOM   3795  O   LEU B 180      50.576  29.392 -11.025  0.80 36.61           O  
ATOM   3796  CB  LEU B 180      52.442  32.034 -11.185  0.80 36.61           C  
ATOM   3797  CG  LEU B 180      52.462  33.546 -11.474  0.80 36.61           C  
ATOM   3798  CD1 LEU B 180      53.696  33.934 -12.304  0.80 36.61           C  
ATOM   3799  CD2 LEU B 180      51.149  34.009 -12.127  0.80 36.61           C  
ATOM   3800  N   GLU B 181      52.133  29.532  -9.399  0.80 34.80           N  
ATOM   3801  CA  GLU B 181      52.308  28.110  -9.301  0.80 34.80           C  
ATOM   3802  C   GLU B 181      51.024  27.470  -8.876  0.80 34.80           C  
ATOM   3803  O   GLU B 181      50.646  26.421  -9.396  0.80 34.80           O  
ATOM   3804  CB  GLU B 181      53.395  27.735  -8.280  0.80 34.80           C  
ATOM   3805  CG  GLU B 181      54.791  28.188  -8.717  0.80 34.80           C  
ATOM   3806  CD  GLU B 181      55.785  27.884  -7.600  0.80 34.80           C  
ATOM   3807  OE1 GLU B 181      55.351  27.346  -6.546  0.80 34.80           O  
ATOM   3808  OE2 GLU B 181      56.994  28.191  -7.785  0.80 34.80           O1-
ATOM   3809  N   ILE B 182      50.302  28.097  -7.929  0.80 40.20           N  
ATOM   3810  CA  ILE B 182      49.097  27.503  -7.419  0.80 40.20           C  
ATOM   3811  C   ILE B 182      48.103  27.342  -8.528  0.80 40.20           C  
ATOM   3812  O   ILE B 182      47.491  26.285  -8.672  0.80 40.20           O  
ATOM   3813  CB  ILE B 182      48.447  28.324  -6.343  0.80 40.20           C  
ATOM   3814  CG1 ILE B 182      49.362  28.417  -5.110  0.80 40.20           C  
ATOM   3815  CG2 ILE B 182      47.070  27.711  -6.040  0.80 40.20           C  
ATOM   3816  CD1 ILE B 182      48.895  29.441  -4.078  0.80 40.20           C  
ATOM   3817  N   MET B 183      47.918  28.387  -9.352  0.80 43.25           N  
ATOM   3818  CA  MET B 183      46.949  28.334 -10.412  0.80 43.25           C  
ATOM   3819  C   MET B 183      47.365  27.328 -11.436  0.80 43.25           C  
ATOM   3820  O   MET B 183      46.523  26.664 -12.039  0.80 43.25           O  
ATOM   3821  CB  MET B 183      46.738  29.695 -11.098  0.80 43.25           C  
ATOM   3822  CG  MET B 183      46.091  30.719 -10.161  0.80 43.25           C  
ATOM   3823  SD  MET B 183      45.790  32.358 -10.889  0.80 43.25           S  
ATOM   3824  CE  MET B 183      47.526  32.886 -10.874  0.80 43.25           C  
ATOM   3825  N   GLU B 184      48.678  27.199 -11.685  0.80 36.09           N  
ATOM   3826  CA  GLU B 184      49.116  26.266 -12.680  0.80 36.09           C  
ATOM   3827  C   GLU B 184      48.714  24.883 -12.256  0.80 36.09           C  
ATOM   3828  O   GLU B 184      48.206  24.101 -13.057  0.80 36.09           O  
ATOM   3829  CB  GLU B 184      50.643  26.273 -12.841  0.80 36.09           C  
ATOM   3830  CG  GLU B 184      51.181  27.595 -13.386  0.80 36.09           C  
ATOM   3831  CD  GLU B 184      52.693  27.475 -13.495  0.80 36.09           C  
ATOM   3832  OE1 GLU B 184      53.255  26.512 -12.908  0.80 36.09           O  
ATOM   3833  OE2 GLU B 184      53.305  28.349 -14.165  0.80 36.09           O1-
ATOM   3834  N   ASP B 185      48.959  24.551 -10.973  0.80 54.70           N  
ATOM   3835  CA  ASP B 185      48.696  23.252 -10.416  0.80 54.70           C  
ATOM   3836  C   ASP B 185      47.231  22.977 -10.224  0.80 54.70           C  
ATOM   3837  O   ASP B 185      46.792  21.846 -10.425  0.80 54.70           O  
ATOM   3838  CB  ASP B 185      49.375  23.055  -9.051  0.80 54.70           C  
ATOM   3839  CG  ASP B 185      50.878  22.992  -9.285  0.80 54.70           C  
ATOM   3840  OD1 ASP B 185      51.293  22.951 -10.473  0.80 54.70           O  
ATOM   3841  OD2 ASP B 185      51.631  22.981  -8.275  0.80 54.70           O1-
ATOM   3842  N   LEU B 186      46.435  23.978  -9.788  0.80 84.49           N  
ATOM   3843  CA  LEU B 186      45.051  23.696  -9.504  0.80 84.49           C  
ATOM   3844  C   LEU B 186      44.217  24.821 -10.056  0.80 84.49           C  
ATOM   3845  O   LEU B 186      44.132  25.895  -9.463  0.80 84.49           O  
ATOM   3846  CB  LEU B 186      44.824  23.605  -7.982  0.80 84.49           C  
ATOM   3847  CG  LEU B 186      43.431  23.138  -7.526  0.80 84.49           C  
ATOM   3848  CD1 LEU B 186      43.146  21.700  -7.990  0.80 84.49           C  
ATOM   3849  CD2 LEU B 186      43.276  23.305  -6.004  0.80 84.49           C  
ATOM   3850  N   TYR B 187      43.549  24.582 -11.205  0.80107.24           N  
ATOM   3851  CA  TYR B 187      42.774  25.579 -11.898  0.80107.24           C  
ATOM   3852  C   TYR B 187      41.568  26.001 -11.108  0.80107.24           C  
ATOM   3853  O   TYR B 187      41.257  27.187 -11.018  0.80107.24           O  
ATOM   3854  CB  TYR B 187      42.236  25.081 -13.251  0.80107.24           C  
ATOM   3855  CG  TYR B 187      43.386  24.866 -14.175  0.80107.24           C  
ATOM   3856  CD1 TYR B 187      44.193  23.760 -14.040  0.80107.24           C  
ATOM   3857  CD2 TYR B 187      43.645  25.764 -15.185  0.80107.24           C  
ATOM   3858  CE1 TYR B 187      45.248  23.555 -14.897  0.80107.24           C  
ATOM   3859  CE2 TYR B 187      44.699  25.566 -16.045  0.80107.24           C  
ATOM   3860  CZ  TYR B 187      45.504  24.462 -15.898  0.80107.24           C  
ATOM   3861  OH  TYR B 187      46.586  24.253 -16.778  0.80107.24           O  
ATOM   3862  N   ASP B 188      40.855  25.014 -10.542  0.80107.10           N  
ATOM   3863  CA  ASP B 188      39.600  25.111  -9.842  0.80107.10           C  
ATOM   3864  C   ASP B 188      39.677  25.669  -8.442  0.80107.10           C  
ATOM   3865  O   ASP B 188      38.644  25.786  -7.786  0.80107.10           O  
ATOM   3866  CB  ASP B 188      38.810  23.789  -9.846  0.80107.10           C  
ATOM   3867  CG  ASP B 188      39.654  22.684  -9.239  0.80107.10           C  
ATOM   3868  OD1 ASP B 188      40.755  22.992  -8.712  0.80107.10           O  
ATOM   3869  OD2 ASP B 188      39.213  21.507  -9.313  0.80107.10           O1-
ATOM   3870  N   VAL B 189      40.877  25.959  -7.899  0.80130.62           N  
ATOM   3871  CA  VAL B 189      40.994  26.372  -6.518  0.80130.62           C  
ATOM   3872  C   VAL B 189      40.059  27.500  -6.164  0.80130.62           C  
ATOM   3873  O   VAL B 189      39.929  28.482  -6.889  0.80130.62           O  
ATOM   3874  CB  VAL B 189      42.391  26.792  -6.146  0.80130.62           C  
ATOM   3875  CG1 VAL B 189      42.763  28.045  -6.958  0.80130.62           C  
ATOM   3876  CG2 VAL B 189      42.460  26.988  -4.621  0.80130.62           C  
ATOM   3877  N   ASP B 190      39.291  27.300  -5.065  0.80 82.35           N  
ATOM   3878  CA  ASP B 190      38.368  28.249  -4.496  0.80 82.35           C  
ATOM   3879  C   ASP B 190      39.001  29.272  -3.584  0.80 82.35           C  
ATOM   3880  O   ASP B 190      38.686  30.458  -3.677  0.80 82.35           O  
ATOM   3881  CB  ASP B 190      37.263  27.541  -3.698  0.80 82.35           C  
ATOM   3882  CG  ASP B 190      36.425  26.763  -4.702  0.80 82.35           C  
ATOM   3883  OD1 ASP B 190      35.932  27.398  -5.674  0.80 82.35           O  
ATOM   3884  OD2 ASP B 190      36.284  25.524  -4.526  0.80 82.35           O1-
ATOM   3885  N   ASN B 191      39.904  28.846  -2.665  0.80 69.03           N  
ATOM   3886  CA  ASN B 191      40.411  29.764  -1.674  0.80 69.03           C  
ATOM   3887  C   ASN B 191      41.875  29.526  -1.468  0.80 69.03           C  
ATOM   3888  O   ASN B 191      42.364  28.408  -1.627  0.80 69.03           O  
ATOM   3889  CB  ASN B 191      39.786  29.548  -0.284  0.80 69.03           C  
ATOM   3890  CG  ASN B 191      38.277  29.705  -0.387  0.80 69.03           C  
ATOM   3891  ND2 ASN B 191      37.535  28.622  -0.036  0.80 69.03           N  
ATOM   3892  OD1 ASN B 191      37.770  30.757  -0.775  0.80 69.03           O  
ATOM   3893  N   VAL B 192      42.618  30.598  -1.107  0.80 54.35           N  
ATOM   3894  CA  VAL B 192      44.010  30.462  -0.780  0.80 54.35           C  
ATOM   3895  C   VAL B 192      44.175  31.095   0.574  0.80 54.35           C  
ATOM   3896  O   VAL B 192      43.795  32.247   0.777  0.80 54.35           O  
ATOM   3897  CB  VAL B 192      44.924  31.177  -1.732  0.80 54.35           C  
ATOM   3898  CG1 VAL B 192      46.375  30.966  -1.268  0.80 54.35           C  
ATOM   3899  CG2 VAL B 192      44.647  30.671  -3.157  0.80 54.35           C  
ATOM   3900  N   ILE B 193      44.771  30.357   1.533  0.80113.04           N  
ATOM   3901  CA  ILE B 193      44.898  30.851   2.881  0.80113.04           C  
ATOM   3902  C   ILE B 193      46.351  31.160   3.123  0.80113.04           C  
ATOM   3903  O   ILE B 193      47.203  30.282   2.990  0.80113.04           O  
ATOM   3904  CB  ILE B 193      44.489  29.823   3.898  0.80113.04           C  
ATOM   3905  CG1 ILE B 193      43.081  29.288   3.581  0.80113.04           C  
ATOM   3906  CG2 ILE B 193      44.597  30.467   5.290  0.80113.04           C  
ATOM   3907  CD1 ILE B 193      42.004  30.370   3.540  0.80113.04           C  
ATOM   3908  N   VAL B 194      46.672  32.420   3.510  0.80 65.20           N  
ATOM   3909  CA  VAL B 194      48.060  32.801   3.628  0.80 65.20           C  
ATOM   3910  C   VAL B 194      48.335  33.486   4.946  0.80 65.20           C  
ATOM   3911  O   VAL B 194      47.527  34.276   5.434  0.80 65.20           O  
ATOM   3912  CB  VAL B 194      48.471  33.765   2.549  0.80 65.20           C  
ATOM   3913  CG1 VAL B 194      49.951  34.133   2.739  0.80 65.20           C  
ATOM   3914  CG2 VAL B 194      48.139  33.143   1.182  0.80 65.20           C  
ATOM   3915  N   PRO B 195      49.479  33.192   5.536  0.80 87.66           N  
ATOM   3916  CA  PRO B 195      49.901  33.820   6.771  0.80 87.66           C  
ATOM   3917  C   PRO B 195      50.429  35.198   6.485  0.80 87.66           C  
ATOM   3918  O   PRO B 195      50.892  35.418   5.367  0.80 87.66           O  
ATOM   3919  CB  PRO B 195      50.944  32.885   7.389  0.80 87.66           C  
ATOM   3920  CG  PRO B 195      51.366  31.957   6.234  0.80 87.66           C  
ATOM   3921  CD  PRO B 195      50.121  31.906   5.334  0.80 87.66           C  
ATOM   3922  N   ILE B 196      50.364  36.147   7.452  0.80108.39           N  
ATOM   3923  CA  ILE B 196      50.865  37.466   7.154  0.80108.39           C  
ATOM   3924  C   ILE B 196      51.718  38.011   8.263  0.80108.39           C  
ATOM   3925  O   ILE B 196      51.270  38.035   9.412  0.80108.39           O  
ATOM   3926  CB  ILE B 196      49.765  38.475   6.954  0.80108.39           C  
ATOM   3927  CG1 ILE B 196      48.898  38.118   5.735  0.80108.39           C  
ATOM   3928  CG2 ILE B 196      50.404  39.871   6.874  0.80108.39           C  
ATOM   3929  CD1 ILE B 196      47.602  38.927   5.653  0.80108.39           C  
ATOM   3930  N   GLY B 197      53.032  38.276   8.020  0.80105.09           N  
ATOM   3931  CA  GLY B 197      53.703  39.148   8.953  0.80105.09           C  
ATOM   3932  C   GLY B 197      53.593  40.596   8.533  0.80105.09           C  
ATOM   3933  O   GLY B 197      52.770  41.369   9.019  0.80105.09           O  
ATOM   3934  N   GLY B 198      54.454  40.958   7.546  0.80 75.09           N  
ATOM   3935  CA  GLY B 198      54.596  42.245   6.910  0.80 75.09           C  
ATOM   3936  C   GLY B 198      53.592  42.411   5.818  0.80 75.09           C  
ATOM   3937  O   GLY B 198      53.160  43.525   5.517  0.80 75.09           O  
ATOM   3938  N   GLY B 199      53.257  41.291   5.143  0.80 48.35           N  
ATOM   3939  CA  GLY B 199      52.293  41.338   4.084  0.80 48.35           C  
ATOM   3940  C   GLY B 199      52.881  41.128   2.712  0.80 48.35           C  
ATOM   3941  O   GLY B 199      52.149  41.210   1.728  0.80 48.35           O  
ATOM   3942  N   GLY B 200      54.197  40.871   2.579  0.80 39.12           N  
ATOM   3943  CA  GLY B 200      54.760  40.676   1.264  0.80 39.12           C  
ATOM   3944  C   GLY B 200      54.217  39.432   0.616  0.80 39.12           C  
ATOM   3945  O   GLY B 200      53.881  39.434  -0.569  0.80 39.12           O  
ATOM   3946  N   LEU B 201      54.123  38.325   1.380  0.80 62.12           N  
ATOM   3947  CA  LEU B 201      53.707  37.071   0.813  0.80 62.12           C  
ATOM   3948  C   LEU B 201      52.303  37.169   0.299  0.80 62.12           C  
ATOM   3949  O   LEU B 201      52.022  36.825  -0.848  0.80 62.12           O  
ATOM   3950  CB  LEU B 201      53.740  35.938   1.853  0.80 62.12           C  
ATOM   3951  CG  LEU B 201      53.303  34.571   1.303  0.80 62.12           C  
ATOM   3952  CD1 LEU B 201      54.252  34.087   0.194  0.80 62.12           C  
ATOM   3953  CD2 LEU B 201      53.128  33.548   2.438  0.80 62.12           C  
ATOM   3954  N   ILE B 202      51.383  37.676   1.138  0.80117.25           N  
ATOM   3955  CA  ILE B 202      49.992  37.741   0.789  0.80117.25           C  
ATOM   3956  C   ILE B 202      49.795  38.721  -0.333  0.80117.25           C  
ATOM   3957  O   ILE B 202      48.977  38.504  -1.227  0.80117.25           O  
ATOM   3958  CB  ILE B 202      49.141  38.129   1.973  0.80117.25           C  
ATOM   3959  CG1 ILE B 202      47.667  37.731   1.775  0.80117.25           C  
ATOM   3960  CG2 ILE B 202      49.355  39.626   2.251  0.80117.25           C  
ATOM   3961  CD1 ILE B 202      46.962  38.448   0.630  0.80117.25           C  
ATOM   3962  N   ALA B 203      50.533  39.849  -0.307  0.80 38.52           N  
ATOM   3963  CA  ALA B 203      50.361  40.853  -1.318  0.80 38.52           C  
ATOM   3964  C   ALA B 203      50.719  40.289  -2.658  0.80 38.52           C  
ATOM   3965  O   ALA B 203      49.978  40.460  -3.626  0.80 38.52           O  
ATOM   3966  CB  ALA B 203      51.249  42.088  -1.083  0.80 38.52           C  
ATOM   3967  N   GLY B 204      51.861  39.580  -2.746  0.80 29.18           N  
ATOM   3968  CA  GLY B 204      52.300  39.046  -4.008  0.80 29.18           C  
ATOM   3969  C   GLY B 204      51.325  38.023  -4.502  0.80 29.18           C  
ATOM   3970  O   GLY B 204      50.944  38.025  -5.672  0.80 29.18           O  
ATOM   3971  N   ILE B 205      50.886  37.119  -3.607  0.80 43.95           N  
ATOM   3972  CA  ILE B 205      49.989  36.067  -3.990  0.80 43.95           C  
ATOM   3973  C   ILE B 205      48.691  36.673  -4.430  0.80 43.95           C  
ATOM   3974  O   ILE B 205      48.102  36.234  -5.418  0.80 43.95           O  
ATOM   3975  CB  ILE B 205      49.724  35.093  -2.876  0.80 43.95           C  
ATOM   3976  CG1 ILE B 205      51.026  34.359  -2.508  0.80 43.95           C  
ATOM   3977  CG2 ILE B 205      48.590  34.151  -3.313  0.80 43.95           C  
ATOM   3978  CD1 ILE B 205      50.927  33.522  -1.233  0.80 43.95           C  
ATOM   3979  N   ALA B 206      48.210  37.708  -3.713  0.80 34.95           N  
ATOM   3980  CA  ALA B 206      46.946  38.313  -4.030  0.80 34.95           C  
ATOM   3981  C   ALA B 206      46.980  38.899  -5.410  0.80 34.95           C  
ATOM   3982  O   ALA B 206      46.031  38.733  -6.175  0.80 34.95           O  
ATOM   3983  CB  ALA B 206      46.571  39.441  -3.053  0.80 34.95           C  
ATOM   3984  N   ILE B 207      48.069  39.602  -5.777  0.80124.08           N  
ATOM   3985  CA  ILE B 207      48.129  40.193  -7.085  0.80124.08           C  
ATOM   3986  C   ILE B 207      48.139  39.136  -8.147  0.80124.08           C  
ATOM   3987  O   ILE B 207      47.439  39.262  -9.150  0.80124.08           O  
ATOM   3988  CB  ILE B 207      49.268  41.166  -7.241  0.80124.08           C  
ATOM   3989  CG1 ILE B 207      50.623  40.538  -6.899  0.80124.08           C  
ATOM   3990  CG2 ILE B 207      48.936  42.408  -6.409  0.80124.08           C  
ATOM   3991  CD1 ILE B 207      51.783  41.521  -7.057  0.80124.08           C  
ATOM   3992  N   ALA B 208      48.918  38.056  -7.959  0.80 39.26           N  
ATOM   3993  CA  ALA B 208      48.961  37.029  -8.963  0.80 39.26           C  
ATOM   3994  C   ALA B 208      47.611  36.385  -9.110  0.80 39.26           C  
ATOM   3995  O   ALA B 208      47.126  36.206 -10.226  0.80 39.26           O  
ATOM   3996  CB  ALA B 208      49.967  35.914  -8.628  0.80 39.26           C  
ATOM   3997  N   ILE B 209      46.959  36.027  -7.984  0.80 97.35           N  
ATOM   3998  CA  ILE B 209      45.694  35.335  -8.037  0.80 97.35           C  
ATOM   3999  C   ILE B 209      44.605  36.209  -8.590  0.80 97.35           C  
ATOM   4000  O   ILE B 209      43.865  35.794  -9.481  0.80 97.35           O  
ATOM   4001  CB  ILE B 209      45.230  34.862  -6.689  0.80 97.35           C  
ATOM   4002  CG1 ILE B 209      46.186  33.795  -6.132  0.80 97.35           C  
ATOM   4003  CG2 ILE B 209      43.781  34.369  -6.836  0.80 97.35           C  
ATOM   4004  CD1 ILE B 209      46.231  32.519  -6.973  0.80 97.35           C  
ATOM   4005  N   LYS B 210      44.484  37.453  -8.085  0.80 91.31           N  
ATOM   4006  CA  LYS B 210      43.400  38.310  -8.485  0.80 91.31           C  
ATOM   4007  C   LYS B 210      43.523  38.644  -9.936  0.80 91.31           C  
ATOM   4008  O   LYS B 210      42.525  38.730 -10.647  0.80 91.31           O  
ATOM   4009  CB  LYS B 210      43.357  39.637  -7.707  0.80 91.31           C  
ATOM   4010  CG  LYS B 210      43.101  39.462  -6.207  0.80 91.31           C  
ATOM   4011  CD  LYS B 210      41.770  38.784  -5.869  0.80 91.31           C  
ATOM   4012  CE  LYS B 210      41.546  38.611  -4.364  0.80 91.31           C  
ATOM   4013  NZ  LYS B 210      40.316  37.826  -4.117  0.80 91.31           N1+
ATOM   4014  N   SER B 211      44.759  38.859 -10.418  0.80 37.75           N  
ATOM   4015  CA  SER B 211      44.927  39.235 -11.791  0.80 37.75           C  
ATOM   4016  C   SER B 211      44.390  38.149 -12.673  0.80 37.75           C  
ATOM   4017  O   SER B 211      43.637  38.425 -13.605  0.80 37.75           O  
ATOM   4018  CB  SER B 211      46.403  39.456 -12.165  0.80 37.75           C  
ATOM   4019  OG  SER B 211      46.943  40.529 -11.405  0.80 37.75           O  
ATOM   4020  N   ILE B 212      44.797  36.886 -12.426  0.80108.39           N  
ATOM   4021  CA  ILE B 212      44.375  35.785 -13.248  0.80108.39           C  
ATOM   4022  C   ILE B 212      42.931  35.421 -13.035  0.80108.39           C  
ATOM   4023  O   ILE B 212      42.181  35.294 -14.003  0.80108.39           O  
ATOM   4024  CB  ILE B 212      45.199  34.555 -13.014  0.80108.39           C  
ATOM   4025  CG1 ILE B 212      46.680  34.864 -13.297  0.80108.39           C  
ATOM   4026  CG2 ILE B 212      44.632  33.426 -13.889  0.80108.39           C  
ATOM   4027  CD1 ILE B 212      46.938  35.368 -14.715  0.80108.39           C  
ATOM   4028  N   ASN B 213      42.493  35.224 -11.770  0.80 88.27           N  
ATOM   4029  CA  ASN B 213      41.121  34.840 -11.542  0.80 88.27           C  
ATOM   4030  C   ASN B 213      40.675  35.416 -10.226  0.80 88.27           C  
ATOM   4031  O   ASN B 213      40.935  34.852  -9.164  0.80 88.27           O  
ATOM   4032  CB  ASN B 213      40.941  33.312 -11.458  0.80 88.27           C  
ATOM   4033  CG  ASN B 213      39.456  32.980 -11.521  0.80 88.27           C  
ATOM   4034  ND2 ASN B 213      39.132  31.663 -11.618  0.80 88.27           N  
ATOM   4035  OD1 ASN B 213      38.605  33.866 -11.478  0.80 88.27           O  
ATOM   4036  N   PRO B 214      39.960  36.507 -10.288  0.80 77.79           N  
ATOM   4037  CA  PRO B 214      39.488  37.249  -9.145  0.80 77.79           C  
ATOM   4038  C   PRO B 214      38.468  36.513  -8.329  0.80 77.79           C  
ATOM   4039  O   PRO B 214      38.177  36.949  -7.216  0.80 77.79           O  
ATOM   4040  CB  PRO B 214      38.934  38.557  -9.713  0.80 77.79           C  
ATOM   4041  CG  PRO B 214      38.595  38.221 -11.177  0.80 77.79           C  
ATOM   4042  CD  PRO B 214      39.625  37.143 -11.551  0.80 77.79           C  
ATOM   4043  N   THR B 215      37.887  35.430  -8.870  0.80117.09           N  
ATOM   4044  CA  THR B 215      36.874  34.662  -8.205  0.80117.09           C  
ATOM   4045  C   THR B 215      37.451  34.015  -6.981  0.80117.09           C  
ATOM   4046  O   THR B 215      36.757  33.819  -5.985  0.80117.09           O  
ATOM   4047  CB  THR B 215      36.330  33.570  -9.078  0.80117.09           C  
ATOM   4048  CG2 THR B 215      37.432  32.532  -9.346  0.80117.09           C  
ATOM   4049  OG1 THR B 215      35.232  32.948  -8.440  0.80117.09           O  
ATOM   4050  N   ILE B 216      38.743  33.648  -7.036  0.80 63.35           N  
ATOM   4051  CA  ILE B 216      39.390  32.948  -5.963  0.80 63.35           C  
ATOM   4052  C   ILE B 216      39.560  33.872  -4.794  0.80 63.35           C  
ATOM   4053  O   ILE B 216      40.013  35.005  -4.940  0.80 63.35           O  
ATOM   4054  CB  ILE B 216      40.751  32.450  -6.353  0.80 63.35           C  
ATOM   4055  CG1 ILE B 216      40.642  31.504  -7.563  0.80 63.35           C  
ATOM   4056  CG2 ILE B 216      41.403  31.808  -5.118  0.80 63.35           C  
ATOM   4057  CD1 ILE B 216      41.981  31.219  -8.244  0.80 63.35           C  
ATOM   4058  N   LYS B 217      39.175  33.400  -3.588  0.80 48.53           N  
ATOM   4059  CA  LYS B 217      39.288  34.199  -2.402  0.80 48.53           C  
ATOM   4060  C   LYS B 217      40.671  34.057  -1.841  0.80 48.53           C  
ATOM   4061  O   LYS B 217      41.249  32.971  -1.835  0.80 48.53           O  
ATOM   4062  CB  LYS B 217      38.292  33.787  -1.305  0.80 48.53           C  
ATOM   4063  CG  LYS B 217      36.828  33.960  -1.717  0.80 48.53           C  
ATOM   4064  CD  LYS B 217      35.842  33.238  -0.794  0.80 48.53           C  
ATOM   4065  CE  LYS B 217      34.377  33.405  -1.203  0.80 48.53           C  
ATOM   4066  NZ  LYS B 217      33.496  32.669  -0.270  0.80 48.53           N1+
ATOM   4067  N   VAL B 218      41.245  35.185  -1.369  0.80 49.13           N  
ATOM   4068  CA  VAL B 218      42.535  35.165  -0.738  0.80 49.13           C  
ATOM   4069  C   VAL B 218      42.311  35.661   0.658  0.80 49.13           C  
ATOM   4070  O   VAL B 218      41.865  36.792   0.856  0.80 49.13           O  
ATOM   4071  CB  VAL B 218      43.540  36.057  -1.407  0.80 49.13           C  
ATOM   4072  CG1 VAL B 218      44.832  36.063  -0.572  0.80 49.13           C  
ATOM   4073  CG2 VAL B 218      43.744  35.553  -2.847  0.80 49.13           C  
ATOM   4074  N   ILE B 219      42.630  34.819   1.664  0.80 48.95           N  
ATOM   4075  CA  ILE B 219      42.344  35.144   3.035  0.80 48.95           C  
ATOM   4076  C   ILE B 219      43.604  35.044   3.843  0.80 48.95           C  
ATOM   4077  O   ILE B 219      44.369  34.090   3.702  0.80 48.95           O  
ATOM   4078  CB  ILE B 219      41.357  34.189   3.637  0.80 48.95           C  
ATOM   4079  CG1 ILE B 219      40.039  34.230   2.845  0.80 48.95           C  
ATOM   4080  CG2 ILE B 219      41.194  34.535   5.126  0.80 48.95           C  
ATOM   4081  CD1 ILE B 219      39.108  33.056   3.144  0.80 48.95           C  
ATOM   4082  N   GLY B 220      43.856  36.050   4.711  0.80 36.34           N  
ATOM   4083  CA  GLY B 220      45.053  36.064   5.513  0.80 36.34           C  
ATOM   4084  C   GLY B 220      44.800  35.547   6.901  0.80 36.34           C  
ATOM   4085  O   GLY B 220      43.662  35.487   7.365  0.80 36.34           O  
ATOM   4086  N   VAL B 221      45.895  35.190   7.614  0.80 48.87           N  
ATOM   4087  CA  VAL B 221      45.795  34.713   8.968  0.80 48.87           C  
ATOM   4088  C   VAL B 221      46.917  35.298   9.779  0.80 48.87           C  
ATOM   4089  O   VAL B 221      48.054  35.390   9.316  0.80 48.87           O  
ATOM   4090  CB  VAL B 221      45.920  33.222   9.089  0.80 48.87           C  
ATOM   4091  CG1 VAL B 221      45.830  32.843  10.578  0.80 48.87           C  
ATOM   4092  CG2 VAL B 221      44.848  32.562   8.207  0.80 48.87           C  
ATOM   4093  N   GLN B 222      46.615  35.709  11.031  0.80 53.88           N  
ATOM   4094  CA  GLN B 222      47.621  36.234  11.914  0.80 53.88           C  
ATOM   4095  C   GLN B 222      47.311  35.783  13.310  0.80 53.88           C  
ATOM   4096  O   GLN B 222      46.213  35.307  13.598  0.80 53.88           O  
ATOM   4097  CB  GLN B 222      47.714  37.770  11.915  0.80 53.88           C  
ATOM   4098  CG  GLN B 222      48.247  38.328  10.593  0.80 53.88           C  
ATOM   4099  CD  GLN B 222      48.305  39.844  10.698  0.80 53.88           C  
ATOM   4100  NE2 GLN B 222      49.519  40.419  10.481  0.80 53.88           N  
ATOM   4101  OE1 GLN B 222      47.301  40.500  10.968  0.80 53.88           O  
ATOM   4102  N   ALA B 223      48.311  35.895  14.209  0.80 41.45           N  
ATOM   4103  CA  ALA B 223      48.154  35.488  15.578  0.80 41.45           C  
ATOM   4104  C   ALA B 223      47.406  36.535  16.337  0.80 41.45           C  
ATOM   4105  O   ALA B 223      47.448  37.720  16.018  0.80 41.45           O  
ATOM   4106  CB  ALA B 223      49.492  35.266  16.308  0.80 41.45           C  
ATOM   4107  N   GLU B 224      46.694  36.094  17.391  0.80 37.05           N  
ATOM   4108  CA  GLU B 224      45.941  36.980  18.234  0.80 37.05           C  
ATOM   4109  C   GLU B 224      46.900  37.903  18.932  0.80 37.05           C  
ATOM   4110  O   GLU B 224      46.601  39.078  19.134  0.80 37.05           O  
ATOM   4111  CB  GLU B 224      45.135  36.229  19.307  0.80 37.05           C  
ATOM   4112  CG  GLU B 224      43.985  35.403  18.727  0.80 37.05           C  
ATOM   4113  CD  GLU B 224      43.268  34.706  19.873  0.80 37.05           C  
ATOM   4114  OE1 GLU B 224      43.762  34.802  21.028  0.80 37.05           O  
ATOM   4115  OE2 GLU B 224      42.214  34.066  19.608  0.80 37.05           O1-
ATOM   4116  N   ASN B 225      48.088  37.391  19.312  0.80 60.98           N  
ATOM   4117  CA  ASN B 225      49.035  38.153  20.083  0.80 60.98           C  
ATOM   4118  C   ASN B 225      49.518  39.352  19.322  0.80 60.98           C  
ATOM   4119  O   ASN B 225      49.658  40.421  19.917  0.80 60.98           O  
ATOM   4120  CB  ASN B 225      50.269  37.334  20.499  0.80 60.98           C  
ATOM   4121  CG  ASN B 225      49.837  36.336  21.567  0.80 60.98           C  
ATOM   4122  ND2 ASN B 225      50.628  35.243  21.737  0.80 60.98           N  
ATOM   4123  OD1 ASN B 225      48.828  36.531  22.243  0.80 60.98           O  
ATOM   4124  N   VAL B 226      49.832  39.214  18.011  0.80138.81           N  
ATOM   4125  CA  VAL B 226      50.255  40.379  17.272  0.80138.81           C  
ATOM   4126  C   VAL B 226      49.717  40.291  15.877  0.80138.81           C  
ATOM   4127  O   VAL B 226      49.860  39.269  15.206  0.80138.81           O  
ATOM   4128  CB  VAL B 226      51.747  40.547  17.146  0.80138.81           C  
ATOM   4129  CG1 VAL B 226      52.330  40.620  18.553  0.80138.81           C  
ATOM   4130  CG2 VAL B 226      52.359  39.423  16.299  0.80138.81           C  
ATOM   4131  N   HIS B 227      49.079  41.377  15.392  0.80 87.68           N  
ATOM   4132  CA  HIS B 227      48.554  41.347  14.055  0.80 87.68           C  
ATOM   4133  C   HIS B 227      48.349  42.748  13.561  0.80 87.68           C  
ATOM   4134  O   HIS B 227      47.219  43.218  13.445  0.80 87.68           O  
ATOM   4135  CB  HIS B 227      47.208  40.606  13.973  0.80 87.68           C  
ATOM   4136  CG  HIS B 227      46.265  40.969  15.082  0.80 87.68           C  
ATOM   4137  CD2 HIS B 227      46.010  40.321  16.252  0.80 87.68           C  
ATOM   4138  ND1 HIS B 227      45.458  42.086  15.090  0.80 87.68           N  
ATOM   4139  CE1 HIS B 227      44.761  42.057  16.254  0.80 87.68           C  
ATOM   4140  NE2 HIS B 227      45.063  41.005  16.992  0.80 87.68           N  
ATOM   4141  N   GLY B 228      49.447  43.435  13.199  0.80 29.87           N  
ATOM   4142  CA  GLY B 228      49.363  44.791  12.735  0.80 29.87           C  
ATOM   4143  C   GLY B 228      48.576  44.852  11.461  0.80 29.87           C  
ATOM   4144  O   GLY B 228      47.773  45.763  11.269  0.80 29.87           O  
ATOM   4145  N   MET B 229      48.790  43.891  10.542  0.80 41.41           N  
ATOM   4146  CA  MET B 229      48.115  43.936   9.274  0.80 41.41           C  
ATOM   4147  C   MET B 229      46.641  43.808   9.474  0.80 41.41           C  
ATOM   4148  O   MET B 229      45.865  44.537   8.859  0.80 41.41           O  
ATOM   4149  CB  MET B 229      48.539  42.810   8.316  0.80 41.41           C  
ATOM   4150  CG  MET B 229      47.811  42.875   6.971  0.80 41.41           C  
ATOM   4151  SD  MET B 229      48.248  44.311   5.944  0.80 41.41           S  
ATOM   4152  CE  MET B 229      49.932  43.741   5.578  0.80 41.41           C  
ATOM   4153  N   ALA B 230      46.218  42.882  10.353  0.80 33.12           N  
ATOM   4154  CA  ALA B 230      44.820  42.655  10.561  0.80 33.12           C  
ATOM   4155  C   ALA B 230      44.207  43.903  11.109  0.80 33.12           C  
ATOM   4156  O   ALA B 230      43.143  44.321  10.659  0.80 33.12           O  
ATOM   4157  CB  ALA B 230      44.541  41.520  11.560  0.80 33.12           C  
ATOM   4158  N   ALA B 231      44.886  44.550  12.074  0.80 27.20           N  
ATOM   4159  CA  ALA B 231      44.355  45.731  12.695  0.80 27.20           C  
ATOM   4160  C   ALA B 231      44.182  46.782  11.646  0.80 27.20           C  
ATOM   4161  O   ALA B 231      43.175  47.485  11.623  0.80 27.20           O  
ATOM   4162  CB  ALA B 231      45.289  46.308  13.774  0.80 27.20           C  
ATOM   4163  N   SER B 232      45.170  46.908  10.741  0.80 27.85           N  
ATOM   4164  CA  SER B 232      45.112  47.903   9.709  0.80 27.85           C  
ATOM   4165  C   SER B 232      43.959  47.599   8.802  0.80 27.85           C  
ATOM   4166  O   SER B 232      43.236  48.499   8.375  0.80 27.85           O  
ATOM   4167  CB  SER B 232      46.383  47.933   8.845  0.80 27.85           C  
ATOM   4168  OG  SER B 232      47.507  48.268   9.646  0.80 27.85           O  
ATOM   4169  N   TYR B 233      43.750  46.306   8.504  0.80 52.85           N  
ATOM   4170  CA  TYR B 233      42.720  45.881   7.599  0.80 52.85           C  
ATOM   4171  C   TYR B 233      41.395  46.291   8.166  0.80 52.85           C  
ATOM   4172  O   TYR B 233      40.549  46.831   7.455  0.80 52.85           O  
ATOM   4173  CB  TYR B 233      42.746  44.349   7.442  0.80 52.85           C  
ATOM   4174  CG  TYR B 233      41.692  43.874   6.500  0.80 52.85           C  
ATOM   4175  CD1 TYR B 233      41.882  43.955   5.140  0.80 52.85           C  
ATOM   4176  CD2 TYR B 233      40.525  43.321   6.977  0.80 52.85           C  
ATOM   4177  CE1 TYR B 233      40.917  43.507   4.270  0.80 52.85           C  
ATOM   4178  CE2 TYR B 233      39.556  42.871   6.111  0.80 52.85           C  
ATOM   4179  CZ  TYR B 233      39.752  42.965   4.755  0.80 52.85           C  
ATOM   4180  OH  TYR B 233      38.760  42.503   3.863  0.80 52.85           O  
ATOM   4181  N   TYR B 234      41.177  46.043   9.471  0.80 58.72           N  
ATOM   4182  CA  TYR B 234      39.921  46.387  10.076  0.80 58.72           C  
ATOM   4183  C   TYR B 234      39.772  47.881  10.118  0.80 58.72           C  
ATOM   4184  O   TYR B 234      38.713  48.417   9.795  0.80 58.72           O  
ATOM   4185  CB  TYR B 234      39.774  45.887  11.527  0.80 58.72           C  
ATOM   4186  CG  TYR B 234      39.942  44.405  11.536  0.80 58.72           C  
ATOM   4187  CD1 TYR B 234      39.063  43.583  10.869  0.80 58.72           C  
ATOM   4188  CD2 TYR B 234      40.969  43.832  12.251  0.80 58.72           C  
ATOM   4189  CE1 TYR B 234      39.229  42.216  10.894  0.80 58.72           C  
ATOM   4190  CE2 TYR B 234      41.142  42.469  12.281  0.80 58.72           C  
ATOM   4191  CZ  TYR B 234      40.271  41.657  11.596  0.80 58.72           C  
ATOM   4192  OH  TYR B 234      40.443  40.257  11.621  0.80 58.72           O  
ATOM   4193  N   THR B 235      40.852  48.585  10.523  0.80 42.98           N  
ATOM   4194  CA  THR B 235      40.856  50.009  10.745  0.80 42.98           C  
ATOM   4195  C   THR B 235      40.642  50.780   9.475  0.80 42.98           C  
ATOM   4196  O   THR B 235      39.872  51.740   9.460  0.80 42.98           O  
ATOM   4197  CB  THR B 235      42.145  50.489  11.352  0.80 42.98           C  
ATOM   4198  CG2 THR B 235      42.051  52.006  11.583  0.80 42.98           C  
ATOM   4199  OG1 THR B 235      42.379  49.826  12.586  0.80 42.98           O  
ATOM   4200  N   GLY B 236      41.296  50.384   8.367  0.80 26.98           N  
ATOM   4201  CA  GLY B 236      41.150  51.136   7.151  0.80 26.98           C  
ATOM   4202  C   GLY B 236      42.333  52.044   7.001  0.80 26.98           C  
ATOM   4203  O   GLY B 236      42.407  52.826   6.052  0.80 26.98           O  
ATOM   4204  N   GLU B 237      43.288  51.966   7.946  0.80112.59           N  
ATOM   4205  CA  GLU B 237      44.466  52.785   7.920  0.80112.59           C  
ATOM   4206  C   GLU B 237      45.580  51.954   8.484  0.80112.59           C  
ATOM   4207  O   GLU B 237      45.323  50.986   9.197  0.80112.59           O  
ATOM   4208  CB  GLU B 237      44.312  54.006   8.840  0.80112.59           C  
ATOM   4209  CG  GLU B 237      45.518  54.936   8.874  0.80112.59           C  
ATOM   4210  CD  GLU B 237      45.238  55.997   9.931  0.80112.59           C  
ATOM   4211  OE1 GLU B 237      44.627  57.043   9.584  0.80112.59           O  
ATOM   4212  OE2 GLU B 237      45.626  55.765  11.107  0.80112.59           O1-
ATOM   4213  N   ILE B 238      46.852  52.301   8.184  0.80106.23           N  
ATOM   4214  CA  ILE B 238      47.945  51.538   8.723  0.80106.23           C  
ATOM   4215  C   ILE B 238      47.934  51.744  10.205  0.80106.23           C  
ATOM   4216  O   ILE B 238      47.900  52.877  10.686  0.80106.23           O  
ATOM   4217  CB  ILE B 238      49.298  51.963   8.221  0.80106.23           C  
ATOM   4218  CG1 ILE B 238      49.426  51.713   6.708  0.80106.23           C  
ATOM   4219  CG2 ILE B 238      50.362  51.232   9.058  0.80106.23           C  
ATOM   4220  CD1 ILE B 238      48.574  52.649   5.851  0.80106.23           C  
ATOM   4221  N   THR B 239      47.949  50.632  10.969  0.80 45.77           N  
ATOM   4222  CA  THR B 239      47.890  50.714  12.399  0.80 45.77           C  
ATOM   4223  C   THR B 239      48.847  49.706  12.959  0.80 45.77           C  
ATOM   4224  O   THR B 239      49.236  48.759  12.276  0.80 45.77           O  
ATOM   4225  CB  THR B 239      46.522  50.391  12.928  0.80 45.77           C  
ATOM   4226  CG2 THR B 239      46.520  50.554  14.456  0.80 45.77           C  
ATOM   4227  OG1 THR B 239      45.564  51.264  12.348  0.80 45.77           O  
ATOM   4228  N   THR B 240      49.260  49.893  14.230  0.80 62.62           N  
ATOM   4229  CA  THR B 240      50.181  48.974  14.834  0.40 62.62           C  
ATOM   4230  C   THR B 240      49.454  48.199  15.882  0.80 62.62           C  
ATOM   4231  O   THR B 240      48.557  48.715  16.548  0.80 62.62           O  
ATOM   4232  CB  THR B 240      51.344  49.634  15.514  0.40 62.62           C  
ATOM   4233  CG2 THR B 240      52.243  48.550  16.126  0.40 62.62           C  
ATOM   4234  OG1 THR B 240      52.090  50.395  14.582  0.40 62.62           O  
ATOM   4235  N   HIS B 241      49.804  46.903  16.017  0.80 89.21           N  
ATOM   4236  CA  HIS B 241      49.217  46.093  17.045  0.80 89.21           C  
ATOM   4237  C   HIS B 241      50.170  45.015  17.458  0.80 89.21           C  
ATOM   4238  O   HIS B 241      50.623  44.238  16.617  0.80 89.21           O  
ATOM   4239  CB  HIS B 241      47.933  45.359  16.615  0.80 89.21           C  
ATOM   4240  CG  HIS B 241      47.460  44.371  17.644  0.80 89.21           C  
ATOM   4241  CD2 HIS B 241      46.573  44.505  18.668  0.80 89.21           C  
ATOM   4242  ND1 HIS B 241      47.909  43.070  17.707  0.80 89.21           N  
ATOM   4243  CE1 HIS B 241      47.279  42.486  18.757  0.80 89.21           C  
ATOM   4244  NE2 HIS B 241      46.458  43.318  19.371  0.80 89.21           N  
ATOM   4245  N   ARG B 242      50.543  44.970  18.762  0.80221.39           N  
ATOM   4246  CA  ARG B 242      51.216  43.790  19.237  0.80221.39           C  
ATOM   4247  C   ARG B 242      51.292  43.809  20.735  0.80221.39           C  
ATOM   4248  O   ARG B 242      51.808  44.756  21.330  0.80221.39           O  
ATOM   4249  CB  ARG B 242      52.645  43.537  18.733  0.80221.39           C  
ATOM   4250  CG  ARG B 242      53.733  44.448  19.279  0.80221.39           C  
ATOM   4251  CD  ARG B 242      55.110  43.808  19.097  0.80221.39           C  
ATOM   4252  NE  ARG B 242      55.039  42.468  19.749  0.80221.39           N  
ATOM   4253  CZ  ARG B 242      56.175  41.823  20.143  0.80221.39           C  
ATOM   4254  NH1 ARG B 242      57.395  42.382  19.908  0.80221.39           N1+
ATOM   4255  NH2 ARG B 242      56.094  40.623  20.788  0.80221.39           N  
ATOM   4256  N   THR B 243      50.682  42.789  21.380  0.80136.99           N  
ATOM   4257  CA  THR B 243      50.747  42.614  22.806  0.80136.99           C  
ATOM   4258  C   THR B 243      52.049  41.975  23.211  0.80136.99           C  
ATOM   4259  O   THR B 243      52.786  42.502  24.044  0.80136.99           O  
ATOM   4260  CB  THR B 243      49.680  41.688  23.290  0.80136.99           C  
ATOM   4261  CG2 THR B 243      49.701  41.719  24.821  0.80136.99           C  
ATOM   4262  OG1 THR B 243      48.408  42.114  22.831  0.80136.99           O  
ATOM   4263  N   THR B 244      52.359  40.806  22.597  0.80133.07           N  
ATOM   4264  CA  THR B 244      53.515  40.021  22.950  0.80133.07           C  
ATOM   4265  C   THR B 244      53.843  39.130  21.783  0.80133.07           C  
ATOM   4266  O   THR B 244      53.234  39.246  20.725  0.80133.07           O  
ATOM   4267  CB  THR B 244      53.290  39.142  24.148  0.80133.07           C  
ATOM   4268  CG2 THR B 244      52.267  38.052  23.784  0.80133.07           C  
ATOM   4269  OG1 THR B 244      54.513  38.556  24.570  0.80133.07           O  
ATOM   4270  N   GLY B 245      54.808  38.197  21.948  0.80 28.22           N  
ATOM   4271  CA  GLY B 245      55.266  37.359  20.866  0.80 28.22           C  
ATOM   4272  C   GLY B 245      54.346  36.194  20.651  0.80 28.22           C  
ATOM   4273  O   GLY B 245      53.355  36.024  21.359  0.80 28.22           O  
ATOM   4274  N   THR B 246      54.671  35.362  19.630  0.80126.55           N  
ATOM   4275  CA  THR B 246      53.854  34.234  19.279  0.80126.55           C  
ATOM   4276  C   THR B 246      54.718  33.106  18.771  0.80126.55           C  
ATOM   4277  O   THR B 246      55.888  33.289  18.438  0.80126.55           O  
ATOM   4278  CB  THR B 246      52.863  34.581  18.207  0.80126.55           C  
ATOM   4279  CG2 THR B 246      53.621  35.107  16.975  0.80126.55           C  
ATOM   4280  OG1 THR B 246      52.069  33.452  17.877  0.80126.55           O  
ATOM   4281  N   LEU B 247      54.133  31.889  18.699  0.80 79.85           N  
ATOM   4282  CA  LEU B 247      54.788  30.702  18.199  0.80 79.85           C  
ATOM   4283  C   LEU B 247      55.084  30.929  16.743  0.80 79.85           C  
ATOM   4284  O   LEU B 247      56.035  30.393  16.180  0.80 79.85           O  
ATOM   4285  CB  LEU B 247      53.922  29.433  18.302  0.80 79.85           C  
ATOM   4286  CG  LEU B 247      53.724  28.930  19.744  0.80 79.85           C  
ATOM   4287  CD1 LEU B 247      52.856  27.663  19.782  0.80 79.85           C  
ATOM   4288  CD2 LEU B 247      55.077  28.737  20.452  0.80 79.85           C  
ATOM   4289  N   ALA B 248      54.218  31.741  16.130  0.80148.44           N  
ATOM   4290  CA  ALA B 248      54.090  32.260  14.801  0.80148.44           C  
ATOM   4291  C   ALA B 248      55.194  33.239  14.508  0.80148.44           C  
ATOM   4292  O   ALA B 248      54.995  34.148  13.709  0.80148.44           O  
ATOM   4293  CB  ALA B 248      52.749  32.973  14.554  0.80148.44           C  
ATOM   4294  N   ASP B 249      56.316  33.195  15.253  0.80103.74           N  
ATOM   4295  CA  ASP B 249      57.337  34.217  15.269  0.80103.74           C  
ATOM   4296  C   ASP B 249      57.657  34.793  13.908  0.80103.74           C  
ATOM   4297  O   ASP B 249      57.959  35.983  13.826  0.80103.74           O  
ATOM   4298  CB  ASP B 249      58.665  33.743  15.887  0.80103.74           C  
ATOM   4299  CG  ASP B 249      59.272  32.661  15.003  0.80103.74           C  
ATOM   4300  OD1 ASP B 249      58.522  31.744  14.574  0.80103.74           O  
ATOM   4301  OD2 ASP B 249      60.501  32.746  14.741  0.80103.74           O1-
ATOM   4302  N   GLY B 250      57.617  34.025  12.803  0.80 63.70           N  
ATOM   4303  CA  GLY B 250      57.931  34.616  11.521  0.80 63.70           C  
ATOM   4304  C   GLY B 250      56.991  35.767  11.242  0.80 63.70           C  
ATOM   4305  O   GLY B 250      57.324  36.699  10.514  0.80 63.70           O  
ATOM   4306  N   CYS B 251      55.740  35.643  11.709  0.80107.86           N  
ATOM   4307  CA  CYS B 251      54.642  36.571  11.629  0.80107.86           C  
ATOM   4308  C   CYS B 251      54.666  37.665  12.670  0.80107.86           C  
ATOM   4309  O   CYS B 251      53.766  38.499  12.675  0.80107.86           O  
ATOM   4310  CB  CYS B 251      53.285  35.859  11.709  0.80107.86           C  
ATOM   4311  SG  CYS B 251      53.069  34.715  10.313  0.80107.86           S  
ATOM   4312  N   ASP B 252      55.582  37.644  13.660  0.80 75.68           N  
ATOM   4313  CA  ASP B 252      55.544  38.670  14.679  0.80 75.68           C  
ATOM   4314  C   ASP B 252      55.911  40.002  14.082  0.80 75.68           C  
ATOM   4315  O   ASP B 252      57.069  40.417  14.133  0.80 75.68           O  
ATOM   4316  CB  ASP B 252      56.522  38.396  15.841  0.80 75.68           C  
ATOM   4317  CG  ASP B 252      56.394  39.466  16.928  0.80 75.68           C  
ATOM   4318  OD1 ASP B 252      55.566  40.403  16.773  0.80 75.68           O  
ATOM   4319  OD2 ASP B 252      57.141  39.353  17.935  0.80 75.68           O1-
ATOM   4320  N   VAL B 253      54.915  40.718  13.510  0.80 58.02           N  
ATOM   4321  CA  VAL B 253      55.165  42.021  12.946  0.80 58.02           C  
ATOM   4322  C   VAL B 253      54.095  42.960  13.433  0.80 58.02           C  
ATOM   4323  O   VAL B 253      52.910  42.759  13.173  0.80 58.02           O  
ATOM   4324  CB  VAL B 253      55.129  42.026  11.443  0.80 58.02           C  
ATOM   4325  CG1 VAL B 253      55.385  43.456  10.939  0.80 58.02           C  
ATOM   4326  CG2 VAL B 253      56.152  40.998  10.930  0.80 58.02           C  
ATOM   4327  N   SER B 254      54.509  44.032  14.145  0.80 54.77           N  
ATOM   4328  CA  SER B 254      53.608  44.973  14.756  0.80 54.77           C  
ATOM   4329  C   SER B 254      52.919  45.854  13.753  0.80 54.77           C  
ATOM   4330  O   SER B 254      51.755  46.198  13.948  0.80 54.77           O  
ATOM   4331  CB  SER B 254      54.303  45.899  15.771  0.80 54.77           C  
ATOM   4332  OG  SER B 254      55.224  46.756  15.112  0.80 54.77           O  
ATOM   4333  N   ARG B 255      53.612  46.274  12.671  0.80122.35           N  
ATOM   4334  CA  ARG B 255      52.984  47.156  11.718  0.80122.35           C  
ATOM   4335  C   ARG B 255      53.297  46.685  10.327  0.80122.35           C  
ATOM   4336  O   ARG B 255      54.399  46.221  10.043  0.80122.35           O  
ATOM   4337  CB  ARG B 255      53.454  48.617  11.826  0.80122.35           C  
ATOM   4338  CG  ARG B 255      52.911  49.505  10.706  0.80122.35           C  
ATOM   4339  CD  ARG B 255      53.178  50.996  10.909  0.80122.35           C  
ATOM   4340  NE  ARG B 255      52.176  51.490  11.890  0.80122.35           N  
ATOM   4341  CZ  ARG B 255      52.332  52.715  12.469  0.80122.35           C  
ATOM   4342  NH1 ARG B 255      53.441  53.461  12.196  0.80122.35           N1+
ATOM   4343  NH2 ARG B 255      51.378  53.191  13.320  0.80122.35           N  
ATOM   4344  N   PRO B 256      52.329  46.810   9.452  0.80173.70           N  
ATOM   4345  CA  PRO B 256      52.456  46.352   8.087  0.80173.70           C  
ATOM   4346  C   PRO B 256      53.234  47.301   7.235  0.80173.70           C  
ATOM   4347  O   PRO B 256      53.396  48.459   7.617  0.80173.70           O  
ATOM   4348  CB  PRO B 256      51.035  46.241   7.542  0.80173.70           C  
ATOM   4349  CG  PRO B 256      50.157  46.112   8.791  0.80173.70           C  
ATOM   4350  CD  PRO B 256      50.944  46.831   9.893  0.80173.70           C  
ATOM   4351  N   GLY B 257      53.702  46.835   6.060  0.80 28.27           N  
ATOM   4352  CA  GLY B 257      54.401  47.698   5.155  0.80 28.27           C  
ATOM   4353  C   GLY B 257      53.390  48.587   4.498  0.80 28.27           C  
ATOM   4354  O   GLY B 257      52.194  48.295   4.489  0.80 28.27           O  
ATOM   4355  N   ASN B 258      53.864  49.724   3.950  0.80 45.65           N  
ATOM   4356  CA  ASN B 258      53.002  50.664   3.292  0.80 45.65           C  
ATOM   4357  C   ASN B 258      52.488  50.075   2.015  0.80 45.65           C  
ATOM   4358  O   ASN B 258      51.296  50.150   1.722  0.80 45.65           O  
ATOM   4359  CB  ASN B 258      53.709  51.984   2.950  0.80 45.65           C  
ATOM   4360  CG  ASN B 258      53.995  52.700   4.262  0.80 45.65           C  
ATOM   4361  ND2 ASN B 258      55.278  53.104   4.464  0.80 45.65           N  
ATOM   4362  OD1 ASN B 258      53.105  52.885   5.091  0.80 45.65           O  
ATOM   4363  N   LEU B 259      53.385  49.471   1.218  0.80 57.86           N  
ATOM   4364  CA  LEU B 259      53.006  48.921  -0.051  0.80 57.86           C  
ATOM   4365  C   LEU B 259      52.094  47.754   0.151  0.80 57.86           C  
ATOM   4366  O   LEU B 259      51.071  47.632  -0.518  0.80 57.86           O  
ATOM   4367  CB  LEU B 259      54.219  48.390  -0.819  0.80 57.86           C  
ATOM   4368  CG  LEU B 259      55.238  49.486  -1.171  0.80 57.86           C  
ATOM   4369  CD1 LEU B 259      56.455  48.878  -1.873  0.80 57.86           C  
ATOM   4370  CD2 LEU B 259      54.597  50.610  -2.001  0.80 57.86           C  
ATOM   4371  N   THR B 260      52.449  46.868   1.100  0.80 36.95           N  
ATOM   4372  CA  THR B 260      51.716  45.654   1.322  0.80 36.95           C  
ATOM   4373  C   THR B 260      50.328  45.958   1.797  0.80 36.95           C  
ATOM   4374  O   THR B 260      49.368  45.320   1.366  0.80 36.95           O  
ATOM   4375  CB  THR B 260      52.375  44.771   2.339  0.80 36.95           C  
ATOM   4376  CG2 THR B 260      53.799  44.454   1.851  0.80 36.95           C  
ATOM   4377  OG1 THR B 260      52.425  45.421   3.601  0.80 36.95           O  
ATOM   4378  N   TYR B 261      50.177  46.942   2.702  0.80 61.89           N  
ATOM   4379  CA  TYR B 261      48.874  47.281   3.206  0.80 61.89           C  
ATOM   4380  C   TYR B 261      48.022  47.767   2.075  0.80 61.89           C  
ATOM   4381  O   TYR B 261      46.845  47.416   1.985  0.80 61.89           O  
ATOM   4382  CB  TYR B 261      48.902  48.396   4.268  0.80 61.89           C  
ATOM   4383  CG  TYR B 261      47.498  48.873   4.452  0.80 61.89           C  
ATOM   4384  CD1 TYR B 261      46.590  48.157   5.199  0.80 61.89           C  
ATOM   4385  CD2 TYR B 261      47.094  50.054   3.873  0.80 61.89           C  
ATOM   4386  CE1 TYR B 261      45.301  48.613   5.356  0.80 61.89           C  
ATOM   4387  CE2 TYR B 261      45.807  50.515   4.027  0.80 61.89           C  
ATOM   4388  CZ  TYR B 261      44.906  49.792   4.770  0.80 61.89           C  
ATOM   4389  OH  TYR B 261      43.585  50.262   4.929  0.80 61.89           O  
ATOM   4390  N   GLU B 262      48.594  48.583   1.169  0.80 45.76           N  
ATOM   4391  CA  GLU B 262      47.803  49.131   0.101  0.80 45.76           C  
ATOM   4392  C   GLU B 262      47.234  48.008  -0.710  0.80 45.76           C  
ATOM   4393  O   GLU B 262      46.062  48.042  -1.082  0.80 45.76           O  
ATOM   4394  CB  GLU B 262      48.604  50.003  -0.882  0.80 45.76           C  
ATOM   4395  CG  GLU B 262      47.728  50.570  -2.006  0.80 45.76           C  
ATOM   4396  CD  GLU B 262      48.624  51.228  -3.044  0.80 45.76           C  
ATOM   4397  OE1 GLU B 262      49.491  52.050  -2.647  0.80 45.76           O  
ATOM   4398  OE2 GLU B 262      48.449  50.920  -4.253  0.80 45.76           O1-
ATOM   4399  N   ILE B 263      48.059  46.990  -1.023  0.80 53.64           N  
ATOM   4400  CA  ILE B 263      47.616  45.880  -1.822  0.80 53.64           C  
ATOM   4401  C   ILE B 263      46.596  45.063  -1.081  0.80 53.64           C  
ATOM   4402  O   ILE B 263      45.560  44.699  -1.638  0.80 53.64           O  
ATOM   4403  CB  ILE B 263      48.735  44.955  -2.233  0.80 53.64           C  
ATOM   4404  CG1 ILE B 263      49.722  45.675  -3.168  0.80 53.64           C  
ATOM   4405  CG2 ILE B 263      48.120  43.695  -2.867  0.80 53.64           C  
ATOM   4406  CD1 ILE B 263      50.982  44.863  -3.466  0.80 53.64           C  
ATOM   4407  N   VAL B 264      46.862  44.766   0.207  0.80 38.46           N  
ATOM   4408  CA  VAL B 264      46.002  43.934   1.006  0.80 38.46           C  
ATOM   4409  C   VAL B 264      44.657  44.566   1.140  0.80 38.46           C  
ATOM   4410  O   VAL B 264      43.632  43.892   1.037  0.80 38.46           O  
ATOM   4411  CB  VAL B 264      46.535  43.731   2.396  0.80 38.46           C  
ATOM   4412  CG1 VAL B 264      45.478  42.985   3.228  0.80 38.46           C  
ATOM   4413  CG2 VAL B 264      47.884  42.997   2.301  0.80 38.46           C  
ATOM   4414  N   ARG B 265      44.620  45.892   1.346  0.80 85.09           N  
ATOM   4415  CA  ARG B 265      43.371  46.547   1.585  0.80 85.09           C  
ATOM   4416  C   ARG B 265      42.467  46.299   0.415  0.80 85.09           C  
ATOM   4417  O   ARG B 265      41.286  46.006   0.593  0.80 85.09           O  
ATOM   4418  CB  ARG B 265      43.552  48.066   1.747  0.80 85.09           C  
ATOM   4419  CG  ARG B 265      42.324  48.799   2.289  0.80 85.09           C  
ATOM   4420  CD  ARG B 265      41.285  49.136   1.223  0.80 85.09           C  
ATOM   4421  NE  ARG B 265      40.221  49.947   1.878  0.80 85.09           N  
ATOM   4422  CZ  ARG B 265      39.247  49.333   2.611  0.80 85.09           C  
ATOM   4423  NH1 ARG B 265      39.271  47.979   2.777  0.80 85.09           N1+
ATOM   4424  NH2 ARG B 265      38.258  50.075   3.189  0.80 85.09           N  
ATOM   4425  N   GLU B 266      42.989  46.438  -0.819  0.80108.74           N  
ATOM   4426  CA  GLU B 266      42.161  46.268  -1.981  0.80108.74           C  
ATOM   4427  C   GLU B 266      41.811  44.833  -2.291  0.80108.74           C  
ATOM   4428  O   GLU B 266      40.646  44.517  -2.518  0.80108.74           O  
ATOM   4429  CB  GLU B 266      42.815  46.849  -3.246  0.80108.74           C  
ATOM   4430  CG  GLU B 266      43.026  48.362  -3.175  0.80108.74           C  
ATOM   4431  CD  GLU B 266      41.660  49.030  -3.125  0.80108.74           C  
ATOM   4432  OE1 GLU B 266      40.799  48.682  -3.978  0.80108.74           O  
ATOM   4433  OE2 GLU B 266      41.456  49.892  -2.229  0.80108.74           O1-
ATOM   4434  N   LEU B 267      42.834  43.955  -2.373  0.80102.57           N  
ATOM   4435  CA  LEU B 267      42.750  42.582  -2.826  0.80102.57           C  
ATOM   4436  C   LEU B 267      42.254  41.531  -1.861  0.80102.57           C  
ATOM   4437  O   LEU B 267      41.525  40.625  -2.263  0.80102.57           O  
ATOM   4438  CB  LEU B 267      44.109  42.097  -3.355  0.80102.57           C  
ATOM   4439  CG  LEU B 267      44.651  42.987  -4.492  0.80102.57           C  
ATOM   4440  CD1 LEU B 267      45.962  42.429  -5.070  0.80102.57           C  
ATOM   4441  CD2 LEU B 267      43.579  43.244  -5.562  0.80102.57           C  
ATOM   4442  N   VAL B 268      42.664  41.586  -0.577  0.80 53.67           N  
ATOM   4443  CA  VAL B 268      42.400  40.509   0.347  0.80 53.67           C  
ATOM   4444  C   VAL B 268      40.962  40.483   0.763  0.80 53.67           C  
ATOM   4445  O   VAL B 268      40.383  41.506   1.126  0.80 53.67           O  
ATOM   4446  CB  VAL B 268      43.229  40.607   1.596  0.80 53.67           C  
ATOM   4447  CG1 VAL B 268      42.824  39.478   2.557  0.80 53.67           C  
ATOM   4448  CG2 VAL B 268      44.714  40.585   1.197  0.80 53.67           C  
ATOM   4449  N   ASP B 269      40.356  39.276   0.705  0.80 61.52           N  
ATOM   4450  CA  ASP B 269      38.977  39.053   1.039  0.80 61.52           C  
ATOM   4451  C   ASP B 269      38.736  39.189   2.514  0.80 61.52           C  
ATOM   4452  O   ASP B 269      37.755  39.810   2.920  0.80 61.52           O  
ATOM   4453  CB  ASP B 269      38.498  37.662   0.596  0.80 61.52           C  
ATOM   4454  CG  ASP B 269      38.462  37.673  -0.927  0.80 61.52           C  
ATOM   4455  OD1 ASP B 269      37.662  38.465  -1.494  0.80 61.52           O  
ATOM   4456  OD2 ASP B 269      39.248  36.907  -1.544  0.80 61.52           O1-
ATOM   4457  N   ASP B 270      39.608  38.602   3.364  0.80 70.35           N  
ATOM   4458  CA  ASP B 270      39.365  38.695   4.777  0.80 70.35           C  
ATOM   4459  C   ASP B 270      40.627  38.315   5.495  0.80 70.35           C  
ATOM   4460  O   ASP B 270      41.549  37.762   4.898  0.80 70.35           O  
ATOM   4461  CB  ASP B 270      38.255  37.737   5.245  0.80 70.35           C  
ATOM   4462  CG  ASP B 270      37.738  38.186   6.606  0.80 70.35           C  
ATOM   4463  OD1 ASP B 270      38.185  39.257   7.095  0.80 70.35           O  
ATOM   4464  OD2 ASP B 270      36.876  37.460   7.170  0.80 70.35           O1-
ATOM   4465  N   ILE B 271      40.720  38.666   6.796  0.80 53.38           N  
ATOM   4466  CA  ILE B 271      41.844  38.268   7.597  0.80 53.38           C  
ATOM   4467  C   ILE B 271      41.293  37.758   8.895  0.80 53.38           C  
ATOM   4468  O   ILE B 271      40.475  38.422   9.529  0.80 53.38           O  
ATOM   4469  CB  ILE B 271      42.785  39.394   7.909  0.80 53.38           C  
ATOM   4470  CG1 ILE B 271      43.368  39.966   6.605  0.80 53.38           C  
ATOM   4471  CG2 ILE B 271      43.855  38.869   8.877  0.80 53.38           C  
ATOM   4472  CD1 ILE B 271      44.133  41.275   6.796  0.80 53.38           C  
ATOM   4473  N   VAL B 272      41.742  36.562   9.333  0.80 42.79           N  
ATOM   4474  CA  VAL B 272      41.239  35.985  10.551  0.80 42.79           C  
ATOM   4475  C   VAL B 272      42.372  35.841  11.526  0.80 42.79           C  
ATOM   4476  O   VAL B 272      43.544  35.860  11.150  0.80 42.79           O  
ATOM   4477  CB  VAL B 272      40.640  34.621  10.366  0.80 42.79           C  
ATOM   4478  CG1 VAL B 272      39.417  34.746   9.442  0.80 42.79           C  
ATOM   4479  CG2 VAL B 272      41.728  33.670   9.835  0.80 42.79           C  
ATOM   4480  N   LEU B 273      42.038  35.726  12.831  0.80100.98           N  
ATOM   4481  CA  LEU B 273      43.048  35.583  13.846  0.80100.98           C  
ATOM   4482  C   LEU B 273      42.924  34.233  14.487  0.80100.98           C  
ATOM   4483  O   LEU B 273      41.823  33.713  14.663  0.80100.98           O  
ATOM   4484  CB  LEU B 273      42.961  36.626  14.978  0.80100.98           C  
ATOM   4485  CG  LEU B 273      43.391  38.054  14.584  0.80100.98           C  
ATOM   4486  CD1 LEU B 273      44.888  38.112  14.247  0.80100.98           C  
ATOM   4487  CD2 LEU B 273      42.506  38.640  13.476  0.80100.98           C  
ATOM   4488  N   VAL B 274      44.078  33.626  14.843  0.80 47.36           N  
ATOM   4489  CA  VAL B 274      44.091  32.347  15.499  0.80 47.36           C  
ATOM   4490  C   VAL B 274      44.888  32.459  16.769  0.80 47.36           C  
ATOM   4491  O   VAL B 274      45.773  33.305  16.897  0.80 47.36           O  
ATOM   4492  CB  VAL B 274      44.686  31.249  14.664  0.80 47.36           C  
ATOM   4493  CG1 VAL B 274      43.768  31.015  13.451  0.80 47.36           C  
ATOM   4494  CG2 VAL B 274      46.122  31.642  14.282  0.80 47.36           C  
ATOM   4495  N   SER B 275      44.566  31.594  17.756  0.80 44.30           N  
ATOM   4496  CA  SER B 275      45.194  31.627  19.050  0.80 44.30           C  
ATOM   4497  C   SER B 275      46.460  30.831  19.027  0.80 44.30           C  
ATOM   4498  O   SER B 275      46.772  30.135  18.063  0.80 44.30           O  
ATOM   4499  CB  SER B 275      44.317  31.047  20.173  0.80 44.30           C  
ATOM   4500  OG  SER B 275      44.148  29.650  19.986  0.80 44.30           O  
ATOM   4501  N   GLU B 276      47.231  30.937  20.125  0.80120.89           N  
ATOM   4502  CA  GLU B 276      48.483  30.258  20.275  0.80120.89           C  
ATOM   4503  C   GLU B 276      48.207  28.785  20.284  0.80120.89           C  
ATOM   4504  O   GLU B 276      48.955  27.995  19.710  0.80120.89           O  
ATOM   4505  CB  GLU B 276      49.174  30.647  21.591  0.80120.89           C  
ATOM   4506  CG  GLU B 276      50.692  30.483  21.563  0.80120.89           C  
ATOM   4507  CD  GLU B 276      51.260  31.637  20.746  0.80120.89           C  
ATOM   4508  OE1 GLU B 276      50.457  32.359  20.096  0.80120.89           O  
ATOM   4509  OE2 GLU B 276      52.508  31.812  20.762  0.80120.89           O1-
ATOM   4510  N   ASP B 277      47.105  28.381  20.945  0.80 29.40           N  
ATOM   4511  CA  ASP B 277      46.739  26.996  21.041  0.80 29.40           C  
ATOM   4512  C   ASP B 277      46.416  26.475  19.673  0.80 29.40           C  
ATOM   4513  O   ASP B 277      46.759  25.343  19.337  0.80 29.40           O  
ATOM   4514  CB  ASP B 277      45.507  26.763  21.931  0.80 29.40           C  
ATOM   4515  CG  ASP B 277      45.918  27.012  23.375  0.80 29.40           C  
ATOM   4516  OD1 ASP B 277      46.991  26.493  23.783  0.80 29.40           O  
ATOM   4517  OD2 ASP B 277      45.160  27.716  24.093  0.80 29.40           O1-
ATOM   4518  N   GLU B 278      45.737  27.293  18.847  0.80 40.54           N  
ATOM   4519  CA  GLU B 278      45.344  26.874  17.531  0.80 40.54           C  
ATOM   4520  C   GLU B 278      46.573  26.635  16.707  0.80 40.54           C  
ATOM   4521  O   GLU B 278      46.619  25.708  15.899  0.80 40.54           O  
ATOM   4522  CB  GLU B 278      44.474  27.922  16.814  0.80 40.54           C  
ATOM   4523  CG  GLU B 278      43.132  28.165  17.511  0.80 40.54           C  
ATOM   4524  CD  GLU B 278      42.341  29.192  16.712  0.80 40.54           C  
ATOM   4525  OE1 GLU B 278      42.745  29.488  15.555  0.80 40.54           O  
ATOM   4526  OE2 GLU B 278      41.318  29.697  17.246  0.80 40.54           O1-
ATOM   4527  N   ILE B 279      47.603  27.486  16.877  0.80 35.08           N  
ATOM   4528  CA  ILE B 279      48.823  27.337  16.135  0.80 35.08           C  
ATOM   4529  C   ILE B 279      49.474  26.047  16.533  0.80 35.08           C  
ATOM   4530  O   ILE B 279      49.951  25.293  15.686  0.80 35.08           O  
ATOM   4531  CB  ILE B 279      49.808  28.435  16.408  0.80 35.08           C  
ATOM   4532  CG1 ILE B 279      49.217  29.791  15.991  0.80 35.08           C  
ATOM   4533  CG2 ILE B 279      51.124  28.089  15.694  0.80 35.08           C  
ATOM   4534  CD1 ILE B 279      50.011  30.988  16.511  0.80 35.08           C  
ATOM   4535  N   ARG B 280      49.506  25.756  17.846  0.80 62.34           N  
ATOM   4536  CA  ARG B 280      50.154  24.566  18.325  0.80 62.34           C  
ATOM   4537  C   ARG B 280      49.468  23.365  17.751  0.80 62.34           C  
ATOM   4538  O   ARG B 280      50.122  22.428  17.296  0.80 62.34           O  
ATOM   4539  CB  ARG B 280      50.104  24.416  19.855  0.80 62.34           C  
ATOM   4540  CG  ARG B 280      50.911  23.218  20.361  0.80 62.34           C  
ATOM   4541  CD  ARG B 280      50.780  22.968  21.865  0.80 62.34           C  
ATOM   4542  NE  ARG B 280      49.812  21.852  22.052  0.80 62.34           N  
ATOM   4543  CZ  ARG B 280      48.478  22.110  22.180  0.80 62.34           C  
ATOM   4544  NH1 ARG B 280      48.024  23.396  22.132  0.80 62.34           N1+
ATOM   4545  NH2 ARG B 280      47.599  21.081  22.361  0.80 62.34           N  
ATOM   4546  N   ASN B 281      48.122  23.369  17.740  0.80 29.25           N  
ATOM   4547  CA  ASN B 281      47.387  22.229  17.273  0.80 29.25           C  
ATOM   4548  C   ASN B 281      47.718  21.992  15.833  0.80 29.25           C  
ATOM   4549  O   ASN B 281      47.882  20.848  15.411  0.80 29.25           O  
ATOM   4550  CB  ASN B 281      45.864  22.411  17.377  0.80 29.25           C  
ATOM   4551  CG  ASN B 281      45.495  22.404  18.854  0.80 29.25           C  
ATOM   4552  ND2 ASN B 281      44.510  23.261  19.237  0.80 29.25           N  
ATOM   4553  OD1 ASN B 281      46.070  21.660  19.646  0.80 29.25           O  
ATOM   4554  N   SER B 282      47.826  23.074  15.040  0.80 31.51           N  
ATOM   4555  CA  SER B 282      48.099  22.961  13.634  0.80 31.51           C  
ATOM   4556  C   SER B 282      49.449  22.349  13.426  0.80 31.51           C  
ATOM   4557  O   SER B 282      49.617  21.481  12.569  0.80 31.51           O  
ATOM   4558  CB  SER B 282      48.106  24.325  12.918  0.80 31.51           C  
ATOM   4559  OG  SER B 282      48.381  24.148  11.536  0.80 31.51           O  
ATOM   4560  N   MET B 283      50.453  22.776  14.215  0.80 36.35           N  
ATOM   4561  CA  MET B 283      51.785  22.263  14.057  0.80 36.35           C  
ATOM   4562  C   MET B 283      51.774  20.790  14.339  0.80 36.35           C  
ATOM   4563  O   MET B 283      52.425  20.015  13.641  0.80 36.35           O  
ATOM   4564  CB  MET B 283      52.794  22.929  15.010  0.80 36.35           C  
ATOM   4565  CG  MET B 283      53.011  24.417  14.721  0.80 36.35           C  
ATOM   4566  SD  MET B 283      54.115  25.270  15.888  0.80 36.35           S  
ATOM   4567  CE  MET B 283      55.641  24.475  15.307  0.80 36.35           C  
ATOM   4568  N   ILE B 284      51.025  20.357  15.371  0.80 36.91           N  
ATOM   4569  CA  ILE B 284      50.986  18.966  15.730  0.80 36.91           C  
ATOM   4570  C   ILE B 284      50.382  18.171  14.610  0.80 36.91           C  
ATOM   4571  O   ILE B 284      50.894  17.113  14.251  0.80 36.91           O  
ATOM   4572  CB  ILE B 284      50.172  18.711  16.966  0.80 36.91           C  
ATOM   4573  CG1 ILE B 284      50.784  19.443  18.173  0.80 36.91           C  
ATOM   4574  CG2 ILE B 284      50.067  17.189  17.161  0.80 36.91           C  
ATOM   4575  CD1 ILE B 284      49.873  19.476  19.399  0.80 36.91           C  
ATOM   4576  N   ALA B 285      49.273  18.665  14.025  0.80 34.12           N  
ATOM   4577  CA  ALA B 285      48.590  17.939  12.991  0.80 34.12           C  
ATOM   4578  C   ALA B 285      49.489  17.786  11.806  0.80 34.12           C  
ATOM   4579  O   ALA B 285      49.575  16.705  11.226  0.80 34.12           O  
ATOM   4580  CB  ALA B 285      47.306  18.643  12.515  0.80 34.12           C  
ATOM   4581  N   LEU B 286      50.199  18.867  11.428  0.80 62.48           N  
ATOM   4582  CA  LEU B 286      51.030  18.835  10.260  0.80 62.48           C  
ATOM   4583  C   LEU B 286      52.109  17.818  10.438  0.80 62.48           C  
ATOM   4584  O   LEU B 286      52.355  17.001   9.553  0.80 62.48           O  
ATOM   4585  CB  LEU B 286      51.711  20.190   9.981  0.80 62.48           C  
ATOM   4586  CG  LEU B 286      50.740  21.273   9.476  0.80 62.48           C  
ATOM   4587  CD1 LEU B 286      51.456  22.612   9.239  0.80 62.48           C  
ATOM   4588  CD2 LEU B 286      49.999  20.792   8.218  0.80 62.48           C  
ATOM   4589  N   ILE B 287      52.798  17.844  11.590  0.80 99.98           N  
ATOM   4590  CA  ILE B 287      53.884  16.927  11.769  0.80 99.98           C  
ATOM   4591  C   ILE B 287      53.405  15.517  11.907  0.80 99.98           C  
ATOM   4592  O   ILE B 287      53.864  14.630  11.189  0.80 99.98           O  
ATOM   4593  CB  ILE B 287      54.697  17.256  12.981  0.80 99.98           C  
ATOM   4594  CG1 ILE B 287      55.387  18.614  12.786  0.80 99.98           C  
ATOM   4595  CG2 ILE B 287      55.661  16.094  13.244  0.80 99.98           C  
ATOM   4596  CD1 ILE B 287      56.004  19.173  14.062  0.80 99.98           C  
ATOM   4597  N   GLN B 288      52.475  15.260  12.845  0.80118.99           N  
ATOM   4598  CA  GLN B 288      52.081  13.897  13.053  0.80118.99           C  
ATOM   4599  C   GLN B 288      51.226  13.347  11.945  0.80118.99           C  
ATOM   4600  O   GLN B 288      51.503  12.269  11.421  0.80118.99           O  
ATOM   4601  CB  GLN B 288      51.394  13.688  14.417  0.80118.99           C  
ATOM   4602  CG  GLN B 288      50.114  14.492  14.632  0.80118.99           C  
ATOM   4603  CD  GLN B 288      49.750  14.349  16.103  0.80118.99           C  
ATOM   4604  NE2 GLN B 288      48.439  14.499  16.427  0.80118.99           N  
ATOM   4605  OE1 GLN B 288      50.616  14.115  16.946  0.80118.99           O  
ATOM   4606  N   ARG B 289      50.150  14.068  11.573  0.80146.97           N  
ATOM   4607  CA  ARG B 289      49.218  13.609  10.574  0.80146.97           C  
ATOM   4608  C   ARG B 289      49.749  13.733   9.170  0.80146.97           C  
ATOM   4609  O   ARG B 289      49.471  12.889   8.318  0.80146.97           O  
ATOM   4610  CB  ARG B 289      47.889  14.379  10.631  0.80146.97           C  
ATOM   4611  CG  ARG B 289      47.214  14.318  12.003  0.80146.97           C  
ATOM   4612  CD  ARG B 289      46.639  12.948  12.376  0.80146.97           C  
ATOM   4613  NE  ARG B 289      47.766  12.090  12.835  0.80146.97           N  
ATOM   4614  CZ  ARG B 289      48.107  10.973  12.127  0.80146.97           C  
ATOM   4615  NH1 ARG B 289      47.409  10.645  11.001  0.80146.97           N1+
ATOM   4616  NH2 ARG B 289      49.142  10.187  12.544  0.80146.97           N  
ATOM   4617  N   ASN B 290      50.403  14.870   8.866  0.80113.17           N  
ATOM   4618  CA  ASN B 290      50.928  15.178   7.560  0.80113.17           C  
ATOM   4619  C   ASN B 290      52.345  14.711   7.349  0.80113.17           C  
ATOM   4620  O   ASN B 290      52.775  14.521   6.213  0.80113.17           O  
ATOM   4621  CB  ASN B 290      50.832  16.682   7.249  0.80113.17           C  
ATOM   4622  CG  ASN B 290      50.665  16.838   5.746  0.80113.17           C  
ATOM   4623  ND2 ASN B 290      51.476  17.737   5.130  0.80113.17           N  
ATOM   4624  OD1 ASN B 290      49.821  16.185   5.133  0.80113.17           O  
ATOM   4625  N   LYS B 291      53.130  14.555   8.432  0.80 65.65           N  
ATOM   4626  CA  LYS B 291      54.516  14.189   8.311  0.80 65.65           C  
ATOM   4627  C   LYS B 291      55.262  15.284   7.604  0.80 65.65           C  
ATOM   4628  O   LYS B 291      56.156  15.023   6.799  0.80 65.65           O  
ATOM   4629  CB  LYS B 291      54.715  12.861   7.562  0.80 65.65           C  
ATOM   4630  CG  LYS B 291      54.111  11.669   8.311  0.80 65.65           C  
ATOM   4631  CD  LYS B 291      54.011  10.393   7.477  0.80 65.65           C  
ATOM   4632  CE  LYS B 291      53.408   9.208   8.237  0.80 65.65           C  
ATOM   4633  NZ  LYS B 291      53.455   7.992   7.394  0.80 65.65           N1+
ATOM   4634  N   VAL B 292      54.902  16.553   7.902  0.80 58.00           N  
ATOM   4635  CA  VAL B 292      55.572  17.699   7.356  0.80 58.00           C  
ATOM   4636  C   VAL B 292      56.052  18.542   8.501  0.80 58.00           C  
ATOM   4637  O   VAL B 292      55.344  18.738   9.489  0.80 58.00           O  
ATOM   4638  CB  VAL B 292      54.681  18.542   6.494  0.80 58.00           C  
ATOM   4639  CG1 VAL B 292      55.392  19.867   6.172  0.80 58.00           C  
ATOM   4640  CG2 VAL B 292      54.337  17.721   5.239  0.80 58.00           C  
ATOM   4641  N   ILE B 293      57.290  19.068   8.389  0.80 56.32           N  
ATOM   4642  CA  ILE B 293      57.856  19.865   9.443  0.80 56.32           C  
ATOM   4643  C   ILE B 293      57.596  21.305   9.138  0.80 56.32           C  
ATOM   4644  O   ILE B 293      57.958  21.809   8.075  0.80 56.32           O  
ATOM   4645  CB  ILE B 293      59.341  19.695   9.595  0.80 56.32           C  
ATOM   4646  CG1 ILE B 293      59.678  18.247   9.986  0.80 56.32           C  
ATOM   4647  CG2 ILE B 293      59.839  20.733  10.611  0.80 56.32           C  
ATOM   4648  CD1 ILE B 293      61.167  17.922   9.887  0.80 56.32           C  
ATOM   4649  N   THR B 294      56.942  22.004  10.090  0.80 83.14           N  
ATOM   4650  CA  THR B 294      56.598  23.383   9.902  0.80 83.14           C  
ATOM   4651  C   THR B 294      56.976  24.159  11.127  0.80 83.14           C  
ATOM   4652  O   THR B 294      56.987  23.636  12.242  0.80 83.14           O  
ATOM   4653  CB  THR B 294      55.117  23.585   9.743  0.80 83.14           C  
ATOM   4654  CG2 THR B 294      54.817  25.062   9.482  0.80 83.14           C  
ATOM   4655  OG1 THR B 294      54.636  22.832   8.649  0.80 83.14           O  
ATOM   4656  N   GLU B 295      57.324  25.445  10.916  0.80 75.28           N  
ATOM   4657  CA  GLU B 295      57.577  26.381  11.977  0.80 75.28           C  
ATOM   4658  C   GLU B 295      56.238  26.985  12.297  0.80 75.28           C  
ATOM   4659  O   GLU B 295      55.261  26.741  11.596  0.80 75.28           O  
ATOM   4660  CB  GLU B 295      58.561  27.501  11.592  0.80 75.28           C  
ATOM   4661  CG  GLU B 295      58.105  28.355  10.409  0.80 75.28           C  
ATOM   4662  CD  GLU B 295      59.180  29.401  10.149  0.80 75.28           C  
ATOM   4663  OE1 GLU B 295      59.791  29.882  11.141  0.80 75.28           O  
ATOM   4664  OE2 GLU B 295      59.407  29.732   8.955  0.80 75.28           O1-
ATOM   4665  N   GLY B 296      56.137  27.800  13.362  0.80 43.46           N  
ATOM   4666  CA  GLY B 296      54.855  28.304  13.785  0.80 43.46           C  
ATOM   4667  C   GLY B 296      54.174  29.095  12.701  0.80 43.46           C  
ATOM   4668  O   GLY B 296      52.972  28.946  12.487  0.80 43.46           O  
ATOM   4669  N   ALA B 297      54.918  29.963  11.990  0.80 48.51           N  
ATOM   4670  CA  ALA B 297      54.338  30.798  10.972  0.80 48.51           C  
ATOM   4671  C   ALA B 297      53.782  29.933   9.878  0.80 48.51           C  
ATOM   4672  O   ALA B 297      52.747  30.245   9.289  0.80 48.51           O  
ATOM   4673  CB  ALA B 297      55.360  31.753  10.335  0.80 48.51           C  
ATOM   4674  N   GLY B 298      54.474  28.822   9.570  0.80 56.17           N  
ATOM   4675  CA  GLY B 298      54.099  27.915   8.520  0.80 56.17           C  
ATOM   4676  C   GLY B 298      52.764  27.276   8.807  0.80 56.17           C  
ATOM   4677  O   GLY B 298      52.071  26.842   7.889  0.80 56.17           O  
ATOM   4678  N   ALA B 299      52.459  27.068  10.099  0.80 90.75           N  
ATOM   4679  CA  ALA B 299      51.269  26.484  10.672  0.80 90.75           C  
ATOM   4680  C   ALA B 299      50.036  27.356  10.633  0.80 90.75           C  
ATOM   4681  O   ALA B 299      48.922  26.848  10.770  0.80 90.75           O  
ATOM   4682  CB  ALA B 299      51.472  26.058  12.136  0.80 90.75           C  
ATOM   4683  N   LEU B 300      50.187  28.695  10.542  0.80 70.15           N  
ATOM   4684  CA  LEU B 300      49.076  29.599  10.738  0.80 70.15           C  
ATOM   4685  C   LEU B 300      47.913  29.341   9.826  0.80 70.15           C  
ATOM   4686  O   LEU B 300      46.778  29.305  10.297  0.80 70.15           O  
ATOM   4687  CB  LEU B 300      49.457  31.077  10.555  0.80 70.15           C  
ATOM   4688  CG  LEU B 300      50.377  31.620  11.662  0.80 70.15           C  
ATOM   4689  CD1 LEU B 300      50.709  33.101  11.430  0.80 70.15           C  
ATOM   4690  CD2 LEU B 300      49.784  31.365  13.055  0.80 70.15           C  
ATOM   4691  N   ALA B 301      48.132  29.145   8.514  0.80 36.64           N  
ATOM   4692  CA  ALA B 301      47.008  28.987   7.629  0.80 36.64           C  
ATOM   4693  C   ALA B 301      46.219  27.774   8.021  0.80 36.64           C  
ATOM   4694  O   ALA B 301      44.990  27.803   8.026  0.80 36.64           O  
ATOM   4695  CB  ALA B 301      47.430  28.821   6.160  0.80 36.64           C  
ATOM   4696  N   CYS B 302      46.907  26.669   8.358  0.80 44.11           N  
ATOM   4697  CA  CYS B 302      46.256  25.447   8.741  0.80 44.11           C  
ATOM   4698  C   CYS B 302      45.528  25.646  10.035  0.80 44.11           C  
ATOM   4699  O   CYS B 302      44.492  25.027  10.269  0.80 44.11           O  
ATOM   4700  CB  CYS B 302      47.236  24.274   8.913  0.80 44.11           C  
ATOM   4701  SG  CYS B 302      47.962  23.756   7.327  0.80 44.11           S  
ATOM   4702  N   ALA B 303      46.063  26.503  10.925  0.80 27.93           N  
ATOM   4703  CA  ALA B 303      45.432  26.756  12.191  0.80 27.93           C  
ATOM   4704  C   ALA B 303      44.074  27.335  11.929  0.80 27.93           C  
ATOM   4705  O   ALA B 303      43.101  26.982  12.592  0.80 27.93           O  
ATOM   4706  CB  ALA B 303      46.212  27.766  13.051  0.80 27.93           C  
ATOM   4707  N   ALA B 304      43.974  28.243  10.941  0.80 28.28           N  
ATOM   4708  CA  ALA B 304      42.726  28.872  10.620  0.80 28.28           C  
ATOM   4709  C   ALA B 304      41.763  27.822  10.155  0.80 28.28           C  
ATOM   4710  O   ALA B 304      40.586  27.853  10.507  0.80 28.28           O  
ATOM   4711  CB  ALA B 304      42.861  29.914   9.497  0.80 28.28           C  
ATOM   4712  N   LEU B 305      42.241  26.851   9.353  0.80 57.33           N  
ATOM   4713  CA  LEU B 305      41.377  25.833   8.822  0.80 57.33           C  
ATOM   4714  C   LEU B 305      40.769  25.035   9.939  0.80 57.33           C  
ATOM   4715  O   LEU B 305      39.570  24.770   9.941  0.80 57.33           O  
ATOM   4716  CB  LEU B 305      42.122  24.827   7.924  0.80 57.33           C  
ATOM   4717  CG  LEU B 305      42.649  25.415   6.602  0.80 57.33           C  
ATOM   4718  CD1 LEU B 305      43.377  24.347   5.771  0.80 57.33           C  
ATOM   4719  CD2 LEU B 305      41.523  26.099   5.809  0.80 57.33           C  
ATOM   4720  N   LEU B 306      41.592  24.628  10.920  0.80 68.57           N  
ATOM   4721  CA  LEU B 306      41.181  23.801  12.023  0.80 68.57           C  
ATOM   4722  C   LEU B 306      40.267  24.551  12.954  0.80 68.57           C  
ATOM   4723  O   LEU B 306      39.409  23.954  13.603  0.80 68.57           O  
ATOM   4724  CB  LEU B 306      42.379  23.291  12.847  0.80 68.57           C  
ATOM   4725  CG  LEU B 306      43.395  22.485  12.009  0.80 68.57           C  
ATOM   4726  CD1 LEU B 306      44.467  21.828  12.894  0.80 68.57           C  
ATOM   4727  CD2 LEU B 306      42.696  21.484  11.076  0.80 68.57           C  
ATOM   4728  N   SER B 307      40.449  25.880  13.066  0.80 45.03           N  
ATOM   4729  CA  SER B 307      39.745  26.691  14.028  0.80 45.03           C  
ATOM   4730  C   SER B 307      38.264  26.703  13.787  0.80 45.03           C  
ATOM   4731  O   SER B 307      37.499  26.827  14.742  0.80 45.03           O  
ATOM   4732  CB  SER B 307      40.220  28.153  14.041  0.80 45.03           C  
ATOM   4733  OG  SER B 307      39.895  28.782  12.811  0.80 45.03           O  
ATOM   4734  N   GLY B 308      37.807  26.588  12.524  0.80 27.61           N  
ATOM   4735  CA  GLY B 308      36.389  26.593  12.270  0.80 27.61           C  
ATOM   4736  C   GLY B 308      35.979  27.939  11.748  0.80 27.61           C  
ATOM   4737  O   GLY B 308      34.862  28.108  11.259  0.80 27.61           O  
ATOM   4738  N   LYS B 309      36.888  28.927  11.811  0.80154.17           N  
ATOM   4739  CA  LYS B 309      36.615  30.282  11.409  0.80154.17           C  
ATOM   4740  C   LYS B 309      36.309  30.326   9.935  0.80154.17           C  
ATOM   4741  O   LYS B 309      35.564  31.189   9.474  0.80154.17           O  
ATOM   4742  CB  LYS B 309      37.838  31.203  11.593  0.80154.17           C  
ATOM   4743  CG  LYS B 309      38.484  31.174  12.982  0.80154.17           C  
ATOM   4744  CD  LYS B 309      37.615  31.670  14.136  0.80154.17           C  
ATOM   4745  CE  LYS B 309      38.283  31.483  15.501  0.80154.17           C  
ATOM   4746  NZ  LYS B 309      39.597  32.167  15.527  0.80154.17           N1+
ATOM   4747  N   LEU B 310      37.002  29.473   9.161  0.80114.18           N  
ATOM   4748  CA  LEU B 310      36.972  29.303   7.729  0.80114.18           C  
ATOM   4749  C   LEU B 310      35.857  28.447   7.185  0.80114.18           C  
ATOM   4750  O   LEU B 310      35.672  28.399   5.970  0.80114.18           O  
ATOM   4751  CB  LEU B 310      38.307  28.772   7.180  0.80114.18           C  
ATOM   4752  CG  LEU B 310      39.471  29.741   7.464  0.80114.18           C  
ATOM   4753  CD1 LEU B 310      40.775  29.276   6.801  0.80114.18           C  
ATOM   4754  CD2 LEU B 310      39.096  31.187   7.096  0.80114.18           C  
ATOM   4755  N   ASP B 311      35.110  27.717   8.036  0.80126.93           N  
ATOM   4756  CA  ASP B 311      34.241  26.661   7.579  0.80126.93           C  
ATOM   4757  C   ASP B 311      33.325  27.065   6.459  0.80126.93           C  
ATOM   4758  O   ASP B 311      33.136  26.285   5.526  0.80126.93           O  
ATOM   4759  CB  ASP B 311      33.386  26.051   8.707  0.80126.93           C  
ATOM   4760  CG  ASP B 311      32.481  27.131   9.276  0.80126.93           C  
ATOM   4761  OD1 ASP B 311      32.979  28.272   9.464  0.80126.93           O  
ATOM   4762  OD2 ASP B 311      31.283  26.834   9.525  0.80126.93           O1-
ATOM   4763  N   SER B 312      32.737  28.273   6.477  0.80 44.29           N  
ATOM   4764  CA  SER B 312      31.811  28.601   5.429  0.80 44.29           C  
ATOM   4765  C   SER B 312      32.497  28.535   4.091  0.80 44.29           C  
ATOM   4766  O   SER B 312      31.905  28.067   3.120  0.80 44.29           O  
ATOM   4767  CB  SER B 312      31.218  30.012   5.578  0.80 44.29           C  
ATOM   4768  OG  SER B 312      32.235  30.990   5.428  0.80 44.29           O  
ATOM   4769  N   HIS B 313      33.746  29.035   3.997  0.80 64.65           N  
ATOM   4770  CA  HIS B 313      34.481  29.071   2.756  0.80 64.65           C  
ATOM   4771  C   HIS B 313      34.958  27.720   2.279  0.80 64.65           C  
ATOM   4772  O   HIS B 313      34.890  27.424   1.087  0.80 64.65           O  
ATOM   4773  CB  HIS B 313      35.731  29.964   2.840  0.80 64.65           C  
ATOM   4774  CG  HIS B 313      35.409  31.411   3.052  0.80 64.65           C  
ATOM   4775  CD2 HIS B 313      35.381  32.148   4.195  0.80 64.65           C  
ATOM   4776  ND1 HIS B 313      35.060  32.276   2.041  0.80 64.65           N  
ATOM   4777  CE1 HIS B 313      34.841  33.486   2.615  0.80 64.65           C  
ATOM   4778  NE2 HIS B 313      35.023  33.457   3.922  0.80 64.65           N  
ATOM   4779  N   ILE B 314      35.526  26.910   3.195  0.80 90.27           N  
ATOM   4780  CA  ILE B 314      36.195  25.659   2.915  0.80 90.27           C  
ATOM   4781  C   ILE B 314      35.335  24.468   2.593  0.80 90.27           C  
ATOM   4782  O   ILE B 314      35.721  23.644   1.764  0.80 90.27           O  
ATOM   4783  CB  ILE B 314      37.148  25.281   4.013  0.80 90.27           C  
ATOM   4784  CG1 ILE B 314      36.412  25.061   5.345  0.80 90.27           C  
ATOM   4785  CG2 ILE B 314      38.225  26.378   4.078  0.80 90.27           C  
ATOM   4786  CD1 ILE B 314      37.300  24.461   6.437  0.80 90.27           C  
ATOM   4787  N   GLN B 315      34.182  24.297   3.263  0.80 62.02           N  
ATOM   4788  CA  GLN B 315      33.447  23.074   3.084  0.80 62.02           C  
ATOM   4789  C   GLN B 315      32.949  22.943   1.681  0.80 62.02           C  
ATOM   4790  O   GLN B 315      32.405  23.878   1.101  0.80 62.02           O  
ATOM   4791  CB  GLN B 315      32.277  22.920   4.076  0.80 62.02           C  
ATOM   4792  CG  GLN B 315      32.782  22.776   5.516  0.80 62.02           C  
ATOM   4793  CD  GLN B 315      31.603  22.626   6.466  0.80 62.02           C  
ATOM   4794  NE2 GLN B 315      31.740  23.209   7.688  0.80 62.02           N  
ATOM   4795  OE1 GLN B 315      30.591  22.011   6.135  0.80 62.02           O  
ATOM   4796  N   ASN B 316      33.133  21.733   1.113  0.80 60.25           N  
ATOM   4797  CA  ASN B 316      32.711  21.404  -0.219  0.80 60.25           C  
ATOM   4798  C   ASN B 316      33.424  22.265  -1.222  0.80 60.25           C  
ATOM   4799  O   ASN B 316      32.884  22.528  -2.296  0.80 60.25           O  
ATOM   4800  CB  ASN B 316      31.200  21.605  -0.433  0.80 60.25           C  
ATOM   4801  CG  ASN B 316      30.453  20.640   0.476  0.80 60.25           C  
ATOM   4802  ND2 ASN B 316      29.526  21.189   1.306  0.80 60.25           N  
ATOM   4803  OD1 ASN B 316      30.694  19.434   0.457  0.80 60.25           O  
ATOM   4804  N   ARG B 317      34.665  22.708  -0.921  0.80115.72           N  
ATOM   4805  CA  ARG B 317      35.402  23.516  -1.861  0.80115.72           C  
ATOM   4806  C   ARG B 317      36.833  23.073  -1.852  0.80115.72           C  
ATOM   4807  O   ARG B 317      37.215  22.176  -1.103  0.80115.72           O  
ATOM   4808  CB  ARG B 317      35.498  25.022  -1.546  0.80115.72           C  
ATOM   4809  CG  ARG B 317      34.228  25.845  -1.757  0.80115.72           C  
ATOM   4810  CD  ARG B 317      33.297  25.861  -0.554  0.80115.72           C  
ATOM   4811  NE  ARG B 317      32.165  26.765  -0.881  0.80115.72           N  
ATOM   4812  CZ  ARG B 317      31.154  26.938   0.018  0.80115.72           C  
ATOM   4813  NH1 ARG B 317      31.181  26.280   1.212  0.80115.72           N1+
ATOM   4814  NH2 ARG B 317      30.118  27.777  -0.275  0.80115.72           N  
ATOM   4815  N   LYS B 318      37.662  23.697  -2.720  0.80 65.70           N  
ATOM   4816  CA  LYS B 318      39.056  23.358  -2.766  0.80 65.70           C  
ATOM   4817  C   LYS B 318      39.840  24.528  -2.262  0.80 65.70           C  
ATOM   4818  O   LYS B 318      39.691  25.650  -2.746  0.80 65.70           O  
ATOM   4819  CB  LYS B 318      39.517  22.946  -4.172  0.80 65.70           C  
ATOM   4820  CG  LYS B 318      38.849  21.625  -4.566  0.80 65.70           C  
ATOM   4821  CD  LYS B 318      38.941  21.226  -6.037  0.80 65.70           C  
ATOM   4822  CE  LYS B 318      38.200  19.914  -6.309  0.80 65.70           C  
ATOM   4823  NZ  LYS B 318      38.340  19.513  -7.724  0.80 65.70           N1+
ATOM   4824  N   THR B 319      40.701  24.291  -1.244  0.80130.92           N  
ATOM   4825  CA  THR B 319      41.413  25.397  -0.679  0.80130.92           C  
ATOM   4826  C   THR B 319      42.867  25.045  -0.528  0.80130.92           C  
ATOM   4827  O   THR B 319      43.225  23.909  -0.211  0.80130.92           O  
ATOM   4828  CB  THR B 319      40.876  25.802   0.664  0.80130.92           C  
ATOM   4829  CG2 THR B 319      41.502  24.909   1.744  0.80130.92           C  
ATOM   4830  OG1 THR B 319      41.205  27.153   0.933  0.80130.92           O  
ATOM   4831  N   VAL B 320      43.753  26.035  -0.773  0.80133.09           N  
ATOM   4832  CA  VAL B 320      45.166  25.838  -0.611  0.80133.09           C  
ATOM   4833  C   VAL B 320      45.610  26.583   0.604  0.80133.09           C  
ATOM   4834  O   VAL B 320      45.220  27.726   0.835  0.80133.09           O  
ATOM   4835  CB  VAL B 320      46.014  26.324  -1.747  0.80133.09           C  
ATOM   4836  CG1 VAL B 320      45.857  25.373  -2.932  0.80133.09           C  
ATOM   4837  CG2 VAL B 320      45.585  27.755  -2.087  0.80133.09           C  
ATOM   4838  N   SER B 321      46.449  25.919   1.422  0.80 55.96           N  
ATOM   4839  CA  SER B 321      46.981  26.515   2.614  0.80 55.96           C  
ATOM   4840  C   SER B 321      48.454  26.628   2.402  0.80 55.96           C  
ATOM   4841  O   SER B 321      49.101  25.684   1.958  0.80 55.96           O  
ATOM   4842  CB  SER B 321      46.772  25.648   3.867  0.80 55.96           C  
ATOM   4843  OG  SER B 321      47.322  26.290   5.006  0.80 55.96           O  
ATOM   4844  N   ILE B 322      49.044  27.784   2.752  0.80120.07           N  
ATOM   4845  CA  ILE B 322      50.440  27.955   2.477  0.80120.07           C  
ATOM   4846  C   ILE B 322      51.242  27.558   3.677  0.80120.07           C  
ATOM   4847  O   ILE B 322      51.049  28.079   4.775  0.80120.07           O  
ATOM   4848  CB  ILE B 322      50.804  29.372   2.135  0.80120.07           C  
ATOM   4849  CG1 ILE B 322      50.024  29.836   0.893  0.80120.07           C  
ATOM   4850  CG2 ILE B 322      52.330  29.440   1.958  0.80120.07           C  
ATOM   4851  CD1 ILE B 322      50.283  28.987  -0.351  0.80120.07           C  
ATOM   4852  N   ILE B 323      52.161  26.585   3.480  0.80125.11           N  
ATOM   4853  CA  ILE B 323      53.070  26.190   4.519  0.80125.11           C  
ATOM   4854  C   ILE B 323      54.286  27.016   4.222  0.80125.11           C  
ATOM   4855  O   ILE B 323      55.167  26.624   3.459  0.80125.11           O  
ATOM   4856  CB  ILE B 323      53.461  24.741   4.441  0.80125.11           C  
ATOM   4857  CG1 ILE B 323      52.211  23.844   4.516  0.80125.11           C  
ATOM   4858  CG2 ILE B 323      54.476  24.457   5.559  0.80125.11           C  
ATOM   4859  CD1 ILE B 323      51.403  24.017   5.802  0.80125.11           C  
ATOM   4860  N   SER B 324      54.344  28.204   4.848  0.80 65.14           N  
ATOM   4861  CA  SER B 324      55.304  29.227   4.552  0.80 65.14           C  
ATOM   4862  C   SER B 324      56.714  28.887   4.927  0.80 65.14           C  
ATOM   4863  O   SER B 324      57.638  29.330   4.247  0.80 65.14           O  
ATOM   4864  CB  SER B 324      54.951  30.563   5.228  0.80 65.14           C  
ATOM   4865  OG  SER B 324      54.951  30.413   6.640  0.80 65.14           O  
ATOM   4866  N   GLY B 325      56.946  28.114   6.008  0.80 68.29           N  
ATOM   4867  CA  GLY B 325      58.315  27.890   6.387  0.80 68.29           C  
ATOM   4868  C   GLY B 325      58.401  26.664   7.233  0.80 68.29           C  
ATOM   4869  O   GLY B 325      57.390  26.077   7.612  0.80 68.29           O  
ATOM   4870  N   GLY B 326      59.625  26.342   7.693  0.80150.76           N  
ATOM   4871  CA  GLY B 326      59.840  25.073   8.319  0.80150.76           C  
ATOM   4872  C   GLY B 326      61.142  25.128   9.047  0.80150.76           C  
ATOM   4873  O   GLY B 326      61.687  24.100   9.443  0.80150.76           O  
ATOM   4874  N   ASN B 327      61.695  26.342   9.231  0.80149.76           N  
ATOM   4875  CA  ASN B 327      62.937  26.397   9.938  0.80149.76           C  
ATOM   4876  C   ASN B 327      62.684  26.450  11.417  0.80149.76           C  
ATOM   4877  O   ASN B 327      62.519  27.508  12.026  0.80149.76           O  
ATOM   4878  CB  ASN B 327      63.859  27.555   9.502  0.80149.76           C  
ATOM   4879  CG  ASN B 327      63.173  28.879   9.762  0.80149.76           C  
ATOM   4880  ND2 ASN B 327      63.884  29.785  10.485  0.80149.76           N  
ATOM   4881  OD1 ASN B 327      62.031  29.089   9.359  0.80149.76           O  
ATOM   4882  N   ILE B 328      62.626  25.254  12.031  0.80 55.75           N  
ATOM   4883  CA  ILE B 328      62.454  25.124  13.446  0.80 55.75           C  
ATOM   4884  C   ILE B 328      63.229  23.909  13.847  0.80 55.75           C  
ATOM   4885  O   ILE B 328      63.257  22.920  13.116  0.80 55.75           O  
ATOM   4886  CB  ILE B 328      61.020  24.915  13.839  0.80 55.75           C  
ATOM   4887  CG1 ILE B 328      60.857  24.972  15.366  0.80 55.75           C  
ATOM   4888  CG2 ILE B 328      60.534  23.609  13.189  0.80 55.75           C  
ATOM   4889  CD1 ILE B 328      59.400  25.079  15.815  0.80 55.75           C  
ATOM   4890  N   ASP B 329      63.905  23.949  15.012  0.80101.60           N  
ATOM   4891  CA  ASP B 329      64.628  22.782  15.428  0.80101.60           C  
ATOM   4892  C   ASP B 329      63.653  21.779  15.957  0.80101.60           C  
ATOM   4893  O   ASP B 329      62.591  22.131  16.465  0.80101.60           O  
ATOM   4894  CB  ASP B 329      65.760  23.060  16.441  0.80101.60           C  
ATOM   4895  CG  ASP B 329      65.219  23.798  17.655  0.80101.60           C  
ATOM   4896  OD1 ASP B 329      64.053  24.267  17.606  0.80101.60           O  
ATOM   4897  OD2 ASP B 329      65.986  23.925  18.647  0.80101.60           O1-
ATOM   4898  N   LEU B 330      63.998  20.484  15.826  0.80 92.58           N  
ATOM   4899  CA  LEU B 330      63.111  19.436  16.237  0.80 92.58           C  
ATOM   4900  C   LEU B 330      62.918  19.487  17.712  0.80 92.58           C  
ATOM   4901  O   LEU B 330      61.852  19.132  18.212  0.80 92.58           O  
ATOM   4902  CB  LEU B 330      63.550  18.026  15.817  0.80 92.58           C  
ATOM   4903  CG  LEU B 330      63.447  17.836  14.293  0.80 92.58           C  
ATOM   4904  CD1 LEU B 330      64.535  18.627  13.550  0.80 92.58           C  
ATOM   4905  CD2 LEU B 330      63.373  16.352  13.911  0.80 92.58           C  
ATOM   4906  N   SER B 331      63.945  19.921  18.459  0.80 26.58           N  
ATOM   4907  CA  SER B 331      63.785  19.981  19.880  0.80 26.58           C  
ATOM   4908  C   SER B 331      62.627  20.887  20.177  0.80 26.58           C  
ATOM   4909  O   SER B 331      61.820  20.596  21.058  0.80 26.58           O  
ATOM   4910  CB  SER B 331      65.030  20.536  20.594  0.80 26.58           C  
ATOM   4911  OG  SER B 331      65.275  21.873  20.187  0.80 26.58           O  
ATOM   4912  N   ARG B 332      62.512  22.011  19.441  0.80108.64           N  
ATOM   4913  CA  ARG B 332      61.437  22.947  19.640  0.80108.64           C  
ATOM   4914  C   ARG B 332      60.146  22.294  19.256  0.80108.64           C  
ATOM   4915  O   ARG B 332      59.118  22.495  19.901  0.80108.64           O  
ATOM   4916  CB  ARG B 332      61.580  24.219  18.789  0.80108.64           C  
ATOM   4917  CG  ARG B 332      60.645  25.353  19.213  0.80108.64           C  
ATOM   4918  CD  ARG B 332      61.014  25.954  20.571  0.80108.64           C  
ATOM   4919  NE  ARG B 332      60.052  27.052  20.862  0.80108.64           N  
ATOM   4920  CZ  ARG B 332      58.870  26.779  21.488  0.80108.64           C  
ATOM   4921  NH1 ARG B 332      58.556  25.495  21.821  0.80108.64           N1+
ATOM   4922  NH2 ARG B 332      58.003  27.793  21.785  0.80108.64           N  
ATOM   4923  N   VAL B 333      60.171  21.497  18.172  0.80 35.29           N  
ATOM   4924  CA  VAL B 333      58.996  20.832  17.692  0.80 35.29           C  
ATOM   4925  C   VAL B 333      58.493  19.927  18.773  0.80 35.29           C  
ATOM   4926  O   VAL B 333      57.299  19.900  19.070  0.80 35.29           O  
ATOM   4927  CB  VAL B 333      59.299  19.967  16.503  0.80 35.29           C  
ATOM   4928  CG1 VAL B 333      58.057  19.129  16.172  0.80 35.29           C  
ATOM   4929  CG2 VAL B 333      59.787  20.863  15.351  0.80 35.29           C  
ATOM   4930  N   SER B 334      59.412  19.169  19.401  0.80 22.42           N  
ATOM   4931  CA  SER B 334      59.053  18.228  20.422  0.80 22.42           C  
ATOM   4932  C   SER B 334      58.467  18.967  21.580  0.80 22.42           C  
ATOM   4933  O   SER B 334      57.484  18.527  22.176  0.80 22.42           O  
ATOM   4934  CB  SER B 334      60.261  17.435  20.951  0.80 22.42           C  
ATOM   4935  OG  SER B 334      60.815  16.636  19.915  0.80 22.42           O  
ATOM   4936  N   GLN B 335      59.054  20.128  21.923  0.80 32.76           N  
ATOM   4937  CA  GLN B 335      58.602  20.863  23.065  0.80 32.76           C  
ATOM   4938  C   GLN B 335      57.190  21.306  22.833  0.80 32.76           C
[truncated: 4,382 more chars]
