# Supplementary material for: Structural Descriptors for Subunit Interface Regions in Homodimers: Effect of Lipid Membrane and Secondary Structure Type
Source: J Chem Inf Model. 2025 Mar 27;65(7):3117–26. doi: 10.1021/acs.jcim.4c01233 (PMC12004529; doi:10.1021/acs.jcim.4c01233)
Supplement: Supplementary file 3 — ci4c01233_si_003.tar [file ci4c01233_si_003.tar › database/alpha/3fk4_cytop.pdb]

HEADER    model_1_1_chain_A
ATOM      1  N   MET A   1     -32.427  50.222   3.433  1.00 56.98           N  
ATOM      2  CA  MET A   1     -32.644  48.967   4.187  1.00 56.98           C  
ATOM      3  CB  MET A   1     -32.988  47.825   3.208  1.00 56.98           C  
ATOM      4  CG  MET A   1     -33.533  46.562   3.878  1.00 56.98           C  
ATOM      5  SD  MET A   1     -34.082  45.270   2.721  1.00 56.98           S  
ATOM      6  CE  MET A   1     -32.430  44.929   2.050  1.00 56.98           C  
ATOM      7  C   MET A   1     -31.401  48.638   4.946  1.00 56.98           C  
ATOM      8  O   MET A   1     -30.642  49.530   5.323  1.00 56.98           O  
ATOM      9  N   SER A   2     -31.162  47.339   5.202  1.00129.63           N  
ATOM     10  CA  SER A   2     -29.983  46.962   5.921  1.00129.63           C  
ATOM     11  CB  SER A   2     -29.958  45.483   6.343  1.00129.63           C  
ATOM     12  OG  SER A   2     -31.024  45.215   7.242  1.00129.63           O  
ATOM     13  C   SER A   2     -28.843  47.195   4.993  1.00129.63           C  
ATOM     14  O   SER A   2     -29.033  47.333   3.786  1.00129.63           O  
ATOM     15  N   GLY A   3     -27.615  47.264   5.537  1.00 71.57           N  
ATOM     16  CA  GLY A   3     -26.512  47.518   4.662  1.00 71.57           C  
ATOM     17  C   GLY A   3     -25.288  47.677   5.498  1.00 71.57           C  
ATOM     18  O   GLY A   3     -24.905  46.759   6.223  1.00 71.57           O  
ATOM     19  N   ILE A   4     -24.598  48.830   5.366  1.00137.09           N  
ATOM     20  CA  ILE A   4     -23.448  49.013   6.198  1.00137.09           C  
ATOM     21  CB  ILE A   4     -22.114  48.797   5.536  1.00137.09           C  
ATOM     22  CG1 ILE A   4     -21.736  49.878   4.525  1.00137.09           C  
ATOM     23  CG2 ILE A   4     -22.183  47.420   4.878  1.00137.09           C  
ATOM     24  CD1 ILE A   4     -20.269  49.754   4.107  1.00137.09           C  
ATOM     25  C   ILE A   4     -23.472  50.399   6.747  1.00137.09           C  
ATOM     26  O   ILE A   4     -24.056  51.312   6.163  1.00137.09           O  
ATOM     27  N   ILE A   5     -22.832  50.577   7.917  1.00107.12           N  
ATOM     28  CA  ILE A   5     -22.833  51.849   8.567  1.00107.12           C  
ATOM     29  CB  ILE A   5     -23.227  51.745  10.010  1.00107.12           C  
ATOM     30  CG1 ILE A   5     -24.534  50.946  10.151  1.00107.12           C  
ATOM     31  CG2 ILE A   5     -23.297  53.167  10.589  1.00107.12           C  
ATOM     32  CD1 ILE A   5     -25.697  51.483   9.327  1.00107.12           C  
ATOM     33  C   ILE A   5     -21.418  52.332   8.558  1.00107.12           C  
ATOM     34  O   ILE A   5     -20.517  51.647   9.040  1.00107.12           O  
ATOM     35  N   ALA A   6     -21.181  53.533   8.000  1.00 34.96           N  
ATOM     36  CA  ALA A   6     -19.838  54.029   7.979  1.00 34.96           C  
ATOM     37  CB  ALA A   6     -19.440  54.674   6.641  1.00 34.96           C  
ATOM     38  C   ALA A   6     -19.749  55.081   9.030  1.00 34.96           C  
ATOM     39  O   ALA A   6     -20.641  55.918   9.164  1.00 34.96           O  
ATOM     40  N   THR A   7     -18.661  55.055   9.823  1.00128.43           N  
ATOM     41  CA  THR A   7     -18.527  56.043  10.847  1.00128.43           C  
ATOM     42  CB  THR A   7     -18.302  55.457  12.216  1.00128.43           C  
ATOM     43  OG1 THR A   7     -18.545  56.435  13.212  1.00128.43           O  
ATOM     44  CG2 THR A   7     -16.866  54.933  12.342  1.00128.43           C  
ATOM     45  C   THR A   7     -17.382  56.926  10.446  1.00128.43           C  
ATOM     46  O   THR A   7     -16.288  56.451  10.141  1.00128.43           O  
ATOM     47  N   TYR A   8     -17.619  58.253  10.423  1.00 70.15           N  
ATOM     48  CA  TYR A   8     -16.615  59.164   9.951  1.00 70.15           C  
ATOM     49  CB  TYR A   8     -17.095  60.075   8.801  1.00 70.15           C  
ATOM     50  CG  TYR A   8     -17.545  59.279   7.621  1.00 70.15           C  
ATOM     51  CD1 TYR A   8     -16.651  58.815   6.684  1.00 70.15           C  
ATOM     52  CD2 TYR A   8     -18.884  59.014   7.446  1.00 70.15           C  
ATOM     53  CE1 TYR A   8     -17.088  58.091   5.597  1.00 70.15           C  
ATOM     54  CE2 TYR A   8     -19.328  58.291   6.364  1.00 70.15           C  
ATOM     55  CZ  TYR A   8     -18.427  57.829   5.437  1.00 70.15           C  
ATOM     56  OH  TYR A   8     -18.881  57.087   4.326  1.00 70.15           O  
ATOM     57  C   TYR A   8     -16.267  60.117  11.050  1.00 70.15           C  
ATOM     58  O   TYR A   8     -17.114  60.486  11.862  1.00 70.15           O  
ATOM     59  N   LEU A   9     -14.980  60.518  11.105  1.00114.30           N  
ATOM     60  CA  LEU A   9     -14.536  61.512  12.042  1.00114.30           C  
ATOM     61  CB  LEU A   9     -13.206  61.154  12.733  1.00114.30           C  
ATOM     62  CG  LEU A   9     -12.770  62.113  13.861  1.00114.30           C  
ATOM     63  CD1 LEU A   9     -12.431  63.518  13.339  1.00114.30           C  
ATOM     64  CD2 LEU A   9     -13.800  62.126  15.003  1.00114.30           C  
ATOM     65  C   LEU A   9     -14.296  62.729  11.202  1.00114.30           C  
ATOM     66  O   LEU A   9     -13.469  62.702  10.291  1.00114.30           O  
ATOM     67  N   ILE A  10     -15.008  63.839  11.480  1.00 57.38           N  
ATOM     68  CA  ILE A  10     -14.861  64.976  10.617  1.00 57.38           C  
ATOM     69  CB  ILE A  10     -16.101  65.291   9.829  1.00 57.38           C  
ATOM     70  CG1 ILE A  10     -15.807  66.374   8.776  1.00 57.38           C  
ATOM     71  CG2 ILE A  10     -17.216  65.665  10.822  1.00 57.38           C  
ATOM     72  CD1 ILE A  10     -16.932  66.558   7.759  1.00 57.38           C  
ATOM     73  C   ILE A  10     -14.523  66.215  11.388  1.00 57.38           C  
ATOM     74  O   ILE A  10     -14.978  66.417  12.512  1.00 57.38           O  
ATOM     75  N   HIS A  11     -13.672  67.071  10.783  1.00 71.99           N  
ATOM     76  CA  HIS A  11     -13.358  68.344  11.361  1.00 71.99           C  
ATOM     77  ND1 HIS A  11     -10.836  66.464  12.243  1.00 71.99           N  
ATOM     78  CG  HIS A  11     -11.135  67.797  12.416  1.00 71.99           C  
ATOM     79  CB  HIS A  11     -11.850  68.641  11.401  1.00 71.99           C  
ATOM     80  NE2 HIS A  11     -10.086  67.027  14.259  1.00 71.99           N  
ATOM     81  CD2 HIS A  11     -10.670  68.124  13.654  1.00 71.99           C  
ATOM     82  CE1 HIS A  11     -10.209  66.053  13.373  1.00 71.99           C  
ATOM     83  C   HIS A  11     -14.032  69.361  10.492  1.00 71.99           C  
ATOM     84  O   HIS A  11     -13.439  69.906   9.563  1.00 71.99           O  
ATOM     85  N   ASP A  12     -15.314  69.636  10.802  1.00 65.88           N  
ATOM     86  CA  ASP A  12     -16.181  70.495  10.042  1.00 65.88           C  
ATOM     87  CB  ASP A  12     -17.650  70.308  10.461  1.00 65.88           C  
ATOM     88  CG  ASP A  12     -18.544  71.127   9.547  1.00 65.88           C  
ATOM     89  OD1 ASP A  12     -18.030  71.647   8.521  1.00 65.88           O  
ATOM     90  OD2 ASP A  12     -19.755  71.246   9.872  1.00 65.88           O1-
ATOM     91  C   ASP A  12     -15.826  71.946  10.214  1.00 65.88           C  
ATOM     92  O   ASP A  12     -15.858  72.481  11.322  1.00 65.88           O  
ATOM     93  N   ASP A  13     -15.477  72.610   9.091  1.00131.36           N  
ATOM     94  CA  ASP A  13     -15.164  74.014   9.011  1.00131.36           C  
ATOM     95  CB  ASP A  13     -14.654  74.416   7.619  1.00131.36           C  
ATOM     96  CG  ASP A  13     -13.388  73.644   7.319  1.00131.36           C  
ATOM     97  OD1 ASP A  13     -12.641  73.324   8.282  1.00131.36           O  
ATOM     98  OD2 ASP A  13     -13.154  73.354   6.116  1.00131.36           O1-
ATOM     99  C   ASP A  13     -16.423  74.817   9.180  1.00131.36           C  
ATOM    100  O   ASP A  13     -16.406  75.915   9.736  1.00131.36           O  
ATOM    101  N   SER A  14     -17.541  74.293   8.634  1.00 56.03           N  
ATOM    102  CA  SER A  14     -18.814  74.968   8.597  1.00 56.03           C  
ATOM    103  CB  SER A  14     -19.807  74.327   7.612  1.00 56.03           C  
ATOM    104  OG  SER A  14     -20.162  73.024   8.048  1.00 56.03           O  
ATOM    105  C   SER A  14     -19.468  75.001   9.945  1.00 56.03           C  
ATOM    106  O   SER A  14     -20.400  75.774  10.170  1.00 56.03           O  
ATOM    107  N   HIS A  15     -19.013  74.150  10.877  1.00 69.83           N  
ATOM    108  CA  HIS A  15     -19.549  74.116  12.207  1.00 69.83           C  
ATOM    109  ND1 HIS A  15     -17.298  75.501  14.342  1.00 69.83           N  
ATOM    110  CG  HIS A  15     -17.979  75.835  13.193  1.00 69.83           C  
ATOM    111  CB  HIS A  15     -19.410  75.465  12.934  1.00 69.83           C  
ATOM    112  NE2 HIS A  15     -15.869  76.622  13.057  1.00 69.83           N  
ATOM    113  CD2 HIS A  15     -17.094  76.519  12.419  1.00 69.83           C  
ATOM    114  CE1 HIS A  15     -16.040  75.996  14.207  1.00 69.83           C  
ATOM    115  C   HIS A  15     -21.000  73.725  12.215  1.00 69.83           C  
ATOM    116  O   HIS A  15     -21.730  74.101  13.131  1.00 69.83           O  
ATOM    117  N   ASN A  16     -21.465  72.948  11.212  1.00 62.35           N  
ATOM    118  CA  ASN A  16     -22.821  72.472  11.276  1.00 62.35           C  
ATOM    119  CB  ASN A  16     -23.753  73.147  10.253  1.00 62.35           C  
ATOM    120  CG  ASN A  16     -25.198  72.849  10.631  1.00 62.35           C  
ATOM    121  OD1 ASN A  16     -25.555  71.713  10.939  1.00 62.35           O  
ATOM    122  ND2 ASN A  16     -26.057  73.904  10.618  1.00 62.35           N  
ATOM    123  C   ASN A  16     -22.779  71.003  10.969  1.00 62.35           C  
ATOM    124  O   ASN A  16     -22.927  70.593   9.817  1.00 62.35           O  
ATOM    125  N   LEU A  17     -22.612  70.168  12.012  1.00105.07           N  
ATOM    126  CA  LEU A  17     -22.471  68.750  11.832  1.00105.07           C  
ATOM    127  CB  LEU A  17     -22.094  68.004  13.118  1.00105.07           C  
ATOM    128  CG  LEU A  17     -20.703  68.414  13.631  1.00105.07           C  
ATOM    129  CD1 LEU A  17     -20.703  69.871  14.113  1.00105.07           C  
ATOM    130  CD2 LEU A  17     -20.172  67.434  14.683  1.00105.07           C  
ATOM    131  C   LEU A  17     -23.730  68.155  11.295  1.00105.07           C  
ATOM    132  O   LEU A  17     -23.686  67.238  10.477  1.00105.07           O  
ATOM    133  N   GLU A  18     -24.894  68.651  11.746  1.00 74.84           N  
ATOM    134  CA  GLU A  18     -26.134  68.077  11.311  1.00 74.84           C  
ATOM    135  CB  GLU A  18     -27.347  68.790  11.930  1.00 74.84           C  
ATOM    136  CG  GLU A  18     -27.450  68.603  13.444  1.00 74.84           C  
ATOM    137  CD  GLU A  18     -27.893  67.168  13.680  1.00 74.84           C  
ATOM    138  OE1 GLU A  18     -29.009  66.812  13.217  1.00 74.84           O  
ATOM    139  OE2 GLU A  18     -27.118  66.404  14.315  1.00 74.84           O1-
ATOM    140  C   GLU A  18     -26.254  68.240   9.828  1.00 74.84           C  
ATOM    141  O   GLU A  18     -26.531  67.282   9.108  1.00 74.84           O  
ATOM    142  N   LYS A  19     -26.017  69.470   9.338  1.00 86.53           N  
ATOM    143  CA  LYS A  19     -26.175  69.791   7.949  1.00 86.53           C  
ATOM    144  CB  LYS A  19     -25.918  71.286   7.688  1.00 86.53           C  
ATOM    145  CG  LYS A  19     -26.069  71.719   6.229  1.00 86.53           C  
ATOM    146  CD  LYS A  19     -26.122  73.239   6.055  1.00 86.53           C  
ATOM    147  CE  LYS A  19     -24.852  73.960   6.518  1.00 86.53           C  
ATOM    148  NZ  LYS A  19     -23.750  73.705   5.562  1.00 86.53           N1+
ATOM    149  C   LYS A  19     -25.195  69.008   7.139  1.00 86.53           C  
ATOM    150  O   LYS A  19     -25.547  68.412   6.121  1.00 86.53           O  
ATOM    151  N   LYS A  20     -23.934  68.970   7.595  1.00 71.04           N  
ATOM    152  CA  LYS A  20     -22.892  68.321   6.857  1.00 71.04           C  
ATOM    153  CB  LYS A  20     -21.533  68.418   7.568  1.00 71.04           C  
ATOM    154  CG  LYS A  20     -20.344  67.997   6.706  1.00 71.04           C  
ATOM    155  CD  LYS A  20     -19.997  69.012   5.616  1.00 71.04           C  
ATOM    156  CE  LYS A  20     -18.701  68.688   4.870  1.00 71.04           C  
ATOM    157  NZ  LYS A  20     -18.407  69.760   3.891  1.00 71.04           N1+
ATOM    158  C   LYS A  20     -23.224  66.869   6.739  1.00 71.04           C  
ATOM    159  O   LYS A  20     -23.086  66.274   5.671  1.00 71.04           O  
ATOM    160  N   ALA A  21     -23.708  66.266   7.839  1.00 29.33           N  
ATOM    161  CA  ALA A  21     -23.980  64.858   7.843  1.00 29.33           C  
ATOM    162  CB  ALA A  21     -24.528  64.364   9.194  1.00 29.33           C  
ATOM    163  C   ALA A  21     -25.010  64.558   6.798  1.00 29.33           C  
ATOM    164  O   ALA A  21     -24.891  63.575   6.068  1.00 29.33           O  
ATOM    165  N   GLU A  22     -26.052  65.404   6.694  1.00 76.30           N  
ATOM    166  CA  GLU A  22     -27.111  65.177   5.751  1.00 76.30           C  
ATOM    167  CB  GLU A  22     -28.286  66.155   5.906  1.00 76.30           C  
ATOM    168  CG  GLU A  22     -29.193  65.820   7.090  1.00 76.30           C  
ATOM    169  CD  GLU A  22     -29.920  64.523   6.752  1.00 76.30           C  
ATOM    170  OE1 GLU A  22     -30.431  64.410   5.605  1.00 76.30           O  
ATOM    171  OE2 GLU A  22     -29.966  63.627   7.635  1.00 76.30           O1-
ATOM    172  C   GLU A  22     -26.604  65.307   4.350  1.00 76.30           C  
ATOM    173  O   GLU A  22     -27.035  64.580   3.458  1.00 76.30           O  
ATOM    174  N   GLN A  23     -25.687  66.258   4.110  1.00 40.40           N  
ATOM    175  CA  GLN A  23     -25.201  66.474   2.777  1.00 40.40           C  
ATOM    176  CB  GLN A  23     -24.259  67.688   2.699  1.00 40.40           C  
ATOM    177  CG  GLN A  23     -24.981  69.005   3.004  1.00 40.40           C  
ATOM    178  CD  GLN A  23     -23.986  70.153   2.915  1.00 40.40           C  
ATOM    179  OE1 GLN A  23     -24.315  71.237   2.438  1.00 40.40           O  
ATOM    180  NE2 GLN A  23     -22.738  69.917   3.403  1.00 40.40           N  
ATOM    181  C   GLN A  23     -24.464  65.255   2.318  1.00 40.40           C  
ATOM    182  O   GLN A  23     -24.610  64.833   1.172  1.00 40.40           O  
ATOM    183  N   ILE A  24     -23.650  64.652   3.204  1.00 41.30           N  
ATOM    184  CA  ILE A  24     -22.893  63.489   2.843  1.00 41.30           C  
ATOM    185  CB  ILE A  24     -21.938  63.054   3.919  1.00 41.30           C  
ATOM    186  CG1 ILE A  24     -20.903  64.162   4.179  1.00 41.30           C  
ATOM    187  CG2 ILE A  24     -21.303  61.723   3.482  1.00 41.30           C  
ATOM    188  CD1 ILE A  24     -20.058  63.935   5.431  1.00 41.30           C  
ATOM    189  C   ILE A  24     -23.829  62.354   2.563  1.00 41.30           C  
ATOM    190  O   ILE A  24     -23.656  61.625   1.588  1.00 41.30           O  
ATOM    191  N   ALA A  25     -24.866  62.189   3.405  1.00 39.32           N  
ATOM    192  CA  ALA A  25     -25.758  61.077   3.251  1.00 39.32           C  
ATOM    193  CB  ALA A  25     -26.890  61.078   4.294  1.00 39.32           C  
ATOM    194  C   ALA A  25     -26.403  61.150   1.901  1.00 39.32           C  
ATOM    195  O   ALA A  25     -26.527  60.134   1.221  1.00 39.32           O  
ATOM    196  N   LEU A  26     -26.863  62.354   1.505  1.00 55.70           N  
ATOM    197  CA  LEU A  26     -27.517  62.567   0.242  1.00 55.70           C  
ATOM    198  CB  LEU A  26     -28.194  63.949   0.167  1.00 55.70           C  
ATOM    199  CG  LEU A  26     -29.312  64.144   1.210  1.00 55.70           C  
ATOM    200  CD1 LEU A  26     -29.955  65.535   1.092  1.00 55.70           C  
ATOM    201  CD2 LEU A  26     -30.341  63.003   1.146  1.00 55.70           C  
ATOM    202  C   LEU A  26     -26.554  62.485  -0.902  1.00 55.70           C  
ATOM    203  O   LEU A  26     -26.814  61.814  -1.900  1.00 55.70           O  
ATOM    204  N   GLY A  27     -25.391  63.148  -0.773  1.00 33.06           N  
ATOM    205  CA  GLY A  27     -24.473  63.245  -1.872  1.00 33.06           C  
ATOM    206  C   GLY A  27     -23.990  61.891  -2.279  1.00 33.06           C  
ATOM    207  O   GLY A  27     -23.811  61.614  -3.464  1.00 33.06           O  
ATOM    208  N   LEU A  28     -23.698  61.026  -1.299  1.00 93.98           N  
ATOM    209  CA  LEU A  28     -23.177  59.730  -1.607  1.00 93.98           C  
ATOM    210  CB  LEU A  28     -22.532  59.053  -0.388  1.00 93.98           C  
ATOM    211  CG  LEU A  28     -21.307  59.845   0.110  1.00 93.98           C  
ATOM    212  CD1 LEU A  28     -20.571  59.105   1.235  1.00 93.98           C  
ATOM    213  CD2 LEU A  28     -20.382  60.226  -1.060  1.00 93.98           C  
ATOM    214  C   LEU A  28     -24.216  58.817  -2.199  1.00 93.98           C  
ATOM    215  O   LEU A  28     -23.884  57.966  -3.021  1.00 93.98           O  
ATOM    216  N   THR A  29     -25.468  58.831  -1.690  1.00110.28           N  
ATOM    217  CA  THR A  29     -26.432  57.936  -2.279  1.00110.28           C  
ATOM    218  CB  THR A  29     -27.525  57.600  -1.305  1.00110.28           C  
ATOM    219  OG1 THR A  29     -28.168  58.781  -0.844  1.00110.28           O  
ATOM    220  CG2 THR A  29     -26.895  56.845  -0.121  1.00110.28           C  
ATOM    221  C   THR A  29     -27.053  58.388  -3.575  1.00110.28           C  
ATOM    222  O   THR A  29     -26.573  58.092  -4.669  1.00110.28           O  
ATOM    223  N   ILE A  30     -28.128  59.201  -3.464  1.00124.54           N  
ATOM    224  CA  ILE A  30     -28.822  59.658  -4.631  1.00124.54           C  
ATOM    225  CB  ILE A  30     -30.168  60.270  -4.330  1.00124.54           C  
ATOM    226  CG1 ILE A  30     -30.070  61.456  -3.356  1.00124.54           C  
ATOM    227  CG2 ILE A  30     -31.079  59.147  -3.810  1.00124.54           C  
ATOM    228  CD1 ILE A  30     -29.632  61.054  -1.948  1.00124.54           C  
ATOM    229  C   ILE A  30     -27.937  60.649  -5.293  1.00124.54           C  
ATOM    230  O   ILE A  30     -27.645  60.546  -6.482  1.00124.54           O  
ATOM    231  N   GLY A  31     -27.488  61.628  -4.492  1.00 77.04           N  
ATOM    232  CA  GLY A  31     -26.520  62.585  -4.899  1.00 77.04           C  
ATOM    233  C   GLY A  31     -27.177  63.768  -5.506  1.00 77.04           C  
ATOM    234  O   GLY A  31     -26.809  64.898  -5.201  1.00 77.04           O  
ATOM    235  N   SER A  32     -28.189  63.569  -6.368  1.00143.15           N  
ATOM    236  CA  SER A  32     -28.735  64.763  -6.926  1.00143.15           C  
ATOM    237  CB  SER A  32     -28.856  64.736  -8.461  1.00143.15           C  
ATOM    238  OG  SER A  32     -27.561  64.721  -9.044  1.00143.15           O  
ATOM    239  C   SER A  32     -30.110  64.942  -6.389  1.00143.15           C  
ATOM    240  O   SER A  32     -30.958  64.055  -6.481  1.00143.15           O  
ATOM    241  N   TRP A  33     -30.344  66.118  -5.776  1.00248.50           N  
ATOM    242  CA  TRP A  33     -31.658  66.425  -5.305  1.00248.50           C  
ATOM    243  CB  TRP A  33     -31.693  66.772  -3.801  1.00248.50           C  
ATOM    244  CG  TRP A  33     -30.605  67.707  -3.322  1.00248.50           C  
ATOM    245  CD2 TRP A  33     -30.735  69.127  -3.128  1.00248.50           C  
ATOM    246  CD1 TRP A  33     -29.331  67.386  -2.954  1.00248.50           C  
ATOM    247  NE1 TRP A  33     -28.657  68.512  -2.553  1.00248.50           N  
ATOM    248  CE2 TRP A  33     -29.507  69.591  -2.651  1.00248.50           C  
ATOM    249  CE3 TRP A  33     -31.790  69.973  -3.318  1.00248.50           C  
ATOM    250  CZ2 TRP A  33     -29.316  70.913  -2.362  1.00248.50           C  
ATOM    251  CZ3 TRP A  33     -31.588  71.305  -3.036  1.00248.50           C  
ATOM    252  CH2 TRP A  33     -30.377  71.766  -2.569  1.00248.50           C  
ATOM    253  C   TRP A  33     -32.165  67.552  -6.128  1.00248.50           C  
ATOM    254  O   TRP A  33     -32.140  68.712  -5.724  1.00248.50           O  
ATOM    255  N   THR A  34     -32.650  67.217  -7.337  1.00163.39           N  
ATOM    256  CA  THR A  34     -33.215  68.221  -8.179  1.00163.39           C  
ATOM    257  CB  THR A  34     -32.567  68.293  -9.528  1.00163.39           C  
ATOM    258  OG1 THR A  34     -31.186  68.601  -9.392  1.00163.39           O  
ATOM    259  CG2 THR A  34     -33.277  69.375 -10.355  1.00163.39           C  
ATOM    260  C   THR A  34     -34.629  67.815  -8.387  1.00163.39           C  
ATOM    261  O   THR A  34     -34.925  66.992  -9.252  1.00163.39           O  
ATOM    262  N   HIS A  35     -35.548  68.373  -7.579  1.00320.08           N  
ATOM    263  CA  HIS A  35     -36.914  67.991  -7.761  1.00320.08           C  
ATOM    264  ND1 HIS A  35     -38.445  66.620  -5.010  1.00320.08           N  
ATOM    265  CG  HIS A  35     -37.286  66.493  -5.744  1.00320.08           C  
ATOM    266  CB  HIS A  35     -37.233  66.578  -7.242  1.00320.08           C  
ATOM    267  NE2 HIS A  35     -36.803  66.290  -3.549  1.00320.08           N  
ATOM    268  CD2 HIS A  35     -36.293  66.291  -4.834  1.00320.08           C  
ATOM    269  CE1 HIS A  35     -38.099  66.491  -3.705  1.00320.08           C  
ATOM    270  C   HIS A  35     -37.766  68.932  -6.980  1.00320.08           C  
ATOM    271  O   HIS A  35     -37.281  69.686  -6.138  1.00320.08           O  
ATOM    272  N   LEU A  36     -39.080  68.913  -7.266  1.00218.72           N  
ATOM    273  CA  LEU A  36     -40.006  69.728  -6.546  1.00218.72           C  
ATOM    274  CB  LEU A  36     -40.863  70.644  -7.438  1.00218.72           C  
ATOM    275  CG  LEU A  36     -40.021  71.730  -8.138  1.00218.72           C  
ATOM    276  CD1 LEU A  36     -40.901  72.705  -8.937  1.00218.72           C  
ATOM    277  CD2 LEU A  36     -39.087  72.439  -7.141  1.00218.72           C  
ATOM    278  C   LEU A  36     -40.888  68.789  -5.789  1.00218.72           C  
ATOM    279  O   LEU A  36     -40.789  67.572  -5.929  1.00218.72           O  
ATOM    280  N   PRO A  37     -41.725  69.335  -4.958  1.00229.24           N  
ATOM    281  CA  PRO A  37     -42.577  68.514  -4.145  1.00229.24           C  
ATOM    282  CD  PRO A  37     -41.437  70.617  -4.335  1.00229.24           C  
ATOM    283  CB  PRO A  37     -43.202  69.463  -3.124  1.00229.24           C  
ATOM    284  CG  PRO A  37     -42.143  70.573  -2.971  1.00229.24           C  
ATOM    285  C   PRO A  37     -43.560  67.718  -4.942  1.00229.24           C  
ATOM    286  O   PRO A  37     -44.066  66.722  -4.427  1.00229.24           O  
ATOM    287  N   HIS A  38     -43.858  68.138  -6.186  1.00 57.59           N  
ATOM    288  CA  HIS A  38     -44.813  67.428  -6.990  1.00 57.59           C  
ATOM    289  ND1 HIS A  38     -47.151  69.503  -8.134  1.00 57.59           N  
ATOM    290  CG  HIS A  38     -45.792  69.382  -8.317  1.00 57.59           C  
ATOM    291  CB  HIS A  38     -45.067  68.070  -8.367  1.00 57.59           C  
ATOM    292  NE2 HIS A  38     -46.357  71.567  -8.358  1.00 57.59           N  
ATOM    293  CD2 HIS A  38     -45.323  70.654  -8.452  1.00 57.59           C  
ATOM    294  CE1 HIS A  38     -47.436  70.829  -8.167  1.00 57.59           C  
ATOM    295  C   HIS A  38     -44.303  66.051  -7.271  1.00 57.59           C  
ATOM    296  O   HIS A  38     -45.057  65.082  -7.189  1.00 57.59           O  
ATOM    297  N   LEU A  39     -43.001  65.918  -7.595  1.00155.56           N  
ATOM    298  CA  LEU A  39     -42.497  64.632  -7.989  1.00155.56           C  
ATOM    299  CB  LEU A  39     -41.211  64.727  -8.830  1.00155.56           C  
ATOM    300  CG  LEU A  39     -41.370  65.566 -10.116  1.00155.56           C  
ATOM    301  CD1 LEU A  39     -40.059  65.609 -10.918  1.00155.56           C  
ATOM    302  CD2 LEU A  39     -42.573  65.109 -10.957  1.00155.56           C  
ATOM    303  C   LEU A  39     -42.186  63.838  -6.760  1.00155.56           C  
ATOM    304  O   LEU A  39     -41.317  64.200  -5.969  1.00155.56           O  
ATOM    305  N   LEU A  40     -42.928  62.729  -6.570  1.00125.07           N  
ATOM    306  CA  LEU A  40     -42.779  61.875  -5.430  1.00125.07           C  
ATOM    307  CB  LEU A  40     -43.893  60.818  -5.338  1.00125.07           C  
ATOM    308  CG  LEU A  40     -45.301  61.410  -5.129  1.00125.07           C  
ATOM    309  CD1 LEU A  40     -45.764  62.222  -6.350  1.00125.07           C  
ATOM    310  CD2 LEU A  40     -46.305  60.322  -4.714  1.00125.07           C  
ATOM    311  C   LEU A  40     -41.475  61.137  -5.465  1.00125.07           C  
ATOM    312  O   LEU A  40     -40.768  61.099  -4.457  1.00125.07           O  
ATOM    313  N   GLN A  41     -41.107  60.595  -6.650  1.00215.28           N  
ATOM    314  CA  GLN A  41     -39.999  59.689  -6.852  1.00215.28           C  
ATOM    315  CB  GLN A  41     -38.657  60.346  -7.233  1.00215.28           C  
ATOM    316  CG  GLN A  41     -38.604  60.843  -8.679  1.00215.28           C  
ATOM    317  CD  GLN A  41     -37.153  61.158  -9.015  1.00215.28           C  
ATOM    318  OE1 GLN A  41     -36.512  61.989  -8.371  1.00215.28           O  
ATOM    319  NE2 GLN A  41     -36.615  60.461 -10.051  1.00215.28           N  
ATOM    320  C   GLN A  41     -39.786  58.850  -5.633  1.00215.28           C  
ATOM    321  O   GLN A  41     -38.910  59.113  -4.811  1.00215.28           O  
ATOM    322  N   GLU A  42     -40.628  57.809  -5.505  1.00 99.01           N  
ATOM    323  CA  GLU A  42     -40.624  56.858  -4.432  1.00 99.01           C  
ATOM    324  CB  GLU A  42     -41.884  55.971  -4.457  1.00 99.01           C  
ATOM    325  CG  GLU A  42     -42.091  55.113  -3.206  1.00 99.01           C  
ATOM    326  CD  GLU A  42     -41.367  53.789  -3.391  1.00 99.01           C  
ATOM    327  OE1 GLU A  42     -40.777  53.580  -4.486  1.00 99.01           O  
ATOM    328  OE2 GLU A  42     -41.403  52.966  -2.439  1.00 99.01           O1-
ATOM    329  C   GLU A  42     -39.428  55.973  -4.570  1.00 99.01           C  
ATOM    330  O   GLU A  42     -38.836  55.551  -3.580  1.00 99.01           O  
ATOM    331  N   GLN A  43     -39.036  55.694  -5.827  1.00 93.21           N  
ATOM    332  CA  GLN A  43     -38.003  54.746  -6.133  1.00 93.21           C  
ATOM    333  CB  GLN A  43     -37.770  54.586  -7.648  1.00 93.21           C  
ATOM    334  CG  GLN A  43     -36.755  53.498  -8.023  1.00 93.21           C  
ATOM    335  CD  GLN A  43     -35.337  54.040  -7.885  1.00 93.21           C  
ATOM    336  OE1 GLN A  43     -34.384  53.285  -7.695  1.00 93.21           O  
ATOM    337  NE2 GLN A  43     -35.187  55.387  -7.990  1.00 93.21           N  
ATOM    338  C   GLN A  43     -36.697  55.148  -5.521  1.00 93.21           C  
ATOM    339  O   GLN A  43     -35.965  54.290  -5.037  1.00 93.21           O  
ATOM    340  N   LEU A  44     -36.368  56.450  -5.516  1.00156.11           N  
ATOM    341  CA  LEU A  44     -35.083  56.916  -5.072  1.00156.11           C  
ATOM    342  CB  LEU A  44     -34.918  58.434  -5.248  1.00156.11           C  
ATOM    343  CG  LEU A  44     -34.877  58.884  -6.722  1.00156.11           C  
ATOM    344  CD1 LEU A  44     -34.727  60.408  -6.845  1.00156.11           C  
ATOM    345  CD2 LEU A  44     -33.777  58.142  -7.496  1.00156.11           C  
ATOM    346  C   LEU A  44     -34.849  56.613  -3.623  1.00156.11           C  
ATOM    347  O   LEU A  44     -33.728  56.292  -3.231  1.00156.11           O  
ATOM    348  N   LYS A  45     -35.899  56.678  -2.791  1.00144.91           N  
ATOM    349  CA  LYS A  45     -35.735  56.564  -1.370  1.00144.91           C  
ATOM    350  CB  LYS A  45     -37.063  56.669  -0.602  1.00144.91           C  
ATOM    351  CG  LYS A  45     -36.880  56.673   0.918  1.00144.91           C  
ATOM    352  CD  LYS A  45     -38.078  57.235   1.684  1.00144.91           C  
ATOM    353  CE  LYS A  45     -39.426  56.893   1.047  1.00144.91           C  
ATOM    354  NZ  LYS A  45     -39.695  57.791  -0.097  1.00144.91           N1+
ATOM    355  C   LYS A  45     -35.080  55.269  -1.014  1.00144.91           C  
ATOM    356  O   LYS A  45     -34.362  55.190  -0.020  1.00144.91           O  
ATOM    357  N   GLN A  46     -35.292  54.212  -1.814  1.00 67.40           N  
ATOM    358  CA  GLN A  46     -34.750  52.938  -1.447  1.00 67.40           C  
ATOM    359  CB  GLN A  46     -35.096  51.848  -2.476  1.00 67.40           C  
ATOM    360  CG  GLN A  46     -34.774  50.430  -2.002  1.00 67.40           C  
ATOM    361  CD  GLN A  46     -35.321  49.466  -3.043  1.00 67.40           C  
ATOM    362  OE1 GLN A  46     -35.005  49.568  -4.227  1.00 67.40           O  
ATOM    363  NE2 GLN A  46     -36.167  48.501  -2.591  1.00 67.40           N  
ATOM    364  C   GLN A  46     -33.253  53.043  -1.327  1.00 67.40           C  
ATOM    365  O   GLN A  46     -32.655  52.414  -0.457  1.00 67.40           O  
ATOM    366  N   HIS A  47     -32.605  53.791  -2.239  1.00 92.06           N  
ATOM    367  CA  HIS A  47     -31.181  54.008  -2.267  1.00 92.06           C  
ATOM    368  ND1 HIS A  47     -31.896  52.786  -5.268  1.00 92.06           N  
ATOM    369  CG  HIS A  47     -30.772  53.123  -4.547  1.00 92.06           C  
ATOM    370  CB  HIS A  47     -30.664  54.334  -3.673  1.00 92.06           C  
ATOM    371  NE2 HIS A  47     -30.412  51.169  -5.616  1.00 92.06           N  
ATOM    372  CD2 HIS A  47     -29.874  52.123  -4.774  1.00 92.06           C  
ATOM    373  CE1 HIS A  47     -31.627  51.611  -5.887  1.00 92.06           C  
ATOM    374  C   HIS A  47     -30.695  55.055  -1.297  1.00 92.06           C  
ATOM    375  O   HIS A  47     -29.508  55.096  -0.981  1.00 92.06           O  
ATOM    376  N   LYS A  48     -31.563  55.969  -0.829  1.00117.00           N  
ATOM    377  CA  LYS A  48     -31.103  57.079  -0.032  1.00117.00           C  
ATOM    378  CB  LYS A  48     -32.217  58.046   0.403  1.00117.00           C  
ATOM    379  CG  LYS A  48     -31.666  59.338   1.016  1.00117.00           C  
ATOM    380  CD  LYS A  48     -32.697  60.458   1.163  1.00117.00           C  
ATOM    381  CE  LYS A  48     -33.274  60.585   2.574  1.00117.00           C  
ATOM    382  NZ  LYS A  48     -32.250  61.130   3.492  1.00117.00           N1+
ATOM    383  C   LYS A  48     -30.363  56.652   1.207  1.00117.00           C  
ATOM    384  O   LYS A  48     -30.703  55.667   1.863  1.00117.00           O  
ATOM    385  N   GLY A  49     -29.289  57.412   1.537  1.00 36.19           N  
ATOM    386  CA  GLY A  49     -28.487  57.156   2.704  1.00 36.19           C  
ATOM    387  C   GLY A  49     -29.181  57.739   3.894  1.00 36.19           C  
ATOM    388  O   GLY A  49     -29.946  58.695   3.772  1.00 36.19           O  
ATOM    389  N   ASN A  50     -28.895  57.195   5.096  1.00 70.24           N  
ATOM    390  CA  ASN A  50     -29.570  57.669   6.272  1.00 70.24           C  
ATOM    391  CB  ASN A  50     -30.428  56.588   6.948  1.00 70.24           C  
ATOM    392  CG  ASN A  50     -31.481  56.110   5.958  1.00 70.24           C  
ATOM    393  OD1 ASN A  50     -31.817  54.927   5.923  1.00 70.24           O  
ATOM    394  ND2 ASN A  50     -32.015  57.044   5.127  1.00 70.24           N  
ATOM    395  C   ASN A  50     -28.554  58.077   7.293  1.00 70.24           C  
ATOM    396  O   ASN A  50     -27.584  57.360   7.538  1.00 70.24           O  
ATOM    397  N   VAL A  51     -28.775  59.242   7.939  1.00 47.98           N  
ATOM    398  CA  VAL A  51     -27.871  59.697   8.956  1.00 47.98           C  
ATOM    399  CB  VAL A  51     -27.902  61.184   9.169  1.00 47.98           C  
ATOM    400  CG1 VAL A  51     -27.011  61.525  10.376  1.00 47.98           C  
ATOM    401  CG2 VAL A  51     -27.473  61.880   7.865  1.00 47.98           C  
ATOM    402  C   VAL A  51     -28.311  59.062  10.234  1.00 47.98           C  
ATOM    403  O   VAL A  51     -29.352  59.399  10.793  1.00 47.98           O  
ATOM    404  N   ILE A  52     -27.536  58.062  10.686  1.00 68.88           N  
ATOM    405  CA  ILE A  52     -27.821  57.340  11.889  1.00 68.88           C  
ATOM    406  CB  ILE A  52     -27.062  56.056  11.923  1.00 68.88           C  
ATOM    407  CG1 ILE A  52     -27.525  55.230  10.714  1.00 68.88           C  
ATOM    408  CG2 ILE A  52     -27.289  55.358  13.274  1.00 68.88           C  
ATOM    409  CD1 ILE A  52     -26.585  54.094  10.356  1.00 68.88           C  
ATOM    410  C   ILE A  52     -27.515  58.136  13.121  1.00 68.88           C  
ATOM    411  O   ILE A  52     -28.322  58.182  14.047  1.00 68.88           O  
ATOM    412  N   HIS A  53     -26.339  58.795  13.174  1.00 73.96           N  
ATOM    413  CA  HIS A  53     -25.990  59.440  14.407  1.00 73.96           C  
ATOM    414  ND1 HIS A  53     -25.711  59.212  17.792  1.00 73.96           N  
ATOM    415  CG  HIS A  53     -24.899  59.022  16.697  1.00 73.96           C  
ATOM    416  CB  HIS A  53     -25.350  58.443  15.391  1.00 73.96           C  
ATOM    417  NE2 HIS A  53     -23.673  59.874  18.389  1.00 73.96           N  
ATOM    418  CD2 HIS A  53     -23.659  59.433  17.080  1.00 73.96           C  
ATOM    419  CE1 HIS A  53     -24.927  59.723  18.777  1.00 73.96           C  
ATOM    420  C   HIS A  53     -24.987  60.524  14.159  1.00 73.96           C  
ATOM    421  O   HIS A  53     -24.187  60.457  13.227  1.00 73.96           O  
ATOM    422  N   VAL A  54     -25.038  61.576  14.998  1.00120.80           N  
ATOM    423  CA  VAL A  54     -24.073  62.635  14.967  1.00120.80           C  
ATOM    424  CB  VAL A  54     -24.617  63.968  14.552  1.00120.80           C  
ATOM    425  CG1 VAL A  54     -24.938  63.957  13.052  1.00120.80           C  
ATOM    426  CG2 VAL A  54     -25.840  64.248  15.433  1.00120.80           C  
ATOM    427  C   VAL A  54     -23.607  62.797  16.371  1.00120.80           C  
ATOM    428  O   VAL A  54     -24.401  62.756  17.309  1.00120.80           O  
ATOM    429  N   GLU A  55     -22.289  62.966  16.561  1.00 72.28           N  
ATOM    430  CA  GLU A  55     -21.837  63.133  17.904  1.00 72.28           C  
ATOM    431  CB  GLU A  55     -21.093  61.907  18.448  1.00 72.28           C  
ATOM    432  CG  GLU A  55     -20.640  62.066  19.897  1.00 72.28           C  
ATOM    433  CD  GLU A  55     -20.143  60.705  20.346  1.00 72.28           C  
ATOM    434  OE1 GLU A  55     -21.011  59.818  20.568  1.00 72.28           O  
ATOM    435  OE2 GLU A  55     -18.903  60.527  20.459  1.00 72.28           O1-
ATOM    436  C   GLU A  55     -20.890  64.279  17.928  1.00 72.28           C  
ATOM    437  O   GLU A  55     -19.935  64.325  17.155  1.00 72.28           O  
ATOM    438  N   GLU A  56     -21.141  65.248  18.826  1.00 46.25           N  
ATOM    439  CA  GLU A  56     -20.249  66.360  18.935  1.00 46.25           C  
ATOM    440  CB  GLU A  56     -20.809  67.558  19.724  1.00 46.25           C  
ATOM    441  CG  GLU A  56     -21.917  68.334  19.010  1.00 46.25           C  
ATOM    442  CD  GLU A  56     -22.345  69.473  19.931  1.00 46.25           C  
ATOM    443  OE1 GLU A  56     -21.851  69.520  21.090  1.00 46.25           O  
ATOM    444  OE2 GLU A  56     -23.174  70.312  19.487  1.00 46.25           O1-
ATOM    445  C   GLU A  56     -19.053  65.881  19.686  1.00 46.25           C  
ATOM    446  O   GLU A  56     -19.149  65.008  20.548  1.00 46.25           O  
ATOM    447  N   LEU A  57     -17.879  66.446  19.350  1.00 53.92           N  
ATOM    448  CA  LEU A  57     -16.658  66.088  20.004  1.00 53.92           C  
ATOM    449  CB  LEU A  57     -15.630  65.463  19.046  1.00 53.92           C  
ATOM    450  CG  LEU A  57     -16.090  64.121  18.449  1.00 53.92           C  
ATOM    451  CD1 LEU A  57     -15.036  63.531  17.501  1.00 53.92           C  
ATOM    452  CD2 LEU A  57     -16.493  63.136  19.555  1.00 53.92           C  
ATOM    453  C   LEU A  57     -16.065  67.355  20.533  1.00 53.92           C  
ATOM    454  O   LEU A  57     -16.441  68.451  20.119  1.00 53.92           O  
ATOM    455  N   ALA A  58     -15.125  67.228  21.487  1.00 26.15           N  
ATOM    456  CA  ALA A  58     -14.504  68.379  22.078  1.00 26.15           C  
ATOM    457  CB  ALA A  58     -13.594  68.032  23.269  1.00 26.15           C  
ATOM    458  C   ALA A  58     -13.651  69.039  21.042  1.00 26.15           C  
ATOM    459  O   ALA A  58     -13.159  68.387  20.122  1.00 26.15           O  
ATOM    460  N   GLU A  59     -13.475  70.372  21.160  1.00 94.83           N  
ATOM    461  CA  GLU A  59     -12.661  71.097  20.224  1.00 94.83           C  
ATOM    462  CB  GLU A  59     -12.756  72.633  20.277  1.00 94.83           C  
ATOM    463  CG  GLU A  59     -13.891  73.271  19.488  1.00 94.83           C  
ATOM    464  CD  GLU A  59     -13.665  74.778  19.548  1.00 94.83           C  
ATOM    465  OE1 GLU A  59     -12.820  75.281  18.760  1.00 94.83           O  
ATOM    466  OE2 GLU A  59     -14.324  75.444  20.391  1.00 94.83           O1-
ATOM    467  C   GLU A  59     -11.222  70.845  20.505  1.00 94.83           C  
ATOM    468  O   GLU A  59     -10.827  70.567  21.636  1.00 94.83           O  
ATOM    469  N   HIS A  60     -10.402  70.931  19.441  1.00 60.11           N  
ATOM    470  CA  HIS A  60      -8.985  70.824  19.595  1.00 60.11           C  
ATOM    471  ND1 HIS A  60      -8.578  67.097  18.744  1.00 60.11           N  
ATOM    472  CG  HIS A  60      -8.865  68.308  19.337  1.00 60.11           C  
ATOM    473  CB  HIS A  60      -8.375  69.635  18.831  1.00 60.11           C  
ATOM    474  NE2 HIS A  60      -9.861  66.653  20.506  1.00 60.11           N  
ATOM    475  CD2 HIS A  60      -9.649  68.017  20.411  1.00 60.11           C  
ATOM    476  CE1 HIS A  60      -9.198  66.142  19.483  1.00 60.11           C  
ATOM    477  C   HIS A  60      -8.417  72.088  19.027  1.00 60.11           C  
ATOM    478  O   HIS A  60      -8.399  72.289  17.814  1.00 60.11           O  
ATOM    479  N   GLU A  61      -7.939  72.978  19.915  1.00 44.80           N  
ATOM    480  CA  GLU A  61      -7.396  74.248  19.532  1.00 44.80           C  
ATOM    481  CB  GLU A  61      -7.129  75.159  20.743  1.00 44.80           C  
ATOM    482  CG  GLU A  61      -8.432  75.637  21.393  1.00 44.80           C  
ATOM    483  CD  GLU A  61      -8.103  76.481  22.615  1.00 44.80           C  
ATOM    484  OE1 GLU A  61      -7.036  76.237  23.239  1.00 44.80           O  
ATOM    485  OE2 GLU A  61      -8.924  77.376  22.951  1.00 44.80           O1-
ATOM    486  C   GLU A  61      -6.129  74.024  18.766  1.00 44.80           C  
ATOM    487  O   GLU A  61      -5.796  74.786  17.860  1.00 44.80           O  
ATOM    488  N   HIS A  62      -5.386  72.960  19.115  1.00 59.43           N  
ATOM    489  CA  HIS A  62      -4.135  72.670  18.476  1.00 59.43           C  
ATOM    490  ND1 HIS A  62      -4.126  71.653  21.508  1.00 59.43           N  
ATOM    491  CG  HIS A  62      -3.172  71.552  20.519  1.00 59.43           C  
ATOM    492  CB  HIS A  62      -3.488  71.403  19.060  1.00 59.43           C  
ATOM    493  NE2 HIS A  62      -2.148  71.764  22.519  1.00 59.43           N  
ATOM    494  CD2 HIS A  62      -1.970  71.620  21.155  1.00 59.43           C  
ATOM    495  CE1 HIS A  62      -3.459  71.779  22.683  1.00 59.43           C  
ATOM    496  C   HIS A  62      -4.382  72.439  17.014  1.00 59.43           C  
ATOM    497  O   HIS A  62      -3.634  72.926  16.169  1.00 59.43           O  
ATOM    498  N   THR A  63      -5.438  71.676  16.675  1.00 32.67           N  
ATOM    499  CA  THR A  63      -5.761  71.392  15.304  1.00 32.67           C  
ATOM    500  CB  THR A  63      -6.862  70.379  15.171  1.00 32.67           C  
ATOM    501  OG1 THR A  63      -6.469  69.155  15.775  1.00 32.67           O  
ATOM    502  CG2 THR A  63      -7.171  70.161  13.682  1.00 32.67           C  
ATOM    503  C   THR A  63      -6.204  72.651  14.628  1.00 32.67           C  
ATOM    504  O   THR A  63      -5.878  72.896  13.466  1.00 32.67           O  
ATOM    505  N   ASN A  64      -6.966  73.491  15.349  1.00 38.76           N  
ATOM    506  CA  ASN A  64      -7.474  74.702  14.777  1.00 38.76           C  
ATOM    507  CB  ASN A  64      -8.310  75.521  15.777  1.00 38.76           C  
ATOM    508  CG  ASN A  64      -9.566  74.728  16.126  1.00 38.76           C  
ATOM    509  OD1 ASN A  64     -10.177  74.098  15.264  1.00 38.76           O  
ATOM    510  ND2 ASN A  64      -9.963  74.753  17.427  1.00 38.76           N  
ATOM    511  C   ASN A  64      -6.308  75.541  14.370  1.00 38.76           C  
ATOM    512  O   ASN A  64      -6.324  76.159  13.309  1.00 38.76           O  
ATOM    513  N   SER A  65      -5.260  75.593  15.214  1.00 69.93           N  
ATOM    514  CA  SER A  65      -4.121  76.401  14.894  1.00 69.93           C  
ATOM    515  CB  SER A  65      -3.103  76.503  16.046  1.00 69.93           C  
ATOM    516  OG  SER A  65      -2.512  75.240  16.309  1.00 69.93           O  
ATOM    517  C   SER A  65      -3.419  75.837  13.696  1.00 69.93           C  
ATOM    518  O   SER A  65      -2.992  76.583  12.817  1.00 69.93           O  
ATOM    519  N   TYR A  66      -3.291  74.499  13.614  1.00108.73           N  
ATOM    520  CA  TYR A  66      -2.555  73.930  12.521  1.00108.73           C  
ATOM    521  CB  TYR A  66      -2.416  72.403  12.611  1.00108.73           C  
ATOM    522  CG  TYR A  66      -1.395  72.032  11.593  1.00108.73           C  
ATOM    523  CD1 TYR A  66      -1.724  71.839  10.271  1.00108.73           C  
ATOM    524  CD2 TYR A  66      -0.085  71.887  11.979  1.00108.73           C  
ATOM    525  CE1 TYR A  66      -0.755  71.503   9.353  1.00108.73           C  
ATOM    526  CE2 TYR A  66       0.885  71.550  11.070  1.00108.73           C  
ATOM    527  CZ  TYR A  66       0.552  71.359   9.752  1.00108.73           C  
ATOM    528  OH  TYR A  66       1.550  71.014   8.817  1.00108.73           O  
ATOM    529  C   TYR A  66      -3.271  74.233  11.242  1.00108.73           C  
ATOM    530  O   TYR A  66      -2.660  74.653  10.260  1.00108.73           O  
ATOM    531  N   LEU A  67      -4.598  74.016  11.235  1.00 75.24           N  
ATOM    532  CA  LEU A  67      -5.453  74.241  10.105  1.00 75.24           C  
ATOM    533  CB  LEU A  67      -6.865  73.653  10.283  1.00 75.24           C  
ATOM    534  CG  LEU A  67      -6.882  72.112  10.312  1.00 75.24           C  
ATOM    535  CD1 LEU A  67      -8.311  71.562  10.428  1.00 75.24           C  
ATOM    536  CD2 LEU A  67      -6.124  71.530   9.111  1.00 75.24           C  
ATOM    537  C   LEU A  67      -5.577  75.710   9.853  1.00 75.24           C  
ATOM    538  O   LEU A  67      -5.896  76.131   8.743  1.00 75.24           O  
ATOM    539  N   ARG A  68      -5.377  76.528  10.903  1.00125.85           N  
ATOM    540  CA  ARG A  68      -5.517  77.950  10.812  1.00125.85           C  
ATOM    541  CB  ARG A  68      -4.471  78.612   9.902  1.00125.85           C  
ATOM    542  CG  ARG A  68      -3.161  78.813  10.669  1.00125.85           C  
ATOM    543  CD  ARG A  68      -1.925  79.058   9.809  1.00125.85           C  
ATOM    544  NE  ARG A  68      -1.389  77.735   9.389  1.00125.85           N  
ATOM    545  CZ  ARG A  68      -0.039  77.533   9.374  1.00125.85           C  
ATOM    546  NH1 ARG A  68       0.805  78.541   9.743  1.00125.85           N1+
ATOM    547  NH2 ARG A  68       0.466  76.320   9.004  1.00125.85           N  
ATOM    548  C   ARG A  68      -6.915  78.275  10.415  1.00125.85           C  
ATOM    549  O   ARG A  68      -7.175  79.171   9.613  1.00125.85           O  
ATOM    550  N   LYS A  69      -7.854  77.505  10.997  1.00118.15           N  
ATOM    551  CA  LYS A  69      -9.257  77.715  10.831  1.00118.15           C  
ATOM    552  CB  LYS A  69      -9.801  77.153   9.508  1.00118.15           C  
ATOM    553  CG  LYS A  69      -9.543  75.659   9.321  1.00118.15           C  
ATOM    554  CD  LYS A  69     -10.304  75.070   8.135  1.00118.15           C  
ATOM    555  CE  LYS A  69      -9.901  75.692   6.795  1.00118.15           C  
ATOM    556  NZ  LYS A  69     -10.730  75.135   5.703  1.00118.15           N1+
ATOM    557  C   LYS A  69      -9.916  76.991  11.961  1.00118.15           C  
ATOM    558  O   LYS A  69      -9.398  75.987  12.449  1.00118.15           O  
ATOM    559  N   LYS A  70     -11.066  77.501  12.439  1.00134.43           N  
ATOM    560  CA  LYS A  70     -11.737  76.816  13.505  1.00134.43           C  
ATOM    561  CB  LYS A  70     -12.691  77.708  14.321  1.00134.43           C  
ATOM    562  CG  LYS A  70     -11.974  78.534  15.393  1.00134.43           C  
ATOM    563  CD  LYS A  70     -10.978  79.554  14.842  1.00134.43           C  
ATOM    564  CE  LYS A  70     -11.633  80.658  14.014  1.00134.43           C  
ATOM    565  NZ  LYS A  70     -12.010  80.131  12.685  1.00134.43           N1+
ATOM    566  C   LYS A  70     -12.529  75.696  12.914  1.00134.43           C  
ATOM    567  O   LYS A  70     -13.220  75.872  11.911  1.00134.43           O  
ATOM    568  N   VAL A  71     -12.442  74.498  13.528  1.00 35.95           N  
ATOM    569  CA  VAL A  71     -13.186  73.388  13.009  1.00 35.95           C  
ATOM    570  CB  VAL A  71     -12.322  72.335  12.372  1.00 35.95           C  
ATOM    571  CG1 VAL A  71     -11.640  72.950  11.138  1.00 35.95           C  
ATOM    572  CG2 VAL A  71     -11.331  71.803  13.421  1.00 35.95           C  
ATOM    573  C   VAL A  71     -13.938  72.745  14.137  1.00 35.95           C  
ATOM    574  O   VAL A  71     -13.480  72.717  15.278  1.00 35.95           O  
ATOM    575  N   LYS A  72     -15.138  72.212  13.830  1.00 78.48           N  
ATOM    576  CA  LYS A  72     -15.944  71.566  14.827  1.00 78.48           C  
ATOM    577  CB  LYS A  72     -17.443  71.901  14.698  1.00 78.48           C  
ATOM    578  CG  LYS A  72     -18.305  71.514  15.905  1.00 78.48           C  
ATOM    579  CD  LYS A  72     -19.671  72.208  15.888  1.00 78.48           C  
ATOM    580  CE  LYS A  72     -20.558  71.914  17.102  1.00 78.48           C  
ATOM    581  NZ  LYS A  72     -21.228  70.605  16.943  1.00 78.48           N1+
ATOM    582  C   LYS A  72     -15.778  70.094  14.616  1.00 78.48           C  
ATOM    583  O   LYS A  72     -16.019  69.585  13.522  1.00 78.48           O  
ATOM    584  N   ARG A  73     -15.340  69.375  15.667  1.00152.62           N  
ATOM    585  CA  ARG A  73     -15.097  67.965  15.566  1.00152.62           C  
ATOM    586  CB  ARG A  73     -14.026  67.477  16.549  1.00152.62           C  
ATOM    587  CG  ARG A  73     -12.626  67.983  16.209  1.00152.62           C  
ATOM    588  CD  ARG A  73     -11.602  67.717  17.311  1.00152.62           C  
ATOM    589  NE  ARG A  73     -12.014  66.473  18.021  1.00152.62           N  
ATOM    590  CZ  ARG A  73     -11.698  65.252  17.502  1.00152.62           C  
ATOM    591  NH1 ARG A  73     -11.100  65.171  16.281  1.00152.62           N1+
ATOM    592  NH2 ARG A  73     -11.986  64.113  18.197  1.00152.62           N  
ATOM    593  C   ARG A  73     -16.352  67.214  15.862  1.00152.62           C  
ATOM    594  O   ARG A  73     -17.197  67.668  16.633  1.00152.62           O  
ATOM    595  N   GLY A  74     -16.500  66.024  15.244  1.00 23.51           N  
ATOM    596  CA  GLY A  74     -17.668  65.241  15.515  1.00 23.51           C  
ATOM    597  C   GLY A  74     -17.562  63.944  14.783  1.00 23.51           C  
ATOM    598  O   GLY A  74     -16.731  63.777  13.892  1.00 23.51           O  
ATOM    599  N   ILE A  75     -18.430  62.983  15.157  1.00 40.38           N  
ATOM    600  CA  ILE A  75     -18.450  61.706  14.512  1.00 40.38           C  
ATOM    601  CB  ILE A  75     -18.261  60.547  15.451  1.00 40.38           C  
ATOM    602  CG1 ILE A  75     -16.878  60.621  16.119  1.00 40.38           C  
ATOM    603  CG2 ILE A  75     -18.485  59.246  14.664  1.00 40.38           C  
ATOM    604  CD1 ILE A  75     -16.715  59.643  17.282  1.00 40.38           C  
ATOM    605  C   ILE A  75     -19.793  61.566  13.869  1.00 40.38           C  
ATOM    606  O   ILE A  75     -20.824  61.844  14.483  1.00 40.38           O  
ATOM    607  N   ILE A  76     -19.807  61.143  12.590  1.00 37.97           N  
ATOM    608  CA  ILE A  76     -21.041  61.008  11.874  1.00 37.97           C  
ATOM    609  CB  ILE A  76     -21.086  61.847  10.629  1.00 37.97           C  
ATOM    610  CG1 ILE A  76     -20.972  63.338  10.984  1.00 37.97           C  
ATOM    611  CG2 ILE A  76     -22.360  61.488   9.847  1.00 37.97           C  
ATOM    612  CD1 ILE A  76     -20.665  64.225   9.779  1.00 37.97           C  
ATOM    613  C   ILE A  76     -21.173  59.582  11.438  1.00 37.97           C  
ATOM    614  O   ILE A  76     -20.215  58.979  10.958  1.00 37.97           O  
ATOM    615  N   LYS A  77     -22.375  58.995  11.620  1.00 65.39           N  
ATOM    616  CA  LYS A  77     -22.586  57.642  11.187  1.00 65.39           C  
ATOM    617  CB  LYS A  77     -23.025  56.687  12.310  1.00 65.39           C  
ATOM    618  CG  LYS A  77     -21.927  56.434  13.346  1.00 65.39           C  
ATOM    619  CD  LYS A  77     -22.424  55.720  14.603  1.00 65.39           C  
ATOM    620  CE  LYS A  77     -21.332  55.484  15.650  1.00 65.39           C  
ATOM    621  NZ  LYS A  77     -20.328  54.524  15.139  1.00 65.39           N1+
ATOM    622  C   LYS A  77     -23.657  57.658  10.140  1.00 65.39           C  
ATOM    623  O   LYS A  77     -24.746  58.191  10.354  1.00 65.39           O  
ATOM    624  N   ILE A  78     -23.365  57.063   8.965  1.00 43.32           N  
ATOM    625  CA  ILE A  78     -24.308  57.064   7.883  1.00 43.32           C  
ATOM    626  CB  ILE A  78     -23.815  57.812   6.678  1.00 43.32           C  
ATOM    627  CG1 ILE A  78     -23.562  59.285   7.035  1.00 43.32           C  
ATOM    628  CG2 ILE A  78     -24.830  57.621   5.538  1.00 43.32           C  
ATOM    629  CD1 ILE A  78     -22.796  60.051   5.959  1.00 43.32           C  
ATOM    630  C   ILE A  78     -24.552  55.647   7.461  1.00 43.32           C  
ATOM    631  O   ILE A  78     -23.641  54.819   7.444  1.00 43.32           O  
ATOM    632  N   GLU A  79     -25.816  55.339   7.106  1.00 57.18           N  
ATOM    633  CA  GLU A  79     -26.198  54.008   6.730  1.00 57.18           C  
ATOM    634  CB  GLU A  79     -27.504  53.572   7.410  1.00 57.18           C  
ATOM    635  CG  GLU A  79     -27.964  52.160   7.053  1.00 57.18           C  
ATOM    636  CD  GLU A  79     -29.259  51.912   7.813  1.00 57.18           C  
ATOM    637  OE1 GLU A  79     -30.245  52.654   7.561  1.00 57.18           O  
ATOM    638  OE2 GLU A  79     -29.279  50.983   8.662  1.00 57.18           O1-
ATOM    639  C   GLU A  79     -26.438  53.979   5.252  1.00 57.18           C  
ATOM    640  O   GLU A  79     -27.241  54.748   4.725  1.00 57.18           O  
ATOM    641  N   TYR A  80     -25.754  53.052   4.549  1.00 81.71           N  
ATOM    642  CA  TYR A  80     -25.884  52.922   3.125  1.00 81.71           C  
ATOM    643  CB  TYR A  80     -24.529  52.749   2.409  1.00 81.71           C  
ATOM    644  CG  TYR A  80     -23.709  53.972   2.636  1.00 81.71           C  
ATOM    645  CD1 TYR A  80     -23.803  55.050   1.785  1.00 81.71           C  
ATOM    646  CD2 TYR A  80     -22.847  54.040   3.706  1.00 81.71           C  
ATOM    647  CE1 TYR A  80     -23.047  56.179   2.000  1.00 81.71           C  
ATOM    648  CE2 TYR A  80     -22.089  55.165   3.926  1.00 81.71           C  
ATOM    649  CZ  TYR A  80     -22.189  56.238   3.073  1.00 81.71           C  
ATOM    650  OH  TYR A  80     -21.409  57.392   3.301  1.00 81.71           O  
ATOM    651  C   TYR A  80     -26.635  51.648   2.881  1.00 81.71           C  
ATOM    652  O   TYR A  80     -26.308  50.601   3.436  1.00 81.71           O  
ATOM    653  N   PRO A  81     -27.639  51.711   2.047  1.00 74.83           N  
ATOM    654  CA  PRO A  81     -28.425  50.535   1.792  1.00 74.83           C  
ATOM    655  CD  PRO A  81     -28.427  52.926   1.910  1.00 74.83           C  
ATOM    656  CB  PRO A  81     -29.661  51.014   1.038  1.00 74.83           C  
ATOM    657  CG  PRO A  81     -29.847  52.455   1.549  1.00 74.83           C  
ATOM    658  C   PRO A  81     -27.624  49.491   1.080  1.00 74.83           C  
ATOM    659  O   PRO A  81     -26.723  49.834   0.319  1.00 74.83           O  
ATOM    660  N   LEU A  82     -27.963  48.209   1.310  1.00115.52           N  
ATOM    661  CA  LEU A  82     -27.260  47.073   0.779  1.00115.52           C  
ATOM    662  CB  LEU A  82     -27.860  45.743   1.283  1.00115.52           C  
ATOM    663  CG  LEU A  82     -27.028  44.478   0.979  1.00115.52           C  
ATOM    664  CD1 LEU A  82     -26.938  44.184  -0.527  1.00115.52           C  
ATOM    665  CD2 LEU A  82     -25.653  44.537   1.668  1.00115.52           C  
ATOM    666  C   LEU A  82     -27.367  47.118  -0.717  1.00115.52           C  
ATOM    667  O   LEU A  82     -26.448  46.726  -1.435  1.00115.52           O  
ATOM    668  N   LEU A  83     -28.501  47.628  -1.220  1.00 78.38           N  
ATOM    669  CA  LEU A  83     -28.812  47.700  -2.621  1.00 78.38           C  
ATOM    670  CB  LEU A  83     -30.164  48.381  -2.860  1.00 78.38           C  
ATOM    671  CG  LEU A  83     -31.354  47.583  -2.311  1.00 78.38           C  
ATOM    672  CD1 LEU A  83     -32.649  48.381  -2.452  1.00 78.38           C  
ATOM    673  CD2 LEU A  83     -31.457  46.211  -2.986  1.00 78.38           C  
ATOM    674  C   LEU A  83     -27.791  48.545  -3.321  1.00 78.38           C  
ATOM    675  O   LEU A  83     -27.552  48.385  -4.516  1.00 78.38           O  
ATOM    676  N   ASN A  84     -27.201  49.506  -2.599  1.00 81.32           N  
ATOM    677  CA  ASN A  84     -26.298  50.476  -3.149  1.00 81.32           C  
ATOM    678  CB  ASN A  84     -25.964  51.595  -2.147  1.00 81.32           C  
ATOM    679  CG  ASN A  84     -27.250  52.373  -1.904  1.00 81.32           C  
ATOM    680  OD1 ASN A  84     -28.299  52.034  -2.449  1.00 81.32           O  
ATOM    681  ND2 ASN A  84     -27.173  53.448  -1.076  1.00 81.32           N  
ATOM    682  C   ASN A  84     -24.996  49.908  -3.646  1.00 81.32           C  
ATOM    683  O   ASN A  84     -24.376  50.516  -4.518  1.00 81.32           O  
ATOM    684  N   PHE A  85     -24.488  48.787  -3.094  1.00 76.54           N  
ATOM    685  CA  PHE A  85     -23.189  48.379  -3.571  1.00 76.54           C  
ATOM    686  CB  PHE A  85     -22.055  48.964  -2.711  1.00 76.54           C  
ATOM    687  CG  PHE A  85     -22.317  48.566  -1.297  1.00 76.54           C  
ATOM    688  CD1 PHE A  85     -21.863  47.368  -0.795  1.00 76.54           C  
ATOM    689  CD2 PHE A  85     -23.034  49.401  -0.470  1.00 76.54           C  
ATOM    690  CE1 PHE A  85     -22.114  47.016   0.511  1.00 76.54           C  
ATOM    691  CE2 PHE A  85     -23.288  49.053   0.837  1.00 76.54           C  
ATOM    692  CZ  PHE A  85     -22.826  47.857   1.330  1.00 76.54           C  
ATOM    693  C   PHE A  85     -23.031  46.890  -3.580  1.00 76.54           C  
ATOM    694  O   PHE A  85     -23.816  46.146  -2.995  1.00 76.54           O  
ATOM    695  N   SER A  86     -21.981  46.422  -4.290  1.00107.90           N  
ATOM    696  CA  SER A  86     -21.656  45.025  -4.343  1.00107.90           C  
ATOM    697  CB  SER A  86     -20.629  44.692  -5.438  1.00107.90           C  
ATOM    698  OG  SER A  86     -20.346  43.302  -5.447  1.00107.90           O  
ATOM    699  C   SER A  86     -21.052  44.689  -3.006  1.00107.90           C  
ATOM    700  O   SER A  86     -20.469  45.537  -2.335  1.00107.90           O  
ATOM    701  N   PRO A  87     -21.172  43.448  -2.632  1.00166.09           N  
ATOM    702  CA  PRO A  87     -20.750  42.956  -1.344  1.00166.09           C  
ATOM    703  CD  PRO A  87     -22.189  42.600  -3.229  1.00166.09           C  
ATOM    704  CB  PRO A  87     -21.461  41.613  -1.150  1.00166.09           C  
ATOM    705  CG  PRO A  87     -21.993  41.240  -2.545  1.00166.09           C  
ATOM    706  C   PRO A  87     -19.269  42.872  -1.094  1.00166.09           C  
ATOM    707  O   PRO A  87     -18.892  42.282  -0.083  1.00166.09           O  
ATOM    708  N   ASP A  88     -18.409  43.370  -1.999  1.00114.47           N  
ATOM    709  CA  ASP A  88     -16.987  43.263  -1.792  1.00114.47           C  
ATOM    710  CB  ASP A  88     -16.233  42.914  -3.083  1.00114.47           C  
ATOM    711  CG  ASP A  88     -16.547  44.008  -4.091  1.00114.47           C  
ATOM    712  OD1 ASP A  88     -17.751  44.172  -4.427  1.00114.47           O  
ATOM    713  OD2 ASP A  88     -15.593  44.692  -4.542  1.00114.47           O1-
ATOM    714  C   ASP A  88     -16.406  44.543  -1.248  1.00114.47           C  
ATOM    715  O   ASP A  88     -17.051  45.589  -1.222  1.00114.47           O  
ATOM    716  N   LEU A  89     -15.134  44.463  -0.797  1.00 67.74           N  
ATOM    717  CA  LEU A  89     -14.422  45.547  -0.173  1.00 67.74           C  
ATOM    718  CB  LEU A  89     -13.067  45.100   0.398  1.00 67.74           C  
ATOM    719  CG  LEU A  89     -13.222  44.070   1.530  1.00 67.74           C  
ATOM    720  CD1 LEU A  89     -11.860  43.653   2.106  1.00 67.74           C  
ATOM    721  CD2 LEU A  89     -14.202  44.579   2.601  1.00 67.74           C  
ATOM    722  C   LEU A  89     -14.174  46.694  -1.108  1.00 67.74           C  
ATOM    723  O   LEU A  89     -14.291  47.846  -0.692  1.00 67.74           O  
ATOM    724  N   PRO A  90     -13.812  46.465  -2.340  1.00 83.21           N  
ATOM    725  CA  PRO A  90     -13.547  47.585  -3.202  1.00 83.21           C  
ATOM    726  CD  PRO A  90     -13.034  45.294  -2.707  1.00 83.21           C  
ATOM    727  CB  PRO A  90     -12.915  46.990  -4.457  1.00 83.21           C  
ATOM    728  CG  PRO A  90     -12.203  45.727  -3.928  1.00 83.21           C  
ATOM    729  C   PRO A  90     -14.758  48.434  -3.430  1.00 83.21           C  
ATOM    730  O   PRO A  90     -14.630  49.656  -3.495  1.00 83.21           O  
ATOM    731  N   ALA A  91     -15.937  47.804  -3.572  1.00 32.01           N  
ATOM    732  CA  ALA A  91     -17.162  48.516  -3.785  1.00 32.01           C  
ATOM    733  CB  ALA A  91     -18.347  47.580  -4.082  1.00 32.01           C  
ATOM    734  C   ALA A  91     -17.496  49.284  -2.547  1.00 32.01           C  
ATOM    735  O   ALA A  91     -17.931  50.431  -2.606  1.00 32.01           O  
ATOM    736  N   ILE A  92     -17.298  48.648  -1.379  1.00 42.61           N  
ATOM    737  CA  ILE A  92     -17.641  49.233  -0.118  1.00 42.61           C  
ATOM    738  CB  ILE A  92     -17.418  48.293   1.031  1.00 42.61           C  
ATOM    739  CG1 ILE A  92     -18.337  47.067   0.898  1.00 42.61           C  
ATOM    740  CG2 ILE A  92     -17.620  49.078   2.338  1.00 42.61           C  
ATOM    741  CD1 ILE A  92     -17.964  45.920   1.834  1.00 42.61           C  
ATOM    742  C   ILE A  92     -16.802  50.451   0.119  1.00 42.61           C  
ATOM    743  O   ILE A  92     -17.313  51.488   0.534  1.00 42.61           O  
ATOM    744  N   LEU A  93     -15.484  50.362  -0.137  1.00 43.17           N  
ATOM    745  CA  LEU A  93     -14.627  51.483   0.108  1.00 43.17           C  
ATOM    746  CB  LEU A  93     -13.135  51.164  -0.102  1.00 43.17           C  
ATOM    747  CG  LEU A  93     -12.576  50.174   0.938  1.00 43.17           C  
ATOM    748  CD1 LEU A  93     -11.086  49.887   0.695  1.00 43.17           C  
ATOM    749  CD2 LEU A  93     -12.861  50.654   2.370  1.00 43.17           C  
ATOM    750  C   LEU A  93     -15.004  52.598  -0.813  1.00 43.17           C  
ATOM    751  O   LEU A  93     -15.051  53.759  -0.407  1.00 43.17           O  
ATOM    752  N   THR A  94     -15.294  52.274  -2.087  1.00102.35           N  
ATOM    753  CA  THR A  94     -15.593  53.325  -3.008  1.00102.35           C  
ATOM    754  CB  THR A  94     -15.733  52.873  -4.437  1.00102.35           C  
ATOM    755  OG1 THR A  94     -15.752  54.004  -5.293  1.00102.35           O  
ATOM    756  CG2 THR A  94     -17.024  52.059  -4.615  1.00102.35           C  
ATOM    757  C   THR A  94     -16.854  54.015  -2.591  1.00102.35           C  
ATOM    758  O   THR A  94     -16.924  55.244  -2.597  1.00102.35           O  
ATOM    759  N   THR A  95     -17.890  53.249  -2.201  1.00132.85           N  
ATOM    760  CA  THR A  95     -19.130  53.877  -1.857  1.00132.85           C  
ATOM    761  CB  THR A  95     -20.230  52.914  -1.508  1.00132.85           C  
ATOM    762  OG1 THR A  95     -19.850  52.089  -0.416  1.00132.85           O  
ATOM    763  CG2 THR A  95     -20.571  52.063  -2.733  1.00132.85           C  
ATOM    764  C   THR A  95     -18.968  54.758  -0.659  1.00132.85           C  
ATOM    765  O   THR A  95     -19.389  55.914  -0.662  1.00132.85           O  
ATOM    766  N   THR A  96     -18.387  54.211   0.419  1.00 88.41           N  
ATOM    767  CA  THR A  96     -18.266  54.947   1.643  1.00 88.41           C  
ATOM    768  CB  THR A  96     -17.958  54.056   2.816  1.00 88.41           C  
ATOM    769  OG1 THR A  96     -16.696  53.424   2.646  1.00 88.41           O  
ATOM    770  CG2 THR A  96     -19.066  52.993   2.929  1.00 88.41           C  
ATOM    771  C   THR A  96     -17.221  56.028   1.609  1.00 88.41           C  
ATOM    772  O   THR A  96     -17.414  57.092   2.197  1.00 88.41           O  
ATOM    773  N   PHE A  97     -16.022  55.708   1.087  1.00160.47           N  
ATOM    774  CA  PHE A  97     -14.913  56.626   1.091  1.00160.47           C  
ATOM    775  CB  PHE A  97     -13.636  55.997   1.669  1.00160.47           C  
ATOM    776  CG  PHE A  97     -12.867  57.124   2.271  1.00160.47           C  
ATOM    777  CD1 PHE A  97     -13.383  57.767   3.374  1.00160.47           C  
ATOM    778  CD2 PHE A  97     -11.647  57.526   1.782  1.00160.47           C  
ATOM    779  CE1 PHE A  97     -12.713  58.808   3.974  1.00160.47           C  
ATOM    780  CE2 PHE A  97     -10.970  58.567   2.378  1.00160.47           C  
ATOM    781  CZ  PHE A  97     -11.501  59.212   3.472  1.00160.47           C  
ATOM    782  C   PHE A  97     -14.574  57.341  -0.184  1.00160.47           C  
ATOM    783  O   PHE A  97     -13.852  58.330  -0.124  1.00160.47           O  
ATOM    784  N   GLY A  98     -15.006  56.857  -1.367  1.00 54.49           N  
ATOM    785  CA  GLY A  98     -14.394  57.313  -2.596  1.00 54.49           C  
ATOM    786  C   GLY A  98     -14.393  58.809  -2.759  1.00 54.49           C  
ATOM    787  O   GLY A  98     -13.341  59.392  -3.021  1.00 54.49           O  
ATOM    788  N   LYS A  99     -15.552  59.474  -2.635  1.00123.68           N  
ATOM    789  CA  LYS A  99     -15.616  60.904  -2.779  1.00123.68           C  
ATOM    790  CB  LYS A  99     -17.064  61.408  -2.896  1.00123.68           C  
ATOM    791  CG  LYS A  99     -17.189  62.920  -2.704  1.00123.68           C  
ATOM    792  CD  LYS A  99     -16.470  63.750  -3.766  1.00123.68           C  
ATOM    793  CE  LYS A  99     -16.609  65.257  -3.544  1.00123.68           C  
ATOM    794  NZ  LYS A  99     -15.842  65.663  -2.347  1.00123.68           N1+
ATOM    795  C   LYS A  99     -15.004  61.618  -1.613  1.00123.68           C  
ATOM    796  O   LYS A  99     -14.238  62.566  -1.774  1.00123.68           O  
ATOM    797  N   LEU A 100     -15.312  61.142  -0.397  1.00109.20           N  
ATOM    798  CA  LEU A 100     -14.942  61.778   0.836  1.00109.20           C  
ATOM    799  CB  LEU A 100     -15.490  61.056   2.081  1.00109.20           C  
ATOM    800  CG  LEU A 100     -17.019  61.160   2.244  1.00109.20           C  
ATOM    801  CD1 LEU A 100     -17.766  60.505   1.072  1.00109.20           C  
ATOM    802  CD2 LEU A 100     -17.465  60.609   3.607  1.00109.20           C  
ATOM    803  C   LEU A 100     -13.457  61.858   0.981  1.00109.20           C  
ATOM    804  O   LEU A 100     -12.950  62.762   1.643  1.00109.20           O  
ATOM    805  N   SER A 101     -12.714  60.906   0.396  1.00 54.61           N  
ATOM    806  CA  SER A 101     -11.290  60.910   0.563  1.00 54.61           C  
ATOM    807  CB  SER A 101     -10.590  59.817  -0.266  1.00 54.61           C  
ATOM    808  OG  SER A 101     -10.809  60.035  -1.652  1.00 54.61           O  
ATOM    809  C   SER A 101     -10.741  62.230   0.103  1.00 54.61           C  
ATOM    810  O   SER A 101      -9.786  62.749   0.674  1.00 54.61           O  
ATOM    811  N   LEU A 102     -11.295  62.761  -0.993  1.00165.71           N  
ATOM    812  CA  LEU A 102     -10.910  64.002  -1.605  1.00165.71           C  
ATOM    813  CB  LEU A 102     -11.358  64.070  -3.069  1.00165.71           C  
ATOM    814  CG  LEU A 102     -10.924  65.362  -3.774  1.00165.71           C  
ATOM    815  CD1 LEU A 102      -9.393  65.467  -3.864  1.00165.71           C  
ATOM    816  CD2 LEU A 102     -11.609  65.486  -5.139  1.00165.71           C  
ATOM    817  C   LEU A 102     -11.441  65.228  -0.905  1.00165.71           C  
ATOM    818  O   LEU A 102     -10.865  66.307  -1.030  1.00165.71           O  
ATOM    819  N   ASP A 103     -12.577  65.097  -0.194  1.00 79.59           N  
ATOM    820  CA  ASP A 103     -13.366  66.183   0.333  1.00 79.59           C  
ATOM    821  CB  ASP A 103     -14.646  65.657   1.011  1.00 79.59           C  
ATOM    822  CG  ASP A 103     -15.654  66.788   1.171  1.00 79.59           C  
ATOM    823  OD1 ASP A 103     -15.320  67.819   1.814  1.00 79.59           O  
ATOM    824  OD2 ASP A 103     -16.782  66.631   0.635  1.00 79.59           O1-
ATOM    825  C   ASP A 103     -12.649  67.074   1.320  1.00 79.59           C  
ATOM    826  O   ASP A 103     -12.876  68.281   1.322  1.00 79.59           O  
ATOM    827  N   GLY A 104     -11.794  66.552   2.218  1.00 40.13           N  
ATOM    828  CA  GLY A 104     -11.182  67.474   3.141  1.00 40.13           C  
ATOM    829  C   GLY A 104     -10.906  66.741   4.414  1.00 40.13           C  
ATOM    830  O   GLY A 104     -10.562  65.560   4.395  1.00 40.13           O  
ATOM    831  N   GLU A 105     -11.051  67.433   5.564  1.00104.01           N  
ATOM    832  CA  GLU A 105     -10.745  66.794   6.808  1.00104.01           C  
ATOM    833  CB  GLU A 105     -10.594  67.778   7.982  1.00104.01           C  
ATOM    834  CG  GLU A 105      -9.327  68.635   7.919  1.00104.01           C  
ATOM    835  CD  GLU A 105      -9.474  69.628   6.776  1.00104.01           C  
ATOM    836  OE1 GLU A 105     -10.599  70.165   6.598  1.00104.01           O  
ATOM    837  OE2 GLU A 105      -8.462  69.859   6.061  1.00104.01           O1-
ATOM    838  C   GLU A 105     -11.843  65.833   7.166  1.00104.01           C  
ATOM    839  O   GLU A 105     -12.746  66.168   7.931  1.00104.01           O  
ATOM    840  N   VAL A 106     -11.784  64.601   6.616  1.00134.30           N  
ATOM    841  CA  VAL A 106     -12.714  63.564   6.976  1.00134.30           C  
ATOM    842  CB  VAL A 106     -13.843  63.323   6.006  1.00134.30           C  
ATOM    843  CG1 VAL A 106     -14.630  64.624   5.810  1.00134.30           C  
ATOM    844  CG2 VAL A 106     -13.299  62.704   4.713  1.00134.30           C  
ATOM    845  C   VAL A 106     -11.927  62.290   7.007  1.00134.30           C  
ATOM    846  O   VAL A 106     -11.063  62.064   6.158  1.00134.30           O  
ATOM    847  N   LYS A 107     -12.213  61.416   7.990  1.00 63.35           N  
ATOM    848  CA  LYS A 107     -11.480  60.186   8.110  1.00 63.35           C  
ATOM    849  CB  LYS A 107     -10.542  60.184   9.329  1.00 63.35           C  
ATOM    850  CG  LYS A 107      -9.736  58.899   9.511  1.00 63.35           C  
ATOM    851  CD  LYS A 107      -8.666  59.009  10.597  1.00 63.35           C  
ATOM    852  CE  LYS A 107      -7.960  57.687  10.905  1.00 63.35           C  
ATOM    853  NZ  LYS A 107      -6.903  57.901  11.917  1.00 63.35           N1+
ATOM    854  C   LYS A 107     -12.468  59.081   8.334  1.00 63.35           C  
ATOM    855  O   LYS A 107     -13.423  59.242   9.094  1.00 63.35           O  
ATOM    856  N   LEU A 108     -12.255  57.916   7.684  1.00 77.60           N  
ATOM    857  CA  LEU A 108     -13.131  56.787   7.847  1.00 77.60           C  
ATOM    858  CB  LEU A 108     -13.144  55.875   6.604  1.00 77.60           C  
ATOM    859  CG  LEU A 108     -14.053  54.640   6.727  1.00 77.60           C  
ATOM    860  CD1 LEU A 108     -15.524  55.036   6.921  1.00 77.60           C  
ATOM    861  CD2 LEU A 108     -13.845  53.691   5.536  1.00 77.60           C  
ATOM    862  C   LEU A 108     -12.617  55.975   8.994  1.00 77.60           C  
ATOM    863  O   LEU A 108     -11.557  55.358   8.904  1.00 77.60           O  
ATOM    864  N   ILE A 109     -13.311  56.060  10.147  1.00101.93           N  
ATOM    865  CA  ILE A 109     -12.949  55.331  11.329  1.00101.93           C  
ATOM    866  CB  ILE A 109     -13.353  56.040  12.576  1.00101.93           C  
ATOM    867  CG1 ILE A 109     -12.605  57.380  12.593  1.00101.93           C  
ATOM    868  CG2 ILE A 109     -13.030  55.147  13.785  1.00101.93           C  
ATOM    869  CD1 ILE A 109     -13.114  58.352  13.640  1.00101.93           C  
ATOM    870  C   ILE A 109     -13.426  53.906  11.369  1.00101.93           C  
ATOM    871  O   ILE A 109     -12.668  53.012  11.740  1.00101.93           O  
ATOM    872  N   ASP A 110     -14.700  53.635  11.019  1.00 81.59           N  
ATOM    873  CA  ASP A 110     -15.165  52.285  11.193  1.00 81.59           C  
ATOM    874  CB  ASP A 110     -15.765  52.031  12.588  1.00 81.59           C  
ATOM    875  CG  ASP A 110     -15.999  50.538  12.774  1.00 81.59           C  
ATOM    876  OD1 ASP A 110     -15.329  49.728  12.081  1.00 81.59           O  
ATOM    877  OD2 ASP A 110     -16.865  50.189  13.620  1.00 81.59           O1-
ATOM    878  C   ASP A 110     -16.249  51.994  10.206  1.00 81.59           C  
ATOM    879  O   ASP A 110     -16.873  52.903   9.664  1.00 81.59           O  
ATOM    880  N   LEU A 111     -16.462  50.691   9.928  1.00 61.28           N  
ATOM    881  CA  LEU A 111     -17.525  50.243   9.081  1.00 61.28           C  
ATOM    882  CB  LEU A 111     -17.037  49.618   7.760  1.00 61.28           C  
ATOM    883  CG  LEU A 111     -16.338  50.616   6.819  1.00 61.28           C  
ATOM    884  CD1 LEU A 111     -15.878  49.932   5.524  1.00 61.28           C  
ATOM    885  CD2 LEU A 111     -17.224  51.842   6.545  1.00 61.28           C  
ATOM    886  C   LEU A 111     -18.227  49.160   9.836  1.00 61.28           C  
ATOM    887  O   LEU A 111     -17.596  48.230  10.337  1.00 61.28           O  
ATOM    888  N   THR A 112     -19.564  49.267   9.942  1.00 41.99           N  
ATOM    889  CA  THR A 112     -20.318  48.275  10.646  1.00 41.99           C  
ATOM    890  CB  THR A 112     -21.339  48.870  11.572  1.00 41.99           C  
ATOM    891  OG1 THR A 112     -20.698  49.716  12.517  1.00 41.99           O  
ATOM    892  CG2 THR A 112     -22.084  47.735  12.296  1.00 41.99           C  
ATOM    893  C   THR A 112     -21.043  47.488   9.604  1.00 41.99           C  
ATOM    894  O   THR A 112     -21.839  48.027   8.836  1.00 41.99           O  
ATOM    895  N   PHE A 113     -20.775  46.172   9.554  1.00 78.66           N  
ATOM    896  CA  PHE A 113     -21.373  45.331   8.560  1.00 78.66           C  
ATOM    897  CB  PHE A 113     -20.436  44.200   8.096  1.00 78.66           C  
ATOM    898  CG  PHE A 113     -19.313  44.759   7.284  1.00 78.66           C  
ATOM    899  CD1 PHE A 113     -18.385  45.610   7.839  1.00 78.66           C  
ATOM    900  CD2 PHE A 113     -19.161  44.388   5.969  1.00 78.66           C  
ATOM    901  CE1 PHE A 113     -17.349  46.107   7.082  1.00 78.66           C  
ATOM    902  CE2 PHE A 113     -18.128  44.879   5.206  1.00 78.66           C  
ATOM    903  CZ  PHE A 113     -17.219  45.745   5.763  1.00 78.66           C  
ATOM    904  C   PHE A 113     -22.559  44.663   9.178  1.00 78.66           C  
ATOM    905  O   PHE A 113     -22.502  44.193  10.313  1.00 78.66           O  
ATOM    906  N   SER A 114     -23.678  44.612   8.431  1.00 28.51           N  
ATOM    907  CA  SER A 114     -24.856  43.951   8.908  1.00 28.51           C  
ATOM    908  CB  SER A 114     -26.097  44.208   8.032  1.00 28.51           C  
ATOM    909  OG  SER A 114     -25.882  43.704   6.721  1.00 28.51           O  
ATOM    910  C   SER A 114     -24.562  42.486   8.869  1.00 28.51           C  
ATOM    911  O   SER A 114     -23.591  42.055   8.249  1.00 28.51           O  
ATOM    912  N   ASP A 115     -25.397  41.681   9.551  1.00 31.75           N  
ATOM    913  CA  ASP A 115     -25.193  40.263   9.620  1.00 31.75           C  
ATOM    914  CB  ASP A 115     -26.260  39.544  10.465  1.00 31.75           C  
ATOM    915  CG  ASP A 115     -26.033  39.901  11.928  1.00 31.75           C  
ATOM    916  OD1 ASP A 115     -24.845  39.991  12.339  1.00 31.75           O  
ATOM    917  OD2 ASP A 115     -27.046  40.090  12.653  1.00 31.75           O1-
ATOM    918  C   ASP A 115     -25.284  39.707   8.237  1.00 31.75           C  
ATOM    919  O   ASP A 115     -24.556  38.780   7.885  1.00 31.75           O  
ATOM    920  N   GLU A 116     -26.199  40.255   7.416  1.00 76.54           N  
ATOM    921  CA  GLU A 116     -26.373  39.763   6.081  1.00 76.54           C  
ATOM    922  CB  GLU A 116     -27.527  40.437   5.322  1.00 76.54           C  
ATOM    923  CG  GLU A 116     -27.557  40.051   3.840  1.00 76.54           C  
ATOM    924  CD  GLU A 116     -27.751  38.544   3.741  1.00 76.54           C  
ATOM    925  OE1 GLU A 116     -28.921  38.087   3.805  1.00 76.54           O  
ATOM    926  OE2 GLU A 116     -26.722  37.830   3.598  1.00 76.54           O1-
ATOM    927  C   GLU A 116     -25.134  40.000   5.280  1.00 76.54           C  
ATOM    928  O   GLU A 116     -24.691  39.122   4.542  1.00 76.54           O  
ATOM    929  N   LEU A 117     -24.537  41.198   5.407  1.00 60.22           N  
ATOM    930  CA  LEU A 117     -23.390  41.527   4.607  1.00 60.22           C  
ATOM    931  CB  LEU A 117     -22.972  43.001   4.692  1.00 60.22           C  
ATOM    932  CG  LEU A 117     -21.768  43.319   3.787  1.00 60.22           C  
ATOM    933  CD1 LEU A 117     -22.079  43.011   2.314  1.00 60.22           C  
ATOM    934  CD2 LEU A 117     -21.297  44.765   3.975  1.00 60.22           C  
ATOM    935  C   LEU A 117     -22.212  40.676   4.991  1.00 60.22           C  
ATOM    936  O   LEU A 117     -21.413  40.298   4.136  1.00 60.22           O  
ATOM    937  N   LYS A 118     -22.083  40.344   6.291  1.00 78.99           N  
ATOM    938  CA  LYS A 118     -20.963  39.607   6.813  1.00 78.99           C  
ATOM    939  CB  LYS A 118     -21.056  39.364   8.326  1.00 78.99           C  
ATOM    940  CG  LYS A 118     -20.936  40.629   9.173  1.00 78.99           C  
ATOM    941  CD  LYS A 118     -21.319  40.398  10.636  1.00 78.99           C  
ATOM    942  CE  LYS A 118     -21.170  41.641  11.516  1.00 78.99           C  
ATOM    943  NZ  LYS A 118     -19.763  41.801  11.943  1.00 78.99           N1+
ATOM    944  C   LYS A 118     -20.891  38.258   6.168  1.00 78.99           C  
ATOM    945  O   LYS A 118     -19.809  37.692   6.023  1.00 78.99           O  
ATOM    946  N   LYS A 119     -22.044  37.706   5.762  1.00 83.61           N  
ATOM    947  CA  LYS A 119     -22.096  36.382   5.210  1.00 83.61           C  
ATOM    948  CB  LYS A 119     -23.515  35.949   4.807  1.00 83.61           C  
ATOM    949  CG  LYS A 119     -23.583  34.484   4.370  1.00 83.61           C  
ATOM    950  CD  LYS A 119     -25.002  33.914   4.326  1.00 83.61           C  
ATOM    951  CE  LYS A 119     -25.058  32.446   3.900  1.00 83.61           C  
ATOM    952  NZ  LYS A 119     -26.461  31.974   3.888  1.00 83.61           N1+
ATOM    953  C   LYS A 119     -21.223  36.300   3.992  1.00 83.61           C  
ATOM    954  O   LYS A 119     -20.723  35.229   3.652  1.00 83.61           O  
ATOM    955  N   HIS A 120     -21.043  37.430   3.289  1.00 80.53           N  
ATOM    956  CA  HIS A 120     -20.282  37.520   2.073  1.00 80.53           C  
ATOM    957  ND1 HIS A 120     -22.948  39.457   1.588  1.00 80.53           N  
ATOM    958  CG  HIS A 120     -21.898  38.977   0.840  1.00 80.53           C  
ATOM    959  CB  HIS A 120     -20.490  38.856   1.342  1.00 80.53           C  
ATOM    960  NE2 HIS A 120     -23.786  38.890  -0.390  1.00 80.53           N  
ATOM    961  CD2 HIS A 120     -22.426  38.636  -0.367  1.00 80.53           C  
ATOM    962  CE1 HIS A 120     -24.054  39.382   0.805  1.00 80.53           C  
ATOM    963  C   HIS A 120     -18.805  37.311   2.292  1.00 80.53           C  
ATOM    964  O   HIS A 120     -18.097  37.017   1.331  1.00 80.53           O  
ATOM    965  N   PHE A 121     -18.275  37.506   3.521  1.00 74.10           N  
ATOM    966  CA  PHE A 121     -16.846  37.408   3.720  1.00 74.10           C  
ATOM    967  CB  PHE A 121     -16.292  38.588   4.534  1.00 74.10           C  
ATOM    968  CG  PHE A 121     -16.589  39.823   3.755  1.00 74.10           C  
ATOM    969  CD1 PHE A 121     -15.699  40.301   2.822  1.00 74.10           C  
ATOM    970  CD2 PHE A 121     -17.773  40.496   3.956  1.00 74.10           C  
ATOM    971  CE1 PHE A 121     -15.983  41.440   2.106  1.00 74.10           C  
ATOM    972  CE2 PHE A 121     -18.062  41.634   3.243  1.00 74.10           C  
ATOM    973  CZ  PHE A 121     -17.165  42.108   2.316  1.00 74.10           C  
ATOM    974  C   PHE A 121     -16.490  36.146   4.472  1.00 74.10           C  
ATOM    975  O   PHE A 121     -17.258  35.657   5.298  1.00 74.10           O  
ATOM    976  N   PRO A 122     -15.350  35.571   4.134  1.00 92.61           N  
ATOM    977  CA  PRO A 122     -14.836  34.357   4.733  1.00 92.61           C  
ATOM    978  CD  PRO A 122     -14.695  35.878   2.876  1.00 92.61           C  
ATOM    979  CB  PRO A 122     -13.779  33.826   3.764  1.00 92.61           C  
ATOM    980  CG  PRO A 122     -13.406  35.043   2.902  1.00 92.61           C  
ATOM    981  C   PRO A 122     -14.327  34.375   6.148  1.00 92.61           C  
ATOM    982  O   PRO A 122     -14.546  33.395   6.859  1.00 92.61           O  
ATOM    983  N   GLY A 123     -13.636  35.443   6.590  1.00 37.59           N  
ATOM    984  CA  GLY A 123     -13.050  35.397   7.905  1.00 37.59           C  
ATOM    985  C   GLY A 123     -11.816  34.540   7.786  1.00 37.59           C  
ATOM    986  O   GLY A 123     -11.556  33.986   6.720  1.00 37.59           O  
ATOM    987  N   PRO A 124     -11.052  34.391   8.845  1.00 72.74           N  
ATOM    988  CA  PRO A 124      -9.848  33.592   8.767  1.00 72.74           C  
ATOM    989  CD  PRO A 124     -10.901  35.490   9.786  1.00 72.74           C  
ATOM    990  CB  PRO A 124      -9.030  33.948  10.004  1.00 72.74           C  
ATOM    991  CG  PRO A 124      -9.458  35.396  10.308  1.00 72.74           C  
ATOM    992  C   PRO A 124     -10.121  32.129   8.626  1.00 72.74           C  
ATOM    993  O   PRO A 124     -11.130  31.650   9.137  1.00 72.74           O  
ATOM    994  N   LYS A 125      -9.262  31.407   7.881  1.00106.84           N  
ATOM    995  CA  LYS A 125      -9.457  29.996   7.737  1.00106.84           C  
ATOM    996  CB  LYS A 125      -8.557  29.395   6.649  1.00106.84           C  
ATOM    997  CG  LYS A 125      -9.013  28.019   6.163  1.00106.84           C  
ATOM    998  CD  LYS A 125      -8.375  27.633   4.828  1.00106.84           C  
ATOM    999  CE  LYS A 125      -8.951  26.366   4.197  1.00106.84           C  
ATOM   1000  NZ  LYS A 125      -8.457  26.243   2.809  1.00106.84           N1+
ATOM   1001  C   LYS A 125      -9.146  29.316   9.041  1.00106.84           C  
ATOM   1002  O   LYS A 125      -9.939  28.515   9.532  1.00106.84           O  
ATOM   1003  N   PHE A 126      -7.933  29.570   9.581  1.00150.11           N  
ATOM   1004  CA  PHE A 126      -7.460  28.991  10.814  1.00150.11           C  
ATOM   1005  CB  PHE A 126      -5.928  28.918  10.852  1.00150.11           C  
ATOM   1006  CG  PHE A 126      -5.534  27.890   9.847  1.00150.11           C  
ATOM   1007  CD1 PHE A 126      -5.364  28.231   8.525  1.00150.11           C  
ATOM   1008  CD2 PHE A 126      -5.354  26.579  10.224  1.00150.11           C  
ATOM   1009  CE1 PHE A 126      -5.004  27.280   7.598  1.00150.11           C  
ATOM   1010  CE2 PHE A 126      -4.994  25.624   9.301  1.00150.11           C  
ATOM   1011  CZ  PHE A 126      -4.817  25.975   7.984  1.00150.11           C  
ATOM   1012  C   PHE A 126      -7.911  29.682  12.067  1.00150.11           C  
ATOM   1013  O   PHE A 126      -8.445  29.051  12.980  1.00150.11           O  
ATOM   1014  N   GLY A 127      -7.696  31.011  12.148  1.00 30.75           N  
ATOM   1015  CA  GLY A 127      -8.020  31.730  13.347  1.00 30.75           C  
ATOM   1016  C   GLY A 127      -7.020  31.361  14.407  1.00 30.75           C  
ATOM   1017  O   GLY A 127      -6.075  30.611  14.165  1.00 30.75           O  
ATOM   1018  N   ILE A 128      -7.235  31.873  15.638  1.00 45.28           N  
ATOM   1019  CA  ILE A 128      -6.344  31.634  16.741  1.00 45.28           C  
ATOM   1020  CB  ILE A 128      -6.756  32.371  17.983  1.00 45.28           C  
ATOM   1021  CG1 ILE A 128      -6.646  33.888  17.760  1.00 45.28           C  
ATOM   1022  CG2 ILE A 128      -5.913  31.847  19.159  1.00 45.28           C  
ATOM   1023  CD1 ILE A 128      -7.301  34.717  18.864  1.00 45.28           C  
ATOM   1024  C   ILE A 128      -6.319  30.173  17.070  1.00 45.28           C  
ATOM   1025  O   ILE A 128      -5.252  29.596  17.274  1.00 45.28           O  
ATOM   1026  N   ASP A 129      -7.502  29.531  17.123  1.00 31.79           N  
ATOM   1027  CA  ASP A 129      -7.584  28.148  17.502  1.00 31.79           C  
ATOM   1028  CB  ASP A 129      -9.039  27.649  17.578  1.00 31.79           C  
ATOM   1029  CG  ASP A 129      -9.718  28.376  18.729  1.00 31.79           C  
ATOM   1030  OD1 ASP A 129      -9.029  28.642  19.750  1.00 31.79           O  
ATOM   1031  OD2 ASP A 129     -10.932  28.686  18.597  1.00 31.79           O1-
ATOM   1032  C   ASP A 129      -6.876  27.307  16.488  1.00 31.79           C  
ATOM   1033  O   ASP A 129      -6.155  26.376  16.842  1.00 31.79           O  
ATOM   1034  N   GLY A 130      -7.062  27.622  15.192  1.00 20.29           N  
ATOM   1035  CA  GLY A 130      -6.481  26.834  14.141  1.00 20.29           C  
ATOM   1036  C   GLY A 130      -4.988  26.906  14.209  1.00 20.29           C  
ATOM   1037  O   GLY A 130      -4.304  25.907  13.995  1.00 20.29           O  
ATOM   1038  N   ILE A 131      -4.441  28.106  14.473  1.00 95.46           N  
ATOM   1039  CA  ILE A 131      -3.016  28.279  14.525  1.00 95.46           C  
ATOM   1040  CB  ILE A 131      -2.612  29.718  14.672  1.00 95.46           C  
ATOM   1041  CG1 ILE A 131      -3.057  30.518  13.437  1.00 95.46           C  
ATOM   1042  CG2 ILE A 131      -1.095  29.771  14.916  1.00 95.46           C  
ATOM   1043  CD1 ILE A 131      -2.433  30.008  12.138  1.00 95.46           C  
ATOM   1044  C   ILE A 131      -2.459  27.519  15.686  1.00 95.46           C  
ATOM   1045  O   ILE A 131      -1.437  26.843  15.567  1.00 95.46           O  
ATOM   1046  N   ARG A 132      -3.123  27.610  16.851  1.00 44.16           N  
ATOM   1047  CA  ARG A 132      -2.633  26.959  18.030  1.00 44.16           C  
ATOM   1048  CB  ARG A 132      -3.481  27.241  19.281  1.00 44.16           C  
ATOM   1049  CG  ARG A 132      -3.341  28.675  19.798  1.00 44.16           C  
ATOM   1050  CD  ARG A 132      -3.942  28.889  21.190  1.00 44.16           C  
ATOM   1051  NE  ARG A 132      -3.649  30.294  21.587  1.00 44.16           N  
ATOM   1052  CZ  ARG A 132      -2.440  30.597  22.143  1.00 44.16           C  
ATOM   1053  NH1 ARG A 132      -1.504  29.618  22.310  1.00 44.16           N1+
ATOM   1054  NH2 ARG A 132      -2.163  31.877  22.528  1.00 44.16           N  
ATOM   1055  C   ARG A 132      -2.615  25.482  17.812  1.00 44.16           C  
ATOM   1056  O   ARG A 132      -1.681  24.813  18.240  1.00 44.16           O  
ATOM   1057  N   ASN A 133      -3.646  24.913  17.164  1.00 48.16           N  
ATOM   1058  CA  ASN A 133      -3.625  23.494  16.949  1.00 48.16           C  
ATOM   1059  CB  ASN A 133      -4.943  22.930  16.397  1.00 48.16           C  
ATOM   1060  CG  ASN A 133      -5.888  22.765  17.579  1.00 48.16           C  
ATOM   1061  OD1 ASN A 133      -6.301  21.653  17.907  1.00 48.16           O  
ATOM   1062  ND2 ASN A 133      -6.223  23.897  18.256  1.00 48.16           N  
ATOM   1063  C   ASN A 133      -2.521  23.146  16.000  1.00 48.16           C  
ATOM   1064  O   ASN A 133      -1.842  22.136  16.175  1.00 48.16           O  
ATOM   1065  N   LEU A 134      -2.297  23.982  14.969  1.00 52.12           N  
ATOM   1066  CA  LEU A 134      -1.297  23.649  13.999  1.00 52.12           C  
ATOM   1067  CB  LEU A 134      -1.205  24.687  12.867  1.00 52.12           C  
ATOM   1068  CG  LEU A 134      -0.138  24.364  11.802  1.00 52.12           C  
ATOM   1069  CD1 LEU A 134      -0.412  23.016  11.119  1.00 52.12           C  
ATOM   1070  CD2 LEU A 134      -0.006  25.518  10.790  1.00 52.12           C  
ATOM   1071  C   LEU A 134       0.044  23.579  14.683  1.00 52.12           C  
ATOM   1072  O   LEU A 134       0.798  22.627  14.490  1.00 52.12           O  
ATOM   1073  N   LEU A 135       0.365  24.604  15.496  1.00 64.11           N  
ATOM   1074  CA  LEU A 135       1.594  24.723  16.232  1.00 64.11           C  
ATOM   1075  CB  LEU A 135       1.782  26.119  16.850  1.00 64.11           C  
ATOM   1076  CG  LEU A 135       1.964  27.237  15.807  1.00 64.11           C  
ATOM   1077  CD1 LEU A 135       2.152  28.603  16.484  1.00 64.11           C  
ATOM   1078  CD2 LEU A 135       3.099  26.905  14.828  1.00 64.11           C  
ATOM   1079  C   LEU A 135       1.645  23.741  17.358  1.00 64.11           C  
ATOM   1080  O   LEU A 135       2.716  23.264  17.734  1.00 64.11           O  
ATOM   1081  N   GLN A 136       0.475  23.405  17.919  1.00154.20           N  
ATOM   1082  CA  GLN A 136       0.385  22.573  19.082  1.00154.20           C  
ATOM   1083  CB  GLN A 136       1.167  21.261  18.913  1.00154.20           C  
ATOM   1084  CG  GLN A 136       0.936  20.268  20.044  1.00154.20           C  
ATOM   1085  CD  GLN A 136      -0.508  19.792  19.965  1.00154.20           C  
ATOM   1086  OE1 GLN A 136      -0.979  19.068  20.842  1.00154.20           O  
ATOM   1087  NE2 GLN A 136      -1.237  20.214  18.895  1.00154.20           N  
ATOM   1088  C   GLN A 136       0.912  23.309  20.284  1.00154.20           C  
ATOM   1089  O   GLN A 136       1.510  22.707  21.175  1.00154.20           O  
ATOM   1090  N   VAL A 137       0.714  24.649  20.325  1.00 73.03           N  
ATOM   1091  CA  VAL A 137       1.043  25.444  21.483  1.00 73.03           C  
ATOM   1092  CB  VAL A 137       1.916  26.620  21.152  1.00 73.03           C  
ATOM   1093  CG1 VAL A 137       2.164  27.435  22.431  1.00 73.03           C  
ATOM   1094  CG2 VAL A 137       3.198  26.099  20.480  1.00 73.03           C  
ATOM   1095  C   VAL A 137      -0.271  25.980  21.972  1.00 73.03           C  
ATOM   1096  O   VAL A 137      -0.849  26.882  21.368  1.00 73.03           O  
ATOM   1097  N   HIS A 138      -0.814  25.373  23.047  1.00108.81           N  
ATOM   1098  CA  HIS A 138      -2.119  25.729  23.523  1.00108.81           C  
ATOM   1099  ND1 HIS A 138      -3.626  23.220  22.275  1.00108.81           N  
ATOM   1100  CG  HIS A 138      -2.777  23.355  23.352  1.00108.81           C  
ATOM   1101  CB  HIS A 138      -2.761  24.547  24.263  1.00108.81           C  
ATOM   1102  NE2 HIS A 138      -2.316  21.426  22.275  1.00108.81           N  
ATOM   1103  CD2 HIS A 138      -1.986  22.248  23.339  1.00108.81           C  
ATOM   1104  CE1 HIS A 138      -3.306  22.052  21.666  1.00108.81           C  
ATOM   1105  C   HIS A 138      -2.238  26.989  24.354  1.00108.81           C  
ATOM   1106  O   HIS A 138      -3.095  27.820  24.071  1.00108.81           O  
ATOM   1107  N   ASP A 139      -1.468  27.125  25.459  1.00 92.48           N  
ATOM   1108  CA  ASP A 139      -1.649  28.254  26.350  1.00 92.48           C  
ATOM   1109  CB  ASP A 139      -1.309  27.915  27.808  1.00 92.48           C  
ATOM   1110  CG  ASP A 139      -1.832  29.062  28.665  1.00 92.48           C  
ATOM   1111  OD1 ASP A 139      -2.662  29.855  28.145  1.00 92.48           O  
ATOM   1112  OD2 ASP A 139      -1.404  29.166  29.845  1.00 92.48           O1-
ATOM   1113  C   ASP A 139      -0.903  29.532  26.058  1.00 92.48           C  
ATOM   1114  O   ASP A 139      -1.492  30.607  25.954  1.00 92.48           O  
ATOM   1115  N   ARG A 140       0.432  29.421  25.899  1.00130.69           N  
ATOM   1116  CA  ARG A 140       1.357  30.526  25.884  1.00130.69           C  
ATOM   1117  CB  ARG A 140       2.818  30.058  25.997  1.00130.69           C  
ATOM   1118  CG  ARG A 140       3.191  29.086  24.875  1.00130.69           C  
ATOM   1119  CD  ARG A 140       4.622  28.552  24.933  1.00130.69           C  
ATOM   1120  NE  ARG A 140       5.526  29.561  24.313  1.00130.69           N  
ATOM   1121  CZ  ARG A 140       5.673  29.584  22.955  1.00130.69           C  
ATOM   1122  NH1 ARG A 140       4.874  28.810  22.167  1.00130.69           N1+
ATOM   1123  NH2 ARG A 140       6.611  30.381  22.370  1.00130.69           N  
ATOM   1124  C   ARG A 140       1.257  31.344  24.639  1.00130.69           C  
ATOM   1125  O   ARG A 140       0.729  30.921  23.612  1.00130.69           O  
ATOM   1126  N   PRO A 141       1.764  32.549  24.761  1.00 76.60           N  
ATOM   1127  CA  PRO A 141       1.819  33.442  23.640  1.00 76.60           C  
ATOM   1128  CD  PRO A 141       1.691  33.263  26.025  1.00 76.60           C  
ATOM   1129  CB  PRO A 141       2.208  34.802  24.213  1.00 76.60           C  
ATOM   1130  CG  PRO A 141       1.663  34.756  25.653  1.00 76.60           C  
ATOM   1131  C   PRO A 141       2.812  32.870  22.681  1.00 76.60           C  
ATOM   1132  O   PRO A 141       3.713  32.156  23.117  1.00 76.60           O  
ATOM   1133  N   LEU A 142       2.650  33.145  21.374  1.00 63.43           N  
ATOM   1134  CA  LEU A 142       3.517  32.597  20.371  1.00 63.43           C  
ATOM   1135  CB  LEU A 142       2.851  32.514  18.988  1.00 63.43           C  
ATOM   1136  CG  LEU A 142       1.578  31.644  18.978  1.00 63.43           C  
ATOM   1137  CD1 LEU A 142       0.955  31.582  17.574  1.00 63.43           C  
ATOM   1138  CD2 LEU A 142       1.835  30.255  19.585  1.00 63.43           C  
ATOM   1139  C   LEU A 142       4.730  33.469  20.240  1.00 63.43           C  
ATOM   1140  O   LEU A 142       4.735  34.616  20.687  1.00 63.43           O  
ATOM   1141  N   LEU A 143       5.813  32.930  19.637  1.00125.29           N  
ATOM   1142  CA  LEU A 143       7.024  33.693  19.476  1.00125.29           C  
ATOM   1143  CB  LEU A 143       8.212  33.040  20.213  1.00125.29           C  
ATOM   1144  CG  LEU A 143       9.475  33.914  20.389  1.00125.29           C  
ATOM   1145  CD1 LEU A 143      10.020  34.448  19.060  1.00125.29           C  
ATOM   1146  CD2 LEU A 143       9.259  35.007  21.442  1.00125.29           C  
ATOM   1147  C   LEU A 143       7.367  33.702  18.010  1.00125.29           C  
ATOM   1148  O   LEU A 143       7.392  32.654  17.367  1.00125.29           O  
ATOM   1149  N   MET A 144       7.653  34.897  17.440  1.00 50.88           N  
ATOM   1150  CA  MET A 144       7.995  34.993  16.044  1.00 50.88           C  
ATOM   1151  CB  MET A 144       6.905  35.662  15.191  1.00 50.88           C  
ATOM   1152  CG  MET A 144       7.265  35.766  13.707  1.00 50.88           C  
ATOM   1153  SD  MET A 144       5.946  36.444  12.655  1.00 50.88           S  
ATOM   1154  CE  MET A 144       5.915  38.087  13.430  1.00 50.88           C  
ATOM   1155  C   MET A 144       9.235  35.825  15.912  1.00 50.88           C  
ATOM   1156  O   MET A 144       9.523  36.673  16.754  1.00 50.88           O  
ATOM   1157  N   SER A 145      10.005  35.580  14.830  1.00 97.36           N  
ATOM   1158  CA  SER A 145      11.246  36.259  14.590  1.00 97.36           C  
ATOM   1159  CB  SER A 145      12.435  35.407  15.066  1.00 97.36           C  
ATOM   1160  OG  SER A 145      13.663  36.070  14.828  1.00 97.36           O  
ATOM   1161  C   SER A 145      11.380  36.440  13.102  1.00 97.36           C  
ATOM   1162  O   SER A 145      10.597  35.889  12.329  1.00 97.36           O  
ATOM   1163  N   ILE A 146      12.378  37.236  12.654  1.00 57.06           N  
ATOM   1164  CA  ILE A 146      12.521  37.474  11.242  1.00 57.06           C  
ATOM   1165  CB  ILE A 146      12.095  38.858  10.843  1.00 57.06           C  
ATOM   1166  CG1 ILE A 146      10.626  39.090  11.229  1.00 57.06           C  
ATOM   1167  CG2 ILE A 146      12.350  39.034   9.337  1.00 57.06           C  
ATOM   1168  CD1 ILE A 146      10.193  40.551  11.115  1.00 57.06           C  
ATOM   1169  C   ILE A 146      13.962  37.312  10.835  1.00 57.06           C  
ATOM   1170  O   ILE A 146      14.878  37.542  11.620  1.00 57.06           O  
ATOM   1171  N   PHE A 147      14.190  36.900   9.567  1.00 70.11           N  
ATOM   1172  CA  PHE A 147      15.518  36.749   9.032  1.00 70.11           C  
ATOM   1173  CB  PHE A 147      15.558  36.185   7.596  1.00 70.11           C  
ATOM   1174  CG  PHE A 147      15.094  34.768   7.572  1.00 70.11           C  
ATOM   1175  CD1 PHE A 147      15.930  33.750   7.969  1.00 70.11           C  
ATOM   1176  CD2 PHE A 147      13.831  34.451   7.126  1.00 70.11           C  
ATOM   1177  CE1 PHE A 147      15.507  32.442   7.941  1.00 70.11           C  
ATOM   1178  CE2 PHE A 147      13.403  33.145   7.095  1.00 70.11           C  
ATOM   1179  CZ  PHE A 147      14.241  32.136   7.505  1.00 70.11           C  
ATOM   1180  C   PHE A 147      16.106  38.122   8.934  1.00 70.11           C  
ATOM   1181  O   PHE A 147      15.384  39.101   8.755  1.00 70.11           O  
ATOM   1182  N   LYS A 148      17.441  38.240   9.085  1.00 71.77           N  
ATOM   1183  CA  LYS A 148      18.025  39.545   8.971  1.00 71.77           C  
ATOM   1184  CB  LYS A 148      18.645  40.044  10.289  1.00 71.77           C  
ATOM   1185  CG  LYS A 148      19.129  41.496  10.247  1.00 71.77           C  
ATOM   1186  CD  LYS A 148      19.424  42.080  11.632  1.00 71.77           C  
ATOM   1187  CE  LYS A 148      20.603  41.411  12.341  1.00 71.77           C  
ATOM   1188  NZ  LYS A 148      20.859  42.077  13.637  1.00 71.77           N1+
ATOM   1189  C   LYS A 148      19.114  39.498   7.937  1.00 71.77           C  
ATOM   1190  O   LYS A 148      20.005  38.651   7.999  1.00 71.77           O  
ATOM   1191  N   GLY A 149      19.061  40.421   6.952  1.00 31.00           N  
ATOM   1192  CA  GLY A 149      20.091  40.547   5.950  1.00 31.00           C  
ATOM   1193  C   GLY A 149      20.020  39.466   4.904  1.00 31.00           C  
ATOM   1194  O   GLY A 149      21.055  38.981   4.449  1.00 31.00           O  
ATOM   1195  N   MET A 150      18.801  39.058   4.493  1.00 59.71           N  
ATOM   1196  CA  MET A 150      18.601  38.021   3.512  1.00 59.71           C  
ATOM   1197  CB  MET A 150      17.114  37.657   3.345  1.00 59.71           C  
ATOM   1198  CG  MET A 150      16.460  37.103   4.612  1.00 59.71           C  
ATOM   1199  SD  MET A 150      14.671  36.793   4.468  1.00 59.71           S  
ATOM   1200  CE  MET A 150      14.814  35.251   3.521  1.00 59.71           C  
ATOM   1201  C   MET A 150      19.083  38.442   2.152  1.00 59.71           C  
ATOM   1202  O   MET A 150      19.651  37.639   1.414  1.00 59.71           O  
ATOM   1203  N   ILE A 151      18.871  39.719   1.782  1.00121.21           N  
ATOM   1204  CA  ILE A 151      19.167  40.161   0.447  1.00121.21           C  
ATOM   1205  CB  ILE A 151      18.833  41.610   0.231  1.00121.21           C  
ATOM   1206  CG1 ILE A 151      17.349  41.873   0.552  1.00121.21           C  
ATOM   1207  CG2 ILE A 151      19.220  41.972  -1.213  1.00121.21           C  
ATOM   1208  CD1 ILE A 151      16.380  41.053  -0.300  1.00121.21           C  
ATOM   1209  C   ILE A 151      20.622  39.975   0.148  1.00121.21           C  
ATOM   1210  O   ILE A 151      21.493  40.380   0.918  1.00121.21           O  
ATOM   1211  N   GLY A 152      20.909  39.329  -1.002  1.00 28.84           N  
ATOM   1212  CA  GLY A 152      22.259  39.151  -1.458  1.00 28.84           C  
ATOM   1213  C   GLY A 152      22.857  37.918  -0.851  1.00 28.84           C  
ATOM   1214  O   GLY A 152      24.012  37.593  -1.125  1.00 28.84           O  
ATOM   1215  N   ARG A 153      22.091  37.180  -0.028  1.00143.40           N  
ATOM   1216  CA  ARG A 153      22.653  36.011   0.597  1.00143.40           C  
ATOM   1217  CB  ARG A 153      22.347  35.910   2.099  1.00143.40           C  
ATOM   1218  CG  ARG A 153      23.032  36.990   2.933  1.00143.40           C  
ATOM   1219  CD  ARG A 153      24.554  36.887   2.899  1.00143.40           C  
ATOM   1220  NE  ARG A 153      25.074  37.672   4.050  1.00143.40           N  
ATOM   1221  CZ  ARG A 153      26.045  37.134   4.845  1.00143.40           C  
ATOM   1222  NH1 ARG A 153      26.560  35.903   4.555  1.00143.40           N1+
ATOM   1223  NH2 ARG A 153      26.499  37.822   5.932  1.00143.40           N  
ATOM   1224  C   ARG A 153      22.059  34.796  -0.047  1.00143.40           C  
ATOM   1225  O   ARG A 153      20.965  34.848  -0.604  1.00143.40           O  
ATOM   1226  N   ASN A 154      22.792  33.664   0.008  1.00 49.83           N  
ATOM   1227  CA  ASN A 154      22.361  32.443  -0.617  1.00 49.83           C  
ATOM   1228  CB  ASN A 154      23.511  31.537  -1.104  1.00 49.83           C  
ATOM   1229  CG  ASN A 154      24.296  31.030   0.095  1.00 49.83           C  
ATOM   1230  OD1 ASN A 154      24.075  31.461   1.226  1.00 49.83           O  
ATOM   1231  ND2 ASN A 154      25.250  30.093  -0.155  1.00 49.83           N  
ATOM   1232  C   ASN A 154      21.496  31.644   0.312  1.00 49.83           C  
ATOM   1233  O   ASN A 154      21.222  32.036   1.444  1.00 49.83           O  
ATOM   1234  N   ILE A 155      21.034  30.480  -0.187  1.00 79.81           N  
ATOM   1235  CA  ILE A 155      20.143  29.601   0.515  1.00 79.81           C  
ATOM   1236  CB  ILE A 155      19.715  28.416  -0.305  1.00 79.81           C  
ATOM   1237  CG1 ILE A 155      18.524  27.705   0.362  1.00 79.81           C  
ATOM   1238  CG2 ILE A 155      20.939  27.512  -0.523  1.00 79.81           C  
ATOM   1239  CD1 ILE A 155      17.238  28.533   0.359  1.00 79.81           C  
ATOM   1240  C   ILE A 155      20.798  29.092   1.762  1.00 79.81           C  
ATOM   1241  O   ILE A 155      20.144  28.947   2.794  1.00 79.81           O  
ATOM   1242  N   GLY A 156      22.111  28.803   1.703  1.00 21.54           N  
ATOM   1243  CA  GLY A 156      22.788  28.246   2.839  1.00 21.54           C  
ATOM   1244  C   GLY A 156      22.672  29.194   3.991  1.00 21.54           C  
ATOM   1245  O   GLY A 156      22.511  28.775   5.136  1.00 21.54           O  
ATOM   1246  N   TYR A 157      22.769  30.505   3.711  1.00 51.05           N  
ATOM   1247  CA  TYR A 157      22.715  31.504   4.739  1.00 51.05           C  
ATOM   1248  CB  TYR A 157      22.954  32.917   4.172  1.00 51.05           C  
ATOM   1249  CG  TYR A 157      23.050  33.892   5.294  1.00 51.05           C  
ATOM   1250  CD1 TYR A 157      24.221  34.024   6.004  1.00 51.05           C  
ATOM   1251  CD2 TYR A 157      21.976  34.682   5.627  1.00 51.05           C  
ATOM   1252  CE1 TYR A 157      24.318  34.924   7.039  1.00 51.05           C  
ATOM   1253  CE2 TYR A 157      22.067  35.584   6.659  1.00 51.05           C  
ATOM   1254  CZ  TYR A 157      23.237  35.706   7.369  1.00 51.05           C  
ATOM   1255  OH  TYR A 157      23.329  36.632   8.429  1.00 51.05           O  
ATOM   1256  C   TYR A 157      21.358  31.457   5.378  1.00 51.05           C  
ATOM   1257  O   TYR A 157      21.232  31.530   6.599  1.00 51.05           O  
ATOM   1258  N   LEU A 158      20.298  31.320   4.559  1.00 95.51           N  
ATOM   1259  CA  LEU A 158      18.951  31.302   5.059  1.00 95.51           C  
ATOM   1260  CB  LEU A 158      17.922  31.260   3.899  1.00 95.51           C  
ATOM   1261  CG  LEU A 158      16.423  31.393   4.267  1.00 95.51           C  
ATOM   1262  CD1 LEU A 158      15.552  31.436   2.999  1.00 95.51           C  
ATOM   1263  CD2 LEU A 158      15.937  30.293   5.224  1.00 95.51           C  
ATOM   1264  C   LEU A 158      18.777  30.098   5.939  1.00 95.51           C  
ATOM   1265  O   LEU A 158      18.190  30.189   7.018  1.00 95.51           O  
ATOM   1266  N   LYS A 159      19.309  28.938   5.515  1.00 43.34           N  
ATOM   1267  CA  LYS A 159      19.119  27.719   6.250  1.00 43.34           C  
ATOM   1268  CB  LYS A 159      19.803  26.522   5.570  1.00 43.34           C  
ATOM   1269  CG  LYS A 159      19.252  26.229   4.172  1.00 43.34           C  
ATOM   1270  CD  LYS A 159      20.158  25.326   3.333  1.00 43.34           C  
ATOM   1271  CE  LYS A 159      19.715  25.201   1.875  1.00 43.34           C  
ATOM   1272  NZ  LYS A 159      20.738  24.473   1.095  1.00 43.34           N1+
ATOM   1273  C   LYS A 159      19.711  27.856   7.619  1.00 43.34           C  
ATOM   1274  O   LYS A 159      19.107  27.431   8.603  1.00 43.34           O  
ATOM   1275  N   THR A 160      20.911  28.456   7.720  1.00 98.84           N  
ATOM   1276  CA  THR A 160      21.571  28.557   8.991  1.00 98.84           C  
ATOM   1277  CB  THR A 160      22.976  29.088   8.895  1.00 98.84           C  
ATOM   1278  OG1 THR A 160      23.643  28.916  10.136  1.00 98.84           O  
ATOM   1279  CG2 THR A 160      22.946  30.576   8.516  1.00 98.84           C  
ATOM   1280  C   THR A 160      20.787  29.433   9.927  1.00 98.84           C  
ATOM   1281  O   THR A 160      20.620  29.095  11.098  1.00 98.84           O  
ATOM   1282  N   GLN A 161      20.284  30.586   9.444  1.00 57.62           N  
ATOM   1283  CA  GLN A 161      19.564  31.465  10.320  1.00 57.62           C  
ATOM   1284  CB  GLN A 161      19.200  32.828   9.706  1.00 57.62           C  
ATOM   1285  CG  GLN A 161      20.400  33.763   9.552  1.00 57.62           C  
ATOM   1286  CD  GLN A 161      19.863  35.162   9.299  1.00 57.62           C  
ATOM   1287  OE1 GLN A 161      20.615  36.134   9.256  1.00 57.62           O  
ATOM   1288  NE2 GLN A 161      18.517  35.271   9.143  1.00 57.62           N  
ATOM   1289  C   GLN A 161      18.298  30.806  10.754  1.00 57.62           C  
ATOM   1290  O   GLN A 161      17.887  30.937  11.906  1.00 57.62           O  
ATOM   1291  N   LEU A 162      17.642  30.074   9.837  1.00 40.31           N  
ATOM   1292  CA  LEU A 162      16.401  29.443  10.172  1.00 40.31           C  
ATOM   1293  CB  LEU A 162      15.766  28.700   8.983  1.00 40.31           C  
ATOM   1294  CG  LEU A 162      14.428  28.014   9.322  1.00 40.31           C  
ATOM   1295  CD1 LEU A 162      13.352  29.043   9.707  1.00 40.31           C  
ATOM   1296  CD2 LEU A 162      13.973  27.079   8.189  1.00 40.31           C  
ATOM   1297  C   LEU A 162      16.649  28.437  11.256  1.00 40.31           C  
ATOM   1298  O   LEU A 162      15.883  28.357  12.216  1.00 40.31           O  
ATOM   1299  N   ARG A 163      17.741  27.652  11.148  1.00 82.56           N  
ATOM   1300  CA  ARG A 163      17.979  26.634  12.132  1.00 82.56           C  
ATOM   1301  CB  ARG A 163      19.194  25.732  11.849  1.00 82.56           C  
ATOM   1302  CG  ARG A 163      19.368  24.680  12.951  1.00 82.56           C  
ATOM   1303  CD  ARG A 163      20.543  23.718  12.775  1.00 82.56           C  
ATOM   1304  NE  ARG A 163      20.581  22.865  13.998  1.00 82.56           N  
ATOM   1305  CZ  ARG A 163      20.777  21.518  13.910  1.00 82.56           C  
ATOM   1306  NH1 ARG A 163      20.935  20.922  12.693  1.00 82.56           N1+
ATOM   1307  NH2 ARG A 163      20.811  20.765  15.048  1.00 82.56           N  
ATOM   1308  C   ARG A 163      18.201  27.248  13.482  1.00 82.56           C  
ATOM   1309  O   ARG A 163      17.695  26.746  14.483  1.00 82.56           O  
ATOM   1310  N   ASP A 164      18.964  28.355  13.548  1.00 40.37           N  
ATOM   1311  CA  ASP A 164      19.293  28.958  14.811  1.00 40.37           C  
ATOM   1312  CB  ASP A 164      20.245  30.149  14.659  1.00 40.37           C  
ATOM   1313  CG  ASP A 164      21.580  29.604  14.176  1.00 40.37           C  
ATOM   1314  OD1 ASP A 164      21.659  28.383  13.876  1.00 40.37           O  
ATOM   1315  OD2 ASP A 164      22.542  30.411  14.099  1.00 40.37           O1-
ATOM   1316  C   ASP A 164      18.055  29.460  15.484  1.00 40.37           C  
ATOM   1317  O   ASP A 164      17.900  29.329  16.697  1.00 40.37           O  
ATOM   1318  N   GLN A 165      17.142  30.071  14.710  1.00 50.05           N  
ATOM   1319  CA  GLN A 165      15.946  30.622  15.281  1.00 50.05           C  
ATOM   1320  CB  GLN A 165      15.150  31.449  14.255  1.00 50.05           C  
ATOM   1321  CG  GLN A 165      15.971  32.636  13.735  1.00 50.05           C  
ATOM   1322  CD  GLN A 165      15.149  33.423  12.727  1.00 50.05           C  
ATOM   1323  OE1 GLN A 165      14.231  34.154  13.095  1.00 50.05           O  
ATOM   1324  NE2 GLN A 165      15.490  33.279  11.418  1.00 50.05           N  
ATOM   1325  C   GLN A 165      15.090  29.509  15.822  1.00 50.05           C  
ATOM   1326  O   GLN A 165      14.502  29.639  16.894  1.00 50.05           O  
ATOM   1327  N   ALA A 166      14.995  28.381  15.090  1.00 33.22           N  
ATOM   1328  CA  ALA A 166      14.186  27.270  15.521  1.00 33.22           C  
ATOM   1329  CB  ALA A 166      14.118  26.141  14.478  1.00 33.22           C  
ATOM   1330  C   ALA A 166      14.751  26.681  16.781  1.00 33.22           C  
ATOM   1331  O   ALA A 166      14.021  26.392  17.728  1.00 33.22           O  
ATOM   1332  N   ILE A 167      16.085  26.514  16.831  1.00115.21           N  
ATOM   1333  CA  ILE A 167      16.754  25.942  17.965  1.00115.21           C  
ATOM   1334  CB  ILE A 167      18.249  25.964  17.816  1.00115.21           C  
ATOM   1335  CG1 ILE A 167      18.681  25.189  16.562  1.00115.21           C  
ATOM   1336  CG2 ILE A 167      18.868  25.436  19.121  1.00115.21           C  
ATOM   1337  CD1 ILE A 167      18.293  23.718  16.579  1.00115.21           C  
ATOM   1338  C   ILE A 167      16.448  26.840  19.122  1.00115.21           C  
ATOM   1339  O   ILE A 167      16.249  26.392  20.250  1.00115.21           O  
ATOM   1340  N   GLY A 168      16.405  28.152  18.840  1.00 45.11           N  
ATOM   1341  CA  GLY A 168      16.168  29.194  19.796  1.00 45.11           C  
ATOM   1342  C   GLY A 168      14.821  29.012  20.430  1.00 45.11           C  
ATOM   1343  O   GLY A 168      14.606  29.471  21.551  1.00 45.11           O  
ATOM   1344  N   GLY A 169      13.856  28.388  19.721  1.00 41.17           N  
ATOM   1345  CA  GLY A 169      12.569  28.188  20.333  1.00 41.17           C  
ATOM   1346  C   GLY A 169      11.506  29.042  19.696  1.00 41.17           C  
ATOM   1347  O   GLY A 169      10.387  29.100  20.205  1.00 41.17           O  
ATOM   1348  N   VAL A 170      11.809  29.729  18.575  1.00 52.70           N  
ATOM   1349  CA  VAL A 170      10.817  30.556  17.926  1.00 52.70           C  
ATOM   1350  CB  VAL A 170      11.405  31.503  16.912  1.00 52.70           C  
ATOM   1351  CG1 VAL A 170      10.268  32.262  16.206  1.00 52.70           C  
ATOM   1352  CG2 VAL A 170      12.406  32.423  17.631  1.00 52.70           C  
ATOM   1353  C   VAL A 170       9.799  29.683  17.234  1.00 52.70           C  
ATOM   1354  O   VAL A 170      10.137  28.672  16.623  1.00 52.70           O  
ATOM   1355  N   ASP A 171       8.500  30.032  17.384  1.00 68.93           N  
ATOM   1356  CA  ASP A 171       7.394  29.323  16.787  1.00 68.93           C  
ATOM   1357  CB  ASP A 171       6.052  29.730  17.412  1.00 68.93           C  
ATOM   1358  CG  ASP A 171       6.090  29.305  18.871  1.00 68.93           C  
ATOM   1359  OD1 ASP A 171       6.759  28.284  19.181  1.00 68.93           O  
ATOM   1360  OD2 ASP A 171       5.456  30.010  19.700  1.00 68.93           O1-
ATOM   1361  C   ASP A 171       7.281  29.582  15.312  1.00 68.93           C  
ATOM   1362  O   ASP A 171       6.997  28.667  14.538  1.00 68.93           O  
ATOM   1363  N   ILE A 172       7.456  30.852  14.882  1.00 54.59           N  
ATOM   1364  CA  ILE A 172       7.292  31.165  13.486  1.00 54.59           C  
ATOM   1365  CB  ILE A 172       5.981  31.845  13.192  1.00 54.59           C  
ATOM   1366  CG1 ILE A 172       4.803  30.938  13.586  1.00 54.59           C  
ATOM   1367  CG2 ILE A 172       5.968  32.253  11.709  1.00 54.59           C  
ATOM   1368  CD1 ILE A 172       3.451  31.653  13.591  1.00 54.59           C  
ATOM   1369  C   ILE A 172       8.376  32.101  13.044  1.00 54.59           C  
ATOM   1370  O   ILE A 172       8.682  33.086  13.716  1.00 54.59           O  
ATOM   1371  N   VAL A 173       8.990  31.812  11.877  1.00 41.88           N  
ATOM   1372  CA  VAL A 173       9.986  32.692  11.335  1.00 41.88           C  
ATOM   1373  CB  VAL A 173      11.300  32.027  11.054  1.00 41.88           C  
ATOM   1374  CG1 VAL A 173      12.223  33.050  10.372  1.00 41.88           C  
ATOM   1375  CG2 VAL A 173      11.859  31.475  12.375  1.00 41.88           C  
ATOM   1376  C   VAL A 173       9.440  33.184  10.032  1.00 41.88           C  
ATOM   1377  O   VAL A 173       8.872  32.414   9.257  1.00 41.88           O  
ATOM   1378  N   LYS A 174       9.586  34.495   9.756  1.00154.50           N  
ATOM   1379  CA  LYS A 174       9.028  35.001   8.539  1.00154.50           C  
ATOM   1380  CB  LYS A 174       7.818  35.931   8.767  1.00154.50           C  
ATOM   1381  CG  LYS A 174       8.062  37.122   9.696  1.00154.50           C  
ATOM   1382  CD  LYS A 174       8.693  38.336   9.023  1.00154.50           C  
ATOM   1383  CE  LYS A 174       7.665  39.231   8.325  1.00154.50           C  
ATOM   1384  NZ  LYS A 174       8.342  40.406   7.737  1.00154.50           N1+
ATOM   1385  C   LYS A 174      10.092  35.669   7.722  1.00154.50           C  
ATOM   1386  O   LYS A 174      11.123  36.101   8.235  1.00154.50           O  
ATOM   1387  N   ASP A 175       9.855  35.742   6.398  1.00 68.84           N  
ATOM   1388  CA  ASP A 175      10.790  36.302   5.464  1.00 68.84           C  
ATOM   1389  CB  ASP A 175      10.340  36.192   3.997  1.00 68.84           C  
ATOM   1390  CG  ASP A 175      10.546  34.767   3.528  1.00 68.84           C  
ATOM   1391  OD1 ASP A 175      11.670  34.246   3.751  1.00 68.84           O  
ATOM   1392  OD2 ASP A 175       9.591  34.179   2.955  1.00 68.84           O1-
ATOM   1393  C   ASP A 175      10.918  37.762   5.728  1.00 68.84           C  
ATOM   1394  O   ASP A 175      10.055  38.383   6.343  1.00 68.84           O  
ATOM   1395  N   ASP A 176      12.041  38.340   5.263  1.00 65.22           N  
ATOM   1396  CA  ASP A 176      12.254  39.747   5.391  1.00 65.22           C  
ATOM   1397  CB  ASP A 176      13.630  40.185   4.856  1.00 65.22           C  
ATOM   1398  CG  ASP A 176      13.873  41.660   5.155  1.00 65.22           C  
ATOM   1399  OD1 ASP A 176      13.024  42.286   5.843  1.00 65.22           O  
ATOM   1400  OD2 ASP A 176      14.927  42.180   4.700  1.00 65.22           O1-
ATOM   1401  C   ASP A 176      11.193  40.368   4.536  1.00 65.22           C  
ATOM   1402  O   ASP A 176      10.835  39.831   3.489  1.00 65.22           O  
ATOM   1403  N   GLU A 177      10.679  41.538   4.954  1.00119.14           N  
ATOM   1404  CA  GLU A 177       9.578  42.187   4.298  1.00119.14           C  
ATOM   1405  CB  GLU A 177       9.240  43.536   4.955  1.00119.14           C  
ATOM   1406  CG  GLU A 177       8.343  44.428   4.098  1.00119.14           C  
ATOM   1407  CD  GLU A 177       6.990  43.754   3.952  1.00119.14           C  
ATOM   1408  OE1 GLU A 177       6.825  42.632   4.500  1.00119.14           O  
ATOM   1409  OE2 GLU A 177       6.103  44.352   3.286  1.00119.14           O1-
ATOM   1410  C   GLU A 177       9.895  42.474   2.856  1.00119.14           C  
ATOM   1411  O   GLU A 177       9.041  42.349   1.982  1.00119.14           O  
ATOM   1412  N   ILE A 178      11.136  42.901   2.598  1.00231.92           N  
ATOM   1413  CA  ILE A 178      11.686  43.317   1.339  1.00231.92           C  
ATOM   1414  CB  ILE A 178      13.050  43.924   1.514  1.00231.92           C  
ATOM   1415  CG1 ILE A 178      13.011  45.033   2.576  1.00231.92           C  
ATOM   1416  CG2 ILE A 178      13.531  44.431   0.147  1.00231.92           C  
ATOM   1417  CD1 ILE A 178      12.076  46.186   2.225  1.00231.92           C  
ATOM   1418  C   ILE A 178      11.873  42.188   0.359  1.00231.92           C  
ATOM   1419  O   ILE A 178      11.944  42.431  -0.841  1.00231.92           O  
ATOM   1420  N   LEU A 179      12.071  40.941   0.827  1.00 91.16           N  
ATOM   1421  CA  LEU A 179      12.480  39.861  -0.040  1.00 91.16           C  
ATOM   1422  CB  LEU A 179      12.692  38.550   0.745  1.00 91.16           C  
ATOM   1423  CG  LEU A 179      13.200  37.362  -0.091  1.00 91.16           C  
ATOM   1424  CD1 LEU A 179      14.603  37.643  -0.653  1.00 91.16           C  
ATOM   1425  CD2 LEU A 179      13.139  36.049   0.709  1.00 91.16           C  
ATOM   1426  C   LEU A 179      11.503  39.587  -1.153  1.00 91.16           C  
ATOM   1427  O   LEU A 179      10.352  39.224  -0.924  1.00 91.16           O  
ATOM   1428  N   PHE A 180      11.988  39.703  -2.412  1.00 60.44           N  
ATOM   1429  CA  PHE A 180      11.198  39.452  -3.591  1.00 60.44           C  
ATOM   1430  CB  PHE A 180      11.138  40.630  -4.585  1.00 60.44           C  
ATOM   1431  CG  PHE A 180      10.397  41.758  -3.955  1.00 60.44           C  
ATOM   1432  CD1 PHE A 180       9.021  41.774  -3.918  1.00 60.44           C  
ATOM   1433  CD2 PHE A 180      11.088  42.815  -3.414  1.00 60.44           C  
ATOM   1434  CE1 PHE A 180       8.349  42.824  -3.338  1.00 60.44           C  
ATOM   1435  CE2 PHE A 180      10.423  43.869  -2.831  1.00 60.44           C  
ATOM   1436  CZ  PHE A 180       9.048  43.873  -2.792  1.00 60.44           C  
ATOM   1437  C   PHE A 180      11.850  38.320  -4.326  1.00 60.44           C  
ATOM   1438  O   PHE A 180      12.954  37.897  -3.985  1.00 60.44           O  
ATOM   1439  N   GLU A 181      11.171  37.784  -5.364  1.00 79.71           N  
ATOM   1440  CA  GLU A 181      11.723  36.668  -6.077  1.00 79.71           C  
ATOM   1441  CB  GLU A 181      10.825  36.161  -7.219  1.00 79.71           C  
ATOM   1442  CG  GLU A 181      11.277  34.823  -7.805  1.00 79.71           C  
ATOM   1443  CD  GLU A 181      11.014  33.735  -6.770  1.00 79.71           C  
ATOM   1444  OE1 GLU A 181      10.724  34.085  -5.595  1.00 79.71           O  
ATOM   1445  OE2 GLU A 181      11.104  32.535  -7.144  1.00 79.71           O1-
ATOM   1446  C   GLU A 181      13.042  37.081  -6.648  1.00 79.71           C  
ATOM   1447  O   GLU A 181      13.175  38.151  -7.241  1.00 79.71           O  
ATOM   1448  N   ASN A 182      14.066  36.224  -6.457  1.00 52.17           N  
ATOM   1449  CA  ASN A 182      15.390  36.516  -6.917  1.00 52.17           C  
ATOM   1450  CB  ASN A 182      16.241  37.246  -5.861  1.00 52.17           C  
ATOM   1451  CG  ASN A 182      16.301  36.380  -4.606  1.00 52.17           C  
ATOM   1452  OD1 ASN A 182      15.279  36.075  -3.993  1.00 52.17           O  
ATOM   1453  ND2 ASN A 182      17.535  35.973  -4.208  1.00 52.17           N  
ATOM   1454  C   ASN A 182      16.074  35.223  -7.243  1.00 52.17           C  
ATOM   1455  O   ASN A 182      15.578  34.141  -6.935  1.00 52.17           O  
ATOM   1456  N   ALA A 183      17.241  35.323  -7.904  1.00 38.95           N  
ATOM   1457  CA  ALA A 183      17.994  34.179  -8.329  1.00 38.95           C  
ATOM   1458  CB  ALA A 183      19.230  34.566  -9.158  1.00 38.95           C  
ATOM   1459  C   ALA A 183      18.482  33.387  -7.153  1.00 38.95           C  
ATOM   1460  O   ALA A 183      18.491  32.158  -7.198  1.00 38.95           O  
ATOM   1461  N   LEU A 184      18.955  34.067  -6.092  1.00107.35           N  
ATOM   1462  CA  LEU A 184      19.523  33.389  -4.957  1.00107.35           C  
ATOM   1463  CB  LEU A 184      20.230  34.354  -3.995  1.00107.35           C  
ATOM   1464  CG  LEU A 184      21.445  35.058  -4.625  1.00107.35           C  
ATOM   1465  CD1 LEU A 184      21.040  35.957  -5.805  1.00107.35           C  
ATOM   1466  CD2 LEU A 184      22.254  35.809  -3.561  1.00107.35           C  
ATOM   1467  C   LEU A 184      18.516  32.628  -4.143  1.00107.35           C  
ATOM   1468  O   LEU A 184      18.720  31.446  -3.866  1.00107.35           O  
ATOM   1469  N   THR A 185      17.404  33.275  -3.724  1.00153.64           N  
ATOM   1470  CA  THR A 185      16.489  32.553  -2.880  1.00153.64           C  
ATOM   1471  CB  THR A 185      16.275  33.184  -1.535  1.00153.64           C  
ATOM   1472  OG1 THR A 185      17.505  33.393  -0.866  1.00153.64           O  
ATOM   1473  CG2 THR A 185      15.402  32.229  -0.708  1.00153.64           C  
ATOM   1474  C   THR A 185      15.119  32.589  -3.487  1.00153.64           C  
ATOM   1475  O   THR A 185      14.248  33.283  -2.967  1.00153.64           O  
ATOM   1476  N   PRO A 186      14.866  31.840  -4.519  1.00 85.39           N  
ATOM   1477  CA  PRO A 186      13.581  31.786  -5.169  1.00 85.39           C  
ATOM   1478  CD  PRO A 186      15.813  30.873  -5.045  1.00 85.39           C  
ATOM   1479  CB  PRO A 186      13.797  30.896  -6.394  1.00 85.39           C  
ATOM   1480  CG  PRO A 186      14.976  29.990  -5.986  1.00 85.39           C  
ATOM   1481  C   PRO A 186      12.587  31.191  -4.209  1.00 85.39           C  
ATOM   1482  O   PRO A 186      13.001  30.504  -3.277  1.00 85.39           O  
ATOM   1483  N   LEU A 187      11.273  31.417  -4.430  1.00127.52           N  
ATOM   1484  CA  LEU A 187      10.270  31.031  -3.472  1.00127.52           C  
ATOM   1485  CB  LEU A 187       8.847  31.408  -3.937  1.00127.52           C  
ATOM   1486  CG  LEU A 187       7.724  31.391  -2.871  1.00127.52           C  
ATOM   1487  CD1 LEU A 187       6.366  31.685  -3.527  1.00127.52           C  
ATOM   1488  CD2 LEU A 187       7.686  30.122  -2.006  1.00127.52           C  
ATOM   1489  C   LEU A 187      10.295  29.548  -3.217  1.00127.52           C  
ATOM   1490  O   LEU A 187      10.417  29.126  -2.069  1.00127.52           O  
ATOM   1491  N   THR A 188      10.233  28.711  -4.270  1.00 49.16           N  
ATOM   1492  CA  THR A 188      10.146  27.287  -4.084  1.00 49.16           C  
ATOM   1493  CB  THR A 188      10.014  26.532  -5.377  1.00 49.16           C  
ATOM   1494  OG1 THR A 188      11.134  26.783  -6.212  1.00 49.16           O  
ATOM   1495  CG2 THR A 188       8.717  26.971  -6.080  1.00 49.16           C  
ATOM   1496  C   THR A 188      11.370  26.787  -3.385  1.00 49.16           C  
ATOM   1497  O   THR A 188      11.285  25.895  -2.544  1.00 49.16           O  
ATOM   1498  N   LYS A 189      12.548  27.331  -3.731  1.00 60.23           N  
ATOM   1499  CA  LYS A 189      13.764  26.873  -3.122  1.00 60.23           C  
ATOM   1500  CB  LYS A 189      15.020  27.532  -3.717  1.00 60.23           C  
ATOM   1501  CG  LYS A 189      16.322  27.018  -3.096  1.00 60.23           C  
ATOM   1502  CD  LYS A 189      17.578  27.419  -3.874  1.00 60.23           C  
ATOM   1503  CE  LYS A 189      17.738  26.687  -5.209  1.00 60.23           C  
ATOM   1504  NZ  LYS A 189      18.981  27.131  -5.879  1.00 60.23           N1+
ATOM   1505  C   LYS A 189      13.747  27.192  -1.658  1.00 60.23           C  
ATOM   1506  O   LYS A 189      14.107  26.352  -0.834  1.00 60.23           O  
ATOM   1507  N   ARG A 190      13.315  28.415  -1.287  1.00201.43           N  
ATOM   1508  CA  ARG A 190      13.359  28.764   0.102  1.00201.43           C  
ATOM   1509  CB  ARG A 190      12.996  30.224   0.418  1.00201.43           C  
ATOM   1510  CG  ARG A 190      11.567  30.622   0.081  1.00201.43           C  
ATOM   1511  CD  ARG A 190      11.257  32.066   0.470  1.00201.43           C  
ATOM   1512  NE  ARG A 190      11.176  32.850  -0.789  1.00201.43           N  
ATOM   1513  CZ  ARG A 190      10.489  34.026  -0.809  1.00201.43           C  
ATOM   1514  NH1 ARG A 190       9.976  34.535   0.345  1.00201.43           N1+
ATOM   1515  NH2 ARG A 190      10.304  34.688  -1.985  1.00201.43           N  
ATOM   1516  C   ARG A 190      12.425  27.866   0.852  1.00201.43           C  
ATOM   1517  O   ARG A 190      12.720  27.452   1.972  1.00201.43           O  
ATOM   1518  N   ILE A 191      11.263  27.546   0.249  1.00102.12           N  
ATOM   1519  CA  ILE A 191      10.284  26.729   0.911  1.00102.12           C  
ATOM   1520  CB  ILE A 191       9.065  26.493   0.063  1.00102.12           C  
ATOM   1521  CG1 ILE A 191       8.360  27.806  -0.306  1.00102.12           C  
ATOM   1522  CG2 ILE A 191       8.168  25.505   0.826  1.00102.12           C  
ATOM   1523  CD1 ILE A 191       7.768  28.544   0.889  1.00102.12           C  
ATOM   1524  C   ILE A 191      10.836  25.358   1.147  1.00102.12           C  
ATOM   1525  O   ILE A 191      10.810  24.850   2.267  1.00102.12           O  
ATOM   1526  N   VAL A 192      11.369  24.728   0.083  1.00 30.54           N  
ATOM   1527  CA  VAL A 192      11.826  23.372   0.170  1.00 30.54           C  
ATOM   1528  CB  VAL A 192      12.309  22.844  -1.147  1.00 30.54           C  
ATOM   1529  CG1 VAL A 192      12.821  21.409  -0.939  1.00 30.54           C  
ATOM   1530  CG2 VAL A 192      11.163  22.957  -2.167  1.00 30.54           C  
ATOM   1531  C   VAL A 192      12.958  23.281   1.141  1.00 30.54           C  
ATOM   1532  O   VAL A 192      12.977  22.402   2.002  1.00 30.54           O  
ATOM   1533  N   SER A 193      13.934  24.201   1.037  1.00 29.86           N  
ATOM   1534  CA  SER A 193      15.083  24.141   1.893  1.00 29.86           C  
ATOM   1535  CB  SER A 193      16.138  25.199   1.530  1.00 29.86           C  
ATOM   1536  OG  SER A 193      16.611  24.972   0.210  1.00 29.86           O  
ATOM   1537  C   SER A 193      14.659  24.381   3.307  1.00 29.86           C  
ATOM   1538  O   SER A 193      15.133  23.719   4.229  1.00 29.86           O  
ATOM   1539  N   GLY A 194      13.744  25.342   3.513  1.00 21.55           N  
ATOM   1540  CA  GLY A 194      13.316  25.686   4.840  1.00 21.55           C  
ATOM   1541  C   GLY A 194      12.597  24.540   5.479  1.00 21.55           C  
ATOM   1542  O   GLY A 194      12.787  24.265   6.663  1.00 21.55           O  
ATOM   1543  N   LYS A 195      11.744  23.837   4.711  1.00109.04           N  
ATOM   1544  CA  LYS A 195      10.961  22.792   5.302  1.00109.04           C  
ATOM   1545  CB  LYS A 195      10.000  22.118   4.308  1.00109.04           C  
ATOM   1546  CG  LYS A 195       8.850  21.370   4.990  1.00109.04           C  
ATOM   1547  CD  LYS A 195       9.304  20.256   5.934  1.00109.04           C  
ATOM   1548  CE  LYS A 195       8.194  19.727   6.844  1.00109.04           C  
ATOM   1549  NZ  LYS A 195       7.189  18.994   6.045  1.00109.04           N1+
ATOM   1550  C   LYS A 195      11.888  21.746   5.836  1.00109.04           C  
ATOM   1551  O   LYS A 195      11.677  21.212   6.924  1.00109.04           O  
ATOM   1552  N   GLU A 196      12.957  21.436   5.082  1.00 68.67           N  
ATOM   1553  CA  GLU A 196      13.874  20.412   5.497  1.00 68.67           C  
ATOM   1554  CB  GLU A 196      14.958  20.111   4.450  1.00 68.67           C  
ATOM   1555  CG  GLU A 196      15.936  19.022   4.898  1.00 68.67           C  
ATOM   1556  CD  GLU A 196      15.156  17.727   5.066  1.00 68.67           C  
ATOM   1557  OE1 GLU A 196      13.919  17.751   4.834  1.00 68.67           O  
ATOM   1558  OE2 GLU A 196      15.780  16.697   5.437  1.00 68.67           O1-
ATOM   1559  C   GLU A 196      14.565  20.809   6.767  1.00 68.67           C  
ATOM   1560  O   GLU A 196      14.753  19.983   7.658  1.00 68.67           O  
ATOM   1561  N   VAL A 197      14.961  22.089   6.888  1.00 34.11           N  
ATOM   1562  CA  VAL A 197      15.684  22.530   8.049  1.00 34.11           C  
ATOM   1563  CB  VAL A 197      16.063  23.982   7.973  1.00 34.11           C  
ATOM   1564  CG1 VAL A 197      16.683  24.396   9.318  1.00 34.11           C  
ATOM   1565  CG2 VAL A 197      16.991  24.188   6.762  1.00 34.11           C  
ATOM   1566  C   VAL A 197      14.832  22.363   9.270  1.00 34.11           C  
ATOM   1567  O   VAL A 197      15.287  21.844  10.290  1.00 34.11           O  
ATOM   1568  N   LEU A 198      13.562  22.796   9.189  1.00 43.68           N  
ATOM   1569  CA  LEU A 198      12.662  22.752  10.307  1.00 43.68           C  
ATOM   1570  CB  LEU A 198      11.318  23.444  10.016  1.00 43.68           C  
ATOM   1571  CG  LEU A 198      11.468  24.958   9.771  1.00 43.68           C  
ATOM   1572  CD1 LEU A 198      10.109  25.631   9.519  1.00 43.68           C  
ATOM   1573  CD2 LEU A 198      12.263  25.625  10.903  1.00 43.68           C  
ATOM   1574  C   LEU A 198      12.382  21.334  10.682  1.00 43.68           C  
ATOM   1575  O   LEU A 198      12.251  21.013  11.861  1.00 43.68           O  
ATOM   1576  N   GLN A 199      12.259  20.446   9.681  1.00 36.86           N  
ATOM   1577  CA  GLN A 199      11.977  19.070   9.968  1.00 36.86           C  
ATOM   1578  CB  GLN A 199      11.816  18.225   8.692  1.00 36.86           C  
ATOM   1579  CG  GLN A 199      11.664  16.728   8.967  1.00 36.86           C  
ATOM   1580  CD  GLN A 199      10.466  16.529   9.883  1.00 36.86           C  
ATOM   1581  OE1 GLN A 199       9.397  17.096   9.663  1.00 36.86           O  
ATOM   1582  NE2 GLN A 199      10.652  15.709  10.952  1.00 36.86           N  
ATOM   1583  C   GLN A 199      13.116  18.499  10.751  1.00 36.86           C  
ATOM   1584  O   GLN A 199      12.911  17.783  11.730  1.00 36.86           O  
ATOM   1585  N   SER A 200      14.358  18.823  10.346  1.00 26.36           N  
ATOM   1586  CA  SER A 200      15.517  18.280  10.994  1.00 26.36           C  
ATOM   1587  CB  SER A 200      16.828  18.726  10.324  1.00 26.36           C  
ATOM   1588  OG  SER A 200      16.892  18.227   8.996  1.00 26.36           O  
ATOM   1589  C   SER A 200      15.554  18.736  12.420  1.00 26.36           C  
ATOM   1590  O   SER A 200      15.829  17.948  13.324  1.00 26.36           O  
ATOM   1591  N   VAL A 201      15.264  20.027  12.663  1.00 32.16           N  
ATOM   1592  CA  VAL A 201      15.306  20.563  13.994  1.00 32.16           C  
ATOM   1593  CB  VAL A 201      15.025  22.038  14.039  1.00 32.16           C  
ATOM   1594  CG1 VAL A 201      14.974  22.487  15.509  1.00 32.16           C  
ATOM   1595  CG2 VAL A 201      16.098  22.765  13.210  1.00 32.16           C  
ATOM   1596  C   VAL A 201      14.270  19.876  14.822  1.00 32.16           C  
ATOM   1597  O   VAL A 201      14.497  19.577  15.992  1.00 32.16           O  
ATOM   1598  N   TYR A 202      13.094  19.612  14.226  1.00 40.55           N  
ATOM   1599  CA  TYR A 202      12.018  19.001  14.948  1.00 40.55           C  
ATOM   1600  CB  TYR A 202      10.738  18.884  14.104  1.00 40.55           C  
ATOM   1601  CG  TYR A 202       9.693  18.236  14.945  1.00 40.55           C  
ATOM   1602  CD1 TYR A 202       9.048  18.949  15.930  1.00 40.55           C  
ATOM   1603  CD2 TYR A 202       9.345  16.920  14.739  1.00 40.55           C  
ATOM   1604  CE1 TYR A 202       8.080  18.356  16.706  1.00 40.55           C  
ATOM   1605  CE2 TYR A 202       8.378  16.322  15.511  1.00 40.55           C  
ATOM   1606  CZ  TYR A 202       7.744  17.040  16.498  1.00 40.55           C  
ATOM   1607  OH  TYR A 202       6.751  16.428  17.291  1.00 40.55           O  
ATOM   1608  C   TYR A 202      12.414  17.624  15.373  1.00 40.55           C  
ATOM   1609  O   TYR A 202      12.193  17.234  16.518  1.00 40.55           O  
ATOM   1610  N   GLU A 203      13.038  16.853  14.466  1.00 46.67           N  
ATOM   1611  CA  GLU A 203      13.324  15.494  14.811  1.00 46.67           C  
ATOM   1612  CB  GLU A 203      14.008  14.735  13.662  1.00 46.67           C  
ATOM   1613  CG  GLU A 203      13.103  14.568  12.438  1.00 46.67           C  
ATOM   1614  CD  GLU A 203      13.866  13.810  11.363  1.00 46.67           C  
ATOM   1615  OE1 GLU A 203      14.991  13.331  11.662  1.00 46.67           O  
ATOM   1616  OE2 GLU A 203      13.329  13.700  10.227  1.00 46.67           O1-
ATOM   1617  C   GLU A 203      14.228  15.459  16.003  1.00 46.67           C  
ATOM   1618  O   GLU A 203      13.967  14.730  16.959  1.00 46.67           O  
ATOM   1619  N   THR A 204      15.341  16.217  15.969  1.00134.39           N  
ATOM   1620  CA  THR A 204      16.239  16.183  17.088  1.00134.39           C  
ATOM   1621  CB  THR A 204      17.621  16.648  16.731  1.00134.39           C  
ATOM   1622  OG1 THR A 204      18.483  16.500  17.848  1.00134.39           O  
ATOM   1623  CG2 THR A 204      17.572  18.106  16.257  1.00134.39           C  
ATOM   1624  C   THR A 204      15.746  16.950  18.288  1.00134.39           C  
ATOM   1625  O   THR A 204      15.700  16.416  19.394  1.00134.39           O  
ATOM   1626  N   TYR A 205      15.373  18.234  18.096  1.00149.29           N  
ATOM   1627  CA  TYR A 205      14.965  19.131  19.150  1.00149.29           C  
ATOM   1628  CB  TYR A 205      15.055  20.612  18.751  1.00149.29           C  
ATOM   1629  CG  TYR A 205      16.512  20.909  18.735  1.00149.29           C  
ATOM   1630  CD1 TYR A 205      17.255  20.705  17.600  1.00149.29           C  
ATOM   1631  CD2 TYR A 205      17.138  21.370  19.869  1.00149.29           C  
ATOM   1632  CE1 TYR A 205      18.603  20.969  17.590  1.00149.29           C  
ATOM   1633  CE2 TYR A 205      18.486  21.638  19.866  1.00149.29           C  
ATOM   1634  CZ  TYR A 205      19.220  21.438  18.723  1.00149.29           C  
ATOM   1635  OH  TYR A 205      20.603  21.711  18.716  1.00149.29           O  
ATOM   1636  C   TYR A 205      13.599  18.863  19.699  1.00149.29           C  
ATOM   1637  O   TYR A 205      13.372  19.039  20.894  1.00149.29           O  
ATOM   1638  N   GLY A 206      12.632  18.487  18.845  1.00 22.83           N  
ATOM   1639  CA  GLY A 206      11.315  18.233  19.352  1.00 22.83           C  
ATOM   1640  C   GLY A 206      10.519  19.503  19.316  1.00 22.83           C  
ATOM   1641  O   GLY A 206       9.410  19.553  19.843  1.00 22.83           O  
ATOM   1642  N   HIS A 207      11.066  20.571  18.700  1.00 46.24           N  
ATOM   1643  CA  HIS A 207      10.346  21.811  18.622  1.00 46.24           C  
ATOM   1644  ND1 HIS A 207       9.433  24.665  20.001  1.00 46.24           N  
ATOM   1645  CG  HIS A 207      10.413  24.307  19.103  1.00 46.24           C  
ATOM   1646  CB  HIS A 207      11.162  23.009  19.145  1.00 46.24           C  
ATOM   1647  NE2 HIS A 207       9.636  26.357  18.571  1.00 46.24           N  
ATOM   1648  CD2 HIS A 207      10.526  25.351  18.237  1.00 46.24           C  
ATOM   1649  CE1 HIS A 207       9.002  25.900  19.636  1.00 46.24           C  
ATOM   1650  C   HIS A 207      10.024  22.075  17.180  1.00 46.24           C  
ATOM   1651  O   HIS A 207      10.908  22.053  16.325  1.00 46.24           O  
ATOM   1652  N   LYS A 208       8.731  22.329  16.871  1.00187.93           N  
ATOM   1653  CA  LYS A 208       8.328  22.591  15.514  1.00187.93           C  
ATOM   1654  CB  LYS A 208       6.946  22.042  15.118  1.00187.93           C  
ATOM   1655  CG  LYS A 208       6.968  20.662  14.473  1.00187.93           C  
ATOM   1656  CD  LYS A 208       7.688  20.645  13.122  1.00187.93           C  
ATOM   1657  CE  LYS A 208       7.023  21.520  12.055  1.00187.93           C  
ATOM   1658  NZ  LYS A 208       5.645  21.051  11.793  1.00187.93           N1+
ATOM   1659  C   LYS A 208       8.220  24.059  15.288  1.00187.93           C  
ATOM   1660  O   LYS A 208       7.534  24.770  16.021  1.00187.93           O  
ATOM   1661  N   THR A 209       8.887  24.534  14.220  1.00 42.81           N  
ATOM   1662  CA  THR A 209       8.835  25.919  13.861  1.00 42.81           C  
ATOM   1663  CB  THR A 209      10.192  26.554  13.763  1.00 42.81           C  
ATOM   1664  OG1 THR A 209      10.871  26.455  15.006  1.00 42.81           O  
ATOM   1665  CG2 THR A 209      10.024  28.028  13.360  1.00 42.81           C  
ATOM   1666  C   THR A 209       8.195  25.995  12.506  1.00 42.81           C  
ATOM   1667  O   THR A 209       8.334  25.086  11.690  1.00 42.81           O  
ATOM   1668  N   LEU A 210       7.446  27.087  12.248  1.00 52.08           N  
ATOM   1669  CA  LEU A 210       6.778  27.265  10.987  1.00 52.08           C  
ATOM   1670  CB  LEU A 210       5.291  27.635  11.121  1.00 52.08           C  
ATOM   1671  CG  LEU A 210       4.445  26.556  11.820  1.00 52.08           C  
ATOM   1672  CD1 LEU A 210       2.956  26.935  11.820  1.00 52.08           C  
ATOM   1673  CD2 LEU A 210       4.710  25.159  11.232  1.00 52.08           C  
ATOM   1674  C   LEU A 210       7.445  28.393  10.263  1.00 52.08           C  
ATOM   1675  O   LEU A 210       7.981  29.316  10.873  1.00 52.08           O  
ATOM   1676  N   TYR A 211       7.428  28.336   8.918  1.00103.73           N  
ATOM   1677  CA  TYR A 211       8.097  29.326   8.127  1.00103.73           C  
ATOM   1678  CB  TYR A 211       9.190  28.635   7.282  1.00103.73           C  
ATOM   1679  CG  TYR A 211       9.840  29.494   6.257  1.00103.73           C  
ATOM   1680  CD1 TYR A 211      10.273  30.770   6.528  1.00103.73           C  
ATOM   1681  CD2 TYR A 211      10.098  28.951   5.020  1.00103.73           C  
ATOM   1682  CE1 TYR A 211      10.896  31.512   5.550  1.00103.73           C  
ATOM   1683  CE2 TYR A 211      10.723  29.682   4.042  1.00103.73           C  
ATOM   1684  CZ  TYR A 211      11.118  30.968   4.306  1.00103.73           C  
ATOM   1685  OH  TYR A 211      11.759  31.713   3.296  1.00103.73           O  
ATOM   1686  C   TYR A 211       7.079  30.052   7.295  1.00103.73           C  
ATOM   1687  O   TYR A 211       6.386  29.455   6.473  1.00103.73           O  
ATOM   1688  N   ALA A 212       6.952  31.381   7.516  1.00 49.57           N  
ATOM   1689  CA  ALA A 212       6.010  32.174   6.770  1.00 49.57           C  
ATOM   1690  CB  ALA A 212       5.395  33.327   7.582  1.00 49.57           C  
ATOM   1691  C   ALA A 212       6.778  32.779   5.636  1.00 49.57           C  
ATOM   1692  O   ALA A 212       7.674  33.596   5.848  1.00 49.57           O  
ATOM   1693  N   VAL A 213       6.417  32.415   4.385  1.00147.63           N  
ATOM   1694  CA  VAL A 213       7.198  32.873   3.269  1.00147.63           C  
ATOM   1695  CB  VAL A 213       7.521  31.830   2.240  1.00147.63           C  
ATOM   1696  CG1 VAL A 213       8.172  30.633   2.932  1.00147.63           C  
ATOM   1697  CG2 VAL A 213       6.266  31.506   1.432  1.00147.63           C  
ATOM   1698  C   VAL A 213       6.460  33.939   2.525  1.00147.63           C  
ATOM   1699  O   VAL A 213       5.238  33.911   2.389  1.00147.63           O  
ATOM   1700  N   ASN A 214       7.232  34.908   1.996  1.00 70.70           N  
ATOM   1701  CA  ASN A 214       6.697  36.044   1.306  1.00 70.70           C  
ATOM   1702  CB  ASN A 214       7.781  37.101   1.012  1.00 70.70           C  
ATOM   1703  CG  ASN A 214       7.124  38.437   0.697  1.00 70.70           C  
ATOM   1704  OD1 ASN A 214       7.730  39.303   0.067  1.00 70.70           O  
ATOM   1705  ND2 ASN A 214       5.859  38.621   1.163  1.00 70.70           N  
ATOM   1706  C   ASN A 214       6.104  35.604   0.000  1.00 70.70           C  
ATOM   1707  O   ASN A 214       6.736  34.890  -0.779  1.00 70.70           O  
ATOM   1708  N   LEU A 215       4.852  36.034  -0.267  1.00 81.04           N  
ATOM   1709  CA  LEU A 215       4.192  35.694  -1.495  1.00 81.04           C  
ATOM   1710  CB  LEU A 215       2.752  35.213  -1.253  1.00 81.04           C  
ATOM   1711  CG  LEU A 215       2.105  34.520  -2.459  1.00 81.04           C  
ATOM   1712  CD1 LEU A 215       2.743  33.136  -2.659  1.00 81.04           C  
ATOM   1713  CD2 LEU A 215       0.573  34.468  -2.334  1.00 81.04           C  
ATOM   1714  C   LEU A 215       4.099  36.975  -2.276  1.00 81.04           C  
ATOM   1715  O   LEU A 215       3.343  37.875  -1.913  1.00 81.04           O  
ATOM   1716  N   THR A 216       4.849  37.087  -3.392  1.00 53.21           N  
ATOM   1717  CA  THR A 216       4.868  38.323  -4.129  1.00 53.21           C  
ATOM   1718  CB  THR A 216       6.172  39.057  -4.020  1.00 53.21           C  
ATOM   1719  OG1 THR A 216       7.226  38.265  -4.548  1.00 53.21           O  
ATOM   1720  CG2 THR A 216       6.434  39.380  -2.538  1.00 53.21           C  
ATOM   1721  C   THR A 216       4.649  38.028  -5.581  1.00 53.21           C  
ATOM   1722  O   THR A 216       4.271  36.920  -5.954  1.00 53.21           O  
ATOM   1723  N   GLY A 217       4.881  39.043  -6.445  1.00 30.28           N  
ATOM   1724  CA  GLY A 217       4.707  38.871  -7.860  1.00 30.28           C  
ATOM   1725  C   GLY A 217       3.451  39.567  -8.287  1.00 30.28           C  
ATOM   1726  O   GLY A 217       2.862  40.338  -7.532  1.00 30.28           O  
ATOM   1727  N   ARG A 218       3.030  39.318  -9.544  1.00142.42           N  
ATOM   1728  CA  ARG A 218       1.871  39.948 -10.106  1.00142.42           C  
ATOM   1729  CB  ARG A 218       1.666  39.639 -11.601  1.00142.42           C  
ATOM   1730  CG  ARG A 218       2.714  40.258 -12.527  1.00142.42           C  
ATOM   1731  CD  ARG A 218       2.385  41.695 -12.933  1.00142.42           C  
ATOM   1732  NE  ARG A 218       3.033  42.605 -11.948  1.00142.42           N  
ATOM   1733  CZ  ARG A 218       4.316  43.022 -12.161  1.00142.42           C  
ATOM   1734  NH1 ARG A 218       4.989  42.613 -13.277  1.00142.42           N1+
ATOM   1735  NH2 ARG A 218       4.928  43.842 -11.258  1.00142.42           N  
ATOM   1736  C   ARG A 218       0.660  39.442  -9.391  1.00142.42           C  
ATOM   1737  O   ARG A 218       0.622  38.302  -8.931  1.00142.42           O  
ATOM   1738  N   THR A 219      -0.375  40.300  -9.300  1.00 33.41           N  
ATOM   1739  CA  THR A 219      -1.589  39.973  -8.612  1.00 33.41           C  
ATOM   1740  CB  THR A 219      -2.601  41.082  -8.641  1.00 33.41           C  
ATOM   1741  OG1 THR A 219      -2.072  42.251  -8.033  1.00 33.41           O  
ATOM   1742  CG2 THR A 219      -3.860  40.620  -7.887  1.00 33.41           C  
ATOM   1743  C   THR A 219      -2.220  38.786  -9.272  1.00 33.41           C  
ATOM   1744  O   THR A 219      -2.706  37.875  -8.604  1.00 33.41           O  
ATOM   1745  N   PHE A 220      -2.201  38.749 -10.612  1.00 54.22           N  
ATOM   1746  CA  PHE A 220      -2.852  37.702 -11.344  1.00 54.22           C  
ATOM   1747  CB  PHE A 220      -2.781  37.913 -12.865  1.00 54.22           C  
ATOM   1748  CG  PHE A 220      -3.591  39.128 -13.172  1.00 54.22           C  
ATOM   1749  CD1 PHE A 220      -4.960  39.047 -13.290  1.00 54.22           C  
ATOM   1750  CD2 PHE A 220      -2.981  40.350 -13.343  1.00 54.22           C  
ATOM   1751  CE1 PHE A 220      -5.707  40.165 -13.573  1.00 54.22           C  
ATOM   1752  CE2 PHE A 220      -3.724  41.472 -13.626  1.00 54.22           C  
ATOM   1753  CZ  PHE A 220      -5.090  41.380 -13.740  1.00 54.22           C  
ATOM   1754  C   PHE A 220      -2.232  36.372 -11.027  1.00 54.22           C  
ATOM   1755  O   PHE A 220      -2.937  35.368 -10.981  1.00 54.22           O  
ATOM   1756  N   ASP A 221      -0.895  36.339 -10.857  1.00 65.05           N  
ATOM   1757  CA  ASP A 221      -0.083  35.173 -10.604  1.00 65.05           C  
ATOM   1758  CB  ASP A 221       1.416  35.442 -10.811  1.00 65.05           C  
ATOM   1759  CG  ASP A 221       1.641  35.612 -12.305  1.00 65.05           C  
ATOM   1760  OD1 ASP A 221       0.895  34.969 -13.090  1.00 65.05           O  
ATOM   1761  OD2 ASP A 221       2.556  36.393 -12.681  1.00 65.05           O1-
ATOM   1762  C   ASP A 221      -0.238  34.615  -9.211  1.00 65.05           C  
ATOM   1763  O   ASP A 221       0.100  33.455  -8.979  1.00 65.05           O  
ATOM   1764  N   LEU A 222      -0.745  35.404  -8.247  1.00 66.34           N  
ATOM   1765  CA  LEU A 222      -0.709  35.028  -6.857  1.00 66.34           C  
ATOM   1766  CB  LEU A 222      -1.455  36.032  -5.961  1.00 66.34           C  
ATOM   1767  CG  LEU A 222      -0.811  37.432  -5.909  1.00 66.34           C  
ATOM   1768  CD1 LEU A 222      -1.612  38.380  -5.001  1.00 66.34           C  
ATOM   1769  CD2 LEU A 222       0.670  37.348  -5.512  1.00 66.34           C  
ATOM   1770  C   LEU A 222      -1.319  33.678  -6.590  1.00 66.34           C  
ATOM   1771  O   LEU A 222      -0.747  32.885  -5.844  1.00 66.34           O  
ATOM   1772  N   LYS A 223      -2.492  33.348  -7.157  1.00 76.25           N  
ATOM   1773  CA  LYS A 223      -3.039  32.063  -6.823  1.00 76.25           C  
ATOM   1774  CB  LYS A 223      -4.446  31.819  -7.390  1.00 76.25           C  
ATOM   1775  CG  LYS A 223      -5.545  32.478  -6.555  1.00 76.25           C  
ATOM   1776  CD  LYS A 223      -6.925  32.429  -7.214  1.00 76.25           C  
ATOM   1777  CE  LYS A 223      -8.061  32.846  -6.279  1.00 76.25           C  
ATOM   1778  NZ  LYS A 223      -8.244  31.828  -5.221  1.00 76.25           N1+
ATOM   1779  C   LYS A 223      -2.142  30.958  -7.296  1.00 76.25           C  
ATOM   1780  O   LYS A 223      -1.925  29.984  -6.577  1.00 76.25           O  
ATOM   1781  N   GLU A 224      -1.589  31.080  -8.514  1.00 32.84           N  
ATOM   1782  CA  GLU A 224      -0.764  30.036  -9.051  1.00 32.84           C  
ATOM   1783  CB  GLU A 224      -0.281  30.358 -10.475  1.00 32.84           C  
ATOM   1784  CG  GLU A 224       0.565  29.259 -11.121  1.00 32.84           C  
ATOM   1785  CD  GLU A 224       0.943  29.734 -12.518  1.00 32.84           C  
ATOM   1786  OE1 GLU A 224       0.595  30.897 -12.860  1.00 32.84           O  
ATOM   1787  OE2 GLU A 224       1.579  28.942 -13.262  1.00 32.84           O1-
ATOM   1788  C   GLU A 224       0.442  29.862  -8.179  1.00 32.84           C  
ATOM   1789  O   GLU A 224       0.800  28.741  -7.820  1.00 32.84           O  
ATOM   1790  N   ASN A 225       1.094  30.975  -7.797  1.00110.36           N  
ATOM   1791  CA  ASN A 225       2.273  30.888  -6.989  1.00110.36           C  
ATOM   1792  CB  ASN A 225       3.111  32.186  -6.966  1.00110.36           C  
ATOM   1793  CG  ASN A 225       2.251  33.382  -6.613  1.00110.36           C  
ATOM   1794  OD1 ASN A 225       1.987  34.242  -7.451  1.00110.36           O  
ATOM   1795  ND2 ASN A 225       1.800  33.443  -5.337  1.00110.36           N  
ATOM   1796  C   ASN A 225       1.942  30.393  -5.609  1.00110.36           C  
ATOM   1797  O   ASN A 225       2.737  29.682  -4.995  1.00110.36           O  
ATOM   1798  N   ALA A 226       0.759  30.748  -5.074  1.00 35.64           N  
ATOM   1799  CA  ALA A 226       0.395  30.308  -3.760  1.00 35.64           C  
ATOM   1800  CB  ALA A 226      -0.971  30.849  -3.315  1.00 35.64           C  
ATOM   1801  C   ALA A 226       0.307  28.812  -3.767  1.00 35.64           C  
ATOM   1802  O   ALA A 226       0.757  28.146  -2.837  1.00 35.64           O  
ATOM   1803  N   LYS A 227      -0.297  28.244  -4.826  1.00 56.79           N  
ATOM   1804  CA  LYS A 227      -0.466  26.824  -4.934  1.00 56.79           C  
ATOM   1805  CB  LYS A 227      -1.450  26.440  -6.046  1.00 56.79           C  
ATOM   1806  CG  LYS A 227      -2.859  26.878  -5.646  1.00 56.79           C  
ATOM   1807  CD  LYS A 227      -3.885  26.912  -6.773  1.00 56.79           C  
ATOM   1808  CE  LYS A 227      -5.255  27.383  -6.280  1.00 56.79           C  
ATOM   1809  NZ  LYS A 227      -6.225  27.410  -7.397  1.00 56.79           N1+
ATOM   1810  C   LYS A 227       0.855  26.152  -5.126  1.00 56.79           C  
ATOM   1811  O   LYS A 227       1.078  25.054  -4.619  1.00 56.79           O  
ATOM   1812  N   ARG A 228       1.775  26.776  -5.881  1.00143.19           N  
ATOM   1813  CA  ARG A 228       3.054  26.152  -6.048  1.00143.19           C  
ATOM   1814  CB  ARG A 228       3.954  26.851  -7.087  1.00143.19           C  
ATOM   1815  CG  ARG A 228       4.277  28.320  -6.812  1.00143.19           C  
ATOM   1816  CD  ARG A 228       4.885  29.030  -8.024  1.00143.19           C  
ATOM   1817  NE  ARG A 228       5.264  30.407  -7.604  1.00143.19           N  
ATOM   1818  CZ  ARG A 228       6.498  30.648  -7.072  1.00143.19           C  
ATOM   1819  NH1 ARG A 228       7.392  29.627  -6.926  1.00143.19           N1+
ATOM   1820  NH2 ARG A 228       6.833  31.915  -6.690  1.00143.19           N  
ATOM   1821  C   ARG A 228       3.719  26.114  -4.705  1.00143.19           C  
ATOM   1822  O   ARG A 228       4.397  25.146  -4.364  1.00143.19           O  
ATOM   1823  N   ALA A 229       3.530  27.177  -3.897  1.00 33.16           N  
ATOM   1824  CA  ALA A 229       4.139  27.232  -2.599  1.00 33.16           C  
ATOM   1825  CB  ALA A 229       3.867  28.554  -1.861  1.00 33.16           C  
ATOM   1826  C   ALA A 229       3.595  26.124  -1.749  1.00 33.16           C  
ATOM   1827  O   ALA A 229       4.349  25.443  -1.056  1.00 33.16           O  
ATOM   1828  N   VAL A 230       2.267  25.899  -1.797  1.00 93.48           N  
ATOM   1829  CA  VAL A 230       1.660  24.896  -0.968  1.00 93.48           C  
ATOM   1830  CB  VAL A 230       0.155  24.884  -1.061  1.00 93.48           C  
ATOM   1831  CG1 VAL A 230      -0.289  24.245  -2.384  1.00 93.48           C  
ATOM   1832  CG2 VAL A 230      -0.407  24.203   0.194  1.00 93.48           C  
ATOM   1833  C   VAL A 230       2.199  23.546  -1.349  1.00 93.48           C  
ATOM   1834  O   VAL A 230       2.511  22.730  -0.484  1.00 93.48           O  
ATOM   1835  N   GLN A 231       2.355  23.286  -2.662  1.00 29.06           N  
ATOM   1836  CA  GLN A 231       2.837  22.010  -3.119  1.00 29.06           C  
ATOM   1837  CB  GLN A 231       2.936  21.911  -4.652  1.00 29.06           C  
ATOM   1838  CG  GLN A 231       3.458  20.557  -5.139  1.00 29.06           C  
ATOM   1839  CD  GLN A 231       3.507  20.586  -6.660  1.00 29.06           C  
ATOM   1840  OE1 GLN A 231       3.221  21.606  -7.284  1.00 29.06           O  
ATOM   1841  NE2 GLN A 231       3.872  19.431  -7.278  1.00 29.06           N  
ATOM   1842  C   GLN A 231       4.213  21.800  -2.574  1.00 29.06           C  
ATOM   1843  O   GLN A 231       4.576  20.692  -2.181  1.00 29.06           O  
ATOM   1844  N   ALA A 232       5.006  22.884  -2.537  1.00 50.67           N  
ATOM   1845  CA  ALA A 232       6.360  22.901  -2.070  1.00 50.67           C  
ATOM   1846  CB  ALA A 232       7.033  24.275  -2.226  1.00 50.67           C  
ATOM   1847  C   ALA A 232       6.379  22.543  -0.613  1.00 50.67           C  
ATOM   1848  O   ALA A 232       7.384  22.030  -0.120  1.00 50.67           O  
ATOM   1849  N   GLY A 233       5.284  22.834   0.126  1.00 38.50           N  
ATOM   1850  CA  GLY A 233       5.274  22.501   1.523  1.00 38.50           C  
ATOM   1851  C   GLY A 233       5.344  23.731   2.383  1.00 38.50           C  
ATOM   1852  O   GLY A 233       5.808  23.661   3.520  1.00 38.50           O  
ATOM   1853  N   ALA A 234       4.888  24.895   1.874  1.00 45.94           N  
ATOM   1854  CA  ALA A 234       4.938  26.109   2.651  1.00 45.94           C  
ATOM   1855  CB  ALA A 234       4.552  27.366   1.852  1.00 45.94           C  
ATOM   1856  C   ALA A 234       4.005  26.014   3.828  1.00 45.94           C  
ATOM   1857  O   ALA A 234       2.906  25.476   3.722  1.00 45.94           O  
ATOM   1858  N   ASP A 235       4.476  26.466   5.014  1.00 64.88           N  
ATOM   1859  CA  ASP A 235       3.690  26.485   6.220  1.00 64.88           C  
ATOM   1860  CB  ASP A 235       4.555  26.589   7.488  1.00 64.88           C  
ATOM   1861  CG  ASP A 235       5.242  25.247   7.702  1.00 64.88           C  
ATOM   1862  OD1 ASP A 235       4.660  24.213   7.280  1.00 64.88           O  
ATOM   1863  OD2 ASP A 235       6.356  25.237   8.290  1.00 64.88           O1-
ATOM   1864  C   ASP A 235       2.694  27.613   6.268  1.00 64.88           C  
ATOM   1865  O   ASP A 235       1.506  27.391   6.498  1.00 64.88           O  
ATOM   1866  N   ILE A 236       3.157  28.866   6.049  1.00111.27           N  
ATOM   1867  CA  ILE A 236       2.294  30.016   6.154  1.00111.27           C  
ATOM   1868  CB  ILE A 236       2.499  30.791   7.424  1.00111.27           C  
ATOM   1869  CG1 ILE A 236       2.270  29.885   8.644  1.00111.27           C  
ATOM   1870  CG2 ILE A 236       1.575  32.021   7.388  1.00111.27           C  
ATOM   1871  CD1 ILE A 236       0.878  29.262   8.691  1.00111.27           C  
ATOM   1872  C   ILE A 236       2.649  30.942   5.032  1.00111.27           C  
ATOM   1873  O   ILE A 236       3.804  31.005   4.616  1.00111.27           O  
ATOM   1874  N   LEU A 237       1.658  31.690   4.505  1.00 48.23           N  
ATOM   1875  CA  LEU A 237       1.951  32.604   3.437  1.00 48.23           C  
ATOM   1876  CB  LEU A 237       0.915  32.565   2.298  1.00 48.23           C  
ATOM   1877  CG  LEU A 237       0.876  31.211   1.561  1.00 48.23           C  
ATOM   1878  CD1 LEU A 237      -0.167  31.214   0.431  1.00 48.23           C  
ATOM   1879  CD2 LEU A 237       2.277  30.800   1.081  1.00 48.23           C  
ATOM   1880  C   LEU A 237       1.956  33.991   4.007  1.00 48.23           C  
ATOM   1881  O   LEU A 237       0.987  34.421   4.632  1.00 48.23           O  
ATOM   1882  N   LEU A 238       3.066  34.731   3.804  1.00 53.74           N  
ATOM   1883  CA  LEU A 238       3.186  36.082   4.284  1.00 53.74           C  
ATOM   1884  CB  LEU A 238       4.634  36.449   4.659  1.00 53.74           C  
ATOM   1885  CG  LEU A 238       4.830  37.886   5.179  1.00 53.74           C  
ATOM   1886  CD1 LEU A 238       4.083  38.127   6.496  1.00 53.74           C  
ATOM   1887  CD2 LEU A 238       6.330  38.224   5.280  1.00 53.74           C  
ATOM   1888  C   LEU A 238       2.753  36.958   3.149  1.00 53.74           C  
ATOM   1889  O   LEU A 238       3.239  36.809   2.027  1.00 53.74           O  
ATOM   1890  N   PHE A 239       1.817  37.901   3.403  1.00 97.25           N  
ATOM   1891  CA  PHE A 239       1.297  38.653   2.295  1.00 97.25           C  
ATOM   1892  CB  PHE A 239      -0.092  38.095   1.903  1.00 97.25           C  
ATOM   1893  CG  PHE A 239      -0.619  38.686   0.643  1.00 97.25           C  
ATOM   1894  CD1 PHE A 239       0.038  38.497  -0.550  1.00 97.25           C  
ATOM   1895  CD2 PHE A 239      -1.809  39.375   0.649  1.00 97.25           C  
ATOM   1896  CE1 PHE A 239      -0.462  39.029  -1.715  1.00 97.25           C  
ATOM   1897  CE2 PHE A 239      -2.315  39.908  -0.512  1.00 97.25           C  
ATOM   1898  CZ  PHE A 239      -1.638  39.739  -1.696  1.00 97.25           C  
ATOM   1899  C   PHE A 239       1.200  40.113   2.641  1.00 97.25           C  
ATOM   1900  O   PHE A 239       0.674  40.489   3.689  1.00 97.25           O  
ATOM   1901  N   ASN A 240       1.713  40.983   1.740  1.00 64.34           N  
ATOM   1902  CA  ASN A 240       1.637  42.404   1.936  1.00 64.34           C  
ATOM   1903  CB  ASN A 240       2.750  43.179   1.211  1.00 64.34           C  
ATOM   1904  CG  ASN A 240       4.069  42.811   1.873  1.00 64.34           C  
ATOM   1905  OD1 ASN A 240       4.158  42.717   3.096  1.00 64.34           O  
ATOM   1906  ND2 ASN A 240       5.121  42.588   1.042  1.00 64.34           N  
ATOM   1907  C   ASN A 240       0.337  42.807   1.326  1.00 64.34           C  
ATOM   1908  O   ASN A 240       0.273  43.252   0.181  1.00 64.34           O  
ATOM   1909  N   VAL A 241      -0.734  42.711   2.130  1.00 54.85           N  
ATOM   1910  CA  VAL A 241      -2.074  42.905   1.665  1.00 54.85           C  
ATOM   1911  CB  VAL A 241      -3.086  42.797   2.767  1.00 54.85           C  
ATOM   1912  CG1 VAL A 241      -4.474  43.112   2.184  1.00 54.85           C  
ATOM   1913  CG2 VAL A 241      -2.975  41.405   3.411  1.00 54.85           C  
ATOM   1914  C   VAL A 241      -2.253  44.261   1.060  1.00 54.85           C  
ATOM   1915  O   VAL A 241      -2.872  44.393   0.011  1.00 54.85           O  
ATOM   1916  N   PHE A 242      -1.705  45.306   1.691  1.00 95.98           N  
ATOM   1917  CA  PHE A 242      -1.925  46.658   1.265  1.00 95.98           C  
ATOM   1918  CB  PHE A 242      -1.507  47.692   2.321  1.00 95.98           C  
ATOM   1919  CG  PHE A 242      -2.536  47.518   3.385  1.00 95.98           C  
ATOM   1920  CD1 PHE A 242      -3.773  48.108   3.253  1.00 95.98           C  
ATOM   1921  CD2 PHE A 242      -2.280  46.755   4.501  1.00 95.98           C  
ATOM   1922  CE1 PHE A 242      -4.736  47.949   4.220  1.00 95.98           C  
ATOM   1923  CE2 PHE A 242      -3.239  46.593   5.474  1.00 95.98           C  
ATOM   1924  CZ  PHE A 242      -4.469  47.190   5.334  1.00 95.98           C  
ATOM   1925  C   PHE A 242      -1.304  46.965  -0.058  1.00 95.98           C  
ATOM   1926  O   PHE A 242      -1.721  47.916  -0.718  1.00 95.98           O  
ATOM   1927  N   ALA A 243      -0.214  46.273  -0.432  1.00 58.46           N  
ATOM   1928  CA  ALA A 243       0.341  46.522  -1.731  1.00 58.46           C  
ATOM   1929  CB  ALA A 243       1.675  45.794  -1.963  1.00 58.46           C  
ATOM   1930  C   ALA A 243      -0.625  46.053  -2.792  1.00 58.46           C  
ATOM   1931  O   ALA A 243      -0.767  46.684  -3.838  1.00 58.46           O  
ATOM   1932  N   TYR A 244      -1.219  44.858  -2.594  1.00 87.80           N  
ATOM   1933  CA  TYR A 244      -2.149  44.263  -3.524  1.00 87.80           C  
ATOM   1934  CB  TYR A 244      -2.152  42.735  -3.394  1.00 87.80           C  
ATOM   1935  CG  TYR A 244      -0.758  42.310  -3.706  1.00 87.80           C  
ATOM   1936  CD1 TYR A 244      -0.352  42.125  -5.008  1.00 87.80           C  
ATOM   1937  CD2 TYR A 244       0.148  42.107  -2.690  1.00 87.80           C  
ATOM   1938  CE1 TYR A 244       0.935  41.738  -5.291  1.00 87.80           C  
ATOM   1939  CE2 TYR A 244       1.437  41.720  -2.968  1.00 87.80           C  
ATOM   1940  CZ  TYR A 244       1.833  41.533  -4.271  1.00 87.80           C  
ATOM   1941  OH  TYR A 244       3.155  41.135  -4.559  1.00 87.80           O  
ATOM   1942  C   TYR A 244      -3.579  44.738  -3.438  1.00 87.80           C  
ATOM   1943  O   TYR A 244      -4.178  45.106  -4.448  1.00 87.80           O  
ATOM   1944  N   GLY A 245      -4.156  44.763  -2.215  1.00 45.44           N  
ATOM   1945  CA  GLY A 245      -5.540  45.086  -1.992  1.00 45.44           C  
ATOM   1946  C   GLY A 245      -6.191  43.995  -1.177  1.00 45.44           C  
ATOM   1947  O   GLY A 245      -5.871  42.816  -1.293  1.00 45.44           O  
ATOM   1948  N   LEU A 246      -7.165  44.394  -0.331  1.00 59.48           N  
ATOM   1949  CA  LEU A 246      -7.863  43.538   0.587  1.00 59.48           C  
ATOM   1950  CB  LEU A 246      -8.824  44.329   1.490  1.00 59.48           C  
ATOM   1951  CG  LEU A 246      -8.084  45.323   2.411  1.00 59.48           C  
ATOM   1952  CD1 LEU A 246      -9.057  46.103   3.305  1.00 59.48           C  
ATOM   1953  CD2 LEU A 246      -6.981  44.616   3.218  1.00 59.48           C  
ATOM   1954  C   LEU A 246      -8.642  42.508  -0.176  1.00 59.48           C  
ATOM   1955  O   LEU A 246      -8.769  41.363   0.257  1.00 59.48           O  
ATOM   1956  N   ASP A 247      -9.188  42.890  -1.342  1.00 50.74           N  
ATOM   1957  CA  ASP A 247      -9.983  41.995  -2.129  1.00 50.74           C  
ATOM   1958  CB  ASP A 247     -10.489  42.652  -3.423  1.00 50.74           C  
ATOM   1959  CG  ASP A 247     -11.576  41.769  -4.019  1.00 50.74           C  
ATOM   1960  OD1 ASP A 247     -12.263  41.061  -3.237  1.00 50.74           O  
ATOM   1961  OD2 ASP A 247     -11.727  41.786  -5.270  1.00 50.74           O1-
ATOM   1962  C   ASP A 247      -9.140  40.823  -2.528  1.00 50.74           C  
ATOM   1963  O   ASP A 247      -9.624  39.694  -2.581  1.00 50.74           O  
ATOM   1964  N   VAL A 248      -7.852  41.058  -2.850  1.00101.20           N  
ATOM   1965  CA  VAL A 248      -7.016  39.970  -3.278  1.00101.20           C  
ATOM   1966  CB  VAL A 248      -5.679  40.377  -3.828  1.00101.20           C  
ATOM   1967  CG1 VAL A 248      -4.728  40.755  -2.685  1.00101.20           C  
ATOM   1968  CG2 VAL A 248      -5.165  39.218  -4.695  1.00101.20           C  
ATOM   1969  C   VAL A 248      -6.789  39.022  -2.142  1.00101.20           C  
ATOM   1970  O   VAL A 248      -6.814  37.809  -2.332  1.00101.20           O  
ATOM   1971  N   LEU A 249      -6.584  39.553  -0.921  1.00119.85           N  
ATOM   1972  CA  LEU A 249      -6.310  38.739   0.231  1.00119.85           C  
ATOM   1973  CB  LEU A 249      -6.220  39.609   1.502  1.00119.85           C  
ATOM   1974  CG  LEU A 249      -5.722  38.918   2.790  1.00119.85           C  
ATOM   1975  CD1 LEU A 249      -6.576  37.707   3.196  1.00119.85           C  
ATOM   1976  CD2 LEU A 249      -4.222  38.612   2.713  1.00119.85           C  
ATOM   1977  C   LEU A 249      -7.489  37.834   0.398  1.00119.85           C  
ATOM   1978  O   LEU A 249      -7.345  36.633   0.620  1.00119.85           O  
ATOM   1979  N   GLN A 250      -8.699  38.397   0.242  1.00 46.47           N  
ATOM   1980  CA  GLN A 250      -9.906  37.653   0.452  1.00 46.47           C  
ATOM   1981  CB  GLN A 250     -11.173  38.491   0.225  1.00 46.47           C  
ATOM   1982  CG  GLN A 250     -12.466  37.706   0.444  1.00 46.47           C  
ATOM   1983  CD  GLN A 250     -13.625  38.655   0.183  1.00 46.47           C  
ATOM   1984  OE1 GLN A 250     -13.524  39.857   0.429  1.00 46.47           O  
ATOM   1985  NE2 GLN A 250     -14.755  38.106  -0.339  1.00 46.47           N  
ATOM   1986  C   GLN A 250      -9.961  36.494  -0.494  1.00 46.47           C  
ATOM   1987  O   GLN A 250     -10.354  35.395  -0.107  1.00 46.47           O  
ATOM   1988  N   SER A 251      -9.562  36.701  -1.760  1.00 35.97           N  
ATOM   1989  CA  SER A 251      -9.624  35.642  -2.725  1.00 35.97           C  
ATOM   1990  CB  SER A 251      -9.182  36.090  -4.129  1.00 35.97           C  
ATOM   1991  OG  SER A 251     -10.088  37.058  -4.641  1.00 35.97           O  
ATOM   1992  C   SER A 251      -8.716  34.525  -2.298  1.00 35.97           C  
ATOM   1993  O   SER A 251      -9.066  33.354  -2.440  1.00 35.97           O  
ATOM   1994  N   LEU A 252      -7.515  34.842  -1.771  1.00 94.70           N  
ATOM   1995  CA  LEU A 252      -6.642  33.769  -1.378  1.00 94.70           C  
ATOM   1996  CB  LEU A 252      -5.232  34.186  -0.919  1.00 94.70           C  
ATOM   1997  CG  LEU A 252      -4.305  34.731  -2.023  1.00 94.70           C  
ATOM   1998  CD1 LEU A 252      -4.606  36.192  -2.381  1.00 94.70           C  
ATOM   1999  CD2 LEU A 252      -2.833  34.485  -1.669  1.00 94.70           C  
ATOM   2000  C   LEU A 252      -7.243  33.021  -0.230  1.00 94.70           C  
ATOM   2001  O   LEU A 252      -7.218  31.791  -0.197  1.00 94.70           O  
ATOM   2002  N   ALA A 253      -7.809  33.750   0.746  1.00 42.10           N  
ATOM   2003  CA  ALA A 253      -8.358  33.144   1.927  1.00 42.10           C  
ATOM   2004  CB  ALA A 253      -8.920  34.172   2.921  1.00 42.10           C  
ATOM   2005  C   ALA A 253      -9.486  32.230   1.551  1.00 42.10           C  
ATOM   2006  O   ALA A 253      -9.694  31.198   2.185  1.00 42.10           O  
ATOM   2007  N   GLU A 254     -10.273  32.614   0.529  1.00 53.70           N  
ATOM   2008  CA  GLU A 254     -11.423  31.865   0.095  1.00 53.70           C  
ATOM   2009  CB  GLU A 254     -12.280  32.627  -0.930  1.00 53.70           C  
ATOM   2010  CG  GLU A 254     -12.945  33.870  -0.333  1.00 53.70           C  
ATOM   2011  CD  GLU A 254     -13.779  34.543  -1.415  1.00 53.70           C  
ATOM   2012  OE1 GLU A 254     -13.251  34.737  -2.542  1.00 53.70           O  
ATOM   2013  OE2 GLU A 254     -14.959  34.871  -1.123  1.00 53.70           O1-
ATOM   2014  C   GLU A 254     -11.031  30.546  -0.514  1.00 53.70           C  
ATOM   2015  O   GLU A 254     -11.795  29.583  -0.452  1.00 53.70           O  
ATOM   2016  N   ASP A 255      -9.840  30.483  -1.139  1.00 81.02           N  
ATOM   2017  CA  ASP A 255      -9.345  29.346  -1.872  1.00 81.02           C  
ATOM   2018  CB  ASP A 255      -8.007  29.707  -2.558  1.00 81.02           C  
ATOM   2019  CG  ASP A 255      -7.597  28.654  -3.572  1.00 81.02           C  
ATOM   2020  OD1 ASP A 255      -8.220  27.560  -3.586  1.00 81.02           O  
ATOM   2021  OD2 ASP A 255      -6.647  28.935  -4.351  1.00 81.02           O1-
ATOM   2022  C   ASP A 255      -9.100  28.170  -0.962  1.00 81.02           C  
ATOM   2023  O   ASP A 255      -8.240  28.205  -0.084  1.00 81.02           O  
ATOM   2024  N   ASP A 256      -9.860  27.077  -1.184  1.00119.77           N  
ATOM   2025  CA  ASP A 256      -9.779  25.836  -0.454  1.00119.77           C  
ATOM   2026  CB  ASP A 256     -10.859  24.841  -0.904  1.00119.77           C  
ATOM   2027  CG  ASP A 256     -12.216  25.468  -0.645  1.00119.77           C  
ATOM   2028  OD1 ASP A 256     -12.504  25.812   0.532  1.00119.77           O  
ATOM   2029  OD2 ASP A 256     -12.987  25.608  -1.631  1.00119.77           O1-
ATOM   2030  C   ASP A 256      -8.474  25.189  -0.797  1.00119.77           C  
ATOM   2031  O   ASP A 256      -7.907  24.425  -0.017  1.00119.77           O  
ATOM   2032  N   GLU A 257      -8.005  25.468  -2.023  1.00118.76           N  
ATOM   2033  CA  GLU A 257      -6.810  24.952  -2.624  1.00118.76           C  
ATOM   2034  CB  GLU A 257      -6.646  25.372  -4.093  1.00118.76           C  
ATOM   2035  CG  GLU A 257      -7.495  24.560  -5.069  1.00118.76           C  
ATOM   2036  CD  GLU A 257      -6.674  23.340  -5.459  1.00118.76           C  
ATOM   2037  OE1 GLU A 257      -5.501  23.258  -5.006  1.00118.76           O  
ATOM   2038  OE2 GLU A 257      -7.198  22.481  -6.219  1.00118.76           O1-
ATOM   2039  C   GLU A 257      -5.611  25.452  -1.888  1.00118.76           C  
ATOM   2040  O   GLU A 257      -4.509  24.948  -2.100  1.00118.76           O  
ATOM   2041  N   ILE A 258      -5.762  26.546  -1.118  1.00165.82           N  
ATOM   2042  CA  ILE A 258      -4.649  27.033  -0.359  1.00165.82           C  
ATOM   2043  CB  ILE A 258      -4.373  28.467  -0.734  1.00165.82           C  
ATOM   2044  CG1 ILE A 258      -2.991  28.913  -0.284  1.00165.82           C  
ATOM   2045  CG2 ILE A 258      -5.523  29.382  -0.295  1.00165.82           C  
ATOM   2046  CD1 ILE A 258      -2.604  30.232  -0.942  1.00165.82           C  
ATOM   2047  C   ILE A 258      -4.967  26.827   1.111  1.00165.82           C  
ATOM   2048  O   ILE A 258      -5.482  27.682   1.826  1.00165.82           O  
ATOM   2049  N   PRO A 259      -4.604  25.657   1.564  1.00113.33           N  
ATOM   2050  CA  PRO A 259      -4.872  25.131   2.880  1.00113.33           C  
ATOM   2051  CD  PRO A 259      -4.111  24.630   0.664  1.00113.33           C  
ATOM   2052  CB  PRO A 259      -4.704  23.617   2.762  1.00113.33           C  
ATOM   2053  CG  PRO A 259      -3.767  23.434   1.560  1.00113.33           C  
ATOM   2054  C   PRO A 259      -4.009  25.676   3.978  1.00113.33           C  
ATOM   2055  O   PRO A 259      -3.928  25.009   5.008  1.00113.33           O  
ATOM   2056  N   VAL A 260      -3.305  26.808   3.797  1.00 59.27           N  
ATOM   2057  CA  VAL A 260      -2.420  27.247   4.843  1.00 59.27           C  
ATOM   2058  CB  VAL A 260      -1.001  27.351   4.375  1.00 59.27           C  
ATOM   2059  CG1 VAL A 260      -0.508  25.943   3.999  1.00 59.27           C  
ATOM   2060  CG2 VAL A 260      -0.954  28.343   3.200  1.00 59.27           C  
ATOM   2061  C   VAL A 260      -2.835  28.609   5.323  1.00 59.27           C  
ATOM   2062  O   VAL A 260      -3.617  29.305   4.679  1.00 59.27           O  
ATOM   2063  N   PRO A 261      -2.324  28.980   6.477  1.00 79.69           N  
ATOM   2064  CA  PRO A 261      -2.639  30.256   7.071  1.00 79.69           C  
ATOM   2065  CD  PRO A 261      -2.000  27.981   7.484  1.00 79.69           C  
ATOM   2066  CB  PRO A 261      -2.163  30.170   8.520  1.00 79.69           C  
ATOM   2067  CG  PRO A 261      -2.228  28.667   8.841  1.00 79.69           C  
ATOM   2068  C   PRO A 261      -2.004  31.388   6.322  1.00 79.69           C  
ATOM   2069  O   PRO A 261      -1.018  31.165   5.621  1.00 79.69           O  
ATOM   2070  N   ILE A 262      -2.570  32.607   6.447  1.00 38.72           N  
ATOM   2071  CA  ILE A 262      -2.018  33.752   5.784  1.00 38.72           C  
ATOM   2072  CB  ILE A 262      -2.978  34.406   4.832  1.00 38.72           C  
ATOM   2073  CG1 ILE A 262      -3.395  33.418   3.732  1.00 38.72           C  
ATOM   2074  CG2 ILE A 262      -2.317  35.685   4.290  1.00 38.72           C  
ATOM   2075  CD1 ILE A 262      -4.585  33.902   2.903  1.00 38.72           C  
ATOM   2076  C   ILE A 262      -1.691  34.764   6.839  1.00 38.72           C  
ATOM   2077  O   ILE A 262      -2.512  35.059   7.710  1.00 38.72           O  
ATOM   2078  N   MET A 263      -0.463  35.314   6.786  1.00 48.49           N  
ATOM   2079  CA  MET A 263      -0.039  36.302   7.737  1.00 48.49           C  
ATOM   2080  CB  MET A 263       1.371  36.017   8.288  1.00 48.49           C  
ATOM   2081  CG  MET A 263       1.867  37.029   9.322  1.00 48.49           C  
ATOM   2082  SD  MET A 263       3.533  36.683   9.969  1.00 48.49           S  
ATOM   2083  CE  MET A 263       3.038  35.208  10.908  1.00 48.49           C  
ATOM   2084  C   MET A 263       0.024  37.602   6.998  1.00 48.49           C  
ATOM   2085  O   MET A 263       0.778  37.743   6.037  1.00 48.49           O  
ATOM   2086  N   ALA A 264      -0.793  38.591   7.414  1.00 44.69           N  
ATOM   2087  CA  ALA A 264      -0.801  39.851   6.724  1.00 44.69           C  
ATOM   2088  CB  ALA A 264      -2.142  40.597   6.824  1.00 44.69           C  
ATOM   2089  C   ALA A 264       0.262  40.755   7.271  1.00 44.69           C  
ATOM   2090  O   ALA A 264       0.513  40.792   8.476  1.00 44.69           O  
ATOM   2091  N   HIS A 265       0.899  41.532   6.369  1.00 63.42           N  
ATOM   2092  CA  HIS A 265       1.902  42.490   6.743  1.00 63.42           C  
ATOM   2093  ND1 HIS A 265       4.558  44.473   6.113  1.00 63.42           N  
ATOM   2094  CG  HIS A 265       4.341  43.173   6.514  1.00 63.42           C  
ATOM   2095  CB  HIS A 265       3.232  42.307   5.991  1.00 63.42           C  
ATOM   2096  NE2 HIS A 265       6.134  43.997   7.609  1.00 63.42           N  
ATOM   2097  CD2 HIS A 265       5.312  42.898   7.428  1.00 63.42           C  
ATOM   2098  CE1 HIS A 265       5.643  44.917   6.799  1.00 63.42           C  
ATOM   2099  C   HIS A 265       1.331  43.837   6.386  1.00 63.42           C  
ATOM   2100  O   HIS A 265       0.691  44.002   5.351  1.00 63.42           O  
ATOM   2101  N   PRO A 266       1.533  44.788   7.259  1.00 93.74           N  
ATOM   2102  CA  PRO A 266       1.009  46.134   7.165  1.00 93.74           C  
ATOM   2103  CD  PRO A 266       1.979  44.467   8.603  1.00 93.74           C  
ATOM   2104  CB  PRO A 266       1.087  46.709   8.581  1.00 93.74           C  
ATOM   2105  CG  PRO A 266       2.124  45.831   9.295  1.00 93.74           C  
ATOM   2106  C   PRO A 266       1.647  47.051   6.167  1.00 93.74           C  
ATOM   2107  O   PRO A 266       1.227  48.207   6.118  1.00 93.74           O  
ATOM   2108  N   ALA A 267       2.649  46.600   5.390  1.00 76.95           N  
ATOM   2109  CA  ALA A 267       3.357  47.491   4.509  1.00 76.95           C  
ATOM   2110  CB  ALA A 267       4.339  46.770   3.569  1.00 76.95           C  
ATOM   2111  C   ALA A 267       2.399  48.269   3.653  1.00 76.95           C  
ATOM   2112  O   ALA A 267       1.412  47.738   3.150  1.00 76.95           O  
ATOM   2113  N   VAL A 268       2.699  49.579   3.521  1.00189.06           N  
ATOM   2114  CA  VAL A 268       2.051  50.617   2.758  1.00189.06           C  
ATOM   2115  CB  VAL A 268       1.852  50.290   1.300  1.00189.06           C  
ATOM   2116  CG1 VAL A 268       0.627  49.380   1.111  1.00189.06           C  
ATOM   2117  CG2 VAL A 268       1.738  51.618   0.540  1.00189.06           C  
ATOM   2118  C   VAL A 268       0.719  51.006   3.336  1.00189.06           C  
ATOM   2119  O   VAL A 268       0.075  51.933   2.845  1.00189.06           O  
ATOM   2120  N   SER A 269       0.301  50.369   4.441  1.00102.27           N  
ATOM   2121  CA  SER A 269      -0.957  50.681   5.063  1.00102.27           C  
ATOM   2122  CB  SER A 269      -1.268  49.702   6.204  1.00102.27           C  
ATOM   2123  OG  SER A 269      -2.454  50.087   6.875  1.00102.27           O  
ATOM   2124  C   SER A 269      -0.874  52.049   5.665  1.00102.27           C  
ATOM   2125  O   SER A 269      -1.878  52.744   5.824  1.00102.27           O  
ATOM   2126  N   GLY A 270       0.357  52.473   5.995  1.00 31.01           N  
ATOM   2127  CA  GLY A 270       0.615  53.714   6.667  1.00 31.01           C  
ATOM   2128  C   GLY A 270       0.140  54.842   5.827  1.00 31.01           C  
ATOM   2129  O   GLY A 270      -0.269  55.879   6.349  1.00 31.01           O  
ATOM   2130  N   ALA A 271       0.202  54.676   4.496  1.00 36.58           N  
ATOM   2131  CA  ALA A 271      -0.175  55.755   3.638  1.00 36.58           C  
ATOM   2132  CB  ALA A 271      -0.111  55.380   2.148  1.00 36.58           C  
ATOM   2133  C   ALA A 271      -1.588  56.127   3.960  1.00 36.58           C  
ATOM   2134  O   ALA A 271      -1.926  57.308   3.979  1.00 36.58           O  
ATOM   2135  N   TYR A 272      -2.455  55.119   4.179  1.00 67.63           N  
ATOM   2136  CA  TYR A 272      -3.833  55.357   4.506  1.00 67.63           C  
ATOM   2137  CB  TYR A 272      -4.690  54.081   4.393  1.00 67.63           C  
ATOM   2138  CG  TYR A 272      -4.698  53.653   2.965  1.00 67.63           C  
ATOM   2139  CD1 TYR A 272      -5.554  54.243   2.064  1.00 67.63           C  
ATOM   2140  CD2 TYR A 272      -3.852  52.658   2.528  1.00 67.63           C  
ATOM   2141  CE1 TYR A 272      -5.563  53.852   0.747  1.00 67.63           C  
ATOM   2142  CE2 TYR A 272      -3.856  52.260   1.211  1.00 67.63           C  
ATOM   2143  CZ  TYR A 272      -4.714  52.859   0.318  1.00 67.63           C  
ATOM   2144  OH  TYR A 272      -4.726  52.457  -1.034  1.00 67.63           O  
ATOM   2145  C   TYR A 272      -4.036  55.882   5.909  1.00 67.63           C  
ATOM   2146  O   TYR A 272      -4.797  56.824   6.124  1.00 67.63           O  
ATOM   2147  N   SER A 273      -3.396  55.233   6.903  1.00122.18           N  
ATOM   2148  CA  SER A 273      -3.629  55.459   8.313  1.00122.18           C  
ATOM   2149  CB  SER A 273      -3.410  54.170   9.119  1.00122.18           C  
ATOM   2150  OG  SER A 273      -3.651  54.402  10.497  1.00122.18           O  
ATOM   2151  C   SER A 273      -2.836  56.540   9.003  1.00122.18           C  
ATOM   2152  O   SER A 273      -3.181  56.911  10.126  1.00122.18           O  
ATOM   2153  N   ALA A 274      -1.767  57.083   8.398  1.00 48.88           N  
ATOM   2154  CA  ALA A 274      -0.883  57.937   9.154  1.00 48.88           C  
ATOM   2155  CB  ALA A 274       0.308  58.443   8.319  1.00 48.88           C  
ATOM   2156  C   ALA A 274      -1.560  59.152   9.737  1.00 48.88           C  
ATOM   2157  O   ALA A 274      -1.310  59.489  10.894  1.00 48.88           O  
ATOM   2158  N   SER A 275      -2.428  59.850   8.978  1.00 49.72           N  
ATOM   2159  CA  SER A 275      -2.975  61.088   9.476  1.00 49.72           C  
ATOM   2160  CB  SER A 275      -3.410  62.054   8.354  1.00 49.72           C  
ATOM   2161  OG  SER A 275      -3.942  63.249   8.908  1.00 49.72           O  
ATOM   2162  C   SER A 275      -4.167  60.868  10.369  1.00 49.72           C  
ATOM   2163  O   SER A 275      -4.916  59.906  10.218  1.00 49.72           O  
ATOM   2164  N   LYS A 276      -4.311  61.754  11.383  1.00151.28           N  
ATOM   2165  CA  LYS A 276      -5.416  61.800  12.307  1.00151.28           C  
ATOM   2166  CB  LYS A 276      -5.097  62.650  13.548  1.00151.28           C  
ATOM   2167  CG  LYS A 276      -3.807  62.214  14.246  1.00151.28           C  
ATOM   2168  CD  LYS A 276      -3.798  60.742  14.659  1.00151.28           C  
ATOM   2169  CE  LYS A 276      -2.420  60.247  15.104  1.00151.28           C  
ATOM   2170  NZ  LYS A 276      -1.484  60.260  13.956  1.00151.28           N1+
ATOM   2171  C   LYS A 276      -6.616  62.411  11.640  1.00151.28           C  
ATOM   2172  O   LYS A 276      -7.761  62.112  11.977  1.00151.28           O  
ATOM   2173  N   LEU A 277      -6.357  63.393  10.762  1.00 91.38           N  
ATOM   2174  CA  LEU A 277      -7.330  64.157  10.034  1.00 91.38           C  
ATOM   2175  CB  LEU A 277      -6.716  65.464   9.505  1.00 91.38           C  
ATOM   2176  CG  LEU A 277      -6.160  66.350  10.639  1.00 91.38           C  
ATOM   2177  CD1 LEU A 277      -5.549  67.657  10.104  1.00 91.38           C  
ATOM   2178  CD2 LEU A 277      -7.218  66.579  11.729  1.00 91.38           C  
ATOM   2179  C   LEU A 277      -7.953  63.432   8.872  1.00 91.38           C  
ATOM   2180  O   LEU A 277      -9.143  63.607   8.605  1.00 91.38           O  
ATOM   2181  N   TYR A 278      -7.172  62.615   8.134  1.00102.81           N  
ATOM   2182  CA  TYR A 278      -7.672  62.065   6.899  1.00102.81           C  
ATOM   2183  CB  TYR A 278      -6.918  62.618   5.676  1.00102.81           C  
ATOM   2184  CG  TYR A 278      -6.781  64.093   5.850  1.00102.81           C  
ATOM   2185  CD1 TYR A 278      -7.796  64.969   5.534  1.00102.81           C  
ATOM   2186  CD2 TYR A 278      -5.598  64.595   6.343  1.00102.81           C  
ATOM   2187  CE1 TYR A 278      -7.623  66.323   5.714  1.00102.81           C  
ATOM   2188  CE2 TYR A 278      -5.420  65.946   6.525  1.00102.81           C  
ATOM   2189  CZ  TYR A 278      -6.436  66.813   6.210  1.00102.81           C  
ATOM   2190  OH  TYR A 278      -6.257  68.200   6.397  1.00102.81           O  
ATOM   2191  C   TYR A 278      -7.380  60.590   6.879  1.00102.81           C  
ATOM   2192  O   TYR A 278      -6.857  60.036   7.844  1.00102.81           O  
ATOM   2193  N   GLY A 279      -7.756  59.910   5.770  1.00 42.50           N  
ATOM   2194  CA  GLY A 279      -7.414  58.527   5.569  1.00 42.50           C  
ATOM   2195  C   GLY A 279      -8.399  57.611   6.222  1.00 42.50           C  
ATOM   2196  O   GLY A 279      -9.542  57.969   6.488  1.00 42.50           O  
ATOM   2197  N   VAL A 280      -7.949  56.353   6.442  1.00 41.64           N  
ATOM   2198  CA  VAL A 280      -8.745  55.338   7.066  1.00 41.64           C  
ATOM   2199  CB  VAL A 280      -8.922  54.125   6.197  1.00 41.64           C  
ATOM   2200  CG1 VAL A 280      -9.734  53.070   6.969  1.00 41.64           C  
ATOM   2201  CG2 VAL A 280      -9.565  54.579   4.876  1.00 41.64           C  
ATOM   2202  C   VAL A 280      -8.025  54.923   8.311  1.00 41.64           C  
ATOM   2203  O   VAL A 280      -6.798  54.865   8.342  1.00 41.64           O  
ATOM   2204  N   SER A 281      -8.788  54.616   9.376  1.00 42.71           N  
ATOM   2205  CA  SER A 281      -8.183  54.313  10.639  1.00 42.71           C  
ATOM   2206  CB  SER A 281      -9.187  54.272  11.804  1.00 42.71           C  
ATOM   2207  OG  SER A 281     -10.100  53.202  11.614  1.00 42.71           O  
ATOM   2208  C   SER A 281      -7.503  52.985  10.578  1.00 42.71           C  
ATOM   2209  O   SER A 281      -7.907  52.073   9.858  1.00 42.71           O  
ATOM   2210  N   SER A 282      -6.424  52.864  11.369  1.00 47.06           N  
ATOM   2211  CA  SER A 282      -5.623  51.681  11.427  1.00 47.06           C  
ATOM   2212  CB  SER A 282      -4.382  51.865  12.317  1.00 47.06           C  
ATOM   2213  OG  SER A 282      -3.610  50.674  12.341  1.00 47.06           O  
ATOM   2214  C   SER A 282      -6.428  50.541  11.984  1.00 47.06           C  
ATOM   2215  O   SER A 282      -6.296  49.418  11.499  1.00 47.06           O  
ATOM   2216  N   PRO A 283      -7.256  50.757  12.981  1.00 82.38           N  
ATOM   2217  CA  PRO A 283      -8.004  49.655  13.522  1.00 82.38           C  
ATOM   2218  CD  PRO A 283      -6.997  51.773  13.991  1.00 82.38           C  
ATOM   2219  CB  PRO A 283      -8.671  50.188  14.786  1.00 82.38           C  
ATOM   2220  CG  PRO A 283      -7.685  51.267  15.273  1.00 82.38           C  
ATOM   2221  C   PRO A 283      -8.929  49.027  12.533  1.00 82.38           C  
ATOM   2222  O   PRO A 283      -9.123  47.814  12.590  1.00 82.38           O  
ATOM   2223  N   LEU A 284      -9.543  49.830  11.647  1.00 57.25           N  
ATOM   2224  CA  LEU A 284     -10.427  49.265  10.675  1.00 57.25           C  
ATOM   2225  CB  LEU A 284     -11.215  50.334   9.895  1.00 57.25           C  
ATOM   2226  CG  LEU A 284     -12.183  49.764   8.839  1.00 57.25           C  
ATOM   2227  CD1 LEU A 284     -13.290  48.917   9.478  1.00 57.25           C  
ATOM   2228  CD2 LEU A 284     -12.737  50.881   7.939  1.00 57.25           C  
ATOM   2229  C   LEU A 284      -9.640  48.469   9.682  1.00 57.25           C  
ATOM   2230  O   LEU A 284     -10.005  47.342   9.348  1.00 57.25           O  
ATOM   2231  N   LEU A 285      -8.536  49.051   9.167  1.00 68.57           N  
ATOM   2232  CA  LEU A 285      -7.764  48.405   8.143  1.00 68.57           C  
ATOM   2233  CB  LEU A 285      -6.657  49.317   7.588  1.00 68.57           C  
ATOM   2234  CG  LEU A 285      -7.186  50.535   6.811  1.00 68.57           C  
ATOM   2235  CD1 LEU A 285      -6.030  51.403   6.283  1.00 68.57           C  
ATOM   2236  CD2 LEU A 285      -8.151  50.096   5.698  1.00 68.57           C  
ATOM   2237  C   LEU A 285      -7.075  47.178   8.645  1.00 68.57           C  
ATOM   2238  O   LEU A 285      -7.258  46.085   8.115  1.00 68.57           O  
ATOM   2239  N   LEU A 286      -6.239  47.351   9.682  1.00 93.92           N  
ATOM   2240  CA  LEU A 286      -5.465  46.271  10.215  1.00 93.92           C  
ATOM   2241  CB  LEU A 286      -4.291  46.760  11.079  1.00 93.92           C  
ATOM   2242  CG  LEU A 286      -3.276  47.598  10.280  1.00 93.92           C  
ATOM   2243  CD1 LEU A 286      -2.085  48.023  11.154  1.00 93.92           C  
ATOM   2244  CD2 LEU A 286      -2.846  46.881   8.989  1.00 93.92           C  
ATOM   2245  C   LEU A 286      -6.299  45.333  11.034  1.00 93.92           C  
ATOM   2246  O   LEU A 286      -5.977  44.150  11.119  1.00 93.92           O  
ATOM   2247  N   GLY A 287      -7.267  45.853  11.818  1.00 84.25           N  
ATOM   2248  CA  GLY A 287      -8.051  44.933  12.600  1.00 84.25           C  
ATOM   2249  C   GLY A 287      -9.215  44.268  11.912  1.00 84.25           C  
ATOM   2250  O   GLY A 287      -9.200  43.073  11.625  1.00 84.25           O  
ATOM   2251  N   LYS A 288     -10.249  45.077  11.592  1.00163.95           N  
ATOM   2252  CA  LYS A 288     -11.521  44.589  11.122  1.00163.95           C  
ATOM   2253  CB  LYS A 288     -12.576  45.713  11.082  1.00163.95           C  
ATOM   2254  CG  LYS A 288     -13.996  45.252  10.745  1.00163.95           C  
ATOM   2255  CD  LYS A 288     -14.734  44.603  11.917  1.00163.95           C  
ATOM   2256  CE  LYS A 288     -15.861  45.466  12.493  1.00163.95           C  
ATOM   2257  NZ  LYS A 288     -15.334  46.763  12.971  1.00163.95           N1+
ATOM   2258  C   LYS A 288     -11.457  44.031   9.737  1.00163.95           C  
ATOM   2259  O   LYS A 288     -11.808  42.876   9.503  1.00163.95           O  
ATOM   2260  N   LEU A 289     -10.968  44.841   8.782  1.00 56.34           N  
ATOM   2261  CA  LEU A 289     -11.005  44.464   7.399  1.00 56.34           C  
ATOM   2262  CB  LEU A 289     -10.566  45.591   6.451  1.00 56.34           C  
ATOM   2263  CG  LEU A 289     -11.542  46.782   6.471  1.00 56.34           C  
ATOM   2264  CD1 LEU A 289     -11.187  47.816   5.392  1.00 56.34           C  
ATOM   2265  CD2 LEU A 289     -13.003  46.304   6.388  1.00 56.34           C  
ATOM   2266  C   LEU A 289     -10.129  43.281   7.157  1.00 56.34           C  
ATOM   2267  O   LEU A 289     -10.488  42.382   6.397  1.00 56.34           O  
ATOM   2268  N   LEU A 290      -8.948  43.249   7.790  1.00 49.29           N  
ATOM   2269  CA  LEU A 290      -8.058  42.149   7.555  1.00 49.29           C  
ATOM   2270  CB  LEU A 290      -6.700  42.307   8.265  1.00 49.29           C  
ATOM   2271  CG  LEU A 290      -5.809  43.392   7.627  1.00 49.29           C  
ATOM   2272  CD1 LEU A 290      -4.467  43.519   8.364  1.00 49.29           C  
ATOM   2273  CD2 LEU A 290      -5.629  43.137   6.119  1.00 49.29           C  
ATOM   2274  C   LEU A 290      -8.706  40.888   8.033  1.00 49.29           C  
ATOM   2275  O   LEU A 290      -8.621  39.854   7.373  1.00 49.29           O  
ATOM   2276  N   ARG A 291      -9.383  40.945   9.194  1.00 75.49           N  
ATOM   2277  CA  ARG A 291     -10.006  39.786   9.769  1.00 75.49           C  
ATOM   2278  CB  ARG A 291     -10.660  40.129  11.117  1.00 75.49           C  
ATOM   2279  CG  ARG A 291     -11.348  38.966  11.825  1.00 75.49           C  
ATOM   2280  CD  ARG A 291     -11.967  39.402  13.152  1.00 75.49           C  
ATOM   2281  NE  ARG A 291     -12.705  38.246  13.729  1.00 75.49           N  
ATOM   2282  CZ  ARG A 291     -13.450  38.431  14.858  1.00 75.49           C  
ATOM   2283  NH1 ARG A 291     -13.478  39.656  15.459  1.00 75.49           N1+
ATOM   2284  NH2 ARG A 291     -14.170  37.396  15.378  1.00 75.49           N  
ATOM   2285  C   ARG A 291     -11.084  39.266   8.859  1.00 75.49           C  
ATOM   2286  O   ARG A 291     -11.138  38.073   8.570  1.00 75.49           O  
ATOM   2287  N   TYR A 292     -11.955  40.161   8.357  1.00 94.25           N  
ATOM   2288  CA  TYR A 292     -13.051  39.781   7.505  1.00 94.25           C  
ATOM   2289  CB  TYR A 292     -13.917  40.984   7.087  1.00 94.25           C  
ATOM   2290  CG  TYR A 292     -14.785  41.397   8.229  1.00 94.25           C  
ATOM   2291  CD1 TYR A 292     -14.247  41.623   9.473  1.00 94.25           C  
ATOM   2292  CD2 TYR A 292     -16.134  41.614   8.043  1.00 94.25           C  
ATOM   2293  CE1 TYR A 292     -15.041  42.017  10.522  1.00 94.25           C  
ATOM   2294  CE2 TYR A 292     -16.935  42.010   9.089  1.00 94.25           C  
ATOM   2295  CZ  TYR A 292     -16.388  42.207  10.335  1.00 94.25           C  
ATOM   2296  OH  TYR A 292     -17.199  42.613  11.415  1.00 94.25           O  
ATOM   2297  C   TYR A 292     -12.506  39.179   6.247  1.00 94.25           C  
ATOM   2298  O   TYR A 292     -13.061  38.221   5.709  1.00 94.25           O  
ATOM   2299  N   ALA A 293     -11.405  39.765   5.742  1.00 63.19           N  
ATOM   2300  CA  ALA A 293     -10.732  39.385   4.531  1.00 63.19           C  
ATOM   2301  CB  ALA A 293      -9.567  40.325   4.175  1.00 63.19           C  
ATOM   2302  C   ALA A 293     -10.170  37.996   4.645  1.00 63.19           C  
ATOM   2303  O   ALA A 293     -10.054  37.303   3.633  1.00 63.19           O  
ATOM   2304  N   GLY A 294      -9.772  37.550   5.860  1.00 52.73           N  
ATOM   2305  CA  GLY A 294      -9.260  36.205   5.952  1.00 52.73           C  
ATOM   2306  C   GLY A 294      -7.859  36.110   6.499  1.00 52.73           C  
ATOM   2307  O   GLY A 294      -7.275  35.026   6.469  1.00 52.73           O  
ATOM   2308  N   ALA A 295      -7.252  37.210   6.991  1.00 50.16           N  
ATOM   2309  CA  ALA A 295      -5.921  37.078   7.532  1.00 50.16           C  
ATOM   2310  CB  ALA A 295      -5.197  38.424   7.725  1.00 50.16           C  
ATOM   2311  C   ALA A 295      -5.961  36.379   8.866  1.00 50.16           C  
ATOM   2312  O   ALA A 295      -6.759  36.711   9.742  1.00 50.16           O  
ATOM   2313  N   ASP A 296      -5.099  35.353   9.029  1.00 72.42           N  
ATOM   2314  CA  ASP A 296      -4.947  34.600  10.248  1.00 72.42           C  
ATOM   2315  CB  ASP A 296      -4.195  33.281  10.023  1.00 72.42           C  
ATOM   2316  CG  ASP A 296      -5.130  32.364   9.248  1.00 72.42           C  
ATOM   2317  OD1 ASP A 296      -6.245  32.086   9.765  1.00 72.42           O  
ATOM   2318  OD2 ASP A 296      -4.749  31.942   8.123  1.00 72.42           O1-
ATOM   2319  C   ASP A 296      -4.175  35.402  11.252  1.00 72.42           C  
ATOM   2320  O   ASP A 296      -4.389  35.275  12.458  1.00 72.42           O  
ATOM   2321  N   PHE A 297      -3.214  36.216  10.770  1.00146.49           N  
ATOM   2322  CA  PHE A 297      -2.380  37.006  11.634  1.00146.49           C  
ATOM   2323  CB  PHE A 297      -0.890  36.620  11.582  1.00146.49           C  
ATOM   2324  CG  PHE A 297      -0.682  35.207  12.006  1.00146.49           C  
ATOM   2325  CD1 PHE A 297      -0.721  34.196  11.073  1.00146.49           C  
ATOM   2326  CD2 PHE A 297      -0.437  34.890  13.323  1.00146.49           C  
ATOM   2327  CE1 PHE A 297      -0.525  32.889  11.446  1.00146.49           C  
ATOM   2328  CE2 PHE A 297      -0.239  33.583  13.700  1.00146.49           C  
ATOM   2329  CZ  PHE A 297      -0.283  32.581  12.761  1.00146.49           C  
ATOM   2330  C   PHE A 297      -2.383  38.396  11.085  1.00146.49           C  
ATOM   2331  O   PHE A 297      -2.483  38.590   9.874  1.00146.49           O  
ATOM   2332  N   SER A 298      -2.276  39.407  11.971  1.00 43.26           N  
ATOM   2333  CA  SER A 298      -2.179  40.758  11.506  1.00 43.26           C  
ATOM   2334  CB  SER A 298      -3.422  41.610  11.814  1.00 43.26           C  
ATOM   2335  OG  SER A 298      -3.243  42.929  11.323  1.00 43.26           O  
ATOM   2336  C   SER A 298      -1.035  41.388  12.235  1.00 43.26           C  
ATOM   2337  O   SER A 298      -1.014  41.426  13.466  1.00 43.26           O  
ATOM   2338  N   LEU A 299      -0.050  41.919  11.486  1.00 92.89           N  
ATOM   2339  CA  LEU A 299       1.068  42.555  12.119  1.00 92.89           C  
ATOM   2340  CB  LEU A 299       2.413  42.318  11.406  1.00 92.89           C  
ATOM   2341  CG  LEU A 299       2.913  40.864  11.473  1.00 92.89           C  
ATOM   2342  CD1 LEU A 299       1.932  39.905  10.783  1.00 92.89           C  
ATOM   2343  CD2 LEU A 299       4.345  40.741  10.926  1.00 92.89           C  
ATOM   2344  C   LEU A 299       0.800  44.026  12.096  1.00 92.89           C  
ATOM   2345  O   LEU A 299       0.345  44.563  11.088  1.00 92.89           O  
ATOM   2346  N   PHE A 300       1.041  44.716  13.230  1.00 78.04           N  
ATOM   2347  CA  PHE A 300       0.817  46.133  13.285  1.00 78.04           C  
ATOM   2348  CB  PHE A 300      -0.635  46.510  13.647  1.00 78.04           C  
ATOM   2349  CG  PHE A 300      -1.023  45.794  14.894  1.00 78.04           C  
ATOM   2350  CD1 PHE A 300      -0.756  46.327  16.132  1.00 78.04           C  
ATOM   2351  CD2 PHE A 300      -1.663  44.578  14.814  1.00 78.04           C  
ATOM   2352  CE1 PHE A 300      -1.123  45.653  17.275  1.00 78.04           C  
ATOM   2353  CE2 PHE A 300      -2.031  43.899  15.951  1.00 78.04           C  
ATOM   2354  CZ  PHE A 300      -1.760  44.438  17.185  1.00 78.04           C  
ATOM   2355  C   PHE A 300       1.770  46.749  14.264  1.00 78.04           C  
ATOM   2356  O   PHE A 300       2.362  46.053  15.083  1.00 78.04           O  
ATOM   2357  N   PRO A 301       1.934  48.048  14.210  1.00 74.86           N  
ATOM   2358  CA  PRO A 301       2.890  48.699  15.069  1.00 74.86           C  
ATOM   2359  CD  PRO A 301       1.720  48.785  12.975  1.00 74.86           C  
ATOM   2360  CB  PRO A 301       2.973  50.140  14.569  1.00 74.86           C  
ATOM   2361  CG  PRO A 301       2.638  50.017  13.068  1.00 74.86           C  
ATOM   2362  C   PRO A 301       2.521  48.556  16.510  1.00 74.86           C  
ATOM   2363  O   PRO A 301       1.338  48.623  16.836  1.00 74.86           O  
ATOM   2364  N   SER A 302       3.522  48.350  17.390  1.00 84.17           N  
ATOM   2365  CA  SER A 302       3.263  48.161  18.789  1.00 84.17           C  
ATOM   2366  CB  SER A 302       4.365  47.373  19.517  1.00 84.17           C  
ATOM   2367  OG  SER A 302       4.459  46.057  18.997  1.00 84.17           O  
ATOM   2368  C   SER A 302       3.175  49.495  19.461  1.00 84.17           C  
ATOM   2369  O   SER A 302       3.630  50.512  18.942  1.00 84.17           O  
ATOM   2370  N   PRO A 303       2.548  49.488  20.610  1.00171.36           N  
ATOM   2371  CA  PRO A 303       2.435  50.672  21.424  1.00171.36           C  
ATOM   2372  CD  PRO A 303       1.462  48.552  20.854  1.00171.36           C  
ATOM   2373  CB  PRO A 303       1.399  50.341  22.496  1.00171.36           C  
ATOM   2374  CG  PRO A 303       0.522  49.262  21.841  1.00171.36           C  
ATOM   2375  C   PRO A 303       3.775  50.982  21.982  1.00171.36           C  
ATOM   2376  O   PRO A 303       3.976  52.066  22.519  1.00171.36           O  
ATOM   2377  N   TYR A 304       4.654  49.975  21.966  1.00128.17           N  
ATOM   2378  CA  TYR A 304       6.026  50.051  22.343  1.00128.17           C  
ATOM   2379  CB  TYR A 304       6.622  48.644  22.502  1.00128.17           C  
ATOM   2380  CG  TYR A 304       5.586  47.913  23.292  1.00128.17           C  
ATOM   2381  CD1 TYR A 304       5.397  48.139  24.636  1.00128.17           C  
ATOM   2382  CD2 TYR A 304       4.787  46.988  22.660  1.00128.17           C  
ATOM   2383  CE1 TYR A 304       4.423  47.455  25.332  1.00128.17           C  
ATOM   2384  CE2 TYR A 304       3.816  46.303  23.348  1.00128.17           C  
ATOM   2385  CZ  TYR A 304       3.630  46.537  24.688  1.00128.17           C  
ATOM   2386  OH  TYR A 304       2.629  45.836  25.395  1.00128.17           O  
ATOM   2387  C   TYR A 304       6.676  50.740  21.193  1.00128.17           C  
ATOM   2388  O   TYR A 304       7.763  51.299  21.301  1.00128.17           O  
ATOM   2389  N   GLY A 305       6.035  50.598  20.017  1.00101.40           N  
ATOM   2390  CA  GLY A 305       6.454  51.158  18.767  1.00101.40           C  
ATOM   2391  C   GLY A 305       6.666  52.638  18.880  1.00101.40           C  
ATOM   2392  O   GLY A 305       7.649  53.099  19.457  1.00101.40           O  
ATOM   2393  N   SER A 306       5.722  53.419  18.320  1.00 87.86           N  
ATOM   2394  CA  SER A 306       5.871  54.839  18.164  1.00 87.86           C  
ATOM   2395  CB  SER A 306       4.568  55.524  17.712  1.00 87.86           C  
ATOM   2396  OG  SER A 306       4.197  55.067  16.420  1.00 87.86           O  
ATOM   2397  C   SER A 306       6.281  55.486  19.445  1.00 87.86           C  
ATOM   2398  O   SER A 306       7.346  56.097  19.514  1.00 87.86           O  
ATOM   2399  N   VAL A 307       5.470  55.369  20.508  1.00 25.97           N  
ATOM   2400  CA  VAL A 307       5.867  56.049  21.702  1.00 25.97           C  
ATOM   2401  CB  VAL A 307       4.796  56.924  22.286  1.00 25.97           C  
ATOM   2402  CG1 VAL A 307       5.341  57.592  23.562  1.00 25.97           C  
ATOM   2403  CG2 VAL A 307       4.353  57.925  21.206  1.00 25.97           C  
ATOM   2404  C   VAL A 307       6.208  55.012  22.712  1.00 25.97           C  
ATOM   2405  O   VAL A 307       5.737  53.881  22.637  1.00 25.97           O  
ATOM   2406  N   ALA A 308       7.073  55.364  23.677  1.00 36.10           N  
ATOM   2407  CA  ALA A 308       7.402  54.398  24.675  1.00 36.10           C  
ATOM   2408  CB  ALA A 308       8.375  54.928  25.739  1.00 36.10           C  
ATOM   2409  C   ALA A 308       6.118  54.079  25.354  1.00 36.10           C  
ATOM   2410  O   ALA A 308       5.825  52.921  25.647  1.00 36.10           O  
ATOM   2411  N   LEU A 309       5.297  55.116  25.598  1.00188.06           N  
ATOM   2412  CA  LEU A 309       4.044  54.883  26.244  1.00188.06           C  
ATOM   2413  CB  LEU A 309       3.339  56.169  26.708  1.00188.06           C  
ATOM   2414  CG  LEU A 309       4.124  56.930  27.796  1.00188.06           C  
ATOM   2415  CD1 LEU A 309       3.329  58.137  28.321  1.00188.06           C  
ATOM   2416  CD2 LEU A 309       4.589  55.991  28.923  1.00188.06           C  
ATOM   2417  C   LEU A 309       3.172  54.159  25.268  1.00188.06           C  
ATOM   2418  O   LEU A 309       3.330  54.287  24.055  1.00188.06           O  
ATOM   2419  N   GLU A 310       2.234  53.354  25.796  1.00214.85           N  
ATOM   2420  CA  GLU A 310       1.396  52.512  24.995  1.00214.85           C  
ATOM   2421  CB  GLU A 310       0.678  51.453  25.841  1.00214.85           C  
ATOM   2422  CG  GLU A 310       1.690  50.522  26.511  1.00214.85           C  
ATOM   2423  CD  GLU A 310       1.005  49.771  27.638  1.00214.85           C  
ATOM   2424  OE1 GLU A 310      -0.254  49.792  27.697  1.00214.85           O  
ATOM   2425  OE2 GLU A 310       1.742  49.171  28.464  1.00214.85           O1-
ATOM   2426  C   GLU A 310       0.393  53.339  24.260  1.00214.85           C  
ATOM   2427  O   GLU A 310       0.028  54.432  24.688  1.00214.85           O  
ATOM   2428  N   LYS A 311      -0.055  52.820  23.097  1.00114.72           N  
ATOM   2429  CA  LYS A 311      -0.981  53.518  22.254  1.00114.72           C  
ATOM   2430  CB  LYS A 311      -0.500  53.602  20.797  1.00114.72           C  
ATOM   2431  CG  LYS A 311      -1.348  54.493  19.889  1.00114.72           C  
ATOM   2432  CD  LYS A 311      -0.736  54.653  18.495  1.00114.72           C  
ATOM   2433  CE  LYS A 311      -1.503  55.606  17.578  1.00114.72           C  
ATOM   2434  NZ  LYS A 311      -0.912  56.958  17.662  1.00114.72           N1+
ATOM   2435  C   LYS A 311      -2.262  52.749  22.236  1.00114.72           C  
ATOM   2436  O   LYS A 311      -2.273  51.520  22.207  1.00114.72           O  
ATOM   2437  N   GLU A 312      -3.385  53.485  22.263  1.00 84.01           N  
ATOM   2438  CA  GLU A 312      -4.703  52.925  22.237  1.00 84.01           C  
ATOM   2439  CB  GLU A 312      -5.789  53.984  22.475  1.00 84.01           C  
ATOM   2440  CG  GLU A 312      -5.576  54.750  23.783  1.00 84.01           C  
ATOM   2441  CD  GLU A 312      -5.148  53.752  24.849  1.00 84.01           C  
ATOM   2442  OE1 GLU A 312      -5.682  52.610  24.839  1.00 84.01           O  
ATOM   2443  OE2 GLU A 312      -4.274  54.115  25.682  1.00 84.01           O1-
ATOM   2444  C   GLU A 312      -4.918  52.333  20.883  1.00 84.01           C  
ATOM   2445  O   GLU A 312      -5.657  51.364  20.717  1.00 84.01           O  
ATOM   2446  N   GLU A 313      -4.252  52.915  19.871  1.00 78.11           N  
ATOM   2447  CA  GLU A 313      -4.441  52.523  18.506  1.00 78.11           C  
ATOM   2448  CB  GLU A 313      -3.435  53.228  17.580  1.00 78.11           C  
ATOM   2449  CG  GLU A 313      -3.700  53.058  16.082  1.00 78.11           C  
ATOM   2450  CD  GLU A 313      -4.510  54.257  15.616  1.00 78.11           C  
ATOM   2451  OE1 GLU A 313      -3.919  55.370  15.557  1.00 78.11           O  
ATOM   2452  OE2 GLU A 313      -5.720  54.086  15.319  1.00 78.11           O1-
ATOM   2453  C   GLU A 313      -4.172  51.057  18.381  1.00 78.11           C  
ATOM   2454  O   GLU A 313      -4.971  50.324  17.799  1.00 78.11           O  
ATOM   2455  N   ALA A 314      -3.050  50.586  18.953  1.00 34.73           N  
ATOM   2456  CA  ALA A 314      -2.670  49.209  18.821  1.00 34.73           C  
ATOM   2457  CB  ALA A 314      -1.309  48.893  19.458  1.00 34.73           C  
ATOM   2458  C   ALA A 314      -3.691  48.328  19.469  1.00 34.73           C  
ATOM   2459  O   ALA A 314      -4.046  47.282  18.930  1.00 34.73           O  
ATOM   2460  N   LEU A 315      -4.191  48.728  20.653  1.00 90.35           N  
ATOM   2461  CA  LEU A 315      -5.158  47.935  21.356  1.00 90.35           C  
ATOM   2462  CB  LEU A 315      -5.460  48.447  22.775  1.00 90.35           C  
ATOM   2463  CG  LEU A 315      -4.371  48.061  23.796  1.00 90.35           C  
ATOM   2464  CD1 LEU A 315      -4.429  46.557  24.111  1.00 90.35           C  
ATOM   2465  CD2 LEU A 315      -2.972  48.494  23.329  1.00 90.35           C  
ATOM   2466  C   LEU A 315      -6.428  47.859  20.572  1.00 90.35           C  
ATOM   2467  O   LEU A 315      -7.120  46.845  20.613  1.00 90.35           O  
ATOM   2468  N   ALA A 316      -6.784  48.945  19.862  1.00 28.10           N  
ATOM   2469  CA  ALA A 316      -7.996  48.966  19.093  1.00 28.10           C  
ATOM   2470  CB  ALA A 316      -8.250  50.332  18.435  1.00 28.10           C  
ATOM   2471  C   ALA A 316      -7.916  47.945  17.996  1.00 28.10           C  
ATOM   2472  O   ALA A 316      -8.877  47.221  17.741  1.00 28.10           O  
ATOM   2473  N   ILE A 317      -6.746  47.841  17.334  1.00101.93           N  
ATOM   2474  CA  ILE A 317      -6.599  46.929  16.233  1.00101.93           C  
ATOM   2475  CB  ILE A 317      -5.174  46.839  15.759  1.00101.93           C  
ATOM   2476  CG1 ILE A 317      -4.621  48.192  15.283  1.00101.93           C  
ATOM   2477  CG2 ILE A 317      -5.121  45.742  14.681  1.00101.93           C  
ATOM   2478  CD1 ILE A 317      -5.225  48.674  13.974  1.00101.93           C  
ATOM   2479  C   ILE A 317      -6.884  45.564  16.767  1.00101.93           C  
ATOM   2480  O   ILE A 317      -7.688  44.813  16.214  1.00101.93           O  
ATOM   2481  N   SER A 318      -6.248  45.241  17.905  1.00 83.30           N  
ATOM   2482  CA  SER A 318      -6.349  43.936  18.485  1.00 83.30           C  
ATOM   2483  CB  SER A 318      -5.516  43.776  19.768  1.00 83.30           C  
ATOM   2484  OG  SER A 318      -4.131  43.842  19.465  1.00 83.30           O  
ATOM   2485  C   SER A 318      -7.767  43.666  18.853  1.00 83.30           C  
ATOM   2486  O   SER A 318      -8.240  42.539  18.721  1.00 83.30           O  
ATOM   2487  N   LYS A 319      -8.496  44.698  19.312  1.00 74.91           N  
ATOM   2488  CA  LYS A 319      -9.836  44.457  19.750  1.00 74.91           C  
ATOM   2489  CB  LYS A 319     -10.537  45.712  20.279  1.00 74.91           C  
ATOM   2490  CG  LYS A 319     -11.874  45.376  20.935  1.00 74.91           C  
ATOM   2491  CD  LYS A 319     -12.455  46.515  21.762  1.00 74.91           C  
ATOM   2492  CE  LYS A 319     -13.756  46.140  22.469  1.00 74.91           C  
ATOM   2493  NZ  LYS A 319     -14.854  46.029  21.487  1.00 74.91           N1+
ATOM   2494  C   LYS A 319     -10.654  43.930  18.609  1.00 74.91           C  
ATOM   2495  O   LYS A 319     -11.404  42.970  18.768  1.00 74.91           O  
ATOM   2496  N   TYR A 320     -10.521  44.541  17.418  1.00 67.33           N  
ATOM   2497  CA  TYR A 320     -11.277  44.125  16.269  1.00 67.33           C  
ATOM   2498  CB  TYR A 320     -11.095  45.030  15.040  1.00 67.33           C  
ATOM   2499  CG  TYR A 320     -11.797  46.311  15.321  1.00 67.33           C  
ATOM   2500  CD1 TYR A 320     -13.171  46.356  15.292  1.00 67.33           C  
ATOM   2501  CD2 TYR A 320     -11.094  47.462  15.593  1.00 67.33           C  
ATOM   2502  CE1 TYR A 320     -13.840  47.530  15.543  1.00 67.33           C  
ATOM   2503  CE2 TYR A 320     -11.758  48.640  15.844  1.00 67.33           C  
ATOM   2504  CZ  TYR A 320     -13.132  48.675  15.820  1.00 67.33           C  
ATOM   2505  OH  TYR A 320     -13.815  49.882  16.077  1.00 67.33           O  
ATOM   2506  C   TYR A 320     -10.887  42.740  15.856  1.00 67.33           C  
ATOM   2507  O   TYR A 320     -11.722  41.965  15.395  1.00 67.33           O  
ATOM   2508  N   LEU A 321      -9.590  42.405  15.958  1.00 65.31           N  
ATOM   2509  CA  LEU A 321      -9.136  41.109  15.538  1.00 65.31           C  
ATOM   2510  CB  LEU A 321      -7.611  40.943  15.689  1.00 65.31           C  
ATOM   2511  CG  LEU A 321      -6.776  41.856  14.771  1.00 65.31           C  
ATOM   2512  CD1 LEU A 321      -5.271  41.624  14.985  1.00 65.31           C  
ATOM   2513  CD2 LEU A 321      -7.191  41.708  13.297  1.00 65.31           C  
ATOM   2514  C   LEU A 321      -9.765  40.045  16.395  1.00 65.31           C  
ATOM   2515  O   LEU A 321     -10.106  38.970  15.906  1.00 65.31           O  
ATOM   2516  N   THR A 322      -9.821  40.292  17.718  1.00 96.60           N  
ATOM   2517  CA  THR A 322     -10.314  39.403  18.742  1.00 96.60           C  
ATOM   2518  CB  THR A 322      -9.583  39.596  20.038  1.00 96.60           C  
ATOM   2519  OG1 THR A 322      -9.791  40.910  20.536  1.00 96.60           O  
ATOM   2520  CG2 THR A 322      -8.083  39.365  19.779  1.00 96.60           C  
ATOM   2521  C   THR A 322     -11.791  39.421  19.051  1.00 96.60           C  
ATOM   2522  O   THR A 322     -12.290  38.429  19.579  1.00 96.60           O  
ATOM   2523  N   GLU A 323     -12.520  40.534  18.803  1.00127.78           N  
ATOM   2524  CA  GLU A 323     -13.887  40.671  19.259  1.00127.78           C  
ATOM   2525  CB  GLU A 323     -14.645  41.866  18.662  1.00127.78           C  
ATOM   2526  CG  GLU A 323     -14.159  43.231  19.120  1.00127.78           C  
ATOM   2527  CD  GLU A 323     -15.036  44.267  18.432  1.00127.78           C  
ATOM   2528  OE1 GLU A 323     -15.884  43.865  17.590  1.00127.78           O  
ATOM   2529  OE2 GLU A 323     -14.876  45.477  18.746  1.00127.78           O1-
ATOM   2530  C   GLU A 323     -14.702  39.482  18.869  1.00127.78           C  
ATOM   2531  O   GLU A 323     -14.538  38.925  17.787  1.00127.78           O  
ATOM   2532  N   ASP A 324     -15.606  39.056  19.776  1.00 46.26           N  
ATOM   2533  CA  ASP A 324     -16.421  37.919  19.475  1.00 46.26           C  
ATOM   2534  CB  ASP A 324     -17.328  37.463  20.633  1.00 46.26           C  
ATOM   2535  CG  ASP A 324     -16.445  36.881  21.725  1.00 46.26           C  
ATOM   2536  OD1 ASP A 324     -15.234  37.226  21.756  1.00 46.26           O  
ATOM   2537  OD2 ASP A 324     -16.969  36.073  22.537  1.00 46.26           O1-
ATOM   2538  C   ASP A 324     -17.302  38.288  18.331  1.00 46.26           C  
ATOM   2539  O   ASP A 324     -17.858  39.384  18.281  1.00 46.26           O  
ATOM   2540  N   ASP A 325     -17.416  37.367  17.356  1.00 66.98           N  
ATOM   2541  CA  ASP A 325     -18.248  37.571  16.210  1.00 66.98           C  
ATOM   2542  CB  ASP A 325     -17.529  38.326  15.079  1.00 66.98           C  
ATOM   2543  CG  ASP A 325     -18.552  38.738  14.029  1.00 66.98           C  
ATOM   2544  OD1 ASP A 325     -19.486  37.938  13.761  1.00 66.98           O  
ATOM   2545  OD2 ASP A 325     -18.416  39.870  13.490  1.00 66.98           O1-
ATOM   2546  C   ASP A 325     -18.593  36.201  15.719  1.00 66.98           C  
ATOM   2547  O   ASP A 325     -17.713  35.389  15.438  1.00 66.98           O  
ATOM   2548  N   ALA A 326     -19.900  35.912  15.612  1.00 40.03           N  
ATOM   2549  CA  ALA A 326     -20.368  34.619  15.210  1.00 40.03           C  
ATOM   2550  CB  ALA A 326     -21.902  34.520  15.217  1.00 40.03           C  
ATOM   2551  C   ALA A 326     -19.901  34.342  13.818  1.00 40.03           C  
ATOM   2552  O   ALA A 326     -19.628  33.199  13.455  1.00 40.03           O  
ATOM   2553  N   SER A 327     -19.842  35.396  12.989  1.00 95.55           N  
ATOM   2554  CA  SER A 327     -19.504  35.289  11.601  1.00 95.55           C  
ATOM   2555  CB  SER A 327     -19.768  36.601  10.850  1.00 95.55           C  
ATOM   2556  OG  SER A 327     -19.421  36.454   9.483  1.00 95.55           O  
ATOM   2557  C   SER A 327     -18.064  34.923  11.351  1.00 95.55           C  
ATOM   2558  O   SER A 327     -17.788  34.233  10.370  1.00 95.55           O  
ATOM   2559  N   PHE A 328     -17.102  35.361  12.194  1.00 78.08           N  
ATOM   2560  CA  PHE A 328     -15.734  35.121  11.800  1.00 78.08           C  
ATOM   2561  CB  PHE A 328     -15.022  36.411  11.358  1.00 78.08           C  
ATOM   2562  CG  PHE A 328     -15.849  37.071  10.310  1.00 78.08           C  
ATOM   2563  CD1 PHE A 328     -15.836  36.631   9.006  1.00 78.08           C  
ATOM   2564  CD2 PHE A 328     -16.641  38.148  10.640  1.00 78.08           C  
ATOM   2565  CE1 PHE A 328     -16.609  37.254   8.053  1.00 78.08           C  
ATOM   2566  CE2 PHE A 328     -17.414  38.774   9.693  1.00 78.08           C  
ATOM   2567  CZ  PHE A 328     -17.399  38.326   8.394  1.00 78.08           C  
ATOM   2568  C   PHE A 328     -14.914  34.595  12.945  1.00 78.08           C  
ATOM   2569  O   PHE A 328     -15.203  34.841  14.114  1.00 78.08           O  
ATOM   2570  N   LYS A 329     -13.836  33.851  12.611  1.00 72.29           N  
ATOM   2571  CA  LYS A 329     -12.913  33.324  13.582  1.00 72.29           C  
ATOM   2572  CB  LYS A 329     -12.040  32.188  13.024  1.00 72.29           C  
ATOM   2573  CG  LYS A 329     -12.860  30.995  12.527  1.00 72.29           C  
ATOM   2574  CD  LYS A 329     -12.058  30.004  11.681  1.00 72.29           C  
ATOM   2575  CE  LYS A 329     -12.925  28.952  10.983  1.00 72.29           C  
ATOM   2576  NZ  LYS A 329     -13.670  28.156  11.983  1.00 72.29           N1+
ATOM   2577  C   LYS A 329     -12.012  34.459  13.970  1.00 72.29           C  
ATOM   2578  O   LYS A 329     -11.900  35.441  13.239  1.00 72.29           O  
ATOM   2579  N   LYS A 330     -11.366  34.367  15.152  1.00132.91           N  
ATOM   2580  CA  LYS A 330     -10.529  35.431  15.639  1.00132.91           C  
ATOM   2581  CB  LYS A 330     -10.277  35.345  17.152  1.00132.91           C  
ATOM   2582  CG  LYS A 330     -11.546  35.168  17.989  1.00132.91           C  
ATOM   2583  CD  LYS A 330     -12.561  36.301  17.869  1.00132.91           C  
ATOM   2584  CE  LYS A 330     -13.808  36.069  18.728  1.00132.91           C  
ATOM   2585  NZ  LYS A 330     -13.420  35.905  20.148  1.00132.91           N1+
ATOM   2586  C   LYS A 330      -9.181  35.341  14.982  1.00132.91           C  
ATOM   2587  O   LYS A 330      -8.753  34.265  14.568  1.00132.91           O  
ATOM   2588  N   SER A 331      -8.467  36.485  14.880  1.00 42.25           N  
ATOM   2589  CA  SER A 331      -7.170  36.487  14.257  1.00 42.25           C  
ATOM   2590  CB  SER A 331      -7.026  37.522  13.128  1.00 42.25           C  
ATOM   2591  OG  SER A 331      -7.910  37.207  12.062  1.00 42.25           O  
ATOM   2592  C   SER A 331      -6.130  36.814  15.292  1.00 42.25           C  
ATOM   2593  O   SER A 331      -6.407  37.498  16.276  1.00 42.25           O  
ATOM   2594  N   PHE A 332      -4.892  36.306  15.095  1.00168.91           N  
ATOM   2595  CA  PHE A 332      -3.812  36.562  16.011  1.00168.91           C  
ATOM   2596  CB  PHE A 332      -2.575  35.657  15.846  1.00168.91           C  
ATOM   2597  CG  PHE A 332      -2.674  34.444  16.703  1.00168.91           C  
ATOM   2598  CD1 PHE A 332      -2.192  34.514  17.990  1.00168.91           C  
ATOM   2599  CD2 PHE A 332      -3.219  33.263  16.256  1.00168.91           C  
ATOM   2600  CE1 PHE A 332      -2.246  33.428  18.827  1.00168.91           C  
ATOM   2601  CE2 PHE A 332      -3.276  32.172  17.092  1.00168.91           C  
ATOM   2602  CZ  PHE A 332      -2.791  32.250  18.377  1.00168.91           C  
ATOM   2603  C   PHE A 332      -3.294  37.954  15.847  1.00168.91           C  
ATOM   2604  O   PHE A 332      -3.028  38.415  14.739  1.00168.91           O  
ATOM   2605  N   SER A 333      -3.081  38.644  16.984  1.00103.46           N  
ATOM   2606  CA  SER A 333      -2.561  39.978  16.933  1.00103.46           C  
ATOM   2607  CB  SER A 333      -3.153  40.904  18.007  1.00103.46           C  
ATOM   2608  OG  SER A 333      -3.007  40.320  19.289  1.00103.46           O  
ATOM   2609  C   SER A 333      -1.073  39.910  17.084  1.00103.46           C  
ATOM   2610  O   SER A 333      -0.551  39.147  17.896  1.00103.46           O  
ATOM   2611  N   VAL A 334      -0.343  40.682  16.250  1.00 82.58           N  
ATOM   2612  CA  VAL A 334       1.088  40.639  16.343  1.00 82.58           C  
ATOM   2613  CB  VAL A 334       1.699  39.951  15.153  1.00 82.58           C  
ATOM   2614  CG1 VAL A 334       3.229  39.940  15.300  1.00 82.58           C  
ATOM   2615  CG2 VAL A 334       1.064  38.554  15.021  1.00 82.58           C  
ATOM   2616  C   VAL A 334       1.627  42.045  16.383  1.00 82.58           C  
ATOM   2617  O   VAL A 334       1.952  42.613  15.340  1.00 82.58           O  
ATOM   2618  N   PRO A 335       1.796  42.623  17.546  1.00 84.89           N  
ATOM   2619  CA  PRO A 335       2.341  43.954  17.605  1.00 84.89           C  
ATOM   2620  CD  PRO A 335       0.902  42.357  18.660  1.00 84.89           C  
ATOM   2621  CB  PRO A 335       2.122  44.424  19.039  1.00 84.89           C  
ATOM   2622  CG  PRO A 335       0.869  43.658  19.483  1.00 84.89           C  
ATOM   2623  C   PRO A 335       3.768  43.879  17.167  1.00 84.89           C  
ATOM   2624  O   PRO A 335       4.436  42.910  17.519  1.00 84.89           O  
ATOM   2625  N   SER A 336       4.275  44.882  16.420  1.00 84.71           N  
ATOM   2626  CA  SER A 336       5.604  44.707  15.911  1.00 84.71           C  
ATOM   2627  CB  SER A 336       5.626  44.314  14.424  1.00 84.71           C  
ATOM   2628  OG  SER A 336       4.971  43.067  14.247  1.00 84.71           O  
ATOM   2629  C   SER A 336       6.415  45.958  16.052  1.00 84.71           C  
ATOM   2630  O   SER A 336       5.891  47.069  16.121  1.00 84.71           O  
ATOM   2631  N   ALA A 337       7.749  45.764  16.115  1.00255.59           N  
ATOM   2632  CA  ALA A 337       8.740  46.800  16.164  1.00255.59           C  
ATOM   2633  CB  ALA A 337       8.396  48.028  15.304  1.00255.59           C  
ATOM   2634  C   ALA A 337       8.926  47.258  17.575  1.00255.59           C  
ATOM   2635  O   ALA A 337       7.973  47.351  18.348  1.00255.59           O  
ATOM   2636  N   GLY A 338      10.190  47.564  17.935  1.00 67.38           N  
ATOM   2637  CA  GLY A 338      10.519  48.082  19.231  1.00 67.38           C  
ATOM   2638  C   GLY A 338      10.236  47.054  20.286  1.00 67.38           C  
ATOM   2639  O   GLY A 338       9.817  47.408  21.386  1.00 67.38           O  
ATOM   2640  N   ILE A 339      10.465  45.758  19.992  1.00109.18           N  
ATOM   2641  CA  ILE A 339      10.150  44.726  20.945  1.00109.18           C  
ATOM   2642  CB  ILE A 339       9.219  43.675  20.394  1.00109.18           C  
ATOM   2643  CG1 ILE A 339       7.862  44.270  19.990  1.00109.18           C  
ATOM   2644  CG2 ILE A 339       9.102  42.552  21.439  1.00109.18           C  
ATOM   2645  CD1 ILE A 339       7.046  44.805  21.163  1.00109.18           C  
ATOM   2646  C   ILE A 339      11.396  43.978  21.316  1.00109.18           C  
ATOM   2647  O   ILE A 339      12.184  43.592  20.453  1.00109.18           O  
ATOM   2648  N   HIS A 340      11.595  43.761  22.636  1.00 67.60           N  
ATOM   2649  CA  HIS A 340      12.703  42.990  23.134  1.00 67.60           C  
ATOM   2650  ND1 HIS A 340      13.552  44.433  26.074  1.00 67.60           N  
ATOM   2651  CG  HIS A 340      13.575  44.791  24.746  1.00 67.60           C  
ATOM   2652  CB  HIS A 340      13.891  43.841  23.628  1.00 67.60           C  
ATOM   2653  NE2 HIS A 340      13.075  46.602  25.998  1.00 67.60           N  
ATOM   2654  CD2 HIS A 340      13.280  46.121  24.717  1.00 67.60           C  
ATOM   2655  CE1 HIS A 340      13.248  45.551  26.780  1.00 67.60           C  
ATOM   2656  C   HIS A 340      12.173  42.169  24.279  1.00 67.60           C  
ATOM   2657  O   HIS A 340      11.024  42.338  24.679  1.00 67.60           O  
ATOM   2658  N   PRO A 341      12.964  41.292  24.842  1.00 80.74           N  
ATOM   2659  CA  PRO A 341      12.486  40.407  25.872  1.00 80.74           C  
ATOM   2660  CD  PRO A 341      14.153  40.780  24.181  1.00 80.74           C  
ATOM   2661  CB  PRO A 341      13.662  39.484  26.187  1.00 80.74           C  
ATOM   2662  CG  PRO A 341      14.440  39.427  24.857  1.00 80.74           C  
ATOM   2663  C   PRO A 341      11.907  41.119  27.062  1.00 80.74           C  
ATOM   2664  O   PRO A 341      10.983  40.591  27.679  1.00 80.74           O  
ATOM   2665  N   GLY A 342      12.411  42.319  27.388  1.00 39.05           N  
ATOM   2666  CA  GLY A 342      11.980  43.068  28.536  1.00 39.05           C  
ATOM   2667  C   GLY A 342      10.530  43.438  28.425  1.00 39.05           C  
ATOM   2668  O   GLY A 342       9.824  43.512  29.429  1.00 39.05           O  
ATOM   2669  N   PHE A 343      10.065  43.721  27.197  1.00 96.12           N  
ATOM   2670  CA  PHE A 343       8.727  44.151  26.902  1.00 96.12           C  
ATOM   2671  CB  PHE A 343       8.553  44.784  25.510  1.00 96.12           C  
ATOM   2672  CG  PHE A 343       8.944  46.218  25.638  1.00 96.12           C  
ATOM   2673  CD1 PHE A 343       8.062  47.109  26.207  1.00 96.12           C  
ATOM   2674  CD2 PHE A 343      10.160  46.687  25.194  1.00 96.12           C  
ATOM   2675  CE1 PHE A 343       8.381  48.439  26.340  1.00 96.12           C  
ATOM   2676  CE2 PHE A 343      10.485  48.018  25.324  1.00 96.12           C  
ATOM   2677  CZ  PHE A 343       9.598  48.897  25.899  1.00 96.12           C  
ATOM   2678  C   PHE A 343       7.694  43.081  27.085  1.00 96.12           C  
ATOM   2679  O   PHE A 343       6.510  43.397  27.181  1.00 96.12           O  
ATOM   2680  N   VAL A 344       8.093  41.796  27.110  1.00 60.68           N  
ATOM   2681  CA  VAL A 344       7.149  40.708  27.130  1.00 60.68           C  
ATOM   2682  CB  VAL A 344       7.804  39.373  27.348  1.00 60.68           C  
ATOM   2683  CG1 VAL A 344       6.706  38.301  27.459  1.00 60.68           C  
ATOM   2684  CG2 VAL A 344       8.799  39.122  26.202  1.00 60.68           C  
ATOM   2685  C   VAL A 344       6.123  40.895  28.215  1.00 60.68           C  
ATOM   2686  O   VAL A 344       4.945  40.641  27.964  1.00 60.68           O  
ATOM   2687  N   PRO A 345       6.466  41.312  29.401  1.00 79.25           N  
ATOM   2688  CA  PRO A 345       5.451  41.479  30.408  1.00 79.25           C  
ATOM   2689  CD  PRO A 345       7.765  41.018  29.978  1.00 79.25           C  
ATOM   2690  CB  PRO A 345       6.206  41.772  31.700  1.00 79.25           C  
ATOM   2691  CG  PRO A 345       7.542  41.029  31.503  1.00 79.25           C  
ATOM   2692  C   PRO A 345       4.414  42.495  30.035  1.00 79.25           C  
ATOM   2693  O   PRO A 345       3.236  42.283  30.327  1.00 79.25           O  
ATOM   2694  N   PHE A 346       4.822  43.600  29.386  1.00 73.17           N  
ATOM   2695  CA  PHE A 346       3.913  44.632  28.982  1.00 73.17           C  
ATOM   2696  CB  PHE A 346       4.646  45.835  28.363  1.00 73.17           C  
ATOM   2697  CG  PHE A 346       5.235  46.647  29.467  1.00 73.17           C  
ATOM   2698  CD1 PHE A 346       5.995  46.057  30.448  1.00 73.17           C  
ATOM   2699  CD2 PHE A 346       5.071  48.013  29.486  1.00 73.17           C  
ATOM   2700  CE1 PHE A 346       6.542  46.813  31.457  1.00 73.17           C  
ATOM   2701  CE2 PHE A 346       5.615  48.775  30.491  1.00 73.17           C  
ATOM   2702  CZ  PHE A 346       6.350  48.174  31.484  1.00 73.17           C  
ATOM   2703  C   PHE A 346       2.988  44.076  27.945  1.00 73.17           C  
ATOM   2704  O   PHE A 346       1.784  44.323  27.975  1.00 73.17           O  
ATOM   2705  N   ILE A 347       3.539  43.292  27.000  1.00 54.21           N  
ATOM   2706  CA  ILE A 347       2.775  42.764  25.904  1.00 54.21           C  
ATOM   2707  CB  ILE A 347       3.613  41.939  24.963  1.00 54.21           C  
ATOM   2708  CG1 ILE A 347       4.705  42.799  24.307  1.00 54.21           C  
ATOM   2709  CG2 ILE A 347       2.671  41.260  23.954  1.00 54.21           C  
ATOM   2710  CD1 ILE A 347       5.755  41.983  23.550  1.00 54.21           C  
ATOM   2711  C   ILE A 347       1.682  41.863  26.400  1.00 54.21           C  
ATOM   2712  O   ILE A 347       0.536  41.978  25.971  1.00 54.21           O  
ATOM   2713  N   VAL A 348       2.008  40.940  27.321  1.00 40.94           N  
ATOM   2714  CA  VAL A 348       1.045  39.989  27.801  1.00 40.94           C  
ATOM   2715  CB  VAL A 348       1.662  38.992  28.741  1.00 40.94           C  
ATOM   2716  CG1 VAL A 348       0.567  38.052  29.272  1.00 40.94           C  
ATOM   2717  CG2 VAL A 348       2.800  38.269  27.999  1.00 40.94           C  
ATOM   2718  C   VAL A 348      -0.035  40.706  28.541  1.00 40.94           C  
ATOM   2719  O   VAL A 348      -1.213  40.379  28.423  1.00 40.94           O  
ATOM   2720  N   ARG A 349       0.344  41.700  29.354  1.00205.67           N  
ATOM   2721  CA  ARG A 349      -0.639  42.411  30.107  1.00205.67           C  
ATOM   2722  CB  ARG A 349       0.021  43.468  30.994  1.00205.67           C  
ATOM   2723  CG  ARG A 349      -0.954  44.469  31.594  1.00205.67           C  
ATOM   2724  CD  ARG A 349      -0.217  45.624  32.265  1.00205.67           C  
ATOM   2725  NE  ARG A 349       0.961  45.889  31.398  1.00205.67           N  
ATOM   2726  CZ  ARG A 349       1.395  47.159  31.171  1.00205.67           C  
ATOM   2727  NH1 ARG A 349       0.816  48.225  31.796  1.00205.67           N1+
ATOM   2728  NH2 ARG A 349       2.410  47.358  30.290  1.00205.67           N  
ATOM   2729  C   ARG A 349      -1.566  43.119  29.168  1.00205.67           C  
ATOM   2730  O   ARG A 349      -2.786  43.022  29.296  1.00205.67           O  
ATOM   2731  N   ASP A 350      -1.004  43.854  28.190  1.00 65.12           N  
ATOM   2732  CA  ASP A 350      -1.812  44.630  27.293  1.00 65.12           C  
ATOM   2733  CB  ASP A 350      -0.958  45.515  26.365  1.00 65.12           C  
ATOM   2734  CG  ASP A 350      -0.255  46.581  27.192  1.00 65.12           C  
ATOM   2735  OD1 ASP A 350      -0.647  46.782  28.374  1.00 65.12           O  
ATOM   2736  OD2 ASP A 350       0.690  47.213  26.647  1.00 65.12           O1-
ATOM   2737  C   ASP A 350      -2.644  43.764  26.384  1.00 65.12           C  
ATOM   2738  O   ASP A 350      -3.846  43.980  26.233  1.00 65.12           O  
ATOM   2739  N   PHE A 351      -1.983  42.819  25.686  1.00104.44           N  
ATOM   2740  CA  PHE A 351      -2.580  41.951  24.702  1.00104.44           C  
ATOM   2741  CB  PHE A 351      -1.589  41.603  23.580  1.00104.44           C  
ATOM   2742  CG  PHE A 351      -1.313  42.913  22.916  1.00104.44           C  
ATOM   2743  CD1 PHE A 351      -2.187  43.427  21.986  1.00104.44           C  
ATOM   2744  CD2 PHE A 351      -0.184  43.636  23.233  1.00104.44           C  
ATOM   2745  CE1 PHE A 351      -1.940  44.634  21.378  1.00104.44           C  
ATOM   2746  CE2 PHE A 351       0.070  44.845  22.629  1.00104.44           C  
ATOM   2747  CZ  PHE A 351      -0.809  45.346  21.699  1.00104.44           C  
ATOM   2748  C   PHE A 351      -3.243  40.703  25.216  1.00104.44           C  
ATOM   2749  O   PHE A 351      -4.185  40.208  24.599  1.00104.44           O  
ATOM   2750  N   GLY A 352      -2.749  40.113  26.320  1.00 29.46           N  
ATOM   2751  CA  GLY A 352      -3.321  38.874  26.773  1.00 29.46           C  
ATOM   2752  C   GLY A 352      -2.461  37.755  26.258  1.00 29.46           C  
ATOM   2753  O   GLY A 352      -1.459  37.986  25.586  1.00 29.46           O  
ATOM   2754  N   LYS A 353      -2.827  36.502  26.604  1.00 89.53           N  
ATOM   2755  CA  LYS A 353      -2.091  35.320  26.234  1.00 89.53           C  
ATOM   2756  CB  LYS A 353      -2.599  34.045  26.927  1.00 89.53           C  
ATOM   2757  CG  LYS A 353      -2.416  34.036  28.445  1.00 89.53           C  
ATOM   2758  CD  LYS A 353      -3.168  32.889  29.121  1.00 89.53           C  
ATOM   2759  CE  LYS A 353      -4.664  32.883  28.795  1.00 89.53           C  
ATOM   2760  NZ  LYS A 353      -5.296  31.646  29.302  1.00 89.53           N1+
ATOM   2761  C   LYS A 353      -2.167  35.051  24.757  1.00 89.53           C  
ATOM   2762  O   LYS A 353      -1.195  34.581  24.167  1.00 89.53           O  
ATOM   2763  N   ASP A 354      -3.329  35.310  24.116  1.00 59.88           N  
ATOM   2764  CA  ASP A 354      -3.462  34.966  22.725  1.00 59.88           C  
ATOM   2765  CB  ASP A 354      -4.926  34.825  22.271  1.00 59.88           C  
ATOM   2766  CG  ASP A 354      -5.512  33.574  22.910  1.00 59.88           C  
ATOM   2767  OD1 ASP A 354      -4.742  32.599  23.121  1.00 59.88           O  
ATOM   2768  OD2 ASP A 354      -6.740  33.576  23.199  1.00 59.88           O1-
ATOM   2769  C   ASP A 354      -2.858  36.048  21.889  1.00 59.88           C  
ATOM   2770  O   ASP A 354      -3.563  36.771  21.187  1.00 59.88           O  
ATOM   2771  N   VAL A 355      -1.519  36.166  21.925  1.00 96.96           N  
ATOM   2772  CA  VAL A 355      -0.838  37.160  21.154  1.00 96.96           C  
ATOM   2773  CB  VAL A 355      -0.480  38.383  21.947  1.00 96.96           C  
ATOM   2774  CG1 VAL A 355       0.489  37.976  23.071  1.00 96.96           C  
ATOM   2775  CG2 VAL A 355       0.084  39.445  20.987  1.00 96.96           C  
ATOM   2776  C   VAL A 355       0.432  36.548  20.660  1.00 96.96           C  
ATOM   2777  O   VAL A 355       0.881  35.520  21.167  1.00 96.96           O  
ATOM   2778  N   VAL A 356       1.030  37.158  19.617  1.00 50.36           N  
ATOM   2779  CA  VAL A 356       2.268  36.663  19.094  1.00 50.36           C  
ATOM   2780  CB  VAL A 356       2.262  36.546  17.597  1.00 50.36           C  
ATOM   2781  CG1 VAL A 356       3.661  36.123  17.122  1.00 50.36           C  
ATOM   2782  CG2 VAL A 356       1.140  35.575  17.189  1.00 50.36           C  
ATOM   2783  C   VAL A 356       3.318  37.666  19.458  1.00 50.36           C  
ATOM   2784  O   VAL A 356       3.178  38.854  19.171  1.00 50.36           O  
ATOM   2785  N   ILE A 357       4.415  37.213  20.098  1.00110.63           N  
ATOM   2786  CA  ILE A 357       5.468  38.126  20.449  1.00110.63           C  
ATOM   2787  CB  ILE A 357       6.290  37.704  21.641  1.00110.63           C  
ATOM   2788  CG1 ILE A 357       5.512  37.906  22.954  1.00110.63           C  
ATOM   2789  CG2 ILE A 357       7.616  38.479  21.603  1.00110.63           C  
ATOM   2790  CD1 ILE A 357       4.285  37.020  23.120  1.00110.63           C  
ATOM   2791  C   ILE A 357       6.383  38.202  19.269  1.00110.63           C  
ATOM   2792  O   ILE A 357       6.984  37.206  18.873  1.00110.63           O  
ATOM   2793  N   ASN A 358       6.507  39.408  18.672  1.00 60.15           N  
ATOM   2794  CA  ASN A 358       7.303  39.556  17.484  1.00 60.15           C  
ATOM   2795  CB  ASN A 358       6.692  40.544  16.473  1.00 60.15           C  
ATOM   2796  CG  ASN A 358       7.432  40.408  15.148  1.00 60.15           C  
ATOM   2797  OD1 ASN A 358       8.494  39.793  15.071  1.00 60.15           O  
ATOM   2798  ND2 ASN A 358       6.856  41.006  14.070  1.00 60.15           N  
ATOM   2799  C   ASN A 358       8.666  40.065  17.843  1.00 60.15           C  
ATOM   2800  O   ASN A 358       8.866  41.249  18.108  1.00 60.15           O  
ATOM   2801  N   ALA A 359       9.649  39.148  17.844  1.00 50.40           N  
ATOM   2802  CA  ALA A 359      11.028  39.429  18.124  1.00 50.40           C  
ATOM   2803  CB  ALA A 359      11.891  38.158  18.215  1.00 50.40           C  
ATOM   2804  C   ALA A 359      11.588  40.279  17.028  1.00 50.40           C  
ATOM   2805  O   ALA A 359      12.516  41.059  17.242  1.00 50.40           O  
ATOM   2806  N   GLY A 360      11.087  40.090  15.795  1.00 30.56           N  
ATOM   2807  CA  GLY A 360      11.581  40.861  14.694  1.00 30.56           C  
ATOM   2808  C   GLY A 360      12.933  40.319  14.345  1.00 30.56           C  
ATOM   2809  O   GLY A 360      13.276  39.187  14.677  1.00 30.56           O  
ATOM   2810  N   GLY A 361      13.709  41.128  13.604  1.00 51.25           N  
ATOM   2811  CA  GLY A 361      15.052  40.858  13.171  1.00 51.25           C  
ATOM   2812  C   GLY A 361      15.999  40.939  14.327  1.00 51.25           C  
ATOM   2813  O   GLY A 361      17.105  40.403  14.276  1.00 51.25           O  
ATOM   2814  N   GLY A 362      15.594  41.668  15.380  1.00 51.43           N  
ATOM   2815  CA  GLY A 362      16.400  42.012  16.518  1.00 51.43           C  
ATOM   2816  C   GLY A 362      16.952  40.798  17.210  1.00 51.43           C  
ATOM   2817  O   GLY A 362      17.973  40.890  17.890  1.00 51.43           O  
ATOM   2818  N   ILE A 363      16.286  39.639  17.087  1.00 62.08           N  
ATOM   2819  CA  ILE A 363      16.684  38.441  17.781  1.00 62.08           C  
ATOM   2820  CB  ILE A 363      15.836  37.251  17.424  1.00 62.08           C  
ATOM   2821  CG1 ILE A 363      16.097  36.086  18.393  1.00 62.08           C  
ATOM   2822  CG2 ILE A 363      16.093  36.902  15.949  1.00 62.08           C  
ATOM   2823  CD1 ILE A 363      15.070  34.961  18.275  1.00 62.08           C  
ATOM   2824  C   ILE A 363      18.110  38.095  17.457  1.00 62.08           C  
ATOM   2825  O   ILE A 363      18.827  37.549  18.294  1.00 62.08           O  
ATOM   2826  N   HIS A 364      18.547  38.367  16.217  1.00 70.02           N  
ATOM   2827  CA  HIS A 364      19.875  38.070  15.750  1.00 70.02           C  
ATOM   2828  ND1 HIS A 364      19.284  36.131  13.170  1.00 70.02           N  
ATOM   2829  CG  HIS A 364      19.082  37.467  13.436  1.00 70.02           C  
ATOM   2830  CB  HIS A 364      20.025  38.320  14.239  1.00 70.02           C  
ATOM   2831  NE2 HIS A 364      17.352  36.683  12.217  1.00 70.02           N  
ATOM   2832  CD2 HIS A 364      17.899  37.789  12.848  1.00 70.02           C  
ATOM   2833  CE1 HIS A 364      18.218  35.713  12.439  1.00 70.02           C  
ATOM   2834  C   HIS A 364      20.894  38.905  16.482  1.00 70.02           C  
ATOM   2835  O   HIS A 364      22.067  38.542  16.543  1.00 70.02           O  
ATOM   2836  N   GLY A 365      20.482  40.075  17.006  1.00 45.51           N  
ATOM   2837  CA  GLY A 365      21.335  41.019  17.685  1.00 45.51           C  
ATOM   2838  C   GLY A 365      21.903  40.474  18.967  1.00 45.51           C  
ATOM   2839  O   GLY A 365      22.987  40.883  19.381  1.00 45.51           O  
ATOM   2840  N   HIS A 366      21.168  39.582  19.661  1.00 60.97           N  
ATOM   2841  CA  HIS A 366      21.580  39.076  20.946  1.00 60.97           C  
ATOM   2842  ND1 HIS A 366      21.956  36.659  23.259  1.00 60.97           N  
ATOM   2843  CG  HIS A 366      20.963  37.539  22.889  1.00 60.97           C  
ATOM   2844  CB  HIS A 366      20.676  37.937  21.469  1.00 60.97           C  
ATOM   2845  NE2 HIS A 366      20.979  37.340  25.138  1.00 60.97           N  
ATOM   2846  CD2 HIS A 366      20.375  37.944  24.049  1.00 60.97           C  
ATOM   2847  CE1 HIS A 366      21.922  36.577  24.613  1.00 60.97           C  
ATOM   2848  C   HIS A 366      22.986  38.566  20.852  1.00 60.97           C  
ATOM   2849  O   HIS A 366      23.409  38.024  19.832  1.00 60.97           O  
ATOM   2850  N   PRO A 367      23.729  38.742  21.917  1.00 85.77           N  
ATOM   2851  CA  PRO A 367      25.106  38.350  21.975  1.00 85.77           C  
ATOM   2852  CD  PRO A 367      23.310  39.500  23.082  1.00 85.77           C  
ATOM   2853  CB  PRO A 367      25.605  38.784  23.357  1.00 85.77           C  
ATOM   2854  CG  PRO A 367      24.323  39.086  24.159  1.00 85.77           C  
ATOM   2855  C   PRO A 367      25.294  36.895  21.678  1.00 85.77           C  
ATOM   2856  O   PRO A 367      26.367  36.543  21.191  1.00 85.77           O  
ATOM   2857  N   ASN A 368      24.306  36.024  21.970  1.00102.05           N  
ATOM   2858  CA  ASN A 368      24.518  34.638  21.662  1.00102.05           C  
ATOM   2859  CB  ASN A 368      24.108  33.691  22.803  1.00102.05           C  
ATOM   2860  CG  ASN A 368      25.161  33.780  23.898  1.00102.05           C  
ATOM   2861  OD1 ASN A 368      26.323  33.433  23.692  1.00102.05           O  
ATOM   2862  ND2 ASN A 368      24.748  34.261  25.101  1.00102.05           N  
ATOM   2863  C   ASN A 368      23.714  34.256  20.456  1.00102.05           C  
ATOM   2864  O   ASN A 368      23.168  33.155  20.388  1.00102.05           O  
ATOM   2865  N   GLY A 369      23.640  35.149  19.456  1.00 35.54           N  
ATOM   2866  CA  GLY A 369      22.985  34.826  18.219  1.00 35.54           C  
ATOM   2867  C   GLY A 369      21.508  34.681  18.419  1.00 35.54           C  
ATOM   2868  O   GLY A 369      20.959  34.983  19.478  1.00 35.54           O  
ATOM   2869  N   ALA A 370      20.836  34.174  17.368  1.00 33.78           N  
ATOM   2870  CA  ALA A 370      19.417  33.977  17.321  1.00 33.78           C  
ATOM   2871  CB  ALA A 370      18.936  33.468  15.950  1.00 33.78           C  
ATOM   2872  C   ALA A 370      19.025  32.963  18.349  1.00 33.78           C  
ATOM   2873  O   ALA A 370      17.961  33.062  18.957  1.00 33.78           O  
ATOM   2874  N   GLN A 371      19.872  31.939  18.559  1.00 40.43           N  
ATOM   2875  CA  GLN A 371      19.527  30.907  19.486  1.00 40.43           C  
ATOM   2876  CB  GLN A 371      20.588  29.796  19.538  1.00 40.43           C  
ATOM   2877  CG  GLN A 371      20.727  29.057  18.204  1.00 40.43           C  
ATOM   2878  CD  GLN A 371      21.794  27.983  18.352  1.00 40.43           C  
ATOM   2879  OE1 GLN A 371      22.362  27.797  19.427  1.00 40.43           O  
ATOM   2880  NE2 GLN A 371      22.080  27.254  17.240  1.00 40.43           N  
ATOM   2881  C   GLN A 371      19.380  31.502  20.854  1.00 40.43           C  
ATOM   2882  O   GLN A 371      18.427  31.196  21.569  1.00 40.43           O  
ATOM   2883  N   GLY A 372      20.320  32.380  21.257  1.00 23.80           N  
ATOM   2884  CA  GLY A 372      20.277  32.989  22.558  1.00 23.80           C  
ATOM   2885  C   GLY A 372      19.095  33.904  22.673  1.00 23.80           C  
ATOM   2886  O   GLY A 372      18.435  33.961  23.711  1.00 23.80           O  
ATOM   2887  N   GLY A 373      18.813  34.672  21.606  1.00 24.50           N  
ATOM   2888  CA  GLY A 373      17.747  35.632  21.633  1.00 24.50           C  
ATOM   2889  C   GLY A 373      16.433  34.934  21.810  1.00 24.50           C  
ATOM   2890  O   GLY A 373      15.562  35.409  22.539  1.00 24.50           O  
ATOM   2891  N   GLY A 374      16.246  33.794  21.118  1.00 23.10           N  
ATOM   2892  CA  GLY A 374      15.009  33.072  21.183  1.00 23.10           C  
ATOM   2893  C   GLY A 374      14.797  32.554  22.569  1.00 23.10           C  
ATOM   2894  O   GLY A 374      13.680  32.566  23.085  1.00 23.10           O  
ATOM   2895  N   LYS A 375      15.877  32.058  23.201  1.00 35.04           N  
ATOM   2896  CA  LYS A 375      15.800  31.494  24.518  1.00 35.04           C  
ATOM   2897  CB  LYS A 375      17.162  30.969  24.994  1.00 35.04           C  
ATOM   2898  CG  LYS A 375      17.731  29.860  24.105  1.00 35.04           C  
ATOM   2899  CD  LYS A 375      19.229  29.620  24.302  1.00 35.04           C  
ATOM   2900  CE  LYS A 375      19.801  28.526  23.397  1.00 35.04           C  
ATOM   2901  NZ  LYS A 375      21.275  28.482  23.519  1.00 35.04           N1+
ATOM   2902  C   LYS A 375      15.384  32.574  25.467  1.00 35.04           C  
ATOM   2903  O   LYS A 375      14.576  32.349  26.367  1.00 35.04           O  
ATOM   2904  N   ALA A 376      15.928  33.790  25.280  1.00 29.71           N  
ATOM   2905  CA  ALA A 376      15.622  34.873  26.168  1.00 29.71           C  
ATOM   2906  CB  ALA A 376      16.351  36.174  25.788  1.00 29.71           C  
ATOM   2907  C   ALA A 376      14.148  35.145  26.106  1.00 29.71           C  
ATOM   2908  O   ALA A 376      13.504  35.332  27.136  1.00 29.71           O  
ATOM   2909  N   PHE A 377      13.572  35.170  24.888  1.00 57.69           N  
ATOM   2910  CA  PHE A 377      12.165  35.428  24.722  1.00 57.69           C  
ATOM   2911  CB  PHE A 377      11.716  35.495  23.250  1.00 57.69           C  
ATOM   2912  CG  PHE A 377      12.093  36.810  22.664  1.00 57.69           C  
ATOM   2913  CD1 PHE A 377      11.244  37.885  22.800  1.00 57.69           C  
ATOM   2914  CD2 PHE A 377      13.272  36.972  21.976  1.00 57.69           C  
ATOM   2915  CE1 PHE A 377      11.567  39.107  22.263  1.00 57.69           C  
ATOM   2916  CE2 PHE A 377      13.601  38.193  21.437  1.00 57.69           C  
ATOM   2917  CZ  PHE A 377      12.750  39.263  21.581  1.00 57.69           C  
ATOM   2918  C   PHE A 377      11.355  34.329  25.335  1.00 57.69           C  
ATOM   2919  O   PHE A 377      10.391  34.592  26.051  1.00 57.69           O  
ATOM   2920  N   ARG A 378      11.720  33.062  25.061  1.00 78.02           N  
ATOM   2921  CA  ARG A 378      10.939  31.963  25.555  1.00 78.02           C  
ATOM   2922  CB  ARG A 378      11.435  30.591  25.077  1.00 78.02           C  
ATOM   2923  CG  ARG A 378      11.108  30.303  23.612  1.00 78.02           C  
ATOM   2924  CD  ARG A 378       9.607  30.338  23.319  1.00 78.02           C  
ATOM   2925  NE  ARG A 378       8.932  29.439  24.300  1.00 78.02           N  
ATOM   2926  CZ  ARG A 378       8.743  28.116  24.021  1.00 78.02           C  
ATOM   2927  NH1 ARG A 378       9.188  27.592  22.842  1.00 78.02           N1+
ATOM   2928  NH2 ARG A 378       8.103  27.320  24.926  1.00 78.02           N  
ATOM   2929  C   ARG A 378      10.962  31.957  27.050  1.00 78.02           C  
ATOM   2930  O   ARG A 378       9.933  31.727  27.682  1.00 78.02           O  
ATOM   2931  N   THR A 379      12.137  32.207  27.658  1.00108.74           N  
ATOM   2932  CA  THR A 379      12.238  32.202  29.088  1.00108.74           C  
ATOM   2933  CB  THR A 379      13.630  32.465  29.593  1.00108.74           C  
ATOM   2934  OG1 THR A 379      14.078  33.741  29.159  1.00108.74           O  
ATOM   2935  CG2 THR A 379      14.571  31.370  29.080  1.00108.74           C  
ATOM   2936  C   THR A 379      11.384  33.304  29.620  1.00108.74           C  
ATOM   2937  O   THR A 379      10.642  33.119  30.582  1.00108.74           O  
ATOM   2938  N   ALA A 380      11.458  34.483  28.979  1.00 33.80           N  
ATOM   2939  CA  ALA A 380      10.738  35.635  29.432  1.00 33.80           C  
ATOM   2940  CB  ALA A 380      10.993  36.879  28.563  1.00 33.80           C  
ATOM   2941  C   ALA A 380       9.268  35.351  29.394  1.00 33.80           C  
ATOM   2942  O   ALA A 380       8.536  35.734  30.304  1.00 33.80           O  
ATOM   2943  N   ILE A 381       8.789  34.664  28.341  1.00 39.77           N  
ATOM   2944  CA  ILE A 381       7.380  34.415  28.223  1.00 39.77           C  
ATOM   2945  CB  ILE A 381       7.012  33.716  26.945  1.00 39.77           C  
ATOM   2946  CG1 ILE A 381       7.377  34.584  25.728  1.00 39.77           C  
ATOM   2947  CG2 ILE A 381       5.518  33.359  27.017  1.00 39.77           C  
ATOM   2948  CD1 ILE A 381       7.249  33.849  24.395  1.00 39.77           C  
ATOM   2949  C   ILE A 381       6.924  33.551  29.359  1.00 39.77           C  
ATOM   2950  O   ILE A 381       5.906  33.833  29.989  1.00 39.77           O  
ATOM   2951  N   ASP A 382       7.673  32.478  29.669  1.00 34.45           N  
ATOM   2952  CA  ASP A 382       7.259  31.578  30.708  1.00 34.45           C  
ATOM   2953  CB  ASP A 382       8.186  30.360  30.863  1.00 34.45           C  
ATOM   2954  CG  ASP A 382       7.961  29.432  29.678  1.00 34.45           C  
ATOM   2955  OD1 ASP A 382       7.094  29.761  28.823  1.00 34.45           O  
ATOM   2956  OD2 ASP A 382       8.648  28.377  29.614  1.00 34.45           O1-
ATOM   2957  C   ASP A 382       7.237  32.290  32.027  1.00 34.45           C  
ATOM   2958  O   ASP A 382       6.319  32.090  32.819  1.00 34.45           O  
ATOM   2959  N   ALA A 383       8.243  33.145  32.297  1.00 31.96           N  
ATOM   2960  CA  ALA A 383       8.314  33.818  33.562  1.00 31.96           C  
ATOM   2961  CB  ALA A 383       9.548  34.731  33.685  1.00 31.96           C  
ATOM   2962  C   ALA A 383       7.101  34.681  33.721  1.00 31.96           C  
ATOM   2963  O   ALA A 383       6.475  34.694  34.781  1.00 31.96           O  
ATOM   2964  N   THR A 384       6.711  35.395  32.647  1.00122.72           N  
ATOM   2965  CA  THR A 384       5.604  36.309  32.720  1.00122.72           C  
ATOM   2966  CB  THR A 384       5.361  37.085  31.452  1.00122.72           C  
ATOM   2967  OG1 THR A 384       5.036  36.225  30.376  1.00122.72           O  
ATOM   2968  CG2 THR A 384       6.627  37.880  31.113  1.00122.72           C  
ATOM   2969  C   THR A 384       4.353  35.560  33.065  1.00122.72           C  
ATOM   2970  O   THR A 384       3.539  36.038  33.853  1.00122.72           O  
ATOM   2971  N   LEU A 385       4.168  34.356  32.497  1.00 55.86           N  
ATOM   2972  CA  LEU A 385       2.990  33.581  32.775  1.00 55.86           C  
ATOM   2973  CB  LEU A 385       2.946  32.256  31.996  1.00 55.86           C  
ATOM   2974  CG  LEU A 385       2.823  32.460  30.475  1.00 55.86           C  
ATOM   2975  CD1 LEU A 385       2.772  31.118  29.728  1.00 55.86           C  
ATOM   2976  CD2 LEU A 385       1.638  33.379  30.134  1.00 55.86           C  
ATOM   2977  C   LEU A 385       2.986  33.250  34.239  1.00 55.86           C  
ATOM   2978  O   LEU A 385       1.927  33.154  34.856  1.00 55.86           O  
ATOM   2979  N   GLN A 386       4.191  33.029  34.797  1.00 88.14           N  
ATOM   2980  CA  GLN A 386       4.495  32.702  36.166  1.00 88.14           C  
ATOM   2981  CB  GLN A 386       5.980  32.361  36.374  1.00 88.14           C  
ATOM   2982  CG  GLN A 386       6.477  31.160  35.573  1.00 88.14           C  
ATOM   2983  CD  GLN A 386       7.964  31.014  35.871  1.00 88.14           C  
ATOM   2984  OE1 GLN A 386       8.465  29.912  36.088  1.00 88.14           O  
ATOM   2985  NE2 GLN A 386       8.691  32.164  35.876  1.00 88.14           N  
ATOM   2986  C   GLN A 386       4.231  33.889  37.039  1.00 88.14           C  
ATOM   2987  O   GLN A 386       4.027  33.741  38.242  1.00 88.14           O  
ATOM   2988  N   ASN A 387       4.274  35.104  36.460  1.00 64.60           N  
ATOM   2989  CA  ASN A 387       4.136  36.319  37.211  1.00 64.60           C  
ATOM   2990  CB  ASN A 387       3.001  36.281  38.254  1.00 64.60           C  
ATOM   2991  CG  ASN A 387       1.670  36.088  37.543  1.00 64.60           C  
ATOM   2992  OD1 ASN A 387       1.615  35.915  36.326  1.00 64.60           O  
ATOM   2993  ND2 ASN A 387       0.558  36.119  38.327  1.00 64.60           N  
ATOM   2994  C   ASN A 387       5.412  36.532  37.960  1.00 64.60           C  
ATOM   2995  O   ASN A 387       5.446  37.252  38.956  1.00 64.60           O  
ATOM   2996  N   LYS A 388       6.513  35.924  37.478  1.00 48.50           N  
ATOM   2997  CA  LYS A 388       7.776  36.124  38.121  1.00 48.50           C  
ATOM   2998  CB  LYS A 388       8.643  34.857  38.171  1.00 48.50           C  
ATOM   2999  CG  LYS A 388       8.025  33.771  39.053  1.00 48.50           C  
ATOM   3000  CD  LYS A 388       8.679  32.400  38.896  1.00 48.50           C  
ATOM   3001  CE  LYS A 388       8.056  31.322  39.781  1.00 48.50           C  
ATOM   3002  NZ  LYS A 388       8.753  30.035  39.566  1.00 48.50           N1+
ATOM   3003  C   LYS A 388       8.504  37.186  37.360  1.00 48.50           C  
ATOM   3004  O   LYS A 388       8.417  37.281  36.137  1.00 48.50           O  
ATOM   3005  N   PRO A 389       9.219  37.998  38.091  1.00 67.87           N  
ATOM   3006  CA  PRO A 389       9.930  39.092  37.487  1.00 67.87           C  
ATOM   3007  CD  PRO A 389       8.791  38.317  39.444  1.00 67.87           C  
ATOM   3008  CB  PRO A 389      10.355  39.996  38.640  1.00 67.87           C  
ATOM   3009  CG  PRO A 389       9.266  39.756  39.701  1.00 67.87           C  
ATOM   3010  C   PRO A 389      11.055  38.626  36.617  1.00 67.87           C  
ATOM   3011  O   PRO A 389      11.606  37.554  36.863  1.00 67.87           O  
ATOM   3012  N   LEU A 390      11.369  39.407  35.564  1.00102.13           N  
ATOM   3013  CA  LEU A 390      12.405  39.104  34.615  1.00102.13           C  
ATOM   3014  CB  LEU A 390      12.403  40.044  33.398  1.00102.13           C  
ATOM   3015  CG  LEU A 390      11.215  39.825  32.448  1.00102.13           C  
ATOM   3016  CD1 LEU A 390       9.872  40.030  33.167  1.00102.13           C  
ATOM   3017  CD2 LEU A 390      11.359  40.688  31.184  1.00102.13           C  
ATOM   3018  C   LEU A 390      13.764  39.205  35.232  1.00102.13           C  
ATOM   3019  O   LEU A 390      14.633  38.380  34.967  1.00102.13           O  
ATOM   3020  N   HIS A 391      13.988  40.233  36.067  1.00 49.77           N  
ATOM   3021  CA  HIS A 391      15.277  40.468  36.653  1.00 49.77           C  
ATOM   3022  ND1 HIS A 391      13.050  41.944  38.632  1.00 49.77           N  
ATOM   3023  CG  HIS A 391      14.406  41.707  38.686  1.00 49.77           C  
ATOM   3024  CB  HIS A 391      15.319  41.755  37.496  1.00 49.77           C  
ATOM   3025  NE2 HIS A 391      13.531  41.496  40.756  1.00 49.77           N  
ATOM   3026  CD2 HIS A 391      14.682  41.436  39.991  1.00 49.77           C  
ATOM   3027  CE1 HIS A 391      12.577  41.806  39.896  1.00 49.77           C  
ATOM   3028  C   HIS A 391      15.613  39.323  37.556  1.00 49.77           C  
ATOM   3029  O   HIS A 391      16.777  38.959  37.712  1.00 49.77           O  
ATOM   3030  N   GLU A 392      14.587  38.748  38.200  1.00 69.42           N  
ATOM   3031  CA  GLU A 392      14.735  37.672  39.137  1.00 69.42           C  
ATOM   3032  CB  GLU A 392      13.431  37.315  39.865  1.00 69.42           C  
ATOM   3033  CG  GLU A 392      12.975  38.363  40.878  1.00 69.42           C  
ATOM   3034  CD  GLU A 392      11.763  37.790  41.597  1.00 69.42           C  
ATOM   3035  OE1 GLU A 392      11.062  36.938  40.988  1.00 69.42           O  
ATOM   3036  OE2 GLU A 392      11.524  38.190  42.769  1.00 69.42           O1-
ATOM   3037  C   GLU A 392      15.197  36.415  38.466  1.00 69.42           C  
ATOM   3038  O   GLU A 392      15.800  35.570  39.123  1.00 69.42           O  
ATOM   3039  N   VAL A 393      14.896  36.211  37.168  1.00132.15           N  
ATOM   3040  CA  VAL A 393      15.226  34.944  36.565  1.00132.15           C  
ATOM   3041  CB  VAL A 393      14.659  34.720  35.197  1.00132.15           C  
ATOM   3042  CG1 VAL A 393      13.130  34.682  35.271  1.00132.15           C  
ATOM   3043  CG2 VAL A 393      15.231  35.799  34.268  1.00132.15           C  
ATOM   3044  C   VAL A 393      16.699  34.790  36.384  1.00132.15           C  
ATOM   3045  O   VAL A 393      17.399  35.703  35.948  1.00132.15           O  
ATOM   3046  N   ASP A 394      17.201  33.582  36.710  1.00 54.33           N  
ATOM   3047  CA  ASP A 394      18.593  33.311  36.532  1.00 54.33           C  
ATOM   3048  CB  ASP A 394      19.186  32.369  37.592  1.00 54.33           C  
ATOM   3049  CG  ASP A 394      20.703  32.428  37.483  1.00 54.33           C  
ATOM   3050  OD1 ASP A 394      21.226  33.446  36.956  1.00 54.33           O  
ATOM   3051  OD2 ASP A 394      21.358  31.447  37.924  1.00 54.33           O1-
ATOM   3052  C   ASP A 394      18.723  32.630  35.208  1.00 54.33           C  
ATOM   3053  O   ASP A 394      18.531  31.420  35.095  1.00 54.33           O  
ATOM   3054  N   ASP A 395      19.025  33.417  34.160  1.00 72.12           N  
ATOM   3055  CA  ASP A 395      19.184  32.903  32.833  1.00 72.12           C  
ATOM   3056  CB  ASP A 395      17.865  32.941  32.036  1.00 72.12           C  
ATOM   3057  CG  ASP A 395      18.050  32.256  30.690  1.00 72.12           C  
ATOM   3058  OD1 ASP A 395      18.991  32.642  29.948  1.00 72.12           O  
ATOM   3059  OD2 ASP A 395      17.251  31.330  30.386  1.00 72.12           O1-
ATOM   3060  C   ASP A 395      20.162  33.817  32.166  1.00 72.12           C  
ATOM   3061  O   ASP A 395      19.924  35.019  32.059  1.00 72.12           O  
ATOM   3062  N   ILE A 396      21.292  33.267  31.690  1.00149.25           N  
ATOM   3063  CA  ILE A 396      22.322  34.083  31.119  1.00149.25           C  
ATOM   3064  CB  ILE A 396      23.508  33.286  30.658  1.00149.25           C  
ATOM   3065  CG1 ILE A 396      24.146  32.530  31.835  1.00149.25           C  
ATOM   3066  CG2 ILE A 396      24.475  34.258  29.964  1.00149.25           C  
ATOM   3067  CD1 ILE A 396      23.286  31.393  32.385  1.00149.25           C  
ATOM   3068  C   ILE A 396      21.775  34.788  29.919  1.00149.25           C  
ATOM   3069  O   ILE A 396      22.038  35.972  29.713  1.00149.25           O  
ATOM   3070  N   ASN A 397      21.005  34.071  29.082  1.00 60.71           N  
ATOM   3071  CA  ASN A 397      20.500  34.659  27.873  1.00 60.71           C  
ATOM   3072  CB  ASN A 397      19.745  33.655  26.990  1.00 60.71           C  
ATOM   3073  CG  ASN A 397      20.765  32.662  26.458  1.00 60.71           C  
ATOM   3074  OD1 ASN A 397      20.607  31.450  26.605  1.00 60.71           O  
ATOM   3075  ND2 ASN A 397      21.843  33.186  25.815  1.00 60.71           N  
ATOM   3076  C   ASN A 397      19.559  35.787  28.176  1.00 60.71           C  
ATOM   3077  O   ASN A 397      19.695  36.877  27.623  1.00 60.71           O  
ATOM   3078  N   LEU A 398      18.578  35.566  29.070  1.00 72.01           N  
ATOM   3079  CA  LEU A 398      17.617  36.591  29.373  1.00 72.01           C  
ATOM   3080  CB  LEU A 398      16.470  36.119  30.285  1.00 72.01           C  
ATOM   3081  CG  LEU A 398      15.513  37.256  30.706  1.00 72.01           C  
ATOM   3082  CD1 LEU A 398      14.964  38.019  29.487  1.00 72.01           C  
ATOM   3083  CD2 LEU A 398      14.382  36.717  31.597  1.00 72.01           C  
ATOM   3084  C   LEU A 398      18.292  37.741  30.047  1.00 72.01           C  
ATOM   3085  O   LEU A 398      17.943  38.897  29.817  1.00 72.01           O  
ATOM   3086  N   HIS A 399      19.272  37.445  30.918  1.00 79.00           N  
ATOM   3087  CA  HIS A 399      19.947  38.466  31.666  1.00 79.00           C  
ATOM   3088  ND1 HIS A 399      22.968  39.425  33.013  1.00 79.00           N  
ATOM   3089  CG  HIS A 399      21.757  38.898  33.404  1.00 79.00           C  
ATOM   3090  CB  HIS A 399      20.999  37.873  32.614  1.00 79.00           C  
ATOM   3091  NE2 HIS A 399      22.463  40.371  34.959  1.00 79.00           N  
ATOM   3092  CD2 HIS A 399      21.463  39.488  34.593  1.00 79.00           C  
ATOM   3093  CE1 HIS A 399      23.345  40.299  33.980  1.00 79.00           C  
ATOM   3094  C   HIS A 399      20.654  39.396  30.736  1.00 79.00           C  
ATOM   3095  O   HIS A 399      20.495  40.613  30.812  1.00 79.00           O  
ATOM   3096  N   SER A 400      21.428  38.831  29.798  1.00 86.86           N  
ATOM   3097  CA  SER A 400      22.205  39.614  28.888  1.00 86.86           C  
ATOM   3098  CB  SER A 400      23.007  38.722  27.932  1.00 86.86           C  
ATOM   3099  OG  SER A 400      23.608  39.514  26.923  1.00 86.86           O  
ATOM   3100  C   SER A 400      21.281  40.443  28.055  1.00 86.86           C  
ATOM   3101  O   SER A 400      21.620  41.556  27.657  1.00 86.86           O  
ATOM   3102  N   ALA A 401      20.093  39.901  27.743  1.00 35.99           N  
ATOM   3103  CA  ALA A 401      19.167  40.618  26.918  1.00 35.99           C  
ATOM   3104  CB  ALA A 401      17.913  39.796  26.574  1.00 35.99           C  
ATOM   3105  C   ALA A 401      18.707  41.844  27.636  1.00 35.99           C  
ATOM   3106  O   ALA A 401      18.664  42.939  27.075  1.00 35.99           O  
ATOM   3107  N   LEU A 402      18.388  41.683  28.927  1.00141.35           N  
ATOM   3108  CA  LEU A 402      17.844  42.739  29.718  1.00141.35           C  
ATOM   3109  CB  LEU A 402      17.490  42.217  31.122  1.00141.35           C  
ATOM   3110  CG  LEU A 402      16.542  43.123  31.916  1.00141.35           C  
ATOM   3111  CD1 LEU A 402      17.170  44.488  32.213  1.00141.35           C  
ATOM   3112  CD2 LEU A 402      15.176  43.220  31.218  1.00141.35           C  
ATOM   3113  C   LEU A 402      18.888  43.807  29.809  1.00141.35           C  
ATOM   3114  O   LEU A 402      18.581  44.997  29.778  1.00141.35           O  
ATOM   3115  N   GLN A 403      20.166  43.400  29.936  1.00125.81           N  
ATOM   3116  CA  GLN A 403      21.220  44.362  30.066  1.00125.81           C  
ATOM   3117  CB  GLN A 403      22.584  43.705  30.332  1.00125.81           C  
ATOM   3118  CG  GLN A 403      22.626  42.888  31.623  1.00125.81           C  
ATOM   3119  CD  GLN A 403      22.411  43.841  32.789  1.00125.81           C  
ATOM   3120  OE1 GLN A 403      21.367  43.820  33.439  1.00125.81           O  
ATOM   3121  NE2 GLN A 403      23.423  44.708  33.060  1.00125.81           N  
ATOM   3122  C   GLN A 403      21.373  45.164  28.806  1.00125.81           C  
ATOM   3123  O   GLN A 403      21.395  46.393  28.844  1.00125.81           O  
ATOM   3124  N   ILE A 404      21.486  44.488  27.645  1.00 53.78           N  
ATOM   3125  CA  ILE A 404      21.733  45.216  26.434  1.00 53.78           C  
ATOM   3126  CB  ILE A 404      22.038  44.321  25.269  1.00 53.78           C  
ATOM   3127  CG1 ILE A 404      23.293  43.477  25.543  1.00 53.78           C  
ATOM   3128  CG2 ILE A 404      22.156  45.206  24.017  1.00 53.78           C  
ATOM   3129  CD1 ILE A 404      23.493  42.352  24.529  1.00 53.78           C  
ATOM   3130  C   ILE A 404      20.533  46.018  26.040  1.00 53.78           C  
ATOM   3131  O   ILE A 404      20.633  47.217  25.789  1.00 53.78           O  
ATOM   3132  N   TRP A 405      19.365  45.355  25.954  1.00 80.55           N  
ATOM   3133  CA  TRP A 405      18.155  46.000  25.530  1.00 80.55           C  
ATOM   3134  CB  TRP A 405      17.043  44.993  25.202  1.00 80.55           C  
ATOM   3135  CG  TRP A 405      17.383  44.129  24.012  1.00 80.55           C  
ATOM   3136  CD2 TRP A 405      17.239  44.552  22.649  1.00 80.55           C  
ATOM   3137  CD1 TRP A 405      17.898  42.867  23.973  1.00 80.55           C  
ATOM   3138  NE1 TRP A 405      18.085  42.476  22.668  1.00 80.55           N  
ATOM   3139  CE2 TRP A 405      17.685  43.505  21.843  1.00 80.55           C  
ATOM   3140  CE3 TRP A 405      16.778  45.719  22.112  1.00 80.55           C  
ATOM   3141  CZ2 TRP A 405      17.676  43.611  20.481  1.00 80.55           C  
ATOM   3142  CZ3 TRP A 405      16.766  45.822  20.739  1.00 80.55           C  
ATOM   3143  CH2 TRP A 405      17.207  44.788  19.939  1.00 80.55           C  
ATOM   3144  C   TRP A 405      17.643  46.932  26.574  1.00 80.55           C  
ATOM   3145  O   TRP A 405      17.336  48.086  26.282  1.00 80.55           O  
ATOM   3146  N   GLY A 406      17.516  46.452  27.827  1.00115.31           N  
ATOM   3147  CA  GLY A 406      17.063  47.351  28.843  1.00115.31           C  
ATOM   3148  C   GLY A 406      15.745  46.923  29.400  1.00115.31           C  
ATOM   3149  O   GLY A 406      15.368  45.750  29.347  1.00115.31           O  
ATOM   3150  N   ASN A 407      15.036  47.924  29.969  1.00168.72           N  
ATOM   3151  CA  ASN A 407      13.765  47.784  30.620  1.00168.72           C  
ATOM   3152  CB  ASN A 407      13.849  47.980  32.145  1.00168.72           C  
ATOM   3153  CG  ASN A 407      14.658  46.838  32.738  1.00168.72           C  
ATOM   3154  OD1 ASN A 407      14.690  45.736  32.195  1.00168.72           O  
ATOM   3155  ND2 ASN A 407      15.335  47.107  33.886  1.00168.72           N  
ATOM   3156  C   ASN A 407      12.879  48.878  30.099  1.00168.72           C  
ATOM   3157  O   ASN A 407      13.232  49.594  29.163  1.00168.72           O  
TER   
HEADER    model_1_2_chain_A
ATOM      1  N   MET B   1      22.205  53.695 -16.849  1.00 67.89           N  
ATOM      2  CA  MET B   1      21.116  52.893 -16.249  1.00 67.89           C  
ATOM      3  CB  MET B   1      21.608  51.484 -15.890  1.00 67.89           C  
ATOM      4  CG  MET B   1      22.069  50.651 -17.086  1.00 67.89           C  
ATOM      5  SD  MET B   1      22.682  48.997 -16.642  1.00 67.89           S  
ATOM      6  CE  MET B   1      23.259  48.582 -18.313  1.00 67.89           C  
ATOM      7  C   MET B   1      20.668  53.536 -14.984  1.00 67.89           C  
ATOM      8  O   MET B   1      20.978  54.695 -14.714  1.00 67.89           O  
ATOM      9  N   SER B   2      19.885  52.790 -14.184  1.00196.58           N  
ATOM     10  CA  SER B   2      19.448  53.306 -12.929  1.00196.58           C  
ATOM     11  CB  SER B   2      18.685  54.641 -13.041  1.00196.58           C  
ATOM     12  OG  SER B   2      18.262  55.079 -11.756  1.00196.58           O  
ATOM     13  C   SER B   2      18.508  52.309 -12.350  1.00196.58           C  
ATOM     14  O   SER B   2      18.086  51.369 -13.022  1.00196.58           O  
ATOM     15  N   GLY B   3      18.176  52.480 -11.061  1.00 69.92           N  
ATOM     16  CA  GLY B   3      17.184  51.638 -10.471  1.00 69.92           C  
ATOM     17  C   GLY B   3      15.953  52.479 -10.462  1.00 69.92           C  
ATOM     18  O   GLY B   3      15.356  52.726 -11.510  1.00 69.92           O  
ATOM     19  N   ILE B   4      15.498  52.873  -9.257  1.00 63.46           N  
ATOM     20  CA  ILE B   4      14.403  53.788  -9.173  1.00 63.46           C  
ATOM     21  CB  ILE B   4      13.075  53.166  -8.872  1.00 63.46           C  
ATOM     22  CG1 ILE B   4      11.967  54.207  -9.103  1.00 63.46           C  
ATOM     23  CG2 ILE B   4      13.109  52.589  -7.448  1.00 63.46           C  
ATOM     24  CD1 ILE B   4      10.561  53.615  -9.139  1.00 63.46           C  
ATOM     25  C   ILE B   4      14.719  54.760  -8.078  1.00 63.46           C  
ATOM     26  O   ILE B   4      15.310  54.396  -7.063  1.00 63.46           O  
ATOM     27  N   ILE B   5      14.323  56.035  -8.258  1.00 56.81           N  
ATOM     28  CA  ILE B   5      14.643  57.035  -7.282  1.00 56.81           C  
ATOM     29  CB  ILE B   5      15.305  58.228  -7.899  1.00 56.81           C  
ATOM     30  CG1 ILE B   5      16.592  57.811  -8.626  1.00 56.81           C  
ATOM     31  CG2 ILE B   5      15.519  59.284  -6.805  1.00 56.81           C  
ATOM     32  CD1 ILE B   5      17.119  58.882  -9.578  1.00 56.81           C  
ATOM     33  C   ILE B   5      13.362  57.520  -6.679  1.00 56.81           C  
ATOM     34  O   ILE B   5      12.423  57.863  -7.394  1.00 56.81           O  
ATOM     35  N   ALA B   6      13.297  57.564  -5.330  1.00 38.04           N  
ATOM     36  CA  ALA B   6      12.100  57.999  -4.667  1.00 38.04           C  
ATOM     37  CB  ALA B   6      11.636  57.042  -3.553  1.00 38.04           C  
ATOM     38  C   ALA B   6      12.360  59.325  -4.020  1.00 38.04           C  
ATOM     39  O   ALA B   6      13.416  59.551  -3.431  1.00 38.04           O  
ATOM     40  N   THR B   7      11.385  60.253  -4.122  1.00 51.05           N  
ATOM     41  CA  THR B   7      11.530  61.550  -3.523  1.00 51.05           C  
ATOM     42  CB  THR B   7      11.299  62.674  -4.496  1.00 51.05           C  
ATOM     43  OG1 THR B   7      12.196  62.565  -5.593  1.00 51.05           O  
ATOM     44  CG2 THR B   7      11.541  64.005  -3.768  1.00 51.05           C  
ATOM     45  C   THR B   7      10.503  61.631  -2.430  1.00 51.05           C  
ATOM     46  O   THR B   7       9.336  61.309  -2.643  1.00 51.05           O  
ATOM     47  N   TYR B   8      10.913  62.065  -1.217  1.00 71.52           N  
ATOM     48  CA  TYR B   8       9.997  62.053  -0.106  1.00 71.52           C  
ATOM     49  CB  TYR B   8      10.458  61.144   1.050  1.00 71.52           C  
ATOM     50  CG  TYR B   8      10.658  59.735   0.601  1.00 71.52           C  
ATOM     51  CD1 TYR B   8       9.598  58.863   0.470  1.00 71.52           C  
ATOM     52  CD2 TYR B   8      11.927  59.279   0.329  1.00 71.52           C  
ATOM     53  CE1 TYR B   8       9.806  57.561   0.070  1.00 71.52           C  
ATOM     54  CE2 TYR B   8      12.142  57.982  -0.071  1.00 71.52           C  
ATOM     55  CZ  TYR B   8      11.079  57.120  -0.201  1.00 71.52           C  
ATOM     56  OH  TYR B   8      11.299  55.787  -0.609  1.00 71.52           O  
ATOM     57  C   TYR B   8       9.928  63.419   0.510  1.00 71.52           C  
ATOM     58  O   TYR B   8      10.904  64.167   0.515  1.00 71.52           O  
ATOM     59  N   LEU B   9       8.740  63.776   1.040  1.00 64.90           N  
ATOM     60  CA  LEU B   9       8.569  64.997   1.775  1.00 64.90           C  
ATOM     61  CB  LEU B   9       7.265  65.750   1.443  1.00 64.90           C  
ATOM     62  CG  LEU B   9       7.062  67.037   2.264  1.00 64.90           C  
ATOM     63  CD1 LEU B   9       8.235  68.012   2.079  1.00 64.90           C  
ATOM     64  CD2 LEU B   9       5.702  67.685   1.954  1.00 64.90           C  
ATOM     65  C   LEU B   9       8.497  64.555   3.200  1.00 64.90           C  
ATOM     66  O   LEU B   9       7.650  63.736   3.552  1.00 64.90           O  
ATOM     67  N   ILE B  10       9.400  65.062   4.064  1.00 60.25           N  
ATOM     68  CA  ILE B  10       9.402  64.580   5.415  1.00 60.25           C  
ATOM     69  CB  ILE B  10      10.617  63.769   5.770  1.00 60.25           C  
ATOM     70  CG1 ILE B  10      10.436  63.117   7.152  1.00 60.25           C  
ATOM     71  CG2 ILE B  10      11.852  64.680   5.678  1.00 60.25           C  
ATOM     72  CD1 ILE B  10      11.520  62.097   7.491  1.00 60.25           C  
ATOM     73  C   ILE B  10       9.377  65.714   6.385  1.00 60.25           C  
ATOM     74  O   ILE B  10       9.964  66.772   6.156  1.00 60.25           O  
ATOM     75  N   HIS B  11       8.663  65.497   7.511  1.00 85.21           N  
ATOM     76  CA  HIS B  11       8.592  66.455   8.576  1.00 85.21           C  
ATOM     77  ND1 HIS B  11       6.038  66.440   6.716  1.00 85.21           N  
ATOM     78  CG  HIS B  11       6.313  67.212   7.821  1.00 85.21           C  
ATOM     79  CB  HIS B  11       7.138  66.734   8.985  1.00 85.21           C  
ATOM     80  NE2 HIS B  11       5.047  68.401   6.383  1.00 85.21           N  
ATOM     81  CD2 HIS B  11       5.702  68.407   7.604  1.00 85.21           C  
ATOM     82  CE1 HIS B  11       5.277  67.202   5.887  1.00 85.21           C  
ATOM     83  C   HIS B  11       9.302  65.808   9.729  1.00 85.21           C  
ATOM     84  O   HIS B  11       8.686  65.156  10.570  1.00 85.21           O  
ATOM     85  N   ASP B  12      10.639  65.983   9.777  1.00 89.20           N  
ATOM     86  CA  ASP B  12      11.486  65.368  10.762  1.00 89.20           C  
ATOM     87  CB  ASP B  12      12.979  65.423  10.377  1.00 89.20           C  
ATOM     88  CG  ASP B  12      13.792  64.592  11.361  1.00 89.20           C  
ATOM     89  OD1 ASP B  12      13.174  63.805  12.124  1.00 89.20           O  
ATOM     90  OD2 ASP B  12      15.044  64.733  11.360  1.00 89.20           O1-
ATOM     91  C   ASP B  12      11.351  66.049  12.093  1.00 89.20           C  
ATOM     92  O   ASP B  12      11.568  67.253  12.217  1.00 89.20           O  
ATOM     93  N   ASP B  13      10.955  65.272  13.122  1.00 95.38           N  
ATOM     94  CA  ASP B  13      10.890  65.705  14.493  1.00 95.38           C  
ATOM     95  CB  ASP B  13       9.974  64.828  15.371  1.00 95.38           C  
ATOM     96  CG  ASP B  13      10.500  63.403  15.381  1.00 95.38           C  
ATOM     97  OD1 ASP B  13      10.998  62.940  14.321  1.00 95.38           O  
ATOM     98  OD2 ASP B  13      10.411  62.759  16.459  1.00 95.38           O1-
ATOM     99  C   ASP B  13      12.278  65.731  15.083  1.00 95.38           C  
ATOM    100  O   ASP B  13      12.524  66.360  16.113  1.00 95.38           O  
ATOM    101  N   SER B  14      13.192  64.947  14.481  1.00114.45           N  
ATOM    102  CA  SER B  14      14.575  64.781  14.861  1.00114.45           C  
ATOM    103  CB  SER B  14      15.197  63.550  14.182  1.00114.45           C  
ATOM    104  OG  SER B  14      16.600  63.529  14.390  1.00114.45           O  
ATOM    105  C   SER B  14      15.407  65.968  14.465  1.00114.45           C  
ATOM    106  O   SER B  14      16.522  66.140  14.956  1.00114.45           O  
ATOM    107  N   HIS B  15      14.910  66.791  13.527  1.00 78.63           N  
ATOM    108  CA  HIS B  15      15.619  67.959  13.084  1.00 78.63           C  
ATOM    109  ND1 HIS B  15      13.377  69.105  15.092  1.00 78.63           N  
ATOM    110  CG  HIS B  15      14.418  69.716  14.431  1.00 78.63           C  
ATOM    111  CB  HIS B  15      15.741  69.048  14.165  1.00 78.63           C  
ATOM    112  NE2 HIS B  15      12.667  71.134  14.521  1.00 78.63           N  
ATOM    113  CD2 HIS B  15      13.974  70.952  14.090  1.00 78.63           C  
ATOM    114  CE1 HIS B  15      12.356  70.002  15.115  1.00 78.63           C  
ATOM    115  C   HIS B  15      16.978  67.602  12.565  1.00 78.63           C  
ATOM    116  O   HIS B  15      17.941  68.337  12.782  1.00 78.63           O  
ATOM    117  N   ASN B  16      17.098  66.447  11.874  1.00 71.03           N  
ATOM    118  CA  ASN B  16      18.343  66.128  11.237  1.00 71.03           C  
ATOM    119  CB  ASN B  16      19.259  65.238  12.093  1.00 71.03           C  
ATOM    120  CG  ASN B  16      20.642  65.271  11.460  1.00 71.03           C  
ATOM    121  OD1 ASN B  16      20.783  65.159  10.244  1.00 71.03           O  
ATOM    122  ND2 ASN B  16      21.695  65.438  12.302  1.00 71.03           N  
ATOM    123  C   ASN B  16      18.007  65.386   9.976  1.00 71.03           C  
ATOM    124  O   ASN B  16      17.917  64.158   9.968  1.00 71.03           O  
ATOM    125  N   LEU B  17      17.862  66.136   8.865  1.00 57.02           N  
ATOM    126  CA  LEU B  17      17.464  65.610   7.587  1.00 57.02           C  
ATOM    127  CB  LEU B  17      17.346  66.711   6.516  1.00 57.02           C  
ATOM    128  CG  LEU B  17      16.326  67.817   6.849  1.00 57.02           C  
ATOM    129  CD1 LEU B  17      16.256  68.868   5.726  1.00 57.02           C  
ATOM    130  CD2 LEU B  17      14.959  67.221   7.220  1.00 57.02           C  
ATOM    131  C   LEU B  17      18.508  64.661   7.090  1.00 57.02           C  
ATOM    132  O   LEU B  17      18.199  63.605   6.539  1.00 57.02           O  
ATOM    133  N   GLU B  18      19.785  65.027   7.274  1.00 79.57           N  
ATOM    134  CA  GLU B  18      20.866  64.233   6.774  1.00 79.57           C  
ATOM    135  CB  GLU B  18      22.228  64.880   7.072  1.00 79.57           C  
ATOM    136  CG  GLU B  18      23.404  64.151   6.422  1.00 79.57           C  
ATOM    137  CD  GLU B  18      23.317  64.414   4.927  1.00 79.57           C  
ATOM    138  OE1 GLU B  18      22.562  65.343   4.539  1.00 79.57           O  
ATOM    139  OE2 GLU B  18      24.002  63.694   4.155  1.00 79.57           O1-
ATOM    140  C   GLU B  18      20.851  62.893   7.443  1.00 79.57           C  
ATOM    141  O   GLU B  18      21.065  61.871   6.792  1.00 79.57           O  
ATOM    142  N   LYS B  19      20.622  62.862   8.770  1.00103.10           N  
ATOM    143  CA  LYS B  19      20.665  61.620   9.489  1.00103.10           C  
ATOM    144  CB  LYS B  19      20.579  61.806  11.013  1.00103.10           C  
ATOM    145  CG  LYS B  19      21.017  60.566  11.795  1.00103.10           C  
ATOM    146  CD  LYS B  19      22.520  60.290  11.697  1.00103.10           C  
ATOM    147  CE  LYS B  19      22.961  59.738  10.338  1.00103.10           C  
ATOM    148  NZ  LYS B  19      24.424  59.506  10.330  1.00103.10           N1+
ATOM    149  C   LYS B  19      19.527  60.741   9.082  1.00103.10           C  
ATOM    150  O   LYS B  19      19.710  59.551   8.831  1.00103.10           O  
ATOM    151  N   LYS B  20      18.313  61.315   8.993  1.00147.28           N  
ATOM    152  CA  LYS B  20      17.156  60.535   8.664  1.00147.28           C  
ATOM    153  CB  LYS B  20      15.860  61.367   8.627  1.00147.28           C  
ATOM    154  CG  LYS B  20      15.162  61.512   9.977  1.00147.28           C  
ATOM    155  CD  LYS B  20      14.550  60.199  10.473  1.00147.28           C  
ATOM    156  CE  LYS B  20      13.242  59.834   9.763  1.00147.28           C  
ATOM    157  NZ  LYS B  20      12.772  58.503  10.208  1.00147.28           N1+
ATOM    158  C   LYS B  20      17.322  59.953   7.303  1.00147.28           C  
ATOM    159  O   LYS B  20      16.987  58.792   7.070  1.00147.28           O  
ATOM    160  N   ALA B  21      17.849  60.748   6.360  1.00 40.07           N  
ATOM    161  CA  ALA B  21      17.941  60.285   5.007  1.00 40.07           C  
ATOM    162  CB  ALA B  21      18.506  61.356   4.062  1.00 40.07           C  
ATOM    163  C   ALA B  21      18.833  59.087   4.912  1.00 40.07           C  
ATOM    164  O   ALA B  21      18.461  58.079   4.315  1.00 40.07           O  
ATOM    165  N   GLU B  22      20.027  59.145   5.530  1.00 77.11           N  
ATOM    166  CA  GLU B  22      20.936  58.045   5.395  1.00 77.11           C  
ATOM    167  CB  GLU B  22      22.320  58.274   6.023  1.00 77.11           C  
ATOM    168  CG  GLU B  22      23.283  57.123   5.719  1.00 77.11           C  
ATOM    169  CD  GLU B  22      23.643  57.183   4.239  1.00 77.11           C  
ATOM    170  OE1 GLU B  22      22.721  57.383   3.403  1.00 77.11           O  
ATOM    171  OE2 GLU B  22      24.854  57.032   3.926  1.00 77.11           O1-
ATOM    172  C   GLU B  22      20.333  56.856   6.051  1.00 77.11           C  
ATOM    173  O   GLU B  22      20.513  55.727   5.599  1.00 77.11           O  
ATOM    174  N   GLN B  23      19.600  57.074   7.153  1.00113.29           N  
ATOM    175  CA  GLN B  23      19.038  55.959   7.845  1.00113.29           C  
ATOM    176  CB  GLN B  23      18.280  56.379   9.111  1.00113.29           C  
ATOM    177  CG  GLN B  23      19.188  57.076  10.126  1.00113.29           C  
ATOM    178  CD  GLN B  23      20.445  56.225  10.294  1.00113.29           C  
ATOM    179  OE1 GLN B  23      21.289  56.158   9.402  1.00113.29           O  
ATOM    180  NE2 GLN B  23      20.575  55.555  11.469  1.00113.29           N  
ATOM    181  C   GLN B  23      18.082  55.263   6.929  1.00113.29           C  
ATOM    182  O   GLN B  23      18.086  54.038   6.822  1.00113.29           O  
ATOM    183  N   ILE B  24      17.251  56.041   6.217  1.00 51.24           N  
ATOM    184  CA  ILE B  24      16.258  55.473   5.353  1.00 51.24           C  
ATOM    185  CB  ILE B  24      15.335  56.512   4.772  1.00 51.24           C  
ATOM    186  CG1 ILE B  24      14.541  57.199   5.897  1.00 51.24           C  
ATOM    187  CG2 ILE B  24      14.441  55.838   3.716  1.00 51.24           C  
ATOM    188  CD1 ILE B  24      13.742  58.418   5.436  1.00 51.24           C  
ATOM    189  C   ILE B  24      16.913  54.728   4.230  1.00 51.24           C  
ATOM    190  O   ILE B  24      16.491  53.628   3.879  1.00 51.24           O  
ATOM    191  N   ALA B  25      17.980  55.291   3.639  1.00 41.40           N  
ATOM    192  CA  ALA B  25      18.576  54.656   2.501  1.00 41.40           C  
ATOM    193  CB  ALA B  25      19.774  55.441   1.938  1.00 41.40           C  
ATOM    194  C   ALA B  25      19.064  53.296   2.886  1.00 41.40           C  
ATOM    195  O   ALA B  25      18.923  52.351   2.112  1.00 41.40           O  
ATOM    196  N   LEU B  26      19.706  53.169   4.064  1.00 74.98           N  
ATOM    197  CA  LEU B  26      20.216  51.891   4.480  1.00 74.98           C  
ATOM    198  CB  LEU B  26      21.366  51.997   5.493  1.00 74.98           C  
ATOM    199  CG  LEU B  26      22.631  52.570   4.819  1.00 74.98           C  
ATOM    200  CD1 LEU B  26      23.839  52.586   5.768  1.00 74.98           C  
ATOM    201  CD2 LEU B  26      22.922  51.843   3.494  1.00 74.98           C  
ATOM    202  C   LEU B  26      19.168  50.916   4.958  1.00 74.98           C  
ATOM    203  O   LEU B  26      19.207  49.744   4.590  1.00 74.98           O  
ATOM    204  N   GLY B  27      18.183  51.366   5.762  1.00 43.27           N  
ATOM    205  CA  GLY B  27      17.229  50.462   6.358  1.00 43.27           C  
ATOM    206  C   GLY B  27      16.430  49.769   5.297  1.00 43.27           C  
ATOM    207  O   GLY B  27      16.058  48.604   5.433  1.00 43.27           O  
ATOM    208  N   LEU B  28      16.084  50.507   4.238  1.00145.79           N  
ATOM    209  CA  LEU B  28      15.292  49.997   3.161  1.00145.79           C  
ATOM    210  CB  LEU B  28      14.606  51.079   2.314  1.00145.79           C  
ATOM    211  CG  LEU B  28      13.443  51.794   3.040  1.00145.79           C  
ATOM    212  CD1 LEU B  28      13.915  52.737   4.155  1.00145.79           C  
ATOM    213  CD2 LEU B  28      12.525  52.491   2.035  1.00145.79           C  
ATOM    214  C   LEU B  28      16.053  49.053   2.269  1.00145.79           C  
ATOM    215  O   LEU B  28      15.446  48.352   1.463  1.00145.79           O  
ATOM    216  N   THR B  29      17.400  49.083   2.286  1.00 72.99           N  
ATOM    217  CA  THR B  29      18.159  48.226   1.412  1.00 72.99           C  
ATOM    218  CB  THR B  29      19.144  48.978   0.561  1.00 72.99           C  
ATOM    219  OG1 THR B  29      20.035  49.732   1.369  1.00 72.99           O  
ATOM    220  CG2 THR B  29      18.362  49.914  -0.374  1.00 72.99           C  
ATOM    221  C   THR B  29      18.902  47.173   2.188  1.00 72.99           C  
ATOM    222  O   THR B  29      18.308  46.343   2.874  1.00 72.99           O  
ATOM    223  N   ILE B  30      20.244  47.171   2.034  1.00 82.29           N  
ATOM    224  CA  ILE B  30      21.150  46.234   2.642  1.00 82.29           C  
ATOM    225  CB  ILE B  30      22.595  46.550   2.372  1.00 82.29           C  
ATOM    226  CG1 ILE B  30      22.952  47.927   2.955  1.00 82.29           C  
ATOM    227  CG2 ILE B  30      22.848  46.425   0.859  1.00 82.29           C  
ATOM    228  CD1 ILE B  30      24.451  48.216   2.990  1.00 82.29           C  
ATOM    229  C   ILE B  30      20.950  46.221   4.119  1.00 82.29           C  
ATOM    230  O   ILE B  30      20.741  47.253   4.755  1.00 82.29           O  
ATOM    231  N   GLY B  31      20.999  45.000   4.686  1.00132.66           N  
ATOM    232  CA  GLY B  31      20.754  44.764   6.078  1.00132.66           C  
ATOM    233  C   GLY B  31      21.768  45.444   6.940  1.00132.66           C  
ATOM    234  O   GLY B  31      21.411  46.029   7.963  1.00132.66           O  
ATOM    235  N   SER B  32      23.066  45.369   6.587  1.00226.49           N  
ATOM    236  CA  SER B  32      24.021  46.023   7.431  1.00226.49           C  
ATOM    237  CB  SER B  32      24.054  45.450   8.861  1.00226.49           C  
ATOM    238  OG  SER B  32      25.021  46.133   9.645  1.00226.49           O  
ATOM    239  C   SER B  32      25.381  45.836   6.846  1.00226.49           C  
ATOM    240  O   SER B  32      25.580  44.999   5.964  1.00226.49           O  
ATOM    241  N   TRP B  33      26.356  46.638   7.320  1.00231.99           N  
ATOM    242  CA  TRP B  33      27.698  46.456   6.859  1.00231.99           C  
ATOM    243  CB  TRP B  33      28.680  47.516   7.402  1.00231.99           C  
ATOM    244  CG  TRP B  33      28.408  48.913   6.895  1.00231.99           C  
ATOM    245  CD2 TRP B  33      29.225  50.062   7.182  1.00231.99           C  
ATOM    246  CD1 TRP B  33      27.387  49.357   6.105  1.00231.99           C  
ATOM    247  NE1 TRP B  33      27.516  50.708   5.884  1.00231.99           N  
ATOM    248  CE2 TRP B  33      28.644  51.155   6.539  1.00231.99           C  
ATOM    249  CE3 TRP B  33      30.365  50.193   7.920  1.00231.99           C  
ATOM    250  CZ2 TRP B  33      29.197  52.401   6.628  1.00231.99           C  
ATOM    251  CZ3 TRP B  33      30.923  51.449   8.006  1.00231.99           C  
ATOM    252  CH2 TRP B  33      30.350  52.533   7.371  1.00231.99           C  
ATOM    253  C   TRP B  33      28.077  45.123   7.403  1.00231.99           C  
ATOM    254  O   TRP B  33      27.834  44.837   8.575  1.00231.99           O  
ATOM    255  N   THR B  34      28.664  44.254   6.562  1.00282.24           N  
ATOM    256  CA  THR B  34      28.921  42.933   7.043  1.00282.24           C  
ATOM    257  CB  THR B  34      28.200  41.861   6.271  1.00282.24           C  
ATOM    258  OG1 THR B  34      28.618  41.867   4.914  1.00282.24           O  
ATOM    259  CG2 THR B  34      26.686  42.116   6.355  1.00282.24           C  
ATOM    260  C   THR B  34      30.379  42.650   6.951  1.00282.24           C  
ATOM    261  O   THR B  34      31.103  43.250   6.158  1.00282.24           O  
ATOM    262  N   HIS B  35      30.840  41.720   7.809  1.00148.58           N  
ATOM    263  CA  HIS B  35      32.215  41.332   7.815  1.00148.58           C  
ATOM    264  ND1 HIS B  35      33.404  42.804  10.613  1.00148.58           N  
ATOM    265  CG  HIS B  35      32.511  41.800  10.300  1.00148.58           C  
ATOM    266  CB  HIS B  35      32.697  40.817   9.183  1.00148.58           C  
ATOM    267  NE2 HIS B  35      31.718  42.976  12.055  1.00148.58           N  
ATOM    268  CD2 HIS B  35      31.491  41.920  11.190  1.00148.58           C  
ATOM    269  CE1 HIS B  35      32.880  43.474  11.669  1.00148.58           C  
ATOM    270  C   HIS B  35      32.305  40.171   6.886  1.00148.58           C  
ATOM    271  O   HIS B  35      32.114  39.025   7.287  1.00148.58           O  
ATOM    272  N   LEU B  36      32.585  40.452   5.600  1.00 68.74           N  
ATOM    273  CA  LEU B  36      32.681  39.404   4.631  1.00 68.74           C  
ATOM    274  CB  LEU B  36      31.465  39.320   3.693  1.00 68.74           C  
ATOM    275  CG  LEU B  36      30.142  39.059   4.448  1.00 68.74           C  
ATOM    276  CD1 LEU B  36      28.952  38.966   3.478  1.00 68.74           C  
ATOM    277  CD2 LEU B  36      30.247  37.860   5.409  1.00 68.74           C  
ATOM    278  C   LEU B  36      33.894  39.697   3.809  1.00 68.74           C  
ATOM    279  O   LEU B  36      34.569  40.704   4.022  1.00 68.74           O  
ATOM    280  N   PRO B  37      34.197  38.829   2.883  1.00145.45           N  
ATOM    281  CA  PRO B  37      35.351  39.026   2.052  1.00145.45           C  
ATOM    282  CD  PRO B  37      33.869  37.419   3.030  1.00145.45           C  
ATOM    283  CB  PRO B  37      35.587  37.701   1.332  1.00145.45           C  
ATOM    284  CG  PRO B  37      34.986  36.660   2.291  1.00145.45           C  
ATOM    285  C   PRO B  37      35.104  40.177   1.138  1.00145.45           C  
ATOM    286  O   PRO B  37      33.949  40.553   0.950  1.00145.45           O  
ATOM    287  N   HIS B  38      36.179  40.749   0.566  1.00 50.60           N  
ATOM    288  CA  HIS B  38      36.075  41.931  -0.238  1.00 50.60           C  
ATOM    289  ND1 HIS B  38      36.820  44.883  -1.078  1.00 50.60           N  
ATOM    290  CG  HIS B  38      37.277  43.679  -1.565  1.00 50.60           C  
ATOM    291  CB  HIS B  38      37.433  42.446  -0.736  1.00 50.60           C  
ATOM    292  NE2 HIS B  38      37.213  45.188  -3.243  1.00 50.60           N  
ATOM    293  CD2 HIS B  38      37.512  43.887  -2.894  1.00 50.60           C  
ATOM    294  CE1 HIS B  38      36.800  45.750  -2.119  1.00 50.60           C  
ATOM    295  C   HIS B  38      35.229  41.727  -1.453  1.00 50.60           C  
ATOM    296  O   HIS B  38      34.380  42.565  -1.755  1.00 50.60           O  
ATOM    297  N   LEU B  39      35.416  40.618  -2.192  1.00119.35           N  
ATOM    298  CA  LEU B  39      34.684  40.524  -3.420  1.00119.35           C  
ATOM    299  CB  LEU B  39      35.030  39.291  -4.279  1.00119.35           C  
ATOM    300  CG  LEU B  39      34.429  39.316  -5.706  1.00119.35           C  
ATOM    301  CD1 LEU B  39      32.898  39.159  -5.716  1.00119.35           C  
ATOM    302  CD2 LEU B  39      34.900  40.563  -6.477  1.00119.35           C  
ATOM    303  C   LEU B  39      33.224  40.481  -3.114  1.00119.35           C  
ATOM    304  O   LEU B  39      32.438  41.140  -3.788  1.00119.35           O  
ATOM    305  N   LEU B  40      32.816  39.698  -2.097  1.00 57.28           N  
ATOM    306  CA  LEU B  40      31.413  39.600  -1.812  1.00 57.28           C  
ATOM    307  CB  LEU B  40      31.045  38.500  -0.804  1.00 57.28           C  
ATOM    308  CG  LEU B  40      29.528  38.446  -0.539  1.00 57.28           C  
ATOM    309  CD1 LEU B  40      28.740  38.299  -1.851  1.00 57.28           C  
ATOM    310  CD2 LEU B  40      29.174  37.347   0.479  1.00 57.28           C  
ATOM    311  C   LEU B  40      30.900  40.906  -1.301  1.00 57.28           C  
ATOM    312  O   LEU B  40      29.810  41.333  -1.676  1.00 57.28           O  
ATOM    313  N   GLN B  41      31.688  41.590  -0.457  1.00102.09           N  
ATOM    314  CA  GLN B  41      31.263  42.823   0.138  1.00102.09           C  
ATOM    315  CB  GLN B  41      32.401  43.461   0.948  1.00102.09           C  
ATOM    316  CG  GLN B  41      32.056  44.828   1.529  1.00102.09           C  
ATOM    317  CD  GLN B  41      33.370  45.525   1.860  1.00102.09           C  
ATOM    318  OE1 GLN B  41      34.443  44.928   1.776  1.00102.09           O  
ATOM    319  NE2 GLN B  41      33.291  46.830   2.231  1.00102.09           N  
ATOM    320  C   GLN B  41      30.956  43.785  -0.957  1.00102.09           C  
ATOM    321  O   GLN B  41      29.924  44.456  -0.943  1.00102.09           O  
ATOM    322  N   GLU B  42      31.843  43.856  -1.962  1.00 99.81           N  
ATOM    323  CA  GLU B  42      31.651  44.806  -3.011  1.00 99.81           C  
ATOM    324  CB  GLU B  42      32.859  44.942  -3.951  1.00 99.81           C  
ATOM    325  CG  GLU B  42      33.337  43.654  -4.609  1.00 99.81           C  
ATOM    326  CD  GLU B  42      34.580  44.028  -5.395  1.00 99.81           C  
ATOM    327  OE1 GLU B  42      34.657  45.194  -5.867  1.00 99.81           O  
ATOM    328  OE2 GLU B  42      35.473  43.152  -5.522  1.00 99.81           O1-
ATOM    329  C   GLU B  42      30.405  44.480  -3.772  1.00 99.81           C  
ATOM    330  O   GLU B  42      29.717  45.386  -4.236  1.00 99.81           O  
ATOM    331  N   GLN B  43      30.083  43.181  -3.938  1.00130.02           N  
ATOM    332  CA  GLN B  43      28.890  42.781  -4.638  1.00130.02           C  
ATOM    333  CB  GLN B  43      28.765  41.265  -4.817  1.00130.02           C  
ATOM    334  CG  GLN B  43      29.815  40.682  -5.753  1.00130.02           C  
ATOM    335  CD  GLN B  43      29.398  39.252  -6.047  1.00130.02           C  
ATOM    336  OE1 GLN B  43      29.371  38.824  -7.200  1.00130.02           O  
ATOM    337  NE2 GLN B  43      29.053  38.490  -4.976  1.00130.02           N  
ATOM    338  C   GLN B  43      27.680  43.206  -3.866  1.00130.02           C  
ATOM    339  O   GLN B  43      26.676  43.599  -4.457  1.00130.02           O  
ATOM    340  N   LEU B  44      27.738  43.114  -2.521  1.00108.41           N  
ATOM    341  CA  LEU B  44      26.624  43.462  -1.682  1.00108.41           C  
ATOM    342  CB  LEU B  44      26.818  43.182  -0.176  1.00108.41           C  
ATOM    343  CG  LEU B  44      26.555  41.727   0.273  1.00108.41           C  
ATOM    344  CD1 LEU B  44      25.071  41.365   0.143  1.00108.41           C  
ATOM    345  CD2 LEU B  44      27.447  40.711  -0.445  1.00108.41           C  
ATOM    346  C   LEU B  44      26.330  44.913  -1.847  1.00108.41           C  
ATOM    347  O   LEU B  44      25.180  45.330  -1.733  1.00108.41           O  
ATOM    348  N   LYS B  45      27.361  45.722  -2.141  1.00 76.04           N  
ATOM    349  CA  LYS B  45      27.176  47.134  -2.294  1.00 76.04           C  
ATOM    350  CB  LYS B  45      28.464  47.907  -2.612  1.00 76.04           C  
ATOM    351  CG  LYS B  45      29.305  48.106  -1.357  1.00 76.04           C  
ATOM    352  CD  LYS B  45      30.705  48.639  -1.624  1.00 76.04           C  
ATOM    353  CE  LYS B  45      31.512  48.848  -0.343  1.00 76.04           C  
ATOM    354  NZ  LYS B  45      32.921  49.140  -0.679  1.00 76.04           N1+
ATOM    355  C   LYS B  45      26.175  47.395  -3.379  1.00 76.04           C  
ATOM    356  O   LYS B  45      25.529  48.440  -3.385  1.00 76.04           O  
ATOM    357  N   GLN B  46      26.011  46.456  -4.326  1.00 65.95           N  
ATOM    358  CA  GLN B  46      25.086  46.644  -5.410  1.00 65.95           C  
ATOM    359  CB  GLN B  46      24.944  45.398  -6.307  1.00 65.95           C  
ATOM    360  CG  GLN B  46      26.174  45.028  -7.141  1.00 65.95           C  
ATOM    361  CD  GLN B  46      25.826  43.749  -7.898  1.00 65.95           C  
ATOM    362  OE1 GLN B  46      25.643  42.693  -7.296  1.00 65.95           O  
ATOM    363  NE2 GLN B  46      25.724  43.837  -9.251  1.00 65.95           N  
ATOM    364  C   GLN B  46      23.710  46.891  -4.845  1.00 65.95           C  
ATOM    365  O   GLN B  46      22.939  47.659  -5.417  1.00 65.95           O  
ATOM    366  N   HIS B  47      23.358  46.205  -3.740  1.00 91.84           N  
ATOM    367  CA  HIS B  47      22.084  46.235  -3.060  1.00 91.84           C  
ATOM    368  ND1 HIS B  47      22.894  42.964  -3.137  1.00 91.84           N  
ATOM    369  CG  HIS B  47      21.798  43.732  -2.812  1.00 91.84           C  
ATOM    370  CB  HIS B  47      21.877  45.047  -2.110  1.00 91.84           C  
ATOM    371  NE2 HIS B  47      21.105  41.837  -3.824  1.00 91.84           N  
ATOM    372  CD2 HIS B  47      20.712  43.025  -3.243  1.00 91.84           C  
ATOM    373  CE1 HIS B  47      22.425  41.842  -3.737  1.00 91.84           C  
ATOM    374  C   HIS B  47      21.818  47.475  -2.237  1.00 91.84           C  
ATOM    375  O   HIS B  47      20.678  47.699  -1.831  1.00 91.84           O  
ATOM    376  N   LYS B  48      22.837  48.270  -1.867  1.00164.07           N  
ATOM    377  CA  LYS B  48      22.579  49.343  -0.937  1.00164.07           C  
ATOM    378  CB  LYS B  48      23.823  49.774  -0.144  1.00164.07           C  
ATOM    379  CG  LYS B  48      24.896  50.474  -0.978  1.00164.07           C  
ATOM    380  CD  LYS B  48      26.033  51.025  -0.116  1.00164.07           C  
ATOM    381  CE  LYS B  48      25.559  51.749   1.148  1.00164.07           C  
ATOM    382  NZ  LYS B  48      25.216  53.157   0.851  1.00164.07           N1+
ATOM    383  C   LYS B  48      21.956  50.564  -1.559  1.00164.07           C  
ATOM    384  O   LYS B  48      22.189  50.906  -2.719  1.00164.07           O  
ATOM    385  N   GLY B  49      21.114  51.261  -0.761  1.00 36.07           N  
ATOM    386  CA  GLY B  49      20.465  52.463  -1.208  1.00 36.07           C  
ATOM    387  C   GLY B  49      21.432  53.604  -1.108  1.00 36.07           C  
ATOM    388  O   GLY B  49      22.324  53.604  -0.261  1.00 36.07           O  
ATOM    389  N   ASN B  50      21.250  54.632  -1.966  1.00 76.65           N  
ATOM    390  CA  ASN B  50      22.138  55.766  -1.965  1.00 76.65           C  
ATOM    391  CB  ASN B  50      22.940  55.920  -3.273  1.00 76.65           C  
ATOM    392  CG  ASN B  50      23.824  54.693  -3.465  1.00 76.65           C  
ATOM    393  OD1 ASN B  50      23.825  54.080  -4.533  1.00 76.65           O  
ATOM    394  ND2 ASN B  50      24.599  54.326  -2.410  1.00 76.65           N  
ATOM    395  C   ASN B  50      21.314  57.014  -1.846  1.00 76.65           C  
ATOM    396  O   ASN B  50      20.304  57.163  -2.535  1.00 76.65           O  
ATOM    397  N   VAL B  51      21.748  57.960  -0.982  1.00 52.58           N  
ATOM    398  CA  VAL B  51      21.028  59.193  -0.802  1.00 52.58           C  
ATOM    399  CB  VAL B  51      21.318  59.868   0.513  1.00 52.58           C  
ATOM    400  CG1 VAL B  51      20.557  61.203   0.581  1.00 52.58           C  
ATOM    401  CG2 VAL B  51      20.963  58.893   1.648  1.00 52.58           C  
ATOM    402  C   VAL B  51      21.467  60.119  -1.889  1.00 52.58           C  
ATOM    403  O   VAL B  51      22.625  60.530  -1.951  1.00 52.58           O  
ATOM    404  N   ILE B  52      20.541  60.396  -2.826  1.00 71.27           N  
ATOM    405  CA  ILE B  52      20.793  61.261  -3.940  1.00 71.27           C  
ATOM    406  CB  ILE B  52      19.769  61.070  -5.014  1.00 71.27           C  
ATOM    407  CG1 ILE B  52      19.799  59.603  -5.473  1.00 71.27           C  
ATOM    408  CG2 ILE B  52      20.057  62.074  -6.143  1.00 71.27           C  
ATOM    409  CD1 ILE B  52      18.585  59.190  -6.295  1.00 71.27           C  
ATOM    410  C   ILE B  52      20.822  62.713  -3.541  1.00 71.27           C  
ATOM    411  O   ILE B  52      21.757  63.429  -3.894  1.00 71.27           O  
ATOM    412  N   HIS B  53      19.809  63.193  -2.782  1.00 73.98           N  
ATOM    413  CA  HIS B  53      19.777  64.605  -2.506  1.00 73.98           C  
ATOM    414  ND1 HIS B  53      19.955  67.783  -3.348  1.00 73.98           N  
ATOM    415  CG  HIS B  53      18.929  66.863  -3.325  1.00 73.98           C  
ATOM    416  CB  HIS B  53      19.084  65.403  -3.623  1.00 73.98           C  
ATOM    417  NE2 HIS B  53      18.111  68.904  -2.812  1.00 73.98           N  
ATOM    418  CD2 HIS B  53      17.810  67.566  -2.996  1.00 73.98           C  
ATOM    419  CE1 HIS B  53      19.410  68.985  -3.034  1.00 73.98           C  
ATOM    420  C   HIS B  53      19.026  64.890  -1.242  1.00 73.98           C  
ATOM    421  O   HIS B  53      18.087  64.179  -0.887  1.00 73.98           O  
ATOM    422  N   VAL B  54      19.441  65.951  -0.514  1.00121.96           N  
ATOM    423  CA  VAL B  54      18.708  66.321   0.660  1.00121.96           C  
ATOM    424  CB  VAL B  54      19.356  65.830   1.935  1.00121.96           C  
ATOM    425  CG1 VAL B  54      20.574  66.688   2.312  1.00121.96           C  
ATOM    426  CG2 VAL B  54      18.280  65.743   3.021  1.00121.96           C  
ATOM    427  C   VAL B  54      18.609  67.824   0.662  1.00121.96           C  
ATOM    428  O   VAL B  54      19.612  68.525   0.545  1.00121.96           O  
ATOM    429  N   GLU B  55      17.381  68.376   0.763  1.00105.42           N  
ATOM    430  CA  GLU B  55      17.271  69.811   0.769  1.00105.42           C  
ATOM    431  CB  GLU B  55      16.643  70.429  -0.485  1.00105.42           C  
ATOM    432  CG  GLU B  55      15.158  70.096  -0.618  1.00105.42           C  
ATOM    433  CD  GLU B  55      14.515  71.230  -1.394  1.00105.42           C  
ATOM    434  OE1 GLU B  55      14.795  72.406  -1.036  1.00105.42           O  
ATOM    435  OE2 GLU B  55      13.730  70.949  -2.340  1.00105.42           O1-
ATOM    436  C   GLU B  55      16.322  70.190   1.860  1.00105.42           C  
ATOM    437  O   GLU B  55      15.305  69.533   2.066  1.00105.42           O  
ATOM    438  N   GLU B  56      16.634  71.274   2.592  1.00 57.78           N  
ATOM    439  CA  GLU B  56      15.762  71.708   3.645  1.00 57.78           C  
ATOM    440  CB  GLU B  56      16.508  72.426   4.785  1.00 57.78           C  
ATOM    441  CG  GLU B  56      15.630  72.821   5.976  1.00 57.78           C  
ATOM    442  CD  GLU B  56      16.540  73.455   7.021  1.00 57.78           C  
ATOM    443  OE1 GLU B  56      17.741  73.075   7.062  1.00 57.78           O  
ATOM    444  OE2 GLU B  56      16.051  74.325   7.788  1.00 57.78           O1-
ATOM    445  C   GLU B  56      14.761  72.663   3.077  1.00 57.78           C  
ATOM    446  O   GLU B  56      15.017  73.315   2.065  1.00 57.78           O  
ATOM    447  N   LEU B  57      13.571  72.752   3.712  1.00 75.12           N  
ATOM    448  CA  LEU B  57      12.567  73.690   3.288  1.00 75.12           C  
ATOM    449  CB  LEU B  57      11.282  73.069   2.726  1.00 75.12           C  
ATOM    450  CG  LEU B  57      11.459  72.442   1.334  1.00 75.12           C  
ATOM    451  CD1 LEU B  57      10.120  71.914   0.802  1.00 75.12           C  
ATOM    452  CD2 LEU B  57      12.123  73.423   0.354  1.00 75.12           C  
ATOM    453  C   LEU B  57      12.167  74.543   4.455  1.00 75.12           C  
ATOM    454  O   LEU B  57      12.530  74.277   5.601  1.00 75.12           O  
ATOM    455  N   ALA B  58      11.401  75.615   4.167  1.00 31.05           N  
ATOM    456  CA  ALA B  58      10.958  76.537   5.172  1.00 31.05           C  
ATOM    457  CB  ALA B  58      10.207  77.754   4.604  1.00 31.05           C  
ATOM    458  C   ALA B  58      10.027  75.823   6.096  1.00 31.05           C  
ATOM    459  O   ALA B  58       9.339  74.879   5.708  1.00 31.05           O  
ATOM    460  N   GLU B  59       9.995  76.261   7.370  1.00 79.72           N  
ATOM    461  CA  GLU B  59       9.176  75.587   8.333  1.00 79.72           C  
ATOM    462  CB  GLU B  59       9.537  75.854   9.805  1.00 79.72           C  
ATOM    463  CG  GLU B  59       9.180  77.268  10.274  1.00 79.72           C  
ATOM    464  CD  GLU B  59       9.207  77.324  11.798  1.00 79.72           C  
ATOM    465  OE1 GLU B  59       9.198  76.242  12.445  1.00 79.72           O  
ATOM    466  OE2 GLU B  59       9.226  78.463  12.334  1.00 79.72           O1-
ATOM    467  C   GLU B  59       7.750  76.015   8.181  1.00 79.72           C  
ATOM    468  O   GLU B  59       7.459  77.096   7.671  1.00 79.72           O  
ATOM    469  N   HIS B  60       6.821  75.136   8.618  1.00 62.94           N  
ATOM    470  CA  HIS B  60       5.417  75.435   8.606  1.00 62.94           C  
ATOM    471  ND1 HIS B  60       3.984  73.540   5.587  1.00 62.94           N  
ATOM    472  CG  HIS B  60       4.743  74.311   6.440  1.00 62.94           C  
ATOM    473  CB  HIS B  60       4.541  74.372   7.921  1.00 62.94           C  
ATOM    474  NE2 HIS B  60       5.468  74.612   4.324  1.00 62.94           N  
ATOM    475  CD2 HIS B  60       5.646  74.958   5.651  1.00 62.94           C  
ATOM    476  CE1 HIS B  60       4.458  73.759   4.335  1.00 62.94           C  
ATOM    477  C   HIS B  60       4.963  75.515  10.030  1.00 62.94           C  
ATOM    478  O   HIS B  60       5.018  74.542  10.781  1.00 62.94           O  
ATOM    479  N   GLU B  61       4.497  76.710  10.423  1.00 53.69           N  
ATOM    480  CA  GLU B  61       4.058  77.012  11.755  1.00 53.69           C  
ATOM    481  CB  GLU B  61       3.663  78.498  11.858  1.00 53.69           C  
ATOM    482  CG  GLU B  61       4.811  79.466  11.537  1.00 53.69           C  
ATOM    483  CD  GLU B  61       4.210  80.818  11.165  1.00 53.69           C  
ATOM    484  OE1 GLU B  61       2.978  80.855  10.904  1.00 53.69           O  
ATOM    485  OE2 GLU B  61       4.967  81.825  11.124  1.00 53.69           O1-
ATOM    486  C   GLU B  61       2.828  76.217  12.067  1.00 53.69           C  
ATOM    487  O   GLU B  61       2.708  75.626  13.140  1.00 53.69           O  
ATOM    488  N   HIS B  62       1.889  76.157  11.104  1.00 39.56           N  
ATOM    489  CA  HIS B  62       0.625  75.515  11.319  1.00 39.56           C  
ATOM    490  ND1 HIS B  62      -1.341  77.198   8.491  1.00 39.56           N  
ATOM    491  CG  HIS B  62      -0.862  76.854   9.737  1.00 39.56           C  
ATOM    492  CB  HIS B  62      -0.273  75.518  10.068  1.00 39.56           C  
ATOM    493  NE2 HIS B  62      -1.673  78.960   9.806  1.00 39.56           N  
ATOM    494  CD2 HIS B  62      -1.073  77.943  10.527  1.00 39.56           C  
ATOM    495  CE1 HIS B  62      -1.813  78.466   8.588  1.00 39.56           C  
ATOM    496  C   HIS B  62       0.866  74.085  11.657  1.00 39.56           C  
ATOM    497  O   HIS B  62       0.236  73.542  12.563  1.00 39.56           O  
ATOM    498  N   THR B  63       1.788  73.433  10.929  1.00118.85           N  
ATOM    499  CA  THR B  63       2.028  72.043  11.172  1.00118.85           C  
ATOM    500  CB  THR B  63       3.012  71.403  10.229  1.00118.85           C  
ATOM    501  OG1 THR B  63       4.269  72.061  10.276  1.00118.85           O  
ATOM    502  CG2 THR B  63       2.449  71.438   8.805  1.00118.85           C  
ATOM    503  C   THR B  63       2.582  71.840  12.541  1.00118.85           C  
ATOM    504  O   THR B  63       2.164  70.925  13.249  1.00118.85           O  
ATOM    505  N   ASN B  64       3.524  72.703  12.956  1.00 43.32           N  
ATOM    506  CA  ASN B  64       4.173  72.505  14.215  1.00 43.32           C  
ATOM    507  CB  ASN B  64       5.189  73.623  14.522  1.00 43.32           C  
ATOM    508  CG  ASN B  64       6.256  73.615  13.422  1.00 43.32           C  
ATOM    509  OD1 ASN B  64       6.678  72.561  12.948  1.00 43.32           O  
ATOM    510  ND2 ASN B  64       6.701  74.827  12.993  1.00 43.32           N  
ATOM    511  C   ASN B  64       3.111  72.516  15.269  1.00 43.32           C  
ATOM    512  O   ASN B  64       3.113  71.679  16.172  1.00 43.32           O  
ATOM    513  N   SER B  65       2.155  73.457  15.157  1.00 73.85           N  
ATOM    514  CA  SER B  65       1.104  73.573  16.128  1.00 73.85           C  
ATOM    515  CB  SER B  65       0.128  74.729  15.838  1.00 73.85           C  
ATOM    516  OG  SER B  65       0.797  75.978  15.885  1.00 73.85           O  
ATOM    517  C   SER B  65       0.272  72.330  16.121  1.00 73.85           C  
ATOM    518  O   SER B  65      -0.025  71.774  17.176  1.00 73.85           O  
ATOM    519  N   TYR B  66      -0.126  71.857  14.924  1.00 47.80           N  
ATOM    520  CA  TYR B  66      -1.014  70.730  14.839  1.00 47.80           C  
ATOM    521  CB  TYR B  66      -1.492  70.437  13.407  1.00 47.80           C  
ATOM    522  CG  TYR B  66      -2.396  69.257  13.482  1.00 47.80           C  
ATOM    523  CD1 TYR B  66      -3.609  69.346  14.125  1.00 47.80           C  
ATOM    524  CD2 TYR B  66      -2.043  68.069  12.881  1.00 47.80           C  
ATOM    525  CE1 TYR B  66      -4.451  68.261  14.191  1.00 47.80           C  
ATOM    526  CE2 TYR B  66      -2.881  66.983  12.945  1.00 47.80           C  
ATOM    527  CZ  TYR B  66      -4.086  67.075  13.600  1.00 47.80           C  
ATOM    528  OH  TYR B  66      -4.945  65.957  13.664  1.00 47.80           O  
ATOM    529  C   TYR B  66      -0.345  69.502  15.370  1.00 47.80           C  
ATOM    530  O   TYR B  66      -0.949  68.722  16.105  1.00 47.80           O  
ATOM    531  N   LEU B  67       0.931  69.305  15.007  1.00 77.85           N  
ATOM    532  CA  LEU B  67       1.681  68.151  15.410  1.00 77.85           C  
ATOM    533  CB  LEU B  67       3.081  68.094  14.772  1.00 77.85           C  
ATOM    534  CG  LEU B  67       3.070  67.956  13.241  1.00 77.85           C  
ATOM    535  CD1 LEU B  67       4.499  67.823  12.692  1.00 77.85           C  
ATOM    536  CD2 LEU B  67       2.139  66.819  12.790  1.00 77.85           C  
ATOM    537  C   LEU B  67       1.876  68.186  16.892  1.00 77.85           C  
ATOM    538  O   LEU B  67       1.984  67.138  17.528  1.00 77.85           O  
ATOM    539  N   ARG B  68       1.928  69.400  17.474  1.00151.98           N  
ATOM    540  CA  ARG B  68       2.203  69.558  18.872  1.00151.98           C  
ATOM    541  CB  ARG B  68       1.396  68.600  19.772  1.00151.98           C  
ATOM    542  CG  ARG B  68      -0.127  68.777  19.738  1.00151.98           C  
ATOM    543  CD  ARG B  68      -0.661  69.860  20.681  1.00151.98           C  
ATOM    544  NE  ARG B  68      -1.085  71.018  19.845  1.00151.98           N  
ATOM    545  CZ  ARG B  68      -2.335  71.029  19.295  1.00151.98           C  
ATOM    546  NH1 ARG B  68      -3.196  69.996  19.531  1.00151.98           N1+
ATOM    547  NH2 ARG B  68      -2.726  72.066  18.498  1.00151.98           N  
ATOM    548  C   ARG B  68       3.645  69.211  19.041  1.00151.98           C  
ATOM    549  O   ARG B  68       4.103  68.881  20.134  1.00151.98           O  
ATOM    550  N   LYS B  69       4.389  69.303  17.925  1.00186.74           N  
ATOM    551  CA  LYS B  69       5.791  69.017  17.853  1.00186.74           C  
ATOM    552  CB  LYS B  69       6.093  67.686  17.140  1.00186.74           C  
ATOM    553  CG  LYS B  69       6.056  66.423  17.987  1.00186.74           C  
ATOM    554  CD  LYS B  69       7.249  66.312  18.933  1.00186.74           C  
ATOM    555  CE  LYS B  69       7.295  64.985  19.690  1.00186.74           C  
ATOM    556  NZ  LYS B  69       7.775  63.908  18.793  1.00186.74           N1+
ATOM    557  C   LYS B  69       6.370  70.018  16.909  1.00186.74           C  
ATOM    558  O   LYS B  69       5.656  70.601  16.096  1.00186.74           O  
ATOM    559  N   LYS B  70       7.692  70.251  16.986  1.00110.19           N  
ATOM    560  CA  LYS B  70       8.276  71.097  15.991  1.00110.19           C  
ATOM    561  CB  LYS B  70       9.275  72.133  16.532  1.00110.19           C  
ATOM    562  CG  LYS B  70       9.731  73.117  15.455  1.00110.19           C  
ATOM    563  CD  LYS B  70      10.301  74.427  16.002  1.00110.19           C  
ATOM    564  CE  LYS B  70       9.262  75.550  16.044  1.00110.19           C  
ATOM    565  NZ  LYS B  70       9.871  76.796  16.558  1.00110.19           N1+
ATOM    566  C   LYS B  70       8.988  70.183  15.048  1.00110.19           C  
ATOM    567  O   LYS B  70       9.658  69.243  15.475  1.00110.19           O  
ATOM    568  N   VAL B  71       8.835  70.411  13.727  1.00 51.78           N  
ATOM    569  CA  VAL B  71       9.489  69.524  12.807  1.00 51.78           C  
ATOM    570  CB  VAL B  71       8.554  68.530  12.187  1.00 51.78           C  
ATOM    571  CG1 VAL B  71       8.033  67.595  13.297  1.00 51.78           C  
ATOM    572  CG2 VAL B  71       7.451  69.306  11.450  1.00 51.78           C  
ATOM    573  C   VAL B  71      10.126  70.322  11.711  1.00 51.78           C  
ATOM    574  O   VAL B  71       9.766  71.469  11.459  1.00 51.78           O  
ATOM    575  N   LYS B  72      11.129  69.718  11.038  1.00 89.40           N  
ATOM    576  CA  LYS B  72      11.836  70.397   9.990  1.00 89.40           C  
ATOM    577  CB  LYS B  72      13.363  70.259  10.104  1.00 89.40           C  
ATOM    578  CG  LYS B  72      14.141  71.181   9.165  1.00 89.40           C  
ATOM    579  CD  LYS B  72      15.610  71.331   9.561  1.00 89.40           C  
ATOM    580  CE  LYS B  72      15.804  71.714  11.029  1.00 89.40           C  
ATOM    581  NZ  LYS B  72      17.247  71.810  11.342  1.00 89.40           N1+
ATOM    582  C   LYS B  72      11.416  69.790   8.690  1.00 89.40           C  
ATOM    583  O   LYS B  72      11.548  68.583   8.494  1.00 89.40           O  
ATOM    584  N   ARG B  73      10.887  70.619   7.762  1.00159.62           N  
ATOM    585  CA  ARG B  73      10.446  70.062   6.520  1.00159.62           C  
ATOM    586  CB  ARG B  73       9.245  70.781   5.873  1.00159.62           C  
ATOM    587  CG  ARG B  73       7.987  70.755   6.753  1.00159.62           C  
ATOM    588  CD  ARG B  73       6.679  71.018   6.000  1.00159.62           C  
ATOM    589  NE  ARG B  73       6.891  72.198   5.118  1.00159.62           N  
ATOM    590  CZ  ARG B  73       7.103  72.012   3.783  1.00159.62           C  
ATOM    591  NH1 ARG B  73       6.981  70.766   3.238  1.00159.62           N1+
ATOM    592  NH2 ARG B  73       7.423  73.067   2.978  1.00159.62           N  
ATOM    593  C   ARG B  73      11.585  70.011   5.553  1.00159.62           C  
ATOM    594  O   ARG B  73      12.442  70.893   5.528  1.00159.62           O  
ATOM    595  N   GLY B  74      11.619  68.947   4.719  1.00 23.34           N  
ATOM    596  CA  GLY B  74      12.689  68.809   3.772  1.00 23.34           C  
ATOM    597  C   GLY B  74      12.299  67.795   2.741  1.00 23.34           C  
ATOM    598  O   GLY B  74      11.331  67.054   2.908  1.00 23.34           O  
ATOM    599  N   ILE B  75      13.057  67.750   1.622  1.00100.65           N  
ATOM    600  CA  ILE B  75      12.809  66.792   0.582  1.00100.65           C  
ATOM    601  CB  ILE B  75      12.495  67.392  -0.761  1.00100.65           C  
ATOM    602  CG1 ILE B  75      11.097  68.023  -0.741  1.00100.65           C  
ATOM    603  CG2 ILE B  75      12.612  66.285  -1.816  1.00100.65           C  
ATOM    604  CD1 ILE B  75      10.959  69.139   0.280  1.00100.65           C  
ATOM    605  C   ILE B  75      14.018  65.925   0.458  1.00100.65           C  
ATOM    606  O   ILE B  75      15.149  66.406   0.380  1.00100.65           O  
ATOM    607  N   ILE B  76      13.792  64.594   0.442  1.00 53.86           N  
ATOM    608  CA  ILE B  76      14.870  63.645   0.418  1.00 53.86           C  
ATOM    609  CB  ILE B  76      14.833  62.724   1.601  1.00 53.86           C  
ATOM    610  CG1 ILE B  76      14.887  63.531   2.908  1.00 53.86           C  
ATOM    611  CG2 ILE B  76      15.978  61.708   1.453  1.00 53.86           C  
ATOM    612  CD1 ILE B  76      14.485  62.720   4.138  1.00 53.86           C  
ATOM    613  C   ILE B  76      14.716  62.766  -0.789  1.00 53.86           C  
ATOM    614  O   ILE B  76      13.604  62.392  -1.156  1.00 53.86           O  
ATOM    615  N   LYS B  77      15.846  62.419  -1.446  1.00 55.99           N  
ATOM    616  CA  LYS B  77      15.804  61.556  -2.596  1.00 55.99           C  
ATOM    617  CB  LYS B  77      16.370  62.207  -3.873  1.00 55.99           C  
ATOM    618  CG  LYS B  77      15.564  63.396  -4.401  1.00 55.99           C  
ATOM    619  CD  LYS B  77      16.303  64.197  -5.478  1.00 55.99           C  
ATOM    620  CE  LYS B  77      15.460  65.301  -6.121  1.00 55.99           C  
ATOM    621  NZ  LYS B  77      16.237  65.986  -7.179  1.00 55.99           N1+
ATOM    622  C   LYS B  77      16.671  60.360  -2.319  1.00 55.99           C  
ATOM    623  O   LYS B  77      17.862  60.505  -2.051  1.00 55.99           O  
ATOM    624  N   ILE B  78      16.098  59.137  -2.389  1.00100.18           N  
ATOM    625  CA  ILE B  78      16.875  57.951  -2.152  1.00100.18           C  
ATOM    626  CB  ILE B  78      16.401  57.155  -0.965  1.00100.18           C  
ATOM    627  CG1 ILE B  78      16.385  58.037   0.296  1.00100.18           C  
ATOM    628  CG2 ILE B  78      17.298  55.911  -0.835  1.00100.18           C  
ATOM    629  CD1 ILE B  78      17.736  58.667   0.633  1.00100.18           C  
ATOM    630  C   ILE B  78      16.747  57.070  -3.362  1.00100.18           C  
ATOM    631  O   ILE B  78      15.650  56.869  -3.881  1.00100.18           O  
ATOM    632  N   GLU B  79      17.878  56.518  -3.851  1.00 49.58           N  
ATOM    633  CA  GLU B  79      17.832  55.673  -5.017  1.00 49.58           C  
ATOM    634  CB  GLU B  79      18.988  55.905  -6.009  1.00 49.58           C  
ATOM    635  CG  GLU B  79      18.918  54.993  -7.237  1.00 49.58           C  
ATOM    636  CD  GLU B  79      20.100  55.310  -8.147  1.00 49.58           C  
ATOM    637  OE1 GLU B  79      20.599  56.462  -8.066  1.00 49.58           O  
ATOM    638  OE2 GLU B  79      20.516  54.416  -8.931  1.00 49.58           O1-
ATOM    639  C   GLU B  79      17.919  54.247  -4.568  1.00 49.58           C  
ATOM    640  O   GLU B  79      18.720  53.915  -3.695  1.00 49.58           O  
ATOM    641  N   TYR B  80      17.087  53.361  -5.163  1.00 70.34           N  
ATOM    642  CA  TYR B  80      17.076  51.968  -4.800  1.00 70.34           C  
ATOM    643  CB  TYR B  80      15.680  51.478  -4.363  1.00 70.34           C  
ATOM    644  CG  TYR B  80      15.230  52.270  -3.173  1.00 70.34           C  
ATOM    645  CD1 TYR B  80      15.569  51.886  -1.894  1.00 70.34           C  
ATOM    646  CD2 TYR B  80      14.459  53.399  -3.337  1.00 70.34           C  
ATOM    647  CE1 TYR B  80      15.150  52.616  -0.805  1.00 70.34           C  
ATOM    648  CE2 TYR B  80      14.037  54.134  -2.253  1.00 70.34           C  
ATOM    649  CZ  TYR B  80      14.380  53.743  -0.980  1.00 70.34           C  
ATOM    650  OH  TYR B  80      13.950  54.494   0.136  1.00 70.34           O  
ATOM    651  C   TYR B  80      17.479  51.169  -6.016  1.00 70.34           C  
ATOM    652  O   TYR B  80      16.990  51.399  -7.121  1.00 70.34           O  
ATOM    653  N   PRO B  81      18.378  50.230  -5.831  1.00 76.11           N  
ATOM    654  CA  PRO B  81      18.846  49.440  -6.944  1.00 76.11           C  
ATOM    655  CD  PRO B  81      19.410  50.400  -4.822  1.00 76.11           C  
ATOM    656  CB  PRO B  81      20.125  48.758  -6.470  1.00 76.11           C  
ATOM    657  CG  PRO B  81      20.666  49.722  -5.399  1.00 76.11           C  
ATOM    658  C   PRO B  81      17.792  48.496  -7.440  1.00 76.11           C  
ATOM    659  O   PRO B  81      17.033  47.963  -6.633  1.00 76.11           O  
ATOM    660  N   LEU B  82      17.767  48.258  -8.766  1.00127.80           N  
ATOM    661  CA  LEU B  82      16.801  47.436  -9.442  1.00127.80           C  
ATOM    662  CB  LEU B  82      16.943  47.549 -10.976  1.00127.80           C  
ATOM    663  CG  LEU B  82      15.943  46.729 -11.819  1.00127.80           C  
ATOM    664  CD1 LEU B  82      16.282  45.236 -11.828  1.00127.80           C  
ATOM    665  CD2 LEU B  82      14.495  46.996 -11.389  1.00127.80           C  
ATOM    666  C   LEU B  82      16.950  46.016  -8.986  1.00127.80           C  
ATOM    667  O   LEU B  82      15.983  45.258  -8.930  1.00127.80           O  
ATOM    668  N   LEU B  83      18.181  45.629  -8.615  1.00 66.72           N  
ATOM    669  CA  LEU B  83      18.515  44.297  -8.194  1.00 66.72           C  
ATOM    670  CB  LEU B  83      20.010  44.192  -7.823  1.00 66.72           C  
ATOM    671  CG  LEU B  83      20.481  42.801  -7.357  1.00 66.72           C  
ATOM    672  CD1 LEU B  83      20.279  41.748  -8.459  1.00 66.72           C  
ATOM    673  CD2 LEU B  83      21.941  42.841  -6.871  1.00 66.72           C  
ATOM    674  C   LEU B  83      17.690  43.959  -6.983  1.00 66.72           C  
ATOM    675  O   LEU B  83      17.402  42.791  -6.727  1.00 66.72           O  
ATOM    676  N   ASN B  84      17.322  44.981  -6.190  1.00 84.72           N  
ATOM    677  CA  ASN B  84      16.599  44.844  -4.955  1.00 84.72           C  
ATOM    678  CB  ASN B  84      16.542  46.147  -4.144  1.00 84.72           C  
ATOM    679  CG  ASN B  84      17.939  46.378  -3.587  1.00 84.72           C  
ATOM    680  OD1 ASN B  84      18.927  45.885  -4.131  1.00 84.72           O  
ATOM    681  ND2 ASN B  84      18.030  47.128  -2.457  1.00 84.72           N  
ATOM    682  C   ASN B  84      15.184  44.371  -5.121  1.00 84.72           C  
ATOM    683  O   ASN B  84      14.629  43.806  -4.178  1.00 84.72           O  
ATOM    684  N   PHE B  85      14.513  44.636  -6.259  1.00 74.55           N  
ATOM    685  CA  PHE B  85      13.141  44.198  -6.295  1.00 74.55           C  
ATOM    686  CB  PHE B  85      12.165  45.281  -5.791  1.00 74.55           C  
ATOM    687  CG  PHE B  85      12.390  46.532  -6.579  1.00 74.55           C  
ATOM    688  CD1 PHE B  85      11.759  46.731  -7.786  1.00 74.55           C  
ATOM    689  CD2 PHE B  85      13.235  47.515  -6.109  1.00 74.55           C  
ATOM    690  CE1 PHE B  85      11.965  47.883  -8.509  1.00 74.55           C  
ATOM    691  CE2 PHE B  85      13.445  48.670  -6.829  1.00 74.55           C  
ATOM    692  CZ  PHE B  85      12.810  48.856  -8.034  1.00 74.55           C  
ATOM    693  C   PHE B  85      12.734  43.769  -7.675  1.00 74.55           C  
ATOM    694  O   PHE B  85      13.429  44.022  -8.658  1.00 74.55           O  
ATOM    695  N   SER B  86      11.587  43.058  -7.769  1.00 98.76           N  
ATOM    696  CA  SER B  86      11.070  42.622  -9.038  1.00 98.76           C  
ATOM    697  CB  SER B  86       9.964  41.556  -8.903  1.00 98.76           C  
ATOM    698  OG  SER B  86       9.503  41.152 -10.182  1.00 98.76           O  
ATOM    699  C   SER B  86      10.459  43.828  -9.692  1.00 98.76           C  
ATOM    700  O   SER B  86       9.867  44.659  -9.003  1.00 98.76           O  
ATOM    701  N   PRO B  87      10.603  43.996 -10.987  1.00127.64           N  
ATOM    702  CA  PRO B  87      10.008  45.148 -11.605  1.00127.64           C  
ATOM    703  CD  PRO B  87      11.762  43.523 -11.721  1.00127.64           C  
ATOM    704  CB  PRO B  87      10.722  45.342 -12.944  1.00127.64           C  
ATOM    705  CG  PRO B  87      11.515  44.036 -13.151  1.00127.64           C  
ATOM    706  C   PRO B  87       8.520  45.054 -11.707  1.00127.64           C  
ATOM    707  O   PRO B  87       8.015  44.612 -12.739  1.00127.64           O  
ATOM    708  N   ASP B  88       7.808  45.547 -10.679  1.00111.62           N  
ATOM    709  CA  ASP B  88       6.379  45.560 -10.649  1.00111.62           C  
ATOM    710  CB  ASP B  88       5.718  44.211 -10.289  1.00111.62           C  
ATOM    711  CG  ASP B  88       6.154  43.774  -8.899  1.00111.62           C  
ATOM    712  OD1 ASP B  88       7.377  43.534  -8.709  1.00111.62           O  
ATOM    713  OD2 ASP B  88       5.270  43.652  -8.009  1.00111.62           O1-
ATOM    714  C   ASP B  88       6.023  46.576  -9.615  1.00111.62           C  
ATOM    715  O   ASP B  88       6.782  46.827  -8.681  1.00111.62           O  
ATOM    716  N   LEU B  89       4.841  47.195  -9.768  1.00 61.76           N  
ATOM    717  CA  LEU B  89       4.441  48.278  -8.920  1.00 61.76           C  
ATOM    718  CB  LEU B  89       3.098  48.886  -9.358  1.00 61.76           C  
ATOM    719  CG  LEU B  89       3.214  49.575 -10.727  1.00 61.76           C  
ATOM    720  CD1 LEU B  89       1.886  50.206 -11.175  1.00 61.76           C  
ATOM    721  CD2 LEU B  89       4.385  50.572 -10.718  1.00 61.76           C  
ATOM    722  C   LEU B  89       4.325  47.849  -7.496  1.00 61.76           C  
ATOM    723  O   LEU B  89       4.748  48.588  -6.610  1.00 61.76           O  
ATOM    724  N   PRO B  90       3.776  46.705  -7.218  1.00 86.87           N  
ATOM    725  CA  PRO B  90       3.638  46.324  -5.841  1.00 86.87           C  
ATOM    726  CD  PRO B  90       2.728  46.136  -8.048  1.00 86.87           C  
ATOM    727  CB  PRO B  90       2.782  45.062  -5.856  1.00 86.87           C  
ATOM    728  CG  PRO B  90       1.886  45.266  -7.097  1.00 86.87           C  
ATOM    729  C   PRO B  90       4.948  46.227  -5.128  1.00 86.87           C  
ATOM    730  O   PRO B  90       5.033  46.664  -3.981  1.00 86.87           O  
ATOM    731  N   ALA B  91       5.976  45.665  -5.782  1.00 31.70           N  
ATOM    732  CA  ALA B  91       7.273  45.529  -5.187  1.00 31.70           C  
ATOM    733  CB  ALA B  91       8.232  44.732  -6.084  1.00 31.70           C  
ATOM    734  C   ALA B  91       7.851  46.894  -4.996  1.00 31.70           C  
ATOM    735  O   ALA B  91       8.485  47.178  -3.981  1.00 31.70           O  
ATOM    736  N   ILE B  92       7.640  47.772  -5.995  1.00 46.76           N  
ATOM    737  CA  ILE B  92       8.184  49.100  -5.984  1.00 46.76           C  
ATOM    738  CB  ILE B  92       7.885  49.845  -7.249  1.00 46.76           C  
ATOM    739  CG1 ILE B  92       8.519  49.116  -8.442  1.00 46.76           C  
ATOM    740  CG2 ILE B  92       8.369  51.294  -7.084  1.00 46.76           C  
ATOM    741  CD1 ILE B  92       8.003  49.607  -9.793  1.00 46.76           C  
ATOM    742  C   ILE B  92       7.603  49.883  -4.849  1.00 46.76           C  
ATOM    743  O   ILE B  92       8.330  50.538  -4.105  1.00 46.76           O  
ATOM    744  N   LEU B  93       6.270  49.835  -4.679  1.00 41.98           N  
ATOM    745  CA  LEU B  93       5.644  50.596  -3.637  1.00 41.98           C  
ATOM    746  CB  LEU B  93       4.108  50.584  -3.710  1.00 41.98           C  
ATOM    747  CG  LEU B  93       3.573  51.322  -4.953  1.00 41.98           C  
ATOM    748  CD1 LEU B  93       2.040  51.306  -4.997  1.00 41.98           C  
ATOM    749  CD2 LEU B  93       4.157  52.741  -5.052  1.00 41.98           C  
ATOM    750  C   LEU B  93       6.076  50.063  -2.311  1.00 41.98           C  
ATOM    751  O   LEU B  93       6.298  50.829  -1.374  1.00 41.98           O  
ATOM    752  N   THR B  94       6.199  48.728  -2.187  1.00 28.62           N  
ATOM    753  CA  THR B  94       6.594  48.169  -0.928  1.00 28.62           C  
ATOM    754  CB  THR B  94       6.581  46.667  -0.926  1.00 28.62           C  
ATOM    755  OG1 THR B  94       5.283  46.187  -1.248  1.00 28.62           O  
ATOM    756  CG2 THR B  94       6.985  46.172   0.476  1.00 28.62           C  
ATOM    757  C   THR B  94       7.992  48.616  -0.622  1.00 28.62           C  
ATOM    758  O   THR B  94       8.292  49.030   0.497  1.00 28.62           O  
ATOM    759  N   THR B  95       8.895  48.559  -1.617  1.00 46.39           N  
ATOM    760  CA  THR B  95      10.257  48.903  -1.347  1.00 46.39           C  
ATOM    761  CB  THR B  95      11.156  48.627  -2.515  1.00 46.39           C  
ATOM    762  OG1 THR B  95      11.086  47.251  -2.863  1.00 46.39           O  
ATOM    763  CG2 THR B  95      12.598  49.000  -2.126  1.00 46.39           C  
ATOM    764  C   THR B  95      10.397  50.353  -0.968  1.00 46.39           C  
ATOM    765  O   THR B  95      11.028  50.678   0.037  1.00 46.39           O  
ATOM    766  N   THR B  96       9.836  51.268  -1.782  1.00 85.42           N  
ATOM    767  CA  THR B  96       9.978  52.681  -1.534  1.00 85.42           C  
ATOM    768  CB  THR B  96       9.630  53.516  -2.739  1.00 85.42           C  
ATOM    769  OG1 THR B  96       8.258  53.367  -3.077  1.00 85.42           O  
ATOM    770  CG2 THR B  96      10.509  53.066  -3.920  1.00 85.42           C  
ATOM    771  C   THR B  96       9.152  53.193  -0.383  1.00 85.42           C  
ATOM    772  O   THR B  96       9.605  54.045   0.381  1.00 85.42           O  
ATOM    773  N   PHE B  97       7.859  52.824  -0.361  1.00159.83           N  
ATOM    774  CA  PHE B  97       6.904  53.296   0.607  1.00159.83           C  
ATOM    775  CB  PHE B  97       5.625  53.803  -0.082  1.00159.83           C  
ATOM    776  CG  PHE B  97       5.053  54.879   0.778  1.00159.83           C  
ATOM    777  CD1 PHE B  97       5.756  56.051   0.951  1.00159.83           C  
ATOM    778  CD2 PHE B  97       3.819  54.751   1.370  1.00159.83           C  
ATOM    779  CE1 PHE B  97       5.255  57.070   1.728  1.00159.83           C  
ATOM    780  CE2 PHE B  97       3.311  55.767   2.148  1.00159.83           C  
ATOM    781  CZ  PHE B  97       4.031  56.924   2.333  1.00159.83           C  
ATOM    782  C   PHE B  97       6.546  52.353   1.724  1.00159.83           C  
ATOM    783  O   PHE B  97       5.920  52.787   2.682  1.00159.83           O  
ATOM    784  N   GLY B  98       6.828  51.038   1.627  1.00 60.74           N  
ATOM    785  CA  GLY B  98       6.153  50.117   2.515  1.00 60.74           C  
ATOM    786  C   GLY B  98       6.324  50.372   3.990  1.00 60.74           C  
ATOM    787  O   GLY B  98       5.333  50.578   4.688  1.00 60.74           O  
ATOM    788  N   LYS B  99       7.563  50.359   4.517  1.00 79.65           N  
ATOM    789  CA  LYS B  99       7.788  50.547   5.927  1.00 79.65           C  
ATOM    790  CB  LYS B  99       9.239  50.225   6.326  1.00 79.65           C  
ATOM    791  CG  LYS B  99       9.527  50.317   7.826  1.00 79.65           C  
ATOM    792  CD  LYS B  99      10.880  49.715   8.213  1.00 79.65           C  
ATOM    793  CE  LYS B  99      11.127  49.677   9.723  1.00 79.65           C  
ATOM    794  NZ  LYS B  99      10.285  48.627  10.341  1.00 79.65           N1+
ATOM    795  C   LYS B  99       7.546  51.976   6.284  1.00 79.65           C  
ATOM    796  O   LYS B  99       6.990  52.301   7.332  1.00 79.65           O  
ATOM    797  N   LEU B 100       7.957  52.859   5.367  1.00 83.44           N  
ATOM    798  CA  LEU B 100       7.978  54.280   5.513  1.00 83.44           C  
ATOM    799  CB  LEU B 100       8.612  54.934   4.273  1.00 83.44           C  
ATOM    800  CG  LEU B 100       9.005  56.408   4.446  1.00 83.44           C  
ATOM    801  CD1 LEU B 100      10.034  56.574   5.576  1.00 83.44           C  
ATOM    802  CD2 LEU B 100       9.528  56.982   3.121  1.00 83.44           C  
ATOM    803  C   LEU B 100       6.583  54.801   5.713  1.00 83.44           C  
ATOM    804  O   LEU B 100       6.384  55.790   6.415  1.00 83.44           O  
ATOM    805  N   SER B 101       5.568  54.160   5.107  1.00 52.63           N  
ATOM    806  CA  SER B 101       4.225  54.652   5.227  1.00 52.63           C  
ATOM    807  CB  SER B 101       3.198  53.766   4.501  1.00 52.63           C  
ATOM    808  OG  SER B 101       3.152  52.475   5.091  1.00 52.63           O  
ATOM    809  C   SER B 101       3.845  54.706   6.681  1.00 52.63           C  
ATOM    810  O   SER B 101       3.119  55.603   7.103  1.00 52.63           O  
ATOM    811  N   LEU B 102       4.266  53.709   7.477  1.00121.89           N  
ATOM    812  CA  LEU B 102       4.012  53.630   8.893  1.00121.89           C  
ATOM    813  CB  LEU B 102       4.096  52.205   9.460  1.00121.89           C  
ATOM    814  CG  LEU B 102       2.912  51.323   9.024  1.00121.89           C  
ATOM    815  CD1 LEU B 102       2.882  51.124   7.505  1.00121.89           C  
ATOM    816  CD2 LEU B 102       2.905  49.996   9.792  1.00121.89           C  
ATOM    817  C   LEU B 102       4.900  54.522   9.719  1.00121.89           C  
ATOM    818  O   LEU B 102       4.566  54.832  10.862  1.00121.89           O  
ATOM    819  N   ASP B 103       6.069  54.920   9.183  1.00 96.13           N  
ATOM    820  CA  ASP B 103       7.096  55.615   9.915  1.00 96.13           C  
ATOM    821  CB  ASP B 103       8.318  55.964   9.045  1.00 96.13           C  
ATOM    822  CG  ASP B 103       9.207  54.735   8.946  1.00 96.13           C  
ATOM    823  OD1 ASP B 103       9.600  54.214  10.024  1.00 96.13           O  
ATOM    824  OD2 ASP B 103       9.506  54.299   7.802  1.00 96.13           O1-
ATOM    825  C   ASP B 103       6.623  56.895  10.546  1.00 96.13           C  
ATOM    826  O   ASP B 103       7.060  57.241  11.642  1.00 96.13           O  
ATOM    827  N   GLY B 104       5.751  57.675   9.894  1.00 37.68           N  
ATOM    828  CA  GLY B 104       5.363  58.886  10.554  1.00 37.68           C  
ATOM    829  C   GLY B 104       5.074  59.895   9.494  1.00 37.68           C  
ATOM    830  O   GLY B 104       4.463  59.574   8.476  1.00 37.68           O  
ATOM    831  N   GLU B 105       5.503  61.156   9.709  1.00101.13           N  
ATOM    832  CA  GLU B 105       5.204  62.147   8.720  1.00101.13           C  
ATOM    833  CB  GLU B 105       5.258  63.583   9.263  1.00101.13           C  
ATOM    834  CG  GLU B 105       4.119  63.926  10.226  1.00101.13           C  
ATOM    835  CD  GLU B 105       4.396  63.304  11.590  1.00101.13           C  
ATOM    836  OE1 GLU B 105       5.571  63.324  12.046  1.00101.13           O  
ATOM    837  OE2 GLU B 105       3.414  62.800  12.198  1.00101.13           O1-
ATOM    838  C   GLU B 105       6.197  62.040   7.605  1.00101.13           C  
ATOM    839  O   GLU B 105       7.269  62.644   7.643  1.00101.13           O  
ATOM    840  N   VAL B 106       5.846  61.255   6.566  1.00 55.43           N  
ATOM    841  CA  VAL B 106       6.670  61.094   5.402  1.00 55.43           C  
ATOM    842  CB  VAL B 106       7.536  59.872   5.462  1.00 55.43           C  
ATOM    843  CG1 VAL B 106       8.343  59.769   4.158  1.00 55.43           C  
ATOM    844  CG2 VAL B 106       8.396  59.955   6.736  1.00 55.43           C  
ATOM    845  C   VAL B 106       5.738  60.929   4.239  1.00 55.43           C  
ATOM    846  O   VAL B 106       4.710  60.263   4.356  1.00 55.43           O  
ATOM    847  N   LYS B 107       6.073  61.526   3.076  1.00 65.19           N  
ATOM    848  CA  LYS B 107       5.179  61.431   1.951  1.00 65.19           C  
ATOM    849  CB  LYS B 107       4.446  62.749   1.667  1.00 65.19           C  
ATOM    850  CG  LYS B 107       3.600  62.718   0.394  1.00 65.19           C  
ATOM    851  CD  LYS B 107       2.675  63.928   0.252  1.00 65.19           C  
ATOM    852  CE  LYS B 107       2.049  64.082  -1.136  1.00 65.19           C  
ATOM    853  NZ  LYS B 107       1.162  65.267  -1.165  1.00 65.19           N1+
ATOM    854  C   LYS B 107       5.956  61.129   0.702  1.00 65.19           C  
ATOM    855  O   LYS B 107       6.972  61.765   0.430  1.00 65.19           O  
ATOM    856  N   LEU B 108       5.465  60.166  -0.111  1.00 72.82           N  
ATOM    857  CA  LEU B 108       6.109  59.814  -1.349  1.00 72.82           C  
ATOM    858  CB  LEU B 108       5.718  58.408  -1.840  1.00 72.82           C  
ATOM    859  CG  LEU B 108       6.383  57.995  -3.167  1.00 72.82           C  
ATOM    860  CD1 LEU B 108       7.904  57.852  -3.003  1.00 72.82           C  
ATOM    861  CD2 LEU B 108       5.734  56.734  -3.756  1.00 72.82           C  
ATOM    862  C   LEU B 108       5.644  60.797  -2.385  1.00 72.82           C  
ATOM    863  O   LEU B 108       4.486  60.776  -2.798  1.00 72.82           O  
ATOM    864  N   ILE B 109       6.530  61.748  -2.747  1.00 86.63           N  
ATOM    865  CA  ILE B 109       6.298  62.774  -3.732  1.00 86.63           C  
ATOM    866  CB  ILE B 109       7.291  63.892  -3.583  1.00 86.63           C  
ATOM    867  CG1 ILE B 109       7.204  64.518  -2.178  1.00 86.63           C  
ATOM    868  CG2 ILE B 109       7.054  64.895  -4.721  1.00 86.63           C  
ATOM    869  CD1 ILE B 109       8.407  65.392  -1.818  1.00 86.63           C  
ATOM    870  C   ILE B 109       6.425  62.272  -5.145  1.00 86.63           C  
ATOM    871  O   ILE B 109       5.586  62.569  -5.996  1.00 86.63           O  
ATOM    872  N   ASP B 110       7.503  61.514  -5.450  1.00 94.25           N  
ATOM    873  CA  ASP B 110       7.718  61.162  -6.830  1.00 94.25           C  
ATOM    874  CB  ASP B 110       8.410  62.292  -7.607  1.00 94.25           C  
ATOM    875  CG  ASP B 110       8.322  62.060  -9.108  1.00 94.25           C  
ATOM    876  OD1 ASP B 110       7.540  61.182  -9.563  1.00 94.25           O  
ATOM    877  OD2 ASP B 110       9.053  62.792  -9.826  1.00 94.25           O1-
ATOM    878  C   ASP B 110       8.595  59.948  -6.922  1.00 94.25           C  
ATOM    879  O   ASP B 110       9.298  59.593  -5.978  1.00 94.25           O  
ATOM    880  N   LEU B 111       8.528  59.259  -8.083  1.00 93.12           N  
ATOM    881  CA  LEU B 111       9.334  58.108  -8.386  1.00 93.12           C  
ATOM    882  CB  LEU B 111       8.520  56.805  -8.534  1.00 93.12           C  
ATOM    883  CG  LEU B 111       7.845  56.272  -7.253  1.00 93.12           C  
ATOM    884  CD1 LEU B 111       6.987  55.033  -7.566  1.00 93.12           C  
ATOM    885  CD2 LEU B 111       8.873  55.998  -6.142  1.00 93.12           C  
ATOM    886  C   LEU B 111       9.897  58.352  -9.749  1.00 93.12           C  
ATOM    887  O   LEU B 111       9.168  58.714 -10.671  1.00 93.12           O  
ATOM    888  N   THR B 112      11.218  58.170  -9.922  1.00134.69           N  
ATOM    889  CA  THR B 112      11.761  58.325 -11.238  1.00134.69           C  
ATOM    890  CB  THR B 112      12.784  59.422 -11.322  1.00134.69           C  
ATOM    891  OG1 THR B 112      13.371  59.471 -12.612  1.00134.69           O  
ATOM    892  CG2 THR B 112      13.842  59.227 -10.241  1.00134.69           C  
ATOM    893  C   THR B 112      12.321  57.001 -11.661  1.00134.69           C  
ATOM    894  O   THR B 112      13.307  56.519 -11.106  1.00134.69           O  
ATOM    895  N   PHE B 113      11.669  56.386 -12.671  1.00172.61           N  
ATOM    896  CA  PHE B 113      11.986  55.081 -13.186  1.00172.61           C  
ATOM    897  CB  PHE B 113      10.850  54.507 -14.055  1.00172.61           C  
ATOM    898  CG  PHE B 113       9.649  54.222 -13.219  1.00172.61           C  
ATOM    899  CD1 PHE B 113       8.899  55.245 -12.682  1.00172.61           C  
ATOM    900  CD2 PHE B 113       9.286  52.922 -12.955  1.00172.61           C  
ATOM    901  CE1 PHE B 113       7.794  54.970 -11.911  1.00172.61           C  
ATOM    902  CE2 PHE B 113       8.181  52.640 -12.187  1.00172.61           C  
ATOM    903  CZ  PHE B 113       7.431  53.668 -11.666  1.00172.61           C  
ATOM    904  C   PHE B 113      13.164  55.186 -14.101  1.00172.61           C  
ATOM    905  O   PHE B 113      13.356  56.189 -14.788  1.00172.61           O  
ATOM    906  N   SER B 114      13.996  54.129 -14.120  1.00 37.14           N  
ATOM    907  CA  SER B 114      15.118  54.082 -15.009  1.00 37.14           C  
ATOM    908  CB  SER B 114      16.225  53.127 -14.528  1.00 37.14           C  
ATOM    909  OG  SER B 114      15.731  51.796 -14.462  1.00 37.14           O  
ATOM    910  C   SER B 114      14.593  53.595 -16.324  1.00 37.14           C  
ATOM    911  O   SER B 114      13.487  53.065 -16.406  1.00 37.14           O  
ATOM    912  N   ASP B 115      15.378  53.777 -17.402  1.00 94.30           N  
ATOM    913  CA  ASP B 115      14.925  53.384 -18.704  1.00 94.30           C  
ATOM    914  CB  ASP B 115      15.847  53.851 -19.854  1.00 94.30           C  
ATOM    915  CG  ASP B 115      17.248  53.290 -19.666  1.00 94.30           C  
ATOM    916  OD1 ASP B 115      17.668  53.127 -18.490  1.00 94.30           O  
ATOM    917  OD2 ASP B 115      17.926  53.035 -20.697  1.00 94.30           O1-
ATOM    918  C   ASP B 115      14.741  51.899 -18.759  1.00 94.30           C  
ATOM    919  O   ASP B 115      13.782  51.415 -19.357  1.00 94.30           O  
ATOM    920  N   GLU B 116      15.648  51.127 -18.128  1.00 78.56           N  
ATOM    921  CA  GLU B 116      15.530  49.698 -18.178  1.00 78.56           C  
ATOM    922  CB  GLU B 116      16.748  48.937 -17.607  1.00 78.56           C  
ATOM    923  CG  GLU B 116      17.107  49.219 -16.146  1.00 78.56           C  
ATOM    924  CD  GLU B 116      18.238  48.257 -15.792  1.00 78.56           C  
ATOM    925  OE1 GLU B 116      18.042  47.031 -16.002  1.00 78.56           O  
ATOM    926  OE2 GLU B 116      19.311  48.728 -15.330  1.00 78.56           O1-
ATOM    927  C   GLU B 116      14.295  49.260 -17.449  1.00 78.56           C  
ATOM    928  O   GLU B 116      13.606  48.342 -17.893  1.00 78.56           O  
ATOM    929  N   LEU B 117      13.976  49.905 -16.308  1.00 67.13           N  
ATOM    930  CA  LEU B 117      12.829  49.525 -15.528  1.00 67.13           C  
ATOM    931  CB  LEU B 117      12.723  50.239 -14.169  1.00 67.13           C  
ATOM    932  CG  LEU B 117      11.452  49.843 -13.394  1.00 67.13           C  
ATOM    933  CD1 LEU B 117      11.352  48.318 -13.211  1.00 67.13           C  
ATOM    934  CD2 LEU B 117      11.358  50.605 -12.061  1.00 67.13           C  
ATOM    935  C   LEU B 117      11.567  49.791 -16.288  1.00 67.13           C  
ATOM    936  O   LEU B 117      10.615  49.014 -16.220  1.00 67.13           O  
ATOM    937  N   LYS B 118      11.540  50.893 -17.054  1.00 88.90           N  
ATOM    938  CA  LYS B 118      10.382  51.318 -17.791  1.00 88.90           C  
ATOM    939  CB  LYS B 118      10.642  52.578 -18.629  1.00 88.90           C  
ATOM    940  CG  LYS B 118      10.900  53.844 -17.817  1.00 88.90           C  
ATOM    941  CD  LYS B 118      11.518  54.961 -18.662  1.00 88.90           C  
ATOM    942  CE  LYS B 118      11.620  56.298 -17.932  1.00 88.90           C  
ATOM    943  NZ  LYS B 118      10.273  56.818 -17.643  1.00 88.90           N1+
ATOM    944  C   LYS B 118       9.997  50.249 -18.758  1.00 88.90           C  
ATOM    945  O   LYS B 118       8.829  50.111 -19.119  1.00 88.90           O  
ATOM    946  N   LYS B 119      10.978  49.454 -19.209  1.00185.58           N  
ATOM    947  CA  LYS B 119      10.747  48.469 -20.222  1.00185.58           C  
ATOM    948  CB  LYS B 119      11.998  47.630 -20.527  1.00185.58           C  
ATOM    949  CG  LYS B 119      13.271  48.475 -20.618  1.00185.58           C  
ATOM    950  CD  LYS B 119      13.177  49.695 -21.537  1.00185.58           C  
ATOM    951  CE  LYS B 119      13.316  49.378 -23.027  1.00185.58           C  
ATOM    952  NZ  LYS B 119      11.986  49.086 -23.606  1.00185.58           N1+
ATOM    953  C   LYS B 119       9.682  47.524 -19.747  1.00185.58           C  
ATOM    954  O   LYS B 119       8.932  46.969 -20.548  1.00185.58           O  
ATOM    955  N   HIS B 120       9.611  47.296 -18.427  1.00 92.40           N  
ATOM    956  CA  HIS B 120       8.684  46.373 -17.832  1.00 92.40           C  
ATOM    957  ND1 HIS B 120      10.159  43.673 -16.813  1.00 92.40           N  
ATOM    958  CG  HIS B 120      10.256  45.013 -16.502  1.00 92.40           C  
ATOM    959  CB  HIS B 120       9.079  45.932 -16.418  1.00 92.40           C  
ATOM    960  NE2 HIS B 120      12.325  44.111 -16.562  1.00 92.40           N  
ATOM    961  CD2 HIS B 120      11.584  45.261 -16.352  1.00 92.40           C  
ATOM    962  CE1 HIS B 120      11.422  43.183 -16.838  1.00 92.40           C  
ATOM    963  C   HIS B 120       7.252  46.841 -17.857  1.00 92.40           C  
ATOM    964  O   HIS B 120       6.357  46.042 -17.589  1.00 92.40           O  
ATOM    965  N   PHE B 121       6.982  48.144 -18.094  1.00 93.18           N  
ATOM    966  CA  PHE B 121       5.607  48.592 -18.067  1.00 93.18           C  
ATOM    967  CB  PHE B 121       5.418  49.862 -17.225  1.00 93.18           C  
ATOM    968  CG  PHE B 121       5.926  49.498 -15.879  1.00 93.18           C  
ATOM    969  CD1 PHE B 121       5.105  48.919 -14.941  1.00 93.18           C  
ATOM    970  CD2 PHE B 121       7.247  49.724 -15.571  1.00 93.18           C  
ATOM    971  CE1 PHE B 121       5.599  48.580 -13.704  1.00 93.18           C  
ATOM    972  CE2 PHE B 121       7.745  49.389 -14.338  1.00 93.18           C  
ATOM    973  CZ  PHE B 121       6.920  48.814 -13.403  1.00 93.18           C  
ATOM    974  C   PHE B 121       5.122  48.911 -19.462  1.00 93.18           C  
ATOM    975  O   PHE B 121       5.899  49.305 -20.330  1.00 93.18           O  
ATOM    976  N   PRO B 122       3.848  48.664 -19.701  1.00 94.43           N  
ATOM    977  CA  PRO B 122       3.184  48.904 -20.966  1.00 94.43           C  
ATOM    978  CD  PRO B 122       3.059  47.816 -18.821  1.00 94.43           C  
ATOM    979  CB  PRO B 122       1.896  48.078 -20.923  1.00 94.43           C  
ATOM    980  CG  PRO B 122       1.648  47.842 -19.426  1.00 94.43           C  
ATOM    981  C   PRO B 122       2.917  50.314 -21.425  1.00 94.43           C  
ATOM    982  O   PRO B 122       3.045  50.572 -22.622  1.00 94.43           O  
ATOM    983  N   GLY B 123       2.534  51.249 -20.531  1.00 42.39           N  
ATOM    984  CA  GLY B 123       2.166  52.554 -21.015  1.00 42.39           C  
ATOM    985  C   GLY B 123       0.799  52.399 -21.627  1.00 42.39           C  
ATOM    986  O   GLY B 123       0.280  51.286 -21.671  1.00 42.39           O  
ATOM    987  N   PRO B 124       0.200  53.456 -22.135  1.00 72.91           N  
ATOM    988  CA  PRO B 124      -1.131  53.353 -22.695  1.00 72.91           C  
ATOM    989  CD  PRO B 124       0.471  54.791 -21.624  1.00 72.91           C  
ATOM    990  CB  PRO B 124      -1.635  54.786 -22.844  1.00 72.91           C  
ATOM    991  CG  PRO B 124      -0.851  55.564 -21.770  1.00 72.91           C  
ATOM    992  C   PRO B 124      -1.176  52.576 -23.976  1.00 72.91           C  
ATOM    993  O   PRO B 124      -0.232  52.655 -24.761  1.00 72.91           O  
ATOM    994  N   LYS B 125      -2.248  51.783 -24.193  1.00102.39           N  
ATOM    995  CA  LYS B 125      -2.369  51.046 -25.417  1.00102.39           C  
ATOM    996  CB  LYS B 125      -3.526  50.029 -25.399  1.00102.39           C  
ATOM    997  CG  LYS B 125      -3.536  49.092 -26.613  1.00102.39           C  
ATOM    998  CD  LYS B 125      -4.443  47.869 -26.449  1.00102.39           C  
ATOM    999  CE  LYS B 125      -4.327  46.861 -27.596  1.00102.39           C  
ATOM   1000  NZ  LYS B 125      -5.164  45.673 -27.311  1.00102.39           N1+
ATOM   1001  C   LYS B 125      -2.633  51.993 -26.549  1.00102.39           C  
ATOM   1002  O   LYS B 125      -1.971  51.924 -27.582  1.00102.39           O  
ATOM   1003  N   PHE B 126      -3.698  52.822 -26.410  1.00 86.03           N  
ATOM   1004  CA  PHE B 126      -4.089  53.792 -27.403  1.00 86.03           C  
ATOM   1005  CB  PHE B 126      -5.601  54.051 -27.395  1.00 86.03           C  
ATOM   1006  CG  PHE B 126      -6.219  52.815 -27.952  1.00 86.03           C  
ATOM   1007  CD1 PHE B 126      -6.424  52.695 -29.309  1.00 86.03           C  
ATOM   1008  CD2 PHE B 126      -6.571  51.770 -27.130  1.00 86.03           C  
ATOM   1009  CE1 PHE B 126      -6.986  51.557 -29.834  1.00 86.03           C  
ATOM   1010  CE2 PHE B 126      -7.133  50.629 -27.651  1.00 86.03           C  
ATOM   1011  CZ  PHE B 126      -7.344  50.521 -29.005  1.00 86.03           C  
ATOM   1012  C   PHE B 126      -3.383  55.115 -27.322  1.00 86.03           C  
ATOM   1013  O   PHE B 126      -2.811  55.586 -28.303  1.00 86.03           O  
ATOM   1014  N   GLY B 127      -3.408  55.753 -26.133  1.00 37.59           N  
ATOM   1015  CA  GLY B 127      -2.807  57.048 -25.972  1.00 37.59           C  
ATOM   1016  C   GLY B 127      -3.627  58.086 -26.691  1.00 37.59           C  
ATOM   1017  O   GLY B 127      -4.704  57.807 -27.221  1.00 37.59           O  
ATOM   1018  N   ILE B 128      -3.085  59.324 -26.765  1.00 54.96           N  
ATOM   1019  CA  ILE B 128      -3.775  60.441 -27.363  1.00 54.96           C  
ATOM   1020  CB  ILE B 128      -2.969  61.715 -27.352  1.00 54.96           C  
ATOM   1021  CG1 ILE B 128      -2.691  62.187 -25.915  1.00 54.96           C  
ATOM   1022  CG2 ILE B 128      -3.711  62.761 -28.204  1.00 54.96           C  
ATOM   1023  CD1 ILE B 128      -1.641  63.297 -25.831  1.00 54.96           C  
ATOM   1024  C   ILE B 128      -4.056  60.140 -28.800  1.00 54.96           C  
ATOM   1025  O   ILE B 128      -5.180  60.324 -29.265  1.00 54.96           O  
ATOM   1026  N   ASP B 129      -3.047  59.644 -29.537  1.00 82.98           N  
ATOM   1027  CA  ASP B 129      -3.212  59.402 -30.942  1.00 82.98           C  
ATOM   1028  CB  ASP B 129      -1.934  58.852 -31.600  1.00 82.98           C  
ATOM   1029  CG  ASP B 129      -2.205  58.710 -33.091  1.00 82.98           C  
ATOM   1030  OD1 ASP B 129      -3.225  59.279 -33.559  1.00 82.98           O  
ATOM   1031  OD2 ASP B 129      -1.400  58.028 -33.780  1.00 82.98           O1-
ATOM   1032  C   ASP B 129      -4.270  58.366 -31.136  1.00 82.98           C  
ATOM   1033  O   ASP B 129      -5.114  58.486 -32.023  1.00 82.98           O  
ATOM   1034  N   GLY B 130      -4.247  57.316 -30.298  1.00 27.63           N  
ATOM   1035  CA  GLY B 130      -5.171  56.236 -30.453  1.00 27.63           C  
ATOM   1036  C   GLY B 130      -6.567  56.719 -30.231  1.00 27.63           C  
ATOM   1037  O   GLY B 130      -7.495  56.298 -30.915  1.00 27.63           O  
ATOM   1038  N   ILE B 131      -6.768  57.596 -29.239  1.00103.36           N  
ATOM   1039  CA  ILE B 131      -8.098  58.045 -28.955  1.00103.36           C  
ATOM   1040  CB  ILE B 131      -8.153  58.898 -27.726  1.00103.36           C  
ATOM   1041  CG1 ILE B 131      -7.634  58.097 -26.520  1.00103.36           C  
ATOM   1042  CG2 ILE B 131      -9.594  59.403 -27.557  1.00103.36           C  
ATOM   1043  CD1 ILE B 131      -8.451  56.841 -26.213  1.00103.36           C  
ATOM   1044  C   ILE B 131      -8.608  58.854 -30.105  1.00103.36           C  
ATOM   1045  O   ILE B 131      -9.762  58.720 -30.520  1.00103.36           O  
ATOM   1046  N   ARG B 132      -7.741  59.721 -30.649  1.00150.43           N  
ATOM   1047  CA  ARG B 132      -8.101  60.600 -31.724  1.00150.43           C  
ATOM   1048  CB  ARG B 132      -6.910  61.416 -32.248  1.00150.43           C  
ATOM   1049  CG  ARG B 132      -6.723  62.812 -31.660  1.00150.43           C  
ATOM   1050  CD  ARG B 132      -6.525  62.903 -30.151  1.00150.43           C  
ATOM   1051  NE  ARG B 132      -6.157  64.324 -29.889  1.00150.43           N  
ATOM   1052  CZ  ARG B 132      -7.104  65.299 -30.016  1.00150.43           C  
ATOM   1053  NH1 ARG B 132      -8.370  64.971 -30.401  1.00150.43           N1+
ATOM   1054  NH2 ARG B 132      -6.772  66.607 -29.806  1.00150.43           N  
ATOM   1055  C   ARG B 132      -8.551  59.805 -32.896  1.00150.43           C  
ATOM   1056  O   ARG B 132      -9.568  60.141 -33.499  1.00150.43           O  
ATOM   1057  N   ASN B 133      -7.816  58.740 -33.269  1.00122.37           N  
ATOM   1058  CA  ASN B 133      -8.233  58.051 -34.454  1.00122.37           C  
ATOM   1059  CB  ASN B 133      -7.196  57.139 -35.151  1.00122.37           C  
ATOM   1060  CG  ASN B 133      -6.660  56.089 -34.210  1.00122.37           C  
ATOM   1061  OD1 ASN B 133      -6.231  56.413 -33.106  1.00122.37           O  
ATOM   1062  ND2 ASN B 133      -6.652  54.804 -34.656  1.00122.37           N  
ATOM   1063  C   ASN B 133      -9.535  57.342 -34.254  1.00122.37           C  
ATOM   1064  O   ASN B 133     -10.292  57.202 -35.212  1.00122.37           O  
ATOM   1065  N   LEU B 134      -9.848  56.854 -33.034  1.00108.31           N  
ATOM   1066  CA  LEU B 134     -11.117  56.192 -32.892  1.00108.31           C  
ATOM   1067  CB  LEU B 134     -11.383  55.628 -31.480  1.00108.31           C  
ATOM   1068  CG  LEU B 134     -10.751  54.247 -31.200  1.00108.31           C  
ATOM   1069  CD1 LEU B 134      -9.237  54.244 -31.435  1.00108.31           C  
ATOM   1070  CD2 LEU B 134     -11.111  53.749 -29.791  1.00108.31           C  
ATOM   1071  C   LEU B 134     -12.226  57.158 -33.193  1.00108.31           C  
ATOM   1072  O   LEU B 134     -13.141  56.849 -33.953  1.00108.31           O  
ATOM   1073  N   LEU B 135     -12.163  58.355 -32.583  1.00 70.74           N  
ATOM   1074  CA  LEU B 135     -13.147  59.397 -32.717  1.00 70.74           C  
ATOM   1075  CB  LEU B 135     -12.995  60.494 -31.654  1.00 70.74           C  
ATOM   1076  CG  LEU B 135     -13.191  59.962 -30.222  1.00 70.74           C  
ATOM   1077  CD1 LEU B 135     -13.051  61.088 -29.187  1.00 70.74           C  
ATOM   1078  CD2 LEU B 135     -14.502  59.171 -30.083  1.00 70.74           C  
ATOM   1079  C   LEU B 135     -13.080  60.034 -34.067  1.00 70.74           C  
ATOM   1080  O   LEU B 135     -14.074  60.546 -34.575  1.00 70.74           O  
ATOM   1081  N   GLN B 136     -11.889  60.016 -34.684  1.00141.71           N  
ATOM   1082  CA  GLN B 136     -11.681  60.681 -35.932  1.00141.71           C  
ATOM   1083  CB  GLN B 136     -12.749  60.312 -36.969  1.00141.71           C  
ATOM   1084  CG  GLN B 136     -12.349  60.654 -38.399  1.00141.71           C  
ATOM   1085  CD  GLN B 136     -11.452  59.532 -38.900  1.00141.71           C  
ATOM   1086  OE1 GLN B 136     -10.389  59.268 -38.340  1.00141.71           O  
ATOM   1087  NE2 GLN B 136     -11.899  58.852 -39.991  1.00141.71           N  
ATOM   1088  C   GLN B 136     -11.747  62.159 -35.684  1.00141.71           C  
ATOM   1089  O   GLN B 136     -12.190  62.915 -36.551  1.00141.71           O  
ATOM   1090  N   VAL B 137     -11.328  62.603 -34.476  1.00 70.21           N  
ATOM   1091  CA  VAL B 137     -11.245  64.009 -34.183  1.00 70.21           C  
ATOM   1092  CB  VAL B 137     -12.078  64.414 -32.999  1.00 70.21           C  
ATOM   1093  CG1 VAL B 137     -11.842  65.907 -32.720  1.00 70.21           C  
ATOM   1094  CG2 VAL B 137     -13.549  64.061 -33.288  1.00 70.21           C  
ATOM   1095  C   VAL B 137      -9.811  64.285 -33.845  1.00 70.21           C  
ATOM   1096  O   VAL B 137      -9.364  64.047 -32.724  1.00 70.21           O  
ATOM   1097  N   HIS B 138      -9.034  64.735 -34.847  1.00116.33           N  
ATOM   1098  CA  HIS B 138      -7.629  64.979 -34.692  1.00116.33           C  
ATOM   1099  ND1 HIS B 138      -6.693  62.151 -35.839  1.00116.33           N  
ATOM   1100  CG  HIS B 138      -7.208  63.280 -36.447  1.00116.33           C  
ATOM   1101  CB  HIS B 138      -6.889  64.691 -36.007  1.00116.33           C  
ATOM   1102  NE2 HIS B 138      -8.083  61.444 -37.426  1.00116.33           N  
ATOM   1103  CD2 HIS B 138      -8.048  62.833 -37.411  1.00116.33           C  
ATOM   1104  CE1 HIS B 138      -7.255  61.086 -36.466  1.00116.33           C  
ATOM   1105  C   HIS B 138      -7.251  66.326 -34.106  1.00116.33           C  
ATOM   1106  O   HIS B 138      -6.203  66.441 -33.475  1.00116.33           O  
ATOM   1107  N   ASP B 139      -8.002  67.410 -34.398  1.00104.42           N  
ATOM   1108  CA  ASP B 139      -7.581  68.735 -33.983  1.00104.42           C  
ATOM   1109  CB  ASP B 139      -8.115  69.824 -34.935  1.00104.42           C  
ATOM   1110  CG  ASP B 139      -9.638  69.823 -34.912  1.00104.42           C  
ATOM   1111  OD1 ASP B 139     -10.236  68.770 -34.571  1.00104.42           O  
ATOM   1112  OD2 ASP B 139     -10.222  70.891 -35.240  1.00104.42           O1-
ATOM   1113  C   ASP B 139      -7.819  69.243 -32.574  1.00104.42           C  
ATOM   1114  O   ASP B 139      -6.872  69.443 -31.812  1.00104.42           O  
ATOM   1115  N   ARG B 140      -9.098  69.428 -32.170  1.00103.63           N  
ATOM   1116  CA  ARG B 140      -9.407  70.169 -30.967  1.00103.63           C  
ATOM   1117  CB  ARG B 140     -10.766  70.892 -30.997  1.00103.63           C  
ATOM   1118  CG  ARG B 140     -11.955  69.936 -31.074  1.00103.63           C  
ATOM   1119  CD  ARG B 140     -13.316  70.620 -30.979  1.00103.63           C  
ATOM   1120  NE  ARG B 140     -14.300  69.556 -30.629  1.00103.63           N  
ATOM   1121  CZ  ARG B 140     -14.720  68.678 -31.582  1.00103.63           C  
ATOM   1122  NH1 ARG B 140     -14.195  68.748 -32.840  1.00103.63           N1+
ATOM   1123  NH2 ARG B 140     -15.656  67.729 -31.280  1.00103.63           N  
ATOM   1124  C   ARG B 140      -9.457  69.272 -29.778  1.00103.63           C  
ATOM   1125  O   ARG B 140      -9.324  68.055 -29.878  1.00103.63           O  
ATOM   1126  N   PRO B 141      -9.633  69.874 -28.627  1.00 86.94           N  
ATOM   1127  CA  PRO B 141      -9.777  69.104 -27.427  1.00 86.94           C  
ATOM   1128  CD  PRO B 141      -9.148  71.215 -28.354  1.00 86.94           C  
ATOM   1129  CB  PRO B 141      -9.610  70.083 -26.264  1.00 86.94           C  
ATOM   1130  CG  PRO B 141      -9.631  71.478 -26.919  1.00 86.94           C  
ATOM   1131  C   PRO B 141     -11.095  68.388 -27.457  1.00 86.94           C  
ATOM   1132  O   PRO B 141     -12.019  68.849 -28.124  1.00 86.94           O  
ATOM   1133  N   LEU B 142     -11.195  67.240 -26.758  1.00 71.61           N  
ATOM   1134  CA  LEU B 142     -12.394  66.447 -26.768  1.00 71.61           C  
ATOM   1135  CB  LEU B 142     -12.158  64.968 -26.429  1.00 71.61           C  
ATOM   1136  CG  LEU B 142     -11.219  64.233 -27.400  1.00 71.61           C  
ATOM   1137  CD1 LEU B 142     -11.196  62.728 -27.098  1.00 71.61           C  
ATOM   1138  CD2 LEU B 142     -11.555  64.550 -28.867  1.00 71.61           C  
ATOM   1139  C   LEU B 142     -13.357  66.966 -25.742  1.00 71.61           C  
ATOM   1140  O   LEU B 142     -12.992  67.749 -24.867  1.00 71.61           O  
ATOM   1141  N   LEU B 143     -14.638  66.546 -25.855  1.00 69.23           N  
ATOM   1142  CA  LEU B 143     -15.689  66.937 -24.951  1.00 69.23           C  
ATOM   1143  CB  LEU B 143     -16.828  67.665 -25.691  1.00 69.23           C  
ATOM   1144  CG  LEU B 143     -18.099  67.925 -24.857  1.00 69.23           C  
ATOM   1145  CD1 LEU B 143     -17.826  68.814 -23.635  1.00 69.23           C  
ATOM   1146  CD2 LEU B 143     -19.225  68.477 -25.748  1.00 69.23           C  
ATOM   1147  C   LEU B 143     -16.283  65.696 -24.343  1.00 69.23           C  
ATOM   1148  O   LEU B 143     -16.628  64.754 -25.053  1.00 69.23           O  
ATOM   1149  N   MET B 144     -16.426  65.665 -22.999  1.00 51.26           N  
ATOM   1150  CA  MET B 144     -17.005  64.509 -22.363  1.00 51.26           C  
ATOM   1151  CB  MET B 144     -15.981  63.671 -21.569  1.00 51.26           C  
ATOM   1152  CG  MET B 144     -16.537  62.398 -20.923  1.00 51.26           C  
ATOM   1153  SD  MET B 144     -15.271  61.342 -20.150  1.00 51.26           S  
ATOM   1154  CE  MET B 144     -14.763  62.545 -18.887  1.00 51.26           C  
ATOM   1155  C   MET B 144     -18.067  64.974 -21.409  1.00 51.26           C  
ATOM   1156  O   MET B 144     -17.980  66.066 -20.849  1.00 51.26           O  
ATOM   1157  N   SER B 145     -19.123  64.148 -21.217  1.00 40.70           N  
ATOM   1158  CA  SER B 145     -20.184  64.482 -20.306  1.00 40.70           C  
ATOM   1159  CB  SER B 145     -21.450  65.015 -21.000  1.00 40.70           C  
ATOM   1160  OG  SER B 145     -22.039  64.003 -21.802  1.00 40.70           O  
ATOM   1161  C   SER B 145     -20.554  63.231 -19.567  1.00 40.70           C  
ATOM   1162  O   SER B 145     -20.195  62.128 -19.980  1.00 40.70           O  
ATOM   1163  N   ILE B 146     -21.273  63.367 -18.432  1.00 56.95           N  
ATOM   1164  CA  ILE B 146     -21.607  62.195 -17.671  1.00 56.95           C  
ATOM   1165  CB  ILE B 146     -20.979  62.153 -16.307  1.00 56.95           C  
ATOM   1166  CG1 ILE B 146     -19.449  62.163 -16.436  1.00 56.95           C  
ATOM   1167  CG2 ILE B 146     -21.516  60.924 -15.547  1.00 56.95           C  
ATOM   1168  CD1 ILE B 146     -18.728  62.428 -15.114  1.00 56.95           C  
ATOM   1169  C   ILE B 146     -23.086  62.137 -17.484  1.00 56.95           C  
ATOM   1170  O   ILE B 146     -23.768  63.155 -17.381  1.00 56.95           O  
ATOM   1171  N   PHE B 147     -23.620  60.903 -17.438  1.00 79.89           N  
ATOM   1172  CA  PHE B 147     -25.027  60.708 -17.252  1.00 79.89           C  
ATOM   1173  CB  PHE B 147     -25.447  59.236 -17.151  1.00 79.89           C  
ATOM   1174  CG  PHE B 147     -25.283  58.603 -18.484  1.00 79.89           C  
ATOM   1175  CD1 PHE B 147     -26.230  58.784 -19.464  1.00 79.89           C  
ATOM   1176  CD2 PHE B 147     -24.191  57.814 -18.741  1.00 79.89           C  
ATOM   1177  CE1 PHE B 147     -26.087  58.195 -20.697  1.00 79.89           C  
ATOM   1178  CE2 PHE B 147     -24.048  57.226 -19.971  1.00 79.89           C  
ATOM   1179  CZ  PHE B 147     -24.992  57.410 -20.954  1.00 79.89           C  
ATOM   1180  C   PHE B 147     -25.398  61.340 -15.948  1.00 79.89           C  
ATOM   1181  O   PHE B 147     -24.586  61.397 -15.026  1.00 79.89           O  
ATOM   1182  N   LYS B 148     -26.636  61.866 -15.845  1.00134.53           N  
ATOM   1183  CA  LYS B 148     -27.013  62.515 -14.621  1.00134.53           C  
ATOM   1184  CB  LYS B 148     -26.917  64.050 -14.736  1.00134.53           C  
ATOM   1185  CG  LYS B 148     -27.230  64.856 -13.473  1.00134.53           C  
ATOM   1186  CD  LYS B 148     -28.708  64.867 -13.084  1.00134.53           C  
ATOM   1187  CE  LYS B 148     -29.012  65.732 -11.858  1.00134.53           C  
ATOM   1188  NZ  LYS B 148     -28.726  67.154 -12.154  1.00134.53           N1+
ATOM   1189  C   LYS B 148     -28.420  62.127 -14.276  1.00134.53           C  
ATOM   1190  O   LYS B 148     -29.306  62.149 -15.130  1.00134.53           O  
ATOM   1191  N   GLY B 149     -28.645  61.745 -12.996  1.00 45.56           N  
ATOM   1192  CA  GLY B 149     -29.955  61.423 -12.502  1.00 45.56           C  
ATOM   1193  C   GLY B 149     -30.380  60.100 -13.038  1.00 45.56           C  
ATOM   1194  O   GLY B 149     -31.568  59.857 -13.236  1.00 45.56           O  
ATOM   1195  N   MET B 150     -29.400  59.226 -13.305  1.00208.21           N  
ATOM   1196  CA  MET B 150     -29.609  57.899 -13.810  1.00208.21           C  
ATOM   1197  CB  MET B 150     -28.315  57.206 -14.250  1.00208.21           C  
ATOM   1198  CG  MET B 150     -27.825  57.672 -15.619  1.00208.21           C  
ATOM   1199  SD  MET B 150     -28.907  57.199 -17.004  1.00208.21           S  
ATOM   1200  CE  MET B 150     -30.140  58.498 -16.714  1.00208.21           C  
ATOM   1201  C   MET B 150     -30.239  57.020 -12.769  1.00208.21           C  
ATOM   1202  O   MET B 150     -30.925  56.056 -13.107  1.00208.21           O  
ATOM   1203  N   ILE B 151     -30.056  57.350 -11.477  1.00300.29           N  
ATOM   1204  CA  ILE B 151     -30.300  56.413 -10.408  1.00300.29           C  
ATOM   1205  CB  ILE B 151     -29.860  57.044  -9.103  1.00300.29           C  
ATOM   1206  CG1 ILE B 151     -29.975  56.112  -7.888  1.00300.29           C  
ATOM   1207  CG2 ILE B 151     -30.623  58.368  -8.946  1.00300.29           C  
ATOM   1208  CD1 ILE B 151     -31.393  55.873  -7.366  1.00300.29           C  
ATOM   1209  C   ILE B 151     -31.716  55.898 -10.284  1.00300.29           C  
ATOM   1210  O   ILE B 151     -31.909  54.740  -9.956  1.00300.29           O  
ATOM   1211  N   GLY B 152     -32.782  56.656 -10.500  1.00152.19           N  
ATOM   1212  CA  GLY B 152     -34.078  56.022 -10.399  1.00152.19           C  
ATOM   1213  C   GLY B 152     -34.412  55.200 -11.617  1.00152.19           C  
ATOM   1214  O   GLY B 152     -35.220  54.276 -11.557  1.00152.19           O  
ATOM   1215  N   ARG B 153     -33.822  55.586 -12.759  1.00264.79           N  
ATOM   1216  CA  ARG B 153     -34.180  55.235 -14.110  1.00264.79           C  
ATOM   1217  CB  ARG B 153     -33.531  56.200 -15.109  1.00264.79           C  
ATOM   1218  CG  ARG B 153     -33.904  57.631 -14.762  1.00264.79           C  
ATOM   1219  CD  ARG B 153     -35.238  57.676 -14.024  1.00264.79           C  
ATOM   1220  NE  ARG B 153     -35.580  59.099 -13.788  1.00264.79           N  
ATOM   1221  CZ  ARG B 153     -36.317  59.758 -14.721  1.00264.79           C  
ATOM   1222  NH1 ARG B 153     -36.733  59.103 -15.844  1.00264.79           N1+
ATOM   1223  NH2 ARG B 153     -36.636  61.069 -14.525  1.00264.79           N  
ATOM   1224  C   ARG B 153     -33.925  53.853 -14.632  1.00264.79           C  
ATOM   1225  O   ARG B 153     -33.167  53.039 -14.103  1.00264.79           O  
ATOM   1226  N   ASN B 154     -34.650  53.602 -15.749  1.00 77.26           N  
ATOM   1227  CA  ASN B 154     -34.654  52.434 -16.586  1.00 77.26           C  
ATOM   1228  CB  ASN B 154     -36.049  52.116 -17.152  1.00 77.26           C  
ATOM   1229  CG  ASN B 154     -36.568  53.320 -17.940  1.00 77.26           C  
ATOM   1230  OD1 ASN B 154     -35.867  54.311 -18.152  1.00 77.26           O  
ATOM   1231  ND2 ASN B 154     -37.851  53.244 -18.380  1.00 77.26           N  
ATOM   1232  C   ASN B 154     -33.725  52.664 -17.741  1.00 77.26           C  
ATOM   1233  O   ASN B 154     -33.105  53.718 -17.865  1.00 77.26           O  
ATOM   1234  N   ILE B 155     -33.597  51.647 -18.614  1.00 75.92           N  
ATOM   1235  CA  ILE B 155     -32.734  51.712 -19.756  1.00 75.92           C  
ATOM   1236  CB  ILE B 155     -32.572  50.381 -20.429  1.00 75.92           C  
ATOM   1237  CG1 ILE B 155     -31.372  50.429 -21.387  1.00 75.92           C  
ATOM   1238  CG2 ILE B 155     -33.907  49.997 -21.089  1.00 75.92           C  
ATOM   1239  CD1 ILE B 155     -30.848  49.053 -21.778  1.00 75.92           C  
ATOM   1240  C   ILE B 155     -33.215  52.725 -20.755  1.00 75.92           C  
ATOM   1241  O   ILE B 155     -32.424  53.467 -21.337  1.00 75.92           O  
ATOM   1242  N   GLY B 156     -34.540  52.799 -20.973  1.00 40.80           N  
ATOM   1243  CA  GLY B 156     -35.083  53.668 -21.985  1.00 40.80           C  
ATOM   1244  C   GLY B 156     -34.692  55.079 -21.687  1.00 40.80           C  
ATOM   1245  O   GLY B 156     -34.475  55.878 -22.596  1.00 40.80           O  
ATOM   1246  N   TYR B 157     -34.644  55.431 -20.393  1.00 66.45           N  
ATOM   1247  CA  TYR B 157     -34.296  56.764 -19.999  1.00 66.45           C  
ATOM   1248  CB  TYR B 157     -34.435  56.978 -18.476  1.00 66.45           C  
ATOM   1249  CG  TYR B 157     -34.268  58.435 -18.231  1.00 66.45           C  
ATOM   1250  CD1 TYR B 157     -35.315  59.288 -18.494  1.00 66.45           C  
ATOM   1251  CD2 TYR B 157     -33.089  58.950 -17.743  1.00 66.45           C  
ATOM   1252  CE1 TYR B 157     -35.187  60.638 -18.281  1.00 66.45           C  
ATOM   1253  CE2 TYR B 157     -32.957  60.303 -17.529  1.00 66.45           C  
ATOM   1254  CZ  TYR B 157     -34.006  61.148 -17.805  1.00 66.45           C  
ATOM   1255  OH  TYR B 157     -33.878  62.538 -17.594  1.00 66.45           O  
ATOM   1256  C   TYR B 157     -32.869  57.005 -20.390  1.00 66.45           C  
ATOM   1257  O   TYR B 157     -32.511  58.075 -20.878  1.00 66.45           O  
ATOM   1258  N   LEU B 158     -32.018  55.982 -20.192  1.00113.54           N  
ATOM   1259  CA  LEU B 158     -30.611  56.088 -20.434  1.00113.54           C  
ATOM   1260  CB  LEU B 158     -29.901  54.800 -19.952  1.00113.54           C  
ATOM   1261  CG  LEU B 158     -28.363  54.794 -19.958  1.00113.54           C  
ATOM   1262  CD1 LEU B 158     -27.830  53.552 -19.223  1.00113.54           C  
ATOM   1263  CD2 LEU B 158     -27.800  54.888 -21.382  1.00113.54           C  
ATOM   1264  C   LEU B 158     -30.357  56.366 -21.888  1.00113.54           C  
ATOM   1265  O   LEU B 158     -29.539  57.221 -22.229  1.00113.54           O  
ATOM   1266  N   LYS B 159     -31.077  55.681 -22.794  1.00 70.94           N  
ATOM   1267  CA  LYS B 159     -30.865  55.887 -24.200  1.00 70.94           C  
ATOM   1268  CB  LYS B 159     -31.727  54.971 -25.078  1.00 70.94           C  
ATOM   1269  CG  LYS B 159     -31.294  53.505 -25.052  1.00 70.94           C  
ATOM   1270  CD  LYS B 159     -32.342  52.567 -25.655  1.00 70.94           C  
ATOM   1271  CE  LYS B 159     -31.857  51.128 -25.828  1.00 70.94           C  
ATOM   1272  NZ  LYS B 159     -30.990  51.028 -27.025  1.00 70.94           N1+
ATOM   1273  C   LYS B 159     -31.192  57.300 -24.572  1.00 70.94           C  
ATOM   1274  O   LYS B 159     -30.436  57.933 -25.308  1.00 70.94           O  
ATOM   1275  N   THR B 160     -32.314  57.844 -24.055  1.00113.14           N  
ATOM   1276  CA  THR B 160     -32.728  59.160 -24.461  1.00113.14           C  
ATOM   1277  CB  THR B 160     -33.990  59.638 -23.794  1.00113.14           C  
ATOM   1278  OG1 THR B 160     -33.784  59.800 -22.400  1.00113.14           O  
ATOM   1279  CG2 THR B 160     -35.102  58.610 -24.039  1.00113.14           C  
ATOM   1280  C   THR B 160     -31.671  60.141 -24.089  1.00113.14           C  
ATOM   1281  O   THR B 160     -31.281  60.987 -24.894  1.00113.14           O  
ATOM   1282  N   GLN B 161     -31.167  60.038 -22.851  1.00 60.98           N  
ATOM   1283  CA  GLN B 161     -30.197  60.970 -22.374  1.00 60.98           C  
ATOM   1284  CB  GLN B 161     -29.896  60.765 -20.881  1.00 60.98           C  
ATOM   1285  CG  GLN B 161     -28.991  61.844 -20.292  1.00 60.98           C  
ATOM   1286  CD  GLN B 161     -29.056  61.733 -18.777  1.00 60.98           C  
ATOM   1287  OE1 GLN B 161     -29.960  62.274 -18.142  1.00 60.98           O  
ATOM   1288  NE2 GLN B 161     -28.067  61.016 -18.181  1.00 60.98           N  
ATOM   1289  C   GLN B 161     -28.943  60.804 -23.169  1.00 60.98           C  
ATOM   1290  O   GLN B 161     -28.231  61.775 -23.418  1.00 60.98           O  
ATOM   1291  N   LEU B 162     -28.633  59.558 -23.571  1.00 48.22           N  
ATOM   1292  CA  LEU B 162     -27.437  59.303 -24.321  1.00 48.22           C  
ATOM   1293  CB  LEU B 162     -27.207  57.800 -24.553  1.00 48.22           C  
ATOM   1294  CG  LEU B 162     -25.866  57.478 -25.226  1.00 48.22           C  
ATOM   1295  CD1 LEU B 162     -24.688  57.906 -24.334  1.00 48.22           C  
ATOM   1296  CD2 LEU B 162     -25.788  55.997 -25.630  1.00 48.22           C  
ATOM   1297  C   LEU B 162     -27.527  59.982 -25.656  1.00 48.22           C  
ATOM   1298  O   LEU B 162     -26.580  60.627 -26.109  1.00 48.22           O  
ATOM   1299  N   ARG B 163     -28.691  59.873 -26.323  1.00 85.73           N  
ATOM   1300  CA  ARG B 163     -28.854  60.440 -27.629  1.00 85.73           C  
ATOM   1301  CB  ARG B 163     -30.222  60.100 -28.246  1.00 85.73           C  
ATOM   1302  CG  ARG B 163     -30.452  60.693 -29.639  1.00 85.73           C  
ATOM   1303  CD  ARG B 163     -31.663  60.108 -30.377  1.00 85.73           C  
ATOM   1304  NE  ARG B 163     -32.772  59.942 -29.394  1.00 85.73           N  
ATOM   1305  CZ  ARG B 163     -33.090  58.697 -28.929  1.00 85.73           C  
ATOM   1306  NH1 ARG B 163     -32.450  57.598 -29.423  1.00 85.73           N1+
ATOM   1307  NH2 ARG B 163     -34.048  58.551 -27.967  1.00 85.73           N  
ATOM   1308  C   ARG B 163     -28.709  61.933 -27.560  1.00 85.73           C  
ATOM   1309  O   ARG B 163     -28.052  62.539 -28.406  1.00 85.73           O  
ATOM   1310  N   ASP B 164     -29.300  62.563 -26.527  1.00 44.38           N  
ATOM   1311  CA  ASP B 164     -29.299  63.995 -26.408  1.00 44.38           C  
ATOM   1312  CB  ASP B 164     -30.081  64.469 -25.171  1.00 44.38           C  
ATOM   1313  CG  ASP B 164     -31.549  64.118 -25.385  1.00 44.38           C  
ATOM   1314  OD1 ASP B 164     -31.950  63.977 -26.572  1.00 44.38           O  
ATOM   1315  OD2 ASP B 164     -32.288  63.980 -24.373  1.00 44.38           O1-
ATOM   1316  C   ASP B 164     -27.890  64.494 -26.287  1.00 44.38           C  
ATOM   1317  O   ASP B 164     -27.533  65.519 -26.868  1.00 44.38           O  
ATOM   1318  N   GLN B 165     -27.050  63.792 -25.507  1.00 56.30           N  
ATOM   1319  CA  GLN B 165     -25.690  64.204 -25.303  1.00 56.30           C  
ATOM   1320  CB  GLN B 165     -24.985  63.348 -24.235  1.00 56.30           C  
ATOM   1321  CG  GLN B 165     -25.575  63.537 -22.834  1.00 56.30           C  
ATOM   1322  CD  GLN B 165     -25.045  62.434 -21.930  1.00 56.30           C  
ATOM   1323  OE1 GLN B 165     -25.200  61.249 -22.221  1.00 56.30           O  
ATOM   1324  NE2 GLN B 165     -24.400  62.830 -20.801  1.00 56.30           N  
ATOM   1325  C   GLN B 165     -24.924  64.095 -26.595  1.00 56.30           C  
ATOM   1326  O   GLN B 165     -24.095  64.949 -26.908  1.00 56.30           O  
ATOM   1327  N   ALA B 166     -25.163  63.017 -27.368  1.00 44.38           N  
ATOM   1328  CA  ALA B 166     -24.450  62.797 -28.598  1.00 44.38           C  
ATOM   1329  CB  ALA B 166     -24.803  61.442 -29.235  1.00 44.38           C  
ATOM   1330  C   ALA B 166     -24.788  63.861 -29.594  1.00 44.38           C  
ATOM   1331  O   ALA B 166     -23.911  64.487 -30.189  1.00 44.38           O  
ATOM   1332  N   ILE B 167     -26.089  64.135 -29.751  1.00127.26           N  
ATOM   1333  CA  ILE B 167     -26.583  65.070 -30.714  1.00127.26           C  
ATOM   1334  CB  ILE B 167     -28.078  65.099 -30.703  1.00127.26           C  
ATOM   1335  CG1 ILE B 167     -28.657  65.584 -32.032  1.00127.26           C  
ATOM   1336  CG2 ILE B 167     -28.494  65.964 -29.517  1.00127.26           C  
ATOM   1337  CD1 ILE B 167     -30.141  65.239 -32.164  1.00127.26           C  
ATOM   1338  C   ILE B 167     -25.997  66.398 -30.341  1.00127.26           C  
ATOM   1339  O   ILE B 167     -25.762  67.262 -31.182  1.00127.26           O  
ATOM   1340  N   GLY B 168     -25.767  66.584 -29.030  1.00 52.44           N  
ATOM   1341  CA  GLY B 168     -25.182  67.759 -28.448  1.00 52.44           C  
ATOM   1342  C   GLY B 168     -23.784  67.944 -28.966  1.00 52.44           C  
ATOM   1343  O   GLY B 168     -23.255  69.052 -28.919  1.00 52.44           O  
ATOM   1344  N   GLY B 169     -23.117  66.856 -29.406  1.00 40.99           N  
ATOM   1345  CA  GLY B 169     -21.780  67.006 -29.914  1.00 40.99           C  
ATOM   1346  C   GLY B 169     -20.772  66.480 -28.934  1.00 40.99           C  
ATOM   1347  O   GLY B 169     -19.576  66.706 -29.114  1.00 40.99           O  
ATOM   1348  N   VAL B 170     -21.215  65.769 -27.873  1.00 51.86           N  
ATOM   1349  CA  VAL B 170     -20.293  65.220 -26.904  1.00 51.86           C  
ATOM   1350  CB  VAL B 170     -20.975  64.694 -25.668  1.00 51.86           C  
ATOM   1351  CG1 VAL B 170     -19.944  63.987 -24.769  1.00 51.86           C  
ATOM   1352  CG2 VAL B 170     -21.680  65.868 -24.973  1.00 51.86           C  
ATOM   1353  C   VAL B 170     -19.570  64.064 -27.532  1.00 51.86           C  
ATOM   1354  O   VAL B 170     -20.183  63.195 -28.151  1.00 51.86           O  
ATOM   1355  N   ASP B 171     -18.221  64.064 -27.428  1.00 86.04           N  
ATOM   1356  CA  ASP B 171     -17.411  63.010 -27.974  1.00 86.04           C  
ATOM   1357  CB  ASP B 171     -15.938  63.419 -28.177  1.00 86.04           C  
ATOM   1358  CG  ASP B 171     -15.883  64.463 -29.297  1.00 86.04           C  
ATOM   1359  OD1 ASP B 171     -16.896  65.183 -29.499  1.00 86.04           O  
ATOM   1360  OD2 ASP B 171     -14.825  64.556 -29.973  1.00 86.04           O1-
ATOM   1361  C   ASP B 171     -17.491  61.760 -27.138  1.00 86.04           C  
ATOM   1362  O   ASP B 171     -17.530  60.655 -27.679  1.00 86.04           O  
ATOM   1363  N   ILE B 172     -17.497  61.880 -25.791  1.00 74.44           N  
ATOM   1364  CA  ILE B 172     -17.535  60.669 -25.013  1.00 74.44           C  
ATOM   1365  CB  ILE B 172     -16.165  60.238 -24.557  1.00 74.44           C  
ATOM   1366  CG1 ILE B 172     -15.268  60.004 -25.790  1.00 74.44           C  
ATOM   1367  CG2 ILE B 172     -16.311  58.977 -23.692  1.00 74.44           C  
ATOM   1368  CD1 ILE B 172     -13.797  59.740 -25.463  1.00 74.44           C  
ATOM   1369  C   ILE B 172     -18.461  60.827 -23.834  1.00 74.44           C  
ATOM   1370  O   ILE B 172     -18.418  61.825 -23.119  1.00 74.44           O  
ATOM   1371  N   VAL B 173     -19.339  59.821 -23.608  1.00 43.80           N  
ATOM   1372  CA  VAL B 173     -20.253  59.849 -22.495  1.00 43.80           C  
ATOM   1373  CB  VAL B 173     -21.691  59.654 -22.888  1.00 43.80           C  
ATOM   1374  CG1 VAL B 173     -22.550  59.622 -21.614  1.00 43.80           C  
ATOM   1375  CG2 VAL B 173     -22.096  60.774 -23.862  1.00 43.80           C  
ATOM   1376  C   VAL B 173     -19.865  58.727 -21.583  1.00 43.80           C  
ATOM   1377  O   VAL B 173     -19.548  57.627 -22.041  1.00 43.80           O  
ATOM   1378  N   LYS B 174     -19.859  58.980 -20.254  1.00133.13           N  
ATOM   1379  CA  LYS B 174     -19.459  57.945 -19.345  1.00133.13           C  
ATOM   1380  CB  LYS B 174     -18.104  58.210 -18.656  1.00133.13           C  
ATOM   1381  CG  LYS B 174     -18.090  59.406 -17.702  1.00133.13           C  
ATOM   1382  CD  LYS B 174     -16.790  59.526 -16.898  1.00133.13           C  
ATOM   1383  CE  LYS B 174     -16.799  58.822 -15.541  1.00133.13           C  
ATOM   1384  NZ  LYS B 174     -17.505  59.655 -14.548  1.00133.13           N1+
ATOM   1385  C   LYS B 174     -20.487  57.794 -18.270  1.00133.13           C  
ATOM   1386  O   LYS B 174     -21.320  58.672 -18.046  1.00133.13           O  
ATOM   1387  N   ASP B 175     -20.452  56.633 -17.584  1.00 54.72           N  
ATOM   1388  CA  ASP B 175     -21.368  56.379 -16.510  1.00 54.72           C  
ATOM   1389  CB  ASP B 175     -21.346  54.931 -15.982  1.00 54.72           C  
ATOM   1390  CG  ASP B 175     -22.105  54.037 -16.948  1.00 54.72           C  
ATOM   1391  OD1 ASP B 175     -22.982  54.575 -17.673  1.00 54.72           O  
ATOM   1392  OD2 ASP B 175     -21.832  52.809 -16.962  1.00 54.72           O1-
ATOM   1393  C   ASP B 175     -20.991  57.263 -15.373  1.00 54.72           C  
ATOM   1394  O   ASP B 175     -19.854  57.719 -15.274  1.00 54.72           O  
ATOM   1395  N   ASP B 176     -21.969  57.540 -14.491  1.00 55.37           N  
ATOM   1396  CA  ASP B 176     -21.740  58.375 -13.350  1.00 55.37           C  
ATOM   1397  CB  ASP B 176     -23.053  58.929 -12.764  1.00 55.37           C  
ATOM   1398  CG  ASP B 176     -22.774  60.194 -11.961  1.00 55.37           C  
ATOM   1399  OD1 ASP B 176     -21.581  60.493 -11.699  1.00 55.37           O  
ATOM   1400  OD2 ASP B 176     -23.764  60.894 -11.615  1.00 55.37           O1-
ATOM   1401  C   ASP B 176     -21.071  57.509 -12.323  1.00 55.37           C  
ATOM   1402  O   ASP B 176     -20.978  56.293 -12.483  1.00 55.37           O  
ATOM   1403  N   GLU B 177     -20.560  58.129 -11.245  1.00 66.92           N  
ATOM   1404  CA  GLU B 177     -19.814  57.439 -10.232  1.00 66.92           C  
ATOM   1405  CB  GLU B 177     -19.120  58.405  -9.264  1.00 66.92           C  
ATOM   1406  CG  GLU B 177     -18.026  59.190  -9.983  1.00 66.92           C  
ATOM   1407  CD  GLU B 177     -17.605  60.362  -9.117  1.00 66.92           C  
ATOM   1408  OE1 GLU B 177     -18.153  60.503  -7.991  1.00 66.92           O  
ATOM   1409  OE2 GLU B 177     -16.726  61.137  -9.577  1.00 66.92           O1-
ATOM   1410  C   GLU B 177     -20.656  56.494  -9.434  1.00 66.92           C  
ATOM   1411  O   GLU B 177     -20.220  55.388  -9.119  1.00 66.92           O  
ATOM   1412  N   ILE B 178     -21.894  56.881  -9.081  1.00166.46           N  
ATOM   1413  CA  ILE B 178     -22.653  56.008  -8.229  1.00166.46           C  
ATOM   1414  CB  ILE B 178     -23.388  56.726  -7.133  1.00166.46           C  
ATOM   1415  CG1 ILE B 178     -24.402  57.743  -7.687  1.00166.46           C  
ATOM   1416  CG2 ILE B 178     -22.331  57.361  -6.225  1.00166.46           C  
ATOM   1417  CD1 ILE B 178     -23.760  58.902  -8.449  1.00166.46           C  
ATOM   1418  C   ILE B 178     -23.641  55.228  -9.031  1.00166.46           C  
ATOM   1419  O   ILE B 178     -24.585  55.781  -9.594  1.00166.46           O  
ATOM   1420  N   LEU B 179     -23.432  53.895  -9.090  1.00132.76           N  
ATOM   1421  CA  LEU B 179     -24.318  53.053  -9.838  1.00132.76           C  
ATOM   1422  CB  LEU B 179     -23.634  52.215 -10.935  1.00132.76           C  
ATOM   1423  CG  LEU B 179     -22.869  52.979 -12.030  1.00132.76           C  
ATOM   1424  CD1 LEU B 179     -23.803  53.851 -12.877  1.00132.76           C  
ATOM   1425  CD2 LEU B 179     -21.664  53.733 -11.450  1.00132.76           C  
ATOM   1426  C   LEU B 179     -24.859  51.992  -8.937  1.00132.76           C  
ATOM   1427  O   LEU B 179     -24.111  51.237  -8.321  1.00132.76           O  
ATOM   1428  N   PHE B 180     -26.188  51.961  -8.800  1.00112.74           N  
ATOM   1429  CA  PHE B 180     -26.944  50.940  -8.139  1.00112.74           C  
ATOM   1430  CB  PHE B 180     -28.277  51.466  -7.597  1.00112.74           C  
ATOM   1431  CG  PHE B 180     -27.880  52.495  -6.592  1.00112.74           C  
ATOM   1432  CD1 PHE B 180     -27.483  52.112  -5.332  1.00112.74           C  
ATOM   1433  CD2 PHE B 180     -27.886  53.836  -6.905  1.00112.74           C  
ATOM   1434  CE1 PHE B 180     -27.109  53.048  -4.395  1.00112.74           C  
ATOM   1435  CE2 PHE B 180     -27.514  54.777  -5.971  1.00112.74           C  
ATOM   1436  CZ  PHE B 180     -27.128  54.384  -4.712  1.00112.74           C  
ATOM   1437  C   PHE B 180     -27.181  49.792  -9.091  1.00112.74           C  
ATOM   1438  O   PHE B 180     -27.375  48.663  -8.647  1.00112.74           O  
ATOM   1439  N   GLU B 181     -27.100  50.062 -10.422  1.00191.46           N  
ATOM   1440  CA  GLU B 181     -27.616  49.320 -11.557  1.00191.46           C  
ATOM   1441  CB  GLU B 181     -27.832  47.827 -11.257  1.00191.46           C  
ATOM   1442  CG  GLU B 181     -29.099  47.548 -10.438  1.00191.46           C  
ATOM   1443  CD  GLU B 181     -28.995  46.154  -9.831  1.00191.46           C  
ATOM   1444  OE1 GLU B 181     -27.853  45.632  -9.717  1.00191.46           O  
ATOM   1445  OE2 GLU B 181     -30.061  45.600  -9.456  1.00191.46           O1-
ATOM   1446  C   GLU B 181     -28.972  49.883 -11.839  1.00191.46           C  
ATOM   1447  O   GLU B 181     -29.543  49.641 -12.904  1.00191.46           O  
ATOM   1448  N   ASN B 182     -29.475  50.667 -10.860  1.00218.20           N  
ATOM   1449  CA  ASN B 182     -30.630  51.523 -10.909  1.00218.20           C  
ATOM   1450  CB  ASN B 182     -30.421  52.718 -11.848  1.00218.20           C  
ATOM   1451  CG  ASN B 182     -29.239  53.504 -11.321  1.00218.20           C  
ATOM   1452  OD1 ASN B 182     -28.933  53.466 -10.131  1.00218.20           O  
ATOM   1453  ND2 ASN B 182     -28.546  54.234 -12.237  1.00218.20           N  
ATOM   1454  C   ASN B 182     -31.840  50.801 -11.398  1.00218.20           C  
ATOM   1455  O   ASN B 182     -32.880  51.426 -11.590  1.00218.20           O  
ATOM   1456  N   ALA B 183     -31.751  49.470 -11.540  1.00306.14           N  
ATOM   1457  CA  ALA B 183     -32.784  48.676 -12.137  1.00306.14           C  
ATOM   1458  CB  ALA B 183     -33.594  49.378 -13.243  1.00306.14           C  
ATOM   1459  C   ALA B 183     -32.026  47.600 -12.823  1.00306.14           C  
ATOM   1460  O   ALA B 183     -30.826  47.453 -12.607  1.00306.14           O  
ATOM   1461  N   LEU B 184     -32.703  46.809 -13.670  1.00183.19           N  
ATOM   1462  CA  LEU B 184     -31.948  45.805 -14.343  1.00183.19           C  
ATOM   1463  CB  LEU B 184     -32.810  44.717 -15.008  1.00183.19           C  
ATOM   1464  CG  LEU B 184     -33.717  43.908 -14.063  1.00183.19           C  
ATOM   1465  CD1 LEU B 184     -34.357  42.725 -14.810  1.00183.19           C  
ATOM   1466  CD2 LEU B 184     -32.978  43.494 -12.780  1.00183.19           C  
ATOM   1467  C   LEU B 184     -31.243  46.473 -15.480  1.00183.19           C  
ATOM   1468  O   LEU B 184     -31.747  46.476 -16.601  1.00183.19           O  
ATOM   1469  N   THR B 185     -30.059  47.072 -15.243  1.00164.08           N  
ATOM   1470  CA  THR B 185     -29.356  47.556 -16.393  1.00164.08           C  
ATOM   1471  CB  THR B 185     -29.145  49.056 -16.471  1.00164.08           C  
ATOM   1472  OG1 THR B 185     -28.550  49.396 -17.715  1.00164.08           O  
ATOM   1473  CG2 THR B 185     -28.275  49.575 -15.319  1.00164.08           C  
ATOM   1474  C   THR B 185     -28.052  46.818 -16.458  1.00164.08           C  
ATOM   1475  O   THR B 185     -27.026  47.233 -15.922  1.00164.08           O  
ATOM   1476  N   PRO B 186     -28.086  45.709 -17.139  1.00 75.81           N  
ATOM   1477  CA  PRO B 186     -26.902  44.908 -17.255  1.00 75.81           C  
ATOM   1478  CD  PRO B 186     -29.289  44.895 -17.168  1.00 75.81           C  
ATOM   1479  CB  PRO B 186     -27.359  43.566 -17.813  1.00 75.81           C  
ATOM   1480  CG  PRO B 186     -28.803  43.443 -17.298  1.00 75.81           C  
ATOM   1481  C   PRO B 186     -25.908  45.616 -18.110  1.00 75.81           C  
ATOM   1482  O   PRO B 186     -26.304  46.377 -18.992  1.00 75.81           O  
ATOM   1483  N   LEU B 187     -24.606  45.378 -17.876  1.00 50.34           N  
ATOM   1484  CA  LEU B 187     -23.631  46.114 -18.616  1.00 50.34           C  
ATOM   1485  CB  LEU B 187     -22.182  45.853 -18.176  1.00 50.34           C  
ATOM   1486  CG  LEU B 187     -21.173  46.738 -18.932  1.00 50.34           C  
ATOM   1487  CD1 LEU B 187     -21.479  48.231 -18.713  1.00 50.34           C  
ATOM   1488  CD2 LEU B 187     -19.725  46.387 -18.559  1.00 50.34           C  
ATOM   1489  C   LEU B 187     -23.767  45.771 -20.062  1.00 50.34           C  
ATOM   1490  O   LEU B 187     -23.733  46.653 -20.916  1.00 50.34           O  
ATOM   1491  N   THR B 188     -23.973  44.479 -20.379  1.00 36.95           N  
ATOM   1492  CA  THR B 188     -24.082  44.107 -21.758  1.00 36.95           C  
ATOM   1493  CB  THR B 188     -24.308  42.636 -21.974  1.00 36.95           C  
ATOM   1494  OG1 THR B 188     -25.528  42.219 -21.381  1.00 36.95           O  
ATOM   1495  CG2 THR B 188     -23.127  41.861 -21.366  1.00 36.95           C  
ATOM   1496  C   THR B 188     -25.243  44.854 -22.339  1.00 36.95           C  
ATOM   1497  O   THR B 188     -25.174  45.321 -23.473  1.00 36.95           O  
ATOM   1498  N   LYS B 189     -26.348  44.981 -21.576  1.00118.89           N  
ATOM   1499  CA  LYS B 189     -27.504  45.686 -22.063  1.00118.89           C  
ATOM   1500  CB  LYS B 189     -28.692  45.716 -21.089  1.00118.89           C  
ATOM   1501  CG  LYS B 189     -29.522  44.438 -21.024  1.00118.89           C  
ATOM   1502  CD  LYS B 189     -30.610  44.510 -19.951  1.00118.89           C  
ATOM   1503  CE  LYS B 189     -31.380  45.833 -19.976  1.00118.89           C  
ATOM   1504  NZ  LYS B 189     -32.553  45.769 -19.077  1.00118.89           N1+
ATOM   1505  C   LYS B 189     -27.187  47.130 -22.296  1.00118.89           C  
ATOM   1506  O   LYS B 189     -27.523  47.689 -23.337  1.00118.89           O  
ATOM   1507  N   ARG B 190     -26.525  47.773 -21.322  1.00144.26           N  
ATOM   1508  CA  ARG B 190     -26.224  49.172 -21.404  1.00144.26           C  
ATOM   1509  CB  ARG B 190     -25.404  49.584 -20.169  1.00144.26           C  
ATOM   1510  CG  ARG B 190     -25.270  51.078 -19.904  1.00144.26           C  
ATOM   1511  CD  ARG B 190     -24.306  51.388 -18.753  1.00144.26           C  
ATOM   1512  NE  ARG B 190     -24.882  50.864 -17.485  1.00144.26           N  
ATOM   1513  CZ  ARG B 190     -24.044  50.339 -16.545  1.00144.26           C  
ATOM   1514  NH1 ARG B 190     -22.702  50.269 -16.790  1.00144.26           N1+
ATOM   1515  NH2 ARG B 190     -24.547  49.870 -15.366  1.00144.26           N  
ATOM   1516  C   ARG B 190     -25.364  49.354 -22.618  1.00144.26           C  
ATOM   1517  O   ARG B 190     -25.539  50.298 -23.391  1.00144.26           O  
ATOM   1518  N   ILE B 191     -24.399  48.436 -22.816  1.00 49.00           N  
ATOM   1519  CA  ILE B 191     -23.510  48.538 -23.940  1.00 49.00           C  
ATOM   1520  CB  ILE B 191     -22.461  47.465 -23.969  1.00 49.00           C  
ATOM   1521  CG1 ILE B 191     -21.506  47.580 -22.773  1.00 49.00           C  
ATOM   1522  CG2 ILE B 191     -21.759  47.536 -25.334  1.00 49.00           C  
ATOM   1523  CD1 ILE B 191     -20.580  46.371 -22.642  1.00 49.00           C  
ATOM   1524  C   ILE B 191     -24.267  48.365 -25.219  1.00 49.00           C  
ATOM   1525  O   ILE B 191     -24.148  49.179 -26.133  1.00 49.00           O  
ATOM   1526  N   VAL B 192     -25.076  47.294 -25.317  1.00100.76           N  
ATOM   1527  CA  VAL B 192     -25.763  47.033 -26.551  1.00100.76           C  
ATOM   1528  CB  VAL B 192     -26.551  45.755 -26.535  1.00100.76           C  
ATOM   1529  CG1 VAL B 192     -25.566  44.581 -26.501  1.00100.76           C  
ATOM   1530  CG2 VAL B 192     -27.500  45.772 -25.326  1.00100.76           C  
ATOM   1531  C   VAL B 192     -26.716  48.141 -26.860  1.00100.76           C  
ATOM   1532  O   VAL B 192     -26.722  48.667 -27.971  1.00100.76           O  
ATOM   1533  N   SER B 193     -27.533  48.540 -25.869  1.00 82.54           N  
ATOM   1534  CA  SER B 193     -28.536  49.540 -26.087  1.00 82.54           C  
ATOM   1535  CB  SER B 193     -29.415  49.759 -24.843  1.00 82.54           C  
ATOM   1536  OG  SER B 193     -28.616  50.187 -23.750  1.00 82.54           O  
ATOM   1537  C   SER B 193     -27.869  50.833 -26.423  1.00 82.54           C  
ATOM   1538  O   SER B 193     -28.312  51.557 -27.314  1.00 82.54           O  
ATOM   1539  N   GLY B 194     -26.769  51.150 -25.717  1.00 22.83           N  
ATOM   1540  CA  GLY B 194     -26.081  52.391 -25.925  1.00 22.83           C  
ATOM   1541  C   GLY B 194     -25.524  52.420 -27.310  1.00 22.83           C  
ATOM   1542  O   GLY B 194     -25.533  53.455 -27.975  1.00 22.83           O  
ATOM   1543  N   LYS B 195     -25.011  51.268 -27.776  1.00 60.27           N  
ATOM   1544  CA  LYS B 195     -24.417  51.193 -29.076  1.00 60.27           C  
ATOM   1545  CB  LYS B 195     -23.910  49.776 -29.397  1.00 60.27           C  
ATOM   1546  CG  LYS B 195     -23.169  49.689 -30.730  1.00 60.27           C  
ATOM   1547  CD  LYS B 195     -22.371  48.396 -30.882  1.00 60.27           C  
ATOM   1548  CE  LYS B 195     -21.541  48.329 -32.164  1.00 60.27           C  
ATOM   1549  NZ  LYS B 195     -22.424  48.405 -33.347  1.00 60.27           N1+
ATOM   1550  C   LYS B 195     -25.464  51.536 -30.094  1.00 60.27           C  
ATOM   1551  O   LYS B 195     -25.213  52.294 -31.030  1.00 60.27           O  
ATOM   1552  N   GLU B 196     -26.691  51.017 -29.898  1.00 91.84           N  
ATOM   1553  CA  GLU B 196     -27.748  51.193 -30.851  1.00 91.84           C  
ATOM   1554  CB  GLU B 196     -29.098  50.667 -30.312  1.00 91.84           C  
ATOM   1555  CG  GLU B 196     -29.079  49.242 -29.745  1.00 91.84           C  
ATOM   1556  CD  GLU B 196     -28.861  48.233 -30.861  1.00 91.84           C  
ATOM   1557  OE1 GLU B 196     -29.178  48.563 -32.035  1.00 91.84           O  
ATOM   1558  OE2 GLU B 196     -28.372  47.115 -30.547  1.00 91.84           O1-
ATOM   1559  C   GLU B 196     -27.954  52.665 -31.032  1.00 91.84           C  
ATOM   1560  O   GLU B 196     -27.967  53.176 -32.152  1.00 91.84           O  
ATOM   1561  N   VAL B 197     -28.074  53.390 -29.907  1.00 41.53           N  
ATOM   1562  CA  VAL B 197     -28.366  54.794 -29.942  1.00 41.53           C  
ATOM   1563  CB  VAL B 197     -28.505  55.386 -28.568  1.00 41.53           C  
ATOM   1564  CG1 VAL B 197     -28.724  56.901 -28.702  1.00 41.53           C  
ATOM   1565  CG2 VAL B 197     -29.640  54.661 -27.825  1.00 41.53           C  
ATOM   1566  C   VAL B 197     -27.257  55.531 -30.635  1.00 41.53           C  
ATOM   1567  O   VAL B 197     -27.505  56.384 -31.485  1.00 41.53           O  
ATOM   1568  N   LEU B 198     -26.000  55.203 -30.299  1.00 48.87           N  
ATOM   1569  CA  LEU B 198     -24.861  55.906 -30.818  1.00 48.87           C  
ATOM   1570  CB  LEU B 198     -23.551  55.415 -30.184  1.00 48.87           C  
ATOM   1571  CG  LEU B 198     -23.552  55.633 -28.661  1.00 48.87           C  
ATOM   1572  CD1 LEU B 198     -22.251  55.153 -28.001  1.00 48.87           C  
ATOM   1573  CD2 LEU B 198     -23.885  57.093 -28.329  1.00 48.87           C  
ATOM   1574  C   LEU B 198     -24.756  55.733 -32.300  1.00 48.87           C  
ATOM   1575  O   LEU B 198     -24.449  56.685 -33.019  1.00 48.87           O  
ATOM   1576  N   GLN B 199     -25.010  54.511 -32.804  1.00 36.71           N  
ATOM   1577  CA  GLN B 199     -24.874  54.264 -34.211  1.00 36.71           C  
ATOM   1578  CB  GLN B 199     -25.183  52.810 -34.615  1.00 36.71           C  
ATOM   1579  CG  GLN B 199     -24.165  51.773 -34.136  1.00 36.71           C  
ATOM   1580  CD  GLN B 199     -24.632  50.405 -34.628  1.00 36.71           C  
ATOM   1581  OE1 GLN B 199     -25.120  49.583 -33.854  1.00 36.71           O  
ATOM   1582  NE2 GLN B 199     -24.493  50.155 -35.957  1.00 36.71           N  
ATOM   1583  C   GLN B 199     -25.858  55.115 -34.942  1.00 36.71           C  
ATOM   1584  O   GLN B 199     -25.543  55.676 -35.991  1.00 36.71           O  
ATOM   1585  N   SER B 200     -27.082  55.243 -34.401  1.00 31.92           N  
ATOM   1586  CA  SER B 200     -28.088  55.993 -35.094  1.00 31.92           C  
ATOM   1587  CB  SER B 200     -29.428  56.045 -34.347  1.00 31.92           C  
ATOM   1588  OG  SER B 200     -30.364  56.804 -35.099  1.00 31.92           O  
ATOM   1589  C   SER B 200     -27.617  57.401 -35.268  1.00 31.92           C  
ATOM   1590  O   SER B 200     -27.755  57.988 -36.341  1.00 31.92           O  
ATOM   1591  N   VAL B 201     -27.027  57.979 -34.209  1.00 36.56           N  
ATOM   1592  CA  VAL B 201     -26.566  59.337 -34.255  1.00 36.56           C  
ATOM   1593  CB  VAL B 201     -25.994  59.791 -32.942  1.00 36.56           C  
ATOM   1594  CG1 VAL B 201     -25.433  61.215 -33.100  1.00 36.56           C  
ATOM   1595  CG2 VAL B 201     -27.088  59.671 -31.868  1.00 36.56           C  
ATOM   1596  C   VAL B 201     -25.483  59.451 -35.289  1.00 36.56           C  
ATOM   1597  O   VAL B 201     -25.440  60.421 -36.042  1.00 36.56           O  
ATOM   1598  N   TYR B 202     -24.578  58.456 -35.355  1.00 41.18           N  
ATOM   1599  CA  TYR B 202     -23.482  58.526 -36.280  1.00 41.18           C  
ATOM   1600  CB  TYR B 202     -22.537  57.319 -36.184  1.00 41.18           C  
ATOM   1601  CG  TYR B 202     -21.471  57.447 -37.221  1.00 41.18           C  
ATOM   1602  CD1 TYR B 202     -20.346  58.207 -36.991  1.00 41.18           C  
ATOM   1603  CD2 TYR B 202     -21.594  56.801 -38.430  1.00 41.18           C  
ATOM   1604  CE1 TYR B 202     -19.360  58.315 -37.944  1.00 41.18           C  
ATOM   1605  CE2 TYR B 202     -20.613  56.906 -39.388  1.00 41.18           C  
ATOM   1606  CZ  TYR B 202     -19.491  57.661 -39.146  1.00 41.18           C  
ATOM   1607  OH  TYR B 202     -18.482  57.768 -40.126  1.00 41.18           O  
ATOM   1608  C   TYR B 202     -24.013  58.551 -37.672  1.00 41.18           C  
ATOM   1609  O   TYR B 202     -23.554  59.334 -38.503  1.00 41.18           O  
ATOM   1610  N   GLU B 203     -25.009  57.698 -37.966  1.00 94.91           N  
ATOM   1611  CA  GLU B 203     -25.483  57.635 -39.313  1.00 94.91           C  
ATOM   1612  CB  GLU B 203     -26.587  56.589 -39.540  1.00 94.91           C  
ATOM   1613  CG  GLU B 203     -27.002  56.536 -41.012  1.00 94.91           C  
ATOM   1614  CD  GLU B 203     -28.136  55.534 -41.195  1.00 94.91           C  
ATOM   1615  OE1 GLU B 203     -28.482  54.847 -40.198  1.00 94.91           O  
ATOM   1616  OE2 GLU B 203     -28.676  55.453 -42.330  1.00 94.91           O1-
ATOM   1617  C   GLU B 203     -26.062  58.950 -39.718  1.00 94.91           C  
ATOM   1618  O   GLU B 203     -25.817  59.407 -40.833  1.00 94.91           O  
ATOM   1619  N   THR B 204     -26.901  59.571 -38.865  1.00 65.98           N  
ATOM   1620  CA  THR B 204     -27.479  60.810 -39.305  1.00 65.98           C  
ATOM   1621  CB  THR B 204     -28.665  61.234 -38.491  1.00 65.98           C  
ATOM   1622  OG1 THR B 204     -29.687  60.248 -38.543  1.00 65.98           O  
ATOM   1623  CG2 THR B 204     -29.178  62.561 -39.070  1.00 65.98           C  
ATOM   1624  C   THR B 204     -26.506  61.959 -39.302  1.00 65.98           C  
ATOM   1625  O   THR B 204     -26.278  62.611 -40.320  1.00 65.98           O  
ATOM   1626  N   TYR B 205     -25.921  62.239 -38.123  1.00 89.56           N  
ATOM   1627  CA  TYR B 205     -25.047  63.357 -37.899  1.00 89.56           C  
ATOM   1628  CB  TYR B 205     -24.894  63.686 -36.409  1.00 89.56           C  
ATOM   1629  CG  TYR B 205     -26.271  64.063 -36.011  1.00 89.56           C  
ATOM   1630  CD1 TYR B 205     -27.164  63.086 -35.641  1.00 89.56           C  
ATOM   1631  CD2 TYR B 205     -26.675  65.377 -36.038  1.00 89.56           C  
ATOM   1632  CE1 TYR B 205     -28.448  63.417 -35.286  1.00 89.56           C  
ATOM   1633  CE2 TYR B 205     -27.959  65.713 -35.684  1.00 89.56           C  
ATOM   1634  CZ  TYR B 205     -28.844  64.733 -35.304  1.00 89.56           C  
ATOM   1635  OH  TYR B 205     -30.164  65.076 -34.942  1.00 89.56           O  
ATOM   1636  C   TYR B 205     -23.684  63.176 -38.478  1.00 89.56           C  
ATOM   1637  O   TYR B 205     -23.078  64.137 -38.943  1.00 89.56           O  
ATOM   1638  N   GLY B 206     -23.129  61.952 -38.425  1.00 25.00           N  
ATOM   1639  CA  GLY B 206     -21.789  61.778 -38.897  1.00 25.00           C  
ATOM   1640  C   GLY B 206     -20.883  62.108 -37.753  1.00 25.00           C  
ATOM   1641  O   GLY B 206     -19.691  62.345 -37.936  1.00 25.00           O  
ATOM   1642  N   HIS B 207     -21.451  62.128 -36.531  1.00 60.06           N  
ATOM   1643  CA  HIS B 207     -20.731  62.449 -35.333  1.00 60.06           C  
ATOM   1644  ND1 HIS B 207     -19.668  64.496 -33.097  1.00 60.06           N  
ATOM   1645  CG  HIS B 207     -20.849  63.793 -33.167  1.00 60.06           C  
ATOM   1646  CB  HIS B 207     -21.527  63.424 -34.451  1.00 60.06           C  
ATOM   1647  NE2 HIS B 207     -20.288  64.072 -31.003  1.00 60.06           N  
ATOM   1648  CD2 HIS B 207     -21.218  63.542 -31.887  1.00 60.06           C  
ATOM   1649  CE1 HIS B 207     -19.381  64.632 -31.776  1.00 60.06           C  
ATOM   1650  C   HIS B 207     -20.515  61.177 -34.572  1.00 60.06           C  
ATOM   1651  O   HIS B 207     -21.445  60.390 -34.393  1.00 60.06           O  
ATOM   1652  N   LYS B 208     -19.270  60.951 -34.089  1.00146.03           N  
ATOM   1653  CA  LYS B 208     -18.968  59.719 -33.413  1.00146.03           C  
ATOM   1654  CB  LYS B 208     -17.622  59.108 -33.861  1.00146.03           C  
ATOM   1655  CG  LYS B 208     -17.490  57.587 -33.701  1.00146.03           C  
ATOM   1656  CD  LYS B 208     -17.624  57.058 -32.276  1.00146.03           C  
ATOM   1657  CE  LYS B 208     -17.218  55.586 -32.127  1.00146.03           C  
ATOM   1658  NZ  LYS B 208     -18.209  54.700 -32.781  1.00146.03           N1+
ATOM   1659  C   LYS B 208     -18.898  59.981 -31.937  1.00146.03           C  
ATOM   1660  O   LYS B 208     -18.219  60.903 -31.481  1.00146.03           O  
ATOM   1661  N   THR B 209     -19.625  59.166 -31.143  1.00 50.03           N  
ATOM   1662  CA  THR B 209     -19.614  59.316 -29.713  1.00 50.03           C  
ATOM   1663  CB  THR B 209     -20.951  59.687 -29.147  1.00 50.03           C  
ATOM   1664  OG1 THR B 209     -21.391  60.919 -29.697  1.00 50.03           O  
ATOM   1665  CG2 THR B 209     -20.825  59.800 -27.619  1.00 50.03           C  
ATOM   1666  C   THR B 209     -19.249  57.994 -29.106  1.00 50.03           C  
ATOM   1667  O   THR B 209     -19.751  56.952 -29.526  1.00 50.03           O  
ATOM   1668  N   LEU B 210     -18.366  58.004 -28.084  1.00 66.75           N  
ATOM   1669  CA  LEU B 210     -17.960  56.782 -27.441  1.00 66.75           C  
ATOM   1670  CB  LEU B 210     -16.445  56.641 -27.205  1.00 66.75           C  
ATOM   1671  CG  LEU B 210     -15.628  56.417 -28.485  1.00 66.75           C  
ATOM   1672  CD1 LEU B 210     -14.136  56.210 -28.170  1.00 66.75           C  
ATOM   1673  CD2 LEU B 210     -16.221  55.266 -29.312  1.00 66.75           C  
ATOM   1674  C   LEU B 210     -18.600  56.693 -26.093  1.00 66.75           C  
ATOM   1675  O   LEU B 210     -18.810  57.692 -25.408  1.00 66.75           O  
ATOM   1676  N   TYR B 211     -18.908  55.453 -25.671  1.00105.45           N  
ATOM   1677  CA  TYR B 211     -19.564  55.233 -24.417  1.00105.45           C  
ATOM   1678  CB  TYR B 211     -20.814  54.364 -24.646  1.00105.45           C  
ATOM   1679  CG  TYR B 211     -21.594  54.216 -23.398  1.00105.45           C  
ATOM   1680  CD1 TYR B 211     -21.834  55.308 -22.605  1.00105.45           C  
ATOM   1681  CD2 TYR B 211     -22.147  53.004 -23.063  1.00105.45           C  
ATOM   1682  CE1 TYR B 211     -22.581  55.171 -21.468  1.00105.45           C  
ATOM   1683  CE2 TYR B 211     -22.899  52.866 -21.924  1.00105.45           C  
ATOM   1684  CZ  TYR B 211     -23.109  53.958 -21.124  1.00105.45           C  
ATOM   1685  OH  TYR B 211     -23.881  53.846 -19.956  1.00105.45           O  
ATOM   1686  C   TYR B 211     -18.595  54.535 -23.512  1.00105.45           C  
ATOM   1687  O   TYR B 211     -18.158  53.419 -23.792  1.00105.45           O  
ATOM   1688  N   ALA B 212     -18.220  55.191 -22.391  1.00 49.13           N  
ATOM   1689  CA  ALA B 212     -17.288  54.589 -21.479  1.00 49.13           C  
ATOM   1690  CB  ALA B 212     -16.310  55.593 -20.848  1.00 49.13           C  
ATOM   1691  C   ALA B 212     -18.091  53.981 -20.375  1.00 49.13           C  
ATOM   1692  O   ALA B 212     -18.775  54.681 -19.631  1.00 49.13           O  
ATOM   1693  N   VAL B 213     -17.992  52.645 -20.225  1.00 61.37           N  
ATOM   1694  CA  VAL B 213     -18.777  51.933 -19.259  1.00 61.37           C  
ATOM   1695  CB  VAL B 213     -19.419  50.704 -19.832  1.00 61.37           C  
ATOM   1696  CG1 VAL B 213     -20.425  51.131 -20.912  1.00 61.37           C  
ATOM   1697  CG2 VAL B 213     -18.309  49.782 -20.364  1.00 61.37           C  
ATOM   1698  C   VAL B 213     -17.905  51.501 -18.123  1.00 61.37           C  
ATOM   1699  O   VAL B 213     -16.763  51.080 -18.305  1.00 61.37           O  
ATOM   1700  N   ASN B 214     -18.456  51.595 -16.898  1.00 78.68           N  
ATOM   1701  CA  ASN B 214     -17.730  51.285 -15.701  1.00 78.68           C  
ATOM   1702  CB  ASN B 214     -18.514  51.708 -14.441  1.00 78.68           C  
ATOM   1703  CG  ASN B 214     -17.581  51.781 -13.240  1.00 78.68           C  
ATOM   1704  OD1 ASN B 214     -17.003  52.828 -12.956  1.00 78.68           O  
ATOM   1705  ND2 ASN B 214     -17.443  50.653 -12.496  1.00 78.68           N  
ATOM   1706  C   ASN B 214     -17.494  49.805 -15.645  1.00 78.68           C  
ATOM   1707  O   ASN B 214     -18.413  49.006 -15.813  1.00 78.68           O  
ATOM   1708  N   LEU B 215     -16.230  49.409 -15.396  1.00 69.78           N  
ATOM   1709  CA  LEU B 215     -15.852  48.027 -15.291  1.00 69.78           C  
ATOM   1710  CB  LEU B 215     -14.422  47.781 -15.800  1.00 69.78           C  
ATOM   1711  CG  LEU B 215     -13.901  46.355 -15.550  1.00 69.78           C  
ATOM   1712  CD1 LEU B 215     -14.735  45.303 -16.296  1.00 69.78           C  
ATOM   1713  CD2 LEU B 215     -12.399  46.255 -15.861  1.00 69.78           C  
ATOM   1714  C   LEU B 215     -15.877  47.671 -13.836  1.00 69.78           C  
ATOM   1715  O   LEU B 215     -15.246  48.341 -13.021  1.00 69.78           O  
ATOM   1716  N   THR B 216     -16.594  46.587 -13.464  1.00 56.15           N  
ATOM   1717  CA  THR B 216     -16.738  46.259 -12.069  1.00 56.15           C  
ATOM   1718  CB  THR B 216     -18.116  46.538 -11.558  1.00 56.15           C  
ATOM   1719  OG1 THR B 216     -19.056  45.719 -12.242  1.00 56.15           O  
ATOM   1720  CG2 THR B 216     -18.438  48.022 -11.796  1.00 56.15           C  
ATOM   1721  C   THR B 216     -16.521  44.794 -11.842  1.00 56.15           C  
ATOM   1722  O   THR B 216     -16.196  44.039 -12.757  1.00 56.15           O  
ATOM   1723  N   GLY B 217     -16.725  44.367 -10.574  1.00 30.36           N  
ATOM   1724  CA  GLY B 217     -16.568  42.995 -10.179  1.00 30.36           C  
ATOM   1725  C   GLY B 217     -15.351  42.873  -9.320  1.00 30.36           C  
ATOM   1726  O   GLY B 217     -14.620  43.837  -9.102  1.00 30.36           O  
ATOM   1727  N   ARG B 218     -15.131  41.658  -8.779  1.00103.95           N  
ATOM   1728  CA  ARG B 218     -13.998  41.381  -7.948  1.00103.95           C  
ATOM   1729  CB  ARG B 218     -14.067  40.015  -7.253  1.00103.95           C  
ATOM   1730  CG  ARG B 218     -15.125  39.968  -6.156  1.00103.95           C  
ATOM   1731  CD  ARG B 218     -14.924  41.061  -5.108  1.00103.95           C  
ATOM   1732  NE  ARG B 218     -15.945  40.851  -4.048  1.00103.95           N  
ATOM   1733  CZ  ARG B 218     -15.741  41.374  -2.805  1.00103.95           C  
ATOM   1734  NH1 ARG B 218     -14.627  42.122  -2.555  1.00103.95           N1+
ATOM   1735  NH2 ARG B 218     -16.651  41.147  -1.813  1.00103.95           N  
ATOM   1736  C   ARG B 218     -12.801  41.378  -8.839  1.00103.95           C  
ATOM   1737  O   ARG B 218     -12.922  41.172 -10.044  1.00103.95           O  
ATOM   1738  N   THR B 219     -11.605  41.579  -8.251  1.00129.91           N  
ATOM   1739  CA  THR B 219     -10.403  41.721  -9.023  1.00129.91           C  
ATOM   1740  CB  THR B 219      -9.166  41.929  -8.190  1.00129.91           C  
ATOM   1741  OG1 THR B 219      -8.947  40.818  -7.337  1.00129.91           O  
ATOM   1742  CG2 THR B 219      -9.323  43.209  -7.356  1.00129.91           C  
ATOM   1743  C   THR B 219     -10.176  40.514  -9.883  1.00129.91           C  
ATOM   1744  O   THR B 219      -9.798  40.637 -11.045  1.00129.91           O  
ATOM   1745  N   PHE B 220     -10.432  39.312  -9.349  1.00114.44           N  
ATOM   1746  CA  PHE B 220     -10.151  38.099 -10.063  1.00114.44           C  
ATOM   1747  CB  PHE B 220     -10.519  36.858  -9.234  1.00114.44           C  
ATOM   1748  CG  PHE B 220      -9.668  36.900  -8.013  1.00114.44           C  
ATOM   1749  CD1 PHE B 220     -10.079  37.606  -6.905  1.00114.44           C  
ATOM   1750  CD2 PHE B 220      -8.454  36.253  -7.978  1.00114.44           C  
ATOM   1751  CE1 PHE B 220      -9.298  37.660  -5.775  1.00114.44           C  
ATOM   1752  CE2 PHE B 220      -7.670  36.304  -6.849  1.00114.44           C  
ATOM   1753  CZ  PHE B 220      -8.090  37.004  -5.744  1.00114.44           C  
ATOM   1754  C   PHE B 220     -10.947  38.050 -11.336  1.00114.44           C  
ATOM   1755  O   PHE B 220     -10.446  37.582 -12.355  1.00114.44           O  
ATOM   1756  N   ASP B 221     -12.219  38.492 -11.276  1.00 71.05           N  
ATOM   1757  CA  ASP B 221     -13.210  38.484 -12.325  1.00 71.05           C  
ATOM   1758  CB  ASP B 221     -14.621  38.737 -11.768  1.00 71.05           C  
ATOM   1759  CG  ASP B 221     -14.964  37.563 -10.864  1.00 71.05           C  
ATOM   1760  OD1 ASP B 221     -14.790  36.399 -11.312  1.00 71.05           O  
ATOM   1761  OD2 ASP B 221     -15.392  37.814  -9.705  1.00 71.05           O1-
ATOM   1762  C   ASP B 221     -12.974  39.511 -13.404  1.00 71.05           C  
ATOM   1763  O   ASP B 221     -13.502  39.376 -14.508  1.00 71.05           O  
ATOM   1764  N   LEU B 222     -12.193  40.569 -13.124  1.00 71.74           N  
ATOM   1765  CA  LEU B 222     -12.128  41.723 -13.982  1.00 71.74           C  
ATOM   1766  CB  LEU B 222     -11.185  42.798 -13.425  1.00 71.74           C  
ATOM   1767  CG  LEU B 222     -11.682  43.389 -12.094  1.00 71.74           C  
ATOM   1768  CD1 LEU B 222     -10.729  44.471 -11.567  1.00 71.74           C  
ATOM   1769  CD2 LEU B 222     -13.130  43.883 -12.225  1.00 71.74           C  
ATOM   1770  C   LEU B 222     -11.726  41.456 -15.406  1.00 71.74           C  
ATOM   1771  O   LEU B 222     -12.366  41.982 -16.318  1.00 71.74           O  
ATOM   1772  N   LYS B 223     -10.668  40.675 -15.687  1.00159.98           N  
ATOM   1773  CA  LYS B 223     -10.387  40.574 -17.087  1.00159.98           C  
ATOM   1774  CB  LYS B 223      -8.953  40.173 -17.484  1.00159.98           C  
ATOM   1775  CG  LYS B 223      -8.337  38.927 -16.868  1.00159.98           C  
ATOM   1776  CD  LYS B 223      -7.058  38.550 -17.620  1.00159.98           C  
ATOM   1777  CE  LYS B 223      -5.937  38.034 -16.721  1.00159.98           C  
ATOM   1778  NZ  LYS B 223      -5.401  39.149 -15.910  1.00159.98           N1+
ATOM   1779  C   LYS B 223     -11.444  39.811 -17.826  1.00159.98           C  
ATOM   1780  O   LYS B 223     -11.773  40.163 -18.957  1.00159.98           O
[truncated: 111,545 more chars]
