# Supplementary material for: Structural Descriptors for Subunit Interface Regions in Homodimers: Effect of Lipid Membrane and Secondary Structure Type
Source: J Chem Inf Model. 2025 Mar 27;65(7):3117–26. doi: 10.1021/acs.jcim.4c01233 (PMC12004529; doi:10.1021/acs.jcim.4c01233)
Supplement: Supplementary file 3 — ci4c01233_si_003.tar [file ci4c01233_si_003.tar › database/alpha/1yyq_cytop.pdb]

ATOM      1  N   GLU A   1     -29.397  88.186  54.196  1.00 76.49           N  
ATOM      2  CA  GLU A   1     -28.394  87.585  55.121  1.00 76.20           C  
ATOM      3  C   GLU A   1     -28.241  86.107  54.780  1.00 75.05           C  
ATOM      4  O   GLU A   1     -29.052  85.558  54.033  1.00 75.92           O  
ATOM      5  CB  GLU A   1     -28.863  87.745  56.569  1.00 78.45           C  
ATOM      6  CG  GLU A   1     -27.742  88.019  57.559  1.00 80.94           C  
ATOM      7  CD  GLU A   1     -27.021  89.330  57.278  1.00 82.24           C  
ATOM      8  OE1 GLU A   1     -26.433  89.464  56.182  1.00 83.14           O  
ATOM      9  OE2 GLU A   1     -27.042  90.225  58.154  1.00 82.88           O1-
ATOM     10  N   ASN A   2     -27.211  85.464  55.325  1.00 72.48           N  
ATOM     11  CA  ASN A   2     -26.954  84.048  55.052  1.00 69.30           C  
ATOM     12  C   ASN A   2     -26.514  83.858  53.606  1.00 66.29           C  
ATOM     13  O   ASN A   2     -27.264  84.147  52.678  1.00 65.21           O  
ATOM     14  CB  ASN A   2     -28.206  83.201  55.304  1.00 71.55           C  
ATOM     15  CG  ASN A   2     -28.568  83.105  56.774  1.00 73.54           C  
ATOM     16  ND2 ASN A   2     -27.766  83.738  57.626  1.00 73.85           N  
ATOM     17  OD1 ASN A   2     -29.558  82.465  57.140  1.00 73.23           O  
ATOM     18  N   PHE A   3     -25.295  83.366  53.423  1.00 62.80           N  
ATOM     19  CA  PHE A   3     -24.746  83.139  52.093  1.00 60.25           C  
ATOM     20  C   PHE A   3     -25.478  81.998  51.377  1.00 59.71           C  
ATOM     21  O   PHE A   3     -25.628  80.904  51.928  1.00 59.14           O  
ATOM     22  CB  PHE A   3     -23.259  82.802  52.199  1.00 57.92           C  
ATOM     23  CG  PHE A   3     -22.557  82.745  50.876  1.00 57.13           C  
ATOM     24  CD1 PHE A   3     -22.287  83.912  50.168  1.00 55.38           C  
ATOM     25  CD2 PHE A   3     -22.178  81.525  50.327  1.00 55.51           C  
ATOM     26  CE1 PHE A   3     -21.652  83.863  48.932  1.00 54.76           C  
ATOM     27  CE2 PHE A   3     -21.542  81.468  49.092  1.00 54.29           C  
ATOM     28  CZ  PHE A   3     -21.278  82.639  48.392  1.00 53.50           C  
ATOM     29  N   PRO A   4     -25.945  82.243  50.138  1.00 58.48           N  
ATOM     30  CA  PRO A   4     -26.662  81.234  49.345  1.00 56.72           C  
ATOM     31  C   PRO A   4     -25.711  80.118  48.926  1.00 55.42           C  
ATOM     32  O   PRO A   4     -25.369  79.995  47.751  1.00 55.30           O  
ATOM     33  CB  PRO A   4     -27.159  82.028  48.138  1.00 56.41           C  
ATOM     34  CG  PRO A   4     -27.188  83.451  48.628  1.00 58.56           C  
ATOM     35  CD  PRO A   4     -25.928  83.535  49.435  1.00 57.89           C  
ATOM     36  N   THR A   5     -25.287  79.308  49.889  1.00 53.85           N  
ATOM     37  CA  THR A   5     -24.355  78.227  49.614  1.00 55.30           C  
ATOM     38  C   THR A   5     -24.839  77.246  48.541  1.00 56.42           C  
ATOM     39  O   THR A   5     -24.055  76.826  47.690  1.00 56.47           O  
ATOM     40  CB  THR A   5     -24.031  77.460  50.898  1.00 55.22           C  
ATOM     41  CG2 THR A   5     -22.798  76.588  50.698  1.00 55.62           C  
ATOM     42  OG1 THR A   5     -23.769  78.396  51.952  1.00 55.85           O  
ATOM     43  N   GLU A   6     -26.120  76.882  48.579  1.00 57.93           N  
ATOM     44  CA  GLU A   6     -26.687  75.957  47.591  1.00 60.13           C  
ATOM     45  C   GLU A   6     -26.528  76.492  46.177  1.00 58.57           C  
ATOM     46  O   GLU A   6     -25.846  75.904  45.339  1.00 59.74           O  
ATOM     47  CB  GLU A   6     -28.183  75.743  47.832  1.00 62.65           C  
ATOM     48  CG  GLU A   6     -28.551  74.559  48.692  1.00 68.29           C  
ATOM     49  CD  GLU A   6     -30.037  74.249  48.608  1.00 71.29           C  
ATOM     50  OE1 GLU A   6     -30.517  73.933  47.496  1.00 72.82           O  
ATOM     51  OE2 GLU A   6     -30.725  74.327  49.650  1.00 73.42           O1-
ATOM     52  N   TYR A   7     -27.197  77.611  45.926  1.00 57.84           N  
ATOM     53  CA  TYR A   7     -27.181  78.276  44.634  1.00 56.42           C  
ATOM     54  C   TYR A   7     -25.752  78.507  44.168  1.00 55.43           C  
ATOM     55  O   TYR A   7     -25.433  78.301  42.995  1.00 55.26           O  
ATOM     56  CB  TYR A   7     -27.933  79.606  44.748  1.00 55.87           C  
ATOM     57  CG  TYR A   7     -28.128  80.356  43.447  1.00 57.03           C  
ATOM     58  CD1 TYR A   7     -28.168  79.685  42.223  1.00 56.71           C  
ATOM     59  CD2 TYR A   7     -28.335  81.734  43.448  1.00 56.20           C  
ATOM     60  CE1 TYR A   7     -28.414  80.371  41.034  1.00 57.21           C  
ATOM     61  CE2 TYR A   7     -28.583  82.427  42.269  1.00 57.44           C  
ATOM     62  CZ  TYR A   7     -28.623  81.743  41.067  1.00 57.23           C  
ATOM     63  OH  TYR A   7     -28.886  82.434  39.908  1.00 56.16           O  
ATOM     64  N   PHE A   8     -24.892  78.926  45.093  1.00 54.29           N  
ATOM     65  CA  PHE A   8     -23.499  79.189  44.768  1.00 52.10           C  
ATOM     66  C   PHE A   8     -22.845  77.913  44.272  1.00 51.93           C  
ATOM     67  O   PHE A   8     -22.261  77.889  43.188  1.00 52.36           O  
ATOM     68  CB  PHE A   8     -22.745  79.710  45.992  1.00 51.56           C  
ATOM     69  CG  PHE A   8     -21.336  80.131  45.692  1.00 51.34           C  
ATOM     70  CD1 PHE A   8     -21.083  81.299  44.982  1.00 52.02           C  
ATOM     71  CD2 PHE A   8     -20.261  79.346  46.090  1.00 51.12           C  
ATOM     72  CE1 PHE A   8     -19.782  81.682  44.670  1.00 49.79           C  
ATOM     73  CE2 PHE A   8     -18.956  79.719  45.783  1.00 51.86           C  
ATOM     74  CZ  PHE A   8     -18.716  80.890  45.071  1.00 50.35           C  
ATOM     75  N   LEU A   9     -22.940  76.853  45.068  1.00 51.81           N  
ATOM     76  CA  LEU A   9     -22.360  75.566  44.692  1.00 52.28           C  
ATOM     77  C   LEU A   9     -22.841  75.122  43.307  1.00 50.94           C  
ATOM     78  O   LEU A   9     -22.031  74.757  42.454  1.00 51.32           O  
ATOM     79  CB  LEU A   9     -22.712  74.498  45.732  1.00 53.64           C  
ATOM     80  CG  LEU A   9     -21.986  74.552  47.079  1.00 55.51           C  
ATOM     81  CD1 LEU A   9     -22.556  73.482  48.001  1.00 56.10           C  
ATOM     82  CD2 LEU A   9     -20.492  74.335  46.875  1.00 55.39           C  
ATOM     83  N   ASN A  10     -24.155  75.164  43.087  1.00 50.96           N  
ATOM     84  CA  ASN A  10     -24.733  74.767  41.801  1.00 50.78           C  
ATOM     85  C   ASN A  10     -24.123  75.548  40.641  1.00 50.35           C  
ATOM     86  O   ASN A  10     -23.706  74.967  39.638  1.00 50.63           O  
ATOM     87  CB  ASN A  10     -26.248  74.989  41.795  1.00 51.62           C  
ATOM     88  CG  ASN A  10     -26.889  74.579  40.476  1.00 53.99           C  
ATOM     89  ND2 ASN A  10     -27.378  75.557  39.718  1.00 53.34           N  
ATOM     90  OD1 ASN A  10     -26.933  73.395  40.139  1.00 56.85           O  
ATOM     91  N   THR A  11     -24.082  76.870  40.784  1.00 49.16           N  
ATOM     92  CA  THR A  11     -23.528  77.738  39.751  1.00 47.86           C  
ATOM     93  C   THR A  11     -22.056  77.430  39.509  1.00 47.11           C  
ATOM     94  O   THR A  11     -21.614  77.322  38.365  1.00 46.82           O  
ATOM     95  CB  THR A  11     -23.667  79.236  40.140  1.00 48.43           C  
ATOM     96  CG2 THR A  11     -23.035  80.125  39.079  1.00 47.94           C  
ATOM     97  OG1 THR A  11     -25.054  79.576  40.271  1.00 46.29           O  
ATOM     98  N   THR A  12     -21.297  77.281  40.588  1.00 47.75           N  
ATOM     99  CA  THR A  12     -19.872  77.002  40.468  1.00 48.46           C  
ATOM    100  C   THR A  12     -19.601  75.693  39.731  1.00 49.01           C  
ATOM    101  O   THR A  12     -18.782  75.652  38.807  1.00 48.69           O  
ATOM    102  CB  THR A  12     -19.198  76.939  41.845  1.00 48.74           C  
ATOM    103  CG2 THR A  12     -17.709  76.729  41.689  1.00 48.05           C  
ATOM    104  OG1 THR A  12     -19.419  78.169  42.544  1.00 52.07           O  
ATOM    105  N   VAL A  13     -20.280  74.625  40.140  1.00 49.18           N  
ATOM    106  CA  VAL A  13     -20.093  73.329  39.494  1.00 48.06           C  
ATOM    107  C   VAL A  13     -20.475  73.446  38.017  1.00 47.76           C  
ATOM    108  O   VAL A  13     -19.771  72.935  37.140  1.00 47.77           O  
ATOM    109  CB  VAL A  13     -20.945  72.234  40.184  1.00 48.18           C  
ATOM    110  CG1 VAL A  13     -20.817  70.915  39.437  1.00 48.77           C  
ATOM    111  CG2 VAL A  13     -20.487  72.056  41.615  1.00 47.24           C  
ATOM    112  N   ARG A  14     -21.585  74.129  37.750  1.00 49.35           N  
ATOM    113  CA  ARG A  14     -22.062  74.346  36.383  1.00 50.58           C  
ATOM    114  C   ARG A  14     -20.997  75.064  35.568  1.00 50.94           C  
ATOM    115  O   ARG A  14     -20.715  74.700  34.426  1.00 49.61           O  
ATOM    116  CB  ARG A  14     -23.320  75.206  36.391  1.00 53.20           C  
ATOM    117  CG  ARG A  14     -24.618  74.448  36.436  1.00 57.31           C  
ATOM    118  CD  ARG A  14     -25.710  75.343  36.988  1.00 62.24           C  
ATOM    119  NE  ARG A  14     -27.039  74.839  36.678  1.00 66.81           N  
ATOM    120  CZ  ARG A  14     -27.664  75.047  35.523  1.00 70.44           C  
ATOM    121  NH1 ARG A  14     -27.080  75.761  34.566  1.00 70.52           N1+
ATOM    122  NH2 ARG A  14     -28.872  74.533  35.319  1.00 71.99           N  
ATOM    123  N   LEU A  15     -20.419  76.100  36.164  1.00 48.90           N  
ATOM    124  CA  LEU A  15     -19.388  76.877  35.502  1.00 48.57           C  
ATOM    125  C   LEU A  15     -18.218  75.989  35.095  1.00 48.58           C  
ATOM    126  O   LEU A  15     -17.783  76.008  33.944  1.00 47.72           O  
ATOM    127  CB  LEU A  15     -18.890  77.981  36.436  1.00 47.24           C  
ATOM    128  CG  LEU A  15     -17.603  78.682  36.004  1.00 47.19           C  
ATOM    129  CD1 LEU A  15     -17.847  79.454  34.726  1.00 45.11           C  
ATOM    130  CD2 LEU A  15     -17.129  79.611  37.117  1.00 45.80           C  
ATOM    131  N   LEU A  16     -17.712  75.210  36.046  1.00 48.97           N  
ATOM    132  CA  LEU A  16     -16.583  74.333  35.769  1.00 50.41           C  
ATOM    133  C   LEU A  16     -16.886  73.237  34.747  1.00 50.85           C  
ATOM    134  O   LEU A  16     -16.002  72.831  33.985  1.00 50.24           O  
ATOM    135  CB  LEU A  16     -16.060  73.712  37.068  1.00 50.27           C  
ATOM    136  CG  LEU A  16     -15.249  74.670  37.944  1.00 51.81           C  
ATOM    137  CD1 LEU A  16     -14.569  73.891  39.058  1.00 50.40           C  
ATOM    138  CD2 LEU A  16     -14.203  75.370  37.102  1.00 51.27           C  
ATOM    139  N   GLU A  17     -18.125  72.759  34.723  1.00 50.45           N  
ATOM    140  CA  GLU A  17     -18.484  71.724  33.761  1.00 51.87           C  
ATOM    141  C   GLU A  17     -18.573  72.352  32.375  1.00 51.83           C  
ATOM    142  O   GLU A  17     -18.021  71.828  31.410  1.00 51.00           O  
ATOM    143  CB  GLU A  17     -19.812  71.065  34.148  1.00 52.66           C  
ATOM    144  CG  GLU A  17     -19.780  70.420  35.536  1.00 56.46           C  
ATOM    145  CD  GLU A  17     -21.031  69.615  35.860  1.00 58.78           C  
ATOM    146  OE1 GLU A  17     -22.150  70.087  35.553  1.00 61.45           O  
ATOM    147  OE2 GLU A  17     -20.894  68.512  36.440  1.00 60.66           O1-
ATOM    148  N   TYR A  18     -19.248  73.493  32.283  1.00 52.57           N  
ATOM    149  CA  TYR A  18     -19.389  74.186  31.004  1.00 53.14           C  
ATOM    150  C   TYR A  18     -18.037  74.481  30.356  1.00 50.97           C  
ATOM    151  O   TYR A  18     -17.892  74.360  29.143  1.00 52.06           O  
ATOM    152  CB  TYR A  18     -20.172  75.490  31.192  1.00 56.62           C  
ATOM    153  CG  TYR A  18     -21.652  75.294  31.468  1.00 61.46           C  
ATOM    154  CD1 TYR A  18     -22.121  74.148  32.121  1.00 63.58           C  
ATOM    155  CD2 TYR A  18     -22.581  76.272  31.110  1.00 63.26           C  
ATOM    156  CE1 TYR A  18     -23.477  73.982  32.413  1.00 65.47           C  
ATOM    157  CE2 TYR A  18     -23.940  76.117  31.396  1.00 65.43           C  
ATOM    158  CZ  TYR A  18     -24.380  74.971  32.048  1.00 66.56           C  
ATOM    159  OH  TYR A  18     -25.717  74.812  32.335  1.00 67.01           O  
ATOM    160  N   ILE A  19     -17.044  74.857  31.156  1.00 48.00           N  
ATOM    161  CA  ILE A  19     -15.730  75.163  30.602  1.00 47.13           C  
ATOM    162  C   ILE A  19     -14.833  73.931  30.480  1.00 47.70           C  
ATOM    163  O   ILE A  19     -13.667  74.040  30.101  1.00 47.09           O  
ATOM    164  CB  ILE A  19     -14.996  76.251  31.440  1.00 46.65           C  
ATOM    165  CG1 ILE A  19     -14.743  75.750  32.860  1.00 46.09           C  
ATOM    166  CG2 ILE A  19     -15.835  77.525  31.490  1.00 44.98           C  
ATOM    167  CD1 ILE A  19     -13.901  76.704  33.702  1.00 48.12           C  
ATOM    168  N   ARG A  20     -15.380  72.760  30.800  1.00 49.26           N  
ATOM    169  CA  ARG A  20     -14.634  71.502  30.713  1.00 50.39           C  
ATOM    170  C   ARG A  20     -13.435  71.467  31.638  1.00 49.93           C  
ATOM    171  O   ARG A  20     -12.379  70.954  31.268  1.00 50.08           O  
ATOM    172  CB  ARG A  20     -14.144  71.269  29.283  1.00 51.36           C  
ATOM    173  CG  ARG A  20     -15.244  71.261  28.250  1.00 53.87           C  
ATOM    174  CD  ARG A  20     -14.664  71.161  26.863  1.00 56.80           C  
ATOM    175  NE  ARG A  20     -15.714  71.103  25.857  1.00 61.58           N  
ATOM    176  CZ  ARG A  20     -15.487  71.027  24.552  1.00 63.89           C  
ATOM    177  NH1 ARG A  20     -14.237  71.003  24.101  1.00 66.08           N1+
ATOM    178  NH2 ARG A  20     -16.507  70.971  23.700  1.00 63.99           N  
ATOM    179  N   TYR A  21     -13.596  72.015  32.836  1.00 50.33           N  
ATOM    180  CA  TYR A  21     -12.512  72.040  33.808  1.00 51.10           C  
ATOM    181  C   TYR A  21     -11.984  70.614  33.996  1.00 52.46           C  
ATOM    182  O   TYR A  21     -12.709  69.729  34.445  1.00 51.55           O  
ATOM    183  CB  TYR A  21     -13.027  72.602  35.136  1.00 50.22           C  
ATOM    184  CG  TYR A  21     -11.951  72.857  36.167  1.00 50.33           C  
ATOM    185  CD1 TYR A  21     -11.014  73.877  35.990  1.00 49.61           C  
ATOM    186  CD2 TYR A  21     -11.876  72.084  37.326  1.00 48.89           C  
ATOM    187  CE1 TYR A  21     -10.030  74.121  36.948  1.00 49.05           C  
ATOM    188  CE2 TYR A  21     -10.898  72.316  38.286  1.00 50.44           C  
ATOM    189  CZ  TYR A  21      -9.980  73.336  38.093  1.00 50.49           C  
ATOM    190  OH  TYR A  21      -9.019  73.567  39.049  1.00 50.54           O  
ATOM    191  N   ARG A  22     -10.722  70.399  33.640  1.00 53.96           N  
ATOM    192  CA  ARG A  22     -10.109  69.081  33.757  1.00 55.23           C  
ATOM    193  C   ARG A  22      -8.604  69.199  33.938  1.00 56.11           C  
ATOM    194  O   ARG A  22      -8.027  70.262  33.723  1.00 56.16           O  
ATOM    195  CB  ARG A  22     -10.391  68.262  32.500  1.00 54.61           C  
ATOM    196  CG  ARG A  22      -9.814  68.883  31.238  1.00 55.15           C  
ATOM    197  CD  ARG A  22     -10.031  67.989  30.033  1.00 54.02           C  
ATOM    198  NE  ARG A  22      -9.467  68.549  28.806  1.00 53.05           N  
ATOM    199  CZ  ARG A  22      -9.949  69.615  28.172  1.00 52.48           C  
ATOM    200  NH1 ARG A  22     -11.011  70.254  28.648  1.00 52.18           N1+
ATOM    201  NH2 ARG A  22      -9.380  70.028  27.047  1.00 47.80           N  
ATOM    202  N   ASP A  23      -7.971  68.094  34.319  1.00 56.99           N  
ATOM    203  CA  ASP A  23      -6.529  68.072  34.528  1.00 57.90           C  
ATOM    204  C   ASP A  23      -5.783  68.410  33.247  1.00 56.53           C  
ATOM    205  O   ASP A  23      -6.287  68.189  32.145  1.00 55.83           O  
ATOM    206  CB  ASP A  23      -6.092  66.694  35.029  1.00 62.04           C  
ATOM    207  CG  ASP A  23      -6.813  66.288  36.297  1.00 65.60           C  
ATOM    208  OD1 ASP A  23      -6.747  67.054  37.283  1.00 67.06           O  
ATOM    209  OD2 ASP A  23      -7.446  65.208  36.306  1.00 68.07           O1-
ATOM    210  N   SER A  24      -4.578  68.948  33.396  1.00 55.47           N  
ATOM    211  CA  SER A  24      -3.761  69.325  32.247  1.00 54.42           C  
ATOM    212  C   SER A  24      -2.359  68.758  32.414  1.00 53.52           C  
ATOM    213  O   SER A  24      -2.059  68.138  33.429  1.00 53.43           O  
ATOM    214  CB  SER A  24      -3.677  70.849  32.138  1.00 54.18           C  
ATOM    215  OG  SER A  24      -2.920  71.393  33.211  1.00 52.96           O  
ATOM    216  N   ASN A  25      -1.504  68.991  31.423  1.00 53.57           N  
ATOM    217  CA  ASN A  25      -0.125  68.509  31.456  1.00 55.24           C  
ATOM    218  C   ASN A  25       0.797  69.495  32.180  1.00 54.52           C  
ATOM    219  O   ASN A  25       2.014  69.305  32.219  1.00 54.98           O  
ATOM    220  CB  ASN A  25       0.390  68.297  30.029  1.00 57.64           C  
ATOM    221  CG  ASN A  25      -0.563  67.480  29.181  1.00 61.13           C  
ATOM    222  ND2 ASN A  25      -0.925  68.010  28.014  1.00 60.88           N  
ATOM    223  OD1 ASN A  25      -0.970  66.383  29.568  1.00 63.82           O  
ATOM    224  N   TYR A  26       0.209  70.551  32.737  1.00 53.55           N  
ATOM    225  CA  TYR A  26       0.949  71.588  33.462  1.00 52.47           C  
ATOM    226  C   TYR A  26       1.154  71.042  34.874  1.00 52.16           C  
ATOM    227  O   TYR A  26       0.208  70.995  35.661  1.00 52.75           O  
ATOM    228  CB  TYR A  26       0.102  72.870  33.474  1.00 52.60           C  
ATOM    229  CG  TYR A  26       0.805  74.173  33.833  1.00 51.46           C  
ATOM    230  CD1 TYR A  26       2.193  74.295  33.787  1.00 49.35           C  
ATOM    231  CD2 TYR A  26       0.057  75.308  34.159  1.00 51.33           C  
ATOM    232  CE1 TYR A  26       2.817  75.521  34.055  1.00 51.04           C  
ATOM    233  CE2 TYR A  26       0.667  76.532  34.424  1.00 50.67           C  
ATOM    234  CZ  TYR A  26       2.040  76.635  34.371  1.00 49.89           C  
ATOM    235  OH  TYR A  26       2.620  77.852  34.628  1.00 49.44           O  
ATOM    236  N   THR A  27       2.381  70.623  35.186  1.00 51.31           N  
ATOM    237  CA  THR A  27       2.691  70.027  36.491  1.00 51.50           C  
ATOM    238  C   THR A  27       2.967  70.997  37.627  1.00 52.23           C  
ATOM    239  O   THR A  27       3.143  72.196  37.419  1.00 52.09           O  
ATOM    240  CB  THR A  27       3.917  69.092  36.416  1.00 51.14           C  
ATOM    241  CG2 THR A  27       3.759  68.085  35.289  1.00 50.86           C  
ATOM    242  OG1 THR A  27       5.096  69.871  36.191  1.00 49.82           O  
ATOM    243  N   ARG A  28       3.020  70.445  38.834  1.00 52.18           N  
ATOM    244  CA  ARG A  28       3.283  71.223  40.032  1.00 52.39           C  
ATOM    245  C   ARG A  28       4.716  71.751  39.979  1.00 51.66           C  
ATOM    246  O   ARG A  28       4.976  72.893  40.360  1.00 50.14           O  
ATOM    247  CB  ARG A  28       3.078  70.345  41.273  1.00 54.40           C  
ATOM    248  CG  ARG A  28       2.939  71.107  42.586  1.00 56.75           C  
ATOM    249  CD  ARG A  28       2.326  70.220  43.667  1.00 59.27           C  
ATOM    250  NE  ARG A  28       2.010  70.958  44.889  1.00 59.74           N  
ATOM    251  CZ  ARG A  28       2.920  71.473  45.712  1.00 60.71           C  
ATOM    252  NH1 ARG A  28       4.217  71.334  45.454  1.00 60.24           N1+
ATOM    253  NH2 ARG A  28       2.531  72.130  46.795  1.00 61.37           N  
ATOM    254  N   GLU A  29       5.641  70.926  39.494  1.00 50.24           N  
ATOM    255  CA  GLU A  29       7.038  71.336  39.399  1.00 49.77           C  
ATOM    256  C   GLU A  29       7.197  72.478  38.404  1.00 47.70           C  
ATOM    257  O   GLU A  29       7.997  73.391  38.618  1.00 46.19           O  
ATOM    258  CB  GLU A  29       7.932  70.169  38.961  1.00 52.07           C  
ATOM    259  CG  GLU A  29       8.038  69.010  39.950  1.00 55.87           C  
ATOM    260  CD  GLU A  29       6.732  68.257  40.122  1.00 58.10           C  
ATOM    261  OE1 GLU A  29       6.095  67.925  39.096  1.00 60.10           O  
ATOM    262  OE2 GLU A  29       6.348  67.986  41.281  1.00 60.38           O1-
ATOM    263  N   GLU A  30       6.444  72.420  37.311  1.00 45.76           N  
ATOM    264  CA  GLU A  30       6.522  73.462  36.295  1.00 45.79           C  
ATOM    265  C   GLU A  30       5.991  74.762  36.882  1.00 44.19           C  
ATOM    266  O   GLU A  30       6.613  75.807  36.738  1.00 44.02           O  
ATOM    267  CB  GLU A  30       5.717  73.063  35.053  1.00 47.85           C  
ATOM    268  CG  GLU A  30       6.270  71.839  34.338  1.00 51.31           C  
ATOM    269  CD  GLU A  30       5.404  71.394  33.175  1.00 52.43           C  
ATOM    270  OE1 GLU A  30       4.180  71.221  33.366  1.00 53.42           O  
ATOM    271  OE2 GLU A  30       5.950  71.208  32.070  1.00 55.09           O1-
ATOM    272  N   ARG A  31       4.844  74.683  37.551  1.00 42.78           N  
ATOM    273  CA  ARG A  31       4.242  75.850  38.188  1.00 43.76           C  
ATOM    274  C   ARG A  31       5.231  76.503  39.153  1.00 42.89           C  
ATOM    275  O   ARG A  31       5.461  77.711  39.096  1.00 41.87           O  
ATOM    276  CB  ARG A  31       2.989  75.445  38.961  1.00 45.03           C  
ATOM    277  CG  ARG A  31       1.795  75.104  38.099  1.00 47.38           C  
ATOM    278  CD  ARG A  31       0.668  74.561  38.966  1.00 51.64           C  
ATOM    279  NE  ARG A  31      -0.612  74.509  38.262  1.00 53.51           N  
ATOM    280  CZ  ARG A  31      -0.801  73.871  37.115  1.00 53.53           C  
ATOM    281  NH1 ARG A  31       0.210  73.238  36.548  1.00 57.65           N1+
ATOM    282  NH2 ARG A  31      -1.995  73.851  36.543  1.00 51.45           N  
ATOM    283  N   ILE A  32       5.810  75.703  40.043  1.00 40.96           N  
ATOM    284  CA  ILE A  32       6.769  76.225  41.013  1.00 40.49           C  
ATOM    285  C   ILE A  32       7.919  76.940  40.328  1.00 40.86           C  
ATOM    286  O   ILE A  32       8.370  77.995  40.780  1.00 39.96           O  
ATOM    287  CB  ILE A  32       7.345  75.105  41.894  1.00 40.09           C  
ATOM    288  CG1 ILE A  32       6.261  74.606  42.853  1.00 40.31           C  
ATOM    289  CG2 ILE A  32       8.567  75.613  42.653  1.00 38.58           C  
ATOM    290  CD1 ILE A  32       6.716  73.494  43.773  1.00 42.35           C  
ATOM    291  N   GLU A  33       8.392  76.365  39.232  1.00 40.23           N  
ATOM    292  CA  GLU A  33       9.489  76.958  38.493  1.00 41.89           C  
ATOM    293  C   GLU A  33       9.068  78.303  37.895  1.00 39.15           C  
ATOM    294  O   GLU A  33       9.819  79.276  37.938  1.00 39.46           O  
ATOM    295  CB  GLU A  33       9.933  76.003  37.385  1.00 47.62           C  
ATOM    296  CG  GLU A  33      11.097  76.496  36.554  1.00 55.08           C  
ATOM    297  CD  GLU A  33      11.612  75.429  35.593  1.00 61.55           C  
ATOM    298  OE1 GLU A  33      10.776  74.675  35.034  1.00 63.16           O  
ATOM    299  OE2 GLU A  33      12.850  75.353  35.392  1.00 63.72           O1-
ATOM    300  N   ASN A  34       7.867  78.352  37.336  1.00 36.65           N  
ATOM    301  CA  ASN A  34       7.367  79.581  36.729  1.00 37.41           C  
ATOM    302  C   ASN A  34       7.048  80.618  37.811  1.00 36.63           C  
ATOM    303  O   ASN A  34       7.393  81.788  37.673  1.00 37.30           O  
ATOM    304  CB  ASN A  34       6.123  79.291  35.873  1.00 34.46           C  
ATOM    305  CG  ASN A  34       6.455  78.539  34.586  1.00 35.93           C  
ATOM    306  ND2 ASN A  34       5.441  77.945  33.967  1.00 33.89           N  
ATOM    307  OD1 ASN A  34       7.607  78.513  34.146  1.00 37.09           O  
ATOM    308  N   LEU A  35       6.406  80.173  38.889  1.00 36.77           N  
ATOM    309  CA  LEU A  35       6.055  81.050  40.001  1.00 37.55           C  
ATOM    310  C   LEU A  35       7.287  81.761  40.531  1.00 38.01           C  
ATOM    311  O   LEU A  35       7.278  82.979  40.701  1.00 35.28           O  
ATOM    312  CB  LEU A  35       5.421  80.252  41.137  1.00 37.36           C  
ATOM    313  CG  LEU A  35       3.969  79.824  40.949  1.00 39.66           C  
ATOM    314  CD1 LEU A  35       3.604  78.808  42.021  1.00 40.54           C  
ATOM    315  CD2 LEU A  35       3.051  81.049  41.027  1.00 39.88           C  
ATOM    316  N   HIS A  36       8.350  81.002  40.788  1.00 36.28           N  
ATOM    317  CA  HIS A  36       9.571  81.596  41.311  1.00 35.42           C  
ATOM    318  C   HIS A  36      10.246  82.522  40.313  1.00 34.73           C  
ATOM    319  O   HIS A  36      10.801  83.551  40.692  1.00 34.87           O  
ATOM    320  CB  HIS A  36      10.589  80.533  41.740  1.00 32.42           C  
ATOM    321  CG  HIS A  36      11.850  81.124  42.288  1.00 32.76           C  
ATOM    322  CD2 HIS A  36      13.075  81.287  41.733  1.00 32.46           C  
ATOM    323  ND1 HIS A  36      11.904  81.744  43.520  1.00 29.90           N  
ATOM    324  CE1 HIS A  36      13.105  82.266  43.697  1.00 30.87           C  
ATOM    325  NE2 HIS A  36      13.835  82.005  42.627  1.00 31.96           N  
ATOM    326  N   TYR A  37      10.236  82.145  39.042  1.00 34.72           N  
ATOM    327  CA  TYR A  37      10.856  82.986  38.029  1.00 34.15           C  
ATOM    328  C   TYR A  37      10.159  84.353  37.941  1.00 33.34           C  
ATOM    329  O   TYR A  37      10.812  85.404  37.947  1.00 32.53           O  
ATOM    330  CB  TYR A  37      10.787  82.324  36.655  1.00 33.94           C  
ATOM    331  CG  TYR A  37      11.573  83.093  35.633  1.00 35.48           C  
ATOM    332  CD1 TYR A  37      12.945  82.891  35.499  1.00 35.42           C  
ATOM    333  CD2 TYR A  37      10.967  84.074  34.841  1.00 35.03           C  
ATOM    334  CE1 TYR A  37      13.699  83.639  34.611  1.00 37.26           C  
ATOM    335  CE2 TYR A  37      11.719  84.834  33.945  1.00 36.50           C  
ATOM    336  CZ  TYR A  37      13.086  84.608  33.838  1.00 37.78           C  
ATOM    337  OH  TYR A  37      13.861  85.346  32.970  1.00 40.08           O  
ATOM    338  N   ALA A  38       8.836  84.322  37.825  1.00 33.42           N  
ATOM    339  CA  ALA A  38       8.038  85.547  37.725  1.00 35.15           C  
ATOM    340  C   ALA A  38       8.169  86.369  39.008  1.00 34.15           C  
ATOM    341  O   ALA A  38       8.409  87.575  38.954  1.00 35.28           O  
ATOM    342  CB  ALA A  38       6.575  85.205  37.457  1.00 31.97           C  
ATOM    343  N   TYR A  39       8.031  85.716  40.157  1.00 32.90           N  
ATOM    344  CA  TYR A  39       8.166  86.424  41.422  1.00 32.29           C  
ATOM    345  C   TYR A  39       9.546  87.068  41.560  1.00 34.20           C  
ATOM    346  O   TYR A  39       9.664  88.237  41.952  1.00 33.30           O  
ATOM    347  CB  TYR A  39       7.960  85.487  42.614  1.00 31.19           C  
ATOM    348  CG  TYR A  39       8.231  86.186  43.934  1.00 33.28           C  
ATOM    349  CD1 TYR A  39       7.235  86.950  44.559  1.00 33.68           C  
ATOM    350  CD2 TYR A  39       9.511  86.181  44.502  1.00 32.28           C  
ATOM    351  CE1 TYR A  39       7.512  87.694  45.703  1.00 32.02           C  
ATOM    352  CE2 TYR A  39       9.799  86.927  45.643  1.00 32.30           C  
ATOM    353  CZ  TYR A  39       8.790  87.687  46.236  1.00 34.17           C  
ATOM    354  OH  TYR A  39       9.062  88.466  47.340  1.00 33.47           O  
ATOM    355  N   ASN A  40      10.595  86.309  41.249  1.00 31.88           N  
ATOM    356  CA  ASN A  40      11.946  86.822  41.392  1.00 31.31           C  
ATOM    357  C   ASN A  40      12.243  88.054  40.557  1.00 31.35           C  
ATOM    358  O   ASN A  40      12.903  88.978  41.031  1.00 31.04           O  
ATOM    359  CB  ASN A  40      12.984  85.742  41.073  1.00 32.11           C  
ATOM    360  CG  ASN A  40      14.398  86.273  41.146  1.00 33.25           C  
ATOM    361  ND2 ASN A  40      15.015  86.476  39.986  1.00 35.07           N  
ATOM    362  OD1 ASN A  40      14.926  86.520  42.232  1.00 35.95           O  
ATOM    363  N   LYS A  41      11.788  88.069  39.311  1.00 31.35           N  
ATOM    364  CA  LYS A  41      12.044  89.233  38.476  1.00 32.75           C  
ATOM    365  C   LYS A  41      11.216  90.419  38.974  1.00 30.88           C  
ATOM    366  O   LYS A  41      11.720  91.532  39.072  1.00 31.99           O  
ATOM    367  CB  LYS A  41      11.701  88.960  37.006  1.00 32.93           C  
ATOM    368  CG  LYS A  41      12.199  90.066  36.077  1.00 31.64           C  
ATOM    369  CD  LYS A  41      11.742  89.900  34.637  1.00 32.72           C  
ATOM    370  CE  LYS A  41      12.405  90.962  33.744  1.00 33.51           C  
ATOM    371  NZ  LYS A  41      12.041  90.825  32.296  1.00 35.20           N1+
ATOM    372  N   ALA A  42       9.949  90.171  39.292  1.00 31.93           N  
ATOM    373  CA  ALA A  42       9.059  91.228  39.768  1.00 33.71           C  
ATOM    374  C   ALA A  42       9.536  91.815  41.091  1.00 34.38           C  
ATOM    375  O   ALA A  42       9.530  93.033  41.266  1.00 36.14           O  
ATOM    376  CB  ALA A  42       7.642  90.694  39.919  1.00 34.19           C  
ATOM    377  N   ALA A  43       9.953  90.950  42.014  1.00 33.13           N  
ATOM    378  CA  ALA A  43      10.425  91.391  43.322  1.00 33.15           C  
ATOM    379  C   ALA A  43      11.638  92.289  43.181  1.00 34.33           C  
ATOM    380  O   ALA A  43      11.742  93.304  43.872  1.00 33.27           O  
ATOM    381  CB  ALA A  43      10.763  90.189  44.207  1.00 33.86           C  
ATOM    382  N   HIS A  44      12.570  91.913  42.305  1.00 34.06           N  
ATOM    383  CA  HIS A  44      13.747  92.744  42.097  1.00 34.57           C  
ATOM    384  C   HIS A  44      13.338  94.070  41.459  1.00 34.14           C  
ATOM    385  O   HIS A  44      13.926  95.115  41.740  1.00 34.56           O  
ATOM    386  CB  HIS A  44      14.777  92.038  41.204  1.00 34.98           C  
ATOM    387  CG  HIS A  44      15.606  91.019  41.926  1.00 36.85           C  
ATOM    388  CD2 HIS A  44      16.871  91.078  42.406  1.00 34.96           C  
ATOM    389  ND1 HIS A  44      15.138  89.760  42.236  1.00 35.41           N  
ATOM    390  CE1 HIS A  44      16.081  89.086  42.872  1.00 36.82           C  
ATOM    391  NE2 HIS A  44      17.143  89.863  42.986  1.00 37.02           N  
ATOM    392  N   HIS A  45      12.332  94.029  40.594  1.00 33.24           N  
ATOM    393  CA  HIS A  45      11.872  95.250  39.938  1.00 33.72           C  
ATOM    394  C   HIS A  45      11.300  96.237  40.958  1.00 33.54           C  
ATOM    395  O   HIS A  45      11.720  97.396  41.015  1.00 33.63           O  
ATOM    396  CB  HIS A  45      10.804  94.927  38.884  1.00 33.65           C  
ATOM    397  CG  HIS A  45      10.188  96.141  38.256  1.00 34.10           C  
ATOM    398  CD2 HIS A  45      10.634  96.960  37.273  1.00 31.18           C  
ATOM    399  ND1 HIS A  45       8.966  96.647  38.651  1.00 36.54           N  
ATOM    400  CE1 HIS A  45       8.686  97.723  37.937  1.00 33.94           C  
ATOM    401  NE2 HIS A  45       9.682  97.936  37.095  1.00 37.58           N  
ATOM    402  N   PHE A  46      10.358  95.769  41.772  1.00 32.63           N  
ATOM    403  CA  PHE A  46       9.724  96.633  42.766  1.00 35.14           C  
ATOM    404  C   PHE A  46      10.625  97.039  43.929  1.00 34.99           C  
ATOM    405  O   PHE A  46      10.306  97.964  44.673  1.00 33.99           O  
ATOM    406  CB  PHE A  46       8.452  95.972  43.289  1.00 32.63           C  
ATOM    407  CG  PHE A  46       7.335  95.953  42.285  1.00 33.51           C  
ATOM    408  CD1 PHE A  46       6.732  97.141  41.878  1.00 33.09           C  
ATOM    409  CD2 PHE A  46       6.897  94.754  41.730  1.00 32.11           C  
ATOM    410  CE1 PHE A  46       5.709  97.138  40.933  1.00 30.23           C  
ATOM    411  CE2 PHE A  46       5.874  94.739  40.784  1.00 32.65           C  
ATOM    412  CZ  PHE A  46       5.278  95.932  40.384  1.00 31.45           C  
ATOM    413  N   ALA A  47      11.754  96.355  44.078  1.00 33.89           N  
ATOM    414  CA  ALA A  47      12.686  96.677  45.147  1.00 34.01           C  
ATOM    415  C   ALA A  47      13.674  97.770  44.744  1.00 33.34           C  
ATOM    416  O   ALA A  47      14.446  98.231  45.580  1.00 31.69           O  
ATOM    417  CB  ALA A  47      13.448  95.426  45.575  1.00 34.13           C  
ATOM    418  N   GLN A  48      13.667  98.181  43.476  1.00 32.77           N  
ATOM    419  CA  GLN A  48      14.598  99.225  43.031  1.00 34.46           C  
ATOM    420  C   GLN A  48      14.222 100.529  43.718  1.00 34.82           C  
ATOM    421  O   GLN A  48      13.051 100.799  43.932  1.00 33.03           O  
ATOM    422  CB  GLN A  48      14.523  99.441  41.523  1.00 35.05           C  
ATOM    423  CG  GLN A  48      14.638  98.194  40.682  1.00 38.17           C  
ATOM    424  CD  GLN A  48      14.440  98.502  39.209  1.00 40.52           C  
ATOM    425  NE2 GLN A  48      13.241  98.236  38.706  1.00 39.58           N  
ATOM    426  OE1 GLN A  48      15.349  98.997  38.536  1.00 45.66           O  
ATOM    427  N   PRO A  49      15.215 101.354  44.069  1.00 36.93           N  
ATOM    428  CA  PRO A  49      14.922 102.622  44.737  1.00 36.53           C  
ATOM    429  C   PRO A  49      13.870 103.511  44.065  1.00 35.67           C  
ATOM    430  O   PRO A  49      13.022 104.065  44.750  1.00 35.31           O  
ATOM    431  CB  PRO A  49      16.304 103.291  44.860  1.00 38.21           C  
ATOM    432  CG  PRO A  49      17.185 102.529  43.905  1.00 40.66           C  
ATOM    433  CD  PRO A  49      16.666 101.128  43.979  1.00 36.75           C  
ATOM    434  N   ARG A  50      13.907 103.642  42.742  1.00 35.46           N  
ATOM    435  CA  ARG A  50      12.923 104.476  42.054  1.00 36.44           C  
ATOM    436  C   ARG A  50      11.509 103.961  42.300  1.00 37.01           C  
ATOM    437  O   ARG A  50      10.604 104.733  42.637  1.00 37.17           O  
ATOM    438  CB  ARG A  50      13.197 104.510  40.548  1.00 38.79           C  
ATOM    439  CG  ARG A  50      12.256 105.421  39.765  1.00 40.08           C  
ATOM    440  CD  ARG A  50      12.698 105.542  38.317  1.00 43.95           C  
ATOM    441  NE  ARG A  50      12.085 106.683  37.652  1.00 50.71           N  
ATOM    442  CZ  ARG A  50      10.827 106.713  37.240  1.00 53.89           C  
ATOM    443  NH1 ARG A  50      10.052 105.657  37.424  1.00 60.47           N1+
ATOM    444  NH2 ARG A  50      10.341 107.794  36.651  1.00 54.08           N  
ATOM    445  N   GLN A  51      11.323 102.654  42.134  1.00 35.10           N  
ATOM    446  CA  GLN A  51      10.021 102.033  42.340  1.00 35.43           C  
ATOM    447  C   GLN A  51       9.581 102.197  43.793  1.00 33.92           C  
ATOM    448  O   GLN A  51       8.434 102.529  44.080  1.00 31.81           O  
ATOM    449  CB  GLN A  51      10.102 100.547  42.008  1.00 37.37           C  
ATOM    450  CG  GLN A  51      10.768 100.258  40.676  1.00 39.88           C  
ATOM    451  CD  GLN A  51       9.944 100.749  39.523  1.00 39.78           C  
ATOM    452  NE2 GLN A  51      10.600 101.320  38.510  1.00 40.85           N  
ATOM    453  OE1 GLN A  51       8.724 100.607  39.532  1.00 41.91           O  
ATOM    454  N   GLN A  52      10.514 101.951  44.702  1.00 32.00           N  
ATOM    455  CA  GLN A  52      10.258 102.055  46.122  1.00 33.23           C  
ATOM    456  C   GLN A  52       9.830 103.466  46.508  1.00 36.06           C  
ATOM    457  O   GLN A  52       8.986 103.646  47.381  1.00 34.00           O  
ATOM    458  CB  GLN A  52      11.521 101.664  46.902  1.00 35.08           C  
ATOM    459  CG  GLN A  52      11.771 100.149  46.972  1.00 32.28           C  
ATOM    460  CD  GLN A  52      10.793  99.464  47.908  1.00 33.98           C  
ATOM    461  NE2 GLN A  52       9.978  98.569  47.370  1.00 31.75           N  
ATOM    462  OE1 GLN A  52      10.770  99.746  49.106  1.00 36.55           O  
ATOM    463  N   GLN A  53      10.388 104.476  45.853  1.00 36.32           N  
ATOM    464  CA  GLN A  53      10.018 105.819  46.239  1.00 39.83           C  
ATOM    465  C   GLN A  53       8.780 106.408  45.565  1.00 39.36           C  
ATOM    466  O   GLN A  53       8.046 107.164  46.205  1.00 38.87           O  
ATOM    467  CB  GLN A  53      11.223 106.759  46.107  1.00 43.11           C  
ATOM    468  CG  GLN A  53      11.504 107.303  44.740  1.00 49.61           C  
ATOM    469  CD  GLN A  53      12.666 108.293  44.765  1.00 54.42           C  
ATOM    470  NE2 GLN A  53      12.355 109.583  44.603  1.00 52.56           N  
ATOM    471  OE1 GLN A  53      13.829 107.902  44.945  1.00 55.54           O  
ATOM    472  N   LEU A  54       8.511 106.050  44.309  1.00 37.72           N  
ATOM    473  CA  LEU A  54       7.336 106.594  43.629  1.00 37.55           C  
ATOM    474  C   LEU A  54       6.044 105.806  43.843  1.00 38.83           C  
ATOM    475  O   LEU A  54       4.955 106.379  43.779  1.00 37.65           O  
ATOM    476  CB  LEU A  54       7.577 106.723  42.120  1.00 37.38           C  
ATOM    477  CG  LEU A  54       8.748 107.554  41.592  1.00 38.50           C  
ATOM    478  CD1 LEU A  54       8.406 108.033  40.188  1.00 37.02           C  
ATOM    479  CD2 LEU A  54       9.025 108.738  42.493  1.00 41.05           C  
ATOM    480  N   LEU A  55       6.153 104.502  44.092  1.00 38.22           N  
ATOM    481  CA  LEU A  55       4.963 103.668  44.282  1.00 39.65           C  
ATOM    482  C   LEU A  55       4.522 103.653  45.744  1.00 42.16           C  
ATOM    483  O   LEU A  55       5.053 102.890  46.551  1.00 44.04           O  
ATOM    484  CB  LEU A  55       5.249 102.236  43.818  1.00 38.36           C  
ATOM    485  CG  LEU A  55       4.054 101.300  43.661  1.00 38.48           C  
ATOM    486  CD1 LEU A  55       3.195 101.783  42.508  1.00 33.69           C  
ATOM    487  CD2 LEU A  55       4.537  99.867  43.402  1.00 36.21           C  
ATOM    488  N   LYS A  56       3.545 104.486  46.087  1.00 41.37           N  
ATOM    489  CA  LYS A  56       3.074 104.555  47.466  1.00 42.57           C  
ATOM    490  C   LYS A  56       2.182 103.376  47.814  1.00 40.72           C  
ATOM    491  O   LYS A  56       0.992 103.357  47.485  1.00 43.28           O  
ATOM    492  CB  LYS A  56       2.311 105.862  47.714  1.00 43.33           C  
ATOM    493  CG  LYS A  56       3.121 107.111  47.408  1.00 49.36           C  
ATOM    494  CD  LYS A  56       4.435 107.148  48.183  1.00 49.92           C  
ATOM    495  CE  LYS A  56       5.281 108.327  47.746  1.00 50.38           C  
ATOM    496  NZ  LYS A  56       6.585 108.375  48.450  1.00 54.49           N1+
ATOM    497  N   VAL A  57       2.759 102.388  48.477  1.00 36.17           N  
ATOM    498  CA  VAL A  57       2.008 101.213  48.869  1.00 35.05           C  
ATOM    499  C   VAL A  57       2.658 100.661  50.099  1.00 32.34           C  
ATOM    500  O   VAL A  57       3.885 100.664  50.200  1.00 30.44           O  
ATOM    501  CB  VAL A  57       2.060 100.101  47.798  1.00 35.90           C  
ATOM    502  CG1 VAL A  57       1.086  98.987  48.151  1.00 34.50           C  
ATOM    503  CG2 VAL A  57       1.742 100.664  46.458  1.00 40.50           C  
ATOM    504  N   ASP A  58       1.838 100.196  51.034  1.00 30.59           N  
ATOM    505  CA  ASP A  58       2.345  99.591  52.254  1.00 31.68           C  
ATOM    506  C   ASP A  58       3.149  98.365  51.814  1.00 32.29           C  
ATOM    507  O   ASP A  58       2.706  97.605  50.960  1.00 32.12           O  
ATOM    508  CB  ASP A  58       1.184  99.158  53.138  1.00 34.30           C  
ATOM    509  CG  ASP A  58       1.630  98.277  54.282  1.00 36.67           C  
ATOM    510  OD1 ASP A  58       2.284  98.792  55.217  1.00 36.46           O  
ATOM    511  OD2 ASP A  58       1.331  97.062  54.236  1.00 36.41           O1-
ATOM    512  N   PRO A  59       4.341  98.163  52.387  1.00 35.30           N  
ATOM    513  CA  PRO A  59       5.181  97.019  52.016  1.00 35.74           C  
ATOM    514  C   PRO A  59       4.499  95.652  52.119  1.00 35.82           C  
ATOM    515  O   PRO A  59       4.623  94.828  51.214  1.00 37.56           O  
ATOM    516  CB  PRO A  59       6.378  97.154  52.956  1.00 37.14           C  
ATOM    517  CG  PRO A  59       6.460  98.645  53.180  1.00 37.81           C  
ATOM    518  CD  PRO A  59       5.012  98.999  53.400  1.00 36.79           C  
ATOM    519  N   LYS A  60       3.785  95.401  53.211  1.00 35.18           N  
ATOM    520  CA  LYS A  60       3.107  94.115  53.366  1.00 36.08           C  
ATOM    521  C   LYS A  60       2.011  93.952  52.326  1.00 36.22           C  
ATOM    522  O   LYS A  60       1.799  92.855  51.804  1.00 35.72           O  
ATOM    523  CB  LYS A  60       2.520  93.969  54.768  1.00 38.21           C  
ATOM    524  CG  LYS A  60       3.577  93.904  55.852  1.00 42.33           C  
ATOM    525  CD  LYS A  60       2.961  93.610  57.207  1.00 47.22           C  
ATOM    526  CE  LYS A  60       3.974  93.825  58.321  1.00 51.62           C  
ATOM    527  NZ  LYS A  60       5.245  93.079  58.087  1.00 54.49           N1+
ATOM    528  N   ARG A  61       1.308  95.040  52.027  1.00 34.02           N  
ATOM    529  CA  ARG A  61       0.260  94.981  51.020  1.00 34.52           C  
ATOM    530  C   ARG A  61       0.885  94.711  49.654  1.00 32.72           C  
ATOM    531  O   ARG A  61       0.335  93.961  48.856  1.00 33.35           O  
ATOM    532  CB  ARG A  61      -0.529  96.289  50.955  1.00 33.62           C  
ATOM    533  CG  ARG A  61      -1.437  96.551  52.145  1.00 38.54           C  
ATOM    534  CD  ARG A  61      -2.706  97.247  51.687  1.00 38.54           C  
ATOM    535  NE  ARG A  61      -3.838  96.379  51.964  1.00 45.71           N  
ATOM    536  CZ  ARG A  61      -4.887  96.219  51.174  1.00 43.25           C  
ATOM    537  NH1 ARG A  61      -4.977  96.871  50.022  1.00 42.95           N1+
ATOM    538  NH2 ARG A  61      -5.848  95.389  51.547  1.00 50.44           N  
ATOM    539  N   LEU A  62       2.030  95.326  49.376  1.00 31.72           N  
ATOM    540  CA  LEU A  62       2.681  95.104  48.088  1.00 32.13           C  
ATOM    541  C   LEU A  62       3.109  93.636  47.968  1.00 33.37           C  
ATOM    542  O   LEU A  62       2.898  93.006  46.933  1.00 35.16           O  
ATOM    543  CB  LEU A  62       3.899  96.012  47.928  1.00 31.08           C  
ATOM    544  CG  LEU A  62       4.756  95.783  46.677  1.00 32.17           C  
ATOM    545  CD1 LEU A  62       3.948  96.033  45.414  1.00 32.13           C  
ATOM    546  CD2 LEU A  62       5.949  96.704  46.725  1.00 32.26           C  
ATOM    547  N   GLN A  63       3.714  93.106  49.027  1.00 31.80           N  
ATOM    548  CA  GLN A  63       4.160  91.720  49.044  1.00 32.82           C  
ATOM    549  C   GLN A  63       2.978  90.807  48.717  1.00 32.91           C  
ATOM    550  O   GLN A  63       3.043  90.006  47.793  1.00 34.31           O  
ATOM    551  CB  GLN A  63       4.730  91.371  50.425  1.00 33.69           C  
ATOM    552  CG  GLN A  63       5.364  89.977  50.530  1.00 33.06           C  
ATOM    553  CD  GLN A  63       6.604  89.817  49.664  1.00 32.70           C  
ATOM    554  NE2 GLN A  63       6.685  88.696  48.950  1.00 34.56           N  
ATOM    555  OE1 GLN A  63       7.490  90.679  49.651  1.00 33.66           O  
ATOM    556  N   ALA A  64       1.889  90.952  49.459  1.00 32.67           N  
ATOM    557  CA  ALA A  64       0.707  90.125  49.241  1.00 33.90           C  
ATOM    558  C   ALA A  64       0.109  90.316  47.848  1.00 34.24           C  
ATOM    559  O   ALA A  64      -0.333  89.351  47.214  1.00 31.95           O  
ATOM    560  CB  ALA A  64      -0.349  90.426  50.317  1.00 35.22           C  
ATOM    561  N   SER A  65       0.083  91.558  47.372  1.00 32.48           N  
ATOM    562  CA  SER A  65      -0.464  91.825  46.051  1.00 32.09           C  
ATOM    563  C   SER A  65       0.354  91.147  44.961  1.00 31.57           C  
ATOM    564  O   SER A  65      -0.212  90.527  44.054  1.00 28.78           O  
ATOM    565  CB  SER A  65      -0.530  93.333  45.770  1.00 33.35           C  
ATOM    566  OG  SER A  65      -1.628  93.932  46.443  1.00 33.91           O  
ATOM    567  N   LEU A  66       1.677  91.281  45.045  1.00 30.71           N  
ATOM    568  CA  LEU A  66       2.561  90.684  44.046  1.00 31.10           C  
ATOM    569  C   LEU A  66       2.399  89.168  44.027  1.00 31.51           C  
ATOM    570  O   LEU A  66       2.338  88.571  42.956  1.00 30.94           O  
ATOM    571  CB  LEU A  66       4.031  91.040  44.321  1.00 31.90           C  
ATOM    572  CG  LEU A  66       5.101  90.372  43.429  1.00 31.75           C  
ATOM    573  CD1 LEU A  66       4.902  90.754  41.970  1.00 31.55           C  
ATOM    574  CD2 LEU A  66       6.485  90.797  43.883  1.00 30.51           C  
ATOM    575  N   GLN A  67       2.323  88.548  45.203  1.00 31.44           N  
ATOM    576  CA  GLN A  67       2.175  87.101  45.260  1.00 34.05           C  
ATOM    577  C   GLN A  67       0.871  86.629  44.620  1.00 34.95           C  
ATOM    578  O   GLN A  67       0.868  85.638  43.886  1.00 34.09           O  
ATOM    579  CB  GLN A  67       2.285  86.593  46.709  1.00 33.25           C  
ATOM    580  CG  GLN A  67       3.696  86.725  47.277  1.00 34.06           C  
ATOM    581  CD  GLN A  67       3.844  86.185  48.699  1.00 34.95           C  
ATOM    582  NE2 GLN A  67       2.919  85.332  49.117  1.00 31.49           N  
ATOM    583  OE1 GLN A  67       4.795  86.527  49.401  1.00 36.78           O  
ATOM    584  N   THR A  68      -0.228  87.339  44.864  1.00 33.80           N  
ATOM    585  CA  THR A  68      -1.499  86.942  44.276  1.00 35.32           C  
ATOM    586  C   THR A  68      -1.491  87.089  42.755  1.00 35.45           C  
ATOM    587  O   THR A  68      -2.020  86.233  42.041  1.00 36.73           O  
ATOM    588  CB  THR A  68      -2.668  87.767  44.837  1.00 39.35           C  
ATOM    589  CG2 THR A  68      -3.984  87.294  44.241  1.00 40.82           C  
ATOM    590  OG1 THR A  68      -2.735  87.592  46.255  1.00 45.82           O  
ATOM    591  N   ILE A  69      -0.887  88.167  42.262  1.00 33.61           N  
ATOM    592  CA  ILE A  69      -0.822  88.421  40.823  1.00 33.47           C  
ATOM    593  C   ILE A  69       0.081  87.412  40.095  1.00 33.38           C  
ATOM    594  O   ILE A  69      -0.248  86.957  39.000  1.00 32.58           O  
ATOM    595  CB  ILE A  69      -0.307  89.850  40.526  1.00 31.68           C  
ATOM    596  CG1 ILE A  69      -1.351  90.886  40.969  1.00 32.56           C  
ATOM    597  CG2 ILE A  69      -0.024  90.001  39.050  1.00 30.66           C  
ATOM    598  CD1 ILE A  69      -2.673  90.775  40.220  1.00 33.79           C  
ATOM    599  N   VAL A  70       1.219  87.086  40.693  1.00 32.98           N  
ATOM    600  CA  VAL A  70       2.134  86.124  40.091  1.00 34.81           C  
ATOM    601  C   VAL A  70       1.392  84.793  39.962  1.00 34.66           C  
ATOM    602  O   VAL A  70       1.473  84.122  38.933  1.00 36.09           O  
ATOM    603  CB  VAL A  70       3.415  85.949  40.948  1.00 33.11           C  
ATOM    604  CG1 VAL A  70       4.206  84.706  40.496  1.00 33.91           C  
ATOM    605  CG2 VAL A  70       4.293  87.183  40.797  1.00 31.24           C  
ATOM    606  N   GLY A  71       0.639  84.431  40.994  1.00 35.30           N  
ATOM    607  CA  GLY A  71      -0.106  83.190  40.933  1.00 36.26           C  
ATOM    608  C   GLY A  71      -1.132  83.239  39.817  1.00 37.88           C  
ATOM    609  O   GLY A  71      -1.276  82.287  39.039  1.00 36.77           O  
ATOM    610  N   MET A  72      -1.844  84.360  39.734  1.00 35.71           N  
ATOM    611  CA  MET A  72      -2.869  84.545  38.719  1.00 35.34           C  
ATOM    612  C   MET A  72      -2.284  84.408  37.326  1.00 35.17           C  
ATOM    613  O   MET A  72      -2.844  83.722  36.464  1.00 35.79           O  
ATOM    614  CB  MET A  72      -3.516  85.931  38.859  1.00 34.92           C  
ATOM    615  CG  MET A  72      -4.567  86.232  37.804  1.00 33.97           C  
ATOM    616  SD  MET A  72      -5.128  87.975  37.816  1.00 36.79           S  
ATOM    617  CE  MET A  72      -3.798  88.733  36.943  1.00 32.98           C  
ATOM    618  N   VAL A  73      -1.154  85.061  37.101  1.00 34.30           N  
ATOM    619  CA  VAL A  73      -0.529  85.017  35.792  1.00 35.57           C  
ATOM    620  C   VAL A  73       0.080  83.650  35.442  1.00 36.76           C  
ATOM    621  O   VAL A  73      -0.170  83.115  34.363  1.00 37.16           O  
ATOM    622  CB  VAL A  73       0.556  86.108  35.662  1.00 33.87           C  
ATOM    623  CG1 VAL A  73       1.339  85.913  34.367  1.00 31.60           C  
ATOM    624  CG2 VAL A  73      -0.105  87.505  35.673  1.00 32.33           C  
ATOM    625  N   VAL A  74       0.873  83.093  36.351  1.00 36.84           N  
ATOM    626  CA  VAL A  74       1.514  81.812  36.098  1.00 38.29           C  
ATOM    627  C   VAL A  74       0.485  80.721  35.826  1.00 38.63           C  
ATOM    628  O   VAL A  74       0.679  79.884  34.950  1.00 38.94           O  
ATOM    629  CB  VAL A  74       2.424  81.415  37.278  1.00 38.18           C  
ATOM    630  CG1 VAL A  74       2.925  79.971  37.113  1.00 37.77           C  
ATOM    631  CG2 VAL A  74       3.618  82.375  37.335  1.00 37.50           C  
ATOM    632  N   TYR A  75      -0.623  80.761  36.553  1.00 38.50           N  
ATOM    633  CA  TYR A  75      -1.671  79.769  36.394  1.00 39.55           C  
ATOM    634  C   TYR A  75      -2.578  79.965  35.192  1.00 39.91           C  
ATOM    635  O   TYR A  75      -3.031  78.984  34.605  1.00 38.20           O  
ATOM    636  CB  TYR A  75      -2.529  79.711  37.657  1.00 42.52           C  
ATOM    637  CG  TYR A  75      -1.865  78.990  38.807  1.00 46.49           C  
ATOM    638  CD1 TYR A  75      -0.482  79.055  38.991  1.00 47.56           C  
ATOM    639  CD2 TYR A  75      -2.616  78.249  39.715  1.00 48.82           C  
ATOM    640  CE1 TYR A  75       0.137  78.398  40.045  1.00 49.79           C  
ATOM    641  CE2 TYR A  75      -2.006  77.588  40.781  1.00 52.05           C  
ATOM    642  CZ  TYR A  75      -0.628  77.669  40.936  1.00 51.68           C  
ATOM    643  OH  TYR A  75      -0.017  77.024  41.984  1.00 54.79           O  
ATOM    644  N   SER A  76      -2.835  81.214  34.805  1.00 37.19           N  
ATOM    645  CA  SER A  76      -3.745  81.468  33.687  1.00 35.80           C  
ATOM    646  C   SER A  76      -3.107  81.673  32.315  1.00 35.52           C  
ATOM    647  O   SER A  76      -3.706  81.331  31.290  1.00 35.49           O  
ATOM    648  CB  SER A  76      -4.647  82.653  34.033  1.00 36.19           C  
ATOM    649  OG  SER A  76      -5.255  82.428  35.297  1.00 35.52           O  
ATOM    650  N   TRP A  77      -1.913  82.254  32.291  1.00 33.86           N  
ATOM    651  CA  TRP A  77      -1.190  82.472  31.041  1.00 34.67           C  
ATOM    652  C   TRP A  77      -0.185  81.311  30.933  1.00 35.06           C  
ATOM    653  O   TRP A  77       1.002  81.513  30.663  1.00 32.10           O  
ATOM    654  CB  TRP A  77      -0.442  83.815  31.087  1.00 33.28           C  
ATOM    655  CG  TRP A  77      -1.279  85.050  30.776  1.00 35.71           C  
ATOM    656  CD1 TRP A  77      -1.284  85.762  29.604  1.00 36.44           C  
ATOM    657  CD2 TRP A  77      -2.179  85.739  31.664  1.00 34.22           C  
ATOM    658  CE2 TRP A  77      -2.685  86.863  30.959  1.00 36.18           C  
ATOM    659  CE3 TRP A  77      -2.604  85.521  32.980  1.00 33.18           C  
ATOM    660  NE1 TRP A  77      -2.121  86.852  29.710  1.00 35.81           N  
ATOM    661  CZ2 TRP A  77      -3.595  87.763  31.530  1.00 33.56           C  
ATOM    662  CZ3 TRP A  77      -3.514  86.422  33.552  1.00 35.18           C  
ATOM    663  CH2 TRP A  77      -3.998  87.530  32.821  1.00 35.89           C  
ATOM    664  N   ALA A  78      -0.680  80.097  31.150  1.00 37.38           N  
ATOM    665  CA  ALA A  78       0.156  78.890  31.137  1.00 40.59           C  
ATOM    666  C   ALA A  78       1.065  78.690  29.927  1.00 41.67           C  
ATOM    667  O   ALA A  78       2.176  78.182  30.067  1.00 43.46           O  
ATOM    668  CB  ALA A  78      -0.723  77.655  31.319  1.00 40.02           C  
ATOM    669  N   LYS A  79       0.609  79.109  28.750  1.00 42.15           N  
ATOM    670  CA  LYS A  79       1.372  78.912  27.519  1.00 41.49           C  
ATOM    671  C   LYS A  79       2.454  79.929  27.160  1.00 42.31           C  
ATOM    672  O   LYS A  79       3.233  79.687  26.238  1.00 42.51           O  
ATOM    673  CB  LYS A  79       0.406  78.796  26.334  1.00 42.07           C  
ATOM    674  CG  LYS A  79      -0.816  77.911  26.582  1.00 43.60           C  
ATOM    675  CD  LYS A  79      -0.436  76.476  26.917  1.00 48.39           C  
ATOM    676  CE  LYS A  79       0.338  75.820  25.775  1.00 50.04           C  
ATOM    677  NZ  LYS A  79      -0.425  75.861  24.490  1.00 51.00           N1+
ATOM    678  N   VAL A  80       2.524  81.063  27.855  1.00 40.36           N  
ATOM    679  CA  VAL A  80       3.539  82.063  27.505  1.00 37.70           C  
ATOM    680  C   VAL A  80       4.893  81.779  28.152  1.00 37.47           C  
ATOM    681  O   VAL A  80       4.989  80.987  29.072  1.00 39.34           O  
ATOM    682  CB  VAL A  80       3.075  83.503  27.884  1.00 36.87           C  
ATOM    683  CG1 VAL A  80       1.697  83.777  27.285  1.00 32.34           C  
ATOM    684  CG2 VAL A  80       3.039  83.668  29.391  1.00 34.10           C  
ATOM    685  N   SER A  81       5.938  82.434  27.664  1.00 38.98           N  
ATOM    686  CA  SER A  81       7.280  82.238  28.191  1.00 39.79           C  
ATOM    687  C   SER A  81       7.433  82.756  29.624  1.00 41.97           C  
ATOM    688  O   SER A  81       6.590  83.509  30.120  1.00 41.04           O  
ATOM    689  CB  SER A  81       8.290  82.948  27.300  1.00 40.63           C  
ATOM    690  OG  SER A  81       8.197  84.349  27.478  1.00 41.75           O  
ATOM    691  N   LYS A  82       8.517  82.346  30.280  1.00 40.93           N  
ATOM    692  CA  LYS A  82       8.788  82.778  31.643  1.00 41.68           C  
ATOM    693  C   LYS A  82       8.914  84.300  31.693  1.00 40.81           C  
ATOM    694  O   LYS A  82       8.415  84.935  32.618  1.00 40.46           O  
ATOM    695  CB  LYS A  82      10.090  82.167  32.166  1.00 43.80           C  
ATOM    696  CG  LYS A  82      10.059  80.674  32.470  1.00 45.43           C  
ATOM    697  CD  LYS A  82      11.404  80.259  33.053  1.00 46.90           C  
ATOM    698  CE  LYS A  82      11.551  78.755  33.162  1.00 49.12           C  
ATOM    699  NZ  LYS A  82      10.490  78.176  34.009  1.00 51.91           N1+
ATOM    700  N   GLU A  83       9.600  84.876  30.712  1.00 39.39           N  
ATOM    701  CA  GLU A  83       9.780  86.323  30.664  1.00 41.24           C  
ATOM    702  C   GLU A  83       8.437  87.031  30.554  1.00 40.64           C  
ATOM    703  O   GLU A  83       8.184  88.026  31.239  1.00 40.91           O  
ATOM    704  CB  GLU A  83      10.665  86.718  29.479  1.00 40.98           C  
ATOM    705  CG  GLU A  83      12.153  86.640  29.770  1.00 44.61           C  
ATOM    706  CD  GLU A  83      12.624  87.713  30.739  1.00 43.96           C  
ATOM    707  OE1 GLU A  83      12.836  88.867  30.316  1.00 46.85           O  
ATOM    708  OE2 GLU A  83      12.778  87.407  31.931  1.00 44.76           O1-
ATOM    709  N   CYS A  84       7.575  86.506  29.693  1.00 38.51           N  
ATOM    710  CA  CYS A  84       6.263  87.087  29.490  1.00 38.69           C  
ATOM    711  C   CYS A  84       5.452  87.020  30.780  1.00 38.48           C  
ATOM    712  O   CYS A  84       4.765  87.975  31.130  1.00 36.75           O  
ATOM    713  CB  CYS A  84       5.534  86.366  28.359  1.00 37.71           C  
ATOM    714  SG  CYS A  84       4.012  87.187  27.846  1.00 38.65           S  
ATOM    715  N   MET A  85       5.534  85.896  31.491  1.00 35.57           N  
ATOM    716  CA  MET A  85       4.804  85.753  32.748  1.00 34.64           C  
ATOM    717  C   MET A  85       5.319  86.779  33.762  1.00 34.07           C  
ATOM    718  O   MET A  85       4.543  87.367  34.522  1.00 32.68           O  
ATOM    719  CB  MET A  85       4.993  84.356  33.339  1.00 36.28           C  
ATOM    720  CG  MET A  85       4.621  83.206  32.416  1.00 38.01           C  
ATOM    721  SD  MET A  85       4.709  81.644  33.302  1.00 38.19           S  
ATOM    722  CE  MET A  85       3.314  80.758  32.606  1.00 37.33           C  
ATOM    723  N   ALA A  86       6.635  86.969  33.776  1.00 32.94           N  
ATOM    724  CA  ALA A  86       7.268  87.908  34.689  1.00 33.91           C  
ATOM    725  C   ALA A  86       6.865  89.341  34.383  1.00 35.17           C  
ATOM    726  O   ALA A  86       6.491  90.087  35.285  1.00 37.51           O  
ATOM    727  CB  ALA A  86       8.773  87.775  34.612  1.00 33.64           C  
ATOM    728  N   ASP A  87       6.935  89.722  33.111  1.00 34.68           N  
ATOM    729  CA  ASP A  87       6.596  91.079  32.724  1.00 34.18           C  
ATOM    730  C   ASP A  87       5.113  91.399  32.897  1.00 34.59           C  
ATOM    731  O   ASP A  87       4.762  92.532  33.235  1.00 32.43           O  
ATOM    732  CB  ASP A  87       7.054  91.356  31.293  1.00 34.28           C  
ATOM    733  CG  ASP A  87       8.569  91.262  31.141  1.00 34.85           C  
ATOM    734  OD1 ASP A  87       9.285  91.529  32.125  1.00 35.80           O  
ATOM    735  OD2 ASP A  87       9.048  90.938  30.036  1.00 34.85           O1-
ATOM    736  N   LEU A  88       4.246  90.415  32.674  1.00 31.44           N  
ATOM    737  CA  LEU A  88       2.818  90.636  32.860  1.00 32.54           C  
ATOM    738  C   LEU A  88       2.517  90.701  34.358  1.00 32.54           C  
ATOM    739  O   LEU A  88       1.597  91.403  34.779  1.00 30.80           O  
ATOM    740  CB  LEU A  88       1.991  89.515  32.217  1.00 30.81           C  
ATOM    741  CG  LEU A  88       1.913  89.505  30.687  1.00 32.56           C  
ATOM    742  CD1 LEU A  88       1.211  88.236  30.220  1.00 33.14           C  
ATOM    743  CD2 LEU A  88       1.159  90.730  30.199  1.00 30.64           C  
ATOM    744  N   SER A  89       3.289  89.964  35.160  1.00 30.08           N  
ATOM    745  CA  SER A  89       3.091  89.969  36.608  1.00 30.75           C  
ATOM    746  C   SER A  89       3.385  91.362  37.169  1.00 30.69           C  
ATOM    747  O   SER A  89       2.737  91.813  38.115  1.00 30.78           O  
ATOM    748  CB  SER A  89       4.013  88.948  37.296  1.00 30.14           C  
ATOM    749  OG  SER A  89       3.591  87.616  37.048  1.00 31.64           O  
ATOM    750  N   ILE A  90       4.382  92.025  36.597  1.00 30.30           N  
ATOM    751  CA  ILE A  90       4.738  93.361  37.043  1.00 32.86           C  
ATOM    752  C   ILE A  90       3.612  94.335  36.673  1.00 33.48           C  
ATOM    753  O   ILE A  90       3.158  95.120  37.508  1.00 35.35           O  
ATOM    754  CB  ILE A  90       6.073  93.809  36.418  1.00 31.44           C  
ATOM    755  CG1 ILE A  90       7.203  92.942  36.981  1.00 29.09           C  
ATOM    756  CG2 ILE A  90       6.340  95.290  36.728  1.00 30.22           C  
ATOM    757  CD1 ILE A  90       8.566  93.252  36.395  1.00 29.58           C  
ATOM    758  N   HIS A  91       3.150  94.261  35.427  1.00 33.71           N  
ATOM    759  CA  HIS A  91       2.073  95.126  34.962  1.00 32.59           C  
ATOM    760  C   HIS A  91       0.794  94.968  35.777  1.00 32.82           C  
ATOM    761  O   HIS A  91       0.215  95.953  36.244  1.00 31.62           O  
ATOM    762  CB  HIS A  91       1.741  94.842  33.498  1.00 30.44           C  
ATOM    763  CG  HIS A  91       0.869  95.887  32.878  1.00 30.71           C  
ATOM    764  CD2 HIS A  91      -0.435  95.862  32.510  1.00 32.52           C  
ATOM    765  ND1 HIS A  91       1.319  97.160  32.605  1.00 30.51           N  
ATOM    766  CE1 HIS A  91       0.331  97.877  32.096  1.00 30.74           C  
ATOM    767  NE2 HIS A  91      -0.744  97.112  32.027  1.00 33.18           N  
ATOM    768  N   TYR A  92       0.336  93.733  35.946  1.00 31.67           N  
ATOM    769  CA  TYR A  92      -0.893  93.520  36.698  1.00 32.31           C  
ATOM    770  C   TYR A  92      -0.751  93.823  38.182  1.00 31.56           C  
ATOM    771  O   TYR A  92      -1.756  94.022  38.871  1.00 31.57           O  
ATOM    772  CB  TYR A  92      -1.421  92.098  36.474  1.00 32.99           C  
ATOM    773  CG  TYR A  92      -1.904  91.893  35.055  1.00 33.59           C  
ATOM    774  CD1 TYR A  92      -2.873  92.731  34.509  1.00 31.90           C  
ATOM    775  CD2 TYR A  92      -1.360  90.894  34.240  1.00 34.37           C  
ATOM    776  CE1 TYR A  92      -3.291  92.590  33.190  1.00 31.36           C  
ATOM    777  CE2 TYR A  92      -1.772  90.740  32.909  1.00 31.38           C  
ATOM    778  CZ  TYR A  92      -2.739  91.596  32.390  1.00 34.23           C  
ATOM    779  OH  TYR A  92      -3.148  91.480  31.072  1.00 31.72           O  
ATOM    780  N   THR A  93       0.482  93.842  38.683  1.00 30.51           N  
ATOM    781  CA  THR A  93       0.690  94.187  40.083  1.00 30.19           C  
ATOM    782  C   THR A  93       0.538  95.714  40.171  1.00 31.12           C  
ATOM    783  O   THR A  93      -0.021  96.224  41.138  1.00 31.44           O  
ATOM    784  CB  THR A  93       2.093  93.748  40.608  1.00 32.88           C  
ATOM    785  CG2 THR A  93       2.293  94.220  42.063  1.00 28.23           C  
ATOM    786  OG1 THR A  93       2.189  92.312  40.589  1.00 31.36           O  
ATOM    787  N   TYR A  94       1.019  96.437  39.158  1.00 28.96           N  
ATOM    788  CA  TYR A  94       0.882  97.902  39.139  1.00 29.89           C  
ATOM    789  C   TYR A  94      -0.601  98.252  39.145  1.00 30.46           C  
ATOM    790  O   TYR A  94      -1.031  99.139  39.875  1.00 30.93           O  
ATOM    791  CB  TYR A  94       1.515  98.522  37.887  1.00 27.85           C  
ATOM    792  CG  TYR A  94       2.987  98.880  38.003  1.00 29.85           C  
ATOM    793  CD1 TYR A  94       3.439  99.787  38.964  1.00 30.97           C  
ATOM    794  CD2 TYR A  94       3.921  98.347  37.116  1.00 32.91           C  
ATOM    795  CE1 TYR A  94       4.786 100.160  39.034  1.00 30.66           C  
ATOM    796  CE2 TYR A  94       5.271  98.708  37.180  1.00 31.59           C  
ATOM    797  CZ  TYR A  94       5.695  99.616  38.137  1.00 33.33           C  
ATOM    798  OH  TYR A  94       7.022  99.988  38.171  1.00 31.79           O  
ATOM    799  N   THR A  95      -1.393  97.549  38.342  1.00 30.57           N  
ATOM    800  CA  THR A  95      -2.815  97.848  38.305  1.00 31.38           C  
ATOM    801  C   THR A  95      -3.505  97.532  39.622  1.00 32.68           C  
ATOM    802  O   THR A  95      -4.284  98.340  40.109  1.00 33.41           O  
ATOM    803  CB  THR A  95      -3.525  97.121  37.142  1.00 32.11           C  
ATOM    804  CG2 THR A  95      -3.088  97.718  35.828  1.00 32.57           C  
ATOM    805  OG1 THR A  95      -3.201  95.726  37.159  1.00 33.87           O  
ATOM    806  N   LEU A  96      -3.224  96.368  40.208  1.00 31.88           N  
ATOM    807  CA  LEU A  96      -3.838  96.008  41.486  1.00 32.13           C  
ATOM    808  C   LEU A  96      -3.468  97.030  42.574  1.00 32.95           C  
ATOM    809  O   LEU A  96      -4.305  97.449  43.365  1.00 31.65           O  
ATOM    810  CB  LEU A  96      -3.389  94.613  41.931  1.00 31.35           C  
ATOM    811  CG  LEU A  96      -3.899  94.120  43.289  1.00 34.00           C  
ATOM    812  CD1 LEU A  96      -5.429  94.221  43.349  1.00 31.57           C  
ATOM    813  CD2 LEU A  96      -3.441  92.656  43.500  1.00 30.05           C  
ATOM    814  N   VAL A  97      -2.207  97.433  42.599  1.00 32.09           N  
ATOM    815  CA  VAL A  97      -1.738  98.384  43.596  1.00 33.81           C  
ATOM    816  C   VAL A  97      -2.392  99.781  43.515  1.00 32.80           C  
ATOM    817  O   VAL A  97      -2.523 100.455  44.532  1.00 32.76           O  
ATOM    818  CB  VAL A  97      -0.202  98.484  43.521  1.00 33.08           C  
ATOM    819  CG1 VAL A  97       0.271  99.826  43.987  1.00 38.36           C  
ATOM    820  CG2 VAL A  97       0.416  97.380  44.387  1.00 37.18           C  
ATOM    821  N   LEU A  98      -2.823 100.201  42.328  1.00 33.32           N  
ATOM    822  CA  LEU A  98      -3.464 101.515  42.172  1.00 33.62           C  
ATOM    823  C   LEU A  98      -4.754 101.609  42.997  1.00 36.28           C  
ATOM    824  O   LEU A  98      -5.188 102.709  43.351  1.00 37.72           O  
ATOM    825  CB  LEU A  98      -3.768 101.809  40.695  1.00 29.98           C  
ATOM    826  CG  LEU A  98      -4.331 103.208  40.357  1.00 29.10           C  
ATOM    827  CD1 LEU A  98      -3.366 104.295  40.835  1.00 30.30           C  
ATOM    828  CD2 LEU A  98      -4.546 103.334  38.852  1.00 28.51           C  
ATOM    829  N   ASP A  99      -5.365 100.467  43.311  1.00 37.43           N  
ATOM    830  CA  ASP A  99      -6.587 100.479  44.116  1.00 39.22           C  
ATOM    831  C   ASP A  99      -6.303 100.914  45.554  1.00 38.93           C  
ATOM    832  O   ASP A  99      -7.232 101.171  46.311  1.00 38.00           O  
ATOM    833  CB  ASP A  99      -7.258  99.099  44.154  1.00 42.09           C  
ATOM    834  CG  ASP A  99      -7.750  98.635  42.783  1.00 48.67           C  
ATOM    835  OD1 ASP A  99      -8.304  99.460  42.016  1.00 47.76           O  
ATOM    836  OD2 ASP A  99      -7.595  97.427  42.481  1.00 51.01           O1-
ATOM    837  N   ASP A 100      -5.027 100.979  45.936  1.00 37.68           N  
ATOM    838  CA  ASP A 100      -4.657 101.385  47.294  1.00 37.80           C  
ATOM    839  C   ASP A 100      -4.582 102.910  47.428  1.00 39.73           C  
ATOM    840  O   ASP A 100      -4.523 103.447  48.541  1.00 40.93           O  
ATOM    841  CB  ASP A 100      -3.306 100.767  47.701  1.00 34.89           C  
ATOM    842  CG  ASP A 100      -3.447  99.376  48.306  1.00 34.53           C  
ATOM    843  OD1 ASP A 100      -4.527  98.775  48.186  1.00 32.92           O  
ATOM    844  OD2 ASP A 100      -2.469  98.872  48.905  1.00 38.04           O1-
ATOM    845  N   SER A 101      -4.585 103.613  46.303  1.00 39.49           N  
ATOM    846  CA  SER A 101      -4.519 105.065  46.356  1.00 42.17           C  
ATOM    847  C   SER A 101      -5.881 105.722  46.475  1.00 41.38           C  
ATOM    848  O   SER A 101      -6.825 105.376  45.763  1.00 41.49           O  
ATOM    849  CB  SER A 101      -3.824 105.635  45.127  1.00 43.95           C  
ATOM    850  OG  SER A 101      -3.873 107.054  45.170  1.00 49.45           O  
ATOM    851  N   LYS A 102      -5.965 106.688  47.378  1.00 39.67           N  
ATOM    852  CA  LYS A 102      -7.190 107.425  47.599  1.00 39.46           C  
ATOM    853  C   LYS A 102      -6.976 108.856  47.104  1.00 38.84           C  
ATOM    854  O   LYS A 102      -7.878 109.689  47.183  1.00 37.99           O  
ATOM    855  CB  LYS A 102      -7.508 107.439  49.092  1.00 43.94           C  
ATOM    856  CG  LYS A 102      -8.956 107.682  49.395  1.00 48.47           C  
ATOM    857  CD  LYS A 102      -9.225 107.723  50.893  1.00 51.63           C  
ATOM    858  CE  LYS A 102      -8.863 109.071  51.490  1.00 50.44           C  
ATOM    859  NZ  LYS A 102      -9.540 109.234  52.806  1.00 51.99           N1+
ATOM    860  N   ASP A 103      -5.775 109.138  46.603  1.00 35.57           N  
ATOM    861  CA  ASP A 103      -5.442 110.483  46.128  1.00 35.83           C  
ATOM    862  C   ASP A 103      -6.176 110.900  44.857  1.00 35.35           C  
ATOM    863  O   ASP A 103      -6.130 110.208  43.837  1.00 33.53           O  
ATOM    864  CB  ASP A 103      -3.932 110.613  45.903  1.00 35.25           C  
ATOM    865  CG  ASP A 103      -3.135 110.525  47.200  1.00 38.05           C  
ATOM    866  OD1 ASP A 103      -3.729 110.637  48.294  1.00 41.05           O  
ATOM    867  OD2 ASP A 103      -1.904 110.353  47.121  1.00 39.88           O1-
ATOM    868  N   ASP A 104      -6.843 112.048  44.928  1.00 35.15           N  
ATOM    869  CA  ASP A 104      -7.593 112.583  43.793  1.00 34.20           C  
ATOM    870  C   ASP A 104      -6.652 112.721  42.600  1.00 32.27           C  
ATOM    871  O   ASP A 104      -5.591 113.334  42.698  1.00 32.48           O  
ATOM    872  CB  ASP A 104      -8.199 113.942  44.179  1.00 36.44           C  
ATOM    873  CG  ASP A 104      -8.980 114.585  43.051  1.00 39.17           C  
ATOM    874  OD1 ASP A 104      -9.255 113.911  42.037  1.00 39.21           O  
ATOM    875  OD2 ASP A 104      -9.331 115.778  43.185  1.00 43.92           O1-
ATOM    876  N   PRO A 105      -7.017 112.124  41.454  1.00 32.33           N  
ATOM    877  CA  PRO A 105      -6.171 112.203  40.257  1.00 31.22           C  
ATOM    878  C   PRO A 105      -6.233 113.555  39.553  1.00 30.30           C  
ATOM    879  O   PRO A 105      -5.331 113.905  38.808  1.00 27.60           O  
ATOM    880  CB  PRO A 105      -6.734 111.096  39.358  1.00 30.89           C  
ATOM    881  CG  PRO A 105      -7.373 110.143  40.337  1.00 31.77           C  
ATOM    882  CD  PRO A 105      -8.058 111.098  41.280  1.00 31.04           C  
ATOM    883  N   TYR A 106      -7.304 114.303  39.801  1.00 30.30           N  
ATOM    884  CA  TYR A 106      -7.525 115.589  39.143  1.00 32.03           C  
ATOM    885  C   TYR A 106      -6.289 116.463  38.922  1.00 32.85           C  
ATOM    886  O   TYR A 106      -5.955 116.783  37.781  1.00 31.20           O  
ATOM    887  CB  TYR A 106      -8.607 116.374  39.900  1.00 34.79           C  
ATOM    888  CG  TYR A 106      -9.055 117.626  39.189  1.00 35.77           C  
ATOM    889  CD1 TYR A 106      -8.244 118.759  39.155  1.00 35.37           C  
ATOM    890  CD2 TYR A 106     -10.279 117.667  38.522  1.00 36.72           C  
ATOM    891  CE1 TYR A 106      -8.642 119.903  38.474  1.00 37.97           C  
ATOM    892  CE2 TYR A 106     -10.686 118.803  37.838  1.00 38.46           C  
ATOM    893  CZ  TYR A 106      -9.864 119.917  37.819  1.00 38.09           C  
ATOM    894  OH  TYR A 106     -10.265 121.047  37.149  1.00 42.38           O  
ATOM    895  N   PRO A 107      -5.580 116.835  40.004  1.00 33.13           N  
ATOM    896  CA  PRO A 107      -4.381 117.679  39.928  1.00 33.14           C  
ATOM    897  C   PRO A 107      -3.244 117.123  39.062  1.00 34.57           C  
ATOM    898  O   PRO A 107      -2.533 117.877  38.396  1.00 31.18           O  
ATOM    899  CB  PRO A 107      -3.938 117.803  41.393  1.00 34.86           C  
ATOM    900  CG  PRO A 107      -5.124 117.418  42.187  1.00 35.03           C  
ATOM    901  CD  PRO A 107      -5.783 116.348  41.377  1.00 33.72           C  
ATOM    902  N   THR A 108      -3.055 115.806  39.080  1.00 33.07           N  
ATOM    903  CA  THR A 108      -1.973 115.210  38.303  1.00 33.64           C  
ATOM    904  C   THR A 108      -2.386 114.882  36.874  1.00 32.34           C  
ATOM    905  O   THR A 108      -1.579 114.405  36.088  1.00 31.25           O  
ATOM    906  CB  THR A 108      -1.448 113.910  38.970  1.00 33.95           C  
ATOM    907  CG2 THR A 108      -0.928 114.206  40.373  1.00 38.28           C  
ATOM    908  OG1 THR A 108      -2.511 112.951  39.053  1.00 37.19           O  
ATOM    909  N   MET A 109      -3.647 115.132  36.542  1.00 31.64           N  
ATOM    910  CA  MET A 109      -4.130 114.847  35.197  1.00 31.31           C  
ATOM    911  C   MET A 109      -4.432 116.113  34.384  1.00 31.89           C  
ATOM    912  O   MET A 109      -4.749 116.034  33.199  1.00 31.49           O  
ATOM    913  CB  MET A 109      -5.366 113.941  35.271  1.00 30.20           C  
ATOM    914  CG  MET A 109      -5.051 112.485  35.668  1.00 25.89           C  
ATOM    915  SD  MET A 109      -3.949 111.652  34.470  1.00 31.86           S  
ATOM    916  CE  MET A 109      -5.101 111.323  33.142  1.00 25.53           C  
ATOM    917  N   VAL A 110      -4.303 117.281  35.010  1.00 31.95           N  
ATOM    918  CA  VAL A 110      -4.570 118.538  34.320  1.00 31.89           C  
ATOM    919  C   VAL A 110      -3.730 118.720  33.055  1.00 32.32           C  
ATOM    920  O   VAL A 110      -4.206 119.287  32.079  1.00 32.61           O  
ATOM    921  CB  VAL A 110      -4.351 119.746  35.260  1.00 33.58           C  
ATOM    922  CG1 VAL A 110      -4.477 121.053  34.484  1.00 36.06           C  
ATOM    923  CG2 VAL A 110      -5.382 119.708  36.369  1.00 34.70           C  
ATOM    924  N   ASN A 111      -2.487 118.250  33.057  1.00 31.37           N  
ATOM    925  CA  ASN A 111      -1.651 118.377  31.863  1.00 33.38           C  
ATOM    926  C   ASN A 111      -1.306 117.014  31.245  1.00 33.64           C  
ATOM    927  O   ASN A 111      -0.329 116.886  30.505  1.00 32.47           O  
ATOM    928  CB  ASN A 111      -0.363 119.133  32.197  1.00 32.73           C  
ATOM    929  CG  ASN A 111      -0.637 120.525  32.735  1.00 36.90           C  
ATOM    930  ND2 ASN A 111      -0.179 120.789  33.947  1.00 37.36           N  
ATOM    931  OD1 ASN A 111      -1.266 121.347  32.068  1.00 35.92           O  
ATOM    932  N   TYR A 112      -2.116 116.005  31.545  1.00 33.92           N  
ATOM    933  CA  TYR A 112      -1.880 114.658  31.025  1.00 33.39           C  
ATOM    934  C   TYR A 112      -1.515 114.640  29.538  1.00 33.47           C  
ATOM    935  O   TYR A 112      -0.417 114.217  29.166  1.00 31.33           O  
ATOM    936  CB  TYR A 112      -3.111 113.779  31.241  1.00 31.44           C  
ATOM    937  CG  TYR A 112      -2.967 112.401  30.621  1.00 33.08           C  
ATOM    938  CD1 TYR A 112      -2.110 111.446  31.179  1.00 33.83           C  
ATOM    939  CD2 TYR A 112      -3.659 112.065  29.460  1.00 34.31           C  
ATOM    940  CE1 TYR A 112      -1.948 110.193  30.596  1.00 30.97           C  
ATOM    941  CE2 TYR A 112      -3.504 110.814  28.865  1.00 35.60           C  
ATOM    942  CZ  TYR A 112      -2.646 109.882  29.443  1.00 34.88           C  
ATOM    943  OH  TYR A 112      -2.507 108.639  28.864  1.00 35.26           O  
ATOM    944  N   PHE A 113      -2.432 115.110  28.693  1.00 31.74           N  
ATOM    945  CA  PHE A 113      -2.188 115.100  27.265  1.00 32.75           C  
ATOM    946  C   PHE A 113      -0.984 115.907  26.790  1.00 33.57           C  
ATOM    947  O   PHE A 113      -0.220 115.423  25.958  1.00 32.85           O  
ATOM    948  CB  PHE A 113      -3.414 115.563  26.483  1.00 33.07           C  
ATOM    949  CG  PHE A 113      -3.293 115.323  25.000  1.00 34.86           C  
ATOM    950  CD1 PHE A 113      -3.696 114.111  24.442  1.00 36.77           C  
ATOM    951  CD2 PHE A 113      -2.716 116.277  24.172  1.00 35.65           C  
ATOM    952  CE1 PHE A 113      -3.523 113.856  23.088  1.00 36.45           C  
ATOM    953  CE2 PHE A 113      -2.535 116.030  22.808  1.00 35.54           C  
ATOM    954  CZ  PHE A 113      -2.938 114.821  22.267  1.00 36.23           C  
ATOM    955  N   ASP A 114      -0.812 117.132  27.283  1.00 33.72           N  
ATOM    956  CA  ASP A 114       0.322 117.942  26.838  1.00 34.73           C  
ATOM    957  C   ASP A 114       1.651 117.277  27.177  1.00 34.75           C  
ATOM    958  O   ASP A 114       2.589 117.315  26.384  1.00 34.19           O  
ATOM    959  CB  ASP A 114       0.279 119.346  27.451  1.00 37.79           C  
ATOM    960  CG  ASP A 114      -0.956 120.127  27.032  1.00 41.61           C  
ATOM    961  OD1 ASP A 114      -1.325 120.071  25.839  1.00 42.52           O  
ATOM    962  OD2 ASP A 114      -1.555 120.805  27.895  1.00 47.84           O1-
ATOM    963  N   ASP A 115       1.741 116.682  28.361  1.00 34.02           N  
ATOM    964  CA  ASP A 115       2.970 116.007  28.748  1.00 34.98           C  
ATOM    965  C   ASP A 115       3.162 114.758  27.884  1.00 35.29           C  
ATOM    966  O   ASP A 115       4.270 114.453  27.456  1.00 36.38           O  
ATOM    967  CB  ASP A 115       2.929 115.625  30.229  1.00 34.58           C  
ATOM    968  CG  ASP A 115       3.040 116.836  31.143  1.00 37.57           C  
ATOM    969  OD1 ASP A 115       3.598 117.860  30.695  1.00 36.50           O  
ATOM    970  OD2 ASP A 115       2.589 116.762  32.306  1.00 34.94           O1-
ATOM    971  N   LEU A 116       2.071 114.050  27.618  1.00 36.55           N  
ATOM    972  CA  LEU A 116       2.123 112.840  26.810  1.00 36.84           C  
ATOM    973  C   LEU A 116       2.606 113.141  25.391  1.00 38.41           C  
ATOM    974  O   LEU A 116       3.502 112.469  24.868  1.00 36.49           O  
ATOM    975  CB  LEU A 116       0.736 112.194  26.748  1.00 38.56           C  
ATOM    976  CG  LEU A 116       0.669 110.800  26.114  1.00 35.92           C  
ATOM    977  CD1 LEU A 116       1.413 109.807  27.000  1.00 34.86           C  
ATOM    978  CD2 LEU A 116      -0.781 110.379  25.946  1.00 37.70           C  
ATOM    979  N   GLN A 117       2.004 114.154  24.774  1.00 37.80           N  
ATOM    980  CA  GLN A 117       2.351 114.553  23.416  1.00 37.99           C  
ATOM    981  C   GLN A 117       3.784 115.058  23.321  1.00 38.10           C  
ATOM    982  O   GLN A 117       4.469 114.800  22.335  1.00 39.27           O  
ATOM    983  CB  GLN A 117       1.389 115.645  22.916  1.00 37.99           C  
ATOM    984  CG  GLN A 117       1.744 116.210  21.535  1.00 37.86           C  
ATOM    985  CD  GLN A 117       1.351 115.291  20.378  1.00 39.81           C  
ATOM    986  NE2 GLN A 117       1.428 115.816  19.157  1.00 39.02           N  
ATOM    987  OE1 GLN A 117       0.990 114.130  20.577  1.00 37.35           O  
ATOM    988  N   ALA A 118       4.235 115.768  24.348  1.00 38.66           N  
ATOM    989  CA  ALA A 118       5.587 116.319  24.362  1.00 42.00           C  
ATOM    990  C   ALA A 118       6.653 115.319  24.797  1.00 43.26           C  
ATOM    991  O   ALA A 118       7.843 115.544  24.588  1.00 44.80           O  
ATOM    992  CB  ALA A 118       5.640 117.540  25.264  1.00 40.84           C  
ATOM    993  N   GLY A 119       6.235 114.219  25.405  1.00 42.80           N  
ATOM    994  CA  GLY A 119       7.208 113.247  25.855  1.00 43.31           C  
ATOM    995  C   GLY A 119       7.816 113.625  27.194  1.00 42.95           C  
ATOM    996  O   GLY A 119       8.954 113.266  27.485  1.00 41.69           O  
ATOM    997  N   ARG A 120       7.069 114.375  28.001  1.00 42.92           N  
ATOM    998  CA  ARG A 120       7.532 114.767  29.331  1.00 41.61           C  
ATOM    999  C   ARG A 120       6.964 113.749  30.313  1.00 39.64           C  
ATOM   1000  O   ARG A 120       5.857 113.239  30.117  1.00 39.13           O  
ATOM   1001  CB  ARG A 120       7.036 116.175  29.703  1.00 44.24           C  
ATOM   1002  CG  ARG A 120       7.631 117.310  28.868  1.00 47.81           C  
ATOM   1003  CD  ARG A 120       7.309 118.675  29.474  1.00 49.66           C  
ATOM   1004  NE  ARG A 120       5.905 119.051  29.305  1.00 51.71           N  
ATOM   1005  CZ  ARG A 120       5.393 119.569  28.190  1.00 53.50           C  
ATOM   1006  NH1 ARG A 120       6.165 119.781  27.132  1.00 52.80           N1+
ATOM   1007  NH2 ARG A 120       4.101 119.879  28.133  1.00 54.35           N  
ATOM   1008  N   GLU A 121       7.713 113.450  31.367  1.00 37.62           N  
ATOM   1009  CA  GLU A 121       7.259 112.477  32.353  1.00 37.55           C  
ATOM   1010  C   GLU A 121       5.937 112.907  32.990  1.00 37.20           C  
ATOM   1011  O   GLU A 121       5.781 114.057  33.395  1.00 37.68           O  
ATOM   1012  CB  GLU A 121       8.315 112.297  33.442  1.00 37.79           C  
ATOM   1013  CG  GLU A 121       7.984 111.187  34.437  1.00 40.92           C  
ATOM   1014  CD  GLU A 121       9.082 110.968  35.461  1.00 41.80           C  
ATOM   1015  OE1 GLU A 121       9.207 111.782  36.392  1.00 44.46           O  
ATOM   1016  OE2 GLU A 121       9.830 109.979  35.332  1.00 44.68           O1-
ATOM   1017  N   GLN A 122       4.991 111.976  33.080  1.00 34.31           N  
ATOM   1018  CA  GLN A 122       3.689 112.264  33.670  1.00 32.73           C  
ATOM   1019  C   GLN A 122       3.792 112.713  35.122  1.00 32.00           C  
ATOM   1020  O   GLN A 122       4.668 112.256  35.856  1.00 29.59           O  
ATOM   1021  CB  GLN A 122       2.790 111.032  33.588  1.00 30.71           C  
ATOM   1022  CG  GLN A 122       2.237 110.774  32.204  1.00 31.66           C  
ATOM   1023  CD  GLN A 122       1.385 111.933  31.708  1.00 32.27           C  
ATOM   1024  NE2 GLN A 122       1.490 112.242  30.416  1.00 29.87           N  
ATOM   1025  OE1 GLN A 122       0.634 112.534  32.476  1.00 28.31           O  
ATOM   1026  N   ALA A 123       2.884 113.603  35.529  1.00 30.56           N  
ATOM   1027  CA  ALA A 123       2.859 114.119  36.895  1.00 31.92           C  
ATOM   1028  C   ALA A 123       2.397 113.060  37.888  1.00 30.88           C  
ATOM   1029  O   ALA A 123       2.897 112.998  39.011  1.00 33.72           O  
ATOM   1030  CB  ALA A 123       1.939 115.372  36.988  1.00 31.73           C  
ATOM   1031  N   HIS A 124       1.426 112.241  37.504  1.00 31.17           N  
ATOM   1032  CA  HIS A 124       0.965 111.200  38.421  1.00 30.44           C  
ATOM   1033  C   HIS A 124       2.090 110.159  38.465  1.00 32.16           C  
ATOM   1034  O   HIS A 124       2.433 109.577  37.449  1.00 32.07           O  
ATOM   1035  CB  HIS A 124      -0.332 110.561  37.914  1.00 28.95           C  
ATOM   1036  CG  HIS A 124      -1.032 109.736  38.948  1.00 27.90           C  
ATOM   1037  CD2 HIS A 124      -2.223 109.910  39.572  1.00 28.55           C  
ATOM   1038  ND1 HIS A 124      -0.454 108.631  39.531  1.00 25.69           N  
ATOM   1039  CE1 HIS A 124      -1.254 108.163  40.474  1.00 26.64           C  
ATOM   1040  NE2 HIS A 124      -2.335 108.922  40.519  1.00 27.12           N  
ATOM   1041  N   PRO A 125       2.673 109.916  39.646  1.00 32.37           N  
ATOM   1042  CA  PRO A 125       3.764 108.943  39.774  1.00 33.84           C  
ATOM   1043  C   PRO A 125       3.465 107.536  39.271  1.00 33.56           C  
ATOM   1044  O   PRO A 125       4.374 106.846  38.814  1.00 33.13           O  
ATOM   1045  CB  PRO A 125       4.090 108.971  41.268  1.00 34.01           C  
ATOM   1046  CG  PRO A 125       2.766 109.314  41.893  1.00 38.17           C  
ATOM   1047  CD  PRO A 125       2.245 110.403  40.970  1.00 33.94           C  
ATOM   1048  N   TRP A 126       2.207 107.109  39.349  1.00 32.77           N  
ATOM   1049  CA  TRP A 126       1.847 105.772  38.881  1.00 33.46           C  
ATOM   1050  C   TRP A 126       2.039 105.688  37.368  1.00 34.12           C  
ATOM   1051  O   TRP A 126       2.562 104.698  36.859  1.00 34.97           O  
ATOM   1052  CB  TRP A 126       0.396 105.451  39.233  1.00 34.65           C  
ATOM   1053  CG  TRP A 126      -0.026 104.032  38.937  1.00 32.47           C  
ATOM   1054  CD1 TRP A 126       0.125 102.940  39.745  1.00 35.07           C  
ATOM   1055  CD2 TRP A 126      -0.723 103.576  37.776  1.00 32.87           C  
ATOM   1056  CE2 TRP A 126      -0.976 102.199  37.950  1.00 32.38           C  
ATOM   1057  CE3 TRP A 126      -1.166 104.203  36.601  1.00 33.06           C  
ATOM   1058  NE1 TRP A 126      -0.449 101.832  39.159  1.00 32.22           N  
ATOM   1059  CZ2 TRP A 126      -1.652 101.438  36.996  1.00 34.08           C  
ATOM   1060  CZ3 TRP A 126      -1.840 103.445  35.653  1.00 34.08           C  
ATOM   1061  CH2 TRP A 126      -2.076 102.078  35.858  1.00 33.37           C  
ATOM   1062  N   TRP A 127       1.612 106.720  36.646  1.00 32.06           N  
ATOM   1063  CA  TRP A 127       1.776 106.721  35.199  1.00 31.05           C  
ATOM   1064  C   TRP A 127       3.255 106.721  34.850  1.00 31.72           C  
ATOM   1065  O   TRP A 127       3.671 106.088  33.873  1.00 28.71           O  
ATOM   1066  CB  TRP A 127       1.128 107.951  34.559  1.00 31.26           C  
ATOM   1067  CG  TRP A 127      -0.308 107.759  34.198  1.00 32.97           C  
ATOM   1068  CD1 TRP A 127      -1.354 108.576  34.533  1.00 33.65           C  
ATOM   1069  CD2 TRP A 127      -0.864 106.688  33.429  1.00 32.36           C  
ATOM   1070  CE2 TRP A 127      -2.255 106.917  33.340  1.00 32.68           C  
ATOM   1071  CE3 TRP A 127      -0.322 105.552  32.804  1.00 31.17           C  
ATOM   1072  NE1 TRP A 127      -2.526 108.076  34.021  1.00 32.49           N  
ATOM   1073  CZ2 TRP A 127      -3.118 106.048  32.650  1.00 32.87           C  
ATOM   1074  CZ3 TRP A 127      -1.182 104.685  32.117  1.00 29.40           C  
ATOM   1075  CH2 TRP A 127      -2.564 104.941  32.049  1.00 30.25           C  
ATOM   1076  N   ALA A 128       4.041 107.445  35.644  1.00 29.98           N  
ATOM   1077  CA  ALA A 128       5.476 107.542  35.403  1.00 30.90           C  
ATOM   1078  C   ALA A 128       6.135 106.168  35.448  1.00 31.34           C  
ATOM   1079  O   ALA A 128       6.953 105.843  34.593  1.00 32.00           O  
ATOM   1080  CB  ALA A 128       6.118 108.465  36.429  1.00 30.22           C  
ATOM   1081  N   LEU A 129       5.782 105.371  36.449  1.00 31.73           N  
ATOM   1082  CA  LEU A 129       6.347 104.033  36.585  1.00 32.90           C  
ATOM   1083  C   LEU A 129       5.774 103.100  35.528  1.00 32.92           C  
ATOM   1084  O   LEU A 129       6.515 102.411  34.832  1.00 31.94           O  
ATOM   1085  CB  LEU A 129       6.049 103.466  37.971  1.00 30.34           C  
ATOM   1086  CG  LEU A 129       6.658 104.187  39.176  1.00 29.29           C  
ATOM   1087  CD1 LEU A 129       6.279 103.457  40.449  1.00 28.41           C  
ATOM   1088  CD2 LEU A 129       8.168 104.239  39.035  1.00 30.57           C  
ATOM   1089  N   VAL A 130       4.452 103.084  35.406  1.00 32.36           N  
ATOM   1090  CA  VAL A 130       3.787 102.220  34.433  1.00 32.00           C  
ATOM   1091  C   VAL A 130       4.192 102.469  32.982  1.00 33.80           C  
ATOM   1092  O   VAL A 130       4.478 101.516  32.257  1.00 31.89           O  
ATOM   1093  CB  VAL A 130       2.254 102.326  34.551  1.00 33.11           C  
ATOM   1094  CG1 VAL A 130       1.578 101.624  33.369  1.00 32.17           C  
ATOM   1095  CG2 VAL A 130       1.803 101.692  35.866  1.00 29.58           C  
ATOM   1096  N   ASN A 131       4.220 103.729  32.548  1.00 30.65           N  
ATOM   1097  CA  ASN A 131       4.591 104.007  31.168  1.00 32.79           C  
ATOM   1098  C   ASN A 131       6.060 103.736  30.906  1.00 33.60           C  
ATOM   1099  O   ASN A 131       6.443 103.370  29.795  1.00 33.25           O  
ATOM   1100  CB  ASN A 131       4.235 105.444  30.775  1.00 31.26           C  
ATOM   1101  CG  ASN A 131       2.769 105.588  30.426  1.00 33.89           C  
ATOM   1102  ND2 ASN A 131       2.295 106.833  30.292  1.00 31.62           N  
ATOM   1103  OD1 ASN A 131       2.068 104.584  30.270  1.00 32.50           O  
ATOM   1104  N   GLU A 132       6.878 103.918  31.934  1.00 34.00           N  
ATOM   1105  CA  GLU A 132       8.305 103.664  31.816  1.00 35.22           C  
ATOM   1106  C   GLU A 132       8.542 102.151  31.659  1.00 35.92           C  
ATOM   1107  O   GLU A 132       9.396 101.725  30.878  1.00 34.60           O  
ATOM   1108  CB  GLU A 132       9.032 104.192  33.061  1.00 35.26           C  
ATOM   1109  CG  GLU A 132      10.458 103.696  33.200  1.00 41.28           C  
ATOM   1110  CD  GLU A 132      11.121 104.163  34.481  1.00 41.84           C  
ATOM   1111  OE1 GLU A 132      10.494 104.066  35.555  1.00 41.90           O  
ATOM   1112  OE2 GLU A 132      12.277 104.617  34.414  1.00 46.42           O1-
ATOM   1113  N   HIS A 133       7.769 101.341  32.380  1.00 33.07           N  
ATOM   1114  CA  HIS A 133       7.928  99.888  32.312  1.00 33.63           C  
ATOM   1115  C   HIS A 133       7.191  99.203  31.161  1.00 34.31           C  
ATOM   1116  O   HIS A 133       7.582  98.113  30.730  1.00 32.42           O  
ATOM   1117  CB  HIS A 133       7.484  99.249  33.630  1.00 33.00           C  
ATOM   1118  CG  HIS A 133       7.441  97.754  33.587  1.00 33.97           C  
ATOM   1119  CD2 HIS A 133       8.419  96.829  33.747  1.00 32.48           C  
ATOM   1120  ND1 HIS A 133       6.292  97.049  33.292  1.00 33.70           N  
ATOM   1121  CE1 HIS A 133       6.565  95.754  33.269  1.00 31.19           C  
ATOM   1122  NE2 HIS A 133       7.849  95.595  33.542  1.00 32.01           N  
ATOM   1123  N   PHE A 134       6.138  99.846  30.660  1.00 32.39           N  
ATOM   1124  CA  PHE A 134       5.316  99.284  29.594  1.00 32.44           C  
ATOM   1125  C   PHE A 134       6.042  98.583  28.436  1.00 32.31           C  
ATOM   1126  O   PHE A 134       5.627  97.507  28.024  1.00 33.68           O  
ATOM   1127  CB  PHE A 134       4.378 100.350  29.019  1.00 29.97           C  
ATOM   1128  CG  PHE A 134       2.926  99.942  29.012  1.00 31.14           C  
ATOM   1129  CD1 PHE A 134       2.564  98.612  28.799  1.00 29.05           C  
ATOM   1130  CD2 PHE A 134       1.918 100.897  29.168  1.00 29.81           C  
ATOM   1131  CE1 PHE A 134       1.228  98.236  28.733  1.00 28.79           C  
ATOM   1132  CE2 PHE A 134       0.572 100.538  29.104  1.00 31.37           C  
ATOM   1133  CZ  PHE A 134       0.220  99.200  28.883  1.00 31.71           C  
ATOM   1134  N   PRO A 135       7.117  99.185  27.891  1.00 32.85           N  
ATOM   1135  CA  PRO A 135       7.830  98.536  26.780  1.00 35.04           C  
ATOM   1136  C   PRO A 135       8.230  97.080  27.057  1.00 35.97           C  
ATOM   1137  O   PRO A 135       8.253  96.260  26.140  1.00 36.87           O  
ATOM   1138  CB  PRO A 135       9.037  99.446  26.567  1.00 35.72           C  
ATOM   1139  CG  PRO A 135       8.473 100.815  26.915  1.00 34.01           C  
ATOM   1140  CD  PRO A 135       7.709 100.502  28.194  1.00 32.75           C  
ATOM   1141  N   ASN A 136       8.541  96.766  28.312  1.00 36.67           N  
ATOM   1142  CA  ASN A 136       8.919  95.404  28.698  1.00 37.34           C  
ATOM   1143  C   ASN A 136       7.751  94.452  28.547  1.00 36.92           C  
ATOM   1144  O   ASN A 136       7.938  93.242  28.394  1.00 35.66           O  
ATOM   1145  CB  ASN A 136       9.400  95.362  30.146  1.00 40.34           C  
ATOM   1146  CG  ASN A 136      10.840  95.774  30.284  1.00 45.99           C  
ATOM   1147  ND2 ASN A 136      11.444  96.176  29.179  1.00 49.09           N  
ATOM   1148  OD1 ASN A 136      11.409  95.728  31.371  1.00 52.20           O  
ATOM   1149  N   VAL A 137       6.541  95.000  28.613  1.00 34.96           N  
ATOM   1150  CA  VAL A 137       5.349  94.190  28.458  1.00 34.15           C  
ATOM   1151  C   VAL A 137       5.008  94.127  26.983  1.00 37.13           C  
ATOM   1152  O   VAL A 137       4.757  93.053  26.436  1.00 37.35           O  
ATOM   1153  CB  VAL A 137       4.132  94.800  29.184  1.00 34.78           C  
ATOM   1154  CG1 VAL A 137       2.879  93.961  28.907  1.00 32.43           C  
ATOM   1155  CG2 VAL A 137       4.400  94.878  30.674  1.00 33.35           C  
ATOM   1156  N   LEU A 138       5.019  95.287  26.336  1.00 35.37           N  
ATOM   1157  CA  LEU A 138       4.646  95.368  24.930  1.00 37.03           C  
ATOM   1158  C   LEU A 138       5.574  94.646  23.950  1.00 36.44           C  
ATOM   1159  O   LEU A 138       5.125  94.199  22.895  1.00 33.32           O  
ATOM   1160  CB  LEU A 138       4.484  96.840  24.521  1.00 37.63           C  
ATOM   1161  CG  LEU A 138       3.516  97.660  25.397  1.00 36.87           C  
ATOM   1162  CD1 LEU A 138       3.389  99.076  24.834  1.00 35.33           C  
ATOM   1163  CD2 LEU A 138       2.147  96.987  25.449  1.00 34.53           C  
ATOM   1164  N   ARG A 139       6.854  94.524  24.293  1.00 35.70           N  
ATOM   1165  CA  ARG A 139       7.810  93.851  23.412  1.00 36.73           C  
ATOM   1166  C   ARG A 139       7.372  92.421  23.111  1.00 36.99           C  
ATOM   1167  O   ARG A 139       7.840  91.820  22.149  1.00 38.70           O  
ATOM   1168  CB  ARG A 139       9.195  93.816  24.054  1.00 35.58           C  
ATOM   1169  CG  ARG A 139       9.218  92.981  25.321  1.00 36.34           C  
ATOM   1170  CD  ARG A 139      10.570  93.002  25.981  1.00 35.42           C  
ATOM   1171  NE  ARG A 139      10.548  92.254  27.230  1.00 39.36           N  
ATOM   1172  CZ  ARG A 139      11.639  91.830  27.860  1.00 43.86           C  
ATOM   1173  NH1 ARG A 139      12.842  92.085  27.354  1.00 43.47           N1+
ATOM   1174  NH2 ARG A 139      11.527  91.134  28.985  1.00 43.97           N  
ATOM   1175  N   HIS A 140       6.479  91.881  23.935  1.00 37.00           N  
ATOM   1176  CA  HIS A 140       5.987  90.517  23.754  1.00 39.13           C  
ATOM   1177  C   HIS A 140       4.834  90.444  22.763  1.00 40.96           C  
ATOM   1178  O   HIS A 140       4.391  89.345  22.416  1.00 41.14           O  
ATOM   1179  CB  HIS A 140       5.471  89.942  25.078  1.00 39.18           C  
ATOM   1180  CG  HIS A 140       6.523  89.758  26.127  1.00 38.67           C  
ATOM   1181  CD2 HIS A 140       6.792  90.466  27.248  1.00 38.47           C  
ATOM   1182  ND1 HIS A 140       7.430  88.722  26.101  1.00 38.70           N  
ATOM   1183  CE1 HIS A 140       8.212  88.798  27.162  1.00 39.11           C  
ATOM   1184  NE2 HIS A 140       7.845  89.848  27.876  1.00 39.27           N  
ATOM   1185  N   PHE A 141       4.349  91.593  22.300  1.00 39.47           N  
ATOM   1186  CA  PHE A 141       3.197  91.588  21.407  1.00 39.05           C  
ATOM   1187  C   PHE A 141       3.270  92.415  20.139  1.00 37.59           C  
ATOM   1188  O   PHE A 141       4.105  93.312  20.002  1.00 37.93           O  
ATOM   1189  CB  PHE A 141       1.950  92.017  22.187  1.00 37.88           C  
ATOM   1190  CG  PHE A 141       1.778  91.296  23.489  1.00 37.56           C  
ATOM   1191  CD1 PHE A 141       2.387  91.770  24.647  1.00 35.48           C  
ATOM   1192  CD2 PHE A 141       1.041  90.116  23.552  1.00 36.80           C  
ATOM   1193  CE1 PHE A 141       2.268  91.080  25.845  1.00 35.31           C  
ATOM   1194  CE2 PHE A 141       0.918  89.414  24.753  1.00 36.97           C  
ATOM   1195  CZ  PHE A 141       1.533  89.896  25.900  1.00 35.52           C  
ATOM   1196  N   GLY A 142       2.361  92.100  19.218  1.00 38.20           N  
ATOM   1197  CA  GLY A 142       2.284  92.817  17.959  1.00 38.96           C  
ATOM   1198  C   GLY A 142       1.608  94.162  18.185  1.00 39.35           C  
ATOM   1199  O   GLY A 142       1.157  94.440  19.299  1.00 37.06           O  
ATOM   1200  N   PRO A 143       1.514  95.017  17.152  1.00 39.96           N  
ATOM   1201  CA  PRO A 143       0.881  96.329  17.317  1.00 39.29           C  
ATOM   1202  C   PRO A 143      -0.581  96.321  17.725  1.00 38.80           C  
ATOM   1203  O   PRO A 143      -0.989  97.144  18.544  1.00 40.58           O  
ATOM   1204  CB  PRO A 143       1.114  97.005  15.962  1.00 40.04           C  
ATOM   1205  CG  PRO A 143       1.181  95.853  15.012  1.00 41.04           C  
ATOM   1206  CD  PRO A 143       2.021  94.851  15.776  1.00 39.91           C  
ATOM   1207  N   PHE A 144      -1.372  95.405  17.173  1.00 36.39           N  
ATOM   1208  CA  PHE A 144      -2.786  95.357  17.518  1.00 35.71           C  
ATOM   1209  C   PHE A 144      -3.012  94.958  18.968  1.00 36.79           C  
ATOM   1210  O   PHE A 144      -3.795  95.593  19.688  1.00 34.51           O  
ATOM   1211  CB  PHE A 144      -3.548  94.387  16.611  1.00 34.13           C  
ATOM   1212  CG  PHE A 144      -5.030  94.345  16.883  1.00 32.58           C  
ATOM   1213  CD1 PHE A 144      -5.838  95.445  16.590  1.00 31.98           C  
ATOM   1214  CD2 PHE A 144      -5.619  93.214  17.443  1.00 32.05           C  
ATOM   1215  CE1 PHE A 144      -7.207  95.416  16.850  1.00 31.67           C  
ATOM   1216  CE2 PHE A 144      -6.989  93.173  17.708  1.00 30.66           C  
ATOM   1217  CZ  PHE A 144      -7.787  94.276  17.411  1.00 32.61           C  
ATOM   1218  N   CYS A 145      -2.342  93.895  19.402  1.00 35.96           N  
ATOM   1219  CA  CYS A 145      -2.505  93.447  20.776  1.00 35.79           C  
ATOM   1220  C   CYS A 145      -1.979  94.531  21.718  1.00 36.68           C  
ATOM   1221  O   CYS A 145      -2.574  94.802  22.761  1.00 36.89           O  
ATOM   1222  CB  CYS A 145      -1.775  92.118  20.996  1.00 36.56           C  
ATOM   1223  SG  CYS A 145      -2.708  90.671  20.382  1.00 39.00           S  
ATOM   1224  N   SER A 146      -0.874  95.156  21.336  1.00 36.19           N  
ATOM   1225  CA  SER A 146      -0.287  96.216  22.141  1.00 38.07           C  
ATOM   1226  C   SER A 146      -1.305  97.346  22.353  1.00 38.14           C  
ATOM   1227  O   SER A 146      -1.525  97.777  23.486  1.00 36.91           O  
ATOM   1228  CB  SER A 146       0.976  96.767  21.464  1.00 38.86           C  
ATOM   1229  OG  SER A 146       2.060  95.850  21.546  1.00 40.05           O  
ATOM   1230  N   LEU A 147      -1.929  97.811  21.271  1.00 36.61           N  
ATOM   1231  CA  LEU A 147      -2.913  98.888  21.371  1.00 35.77           C  
ATOM   1232  C   LEU A 147      -3.974  98.518  22.399  1.00 35.17           C  
ATOM   1233  O   LEU A 147      -4.430  99.355  23.179  1.00 34.30           O  
ATOM   1234  CB  LEU A 147      -3.574  99.146  20.008  1.00 34.28           C  
ATOM   1235  CG  LEU A 147      -4.655 100.246  19.941  1.00 32.93           C  
ATOM   1236  CD1 LEU A 147      -4.091 101.597  20.383  1.00 29.11           C  
ATOM   1237  CD2 LEU A 147      -5.177 100.350  18.512  1.00 28.41           C  
ATOM   1238  N   ASN A 148      -4.361  97.250  22.406  1.00 33.84           N  
ATOM   1239  CA  ASN A 148      -5.370  96.785  23.342  1.00 31.76           C  
ATOM   1240  C   ASN A 148      -4.930  96.897  24.800  1.00 33.05           C  
ATOM   1241  O   ASN A 148      -5.733  97.271  25.664  1.00 31.88           O  
ATOM   1242  CB  ASN A 148      -5.761  95.350  23.004  1.00 31.95           C  
ATOM   1243  CG  ASN A 148      -6.716  95.277  21.833  1.00 32.07           C  
ATOM   1244  ND2 ASN A 148      -6.187  94.993  20.645  1.00 31.98           N  
ATOM   1245  OD1 ASN A 148      -7.918  95.488  21.992  1.00 31.53           O  
ATOM   1246  N   LEU A 149      -3.670  96.563  25.081  1.00 31.44           N  
ATOM   1247  CA  LEU A 149      -3.145  96.652  26.444  1.00 32.30           C  
ATOM   1248  C   LEU A 149      -3.096  98.112  26.886  1.00 32.93           C  
ATOM   1249  O   LEU A 149      -3.436  98.438  28.022  1.00 32.18           O  
ATOM   1250  CB  LEU A 149      -1.730  96.074  26.528  1.00 33.27           C  
ATOM   1251  CG  LEU A 149      -1.563  94.568  26.769  1.00 36.65           C  
ATOM   1252  CD1 LEU A 149      -2.172  93.775  25.636  1.00 35.38           C  
ATOM   1253  CD2 LEU A 149      -0.080  94.250  26.912  1.00 36.80           C  
ATOM   1254  N   ILE A 150      -2.651  98.977  25.978  1.00 31.38           N  
ATOM   1255  CA  ILE A 150      -2.546 100.397  26.258  1.00 32.68           C  
ATOM   1256  C   ILE A 150      -3.916 100.988  26.587  1.00 31.94           C  
ATOM   1257  O   ILE A 150      -4.073 101.655  27.608  1.00 33.21           O  
ATOM   1258  CB  ILE A 150      -1.918 101.138  25.062  1.00 32.96           C  
ATOM   1259  CG1 ILE A 150      -0.503 100.601  24.812  1.00 31.54           C  
ATOM   1260  CG2 ILE A 150      -1.840 102.632  25.355  1.00 31.22           C  
ATOM   1261  CD1 ILE A 150       0.110 101.045  23.483  1.00 32.46           C  
ATOM   1262  N   ARG A 151      -4.908 100.732  25.738  1.00 30.89           N  
ATOM   1263  CA  ARG A 151      -6.252 101.246  25.975  1.00 31.34           C  
ATOM   1264  C   ARG A 151      -6.844 100.742  27.288  1.00 33.41           C  
ATOM   1265  O   ARG A 151      -7.363 101.526  28.079  1.00 30.88           O  
ATOM   1266  CB  ARG A 151      -7.205 100.846  24.848  1.00 31.90           C  
ATOM   1267  CG  ARG A 151      -6.922 101.482  23.496  1.00 33.09           C  
ATOM   1268  CD  ARG A 151      -8.061 101.187  22.529  1.00 36.52           C  
ATOM   1269  NE  ARG A 151      -8.348  99.768  22.541  1.00 43.07           N  
ATOM   1270  CZ  ARG A 151      -9.407  99.209  23.111  1.00 41.55           C  
ATOM   1271  NH1 ARG A 151     -10.322  99.947  23.715  1.00 36.73           N1+
ATOM   1272  NH2 ARG A 151      -9.512  97.890  23.117  1.00 41.54           N  
ATOM   1273  N   SER A 152      -6.768  99.429  27.509  1.00 30.53           N  
ATOM   1274  CA  SER A 152      -7.333  98.816  28.703  1.00 28.81           C  
ATOM   1275  C   SER A 152      -6.728  99.369  29.985  1.00 28.01           C  
ATOM   1276  O   SER A 152      -7.420  99.528  30.990  1.00 30.69           O  
ATOM   1277  CB  SER A 152      -7.148  97.292  28.656  1.00 29.21           C  
ATOM   1278  OG  SER A 152      -7.882  96.669  29.698  1.00 31.26           O  
ATOM   1279  N   THR A 153      -5.433  99.648  29.949  1.00 27.83           N  
ATOM   1280  CA  THR A 153      -4.749 100.189  31.110  1.00 30.81           C  
ATOM   1281  C   THR A 153      -5.185 101.647  31.346  1.00 31.42           C  
ATOM   1282  O   THR A 153      -5.323 102.099  32.491  1.00 30.97           O  
ATOM   1283  CB  THR A 153      -3.222 100.084  30.918  1.00 31.02           C  
ATOM   1284  CG2 THR A 153      -2.473 100.634  32.138  1.00 30.32           C  
ATOM   1285  OG1 THR A 153      -2.878  98.697  30.748  1.00 33.38           O  
ATOM   1286  N   LEU A 154      -5.420 102.370  30.260  1.00 30.94           N  
ATOM   1287  CA  LEU A 154      -5.855 103.756  30.366  1.00 33.43           C  
ATOM   1288  C   LEU A 154      -7.266 103.731  30.971  1.00 34.94           C  
ATOM   1289  O   LEU A 154      -7.561 104.485  31.903  1.00 35.91           O  
ATOM   1290  CB  LEU A 154      -5.849 104.413  28.978  1.00 31.15           C  
ATOM   1291  CG  LEU A 154      -6.157 105.908  28.844  1.00 34.07           C  
ATOM   1292  CD1 LEU A 154      -5.256 106.754  29.751  1.00 32.10           C  
ATOM   1293  CD2 LEU A 154      -5.964 106.296  27.385  1.00 32.75           C  
ATOM   1294  N   ASP A 155      -8.123 102.843  30.467  1.00 33.15           N  
ATOM   1295  CA  ASP A 155      -9.484 102.731  30.988  1.00 33.29           C  
ATOM   1296  C   ASP A 155      -9.443 102.436  32.482  1.00 31.83           C  
ATOM   1297  O   ASP A 155     -10.230 102.988  33.260  1.00 30.12           O  
ATOM   1298  CB  ASP A 155     -10.254 101.578  30.334  1.00 36.53           C  
ATOM   1299  CG  ASP A 155     -10.431 101.741  28.838  1.00 40.04           C  
ATOM   1300  OD1 ASP A 155     -10.305 102.876  28.310  1.00 35.37           O  
ATOM   1301  OD2 ASP A 155     -10.725 100.703  28.196  1.00 37.87           O1-
ATOM   1302  N   PHE A 156      -8.536 101.536  32.864  1.00 28.28           N  
ATOM   1303  CA  PHE A 156      -8.397 101.125  34.252  1.00 28.10           C  
ATOM   1304  C   PHE A 156      -8.101 102.330  35.122  1.00 27.25           C  
ATOM   1305  O   PHE A 156      -8.658 102.467  36.204  1.00 30.44           O  
ATOM   1306  CB  PHE A 156      -7.271 100.089  34.413  1.00 29.65           C  
ATOM   1307  CG  PHE A 156      -7.098  99.602  35.825  1.00 30.18           C  
ATOM   1308  CD1 PHE A 156      -8.010  98.714  36.386  1.00 30.86           C  
ATOM   1309  CD2 PHE A 156      -6.061 100.083  36.620  1.00 30.65           C  
ATOM   1310  CE1 PHE A 156      -7.894  98.318  37.727  1.00 30.39           C  
ATOM   1311  CE2 PHE A 156      -5.939  99.695  37.956  1.00 29.39           C  
ATOM   1312  CZ  PHE A 156      -6.857  98.815  38.507  1.00 30.91           C  
ATOM   1313  N   PHE A 157      -7.215 103.198  34.654  1.00 28.62           N  
ATOM   1314  CA  PHE A 157      -6.880 104.399  35.419  1.00 29.48           C  
ATOM   1315  C   PHE A 157      -8.159 105.220  35.657  1.00 28.42           C  
ATOM   1316  O   PHE A 157      -8.423 105.654  36.779  1.00 29.96           O  
ATOM   1317  CB  PHE A 157      -5.846 105.246  34.665  1.00 28.69           C  
ATOM   1318  CG  PHE A 157      -5.351 106.430  35.446  1.00 30.73           C  
ATOM   1319  CD1 PHE A 157      -4.287 106.299  36.341  1.00 28.86           C  
ATOM   1320  CD2 PHE A 157      -5.966 107.680  35.304  1.00 27.09           C  
ATOM   1321  CE1 PHE A 157      -3.834 107.406  37.089  1.00 30.02           C  
ATOM   1322  CE2 PHE A 157      -5.526 108.788  36.041  1.00 26.02           C  
ATOM   1323  CZ  PHE A 157      -4.466 108.659  36.929  1.00 27.58           C  
ATOM   1324  N   GLU A 158      -8.960 105.422  34.613  1.00 28.27           N  
ATOM   1325  CA  GLU A 158     -10.211 106.177  34.780  1.00 29.92           C  
ATOM   1326  C   GLU A 158     -11.151 105.430  35.724  1.00 30.22           C  
ATOM   1327  O   GLU A 158     -11.853 106.038  36.544  1.00 30.08           O  
ATOM   1328  CB  GLU A 158     -10.922 106.384  33.444  1.00 32.05           C  
ATOM   1329  CG  GLU A 158     -12.226 107.174  33.609  1.00 33.42           C  
ATOM   1330  CD  GLU A 158     -12.868 107.553  32.295  1.00 32.43           C  
ATOM   1331  OE1 GLU A 158     -12.126 107.895  31.347  1.00 30.75           O  
ATOM   1332  OE2 GLU A 158     -14.116 107.527  32.220  1.00 33.03           O1-
ATOM   1333  N   GLY A 159     -11.156 104.102  35.615  1.00 27.69           N  
ATOM   1334  CA  GLY A 159     -12.012 103.302  36.480  1.00 25.09           C  
ATOM   1335  C   GLY A 159     -11.685 103.514  37.947  1.00 26.88           C  
ATOM   1336  O   GLY A 159     -12.587 103.624  38.770  1.00 28.30           O  
ATOM   1337  N   CYS A 160     -10.395 103.562  38.280  1.00 26.91           N  
ATOM   1338  CA  CYS A 160      -9.974 103.787  39.662  1.00 28.85           C  
ATOM   1339  C   CYS A 160     -10.371 105.207  40.107  1.00 28.86           C  
ATOM   1340  O   CYS A 160     -10.698 105.434  41.271  1.00 28.79           O  
ATOM   1341  CB  CYS A 160      -8.454 103.601  39.797  1.00 28.88           C  
ATOM   1342  SG  CYS A 160      -7.878 101.844  39.704  1.00 34.10           S  
ATOM   1343  N   TRP A 161     -10.327 106.155  39.174  1.00 29.37           N  
ATOM   1344  CA  TRP A 161     -10.690 107.548  39.460  1.00 28.48           C  
ATOM   1345  C   TRP A 161     -12.158 107.582  39.913  1.00 29.50           C  
ATOM   1346  O   TRP A 161     -12.489 108.111  40.979  1.00 29.66           O  
ATOM   1347  CB  TRP A 161     -10.539 108.379  38.190  1.00 28.65           C  
ATOM   1348  CG  TRP A 161     -10.584 109.871  38.366  1.00 29.20           C  
ATOM   1349  CD1 TRP A 161     -11.242 110.578  39.343  1.00 28.92           C  
ATOM   1350  CD2 TRP A 161     -10.013 110.840  37.485  1.00 27.70           C  
ATOM   1351  CE2 TRP A 161     -10.366 112.116  37.979  1.00 29.96           C  
ATOM   1352  CE3 TRP A 161      -9.238 110.754  36.318  1.00 29.11           C  
ATOM   1353  NE1 TRP A 161     -11.115 111.928  39.113  1.00 29.66           N  
ATOM   1354  CZ2 TRP A 161      -9.967 113.298  37.347  1.00 31.69           C  
ATOM   1355  CZ3 TRP A 161      -8.842 111.930  35.686  1.00 32.49           C  
ATOM   1356  CH2 TRP A 161      -9.208 113.185  36.203  1.00 31.19           C  
ATOM   1357  N   ILE A 162     -13.026 107.015  39.078  1.00 28.45           N  
ATOM   1358  CA  ILE A 162     -14.452 106.965  39.353  1.00 29.61           C  
ATOM   1359  C   ILE A 162     -14.764 106.270  40.667  1.00 30.46           C  
ATOM   1360  O   ILE A 162     -15.635 106.711  41.415  1.00 32.83           O  
ATOM   1361  CB  ILE A 162     -15.209 106.237  38.220  1.00 30.48           C  
ATOM   1362  CG1 ILE A 162     -15.069 107.030  36.922  1.00 30.32           C  
ATOM   1363  CG2 ILE A 162     -16.686 106.078  38.584  1.00 28.71           C  
ATOM   1364  CD1 ILE A 162     -15.633 106.324  35.698  1.00 31.09           C  
ATOM   1365  N   GLU A 163     -14.047 105.192  40.962  1.00 30.15           N  
ATOM   1366  CA  GLU A 163     -14.307 104.451  42.190  1.00 31.22           C  
ATOM   1367  C   GLU A 163     -13.990 105.208  43.460  1.00 29.76           C  
ATOM   1368  O   GLU A 163     -14.531 104.890  44.517  1.00 29.09           O  
ATOM   1369  CB  GLU A 163     -13.553 103.124  42.179  1.00 32.83           C  
ATOM   1370  CG  GLU A 163     -14.014 102.231  41.052  1.00 37.91           C  
ATOM   1371  CD  GLU A 163     -13.312 100.899  41.039  1.00 42.57           C  
ATOM   1372  OE1 GLU A 163     -12.065 100.881  41.125  1.00 44.67           O  
ATOM   1373  OE2 GLU A 163     -14.010  99.876  40.935  1.00 44.18           O1-
ATOM   1374  N   GLN A 164     -13.111 106.201  43.376  1.00 30.02           N  
ATOM   1375  CA  GLN A 164     -12.792 106.979  44.568  1.00 31.88           C  
ATOM   1376  C   GLN A 164     -14.076 107.650  45.060  1.00 33.62           C  
ATOM   1377  O   GLN A 164     -14.173 108.038  46.227  1.00 35.32           O  
ATOM   1378  CB  GLN A 164     -11.727 108.037  44.266  1.00 32.21           C  
ATOM   1379  CG  GLN A 164     -10.400 107.470  43.777  1.00 32.87           C  
ATOM   1380  CD  GLN A 164      -9.269 108.471  43.890  1.00 35.86           C  
ATOM   1381  NE2 GLN A 164      -8.035 107.990  43.812  1.00 34.54           N  
ATOM   1382  OE1 GLN A 164      -9.505 109.667  44.040  1.00 37.16           O  
ATOM   1383  N   TYR A 165     -15.074 107.760  44.183  1.00 33.86           N  
ATOM   1384  CA  TYR A 165     -16.340 108.383  44.573  1.00 35.92           C  
ATOM   1385  C   TYR A 165     -17.307 107.429  45.271  1.00 36.88           C  
ATOM   1386  O   TYR A 165     -18.383 107.841  45.707  1.00 34.67           O  
ATOM   1387  CB  TYR A 165     -17.026 109.021  43.366  1.00 34.47           C  
ATOM   1388  CG  TYR A 165     -16.393 110.330  42.950  1.00 35.43           C  
ATOM   1389  CD1 TYR A 165     -15.175 110.354  42.285  1.00 33.20           C  
ATOM   1390  CD2 TYR A 165     -17.003 111.553  43.265  1.00 35.55           C  
ATOM   1391  CE1 TYR A 165     -14.566 111.562  41.940  1.00 36.49           C  
ATOM   1392  CE2 TYR A 165     -16.407 112.762  42.929  1.00 35.60           C  
ATOM   1393  CZ  TYR A 165     -15.189 112.763  42.269  1.00 36.02           C  
ATOM   1394  OH  TYR A 165     -14.583 113.956  41.953  1.00 36.64           O  
ATOM   1395  N   ASN A 166     -16.924 106.160  45.376  1.00 37.58           N  
ATOM   1396  CA  ASN A 166     -17.754 105.157  46.045  1.00 38.92           C  
ATOM   1397  C   ASN A 166     -19.202 105.255  45.563  1.00 37.20           C  
ATOM   1398  O   ASN A 166     -20.143 105.222  46.353  1.00 35.94           O  
ATOM   1399  CB  ASN A 166     -17.683 105.381  47.558  1.00 42.08           C  
ATOM   1400  CG  ASN A 166     -17.844 104.094  48.345  1.00 48.82           C  
ATOM   1401  ND2 ASN A 166     -18.778 104.092  49.292  1.00 48.04           N  
ATOM   1402  OD1 ASN A 166     -17.128 103.110  48.109  1.00 48.88           O  
ATOM   1403  N   PHE A 167     -19.360 105.361  44.252  1.00 36.00           N  
ATOM   1404  CA  PHE A 167     -20.662 105.518  43.617  1.00 37.24           C  
ATOM   1405  C   PHE A 167     -21.117 104.249  42.876  1.00 38.89           C  
ATOM   1406  O   PHE A 167     -20.431 103.764  41.975  1.00 38.76           O  
ATOM   1407  CB  PHE A 167     -20.564 106.700  42.648  1.00 37.37           C  
ATOM   1408  CG  PHE A 167     -21.835 107.025  41.937  1.00 34.99           C  
ATOM   1409  CD1 PHE A 167     -22.960 107.425  42.642  1.00 37.59           C  
ATOM   1410  CD2 PHE A 167     -21.890 106.982  40.549  1.00 36.04           C  
ATOM   1411  CE1 PHE A 167     -24.131 107.786  41.969  1.00 36.05           C  
ATOM   1412  CE2 PHE A 167     -23.049 107.339  39.868  1.00 37.58           C  
ATOM   1413  CZ  PHE A 167     -24.171 107.743  40.579  1.00 36.48           C  
ATOM   1414  N   GLY A 168     -22.280 103.725  43.261  1.00 40.42           N  
ATOM   1415  CA  GLY A 168     -22.800 102.522  42.631  1.00 41.12           C  
ATOM   1416  C   GLY A 168     -23.824 102.801  41.543  1.00 42.68           C  
ATOM   1417  O   GLY A 168     -24.459 101.876  41.035  1.00 43.76           O  
ATOM   1418  N   GLY A 169     -23.991 104.074  41.189  1.00 42.30           N  
ATOM   1419  CA  GLY A 169     -24.941 104.443  40.155  1.00 42.33           C  
ATOM   1420  C   GLY A 169     -26.239 105.010  40.692  1.00 42.74           C  
ATOM   1421  O   GLY A 169     -26.637 104.699  41.813  1.00 43.95           O  
ATOM   1422  N   PHE A 170     -26.891 105.858  39.901  1.00 42.69           N  
ATOM   1423  CA  PHE A 170     -28.167 106.448  40.303  1.00 40.85           C  
ATOM   1424  C   PHE A 170     -29.267 105.421  40.070  1.00 41.25           C  
ATOM   1425  O   PHE A 170     -29.215 104.668  39.101  1.00 40.23           O  
ATOM   1426  CB  PHE A 170     -28.510 107.684  39.458  1.00 40.49           C  
ATOM   1427  CG  PHE A 170     -27.654 108.888  39.739  1.00 40.50           C  
ATOM   1428  CD1 PHE A 170     -27.499 109.365  41.038  1.00 40.41           C  
ATOM   1429  CD2 PHE A 170     -27.034 109.570  38.697  1.00 38.80           C  
ATOM   1430  CE1 PHE A 170     -26.737 110.506  41.296  1.00 39.70           C  
ATOM   1431  CE2 PHE A 170     -26.272 110.711  38.945  1.00 41.07           C  
ATOM   1432  CZ  PHE A 170     -26.126 111.178  40.250  1.00 39.91           C  
ATOM   1433  N   PRO A 171     -30.276 105.376  40.954  1.00 41.90           N  
ATOM   1434  CA  PRO A 171     -31.358 104.406  40.749  1.00 41.96           C  
ATOM   1435  C   PRO A 171     -31.924 104.687  39.363  1.00 42.77           C  
ATOM   1436  O   PRO A 171     -32.177 105.838  39.032  1.00 43.33           O  
ATOM   1437  CB  PRO A 171     -32.348 104.755  41.858  1.00 42.92           C  
ATOM   1438  CG  PRO A 171     -31.444 105.226  42.974  1.00 42.97           C  
ATOM   1439  CD  PRO A 171     -30.442 106.101  42.227  1.00 40.39           C  
ATOM   1440  N   GLY A 172     -32.090 103.649  38.548  1.00 42.70           N  
ATOM   1441  CA  GLY A 172     -32.613 103.847  37.205  1.00 42.43           C  
ATOM   1442  C   GLY A 172     -31.536 103.956  36.137  1.00 43.94           C  
ATOM   1443  O   GLY A 172     -31.833 103.992  34.940  1.00 43.66           O  
ATOM   1444  N   SER A 173     -30.278 104.009  36.566  1.00 43.21           N  
ATOM   1445  CA  SER A 173     -29.152 104.115  35.642  1.00 42.95           C  
ATOM   1446  C   SER A 173     -28.665 102.696  35.318  1.00 42.78           C  
ATOM   1447  O   SER A 173     -27.569 102.298  35.709  1.00 41.47           O  
ATOM   1448  CB  SER A 173     -28.035 104.931  36.301  1.00 41.89           C  
ATOM   1449  OG  SER A 173     -27.007 105.228  35.383  1.00 42.30           O  
ATOM   1450  N   HIS A 174     -29.495 101.949  34.593  1.00 42.66           N  
ATOM   1451  CA  HIS A 174     -29.211 100.558  34.239  1.00 42.97           C  
ATOM   1452  C   HIS A 174     -27.889 100.300  33.529  1.00 40.90           C  
ATOM   1453  O   HIS A 174     -27.283  99.247  33.709  1.00 40.26           O  
ATOM   1454  CB  HIS A 174     -30.364  99.990  33.402  1.00 44.93           C  
ATOM   1455  CG  HIS A 174     -31.693 100.049  34.094  1.00 47.77           C  
ATOM   1456  CD2 HIS A 174     -32.943  99.775  33.653  1.00 48.99           C  
ATOM   1457  ND1 HIS A 174     -31.827 100.424  35.414  1.00 48.88           N  
ATOM   1458  CE1 HIS A 174     -33.102 100.378  35.758  1.00 49.20           C  
ATOM   1459  NE2 HIS A 174     -33.801  99.988  34.707  1.00 51.43           N  
ATOM   1460  N   ASP A 175     -27.439 101.257  32.730  1.00 40.06           N  
ATOM   1461  CA  ASP A 175     -26.192 101.095  32.003  1.00 39.86           C  
ATOM   1462  C   ASP A 175     -24.929 101.419  32.810  1.00 39.06           C  
ATOM   1463  O   ASP A 175     -23.818 101.229  32.313  1.00 39.12           O  
ATOM   1464  CB  ASP A 175     -26.214 101.950  30.732  1.00 41.60           C  
ATOM   1465  CG  ASP A 175     -26.976 101.288  29.587  1.00 45.85           C  
ATOM   1466  OD1 ASP A 175     -27.361 100.102  29.717  1.00 45.98           O  
ATOM   1467  OD2 ASP A 175     -27.180 101.952  28.547  1.00 45.19           O1-
ATOM   1468  N   TYR A 176     -25.082 101.878  34.052  1.00 37.63           N  
ATOM   1469  CA  TYR A 176     -23.904 102.238  34.849  1.00 38.14           C  
ATOM   1470  C   TYR A 176     -23.019 101.082  35.342  1.00 37.55           C  
ATOM   1471  O   TYR A 176     -21.804 101.114  35.171  1.00 37.69           O  
ATOM   1472  CB  TYR A 176     -24.305 103.096  36.061  1.00 36.69           C  
ATOM   1473  CG  TYR A 176     -23.131 103.473  36.960  1.00 36.35           C  
ATOM   1474  CD1 TYR A 176     -22.253 104.507  36.617  1.00 36.69           C  
ATOM   1475  CD2 TYR A 176     -22.883 102.772  38.136  1.00 38.02           C  
ATOM   1476  CE1 TYR A 176     -21.151 104.830  37.433  1.00 34.68           C  
ATOM   1477  CE2 TYR A 176     -21.789 103.084  38.953  1.00 37.53           C  
ATOM   1478  CZ  TYR A 176     -20.933 104.111  38.596  1.00 35.90           C  
ATOM   1479  OH  TYR A 176     -19.871 104.403  39.417  1.00 34.77           O  
ATOM   1480  N   PRO A 177     -23.616 100.050  35.958  1.00 37.71           N  
ATOM   1481  CA  PRO A 177     -22.847  98.908  36.473  1.00 36.98           C  
ATOM   1482  C   PRO A 177     -21.827  98.261  35.540  1.00 36.21           C  
ATOM   1483  O   PRO A 177     -20.664  98.091  35.907  1.00 36.33           O  
ATOM   1484  CB  PRO A 177     -23.938  97.929  36.906  1.00 36.61           C  
ATOM   1485  CG  PRO A 177     -25.026  98.856  37.367  1.00 36.42           C  
ATOM   1486  CD  PRO A 177     -25.053  99.873  36.242  1.00 37.19           C  
ATOM   1487  N   GLN A 178     -22.251  97.899  34.338  1.00 36.60           N  
ATOM   1488  CA  GLN A 178     -21.345  97.248  33.402  1.00 36.96           C  
ATOM   1489  C   GLN A 178     -20.379  98.249  32.790  1.00 35.75           C  
ATOM   1490  O   GLN A 178     -19.267  97.900  32.403  1.00 36.89           O  
ATOM   1491  CB  GLN A 178     -22.151  96.514  32.328  1.00 37.98           C  
ATOM   1492  CG  GLN A 178     -23.033  95.428  32.937  1.00 42.86           C  
ATOM   1493  CD  GLN A 178     -23.605  94.472  31.905  1.00 47.77           C  
ATOM   1494  NE2 GLN A 178     -24.898  94.176  32.019  1.00 48.84           N  
ATOM   1495  OE1 GLN A 178     -22.888  93.995  31.025  1.00 49.27           O  
ATOM   1496  N   PHE A 179     -20.812  99.500  32.705  1.00 35.24           N  
ATOM   1497  CA  PHE A 179     -19.962 100.568  32.193  1.00 34.88           C  
ATOM   1498  C   PHE A 179     -18.749 100.622  33.136  1.00 33.21           C  
ATOM   1499  O   PHE A 179     -17.603 100.603  32.694  1.00 33.12           O  
ATOM   1500  CB  PHE A 179     -20.742 101.891  32.218  1.00 36.09           C  
ATOM   1501  CG  PHE A 179     -19.883 103.114  32.392  1.00 35.39           C  
ATOM   1502  CD1 PHE A 179     -19.229 103.686  31.309  1.00 34.88           C  
ATOM   1503  CD2 PHE A 179     -19.731 103.692  33.651  1.00 36.29           C  
ATOM   1504  CE1 PHE A 179     -18.428 104.824  31.480  1.00 35.11           C  
ATOM   1505  CE2 PHE A 179     -18.937 104.824  33.835  1.00 35.24           C  
ATOM   1506  CZ  PHE A 179     -18.284 105.391  32.747  1.00 35.12           C  
ATOM   1507  N   LEU A 180     -19.011 100.654  34.441  1.00 31.95           N  
ATOM   1508  CA  LEU A 180     -17.934 100.705  35.423  1.00 32.12           C  
ATOM   1509  C   LEU A 180     -17.087  99.425  35.459  1.00 32.15           C  
ATOM   1510  O   LEU A 180     -15.860  99.496  35.523  1.00 29.40           O  
ATOM   1511  CB  LEU A 180     -18.497 100.975  36.818  1.00 31.93           C  
ATOM   1512  CG  LEU A 180     -17.489 101.054  37.965  1.00 32.89           C  
ATOM   1513  CD1 LEU A 180     -16.477 102.161  37.707  1.00 32.41           C  
ATOM   1514  CD2 LEU A 180     -18.241 101.310  39.262  1.00 31.86           C  
ATOM   1515  N   ARG A 181     -17.736  98.262  35.404  1.00 32.85           N  
ATOM   1516  CA  ARG A 181     -16.997  97.000  35.460  1.00 32.66           C  
ATOM   1517  C   ARG A 181     -16.061  96.872  34.274  1.00 31.89           C  
ATOM   1518  O   ARG A 181     -14.928  96.427  34.421  1.00 34.23           O  
ATOM   1519  CB  ARG A 181     -17.952  95.803  35.508  1.00 35.05           C  
ATOM   1520  CG  ARG A 181     -17.245  94.462  35.704  1.00 33.55           C  
ATOM   1521  CD  ARG A 181     -16.518  94.407  37.039  1.00 35.82           C  
ATOM   1522  NE  ARG A 181     -16.014  93.068  37.342  1.00 35.59           N  
ATOM   1523  CZ  ARG A 181     -14.748  92.793  37.637  1.00 38.50           C  
ATOM   1524  NH1 ARG A 181     -13.842  93.765  37.670  1.00 38.36           N1+
ATOM   1525  NH2 ARG A 181     -14.381  91.544  37.896  1.00 36.88           N  
ATOM   1526  N   ARG A 182     -16.520  97.265  33.091  1.00 34.30           N  
ATOM   1527  CA  ARG A 182     -15.643  97.199  31.935  1.00 34.48           C  
ATOM   1528  C   ARG A 182     -14.481  98.169  32.129  1.00 35.71           C  
ATOM   1529  O   ARG A 182     -13.341  97.849  31.790  1.00 35.12           O  
ATOM   1530  CB  ARG A 182     -16.402  97.523  30.644  1.00 36.52           C  
ATOM   1531  CG  ARG A 182     -17.232  96.349  30.100  1.00 36.05           C  
ATOM   1532  CD  ARG A 182     -17.837  96.645  28.720  1.00 39.95           C  
ATOM   1533  NE  ARG A 182     -19.237  97.061  28.801  1.00 44.38           N  
ATOM   1534  CZ  ARG A 182     -19.643  98.322  28.805  1.00 45.45           C  
ATOM   1535  NH1 ARG A 182     -18.755  99.306  28.723  1.00 52.33           N1+
ATOM   1536  NH2 ARG A 182     -20.932  98.605  28.905  1.00 42.07           N  
ATOM   1537  N   MET A 183     -14.763  99.348  32.683  1.00 35.36           N  
ATOM   1538  CA  MET A 183     -13.711 100.349  32.929  1.00 36.70           C  
ATOM   1539  C   MET A 183     -12.587  99.816  33.802  1.00 34.91           C  
ATOM   1540  O   MET A 183     -11.411  99.963  33.469  1.00 34.61           O  
ATOM   1541  CB  MET A 183     -14.271 101.578  33.641  1.00 37.70           C  
ATOM   1542  CG  MET A 183     -14.736 102.655  32.738  1.00 45.22           C  
ATOM   1543  SD  MET A 183     -13.449 103.564  31.874  1.00 42.34           S  
ATOM   1544  CE  MET A 183     -14.566 104.754  31.175  1.00 46.04           C  
ATOM   1545  N   ASN A 184     -12.962  99.216  34.928  1.00 33.96           N  
ATOM   1546  CA  ASN A 184     -11.986  98.684  35.882  1.00 37.23           C  
ATOM   1547  C   ASN A 184     -11.606  97.214  35.675  1.00 36.10           C  
ATOM   1548  O   ASN A 184     -10.795  96.683  36.427  1.00 36.45           O  
ATOM   1549  CB  ASN A 184     -12.504  98.851  37.321  1.00 37.52           C  
ATOM   1550  CG  ASN A 184     -13.700  97.938  37.632  1.00 44.13           C  
ATOM   1551  ND2 ASN A 184     -14.644  98.441  38.430  1.00 45.57           N  
ATOM   1552  OD1 ASN A 184     -13.763  96.793  37.174  1.00 43.87           O  
ATOM   1553  N   GLY A 185     -12.171  96.569  34.657  1.00 36.84           N  
ATOM   1554  CA  GLY A 185     -11.896  95.154  34.435  1.00 36.50           C  
ATOM   1555  C   GLY A 185     -10.608  94.691  33.771  1.00 36.25           C  
ATOM   1556  O   GLY A 185     -10.196  93.543  33.974  1.00 36.55           O  
ATOM   1557  N   LEU A 186      -9.970  95.556  32.986  1.00 33.98           N  
ATOM   1558  CA  LEU A 186      -8.744  95.187  32.278  1.00 35.53           C  
ATOM   1559  C   LEU A 186      -9.015  94.056  31.262  1.00 35.70           C  
ATOM   1560  O   LEU A 186      -8.110  93.312  30.875  1.00 36.16           O  
ATOM   1561  CB  LEU A 186      -7.658  94.762  33.283  1.00 33.57           C  
ATOM   1562  CG  LEU A 186      -7.032  95.926  34.072  1.00 32.38           C  
ATOM   1563  CD1 LEU A 186      -6.349  95.415  35.337  1.00 30.84           C  
ATOM   1564  CD2 LEU A 186      -6.053  96.670  33.168  1.00 27.04           C  
ATOM   1565  N   GLY A 187     -10.267  93.963  30.823  1.00 35.04           N  
ATOM   1566  CA  GLY A 187     -10.676  92.941  29.872  1.00 34.35           C  
ATOM   1567  C   GLY A 187      -9.861  92.834  28.598  1.00 34.58           C  
ATOM   1568  O   GLY A 187      -9.417  91.739  28.231  1.00 34.24           O  
ATOM   1569  N   HIS A 188      -9.662  93.953  27.914  1.00 32.17           N  
ATOM   1570  CA  HIS A 188      -8.895  93.943  26.679  1.00 32.82           C  
ATOM   1571  C   HIS A 188      -7.404  93.785  26.926  1.00 33.65           C  
ATOM   1572  O   HIS A 188      -6.661  93.362  26.038  1.00 34.30           O  
ATOM   1573  CB  HIS A 188      -9.181  95.207  25.862  1.00 31.45           C  
ATOM   1574  CG  HIS A 188     -10.619  95.341  25.462  1.00 34.26           C  
ATOM   1575  CD2 HIS A 188     -11.718  94.651  25.853  1.00 31.01           C  
ATOM   1576  ND1 HIS A 188     -11.060  96.276  24.552  1.00 31.08           N  
ATOM   1577  CE1 HIS A 188     -12.367  96.157  24.397  1.00 30.89           C  
ATOM   1578  NE2 HIS A 188     -12.791  95.177  25.176  1.00 33.67           N  
ATOM   1579  N   CYS A 189      -6.956  94.124  28.127  1.00 31.57           N  
ATOM   1580  CA  CYS A 189      -5.539  93.958  28.448  1.00 32.72           C  
ATOM   1581  C   CYS A 189      -5.310  92.442  28.594  1.00 32.40           C  
ATOM   1582  O   CYS A 189      -4.373  91.877  28.035  1.00 34.32           O  
ATOM   1583  CB  CYS A 189      -5.205  94.654  29.770  1.00 30.48           C  
ATOM   1584  SG  CYS A 189      -3.450  94.777  30.119  1.00 35.96           S  
ATOM   1585  N   VAL A 190      -6.178  91.807  29.369  1.00 33.65           N  
ATOM   1586  CA  VAL A 190      -6.115  90.367  29.596  1.00 36.17           C  
ATOM   1587  C   VAL A 190      -6.291  89.646  28.257  1.00 37.56           C  
ATOM   1588  O   VAL A 190      -5.422  88.880  27.826  1.00 39.24           O  
ATOM   1589  CB  VAL A 190      -7.234  89.920  30.566  1.00 33.67           C  
ATOM   1590  CG1 VAL A 190      -7.400  88.403  30.523  1.00 35.99           C  
ATOM   1591  CG2 VAL A 190      -6.896  90.370  31.989  1.00 33.82           C  
ATOM   1592  N   GLY A 191      -7.411  89.929  27.602  1.00 35.41           N  
ATOM   1593  CA  GLY A 191      -7.724  89.310  26.329  1.00 35.48           C  
ATOM   1594  C   GLY A 191      -6.624  89.348  25.294  1.00 36.20           C  
ATOM   1595  O   GLY A 191      -6.322  88.338  24.659  1.00 35.79           O  
ATOM   1596  N   ALA A 192      -6.011  90.508  25.117  1.00 34.79           N  
ATOM   1597  CA  ALA A 192      -4.959  90.633  24.126  1.00 33.64           C  
ATOM   1598  C   ALA A 192      -3.598  90.116  24.607  1.00 34.22           C  
ATOM   1599  O   ALA A 192      -2.754  89.729  23.789  1.00 34.43           O  
ATOM   1600  CB  ALA A 192      -4.852  92.082  23.678  1.00 32.05           C  
ATOM   1601  N   SER A 193      -3.380  90.086  25.921  1.00 33.98           N  
ATOM   1602  CA  SER A 193      -2.092  89.622  26.444  1.00 34.59           C  
ATOM   1603  C   SER A 193      -1.932  88.100  26.406  1.00 35.41           C  
ATOM   1604  O   SER A 193      -0.906  87.572  26.825  1.00 35.66           O  
ATOM   1605  CB  SER A 193      -1.863  90.129  27.873  1.00 31.31           C  
ATOM   1606  OG  SER A 193      -2.815  89.608  28.778  1.00 32.79           O  
ATOM   1607  N   LEU A 194      -2.949  87.406  25.906  1.00 36.22           N  
ATOM   1608  CA  LEU A 194      -2.906  85.951  25.786  1.00 38.70           C  
ATOM   1609  C   LEU A 194      -2.223  85.535  24.484  1.00 39.84           C  
ATOM   1610  O   LEU A 194      -2.010  84.341  24.247  1.00 41.43           O  
ATOM   1611  CB  LEU A 194      -4.324  85.370  25.789  1.00 36.29           C  
ATOM   1612  CG  LEU A 194      -5.136  85.478  27.077  1.00 39.10           C  
ATOM   1613  CD1 LEU A 194      -6.570  85.009  26.840  1.00 38.25           C  
ATOM   1614  CD2 LEU A 194      -4.460  84.646  28.157  1.00 39.27           C  
ATOM   1615  N   TRP A 195      -1.856  86.508  23.650  1.00 39.51           N  
ATOM   1616  CA  TRP A 195      -1.263  86.179  22.357  1.00 38.28           C  
ATOM   1617  C   TRP A 195       0.113  86.738  22.023  1.00 38.40           C  
ATOM   1618  O   TRP A 195       0.237  87.597  21.156  1.00 37.44           O  
ATOM   1619  CB  TRP A 195      -2.246  86.577  21.250  1.00 38.59           C  
ATOM   1620  CG  TRP A 195      -3.669  86.304  21.625  1.00 37.49           C  
ATOM   1621  CD1 TRP A 195      -4.586  87.212  22.073  1.00 37.85           C  
ATOM   1622  CD2 TRP A 195      -4.309  85.022  21.695  1.00 38.72           C  
ATOM   1623  CE2 TRP A 195      -5.612  85.230  22.205  1.00 36.82           C  
ATOM   1624  CE3 TRP A 195      -3.905  83.715  21.383  1.00 37.06           C  
ATOM   1625  NE1 TRP A 195      -5.757  86.573  22.427  1.00 37.42           N  
ATOM   1626  CZ2 TRP A 195      -6.517  84.178  22.411  1.00 37.39           C  
ATOM   1627  CZ3 TRP A 195      -4.802  82.672  21.588  1.00 37.13           C  
ATOM   1628  CH2 TRP A 195      -6.095  82.909  22.098  1.00 37.85           C  
ATOM   1629  N   PRO A 196       1.176  86.235  22.679  1.00 38.98           N  
ATOM   1630  CA  PRO A 196       2.518  86.748  22.379  1.00 40.11           C  
ATOM   1631  C   PRO A 196       2.816  86.545  20.890  1.00 42.78           C  
ATOM   1632  O   PRO A 196       2.423  85.528  20.310  1.00 40.69           O  
ATOM   1633  CB  PRO A 196       3.428  85.896  23.264  1.00 38.93           C  
ATOM   1634  CG  PRO A 196       2.529  85.451  24.368  1.00 40.74           C  
ATOM   1635  CD  PRO A 196       1.240  85.144  23.664  1.00 39.95           C  
ATOM   1636  N   LYS A 197       3.502  87.502  20.275  1.00 44.43           N  
ATOM   1637  CA  LYS A 197       3.813  87.405  18.854  1.00 48.38           C  
ATOM   1638  C   LYS A 197       4.796  86.268  18.582  1.00 50.90           C  
ATOM   1639  O   LYS A 197       4.899  85.768  17.459  1.00 50.24           O  
ATOM   1640  CB  LYS A 197       4.392  88.726  18.344  1.00 48.54           C  
ATOM   1641  CG  LYS A 197       5.708  89.117  18.979  1.00 49.44           C  
ATOM   1642  CD  LYS A 197       6.202  90.447  18.438  1.00 51.83           C  
ATOM   1643  CE  LYS A 197       7.550  90.799  19.044  1.00 52.61           C  
ATOM   1644  NZ  LYS A 197       8.037  92.112  18.562  1.00 55.80           N1+
ATOM   1645  N   GLU A 198       5.515  85.865  19.618  1.00 51.77           N  
ATOM   1646  CA  GLU A 198       6.479  84.787  19.490  1.00 54.20           C  
ATOM   1647  C   GLU A 198       5.745  83.460  19.272  1.00 53.42           C  
ATOM   1648  O   GLU A 198       6.311  82.521  18.725  1.00 54.31           O  
ATOM   1649  CB  GLU A 198       7.335  84.730  20.754  1.00 57.16           C  
ATOM   1650  CG  GLU A 198       8.569  83.862  20.680  1.00 62.91           C  
ATOM   1651  CD  GLU A 198       9.401  83.964  21.951  1.00 67.86           C  
ATOM   1652  OE1 GLU A 198       8.870  83.642  23.041  1.00 69.42           O  
ATOM   1653  OE2 GLU A 198      10.581  84.373  21.864  1.00 70.92           O1-
ATOM   1654  N   GLN A 199       4.482  83.388  19.690  1.00 52.17           N  
ATOM   1655  CA  GLN A 199       3.699  82.163  19.532  1.00 52.20           C  
ATOM   1656  C   GLN A 199       2.518  82.271  18.575  1.00 51.11           C  
ATOM   1657  O   GLN A 199       2.010  81.253  18.097  1.00 48.56           O  
ATOM   1658  CB  GLN A 199       3.163  81.669  20.882  1.00 53.47           C  
ATOM   1659  CG  GLN A 199       4.186  80.997  21.777  1.00 57.68           C  
ATOM   1660  CD  GLN A 199       4.864  81.966  22.713  1.00 60.48           C  
ATOM   1661  NE2 GLN A 199       6.179  82.100  22.577  1.00 61.43           N  
ATOM   1662  OE1 GLN A 199       4.212  82.592  23.554  1.00 62.37           O  
ATOM   1663  N   PHE A 200       2.066  83.490  18.304  1.00 48.66           N  
ATOM   1664  CA  PHE A 200       0.925  83.666  17.416  1.00 48.40           C  
ATOM   1665  C   PHE A 200       1.129  84.797  16.423  1.00 49.29           C  
ATOM   1666  O   PHE A 200       1.740  85.815  16.749  1.00 48.24           O  
ATOM   1667  CB  PHE A 200      -0.347  83.958  18.214  1.00 46.50           C  
ATOM   1668  CG  PHE A 200      -0.683  82.923  19.248  1.00 45.67           C  
ATOM   1669  CD1 PHE A 200      -0.051  82.928  20.490  1.00 46.40           C  
ATOM   1670  CD2 PHE A 200      -1.662  81.969  18.997  1.00 42.71           C  
ATOM   1671  CE1 PHE A 200      -0.397  81.997  21.472  1.00 45.61           C  
ATOM   1672  CE2 PHE A 200      -2.015  81.035  19.969  1.00 44.41           C  
ATOM   1673  CZ  PHE A 200      -1.383  81.048  21.211  1.00 44.53           C  
ATOM   1674  N   ASN A 201       0.606  84.611  15.213  1.00 49.68           N  
ATOM   1675  CA  ASN A 201       0.709  85.627  14.174  1.00 50.59           C  
ATOM   1676  C   ASN A 201      -0.546  86.472  14.242  1.00 49.95           C  
ATOM   1677  O   ASN A 201      -1.610  86.081  13.759  1.00 51.24           O  
ATOM   1678  CB  ASN A 201       0.829  85.002  12.782  1.00 51.20           C  
ATOM   1679  CG  ASN A 201       0.970  86.054  11.694  1.00 53.20           C  
ATOM   1680  ND2 ASN A 201       2.031  85.953  10.903  1.00 53.20           N  
ATOM   1681  OD1 ASN A 201       0.134  86.953  11.573  1.00 51.89           O  
ATOM   1682  N   GLU A 202      -0.398  87.636  14.854  1.00 48.72           N  
ATOM   1683  CA  GLU A 202      -1.479  88.587  15.052  1.00 49.77           C  
ATOM   1684  C   GLU A 202      -2.333  88.821  13.812  1.00 49.07           C  
ATOM   1685  O   GLU A 202      -3.556  88.858  13.890  1.00 49.96           O  
ATOM   1686  CB  GLU A 202      -0.879  89.906  15.521  1.00 48.17           C  
ATOM   1687  CG  GLU A 202      -1.860  90.869  16.082  1.00 49.55           C  
ATOM   1688  CD  GLU A 202      -1.162  91.985  16.817  1.00 46.88           C  
ATOM   1689  OE1 GLU A 202      -0.556  92.856  16.155  1.00 43.72           O  
ATOM   1690  OE2 GLU A 202      -1.209  91.965  18.063  1.00 46.84           O1-
ATOM   1691  N   ARG A 203      -1.687  88.987  12.668  1.00 49.69           N  
ATOM   1692  CA  ARG A 203      -2.418  89.224  11.432  1.00 49.91           C  
ATOM   1693  C   ARG A 203      -3.181  87.989  10.970  1.00 49.24           C  
ATOM   1694  O   ARG A 203      -4.356  88.084  10.611  1.00 48.73           O  
ATOM   1695  CB  ARG A 203      -1.455  89.692  10.347  1.00 52.57           C  
ATOM   1696  CG  ARG A 203      -0.793  91.013  10.676  1.00 56.27           C  
ATOM   1697  CD  ARG A 203       0.692  90.961  10.374  1.00 61.84           C  
ATOM   1698  NE  ARG A 203       1.092  91.990   9.420  1.00 65.26           N  
ATOM   1699  CZ  ARG A 203       2.328  92.132   8.954  1.00 66.41           C  
ATOM   1700  NH1 ARG A 203       3.290  91.307   9.357  1.00 67.58           N1+
ATOM   1701  NH2 ARG A 203       2.600  93.095   8.082  1.00 67.37           N  
ATOM   1702  N   SER A 204      -2.525  86.831  10.996  1.00 47.19           N  
ATOM   1703  CA  SER A 204      -3.169  85.590  10.565  1.00 45.53           C  
ATOM   1704  C   SER A 204      -4.355  85.236  11.440  1.00 44.85           C  
ATOM   1705  O   SER A 204      -5.370  84.739  10.955  1.00 43.97           O  
ATOM   1706  CB  SER A 204      -2.180  84.418  10.601  1.00 46.33           C  
ATOM   1707  OG  SER A 204      -1.091  84.629   9.728  1.00 47.45           O  
ATOM   1708  N   LEU A 205      -4.224  85.485  12.738  1.00 43.51           N  
ATOM   1709  CA  LEU A 205      -5.292  85.157  13.668  1.00 43.55           C  
ATOM   1710  C   LEU A 205      -6.080  86.377  14.164  1.00 43.18           C  
ATOM   1711  O   LEU A 205      -6.705  86.332  15.225  1.00 42.85           O  
ATOM   1712  CB  LEU A 205      -4.699  84.387  14.850  1.00 44.01           C  
ATOM   1713  CG  LEU A 205      -3.989  83.088  14.440  1.00 44.55           C  
ATOM   1714  CD1 LEU A 205      -3.127  82.567  15.581  1.00 43.03           C  
ATOM   1715  CD2 LEU A 205      -5.037  82.061  14.022  1.00 41.62           C  
ATOM   1716  N   PHE A 206      -6.071  87.452  13.382  1.00 44.11           N  
ATOM   1717  CA  PHE A 206      -6.780  88.678  13.760  1.00 43.71           C  
ATOM   1718  C   PHE A 206      -8.209  88.390  14.201  1.00 43.50           C  
ATOM   1719  O   PHE A 206      -8.655  88.876  15.240  1.00 42.54           O  
ATOM   1720  CB  PHE A 206      -6.816  89.672  12.591  1.00 42.92           C  
ATOM   1721  CG  PHE A 206      -7.265  91.056  12.988  1.00 42.47           C  
ATOM   1722  CD1 PHE A 206      -6.333  92.033  13.345  1.00 41.89           C  
ATOM   1723  CD2 PHE A 206      -8.621  91.372  13.050  1.00 41.08           C  
ATOM   1724  CE1 PHE A 206      -6.751  93.309  13.763  1.00 40.83           C  
ATOM   1725  CE2 PHE A 206      -9.049  92.642  13.467  1.00 41.25           C  
ATOM   1726  CZ  PHE A 206      -8.111  93.610  13.824  1.00 39.97           C  
ATOM   1727  N   LEU A 207      -8.930  87.597  13.415  1.00 43.48           N  
ATOM   1728  CA  LEU A 207     -10.316  87.277  13.743  1.00 43.08           C  
ATOM   1729  C   LEU A 207     -10.435  86.471  15.023  1.00 43.32           C  
ATOM   1730  O   LEU A 207     -11.330  86.708  15.840  1.00 42.44           O  
ATOM   1731  CB  LEU A 207     -10.972  86.510  12.597  1.00 46.01           C  
ATOM   1732  CG  LEU A 207     -10.927  87.181  11.225  1.00 47.80           C  
ATOM   1733  CD1 LEU A 207     -11.731  86.343  10.234  1.00 48.50           C  
ATOM   1734  CD2 LEU A 207     -11.487  88.588  11.312  1.00 49.37           C  
ATOM   1735  N   GLU A 208      -9.535  85.510  15.200  1.00 43.05           N  
ATOM   1736  CA  GLU A 208      -9.561  84.684  16.400  1.00 42.20           C  
ATOM   1737  C   GLU A 208      -9.240  85.548  17.619  1.00 38.84           C  
ATOM   1738  O   GLU A 208      -9.911  85.475  18.648  1.00 36.91           O  
ATOM   1739  CB  GLU A 208      -8.528  83.550  16.310  1.00 42.37           C  
ATOM   1740  CG  GLU A 208      -8.885  82.381  15.384  1.00 45.93           C  
ATOM   1741  CD  GLU A 208      -8.868  82.734  13.908  1.00 47.90           C  
ATOM   1742  OE1 GLU A 208      -8.082  83.624  13.499  1.00 48.06           O  
ATOM   1743  OE2 GLU A 208      -9.634  82.097  13.148  1.00 50.92           O1-
ATOM   1744  N   ILE A 209      -8.204  86.363  17.482  1.00 38.43           N  
ATOM   1745  CA  ILE A 209      -7.754  87.228  18.563  1.00 39.91           C  
ATOM   1746  C   ILE A 209      -8.783  88.296  18.930  1.00 40.12           C  
ATOM   1747  O   ILE A 209      -9.111  88.467  20.106  1.00 40.37           O  
ATOM   1748  CB  ILE A 209      -6.401  87.871  18.199  1.00 38.72           C  
ATOM   1749  CG1 ILE A 209      -5.324  86.781  18.191  1.00 39.49           C  
ATOM   1750  CG2 ILE A 209      -6.045  88.970  19.195  1.00 37.20           C  
ATOM   1751  CD1 ILE A 209      -3.943  87.249  17.766  1.00 38.15           C  
ATOM   1752  N   THR A 210      -9.304  89.000  17.930  1.00 40.51           N  
ATOM   1753  CA  THR A 210     -10.304  90.026  18.191  1.00 39.82           C  
ATOM   1754  C   THR A 210     -11.510  89.408  18.884  1.00 40.73           C  
ATOM   1755  O   THR A 210     -12.070  89.997  19.815  1.00 40.27           O  
ATOM   1756  CB  THR A 210     -10.759  90.715  16.887  1.00 39.12           C  
ATOM   1757  CG2 THR A 210     -11.835  91.763  17.176  1.00 38.05           C  
ATOM   1758  OG1 THR A 210      -9.633  91.361  16.277  1.00 35.12           O  
ATOM   1759  N   SER A 211     -11.902  88.211  18.449  1.00 40.66           N  
ATOM   1760  CA  SER A 211     -13.056  87.533  19.047  1.00 39.50           C  
ATOM   1761  C   SER A 211     -12.768  87.100  20.483  1.00 38.39           C  
ATOM   1762  O   SER A 211     -13.648  87.130  21.339  1.00 37.79           O  
ATOM   1763  CB  SER A 211     -13.452  86.300  18.215  1.00 42.61           C  
ATOM   1764  OG  SER A 211     -13.783  86.651  16.879  1.00 41.81           O  
ATOM   1765  N   ALA A 212     -11.532  86.688  20.740  1.00 38.74           N  
ATOM   1766  CA  ALA A 212     -11.143  86.250  22.079  1.00 38.48           C  
ATOM   1767  C   ALA A 212     -11.215  87.430  23.050  1.00 37.07           C  
ATOM   1768  O   ALA A 212     -11.680  87.297  24.183  1.00 37.57           O  
ATOM   1769  CB  ALA A 212      -9.737  85.688  22.046  1.00 36.76           C  
ATOM   1770  N   ILE A 213     -10.758  88.587  22.589  1.00 37.25           N  
ATOM   1771  CA  ILE A 213     -10.777  89.793  23.408  1.00 37.69           C  
ATOM   1772  C   ILE A 213     -12.207  90.122  23.791  1.00 37.21           C  
ATOM   1773  O   ILE A 213     -12.509  90.335  24.965  1.00 38.37           O  
ATOM   1774  CB  ILE A 213     -10.156  90.973  22.654  1.00 35.07           C  
ATOM   1775  CG1 ILE A 213      -8.660  90.722  22.490  1.00 34.52           C  
ATOM   1776  CG2 ILE A 213     -10.389  92.277  23.423  1.00 38.35           C  
ATOM   1777  CD1 ILE A 213      -7.969  91.677  21.559  1.00 33.69           C  
ATOM   1778  N   ALA A 214     -13.090  90.123  22.797  1.00 38.34           N  
ATOM   1779  CA  ALA A 214     -14.500  90.424  23.010  1.00 36.20           C  
ATOM   1780  C   ALA A 214     -15.175  89.461  23.979  1.00 38.46           C  
ATOM   1781  O   ALA A 214     -15.905  89.879  24.886  1.00 39.42           O  
ATOM   1782  CB  ALA A 214     -15.236  90.417  21.674  1.00 35.72           C  
ATOM   1783  N   GLN A 215     -14.943  88.167  23.798  1.00 37.34           N  
ATOM   1784  CA  GLN A 215     -15.573  87.198  24.675  1.00 36.63           C  
ATOM   1785  C   GLN A 215     -14.859  87.054  26.019  1.00 35.05           C  
ATOM   1786  O   GLN A 215     -15.507  86.947  27.055  1.00 36.16           O  
ATOM   1787  CB  GLN A 215     -15.695  85.837  23.957  1.00 39.38           C  
ATOM   1788  CG  GLN A 215     -16.598  85.892  22.716  1.00 40.91           C  
ATOM   1789  CD  GLN A 215     -16.835  84.534  22.057  1.00 44.29           C  
ATOM   1790  NE2 GLN A 215     -16.473  84.427  20.781  1.00 42.28           N  
ATOM   1791  OE1 GLN A 215     -17.348  83.600  22.684  1.00 43.01           O  
ATOM   1792  N   MET A 216     -13.531  87.084  26.019  1.00 34.81           N  
ATOM   1793  CA  MET A 216     -12.805  86.934  27.278  1.00 35.56           C  
ATOM   1794  C   MET A 216     -12.992  88.121  28.221  1.00 35.73           C  
ATOM   1795  O   MET A 216     -12.921  87.960  29.438  1.00 34.51           O  
ATOM   1796  CB  MET A 216     -11.315  86.709  27.019  1.00 35.43           C  
ATOM   1797  CG  MET A 216     -10.561  86.212  28.246  1.00 39.31           C  
ATOM   1798  SD  MET A 216     -11.315  84.718  28.943  1.00 44.64           S  
ATOM   1799  CE  MET A 216     -10.607  83.472  27.830  1.00 43.99           C  
ATOM   1800  N   GLU A 217     -13.224  89.309  27.666  1.00 37.11           N  
ATOM   1801  CA  GLU A 217     -13.428  90.486  28.507  1.00 38.19           C  
ATOM   1802  C   GLU A 217     -14.550  90.208  29.493  1.00 37.27           C  
ATOM   1803  O   GLU A 217     -14.366  90.339  30.701  1.00 38.43           O  
ATOM   1804  CB  GLU A 217     -13.780  91.724  27.662  1.00 37.33           C  
ATOM   1805  CG  GLU A 217     -14.540  92.801  28.439  1.00 37.46           C  
ATOM   1806  CD  GLU A 217     -14.617  94.140  27.704  1.00 37.53           C  
ATOM   1807  OE1 GLU A 217     -14.993  94.167  26.508  1.00 36.65           O  
ATOM   1808  OE2 GLU A 217     -14.299  95.169  28.333  1.00 36.78           O1-
ATOM   1809  N   ASN A 218     -15.713  89.814  28.984  1.00 37.87           N  
ATOM   1810  CA  ASN A 218     -16.849  89.543  29.860  1.00 37.18           C  
ATOM   1811  C   ASN A 218     -16.709  88.291  30.707  1.00 38.20           C  
ATOM   1812  O   ASN A 218     -17.065  88.303  31.887  1.00 37.28           O  
ATOM   1813  CB  ASN A 218     -18.144  89.468  29.057  1.00 38.00           C  
ATOM   1814  CG  ASN A 218     -18.461  90.774  28.351  1.00 40.98           C  
ATOM   1815  ND2 ASN A 218     -19.142  90.689  27.219  1.00 39.71           N  
ATOM   1816  OD1 ASN A 218     -18.099  91.849  28.828  1.00 39.53           O  
ATOM   1817  N   TRP A 219     -16.196  87.211  30.123  1.00 38.22           N  
ATOM   1818  CA  TRP A 219     -16.044  85.974  30.885  1.00 38.54           C  
ATOM   1819  C   TRP A 219     -15.121  86.198  32.082  1.00 36.02           C  
ATOM   1820  O   TRP A 219     -15.445  85.846  33.215  1.00 36.54           O  
ATOM   1821  CB  TRP A 219     -15.464  84.855  30.008  1.00 38.08           C  
ATOM   1822  CG  TRP A 219     -15.458  83.519  30.694  1.00 39.21           C  
ATOM   1823  CD1 TRP A 219     -16.455  82.580  30.677  1.00 40.70           C  
ATOM   1824  CD2 TRP A 219     -14.419  82.985  31.524  1.00 39.75           C  
ATOM   1825  CE2 TRP A 219     -14.854  81.714  31.973  1.00 40.58           C  
ATOM   1826  CE3 TRP A 219     -13.162  83.456  31.934  1.00 38.27           C  
ATOM   1827  NE1 TRP A 219     -16.097  81.493  31.441  1.00 41.17           N  
ATOM   1828  CZ2 TRP A 219     -14.073  80.907  32.815  1.00 39.11           C  
ATOM   1829  CZ3 TRP A 219     -12.385  82.655  32.771  1.00 39.79           C  
ATOM   1830  CH2 TRP A 219     -12.847  81.393  33.201  1.00 40.91           C  
ATOM   1831  N   MET A 220     -13.970  86.799  31.826  1.00 37.31           N  
ATOM   1832  CA  MET A 220     -13.012  87.035  32.892  1.00 37.61           C  
ATOM   1833  C   MET A 220     -13.555  87.912  34.027  1.00 37.88           C  
ATOM   1834  O   MET A 220     -13.504  87.503  35.192  1.00 37.12           O  
ATOM   1835  CB  MET A 220     -11.724  87.611  32.293  1.00 39.28           C  
ATOM   1836  CG  MET A 220     -10.595  87.830  33.285  1.00 40.38           C  
ATOM   1837  SD  MET A 220     -10.683  89.482  34.005  1.00 42.05           S  
ATOM   1838  CE  MET A 220     -10.462  90.478  32.514  1.00 36.00           C  
ATOM   1839  N   VAL A 221     -14.104  89.090  33.717  1.00 37.18           N  
ATOM   1840  CA  VAL A 221     -14.620  89.945  34.793  1.00 35.57           C  
ATOM   1841  C   VAL A 221     -15.781  89.303  35.550  1.00 35.96           C  
ATOM   1842  O   VAL A 221     -15.850  89.405  36.776  1.00 34.41           O  
ATOM   1843  CB  VAL A 221     -15.082  91.357  34.295  1.00 34.36           C  
ATOM   1844  CG1 VAL A 221     -13.911  92.101  33.654  1.00 30.50           C  
ATOM   1845  CG2 VAL A 221     -16.242  91.224  33.326  1.00 36.12           C  
ATOM   1846  N   TRP A 222     -16.688  88.635  34.835  1.00 35.77           N  
ATOM   1847  CA  TRP A 222     -17.827  87.997  35.497  1.00 37.52           C  
ATOM   1848  C   TRP A 222     -17.453  86.792  36.366  1.00 37.62           C  
ATOM   1849  O   TRP A 222     -18.087  86.538  37.393  1.00 38.42           O  
ATOM   1850  CB  TRP A 222     -18.888  87.575  34.478  1.00 39.42           C  
ATOM   1851  CG  TRP A 222     -19.614  88.716  33.853  1.00 39.51           C  
ATOM   1852  CD1 TRP A 222     -19.892  89.926  34.422  1.00 41.30           C  
ATOM   1853  CD2 TRP A 222     -20.222  88.732  32.558  1.00 41.42           C  
ATOM   1854  CE2 TRP A 222     -20.859  89.985  32.409  1.00 41.97           C  
ATOM   1855  CE3 TRP A 222     -20.295  87.807  31.509  1.00 41.78           C  
ATOM   1856  NE1 TRP A 222     -20.643  90.696  33.561  1.00 39.04           N  
ATOM   1857  CZ2 TRP A 222     -21.562  90.337  31.250  1.00 42.05           C  
ATOM   1858  CZ3 TRP A 222     -20.996  88.158  30.353  1.00 42.46           C  
ATOM   1859  CH2 TRP A 222     -21.620  89.414  30.236  1.00 43.97           C  
ATOM   1860  N   VAL A 223     -16.439  86.039  35.960  1.00 39.19           N  
ATOM   1861  CA  VAL A 223     -16.034  84.897  36.767  1.00 39.65           C  
ATOM   1862  C   VAL A 223     -15.353  85.422  38.027  1.00 39.66           C  
ATOM   1863  O   VAL A 223     -15.493  84.841  39.104  1.00 39.22           O  
ATOM   1864  CB  VAL A 223     -15.079  83.962  35.994  1.00 40.40           C  
ATOM   1865  CG1 VAL A 223     -14.466  82.933  36.945  1.00 39.07           C  
ATOM   1866  CG2 VAL A 223     -15.856  83.245  34.890  1.00 40.17           C  
ATOM   1867  N   ASN A 224     -14.613  86.522  37.896  1.00 39.09           N  
ATOM   1868  CA  ASN A 224     -13.962  87.113  39.063  1.00 39.01           C  
ATOM   1869  C   ASN A 224     -15.078  87.592  39.996  1.00 37.92           C  
ATOM   1870  O   ASN A 224     -15.046  87.329  41.195  1.00 39.82           O  
ATOM   1871  CB  ASN A 224     -13.055  88.282  38.650  1.00 38.38           C  
ATOM   1872  CG  ASN A 224     -12.375  88.953  39.844  1.00 40.51           C  
ATOM   1873  ND2 ASN A 224     -11.672  88.169  40.658  1.00 37.36           N  
ATOM   1874  OD1 ASN A 224     -12.483  90.162  40.022  1.00 41.30           O  
ATOM   1875  N   ASP A 225     -16.082  88.265  39.441  1.00 37.83           N  
ATOM   1876  CA  ASP A 225     -17.211  88.736  40.246  1.00 37.92           C  
ATOM   1877  C   ASP A 225     -17.930  87.577  40.954  1.00 38.01           C  
ATOM   1878  O   ASP A 225     -18.212  87.642  42.152  1.00 36.16           O  
ATOM   1879  CB  ASP A 225     -18.229  89.496  39.377  1.00 36.47           C  
ATOM   1880  CG  ASP A 225     -17.787  90.924  39.057  1.00 39.44           C  
ATOM   1881  OD1 ASP A 225     -17.469  91.675  40.004  1.00 36.17           O  
ATOM   1882  OD2 ASP A 225     -17.770  91.297  37.865  1.00 39.01           O1-
ATOM   1883  N   LEU A 226     -18.229  86.514  40.214  1.00 38.86           N  
ATOM   1884  CA  LEU A 226     -18.925  85.377  40.807  1.00 39.34           C  
ATOM   1885  C   LEU A 226     -18.129  84.721  41.925  1.00 39.34           C  
ATOM   1886  O   LEU A 226     -18.643  84.534  43.023  1.00 39.90           O  
ATOM   1887  CB  LEU A 226     -19.255  84.338  39.735  1.00 42.10           C  
ATOM   1888  CG  LEU A 226     -20.105  83.140  40.180  1.00 44.41           C  
ATOM   1889  CD1 LEU A 226     -21.401  83.617  40.839  1.00 42.52           C  
ATOM   1890  CD2 LEU A 226     -20.410  82.277  38.957  1.00 44.89           C  
ATOM   1891  N   MET A 227     -16.875  84.382  41.645  1.00 40.81           N  
ATOM   1892  CA  MET A 227     -16.003  83.723  42.624  1.00 43.11           C  
ATOM   1893  C   MET A 227     -15.698  84.593  43.837  1.00 44.01           C  
ATOM   1894  O   MET A 227     -15.436  84.080  44.927  1.00 46.55           O  
ATOM   1895  CB  MET A 227     -14.686  83.333  41.962  1.00 45.76           C  
ATOM   1896  CG  MET A 227     -14.857  82.580  40.669  1.00 49.83           C  
ATOM   1897  SD  MET A 227     -14.895  80.817  40.904  1.00 56.55           S  
ATOM   1898  CE  MET A 227     -13.442  80.366  39.946  1.00 48.68           C  
ATOM   1899  N   SER A 228     -15.718  85.908  43.638  1.00 42.55           N  
ATOM   1900  CA  SER A 228     -15.447  86.856  44.715  1.00 40.98           C  
ATOM   1901  C   SER A 228     -16.704  87.143  45.522  1.00 41.18           C  
ATOM   1902  O   SER A 228     -16.639  87.779  46.574  1.00 41.01           O  
ATOM   1903  CB  SER A 228     -14.910  88.171  44.146  1.00 38.81           C  
ATOM   1904  OG  SER A 228     -13.695  87.964  43.456  1.00 38.78           O  
ATOM   1905  N   PHE A 229     -17.847  86.670  45.035  1.00 40.02           N  
ATOM   1906  CA  PHE A 229     -19.103  86.907  45.727  1.00 40.71           C  
ATOM   1907  C   PHE A 229     -19.102  86.421  47.176  1.00 40.88           C  
ATOM   1908  O   PHE A 229     -19.768  87.002  48.033  1.00 40.78           O  
ATOM   1909  CB  PHE A 229     -20.260  86.255  44.970  1.00 41.41           C  
ATOM   1910  CG  PHE A 229     -21.611  86.566  45.555  1.00 43.18           C  
ATOM   1911  CD1 PHE A 229     -22.136  87.851  45.479  1.00 40.85           C  
ATOM   1912  CD2 PHE A 229     -22.344  85.583  46.215  1.00 43.45           C  
ATOM   1913  CE1 PHE A 229     -23.366  88.156  46.052  1.00 43.29           C  
ATOM   1914  CE2 PHE A 229     -23.582  85.877  46.795  1.00 43.09           C  
ATOM   1915  CZ  PHE A 229     -24.093  87.163  46.715  1.00 43.37           C  
ATOM   1916  N   TYR A 230     -18.363  85.359  47.461  1.00 41.36           N  
ATOM   1917  CA  TYR A 230     -18.334  84.846  48.823  1.00 43.34           C  
ATOM   1918  C   TYR A 230     -17.549  85.752  49.772  1.00 44.22           C  
ATOM   1919  O   TYR A 230     -18.023  86.072  50.861  1.00 43.25           O  
ATOM   1920  CB  TYR A 230     -17.734  83.438  48.864  1.00 44.72           C  
ATOM   1921  CG  TYR A 230     -17.584  82.905  50.273  1.00 46.38           C  
ATOM   1922  CD1 TYR A 230     -18.704  82.583  51.042  1.00 47.07           C  
ATOM   1923  CD2 TYR A 230     -16.323  82.771  50.857  1.00 45.79           C  
ATOM   1924  CE1 TYR A 230     -18.570  82.142  52.367  1.00 47.69           C  
ATOM   1925  CE2 TYR A 230     -16.176  82.332  52.178  1.00 46.21           C  
ATOM   1926  CZ  TYR A 230     -17.303  82.021  52.925  1.00 47.63           C  
ATOM   1927  OH  TYR A 230     -17.161  81.597  54.229  1.00 48.65           O  
ATOM   1928  N   LYS A 231     -16.354  86.167  49.357  1.00 44.06           N  
ATOM   1929  CA  LYS A 231     -15.520  87.016  50.203  1.00 46.81           C  
ATOM   1930  C   LYS A 231     -16.096  88.420  50.374  1.00 47.82           C  
ATOM   1931  O   LYS A 231     -15.838  89.083  51.377  1.00 48.03           O  
ATOM   1932  CB  LYS A 231     -14.095  87.110  49.637  1.00 47.53           C  
ATOM   1933  CG  LYS A 231     -13.892  88.161  48.546  1.00 49.67           C  
ATOM   1934  CD  LYS A 231     -12.409  88.278  48.194  1.00 52.31           C  
ATOM   1935  CE  LYS A 231     -12.133  89.397  47.197  1.00 53.92           C  
ATOM   1936  NZ  LYS A 231     -12.421  90.753  47.752  1.00 54.91           N1+
ATOM   1937  N   GLU A 232     -16.890  88.857  49.400  1.00 47.43           N  
ATOM   1938  CA  GLU A 232     -17.493  90.185  49.425  1.00 47.63           C  
ATOM   1939  C   GLU A 232     -18.868  90.243  50.092  1.00 47.29           C  
ATOM   1940  O   GLU A 232     -19.340  91.324  50.450  1.00 45.08           O  
ATOM   1941  CB  GLU A 232     -17.622  90.717  47.993  1.00 50.00           C  
ATOM   1942  CG  GLU A 232     -16.301  90.994  47.282  1.00 54.64           C  
ATOM   1943  CD  GLU A 232     -16.493  91.287  45.797  1.00 58.54           C  
ATOM   1944  OE1 GLU A 232     -17.532  91.885  45.437  1.00 61.95           O  
ATOM   1945  OE2 GLU A 232     -15.607  90.932  44.988  1.00 60.19           O1-
ATOM   1946  N   PHE A 233     -19.505  89.086  50.258  1.00 47.40           N  
ATOM   1947  CA  PHE A 233     -20.848  89.013  50.841  1.00 48.49           C  
ATOM   1948  C   PHE A 233     -21.085  89.881  52.075  1.00 48.39           C  
ATOM   1949  O   PHE A 233     -22.003  90.700  52.097  1.00 48.44           O  
ATOM   1950  CB  PHE A 233     -21.209  87.561  51.178  1.00 49.08           C  
ATOM   1951  CG  PHE A 233     -22.685  87.341  51.375  1.00 51.15           C  
ATOM   1952  CD1 PHE A 233     -23.559  87.404  50.292  1.00 51.93           C  
ATOM   1953  CD2 PHE A 233     -23.207  87.096  52.640  1.00 51.94           C  
ATOM   1954  CE1 PHE A 233     -24.933  87.225  50.468  1.00 51.16           C  
ATOM   1955  CE2 PHE A 233     -24.581  86.916  52.824  1.00 52.45           C  
ATOM   1956  CZ  PHE A 233     -25.443  86.981  51.735  1.00 51.25           C  
ATOM   1957  N   ASP A 234     -20.272  89.692  53.108  1.00 49.40           N  
ATOM   1958  CA  ASP A 234     -20.424  90.473  54.327  1.00 49.82           C  
ATOM   1959  C   ASP A 234     -19.326  91.504  54.501  1.00 49.40           C  
ATOM   1960  O   ASP A 234     -19.065  91.954  55.613  1.00 50.09           O  
ATOM   1961  CB  ASP A 234     -20.447  89.560  55.551  1.00 52.21           C  
ATOM   1962  CG  ASP A 234     -21.789  88.897  55.754  1.00 53.73           C  
ATOM   1963  OD1 ASP A 234     -22.822  89.606  55.708  1.00 54.59           O  
ATOM   1964  OD2 ASP A 234     -21.813  87.667  55.972  1.00 56.72           O1-
ATOM   1965  N   ASP A 235     -18.674  91.875  53.408  1.00 47.84           N  
ATOM   1966  CA  ASP A 235     -17.614  92.868  53.492  1.00 48.42           C  
ATOM   1967  C   ASP A 235     -18.233  94.264  53.441  1.00 45.97           C  
ATOM   1968  O   ASP A 235     -18.490  94.802  52.364  1.00 43.69           O  
ATOM   1969  CB  ASP A 235     -16.621  92.683  52.343  1.00 50.30           C  
ATOM   1970  CG  ASP A 235     -15.393  93.565  52.489  1.00 53.71           C  
ATOM   1971  OD1 ASP A 235     -15.275  94.241  53.534  1.00 52.38           O  
ATOM   1972  OD2 ASP A 235     -14.550  93.577  51.563  1.00 54.37           O1-
ATOM   1973  N   GLU A 236     -18.477  94.846  54.611  1.00 45.44           N  
ATOM   1974  CA  GLU A 236     -19.078  96.171  54.673  1.00 45.19           C  
ATOM   1975  C   GLU A 236     -18.167  97.265  54.129  1.00 45.32           C  
ATOM   1976  O   GLU A 236     -18.615  98.378  53.902  1.00 44.49           O  
ATOM   1977  CB  GLU A 236     -19.517  96.487  56.103  1.00 43.91           C  
ATOM   1978  CG  GLU A 236     -20.612  95.552  56.590  1.00 42.74           C  
ATOM   1979  CD  GLU A 236     -21.268  96.012  57.874  1.00 41.87           C  
ATOM   1980  OE1 GLU A 236     -20.563  96.544  58.757  1.00 43.21           O  
ATOM   1981  OE2 GLU A 236     -22.491  95.824  58.009  1.00 37.97           O1-
ATOM   1982  N   ARG A 237     -16.894  96.943  53.911  1.00 47.37           N  
ATOM   1983  CA  ARG A 237     -15.944  97.901  53.347  1.00 50.98           C  
ATOM   1984  C   ARG A 237     -16.126  97.971  51.828  1.00 51.93           C  
ATOM   1985  O   ARG A 237     -16.088  99.052  51.249  1.00 53.44           O  
ATOM   1986  CB  ARG A 237     -14.496  97.498  53.668  1.00 50.92           C  
ATOM   1987  CG  ARG A 237     -14.000  97.949  55.035  1.00 51.37           C  
ATOM   1988  CD  ARG A 237     -12.605  97.406  55.344  1.00 51.47           C  
ATOM   1989  NE  ARG A 237     -11.571  97.983  54.491  1.00 52.08           N  
ATOM   1990  CZ  ARG A 237     -11.048  99.193  54.661  1.00 51.10           C  
ATOM   1991  NH1 ARG A 237     -11.463  99.953  55.662  1.00 52.54           N1+
ATOM   1992  NH2 ARG A 237     -10.117  99.646  53.831  1.00 46.60           N  
ATOM   1993  N   ASP A 238     -16.320  96.814  51.193  1.00 53.59           N  
ATOM   1994  CA  ASP A 238     -16.521  96.730  49.740  1.00 53.50           C  
ATOM   1995  C   ASP A 238     -17.972  97.105  49.449  1.00 51.25           C  
ATOM   1996  O   ASP A 238     -18.885  96.311  49.660  1.00 50.77           O  
ATOM   1997  CB  ASP A 238     -16.235  95.303  49.244  1.00 57.28           C  
ATOM   1998  CG  ASP A 238     -16.612  95.100  47.778  1.00 61.15           C  
ATOM   1999  OD1 ASP A 238     -15.983  95.731  46.902  1.00 63.50           O  
ATOM   2000  OD2 ASP A 238     -17.546  94.311  47.502  1.00 64.05           O1-
ATOM   2001  N   GLN A 239     -18.184  98.314  48.951  1.00 49.95           N  
ATOM   2002  CA  GLN A 239     -19.536  98.776  48.703  1.00 46.87           C  
ATOM   2003  C   GLN A 239     -19.978  98.908  47.254  1.00 45.35           C  
ATOM   2004  O   GLN A 239     -21.177  99.001  46.988  1.00 43.73           O  
ATOM   2005  CB  GLN A 239     -19.733 100.109  49.417  1.00 49.76           C  
ATOM   2006  CG  GLN A 239     -19.789  99.991  50.935  1.00 50.77           C  
ATOM   2007  CD  GLN A 239     -19.308 101.250  51.636  1.00 52.14           C  
ATOM   2008  NE2 GLN A 239     -18.589 101.076  52.747  1.00 50.88           N  
ATOM   2009  OE1 GLN A 239     -19.585 102.365  51.191  1.00 49.89           O  
ATOM   2010  N   ILE A 240     -19.045  98.908  46.310  1.00 42.83           N  
ATOM   2011  CA  ILE A 240     -19.461  99.071  44.925  1.00 43.33           C  
ATOM   2012  C   ILE A 240     -19.046  98.009  43.910  1.00 44.36           C  
ATOM   2013  O   ILE A 240     -18.483  98.327  42.857  1.00 46.41           O  
ATOM   2014  CB  ILE A 240     -19.040 100.449  44.381  1.00 43.39           C  
ATOM   2015  CG1 ILE A 240     -17.532 100.632  44.530  1.00 44.40           C  
ATOM   2016  CG2 ILE A 240     -19.798 101.548  45.108  1.00 43.32           C  
ATOM   2017  CD1 ILE A 240     -16.993 101.814  43.736  1.00 46.94           C  
ATOM   2018  N   SER A 241     -19.347  96.752  44.214  1.00 43.97           N  
ATOM   2019  CA  SER A 241     -19.046  95.653  43.299  1.00 41.69           C  
ATOM   2020  C   SER A 241     -20.133  95.655  42.222  1.00 40.51           C  
ATOM   2021  O   SER A 241     -21.175  96.292  42.390  1.00 39.01           O  
ATOM   2022  CB  SER A 241     -19.080  94.326  44.049  1.00 41.62           C  
ATOM   2023  OG  SER A 241     -20.369  94.103  44.589  1.00 41.33           O  
ATOM   2024  N   LEU A 242     -19.894  94.947  41.122  1.00 38.80           N  
ATOM   2025  CA  LEU A 242     -20.867  94.884  40.040  1.00 39.31           C  
ATOM   2026  C   LEU A 242     -22.242  94.459  40.547  1.00 40.25           C  
ATOM   2027  O   LEU A 242     -23.262  95.068  40.206  1.00 41.16           O  
ATOM   2028  CB  LEU A 242     -20.404  93.904  38.966  1.00 39.13           C  
ATOM   2029  CG  LEU A 242     -21.373  93.641  37.810  1.00 40.52           C  
ATOM   2030  CD1 LEU A 242     -21.447  94.860  36.897  1.00 40.37           C  
ATOM   2031  CD2 LEU A 242     -20.907  92.430  37.024  1.00 38.85           C  
ATOM   2032  N   VAL A 243     -22.270  93.418  41.372  1.00 39.38           N  
ATOM   2033  CA  VAL A 243     -23.531  92.916  41.904  1.00 38.94           C  
ATOM   2034  C   VAL A 243     -24.236  93.944  42.782  1.00 38.02           C  
ATOM   2035  O   VAL A 243     -25.446  94.124  42.672  1.00 38.27           O  
ATOM   2036  CB  VAL A 243     -23.318  91.605  42.708  1.00 39.44           C  
ATOM   2037  CG1 VAL A 243     -24.628  91.147  43.322  1.00 40.91           C  
ATOM   2038  CG2 VAL A 243     -22.770  90.519  41.792  1.00 40.14           C  
ATOM   2039  N   LYS A 244     -23.488  94.616  43.654  1.00 39.30           N  
ATOM   2040  CA  LYS A 244     -24.076  95.625  44.538  1.00 40.72           C  
ATOM   2041  C   LYS A 244     -24.550  96.839  43.744  1.00 39.62           C  
ATOM   2042  O   LYS A 244     -25.515  97.507  44.127  1.00 41.71           O  
ATOM   2043  CB  LYS A 244     -23.069  96.045  45.619  1.00 41.88           C  
ATOM   2044  CG  LYS A 244     -22.703  94.900  46.557  1.00 44.60           C  
ATOM   2045  CD  LYS A 244     -21.626  95.256  47.581  1.00 49.14           C  
ATOM   2046  CE  LYS A 244     -21.106  93.974  48.245  1.00 51.11           C  
ATOM   2047  NZ  LYS A 244     -20.074  94.190  49.290  1.00 53.77           N1+
ATOM   2048  N   ASN A 245     -23.878  97.115  42.633  1.00 37.02           N  
ATOM   2049  CA  ASN A 245     -24.261  98.231  41.783  1.00 37.11           C  
ATOM   2050  C   ASN A 245     -25.527  97.858  41.012  1.00 38.13           C  
ATOM   2051  O   ASN A 245     -26.357  98.721  40.722  1.00 37.50           O  
ATOM   2052  CB  ASN A 245     -23.117  98.593  40.823  1.00 33.04           C  
ATOM   2053  CG  ASN A 245     -21.893  99.137  41.558  1.00 32.95           C  
ATOM   2054  ND2 ASN A 245     -20.790  99.281  40.845  1.00 31.12           N  
ATOM   2055  OD1 ASN A 245     -21.952  99.428  42.751  1.00 29.94           O  
ATOM   2056  N   TYR A 246     -25.673  96.575  40.671  1.00 38.26           N  
ATOM   2057  CA  TYR A 246     -26.877  96.125  39.973  1.00 39.13           C  
ATOM   2058  C   TYR A 246     -28.060  96.411  40.897  1.00 38.10           C  
ATOM   2059  O   TYR A 246     -29.114  96.864  40.461  1.00 40.36           O  
ATOM   2060  CB  TYR A 246     -26.846  94.614  39.696  1.00 38.70           C  
ATOM   2061  CG  TYR A 246     -26.126  94.175  38.443  1.00 37.65           C  
ATOM   2062  CD1 TYR A 246     -26.075  94.986  37.310  1.00 36.88           C  
ATOM   2063  CD2 TYR A 246     -25.543  92.911  38.375  1.00 39.50           C  
ATOM   2064  CE1 TYR A 246     -25.460  94.543  36.140  1.00 40.14           C  
ATOM   2065  CE2 TYR A 246     -24.928  92.459  37.218  1.00 38.62           C  
ATOM   2066  CZ  TYR A 246     -24.887  93.273  36.104  1.00 41.15           C  
ATOM   2067  OH  TYR A 246     -24.267  92.812  34.962  1.00 42.55           O  
ATOM   2068  N   VAL A 247     -27.870  96.130  42.180  1.00 39.77           N  
ATOM   2069  CA  VAL A 247     -28.907  96.354  43.179  1.00 40.36           C  
ATOM   2070  C   VAL A 247     -29.317  97.821  43.243  1.00 42.57           C  
ATOM   2071  O   VAL A 247     -30.507  98.147  43.197  1.00 40.01           O  
ATOM   2072  CB  VAL A 247     -28.430  95.931  44.581  1.00 41.89           C  
ATOM   2073  CG1 VAL A 247     -29.424  96.396  45.633  1.00 40.46           C  
ATOM   2074  CG2 VAL A 247     -28.260  94.423  44.639  1.00 41.42           C  
ATOM   2075  N   VAL A 248     -28.329  98.708  43.355  1.00 42.89           N  
ATOM   2076  CA  VAL A 248     -28.613 100.137  43.442  1.00 43.02           C  
ATOM   2077  C   VAL A 248     -29.129 100.748  42.144  1.00 43.30           C  
ATOM   2078  O   VAL A 248     -30.143 101.442  42.141  1.00 43.93           O  
ATOM   2079  CB  VAL A 248     -27.371 100.931  43.879  1.00 43.54           C  
ATOM   2080  CG1 VAL A 248     -27.687 102.423  43.872  1.00 45.76           C  
ATOM   2081  CG2 VAL A 248     -26.941 100.495  45.275  1.00 45.52           C  
ATOM   2082  N   SER A 249     -28.432 100.487  41.044  1.00 42.97           N  
ATOM   2083  CA  SER A 249     -28.814 101.044  39.753  1.00 44.02           C  
ATOM   2084  C   SER A 249     -30.068 100.448  39.125  1.00 45.31           C  
ATOM   2085  O   SER A 249     -30.854 101.170  38.513  1.00 45.38           O  
ATOM   2086  CB  SER A 249     -27.653 100.915  38.767  1.00 43.22           C  
ATOM   2087  OG  SER A 249     -26.532 101.654  39.213  1.00 39.84           O  
ATOM   2088  N   ASP A 250     -30.259  99.139  39.265  1.00 46.71           N  
ATOM   2089  CA  ASP A 250     -31.429  98.493  38.672  1.00 47.52           C  
ATOM   2090  C   ASP A 250     -32.604  98.376  39.630  1.00 47.93           C  
ATOM   2091  O   ASP A 250     -33.709  98.044  39.218  1.00 49.24           O  
ATOM   2092  CB  ASP A 250     -31.064  97.105  38.134  1.00 47.55           C  
ATOM   2093  CG  ASP A 250     -30.008  97.162  37.056  1.00 48.06           C  
ATOM   2094  OD1 ASP A 250     -29.932  98.193  36.357  1.00 50.12           O  
ATOM   2095  OD2 ASP A 250     -29.263  96.177  36.895  1.00 50.24           O1-
ATOM   2096  N   GLU A 251     -32.361  98.659  40.905  1.00 48.24           N  
ATOM   2097  CA  GLU A 251     -33.403  98.594  41.922  1.00 48.31           C  
ATOM   2098  C   GLU A 251     -33.987  97.188  41.982  1.00 48.98           C  
ATOM   2099  O   GLU A 251     -35.194  96.985  41.827  1.00 47.61           O  
ATOM   2100  CB  GLU A 251     -34.506  99.607  41.610  1.00 49.77           C  
ATOM   2101  CG  GLU A 251     -33.978 100.985  41.230  1.00 51.47           C  
ATOM   2102  CD  GLU A 251     -35.085 101.976  40.957  1.00 50.83           C  
ATOM   2103  OE1 GLU A 251     -35.570 102.607  41.917  1.00 51.94           O  
ATOM   2104  OE2 GLU A 251     -35.477 102.116  39.781  1.00 51.85           O1-
ATOM   2105  N   ILE A 252     -33.110  96.215  42.192  1.00 48.48           N  
ATOM   2106  CA  ILE A 252     -33.516  94.825  42.293  1.00 47.80           C  
ATOM   2107  C   ILE A 252     -32.849  94.257  43.531  1.00 48.49           C  
ATOM   2108  O   ILE A 252     -31.916  94.863  44.072  1.00 47.95           O  
ATOM   2109  CB  ILE A 252     -33.073  94.023  41.061  1.00 47.73           C  
ATOM   2110  CG1 ILE A 252     -31.544  94.030  40.948  1.00 48.31           C  
ATOM   2111  CG2 ILE A 252     -33.708  94.614  39.813  1.00 47.30           C  
ATOM   2112  CD1 ILE A 252     -31.013  93.330  39.701  1.00 44.97           C  
ATOM   2113  N   SER A 253     -33.323  93.097  43.977  1.00 48.97           N  
ATOM   2114  CA  SER A 253     -32.774  92.452  45.166  1.00 48.69           C  
ATOM   2115  C   SER A 253     -31.387  91.888  44.903  1.00 48.29           C  
ATOM   2116  O   SER A 253     -31.019  91.623  43.756  1.00 46.98           O  
ATOM   2117  CB  SER A 253     -33.684  91.312  45.618  1.00 50.05           C  
ATOM   2118  OG  SER A 253     -33.620  90.230  44.704  1.00 50.14           O  
ATOM   2119  N   LEU A 254     -30.625  91.693  45.973  1.00 48.93           N  
ATOM   2120  CA  LEU A 254     -29.285  91.143  45.842  1.00 50.67           C  
ATOM   2121  C   LEU A 254     -29.380  89.788  45.149  1.00 52.27           C  
ATOM   2122  O   LEU A 254     -28.505  89.424  44.363  1.00 52.90           O  
ATOM   2123  CB  LEU A 254     -28.637  90.986  47.218  1.00 50.32           C  
ATOM   2124  CG  LEU A 254     -27.190  90.488  47.242  1.00 49.67           C  
ATOM   2125  CD1 LEU A 254     -26.301  91.431  46.460  1.00 50.13           C  
ATOM   2126  CD2 LEU A 254     -26.715  90.393  48.677  1.00 51.23           C  
ATOM   2127  N   HIS A 255     -30.454  89.051  45.433  1.00 53.58           N  
ATOM   2128  CA  HIS A 255     -30.655  87.739  44.826  1.00 54.02           C  
ATOM   2129  C   HIS A 255     -30.782  87.850  43.314  1.00 52.58           C  
ATOM   2130  O   HIS A 255     -30.153  87.099  42.569  1.00 53.29           O  
ATOM   2131  CB  HIS A 255     -31.912  87.060  45.376  1.00 56.94           C  
ATOM   2132  CG  HIS A 255     -32.308  85.838  44.605  1.00 60.44           C  
ATOM   2133  CD2 HIS A 255     -33.401  85.576  43.849  1.00 61.57           C  
ATOM   2134  ND1 HIS A 255     -31.491  84.733  44.493  1.00 61.47           N  
ATOM   2135  CE1 HIS A 255     -32.061  83.844  43.698  1.00 63.43           C  
ATOM   2136  NE2 HIS A 255     -33.221  84.332  43.293  1.00 63.24           N  
ATOM   2137  N   GLU A 256     -31.607  88.785  42.863  1.00 51.72           N  
ATOM   2138  CA  GLU A 256     -31.806  88.986  41.437  1.00 51.27           C  
ATOM   2139  C   GLU A 256     -30.498  89.431  40.797  1.00 50.55           C  
ATOM   2140  O   GLU A 256     -30.144  88.981  39.705  1.00 49.82           O  
ATOM   2141  CB  GLU A 256     -32.909  90.020  41.223  1.00 53.66           C  
ATOM   2142  CG  GLU A 256     -34.177  89.636  41.974  1.00 57.52           C  
ATOM   2143  CD  GLU A 256     -35.335  90.582  41.750  1.00 59.30           C  
ATOM   2144  OE1 GLU A 256     -35.242  91.770  42.135  1.00 60.64           O  
ATOM   2145  OE2 GLU A 256     -36.350  90.125  41.190  1.00 62.24           O1-
ATOM   2146  N   ALA A 257     -29.772  90.305  41.488  1.00 49.63           N  
ATOM   2147  CA  ALA A 257     -28.496  90.786  40.980  1.00 48.59           C  
ATOM   2148  C   ALA A 257     -27.598  89.573  40.773  1.00 47.70           C  
ATOM   2149  O   ALA A 257     -26.949  89.434  39.737  1.00 46.98           O  
ATOM   2150  CB  ALA A 257     -27.863  91.751  41.979  1.00 49.22           C  
ATOM   2151  N   LEU A 258     -27.576  88.691  41.767  1.00 47.96           N  
ATOM   2152  CA  LEU A 258     -26.762  87.483  41.703  1.00 49.19           C  
ATOM   2153  C   LEU A 258     -27.212  86.606  40.531  1.00 49.03           C  
ATOM   2154  O   LEU A 258     -26.384  86.043  39.818  1.00 48.77           O  
ATOM   2155  CB  LEU A 258     -26.873  86.707  43.020  1.00 50.28           C  
ATOM   2156  CG  LEU A 258     -25.824  85.638  43.356  1.00 52.05           C  
ATOM   2157  CD1 LEU A 258     -25.855  84.513  42.354  1.00 54.11           C  
ATOM   2158  CD2 LEU A 258     -24.456  86.275  43.372  1.00 54.80           C  
ATOM   2159  N   GLU A 259     -28.521  86.495  40.329  1.00 49.53           N  
ATOM   2160  CA  GLU A 259     -29.045  85.686  39.228  1.00 51.46           C  
ATOM   2161  C   GLU A 259     -28.541  86.221  37.899  1.00 49.91           C  
ATOM   2162  O   GLU A 259     -28.104  85.459  37.035  1.00 49.72           O  
ATOM   2163  CB  GLU A 259     -30.567  85.714  39.202  1.00 54.04           C  
ATOM   2164  CG  GLU A 259     -31.236  85.031  40.363  1.00 60.69           C  
ATOM   2165  CD  GLU A 259     -32.741  85.026  40.202  1.00 64.44           C  
ATOM   2166  OE1 GLU A 259     -33.228  84.418  39.223  1.00 65.92           O  
ATOM   2167  OE2 GLU A 259     -33.434  85.638  41.043  1.00 65.85           O1-
ATOM   2168  N   LYS A 260     -28.625  87.536  37.737  1.00 48.16           N  
ATOM   2169  CA  LYS A 260     -28.171  88.186  36.516  1.00 47.21           C  
ATOM   2170  C   LYS A 260     -26.714  87.797  36.240  1.00 45.38           C  
ATOM   2171  O   LYS A 260     -26.375  87.334  35.150  1.00 45.68           O  
ATOM   2172  CB  LYS A 260     -28.310  89.704  36.664  1.00 49.21           C  
ATOM   2173  CG  LYS A 260     -28.032  90.496  35.395  1.00 51.25           C  
ATOM   2174  CD  LYS A 260     -28.390  91.964  35.588  1.00 52.56           C  
ATOM   2175  CE  LYS A 260     -28.018  92.798  34.368  1.00 55.12           C  
ATOM   2176  NZ  LYS A 260     -28.755  92.396  33.134  1.00 55.84           N1+
ATOM   2177  N   LEU A 261     -25.856  87.971  37.237  1.00 43.96           N  
ATOM   2178  CA  LEU A 261     -24.446  87.623  37.088  1.00 43.02           C  
ATOM   2179  C   LEU A 261     -24.286  86.147  36.727  1.00 43.12           C  
ATOM   2180  O   LEU A 261     -23.499  85.793  35.852  1.00 44.07           O  
ATOM   2181  CB  LEU A 261     -23.688  87.910  38.388  1.00 39.34           C  
ATOM   2182  CG  LEU A 261     -22.241  87.409  38.414  1.00 38.93           C  
ATOM   2183  CD1 LEU A 261     -21.423  88.127  37.354  1.00 36.62           C  
ATOM   2184  CD2 LEU A 261     -21.651  87.639  39.783  1.00 37.89           C  
ATOM   2185  N   THR A 262     -25.029  85.288  37.414  1.00 44.99           N  
ATOM   2186  CA  THR A 262     -24.963  83.848  37.170  1.00 46.04           C  
ATOM   2187  C   THR A 262     -25.317  83.510  35.725  1.00 45.34           C  
ATOM   2188  O   THR A 262     -24.578  82.805  35.034  1.00 45.13           O  
ATOM   2189  CB  THR A 262     -25.922  83.092  38.100  1.00 47.65           C  
ATOM   2190  CG2 THR A 262     -25.802  81.585  37.878  1.00 49.49           C  
ATOM   2191  OG1 THR A 262     -25.597  83.394  39.463  1.00 49.55           O  
ATOM   2192  N   GLN A 263     -26.452  84.023  35.268  1.00 46.43           N  
ATOM   2193  CA  GLN A 263     -26.889  83.778  33.903  1.00 48.45           C  
ATOM   2194  C   GLN A 263     -25.850  84.255  32.892  1.00 46.85           C  
ATOM   2195  O   GLN A 263     -25.516  83.532  31.949  1.00 45.90           O  
ATOM   2196  CB  GLN A 263     -28.236  84.465  33.650  1.00 51.60           C  
ATOM   2197  CG  GLN A 263     -29.369  83.896  34.506  1.00 59.06           C  
ATOM   2198  CD  GLN A 263     -30.724  84.505  34.183  1.00 63.36           C  
ATOM   2199  NE2 GLN A 263     -31.350  85.129  35.180  1.00 63.39           N  
ATOM   2200  OE1 GLN A 263     -31.206  84.412  33.049  1.00 66.22           O  
ATOM   2201  N   ASP A 264     -25.339  85.470  33.083  1.00 44.46           N  
ATOM   2202  CA  ASP A 264     -24.334  86.005  32.169  1.00 43.18           C  
ATOM   2203  C   ASP A 264     -23.066  85.162  32.193  1.00 41.24           C  
ATOM   2204  O   ASP A 264     -22.465  84.897  31.153  1.00 40.29           O  
ATOM   2205  CB  ASP A 264     -23.969  87.450  32.528  1.00 45.24           C  
ATOM   2206  CG  ASP A 264     -25.083  88.425  32.225  1.00 47.43           C  
ATOM   2207  OD1 ASP A 264     -25.961  88.079  31.404  1.00 48.71           O  
ATOM   2208  OD2 ASP A 264     -25.075  89.541  32.794  1.00 47.63           O1-
ATOM   2209  N   THR A 265     -22.660  84.740  33.382  1.00 40.66           N  
ATOM   2210  CA  THR A 265     -21.451  83.944  33.522  1.00 42.54           C  
ATOM   2211  C   THR A 265     -21.592  82.577  32.851  1.00 43.05           C  
ATOM   2212  O   THR A 265     -20.717  82.154  32.099  1.00 43.14           O  
ATOM   2213  CB  THR A 265     -21.090  83.734  35.010  1.00 43.21           C  
ATOM   2214  CG2 THR A 265     -19.829  82.879  35.140  1.00 42.01           C  
ATOM   2215  OG1 THR A 265     -20.869  85.006  35.636  1.00 42.26           O  
ATOM   2216  N   LEU A 266     -22.694  81.890  33.125  1.00 44.11           N  
ATOM   2217  CA  LEU A 266     -22.907  80.566  32.541  1.00 45.79           C  
ATOM   2218  C   LEU A 266     -23.033  80.652  31.029  1.00 45.56           C  
ATOM   2219  O   LEU A 266     -22.383  79.906  30.299  1.00 45.71           O  
ATOM   2220  CB  LEU A 266     -24.152  79.911  33.143  1.00 43.88           C  
ATOM   2221  CG  LEU A 266     -24.060  79.636  34.646  1.00 43.83           C  
ATOM   2222  CD1 LEU A 266     -25.293  78.874  35.112  1.00 44.76           C  
ATOM   2223  CD2 LEU A 266     -22.808  78.838  34.940  1.00 44.69           C  
ATOM   2224  N   HIS A 267     -23.856  81.578  30.556  1.00 47.55           N  
ATOM   2225  CA  HIS A 267     -24.032  81.744  29.125  1.00 48.33           C  
ATOM   2226  C   HIS A 267     -22.694  82.044  28.454  1.00 48.03           C  
ATOM   2227  O   HIS A 267     -22.364  81.471  27.411  1.00 48.58           O  
ATOM   2228  CB  HIS A 267     -25.014  82.876  28.838  1.00 51.89           C  
ATOM   2229  CG  HIS A 267     -25.300  83.060  27.383  1.00 55.80           C  
ATOM   2230  CD2 HIS A 267     -24.954  84.047  26.524  1.00 57.65           C  
ATOM   2231  ND1 HIS A 267     -25.992  82.128  26.638  1.00 58.75           N  
ATOM   2232  CE1 HIS A 267     -26.059  82.533  25.382  1.00 59.07           C  
ATOM   2233  NE2 HIS A 267     -25.437  83.695  25.286  1.00 58.72           N  
ATOM   2234  N   SER A 268     -21.927  82.952  29.054  1.00 45.85           N  
ATOM   2235  CA  SER A 268     -20.625  83.329  28.518  1.00 42.95           C  
ATOM   2236  C   SER A 268     -19.719  82.104  28.407  1.00 43.12           C  
ATOM   2237  O   SER A 268     -18.999  81.935  27.425  1.00 42.05           O  
ATOM   2238  CB  SER A 268     -19.964  84.377  29.424  1.00 40.96           C  
ATOM   2239  OG  SER A 268     -18.625  84.616  29.021  1.00 38.84           O  
ATOM   2240  N   SER A 269     -19.745  81.261  29.431  1.00 45.13           N  
ATOM   2241  CA  SER A 269     -18.927  80.052  29.435  1.00 47.55           C  
ATOM   2242  C   SER A 269     -19.302  79.171  28.244  1.00 48.12           C  
ATOM   2243  O   SER A 269     -18.439  78.747  27.473  1.00 50.23           O  
ATOM   2244  CB  SER A 269     -19.140  79.283  30.737  1.00 47.07           C  
ATOM   2245  OG  SER A 269     -18.870  80.105  31.859  1.00 49.43           O  
ATOM   2246  N   LYS A 270     -20.593  78.906  28.089  1.00 49.74           N  
ATOM   2247  CA  LYS A 270     -21.064  78.076  26.986  1.00 51.67           C  
ATOM   2248  C   LYS A 270     -20.598  78.595  25.631  1.00 51.27           C  
ATOM   2249  O   LYS A 270     -20.047  77.845  24.829  1.00 51.82           O  
ATOM   2250  CB  LYS A 270     -22.593  77.982  27.006  1.00 54.91           C  
ATOM   2251  CG  LYS A 270     -23.135  76.953  27.986  1.00 59.13           C  
ATOM   2252  CD  LYS A 270     -24.662  76.957  28.038  1.00 63.20           C  
ATOM   2253  CE  LYS A 270     -25.202  78.241  28.680  1.00 66.30           C  
ATOM   2254  NZ  LYS A 270     -26.683  78.218  28.909  1.00 66.82           N1+
ATOM   2255  N   GLN A 271     -20.807  79.882  25.375  1.00 50.85           N  
ATOM   2256  CA  GLN A 271     -20.411  80.461  24.098  1.00 49.56           C  
ATOM   2257  C   GLN A 271     -18.900  80.471  23.860  1.00 49.10           C  
ATOM   2258  O   GLN A 271     -18.450  80.540  22.712  1.00 48.89           O  
ATOM   2259  CB  GLN A 271     -20.976  81.878  23.963  1.00 50.75           C  
ATOM   2260  CG  GLN A 271     -22.495  81.939  23.985  1.00 51.93           C  
ATOM   2261  CD  GLN A 271     -23.127  80.896  23.078  1.00 54.37           C  
ATOM   2262  NE2 GLN A 271     -23.135  81.167  21.777  1.00 53.48           N  
ATOM   2263  OE1 GLN A 271     -23.589  79.852  23.542  1.00 53.87           O  
ATOM   2264  N   MET A 272     -18.114  80.414  24.931  1.00 48.19           N  
ATOM   2265  CA  MET A 272     -16.659  80.395  24.778  1.00 49.50           C  
ATOM   2266  C   MET A 272     -16.290  79.075  24.121  1.00 48.93           C  
ATOM   2267  O   MET A 272     -15.570  79.029  23.127  1.00 48.01           O  
ATOM   2268  CB  MET A 272     -15.959  80.479  26.138  1.00 48.52           C  
ATOM   2269  CG  MET A 272     -15.380  81.838  26.454  1.00 53.42           C  
ATOM   2270  SD  MET A 272     -14.081  82.370  25.317  1.00 48.58           S  
ATOM   2271  CE  MET A 272     -13.633  83.908  26.116  1.00 55.17           C  
ATOM   2272  N   VAL A 273     -16.803  78.002  24.705  1.00 49.77           N  
ATOM   2273  CA  VAL A 273     -16.557  76.659  24.209  1.00 50.50           C  
ATOM   2274  C   VAL A 273     -17.082  76.513  22.781  1.00 50.42           C  
ATOM   2275  O   VAL A 273     -16.339  76.131  21.875  1.00 49.76           O  
ATOM   2276  CB  VAL A 273     -17.242  75.625  25.118  1.00 49.58           C  
ATOM   2277  CG1 VAL A 273     -17.025  74.219  24.574  1.00 50.31           C  
ATOM   2278  CG2 VAL A 273     -16.694  75.751  26.536  1.00 49.25           C  
ATOM   2279  N   ALA A 274     -18.355  76.847  22.586  1.00 49.80           N  
ATOM   2280  CA  ALA A 274     -18.994  76.738  21.278  1.00 50.66           C  
ATOM   2281  C   ALA A 274     -18.235  77.414  20.141  1.00 50.69           C  
ATOM   2282  O   ALA A 274     -18.073  76.838  19.066  1.00 52.65           O  
ATOM   2283  CB  ALA A 274     -20.416  77.292  21.347  1.00 48.09           C  
ATOM   2284  N   VAL A 275     -17.762  78.631  20.373  1.00 49.64           N  
ATOM   2285  CA  VAL A 275     -17.057  79.372  19.339  1.00 47.10           C  
ATOM   2286  C   VAL A 275     -15.641  78.894  19.040  1.00 48.48           C  
ATOM   2287  O   VAL A 275     -15.272  78.732  17.876  1.00 47.80           O  
ATOM   2288  CB  VAL A 275     -17.006  80.890  19.692  1.00 47.21           C  
ATOM   2289  CG1 VAL A 275     -16.218  81.662  18.636  1.00 42.94           C  
ATOM   2290  CG2 VAL A 275     -18.416  81.439  19.803  1.00 44.70           C  
ATOM   2291  N   PHE A 276     -14.850  78.654  20.079  1.00 50.17           N  
ATOM   2292  CA  PHE A 276     -13.459  78.255  19.881  1.00 53.52           C  
ATOM   2293  C   PHE A 276     -13.132  76.760  19.820  1.00 55.01           C  
ATOM   2294  O   PHE A 276     -12.001  76.387  19.500  1.00 54.11           O  
ATOM   2295  CB  PHE A 276     -12.596  78.946  20.943  1.00 53.46           C  
ATOM   2296  CG  PHE A 276     -12.693  80.447  20.904  1.00 53.38           C  
ATOM   2297  CD1 PHE A 276     -12.050  81.172  19.904  1.00 53.38           C  
ATOM   2298  CD2 PHE A 276     -13.480  81.130  21.826  1.00 52.92           C  
ATOM   2299  CE1 PHE A 276     -12.193  82.559  19.818  1.00 53.14           C  
ATOM   2300  CE2 PHE A 276     -13.630  82.514  21.751  1.00 53.60           C  
ATOM   2301  CZ  PHE A 276     -12.986  83.231  20.743  1.00 52.81           C  
ATOM   2302  N   SER A 277     -14.107  75.907  20.110  1.00 57.36           N  
ATOM   2303  CA  SER A 277     -13.871  74.466  20.063  1.00 60.61           C  
ATOM   2304  C   SER A 277     -13.262  74.006  18.741  1.00 61.86           C  
ATOM   2305  O   SER A 277     -12.307  73.227  18.732  1.00 62.41           O  
ATOM   2306  CB  SER A 277     -15.171  73.699  20.299  1.00 59.81           C  
ATOM   2307  OG  SER A 277     -15.511  73.697  21.670  1.00 62.68           O  
ATOM   2308  N   ASP A 278     -13.804  74.502  17.631  1.00 63.46           N  
ATOM   2309  CA  ASP A 278     -13.334  74.110  16.303  1.00 64.83           C  
ATOM   2310  C   ASP A 278     -12.213  74.942  15.684  1.00 63.49           C  
ATOM   2311  O   ASP A 278     -11.634  74.538  14.675  1.00 63.92           O  
ATOM   2312  CB  ASP A 278     -14.515  74.062  15.325  1.00 67.90           C  
ATOM   2313  CG  ASP A 278     -15.281  75.372  15.270  1.00 71.54           C  
ATOM   2314  OD1 ASP A 278     -15.834  75.781  16.316  1.00 73.53           O  
ATOM   2315  OD2 ASP A 278     -15.332  75.991  14.183  1.00 73.57           O1-
ATOM   2316  N   LYS A 279     -11.899  76.093  16.269  1.00 60.85           N  
ATOM   2317  CA  LYS A 279     -10.842  76.935  15.714  1.00 58.93           C  
ATOM   2318  C   LYS A 279      -9.447  76.372  15.942  1.00 57.20           C  
ATOM   2319  O   LYS A 279      -9.293  75.264  16.455  1.00 57.65           O  
ATOM   2320  CB  LYS A 279     -10.928  78.352  16.289  1.00 58.68           C  
ATOM   2321  CG  LYS A 279     -11.851  79.283  15.514  1.00 58.60           C  
ATOM   2322  CD  LYS A 279     -13.293  78.833  15.578  1.00 58.25           C  
ATOM   2323  CE  LYS A 279     -14.197  79.791  14.824  1.00 57.27           C  
ATOM   2324  NZ  LYS A 279     -15.629  79.443  15.014  1.00 58.40           N1+
ATOM   2325  N   ASP A 280      -8.435  77.139  15.546  1.00 56.40           N  
ATOM   2326  CA  ASP A 280      -7.043  76.733  15.703  1.00 55.28           C  
ATOM   2327  C   ASP A 280      -6.811  76.102  17.076  1.00 55.62           C  
ATOM   2328  O   ASP A 280      -7.237  76.640  18.097  1.00 54.89           O  
ATOM   2329  CB  ASP A 280      -6.128  77.939  15.527  1.00 57.15           C  
ATOM   2330  CG  ASP A 280      -4.669  77.578  15.636  1.00 59.50           C  
ATOM   2331  OD1 ASP A 280      -4.257  77.066  16.697  1.00 62.72           O  
ATOM   2332  OD2 ASP A 280      -3.930  77.804  14.659  1.00 62.13           O1-
ATOM   2333  N   PRO A 281      -6.123  74.948  17.114  1.00 54.63           N  
ATOM   2334  CA  PRO A 281      -5.831  74.222  18.355  1.00 53.60           C  
ATOM   2335  C   PRO A 281      -5.078  75.032  19.403  1.00 52.02           C  
ATOM   2336  O   PRO A 281      -5.434  75.010  20.580  1.00 51.04           O  
ATOM   2337  CB  PRO A 281      -5.023  73.017  17.870  1.00 54.50           C  
ATOM   2338  CG  PRO A 281      -5.524  72.809  16.476  1.00 54.73           C  
ATOM   2339  CD  PRO A 281      -5.582  74.223  15.954  1.00 54.27           C  
ATOM   2340  N   GLN A 282      -4.024  75.722  18.983  1.00 51.11           N  
ATOM   2341  CA  GLN A 282      -3.248  76.532  19.909  1.00 52.60           C  
ATOM   2342  C   GLN A 282      -4.116  77.622  20.513  1.00 51.11           C  
ATOM   2343  O   GLN A 282      -4.020  77.916  21.706  1.00 52.08           O  
ATOM   2344  CB  GLN A 282      -2.046  77.152  19.202  1.00 55.37           C  
ATOM   2345  CG  GLN A 282      -0.849  76.230  19.150  1.00 61.00           C  
ATOM   2346  CD  GLN A 282      -0.402  75.794  20.537  1.00 64.86           C  
ATOM   2347  NE2 GLN A 282       0.772  76.259  20.949  1.00 66.02           N  
ATOM   2348  OE1 GLN A 282      -1.106  75.054  21.235  1.00 66.97           O  
ATOM   2349  N   VAL A 283      -4.965  78.216  19.684  1.00 48.90           N  
ATOM   2350  CA  VAL A 283      -5.868  79.261  20.141  1.00 48.83           C  
ATOM   2351  C   VAL A 283      -6.807  78.694  21.201  1.00 49.21           C  
ATOM   2352  O   VAL A 283      -6.970  79.277  22.277  1.00 47.68           O  
ATOM   2353  CB  VAL A 283      -6.700  79.819  18.971  1.00 47.54           C  
ATOM   2354  CG1 VAL A 283      -7.801  80.727  19.490  1.00 47.73           C  
ATOM   2355  CG2 VAL A 283      -5.796  80.580  18.023  1.00 46.46           C  
ATOM   2356  N   MET A 284      -7.420  77.551  20.903  1.00 47.83           N  
ATOM   2357  CA  MET A 284      -8.337  76.933  21.852  1.00 47.75           C  
ATOM   2358  C   MET A 284      -7.604  76.528  23.123  1.00 46.31           C  
ATOM   2359  O   MET A 284      -8.152  76.632  24.221  1.00 46.47           O  
ATOM   2360  CB  MET A 284      -9.008  75.707  21.230  1.00 50.08           C  
ATOM   2361  CG  MET A 284      -9.939  74.940  22.172  1.00 54.25           C  
ATOM   2362  SD  MET A 284     -11.361  75.884  22.807  1.00 57.76           S  
ATOM   2363  CE  MET A 284     -11.063  75.803  24.559  1.00 60.48           C  
ATOM   2364  N   ASP A 285      -6.365  76.073  22.978  1.00 44.61           N  
ATOM   2365  CA  ASP A 285      -5.589  75.650  24.138  1.00 45.92           C  
ATOM   2366  C   ASP A 285      -5.342  76.851  25.065  1.00 44.92           C  
ATOM   2367  O   ASP A 285      -5.617  76.786  26.266  1.00 43.89           O  
ATOM   2368  CB  ASP A 285      -4.262  75.025  23.688  1.00 44.58           C  
ATOM   2369  CG  ASP A 285      -3.574  74.250  24.801  1.00 46.88           C  
ATOM   2370  OD1 ASP A 285      -4.267  73.500  25.518  1.00 48.74           O  
ATOM   2371  OD2 ASP A 285      -2.341  74.376  24.961  1.00 47.99           O1-
ATOM   2372  N   THR A 286      -4.835  77.944  24.502  1.00 43.35           N  
ATOM   2373  CA  THR A 286      -4.580  79.146  25.290  1.00 42.88           C  
ATOM   2374  C   THR A 286      -5.855  79.570  26.011  1.00 42.43           C  
ATOM   2375  O   THR A 286      -5.838  79.851  27.209  1.00 43.71           O  
ATOM   2376  CB  THR A 286      -4.103  80.309  24.405  1.00 41.69           C  
ATOM   2377  CG2 THR A 286      -4.168  81.640  25.174  1.00 41.69           C  
ATOM   2378  OG1 THR A 286      -2.755  80.065  23.992  1.00 39.67           O  
ATOM   2379  N   ILE A 287      -6.964  79.590  25.279  1.00 42.12           N  
ATOM   2380  CA  ILE A 287      -8.240  79.981  25.852  1.00 42.16           C  
ATOM   2381  C   ILE A 287      -8.708  79.046  26.945  1.00 43.62           C  
ATOM   2382  O   ILE A 287      -9.222  79.494  27.975  1.00 42.62           O  
ATOM   2383  CB  ILE A 287      -9.332  80.069  24.774  1.00 43.34           C  
ATOM   2384  CG1 ILE A 287      -9.096  81.314  23.917  1.00 42.60           C  
ATOM   2385  CG2 ILE A 287     -10.717  80.107  25.418  1.00 42.04           C  
ATOM   2386  CD1 ILE A 287     -10.066  81.456  22.775  1.00 46.45           C  
ATOM   2387  N   GLU A 288      -8.529  77.745  26.734  1.00 42.82           N  
ATOM   2388  CA  GLU A 288      -8.969  76.775  27.726  1.00 42.92           C  
ATOM   2389  C   GLU A 288      -8.087  76.811  28.961  1.00 40.74           C  
ATOM   2390  O   GLU A 288      -8.580  76.712  30.090  1.00 40.62           O  
ATOM   2391  CB  GLU A 288      -8.984  75.362  27.130  1.00 45.77           C  
ATOM   2392  CG  GLU A 288     -10.093  74.516  27.706  1.00 48.11           C  
ATOM   2393  CD  GLU A 288     -10.261  73.185  27.001  1.00 48.75           C  
ATOM   2394  OE1 GLU A 288     -11.300  72.540  27.233  1.00 48.90           O  
ATOM   2395  OE2 GLU A 288      -9.360  72.785  26.230  1.00 48.21           O1-
ATOM   2396  N   CYS A 289      -6.782  76.946  28.756  1.00 38.78           N  
ATOM   2397  CA  CYS A 289      -5.880  77.014  29.890  1.00 40.60           C  
ATOM   2398  C   CYS A 289      -6.134  78.294  30.701  1.00 40.58           C  
ATOM   2399  O   CYS A 289      -5.979  78.302  31.920  1.00 40.49           O  
ATOM   2400  CB  CYS A 289      -4.418  76.947  29.427  1.00 42.86           C  
ATOM   2401  SG  CYS A 289      -3.811  75.252  29.071  1.00 47.73           S  
ATOM   2402  N   PHE A 290      -6.537  79.375  30.043  1.00 41.35           N  
ATOM   2403  CA  PHE A 290      -6.796  80.594  30.801  1.00 39.38           C  
ATOM   2404  C   PHE A 290      -7.977  80.379  31.726  1.00 40.23           C  
ATOM   2405  O   PHE A 290      -7.886  80.638  32.926  1.00 41.03           O  
ATOM   2406  CB  PHE A 290      -7.103  81.794  29.900  1.00 39.24           C  
ATOM   2407  CG  PHE A 290      -7.349  83.067  30.682  1.00 38.41           C  
ATOM   2408  CD1 PHE A 290      -6.276  83.803  31.200  1.00 38.37           C  
ATOM   2409  CD2 PHE A 290      -8.648  83.471  30.989  1.00 37.62           C  
ATOM   2410  CE1 PHE A 290      -6.496  84.924  32.024  1.00 35.65           C  
ATOM   2411  CE2 PHE A 290      -8.883  84.591  31.812  1.00 39.84           C  
ATOM   2412  CZ  PHE A 290      -7.801  85.313  32.330  1.00 35.77           C  
ATOM   2413  N   MET A 291      -9.088  79.905  31.168  1.00 40.41           N  
ATOM   2414  CA  MET A 291     -10.292  79.671  31.953  1.00 40.83           C  
ATOM   2415  C   MET A 291     -10.067  78.756  33.146  1.00 41.33           C  
ATOM   2416  O   MET A 291     -10.499  79.059  34.263  1.00 40.43           O  
ATOM   2417  CB  MET A 291     -11.404  79.086  31.075  1.00 43.12           C  
ATOM   2418  CG  MET A 291     -11.940  80.045  30.030  1.00 44.35           C  
ATOM   2419  SD  MET A 291     -13.442  79.428  29.239  1.00 46.07           S  
ATOM   2420  CE  MET A 291     -12.718  78.303  28.031  1.00 47.46           C  
ATOM   2421  N   HIS A 292      -9.399  77.631  32.905  1.00 41.91           N  
ATOM   2422  CA  HIS A 292      -9.128  76.668  33.965  1.00 42.10           C  
ATOM   2423  C   HIS A 292      -8.151  77.252  34.979  1.00 41.21           C  
ATOM   2424  O   HIS A 292      -8.395  77.198  36.186  1.00 41.15           O  
ATOM   2425  CB  HIS A 292      -8.559  75.373  33.371  1.00 42.54           C  
ATOM   2426  CG  HIS A 292      -9.508  74.661  32.457  1.00 44.80           C  
ATOM   2427  CD2 HIS A 292     -10.821  74.866  32.197  1.00 44.14           C  
ATOM   2428  ND1 HIS A 292      -9.127  73.589  31.679  1.00 45.56           N  
ATOM   2429  CE1 HIS A 292     -10.163  73.166  30.979  1.00 46.54           C  
ATOM   2430  NE2 HIS A 292     -11.204  73.924  31.274  1.00 45.61           N  
ATOM   2431  N   GLY A 293      -7.047  77.808  34.483  1.00 40.96           N  
ATOM   2432  CA  GLY A 293      -6.058  78.400  35.367  1.00 41.58           C  
ATOM   2433  C   GLY A 293      -6.658  79.532  36.184  1.00 41.57           C  
ATOM   2434  O   GLY A 293      -6.375  79.674  37.372  1.00 42.24           O  
ATOM   2435  N   TYR A 294      -7.508  80.334  35.552  1.00 41.84           N  
ATOM   2436  CA  TYR A 294      -8.139  81.450  36.244  1.00 42.25           C  
ATOM   2437  C   TYR A 294      -8.994  80.913  37.384  1.00 43.62           C  
ATOM   2438  O   TYR A 294      -8.974  81.451  38.493  1.00 42.79           O  
ATOM   2439  CB  TYR A 294      -8.998  82.257  35.274  1.00 40.21           C  
ATOM   2440  CG  TYR A 294      -9.298  83.668  35.739  1.00 41.08           C  
ATOM   2441  CD1 TYR A 294      -8.265  84.579  35.973  1.00 39.95           C  
ATOM   2442  CD2 TYR A 294     -10.615  84.110  35.898  1.00 40.28           C  
ATOM   2443  CE1 TYR A 294      -8.533  85.896  36.345  1.00 40.13           C  
ATOM   2444  CE2 TYR A 294     -10.894  85.430  36.270  1.00 40.84           C  
ATOM   2445  CZ  TYR A 294      -9.845  86.314  36.488  1.00 40.78           C  
ATOM   2446  OH  TYR A 294     -10.103  87.623  36.822  1.00 40.79           O  
ATOM   2447  N   VAL A 295      -9.738  79.840  37.114  1.00 44.04           N  
ATOM   2448  CA  VAL A 295     -10.587  79.235  38.139  1.00 42.72           C  
ATOM   2449  C   VAL A 295      -9.725  78.613  39.244  1.00 42.06           C  
ATOM   2450  O   VAL A 295     -10.034  78.731  40.429  1.00 41.75           O  
ATOM   2451  CB  VAL A 295     -11.512  78.146  37.527  1.00 44.74           C  
ATOM   2452  CG1 VAL A 295     -12.196  77.365  38.627  1.00 43.69           C  
ATOM   2453  CG2 VAL A 295     -12.558  78.794  36.629  1.00 41.58           C  
ATOM   2454  N   THR A 296      -8.637  77.961  38.849  1.00 43.04           N  
ATOM   2455  CA  THR A 296      -7.739  77.325  39.807  1.00 43.83           C  
ATOM   2456  C   THR A 296      -7.150  78.378  40.741  1.00 43.99           C  
ATOM   2457  O   THR A 296      -6.990  78.144  41.939  1.00 42.94           O  
ATOM   2458  CB  THR A 296      -6.591  76.593  39.088  1.00 44.72           C  
ATOM   2459  CG2 THR A 296      -5.650  75.947  40.098  1.00 45.52           C  
ATOM   2460  OG1 THR A 296      -7.138  75.581  38.233  1.00 46.21           O  
ATOM   2461  N   TRP A 297      -6.831  79.539  40.177  1.00 44.51           N  
ATOM   2462  CA  TRP A 297      -6.272  80.641  40.948  1.00 42.83           C  
ATOM   2463  C   TRP A 297      -7.283  81.098  41.994  1.00 42.48           C  
ATOM   2464  O   TRP A 297      -6.924  81.347  43.145  1.00 43.42           O  
ATOM   2465  CB  TRP A 297      -5.911  81.797  40.010  1.00 42.00           C  
ATOM   2466  CG  TRP A 297      -5.537  83.069  40.714  1.00 42.36           C  
ATOM   2467  CD1 TRP A 297      -4.464  83.275  41.532  1.00 40.57           C  
ATOM   2468  CD2 TRP A 297      -6.252  84.307  40.668  1.00 41.50           C  
ATOM   2469  CE2 TRP A 297      -5.554  85.224  41.486  1.00 41.31           C  
ATOM   2470  CE3 TRP A 297      -7.419  84.732  40.014  1.00 40.50           C  
ATOM   2471  NE1 TRP A 297      -4.467  84.568  42.001  1.00 41.54           N  
ATOM   2472  CZ2 TRP A 297      -5.985  86.547  41.670  1.00 39.19           C  
ATOM   2473  CZ3 TRP A 297      -7.849  86.052  40.197  1.00 40.01           C  
ATOM   2474  CH2 TRP A 297      -7.130  86.941  41.019  1.00 37.89           C  
ATOM   2475  N   HIS A 298      -8.552  81.198  41.605  1.00 42.22           N  
ATOM   2476  CA  HIS A 298      -9.590  81.617  42.545  1.00 42.77           C  
ATOM   2477  C   HIS A 298      -9.789  80.576  43.648  1.00 44.81           C  
ATOM   2478  O   HIS A 298     -10.011  80.921  44.810  1.00 45.94           O  
ATOM   2479  CB  HIS A 298     -10.919  81.840  41.815  1.00 42.43           C  
ATOM   2480  CG  HIS A 298     -10.993  83.135  41.064  1.00 43.26           C  
ATOM   2481  CD2 HIS A 298     -10.712  83.435  39.774  1.00 40.71           C  
ATOM   2482  ND1 HIS A 298     -11.383  84.318  41.656  1.00 43.90           N  
ATOM   2483  CE1 HIS A 298     -11.342  85.290  40.763  1.00 41.69           C  
ATOM   2484  NE2 HIS A 298     -10.938  84.782  39.613  1.00 43.07           N  
ATOM   2485  N   LEU A 299      -9.710  79.300  43.280  1.00 45.62           N  
ATOM   2486  CA  LEU A 299      -9.902  78.223  44.244  1.00 45.71           C  
ATOM   2487  C   LEU A 299      -8.718  78.060  45.185  1.00 46.19           C  
ATOM   2488  O   LEU A 299      -8.897  77.665  46.336  1.00 47.02           O  
ATOM   2489  CB  LEU A 299     -10.166  76.892  43.518  1.00 45.21           C  
ATOM   2490  CG  LEU A 299     -11.475  76.765  42.728  1.00 43.16           C  
ATOM   2491  CD1 LEU A 299     -11.477  75.467  41.942  1.00 46.16           C  
ATOM   2492  CD2 LEU A 299     -12.661  76.813  43.669  1.00 43.30           C  
ATOM   2493  N   CYS A 300      -7.520  78.379  44.701  1.00 46.20           N  
ATOM   2494  CA  CYS A 300      -6.302  78.237  45.497  1.00 46.93           C  
ATOM   2495  C   CYS A 300      -5.806  79.463  46.268  1.00 46.55           C  
ATOM   2496  O   CYS A 300      -5.114  79.310  47.270  1.00 48.08           O  
ATOM   2497  CB  CYS A 300      -5.165  77.718  44.616  1.00 48.53           C  
ATOM   2498  SG  CYS A 300      -5.415  76.029  44.016  1.00 52.28           S  
ATOM   2499  N   ASP A 301      -6.127  80.672  45.820  1.00 44.75           N  
ATOM   2500  CA  ASP A 301      -5.661  81.850  46.550  1.00 43.04           C  
ATOM   2501  C   ASP A 301      -6.586  82.142  47.727  1.00 41.56           C  
ATOM   2502  O   ASP A 301      -7.781  82.368  47.552  1.00 41.23           O  
ATOM   2503  CB  ASP A 301      -5.580  83.067  45.630  1.00 44.48           C  
ATOM   2504  CG  ASP A 301      -4.929  84.258  46.311  1.00 44.82           C  
ATOM   2505  OD1 ASP A 301      -5.433  84.681  47.374  1.00 42.58           O  
ATOM   2506  OD2 ASP A 301      -3.915  84.764  45.785  1.00 46.43           O1-
ATOM   2507  N   ARG A 302      -6.046  82.178  48.939  0.00 20.00           N  
ATOM   2508  CA  ARG A 302      -6.805  82.340  50.171  0.00 20.00           C  
ATOM   2509  C   ARG A 302      -7.564  83.659  50.189  0.00 20.00           C  
ATOM   2510  O   ARG A 302      -8.511  83.793  51.030  0.00 20.00           O  
ATOM   2511  CB  ARG A 302      -5.884  82.267  51.387  0.00 20.00           C  
ATOM   2512  CG  ARG A 302      -5.133  80.956  51.529  0.00 20.00           C  
ATOM   2513  CD  ARG A 302      -4.429  80.880  52.872  0.00 20.00           C  
ATOM   2514  NE  ARG A 302      -3.705  79.626  53.044  0.00 20.00           N  
ATOM   2515  CZ  ARG A 302      -3.004  79.316  54.127  0.00 20.00           C  
ATOM   2516  NH1 ARG A 302      -2.933  80.173  55.138  0.00 20.00           N1+
ATOM   2517  NH2 ARG A 302      -2.376  78.151  54.201  0.00 20.00           N  
ATOM   2518  N   ARG A 303      -7.243  84.649  49.388  1.00 43.41           N  
ATOM   2519  CA  ARG A 303      -7.966  85.917  49.424  1.00 43.69           C  
ATOM   2520  C   ARG A 303      -9.437  85.701  49.074  1.00 43.23           C  
ATOM   2521  O   ARG A 303     -10.292  86.503  49.442  1.00 42.57           O  
ATOM   2522  CB  ARG A 303      -7.344  86.933  48.451  1.00 45.38           C  
ATOM   2523  CG  ARG A 303      -7.627  86.654  46.988  1.00 48.88           C  
ATOM   2524  CD  ARG A 303      -6.780  87.518  46.052  1.00 51.66           C  
ATOM   2525  NE  ARG A 303      -7.057  88.953  46.153  1.00 52.95           N  
ATOM   2526  CZ  ARG A 303      -6.312  89.820  46.837  1.00 55.51           C  
ATOM   2527  NH1 ARG A 303      -5.227  89.413  47.498  1.00 51.81           N1+
ATOM   2528  NH2 ARG A 303      -6.639  91.108  46.842  1.00 55.27           N  
ATOM   2529  N   PHE A 304      -9.743  84.619  48.365  1.00 42.07           N  
ATOM   2530  CA  PHE A 304     -11.127  84.372  47.997  1.00 41.37           C  
ATOM   2531  C   PHE A 304     -11.860  83.527  49.035  1.00 41.33           C  
ATOM   2532  O   PHE A 304     -13.080  83.364  48.971  1.00 40.75           O  
ATOM   2533  CB  PHE A 304     -11.195  83.756  46.597  1.00 39.95           C  
ATOM   2534  CG  PHE A 304     -10.592  84.636  45.531  1.00 40.57           C  
ATOM   2535  CD1 PHE A 304      -9.329  84.361  45.010  1.00 38.39           C  
ATOM   2536  CD2 PHE A 304     -11.268  85.773  45.085  1.00 39.57           C  
ATOM   2537  CE1 PHE A 304      -8.746  85.204  44.063  1.00 40.13           C  
ATOM   2538  CE2 PHE A 304     -10.690  86.625  44.135  1.00 39.36           C  
ATOM   2539  CZ  PHE A 304      -9.428  86.338  43.625  1.00 38.73           C  
ATOM   2540  N   ARG A 305     -11.103  83.004  49.997  1.00 42.39           N  
ATOM   2541  CA  ARG A 305     -11.659  82.228  51.104  1.00 43.66           C  
ATOM   2542  C   ARG A 305     -12.570  81.053  50.731  1.00 44.65           C  
ATOM   2543  O   ARG A 305     -13.365  80.593  51.555  1.00 44.08           O  
ATOM   2544  CB  ARG A 305     -12.421  83.179  52.041  1.00 44.95           C  
ATOM   2545  CG  ARG A 305     -11.561  84.270  52.686  1.00 45.87           C  
ATOM   2546  CD  ARG A 305     -12.428  85.408  53.223  1.00 47.01           C  
ATOM   2547  NE  ARG A 305     -13.425  84.942  54.184  1.00 47.16           N  
ATOM   2548  CZ  ARG A 305     -14.493  85.642  54.557  1.00 49.42           C  
ATOM   2549  NH1 ARG A 305     -14.708  86.850  54.049  1.00 49.11           N1+
ATOM   2550  NH2 ARG A 305     -15.354  85.131  55.431  1.00 46.87           N  
ATOM   2551  N   LEU A 306     -12.452  80.555  49.507  1.00 45.01           N  
ATOM   2552  CA  LEU A 306     -13.297  79.455  49.075  1.00 46.63           C  
ATOM   2553  C   LEU A 306     -13.066  78.176  49.886  1.00 48.69           C  
ATOM   2554  O   LEU A 306     -13.900  77.271  49.886  1.00 46.90           O  
ATOM   2555  CB  LEU A 306     -13.093  79.203  47.578  1.00 45.20           C  
ATOM   2556  CG  LEU A 306     -13.530  80.396  46.723  1.00 42.48           C  
ATOM   2557  CD1 LEU A 306     -13.465  80.053  45.247  1.00 42.79           C  
ATOM   2558  CD2 LEU A 306     -14.939  80.789  47.109  1.00 42.86           C  
ATOM   2559  N   SER A 307     -11.938  78.111  50.585  1.00 50.05           N  
ATOM   2560  CA  SER A 307     -11.633  76.949  51.407  1.00 52.14           C  
ATOM   2561  C   SER A 307     -12.701  76.831  52.490  1.00 52.93           C  
ATOM   2562  O   SER A 307     -13.029  75.734  52.940  1.00 54.10           O  
ATOM   2563  CB  SER A 307     -10.264  77.106  52.068  1.00 51.11           C  
ATOM   2564  OG  SER A 307     -10.314  78.081  53.094  1.00 51.99           O  
ATOM   2565  N   GLU A 308     -13.240  77.973  52.907  1.00 53.33           N  
ATOM   2566  CA  GLU A 308     -14.270  77.997  53.937  1.00 53.87           C  
ATOM   2567  C   GLU A 308     -15.536  77.285  53.466  1.00 55.77           C  
ATOM   2568  O   GLU A 308     -16.250  76.671  54.266  1.00 54.96           O  
ATOM   2569  CB  GLU A 308     -14.577  79.443  54.329  1.00 52.97           C  
ATOM   2570  CG  GLU A 308     -13.467  80.083  55.158  1.00 52.99           C  
ATOM   2571  CD  GLU A 308     -13.621  81.585  55.320  1.00 51.32           C  
ATOM   2572  OE1 GLU A 308     -14.765  82.060  55.475  1.00 48.96           O  
ATOM   2573  OE2 GLU A 308     -12.589  82.289  55.308  1.00 53.08           O1-
ATOM   2574  N   ILE A 309     -15.809  77.366  52.165  1.00 56.15           N  
ATOM   2575  CA  ILE A 309     -16.978  76.708  51.590  1.00 56.75           C  
ATOM   2576  C   ILE A 309     -16.718  75.213  51.482  1.00 58.19           C  
ATOM   2577  O   ILE A 309     -17.561  74.398  51.855  1.00 58.86           O  
ATOM   2578  CB  ILE A 309     -17.302  77.254  50.191  1.00 55.41           C  
ATOM   2579  CG1 ILE A 309     -17.829  78.685  50.312  1.00 54.48           C  
ATOM   2580  CG2 ILE A 309     -18.324  76.353  49.501  1.00 54.41           C  
ATOM   2581  CD1 ILE A 309     -18.248  79.293  49.002  1.00 54.34           C  
ATOM   2582  N   TYR A 310     -15.549  74.863  50.960  1.00 59.64           N  
ATOM   2583  CA  TYR A 310     -15.158  73.469  50.816  1.00 62.23           C  
ATOM   2584  C   TYR A 310     -15.208  72.801  52.185  1.00 63.33           C  
ATOM   2585  O   TYR A 310     -15.715  71.688  52.337  1.00 63.46           O  
ATOM   2586  CB  TYR A 310     -13.737  73.386  50.262  1.00 62.98           C  
ATOM   2587  CG  TYR A 310     -13.105  72.020  50.397  1.00 65.21           C  
ATOM   2588  CD1 TYR A 310     -13.570  70.936  49.651  1.00 65.64           C  
ATOM   2589  CD2 TYR A 310     -12.037  71.809  51.272  1.00 65.36           C  
ATOM   2590  CE1 TYR A 310     -12.985  69.676  49.772  1.00 66.66           C  
ATOM   2591  CE2 TYR A 310     -11.446  70.555  51.401  1.00 65.69           C  
ATOM   2592  CZ  TYR A 310     -11.924  69.493  50.647  1.00 66.63           C  
ATOM   2593  OH  TYR A 310     -11.331  68.256  50.754  1.00 67.24           O  
ATOM   2594  N   GLU A 311     -14.682  73.507  53.179  1.00 63.97           N  
ATOM   2595  CA  GLU A 311     -14.631  73.019  54.550  1.00 64.97           C  
ATOM   2596  C   GLU A 311     -16.028  72.843  55.141  1.00 65.00           C  
ATOM   2597  O   GLU A 311     -16.258  71.956  55.964  1.00 65.04           O  
ATOM   2598  CB  GLU A 311     -13.824  73.999  55.405  1.00 65.27           C  
ATOM   2599  CG  GLU A 311     -13.034  73.348  56.511  1.00 66.58           C  
ATOM   2600  CD  GLU A 311     -12.169  72.213  56.001  1.00 68.00           C  
ATOM   2601  OE1 GLU A 311     -11.384  72.433  55.055  1.00 67.71           O  
ATOM   2602  OE2 GLU A 311     -12.277  71.097  56.549  1.00 69.23           O1-
ATOM   2603  N   LYS A 312     -16.959  73.685  54.705  1.00 64.43           N  
ATOM   2604  CA  LYS A 312     -18.329  73.645  55.199  1.00 64.53           C  
ATOM   2605  C   LYS A 312     -19.218  72.584  54.549  1.00 64.52           C  
ATOM   2606  O   LYS A 312     -20.260  72.228  55.100  1.00 63.79           O  
ATOM   2607  CB  LYS A 312     -18.974  75.023  55.020  1.00 65.15           C  
ATOM   2608  CG  LYS A 312     -20.443  75.095  55.398  1.00 66.60           C  
ATOM   2609  CD  LYS A 312     -21.003  76.489  55.150  1.00 68.32           C  
ATOM   2610  CE  LYS A 312     -22.486  76.556  55.471  1.00 68.77           C  
ATOM   2611  NZ  LYS A 312     -22.757  76.213  56.895  1.00 69.99           N1+
ATOM   2612  N   VAL A 313     -18.816  72.068  53.392  1.00 63.99           N  
ATOM   2613  CA  VAL A 313     -19.644  71.081  52.703  1.00 63.97           C  
ATOM   2614  C   VAL A 313     -18.927  69.810  52.253  1.00 64.61           C  
ATOM   2615  O   VAL A 313     -19.502  69.004  51.518  1.00 64.35           O  
ATOM   2616  CB  VAL A 313     -20.317  71.705  51.452  1.00 63.66           C  
ATOM   2617  CG1 VAL A 313     -21.066  72.974  51.836  1.00 63.25           C  
ATOM   2618  CG2 VAL A 313     -19.269  71.998  50.385  1.00 63.00           C  
ATOM   2619  N   LYS A 314     -17.689  69.615  52.695  1.00 65.17           N  
ATOM   2620  CA  LYS A 314     -16.928  68.440  52.281  1.00 66.79           C  
ATOM   2621  C   LYS A 314     -17.477  67.102  52.776  1.00 68.48           C  
ATOM   2622  O   LYS A 314     -16.968  66.046  52.398  1.00 67.11           O  
ATOM   2623  CB  LYS A 314     -15.464  68.573  52.707  1.00 65.60           C  
ATOM   2624  CG  LYS A 314     -15.233  68.575  54.204  1.00 65.77           C  
ATOM   2625  CD  LYS A 314     -13.749  68.522  54.506  1.00 65.83           C  
ATOM   2626  CE  LYS A 314     -13.486  68.480  56.000  1.00 66.85           C  
ATOM   2627  NZ  LYS A 314     -12.025  68.378  56.283  1.00 67.31           N1+
ATOM   2628  N   GLU A 315     -18.508  67.134  53.614  1.00 70.54           N  
ATOM   2629  CA  GLU A 315     -19.072  65.892  54.120  1.00 74.19           C  
ATOM   2630  C   GLU A 315     -20.542  65.719  53.788  1.00 75.45           C  
ATOM   2631  O   GLU A 315     -21.197  64.823  54.315  1.00 76.53           O  
ATOM   2632  CB  GLU A 315     -18.851  65.777  55.634  1.00 75.76           C  
ATOM   2633  CG  GLU A 315     -17.375  65.740  56.016  1.00 79.08           C  
ATOM   2634  CD  GLU A 315     -17.137  65.353  57.461  1.00 80.51           C  
ATOM   2635  OE1 GLU A 315     -17.793  65.933  58.351  1.00 81.95           O  
ATOM   2636  OE2 GLU A 315     -16.282  64.474  57.706  1.00 81.89           O1-
ATOM   2637  N   GLU A 316     -21.061  66.571  52.909  1.00 76.65           N  
ATOM   2638  CA  GLU A 316     -22.455  66.464  52.504  1.00 77.94           C  
ATOM   2639  C   GLU A 316     -22.548  65.451  51.372  1.00 78.18           C  
ATOM   2640  O   GLU A 316     -21.619  65.312  50.576  1.00 77.84           O  
ATOM   2641  CB  GLU A 316     -22.991  67.812  52.029  1.00 79.14           C  
ATOM   2642  CG  GLU A 316     -22.951  68.896  53.079  1.00 81.87           C  
ATOM   2643  CD  GLU A 316     -23.682  70.146  52.638  1.00 84.21           C  
ATOM   2644  OE1 GLU A 316     -23.401  70.637  51.523  1.00 85.94           O  
ATOM   2645  OE2 GLU A 316     -24.536  70.639  53.405  1.00 85.95           O1-
ATOM   2646  N   LYS A 317     -23.672  64.741  51.298  0.00 20.00           N  
ATOM   2647  CA  LYS A 317     -23.870  63.730  50.275  0.00 20.00           C  
ATOM   2648  C   LYS A 317     -24.547  64.327  49.050  0.00 20.00           C  
ATOM   2649  O   LYS A 317     -24.935  63.594  48.128  0.00 20.00           O  
ATOM   2650  CB  LYS A 317     -24.676  62.561  50.838  0.00 20.00           C  
ATOM   2651  CG  LYS A 317     -24.001  61.855  52.003  0.00 20.00           C  
ATOM   2652  CD  LYS A 317     -24.730  60.575  52.373  0.00 20.00           C  
ATOM   2653  CE  LYS A 317     -24.057  59.875  53.543  0.00 20.00           C  
ATOM   2654  NZ  LYS A 317     -24.757  58.616  53.914  0.00 20.00           N1+
ATOM   2655  N   THR A 318     -24.692  65.647  49.021  1.00 79.12           N  
ATOM   2656  CA  THR A 318     -25.318  66.338  47.896  1.00 78.47           C  
ATOM   2657  C   THR A 318     -24.467  66.205  46.639  1.00 77.30           C  
ATOM   2658  O   THR A 318     -23.241  66.129  46.715  1.00 77.53           O  
ATOM   2659  CB  THR A 318     -25.497  67.834  48.194  1.00 79.49           C  
ATOM   2660  CG2 THR A 318     -26.119  68.548  46.999  1.00 80.10           C  
ATOM   2661  OG1 THR A 318     -26.344  67.991  49.339  1.00 80.74           O  
ATOM   2662  N   GLU A 319     -25.119  66.183  45.482  1.00 75.35           N  
ATOM   2663  CA  GLU A 319     -24.402  66.058  44.222  1.00 73.91           C  
ATOM   2664  C   GLU A 319     -23.491  67.257  43.975  1.00 72.11           C  
ATOM   2665  O   GLU A 319     -22.294  67.097  43.725  1.00 71.84           O  
ATOM   2666  CB  GLU A 319     -25.386  65.914  43.057  1.00 74.40           C  
ATOM   2667  CG  GLU A 319     -24.707  65.798  41.697  1.00 76.54           C  
ATOM   2668  CD  GLU A 319     -25.692  65.684  40.545  1.00 77.98           C  
ATOM   2669  OE1 GLU A 319     -26.536  66.594  40.386  1.00 78.17           O  
ATOM   2670  OE2 GLU A 319     -25.618  64.686  39.795  1.00 78.12           O1-
ATOM   2671  N   ASP A 320     -24.059  68.458  44.047  1.00 70.06           N  
ATOM   2672  CA  ASP A 320     -23.284  69.674  43.817  1.00 67.62           C  
ATOM   2673  C   ASP A 320     -22.148  69.823  44.818  1.00 66.10           C  
ATOM   2674  O   ASP A 320     -21.013  70.107  44.438  1.00 64.78           O  
ATOM   2675  CB  ASP A 320     -24.188  70.905  43.878  1.00 67.28           C  
ATOM   2676  CG  ASP A 320     -25.230  70.917  42.779  1.00 67.10           C  
ATOM   2677  OD1 ASP A 320     -24.877  70.597  41.625  1.00 66.63           O  
ATOM   2678  OD2 ASP A 320     -26.396  71.257  43.069  1.00 67.11           O1-
ATOM   2679  N   ALA A 321     -22.455  69.630  46.097  1.00 65.39           N  
ATOM   2680  CA  ALA A 321     -21.447  69.739  47.145  1.00 64.40           C  
ATOM   2681  C   ALA A 321     -20.283  68.801  46.842  1.00 64.17           C  
ATOM   2682  O   ALA A 321     -19.115  69.188  46.938  1.00 63.77           O  
ATOM   2683  CB  ALA A 321     -22.060  69.400  48.500  1.00 63.47           C  
ATOM   2684  N   GLN A 322     -20.613  67.568  46.465  1.00 63.32           N  
ATOM   2685  CA  GLN A 322     -19.599  66.570  46.146  1.00 62.80           C  
ATOM   2686  C   GLN A 322     -18.804  66.955  44.905  1.00 60.87           C  
ATOM   2687  O   GLN A 322     -17.579  66.827  44.884  1.00 59.89           O  
ATOM   2688  CB  GLN A 322     -20.247  65.193  45.951  1.00 64.82           C  
ATOM   2689  CG  GLN A 322     -20.817  64.591  47.234  1.00 66.34           C  
ATOM   2690  CD  GLN A 322     -21.249  63.147  47.060  1.00 68.39           C  
ATOM   2691  NE2 GLN A 322     -20.553  62.236  47.733  1.00 68.43           N  
ATOM   2692  OE1 GLN A 322     -22.192  62.852  46.325  1.00 70.14           O  
ATOM   2693  N   LYS A 323     -19.494  67.424  43.870  1.00 59.16           N  
ATOM   2694  CA  LYS A 323     -18.808  67.833  42.651  1.00 58.83           C  
ATOM   2695  C   LYS A 323     -17.893  69.031  42.928  1.00 57.28           C  
ATOM   2696  O   LYS A 323     -16.791  69.118  42.386  1.00 55.83           O  
ATOM   2697  CB  LYS A 323     -19.817  68.190  41.559  1.00 59.46           C  
ATOM   2698  CG  LYS A 323     -20.535  66.988  40.970  1.00 61.27           C  
ATOM   2699  CD  LYS A 323     -21.297  67.372  39.714  1.00 62.41           C  
ATOM   2700  CE  LYS A 323     -21.941  66.161  39.055  1.00 62.27           C  
ATOM   2701  NZ  LYS A 323     -22.664  66.544  37.813  1.00 61.72           N1+
ATOM   2702  N   PHE A 324     -18.354  69.943  43.780  1.00 56.74           N  
ATOM   2703  CA  PHE A 324     -17.574  71.123  44.137  1.00 57.57           C  
ATOM   2704  C   PHE A 324     -16.267  70.683  44.779  1.00 57.69           C  
ATOM   2705  O   PHE A 324     -15.180  71.063  44.338  1.00 55.96           O  
ATOM   2706  CB  PHE A 324     -18.340  71.999  45.131  1.00 58.36           C  
ATOM   2707  CG  PHE A 324     -17.573  73.217  45.580  1.00 59.20           C  
ATOM   2708  CD1 PHE A 324     -17.538  74.365  44.792  1.00 58.90           C  
ATOM   2709  CD2 PHE A 324     -16.861  73.203  46.776  1.00 59.28           C  
ATOM   2710  CE1 PHE A 324     -16.802  75.486  45.189  1.00 59.86           C  
ATOM   2711  CE2 PHE A 324     -16.120  74.316  47.183  1.00 61.39           C  
ATOM   2712  CZ  PHE A 324     -16.091  75.460  46.386  1.00 60.09           C  
ATOM   2713  N   CYS A 325     -16.386  69.869  45.823  1.00 58.64           N  
ATOM   2714  CA  CYS A 325     -15.221  69.378  46.543  1.00 58.99           C  
ATOM   2715  C   CYS A 325     -14.233  68.652  45.641  1.00 58.84           C  
ATOM   2716  O   CYS A 325     -13.019  68.795  45.808  1.00 58.64           O  
ATOM   2717  CB  CYS A 325     -15.662  68.469  47.689  1.00 59.81           C  
ATOM   2718  SG  CYS A 325     -16.614  69.338  48.955  1.00 63.37           S  
ATOM   2719  N   LYS A 326     -14.739  67.874  44.687  1.00 58.61           N  
ATOM   2720  CA  LYS A 326     -13.846  67.161  43.779  1.00 59.00           C  
ATOM   2721  C   LYS A 326     -13.067  68.165  42.945  1.00 57.35           C  
ATOM   2722  O   LYS A 326     -11.867  68.006  42.727  1.00 57.44           O  
ATOM   2723  CB  LYS A 326     -14.626  66.221  42.853  1.00 61.54           C  
ATOM   2724  CG  LYS A 326     -15.307  65.060  43.569  1.00 64.39           C  
ATOM   2725  CD  LYS A 326     -15.375  63.822  42.681  1.00 66.96           C  
ATOM   2726  CE  LYS A 326     -16.101  64.090  41.367  1.00 68.22           C  
ATOM   2727  NZ  LYS A 326     -16.061  62.895  40.471  1.00 68.12           N1+
ATOM   2728  N   PHE A 327     -13.757  69.199  42.473  1.00 55.88           N  
ATOM   2729  CA  PHE A 327     -13.109  70.235  41.677  1.00 54.87           C  
ATOM   2730  C   PHE A 327     -12.079  70.964  42.540  1.00 54.73           C  
ATOM   2731  O   PHE A 327     -10.955  71.224  42.107  1.00 53.17           O  
ATOM   2732  CB  PHE A 327     -14.145  71.234  41.156  1.00 53.61           C  
ATOM   2733  CG  PHE A 327     -14.918  70.750  39.958  1.00 51.47           C  
ATOM   2734  CD1 PHE A 327     -14.254  70.253  38.839  1.00 50.90           C  
ATOM   2735  CD2 PHE A 327     -16.304  70.838  39.929  1.00 49.82           C  
ATOM   2736  CE1 PHE A 327     -14.961  69.854  37.703  1.00 51.72           C  
ATOM   2737  CE2 PHE A 327     -17.021  70.444  38.801  1.00 51.06           C  
ATOM   2738  CZ  PHE A 327     -16.347  69.951  37.684  1.00 50.40           C  
ATOM   2739  N   TYR A 328     -12.473  71.278  43.770  1.00 55.40           N  
ATOM   2740  CA  TYR A 328     -11.599  71.971  44.705  1.00 56.62           C  
ATOM   2741  C   TYR A 328     -10.334  71.155  44.954  1.00 57.70           C  
ATOM   2742  O   TYR A 328      -9.224  71.692  44.950  1.00 58.20           O  
ATOM   2743  CB  TYR A 328     -12.340  72.217  46.018  1.00 56.67           C  
ATOM   2744  CG  TYR A 328     -11.564  73.041  47.020  1.00 58.81           C  
ATOM   2745  CD1 TYR A 328     -10.504  72.485  47.741  1.00 59.16           C  
ATOM   2746  CD2 TYR A 328     -11.893  74.377  47.254  1.00 58.91           C  
ATOM   2747  CE1 TYR A 328      -9.795  73.236  48.673  1.00 59.97           C  
ATOM   2748  CE2 TYR A 328     -11.190  75.138  48.183  1.00 60.14           C  
ATOM   2749  CZ  TYR A 328     -10.145  74.560  48.889  1.00 60.91           C  
ATOM   2750  OH  TYR A 328      -9.462  75.300  49.823  1.00 62.30           O  
ATOM   2751  N   GLU A 329     -10.507  69.855  45.168  1.00 57.65           N  
ATOM   2752  CA  GLU A 329      -9.378  68.965  45.404  1.00 58.04           C  
ATOM   2753  C   GLU A 329      -8.517  68.877  44.156  1.00 57.80           C  
ATOM   2754  O   GLU A 329      -7.294  68.776  44.239  1.00 58.41           O  
ATOM   2755  CB  GLU A 329      -9.881  67.576  45.787  1.00 58.67           C  
ATOM   2756  CG  GLU A 329     -10.437  67.509  47.190  1.00 60.19           C  
ATOM   2757  CD  GLU A 329     -11.463  66.417  47.347  1.00 61.75           C  
ATOM   2758  OE1 GLU A 329     -11.259  65.326  46.770  1.00 62.76           O  
ATOM   2759  OE2 GLU A 329     -12.469  66.650  48.052  1.00 62.67           O1-
ATOM   2760  N   GLN A 330      -9.161  68.901  42.995  1.00 57.05           N  
ATOM   2761  CA  GLN A 330      -8.426  68.852  41.746  1.00 57.68           C  
ATOM   2762  C   GLN A 330      -7.537  70.086  41.706  1.00 57.35           C  
ATOM   2763  O   GLN A 330      -6.341  69.998  41.433  1.00 57.52           O  
ATOM   2764  CB  GLN A 330      -9.385  68.880  40.557  1.00 58.29           C  
ATOM   2765  CG  GLN A 330     -10.126  67.582  40.303  1.00 60.39           C  
ATOM   2766  CD  GLN A 330     -11.124  67.706  39.165  1.00 61.85           C  
ATOM   2767  NE2 GLN A 330     -12.341  67.215  39.388  1.00 63.16           N  
ATOM   2768  OE1 GLN A 330     -10.803  68.231  38.095  1.00 61.17           O  
ATOM   2769  N   ALA A 331      -8.140  71.235  41.998  1.00 57.14           N  
ATOM   2770  CA  ALA A 331      -7.434  72.512  41.994  1.00 57.17           C  
ATOM   2771  C   ALA A 331      -6.263  72.531  42.969  1.00 57.22           C  
ATOM   2772  O   ALA A 331      -5.120  72.760  42.574  1.00 56.76           O  
ATOM   2773  CB  ALA A 331      -8.405  73.639  42.328  1.00 55.56           C  
ATOM   2774  N   ALA A 332      -6.553  72.291  44.243  1.00 58.04           N  
ATOM   2775  CA  ALA A 332      -5.522  72.294  45.272  1.00 58.90           C  
ATOM   2776  C   ALA A 332      -4.411  71.308  44.943  1.00 60.30           C  
ATOM   2777  O   ALA A 332      -3.223  71.610  45.090  1.00 59.68           O  
ATOM   2778  CB  ALA A 332      -6.138  71.951  46.620  1.00 59.02           C  
ATOM   2779  N   ASN A 333      -4.807  70.126  44.491  1.00 61.55           N  
ATOM   2780  CA  ASN A 333      -3.855  69.079  44.155  1.00 63.62           C  
ATOM   2781  C   ASN A 333      -2.677  69.587  43.320  1.00 63.61           C  
ATOM   2782  O   ASN A 333      -1.530  69.214  43.560  1.00 63.30           O  
ATOM   2783  CB  ASN A 333      -4.576  67.955  43.409  1.00 66.48           C  
ATOM   2784  CG  ASN A 333      -3.760  66.685  43.348  1.00 70.04           C  
ATOM   2785  ND2 ASN A 333      -3.468  66.220  42.134  1.00 71.43           N  
ATOM   2786  OD1 ASN A 333      -3.392  66.124  44.383  1.00 71.96           O  
ATOM   2787  N   VAL A 334      -2.956  70.450  42.349  1.00 63.74           N  
ATOM   2788  CA  VAL A 334      -1.906  70.974  41.484  1.00 63.90           C  
ATOM   2789  C   VAL A 334      -1.591  72.450  41.732  1.00 63.48           C  
ATOM   2790  O   VAL A 334      -0.498  72.915  41.409  1.00 63.51           O  
ATOM   2791  CB  VAL A 334      -2.287  70.793  39.995  1.00 64.81           C  
ATOM   2792  CG1 VAL A 334      -3.504  71.642  39.665  1.00 66.21           C  
ATOM   2793  CG2 VAL A 334      -1.111  71.156  39.099  1.00 65.46           C  
ATOM   2794  N   GLY A 335      -2.544  73.175  42.315  1.00 62.25           N  
ATOM   2795  CA  GLY A 335      -2.348  74.591  42.569  1.00 61.07           C  
ATOM   2796  C   GLY A 335      -2.035  74.996  43.997  1.00 60.18           C  
ATOM   2797  O   GLY A 335      -1.534  76.092  44.228  1.00 60.85           O  
ATOM   2798  N   ALA A 336      -2.334  74.136  44.963  1.00 58.83           N  
ATOM   2799  CA  ALA A 336      -2.051  74.461  46.355  1.00 57.53           C  
ATOM   2800  C   ALA A 336      -0.550  74.364  46.612  1.00 57.39           C  
ATOM   2801  O   ALA A 336      -0.018  73.286  46.893  1.00 58.04           O  
ATOM   2802  CB  ALA A 336      -2.805  73.518  47.279  1.00 57.72           C  
ATOM   2803  N   VAL A 337       0.133  75.497  46.507  1.00 54.96           N  
ATOM   2804  CA  VAL A 337       1.570  75.533  46.725  1.00 54.13           C  
ATOM   2805  C   VAL A 337       1.925  76.514  47.835  1.00 53.62           C  
ATOM   2806  O   VAL A 337       1.342  77.595  47.941  1.00 55.42           O  
ATOM   2807  CB  VAL A 337       2.319  75.946  45.435  1.00 54.05           C  
ATOM   2808  CG1 VAL A 337       3.820  75.948  45.680  1.00 53.78           C  
ATOM   2809  CG2 VAL A 337       1.969  74.996  44.304  1.00 53.19           C  
ATOM   2810  N   SER A 338       2.883  76.129  48.666  1.00 50.80           N  
ATOM   2811  CA  SER A 338       3.324  76.977  49.758  1.00 50.06           C  
ATOM   2812  C   SER A 338       4.194  78.119  49.224  1.00 47.25           C  
ATOM   2813  O   SER A 338       5.131  77.898  48.460  1.00 46.70           O  
ATOM   2814  CB  SER A 338       4.116  76.146  50.770  1.00 50.17           C  
ATOM   2815  OG  SER A 338       4.724  76.977  51.744  1.00 55.07           O  
ATOM   2816  N   PRO A 339       3.886  79.363  49.618  1.00 46.68           N  
ATOM   2817  CA  PRO A 339       4.673  80.506  49.151  1.00 44.27           C  
ATOM   2818  C   PRO A 339       6.162  80.342  49.423  1.00 42.55           C  
ATOM   2819  O   PRO A 339       6.995  80.845  48.674  1.00 41.76           O  
ATOM   2820  CB  PRO A 339       4.067  81.669  49.924  1.00 45.08           C  
ATOM   2821  CG  PRO A 339       2.630  81.284  49.993  1.00 45.55           C  
ATOM   2822  CD  PRO A 339       2.716  79.821  50.387  1.00 45.87           C  
ATOM   2823  N   SER A 340       6.495  79.638  50.498  1.00 41.70           N  
ATOM   2824  CA  SER A 340       7.895  79.427  50.847  1.00 42.52           C  
ATOM   2825  C   SER A 340       8.639  78.706  49.720  1.00 42.75           C  
ATOM   2826  O   SER A 340       9.867  78.760  49.648  1.00 42.53           O  
ATOM   2827  CB  SER A 340       8.006  78.608  52.136  1.00 43.83           C  
ATOM   2828  OG  SER A 340       7.454  77.314  51.962  1.00 42.86           O  
ATOM   2829  N   GLU A 341       7.893  78.039  48.842  1.00 41.49           N  
ATOM   2830  CA  GLU A 341       8.500  77.312  47.729  1.00 42.47           C  
ATOM   2831  C   GLU A 341       8.895  78.170  46.523  1.00 40.83           C  
ATOM   2832  O   GLU A 341       9.648  77.710  45.662  1.00 38.64           O  
ATOM   2833  CB  GLU A 341       7.565  76.199  47.255  1.00 42.55           C  
ATOM   2834  CG  GLU A 341       7.410  75.059  48.233  1.00 46.78           C  
ATOM   2835  CD  GLU A 341       6.533  73.952  47.682  1.00 50.73           C  
ATOM   2836  OE1 GLU A 341       5.288  74.050  47.804  1.00 54.34           O  
ATOM   2837  OE2 GLU A 341       7.094  72.991  47.112  1.00 51.51           O1-
ATOM   2838  N   TRP A 342       8.407  79.410  46.457  1.00 38.62           N  
ATOM   2839  CA  TRP A 342       8.728  80.277  45.315  1.00 36.82           C  
ATOM   2840  C   TRP A 342       8.806  81.785  45.599  1.00 38.02           C  
ATOM   2841  O   TRP A 342       9.622  82.496  44.998  1.00 38.96           O  
ATOM   2842  CB  TRP A 342       7.699  80.068  44.212  1.00 34.37           C  
ATOM   2843  CG  TRP A 342       6.296  80.302  44.681  1.00 35.00           C  
ATOM   2844  CD1 TRP A 342       5.501  79.419  45.351  1.00 35.87           C  
ATOM   2845  CD2 TRP A 342       5.524  81.499  44.524  1.00 35.29           C  
ATOM   2846  CE2 TRP A 342       4.266  81.264  45.119  1.00 36.40           C  
ATOM   2847  CE3 TRP A 342       5.773  82.748  43.938  1.00 35.37           C  
ATOM   2848  NE1 TRP A 342       4.281  79.985  45.615  1.00 34.88           N  
ATOM   2849  CZ2 TRP A 342       3.253  82.233  45.145  1.00 36.12           C  
ATOM   2850  CZ3 TRP A 342       4.764  83.716  43.964  1.00 34.58           C  
ATOM   2851  CH2 TRP A 342       3.520  83.450  44.564  1.00 34.80           C  
ATOM   2852  N   ALA A 343       7.952  82.273  46.494  1.00 35.82           N  
ATOM   2853  CA  ALA A 343       7.920  83.702  46.801  1.00 36.33           C  
ATOM   2854  C   ALA A 343       8.951  84.105  47.844  1.00 36.06           C  
ATOM   2855  O   ALA A 343       8.616  84.283  49.013  1.00 35.60           O  
ATOM   2856  CB  ALA A 343       6.521  84.100  47.260  1.00 33.82           C  
ATOM   2857  N   TYR A 344      10.202  84.251  47.413  1.00 34.12           N  
ATOM   2858  CA  TYR A 344      11.282  84.638  48.312  1.00 35.87           C  
ATOM   2859  C   TYR A 344      12.455  85.189  47.502  1.00 36.64           C  
ATOM   2860  O   TYR A 344      12.636  84.842  46.337  1.00 38.12           O  
ATOM   2861  CB  TYR A 344      11.735  83.420  49.138  1.00 38.79           C  
ATOM   2862  CG  TYR A 344      12.286  82.282  48.291  1.00 37.52           C  
ATOM   2863  CD1 TYR A 344      13.612  82.287  47.860  1.00 39.54           C  
ATOM   2864  CD2 TYR A 344      11.458  81.244  47.858  1.00 38.76           C  
ATOM   2865  CE1 TYR A 344      14.101  81.286  47.006  1.00 40.35           C  
ATOM   2866  CE2 TYR A 344      11.934  80.241  47.003  1.00 39.27           C  
ATOM   2867  CZ  TYR A 344      13.254  80.272  46.579  1.00 39.04           C  
ATOM   2868  OH  TYR A 344      13.718  79.322  45.688  1.00 41.03           O  
ATOM   2869  N   PRO A 345      13.236  86.103  48.090  1.00 36.53           N  
ATOM   2870  CA  PRO A 345      13.050  86.627  49.447  1.00 37.69           C  
ATOM   2871  C   PRO A 345      11.981  87.723  49.371  1.00 37.37           C  
ATOM   2872  O   PRO A 345      11.529  88.073  48.286  1.00 35.35           O  
ATOM   2873  CB  PRO A 345      14.422  87.187  49.776  1.00 36.28           C  
ATOM   2874  CG  PRO A 345      14.843  87.755  48.450  1.00 38.01           C  
ATOM   2875  CD  PRO A 345      14.450  86.662  47.471  1.00 36.08           C  
ATOM   2876  N   PRO A 346      11.563  88.278  50.516  1.00 37.27           N  
ATOM   2877  CA  PRO A 346      10.540  89.326  50.403  1.00 36.06           C  
ATOM   2878  C   PRO A 346      11.046  90.584  49.690  1.00 34.42           C  
ATOM   2879  O   PRO A 346      12.238  90.905  49.727  1.00 33.72           O  
ATOM   2880  CB  PRO A 346      10.129  89.578  51.857  1.00 37.73           C  
ATOM   2881  CG  PRO A 346      11.344  89.158  52.646  1.00 42.07           C  
ATOM   2882  CD  PRO A 346      11.839  87.934  51.921  1.00 38.07           C  
ATOM   2883  N   VAL A 347      10.137  91.281  49.018  1.00 34.00           N  
ATOM   2884  CA  VAL A 347      10.498  92.497  48.299  1.00 32.17           C  
ATOM   2885  C   VAL A 347      11.243  93.474  49.204  1.00 32.72           C  
ATOM   2886  O   VAL A 347      12.221  94.098  48.784  1.00 29.50           O  
ATOM   2887  CB  VAL A 347       9.241  93.214  47.751  1.00 35.62           C  
ATOM   2888  CG1 VAL A 347       9.639  94.549  47.084  1.00 32.98           C  
ATOM   2889  CG2 VAL A 347       8.517  92.305  46.756  1.00 33.67           C  
ATOM   2890  N   ALA A 348      10.783  93.592  50.450  1.00 34.51           N  
ATOM   2891  CA  ALA A 348      11.388  94.525  51.402  1.00 36.17           C  
ATOM   2892  C   ALA A 348      12.839  94.196  51.710  1.00 38.68           C  
ATOM   2893  O   ALA A 348      13.661  95.099  51.894  1.00 37.03           O  
ATOM   2894  CB  ALA A 348      10.575  94.567  52.693  1.00 37.34           C  
ATOM   2895  N   GLN A 349      13.160  92.908  51.775  1.00 39.71           N  
ATOM   2896  CA  GLN A 349      14.533  92.511  52.047  1.00 40.74           C  
ATOM   2897  C   GLN A 349      15.410  92.926  50.874  1.00 40.97           C  
ATOM   2898  O   GLN A 349      16.533  93.384  51.060  1.00 42.42           O  
ATOM   2899  CB  GLN A 349      14.629  90.997  52.259  1.00 41.84           C  
ATOM   2900  CG  GLN A 349      16.055  90.484  52.228  1.00 44.29           C  
ATOM   2901  CD  GLN A 349      16.157  88.991  52.500  1.00 44.99           C  
ATOM   2902  NE2 GLN A 349      15.208  88.454  53.254  1.00 42.33           N  
ATOM   2903  OE1 GLN A 349      17.090  88.336  52.045  1.00 45.27           O  
ATOM   2904  N   LEU A 350      14.897  92.755  49.661  1.00 40.82           N  
ATOM   2905  CA  LEU A 350      15.645  93.129  48.471  1.00 39.74           C  
ATOM   2906  C   LEU A 350      15.776  94.645  48.398  1.00 41.16           C  
ATOM   2907  O   LEU A 350      16.757  95.160  47.870  1.00 38.39           O  
ATOM   2908  CB  LEU A 350      14.936  92.625  47.214  1.00 40.14           C  
ATOM   2909  CG  LEU A 350      14.950  91.118  46.947  1.00 41.24           C  
ATOM   2910  CD1 LEU A 350      14.047  90.779  45.760  1.00 40.30           C  
ATOM   2911  CD2 LEU A 350      16.381  90.688  46.673  1.00 40.03           C  
ATOM   2912  N   ALA A 351      14.786  95.352  48.938  1.00 42.87           N  
ATOM   2913  CA  ALA A 351      14.776  96.812  48.915  1.00 47.21           C  
ATOM   2914  C   ALA A 351      15.765  97.480  49.867  1.00 51.49           C  
ATOM   2915  O   ALA A 351      16.452  98.426  49.484  1.00 50.41           O  
ATOM   2916  CB  ALA A 351      13.366  97.325  49.199  1.00 46.09           C  
ATOM   2917  N   ASN A 352      15.834  97.006  51.107  1.00 57.24           N  
ATOM   2918  CA  ASN A 352      16.746  97.616  52.071  1.00 63.84           C  
ATOM   2919  C   ASN A 352      18.196  97.309  51.704  1.00 66.30           C  
ATOM   2920  O   ASN A 352      19.110  98.039  52.085  1.00 67.09           O  
ATOM   2921  CB  ASN A 352      16.428  97.137  53.495  1.00 66.41           C  
ATOM   2922  CG  ASN A 352      17.129  95.838  53.855  1.00 70.96           C  
ATOM   2923  ND2 ASN A 352      17.798  95.829  55.007  1.00 71.73           N  
ATOM   2924  OD1 ASN A 352      17.066  94.852  53.115  1.00 73.35           O  
ATOM   2925  N   VAL A 353      18.398  96.230  50.952  1.00 69.55           N  
ATOM   2926  CA  VAL A 353      19.732  95.834  50.506  1.00 71.43           C  
ATOM   2927  C   VAL A 353      20.291  96.887  49.547  1.00 73.09           C  
ATOM   2928  O   VAL A 353      21.440  97.327  49.768  1.00 74.06           O  
ATOM   2929  CB  VAL A 353      19.704  94.462  49.777  1.00 72.07           C  
ATOM   2930  CG1 VAL A 353      21.054  94.183  49.123  1.00 71.83           C  
ATOM   2931  CG2 VAL A 353      19.370  93.356  50.763  1.00 72.68           C  
TER
ATOM   2932  N   PHE B   1     -34.213  96.241   1.131  1.00 68.79           N  
ATOM   2933  CA  PHE B   1     -34.316  97.133   2.324  1.00 69.00           C  
ATOM   2934  C   PHE B   1     -35.716  97.048   2.923  1.00 69.30           C  
ATOM   2935  O   PHE B   1     -36.702  97.362   2.260  1.00 68.81           O  
ATOM   2936  CB  PHE B   1     -34.019  98.584   1.936  1.00 68.57           C  
ATOM   2937  CG  PHE B   1     -33.932  99.519   3.111  1.00 68.53           C  
ATOM   2938  CD1 PHE B   1     -32.834  99.483   3.966  1.00 68.33           C  
ATOM   2939  CD2 PHE B   1     -34.959 100.415   3.381  1.00 68.18           C  
ATOM   2940  CE1 PHE B   1     -32.762 100.325   5.072  1.00 67.76           C  
ATOM   2941  CE2 PHE B   1     -34.895 101.261   4.486  1.00 68.61           C  
ATOM   2942  CZ  PHE B   1     -33.795 101.215   5.332  1.00 68.13           C  
ATOM   2943  N   PRO B   2     -35.817  96.624   4.191  1.00 69.74           N  
ATOM   2944  CA  PRO B   2     -37.094  96.488   4.901  1.00 70.11           C  
ATOM   2945  C   PRO B   2     -37.771  97.828   5.154  1.00 70.36           C  
ATOM   2946  O   PRO B   2     -38.098  98.153   6.296  1.00 71.38           O  
ATOM   2947  CB  PRO B   2     -36.694  95.808   6.213  1.00 70.53           C  
ATOM   2948  CG  PRO B   2     -35.405  95.114   5.880  1.00 70.52           C  
ATOM   2949  CD  PRO B   2     -34.708  96.129   5.022  1.00 70.14           C  
ATOM   2950  N   THR B   3     -37.984  98.602   4.094  1.00 70.32           N  
ATOM   2951  CA  THR B   3     -38.613  99.910   4.224  1.00 69.69           C  
ATOM   2952  C   THR B   3     -39.767  99.879   5.214  1.00 70.35           C  
ATOM   2953  O   THR B   3     -39.854 100.726   6.102  1.00 70.98           O  
ATOM   2954  CB  THR B   3     -39.142 100.413   2.871  1.00 68.77           C  
ATOM   2955  CG2 THR B   3     -39.707 101.820   3.013  1.00 68.20           C  
ATOM   2956  OG1 THR B   3     -38.073 100.435   1.919  1.00 66.96           O  
ATOM   2957  N   GLU B   4     -40.641  98.891   5.080  0.00 20.00           N  
ATOM   2958  CA  GLU B   4     -41.807  98.757   5.943  0.00 20.00           C  
ATOM   2959  C   GLU B   4     -41.404  98.728   7.413  0.00 20.00           C  
ATOM   2960  O   GLU B   4     -42.062  99.367   8.253  0.00 20.00           O  
ATOM   2961  CB  GLU B   4     -42.600  97.502   5.579  0.00 20.00           C  
ATOM   2962  CG  GLU B   4     -43.121  97.489   4.152  0.00 20.00           C  
ATOM   2963  CD  GLU B   4     -43.892  96.225   3.823  0.00 20.00           C  
ATOM   2964  OE1 GLU B   4     -44.025  95.362   4.716  0.00 20.00           O  
ATOM   2965  OE2 GLU B   4     -44.363  96.098   2.673  0.00 20.00           O1-
ATOM   2966  N   TYR B   5     -40.356  97.990   7.757  1.00 73.48           N  
ATOM   2967  CA  TYR B   5     -39.931  97.899   9.148  1.00 74.43           C  
ATOM   2968  C   TYR B   5     -39.084  99.092   9.564  1.00 73.12           C  
ATOM   2969  O   TYR B   5     -39.055  99.457  10.741  1.00 72.28           O  
ATOM   2970  CB  TYR B   5     -39.159  96.601   9.402  1.00 76.66           C  
ATOM   2971  CG  TYR B   5     -39.345  96.085  10.816  1.00 80.06           C  
ATOM   2972  CD1 TYR B   5     -40.625  95.833  11.318  1.00 81.44           C  
ATOM   2973  CD2 TYR B   5     -38.254  95.858  11.655  1.00 80.79           C  
ATOM   2974  CE1 TYR B   5     -40.816  95.370  12.618  1.00 82.35           C  
ATOM   2975  CE2 TYR B   5     -38.435  95.392  12.961  1.00 81.65           C  
ATOM   2976  CZ  TYR B   5     -39.719  95.150  13.432  1.00 82.37           C  
ATOM   2977  OH  TYR B   5     -39.912  94.676  14.707  1.00 82.68           O  
ATOM   2978  N   PHE B   6     -38.392  99.695   8.601  1.00 71.36           N  
ATOM   2979  CA  PHE B   6     -37.572 100.860   8.893  1.00 70.03           C  
ATOM   2980  C   PHE B   6     -38.488 101.972   9.386  1.00 69.55           C  
ATOM   2981  O   PHE B   6     -38.175 102.669  10.351  1.00 69.13           O  
ATOM   2982  CB  PHE B   6     -36.831 101.339   7.646  1.00 69.74           C  
ATOM   2983  CG  PHE B   6     -36.027 102.586   7.871  1.00 70.28           C  
ATOM   2984  CD1 PHE B   6     -34.827 102.540   8.573  1.00 70.47           C  
ATOM   2985  CD2 PHE B   6     -36.492 103.818   7.424  1.00 70.38           C  
ATOM   2986  CE1 PHE B   6     -34.105 103.701   8.828  1.00 70.00           C  
ATOM   2987  CE2 PHE B   6     -35.777 104.984   7.674  1.00 70.31           C  
ATOM   2988  CZ  PHE B   6     -34.581 104.925   8.378  1.00 70.22           C  
ATOM   2989  N   LEU B   7     -39.623 102.132   8.715  1.00 68.58           N  
ATOM   2990  CA  LEU B   7     -40.586 103.157   9.091  1.00 68.01           C  
ATOM   2991  C   LEU B   7     -41.171 102.819  10.457  1.00 67.73           C  
ATOM   2992  O   LEU B   7     -41.311 103.688  11.320  1.00 67.40           O  
ATOM   2993  CB  LEU B   7     -41.708 103.242   8.050  1.00 67.99           C  
ATOM   2994  CG  LEU B   7     -41.315 103.613   6.616  1.00 68.30           C  
ATOM   2995  CD1 LEU B   7     -42.548 103.564   5.725  1.00 68.94           C  
ATOM   2996  CD2 LEU B   7     -40.690 105.000   6.587  1.00 67.94           C  
ATOM   2997  N   ASN B   8     -41.503 101.547  10.646  1.00 67.01           N  
ATOM   2998  CA  ASN B   8     -42.078 101.086  11.900  1.00 66.82           C  
ATOM   2999  C   ASN B   8     -41.208 101.446  13.095  1.00 66.20           C  
ATOM   3000  O   ASN B   8     -41.660 102.111  14.027  1.00 65.08           O  
ATOM   3001  CB  ASN B   8     -42.287  99.572  11.858  1.00 66.57           C  
ATOM   3002  CG  ASN B   8     -42.718  99.011  13.195  1.00 67.71           C  
ATOM   3003  ND2 ASN B   8     -42.023  97.979  13.657  1.00 69.16           N  
ATOM   3004  OD1 ASN B   8     -43.667  99.498  13.806  1.00 69.08           O  
ATOM   3005  N   THR B   9     -39.957 101.001  13.053  1.00 66.17           N  
ATOM   3006  CA  THR B   9     -39.008 101.249  14.130  1.00 65.52           C  
ATOM   3007  C   THR B   9     -38.731 102.735  14.365  1.00 65.08           C  
ATOM   3008  O   THR B   9     -38.828 103.217  15.497  1.00 64.10           O  
ATOM   3009  CB  THR B   9     -37.674 100.514  13.861  1.00 65.99           C  
ATOM   3010  CG2 THR B   9     -37.151 100.836  12.473  1.00 64.39           C  
ATOM   3011  OG1 THR B   9     -36.706 100.908  14.840  1.00 69.34           O  
ATOM   3012  N   THR B  10     -38.394 103.456  13.299  1.00 63.94           N  
ATOM   3013  CA  THR B  10     -38.103 104.883  13.404  1.00 63.87           C  
ATOM   3014  C   THR B  10     -39.255 105.644  14.055  1.00 63.23           C  
ATOM   3015  O   THR B  10     -39.038 106.490  14.926  1.00 62.76           O  
ATOM   3016  CB  THR B  10     -37.821 105.508  12.019  1.00 64.18           C  
ATOM   3017  CG2 THR B  10     -36.559 104.914  11.405  1.00 63.64           C  
ATOM   3018  OG1 THR B  10     -38.933 105.265  11.151  1.00 66.59           O  
ATOM   3019  N   VAL B  11     -40.479 105.341  13.635  1.00 62.01           N  
ATOM   3020  CA  VAL B  11     -41.649 106.009  14.189  1.00 61.70           C  
ATOM   3021  C   VAL B  11     -41.794 105.720  15.678  1.00 62.14           C  
ATOM   3022  O   VAL B  11     -42.128 106.611  16.464  1.00 62.86           O  
ATOM   3023  CB  VAL B  11     -42.936 105.579  13.458  1.00 61.35           C  
ATOM   3024  CG1 VAL B  11     -44.155 106.153  14.165  1.00 59.34           C  
ATOM   3025  CG2 VAL B  11     -42.889 106.063  12.020  1.00 60.39           C  
ATOM   3026  N   ARG B  12     -41.543 104.474  16.064  1.00 61.30           N  
ATOM   3027  CA  ARG B  12     -41.638 104.089  17.465  1.00 61.39           C  
ATOM   3028  C   ARG B  12     -40.678 104.953  18.286  1.00 60.53           C  
ATOM   3029  O   ARG B  12     -41.057 105.509  19.319  1.00 60.15           O  
ATOM   3030  CB  ARG B  12     -41.275 102.610  17.634  1.00 62.11           C  
ATOM   3031  CG  ARG B  12     -42.035 101.670  16.705  1.00 63.42           C  
ATOM   3032  CD  ARG B  12     -42.860 100.644  17.464  1.00 62.96           C  
ATOM   3033  NE  ARG B  12     -42.055  99.659  18.189  1.00 64.32           N  
ATOM   3034  CZ  ARG B  12     -41.256  98.760  17.618  1.00 64.01           C  
ATOM   3035  NH1 ARG B  12     -41.133  98.708  16.298  1.00 63.78           N1+
ATOM   3036  NH2 ARG B  12     -40.592  97.892  18.370  1.00 64.03           N  
ATOM   3037  N   LEU B  13     -39.438 105.064  17.812  1.00 59.25           N  
ATOM   3038  CA  LEU B  13     -38.406 105.849  18.493  1.00 59.17           C  
ATOM   3039  C   LEU B  13     -38.744 107.329  18.602  1.00 58.47           C  
ATOM   3040  O   LEU B  13     -38.717 107.901  19.692  1.00 57.30           O  
ATOM   3041  CB  LEU B  13     -37.056 105.709  17.775  1.00 57.94           C  
ATOM   3042  CG  LEU B  13     -35.964 106.688  18.237  1.00 58.35           C  
ATOM   3043  CD1 LEU B  13     -35.664 106.478  19.714  1.00 57.41           C  
ATOM   3044  CD2 LEU B  13     -34.708 106.492  17.403  1.00 57.55           C  
ATOM   3045  N   LEU B  14     -39.047 107.945  17.464  1.00 58.57           N  
ATOM   3046  CA  LEU B  14     -39.375 109.360  17.432  1.00 59.16           C  
ATOM   3047  C   LEU B  14     -40.561 109.677  18.333  1.00 61.06           C  
ATOM   3048  O   LEU B  14     -40.544 110.667  19.070  1.00 61.17           O  
ATOM   3049  CB  LEU B  14     -39.675 109.795  15.999  1.00 58.72           C  
ATOM   3050  CG  LEU B  14     -38.546 109.540  14.999  1.00 59.29           C  
ATOM   3051  CD1 LEU B  14     -38.972 110.001  13.618  1.00 58.06           C  
ATOM   3052  CD2 LEU B  14     -37.291 110.275  15.442  1.00 58.72           C  
ATOM   3053  N   GLU B  15     -41.590 108.837  18.282  1.00 62.31           N  
ATOM   3054  CA  GLU B  15     -42.766 109.064  19.108  1.00 63.24           C  
ATOM   3055  C   GLU B  15     -42.454 108.850  20.580  1.00 62.63           C  
ATOM   3056  O   GLU B  15     -42.929 109.602  21.431  1.00 62.72           O  
ATOM   3057  CB  GLU B  15     -43.915 108.137  18.701  1.00 65.01           C  
ATOM   3058  CG  GLU B  15     -44.432 108.353  17.293  1.00 67.43           C  
ATOM   3059  CD  GLU B  15     -45.810 107.747  17.089  1.00 69.80           C  
ATOM   3060  OE1 GLU B  15     -45.998 106.561  17.438  1.00 69.57           O  
ATOM   3061  OE2 GLU B  15     -46.704 108.456  16.577  1.00 70.62           O1-
ATOM   3062  N   TYR B  16     -41.654 107.830  20.884  1.00 61.67           N  
ATOM   3063  CA  TYR B  16     -41.321 107.556  22.279  1.00 61.32           C  
ATOM   3064  C   TYR B  16     -40.479 108.656  22.914  1.00 59.99           C  
ATOM   3065  O   TYR B  16     -40.702 109.022  24.066  1.00 60.40           O  
ATOM   3066  CB  TYR B  16     -40.588 106.223  22.431  1.00 61.32           C  
ATOM   3067  CG  TYR B  16     -40.469 105.814  23.882  1.00 62.29           C  
ATOM   3068  CD1 TYR B  16     -41.571 105.322  24.578  1.00 62.30           C  
ATOM   3069  CD2 TYR B  16     -39.275 105.988  24.581  1.00 62.38           C  
ATOM   3070  CE1 TYR B  16     -41.489 105.018  25.932  1.00 61.68           C  
ATOM   3071  CE2 TYR B  16     -39.184 105.688  25.934  1.00 61.67           C  
ATOM   3072  CZ  TYR B  16     -40.292 105.206  26.602  1.00 61.53           C  
ATOM   3073  OH  TYR B  16     -40.205 104.915  27.944  1.00 62.04           O  
ATOM   3074  N   ILE B  17     -39.508 109.177  22.170  1.00 59.47           N  
ATOM   3075  CA  ILE B  17     -38.656 110.240  22.698  1.00 59.45           C  
ATOM   3076  C   ILE B  17     -39.337 111.594  22.524  1.00 60.03           C  
ATOM   3077  O   ILE B  17     -38.836 112.617  22.993  1.00 59.86           O  
ATOM   3078  CB  ILE B  17     -37.277 110.282  21.987  1.00 57.99           C  
ATOM   3079  CG1 ILE B  17     -37.446 110.711  20.528  1.00 57.26           C  
ATOM   3080  CG2 ILE B  17     -36.616 108.914  22.058  1.00 57.43           C  
ATOM   3081  CD1 ILE B  17     -36.143 110.860  19.776  1.00 55.01           C  
ATOM   3082  N   ARG B  18     -40.488 111.587  21.856  1.00 60.75           N  
ATOM   3083  CA  ARG B  18     -41.248 112.807  21.603  1.00 61.31           C  
ATOM   3084  C   ARG B  18     -40.383 113.818  20.865  1.00 60.93           C  
ATOM   3085  O   ARG B  18     -40.241 114.963  21.300  1.00 61.26           O  
ATOM   3086  CB  ARG B  18     -41.732 113.420  22.916  1.00 63.24           C  
ATOM   3087  CG  ARG B  18     -42.711 112.556  23.681  1.00 67.23           C  
ATOM   3088  CD  ARG B  18     -43.146 113.246  24.959  1.00 70.67           C  
ATOM   3089  NE  ARG B  18     -44.084 112.430  25.722  1.00 75.36           N  
ATOM   3090  CZ  ARG B  18     -44.590 112.779  26.900  1.00 77.46           C  
ATOM   3091  NH1 ARG B  18     -44.248 113.936  27.456  1.00 78.48           N1+
ATOM   3092  NH2 ARG B  18     -45.439 111.971  27.525  1.00 79.16           N  
ATOM   3093  N   TYR B  19     -39.816 113.388  19.742  1.00 59.33           N  
ATOM   3094  CA  TYR B  19     -38.950 114.244  18.948  1.00 58.82           C  
ATOM   3095  C   TYR B  19     -39.494 115.652  18.693  1.00 58.94           C  
ATOM   3096  O   TYR B  19     -40.623 115.823  18.231  1.00 59.48           O  
ATOM   3097  CB  TYR B  19     -38.632 113.582  17.608  1.00 58.14           C  
ATOM   3098  CG  TYR B  19     -37.915 114.528  16.683  1.00 58.50           C  
ATOM   3099  CD1 TYR B  19     -36.682 115.078  17.041  1.00 57.63           C  
ATOM   3100  CD2 TYR B  19     -38.506 114.951  15.495  1.00 57.45           C  
ATOM   3101  CE1 TYR B  19     -36.060 116.031  16.244  1.00 57.70           C  
ATOM   3102  CE2 TYR B  19     -37.892 115.906  14.689  1.00 57.78           C  
ATOM   3103  CZ  TYR B  19     -36.672 116.442  15.073  1.00 57.19           C  
ATOM   3104  OH  TYR B  19     -36.075 117.396  14.291  1.00 57.99           O  
ATOM   3105  N   ARG B  20     -38.681 116.642  18.980  0.00 20.00           N  
ATOM   3106  CA  ARG B  20     -38.982 118.053  18.806  0.00 20.00           C  
ATOM   3107  C   ARG B  20     -37.729 118.896  18.963  0.00 20.00           C  
ATOM   3108  O   ARG B  20     -36.990 118.690  19.933  0.00 20.00           O  
ATOM   3109  CB  ARG B  20     -40.058 118.505  19.792  0.00 20.00           C  
ATOM   3110  CG  ARG B  20     -40.583 119.909  19.530  0.00 20.00           C  
ATOM   3111  CD  ARG B  20     -41.463 120.389  20.672  0.00 20.00           C  
ATOM   3112  NE  ARG B  20     -41.979 121.734  20.437  0.00 20.00           N  
ATOM   3113  CZ  ARG B  20     -42.775 122.385  21.278  0.00 20.00           C  
ATOM   3114  NH1 ARG B  20     -43.147 121.813  22.416  0.00 20.00           N1+
ATOM   3115  NH2 ARG B  20     -43.196 123.607  20.983  0.00 20.00           N  
ATOM   3116  N   ASP B  21     -37.450 119.784  18.032  1.00 57.57           N  
ATOM   3117  CA  ASP B  21     -36.238 120.596  18.107  1.00 55.49           C  
ATOM   3118  C   ASP B  21     -36.520 122.095  18.240  1.00 55.65           C  
ATOM   3119  O   ASP B  21     -37.008 122.731  17.307  1.00 55.06           O  
ATOM   3120  CB  ASP B  21     -35.374 120.357  16.867  1.00 54.48           C  
ATOM   3121  CG  ASP B  21     -33.946 120.854  17.040  1.00 53.06           C  
ATOM   3122  OD1 ASP B  21     -33.746 121.932  17.639  1.00 51.33           O  
ATOM   3123  OD2 ASP B  21     -33.019 120.166  16.560  1.00 52.32           O1-
ATOM   3124  N   SER B  22     -36.197 122.650  19.404  1.00 55.19           N  
ATOM   3125  CA  SER B  22     -36.382 124.072  19.674  1.00 55.11           C  
ATOM   3126  C   SER B  22     -35.030 124.636  20.080  1.00 54.00           C  
ATOM   3127  O   SER B  22     -34.957 125.669  20.742  1.00 54.19           O  
ATOM   3128  CB  SER B  22     -37.364 124.279  20.830  1.00 56.45           C  
ATOM   3129  OG  SER B  22     -38.588 123.613  20.595  1.00 61.56           O  
ATOM   3130  N   ASN B  23     -33.961 123.948  19.684  1.00 53.06           N  
ATOM   3131  CA  ASN B  23     -32.603 124.357  20.036  1.00 51.94           C  
ATOM   3132  C   ASN B  23     -32.197 125.775  19.646  1.00 51.36           C  
ATOM   3133  O   ASN B  23     -31.544 126.467  20.425  1.00 49.90           O  
ATOM   3134  CB  ASN B  23     -31.578 123.380  19.440  1.00 51.20           C  
ATOM   3135  CG  ASN B  23     -31.586 122.024  20.125  1.00 50.94           C  
ATOM   3136  ND2 ASN B  23     -32.548 121.817  21.016  1.00 49.43           N  
ATOM   3137  OD1 ASN B  23     -30.735 121.171  19.853  1.00 48.94           O  
ATOM   3138  N   TYR B  24     -32.578 126.205  18.447  1.00 51.42           N  
ATOM   3139  CA  TYR B  24     -32.193 127.528  17.964  1.00 50.22           C  
ATOM   3140  C   TYR B  24     -33.273 128.244  17.158  1.00 50.29           C  
ATOM   3141  O   TYR B  24     -34.273 127.651  16.751  1.00 49.39           O  
ATOM   3142  CB  TYR B  24     -30.999 127.418  17.014  1.00 50.39           C  
ATOM   3143  CG  TYR B  24     -29.736 126.772  17.532  1.00 50.66           C  
ATOM   3144  CD1 TYR B  24     -28.896 127.443  18.416  1.00 50.41           C  
ATOM   3145  CD2 TYR B  24     -29.318 125.535  17.038  1.00 50.61           C  
ATOM   3146  CE1 TYR B  24     -27.659 126.903  18.785  1.00 50.24           C  
ATOM   3147  CE2 TYR B  24     -28.089 124.988  17.400  1.00 49.70           C  
ATOM   3148  CZ  TYR B  24     -27.264 125.679  18.267  1.00 48.79           C  
ATOM   3149  OH  TYR B  24     -26.028 125.170  18.582  1.00 44.81           O  
ATOM   3150  N   THR B  25     -33.035 129.532  16.921  1.00 48.42           N  
ATOM   3151  CA  THR B  25     -33.901 130.319  16.061  1.00 47.80           C  
ATOM   3152  C   THR B  25     -33.123 130.099  14.765  1.00 48.27           C  
ATOM   3153  O   THR B  25     -31.921 129.803  14.813  1.00 48.32           O  
ATOM   3154  CB  THR B  25     -33.878 131.817  16.414  1.00 48.56           C  
ATOM   3155  CG2 THR B  25     -34.336 132.032  17.848  1.00 47.74           C  
ATOM   3156  OG1 THR B  25     -32.549 132.333  16.248  1.00 47.13           O  
ATOM   3157  N   ARG B  26     -33.766 130.228  13.614  1.00 48.03           N  
ATOM   3158  CA  ARG B  26     -33.043 129.994  12.375  1.00 49.47           C  
ATOM   3159  C   ARG B  26     -31.796 130.866  12.257  1.00 48.39           C  
ATOM   3160  O   ARG B  26     -30.779 130.432  11.712  1.00 46.93           O  
ATOM   3161  CB  ARG B  26     -33.958 130.200  11.166  1.00 52.35           C  
ATOM   3162  CG  ARG B  26     -33.439 129.516   9.898  1.00 57.91           C  
ATOM   3163  CD  ARG B  26     -34.564 129.240   8.910  1.00 62.64           C  
ATOM   3164  NE  ARG B  26     -34.117 128.469   7.751  1.00 65.19           N  
ATOM   3165  CZ  ARG B  26     -33.267 128.923   6.835  1.00 67.16           C  
ATOM   3166  NH1 ARG B  26     -32.766 130.151   6.941  1.00 67.33           N1+
ATOM   3167  NH2 ARG B  26     -32.924 128.154   5.806  1.00 67.91           N  
ATOM   3168  N   GLU B  27     -31.863 132.088  12.778  1.00 47.17           N  
ATOM   3169  CA  GLU B  27     -30.719 132.992  12.707  1.00 47.06           C  
ATOM   3170  C   GLU B  27     -29.541 132.461  13.527  1.00 45.06           C  
ATOM   3171  O   GLU B  27     -28.389 132.533  13.097  1.00 43.75           O  
ATOM   3172  CB  GLU B  27     -31.107 134.390  13.208  1.00 50.47           C  
ATOM   3173  CG  GLU B  27     -32.126 135.129  12.340  1.00 53.32           C  
ATOM   3174  CD  GLU B  27     -33.470 134.416  12.266  1.00 56.93           C  
ATOM   3175  OE1 GLU B  27     -34.022 134.053  13.331  1.00 56.56           O  
ATOM   3176  OE2 GLU B  27     -33.978 134.224  11.140  1.00 58.92           O1-
ATOM   3177  N   GLU B  28     -29.837 131.938  14.711  1.00 43.94           N  
ATOM   3178  CA  GLU B  28     -28.804 131.395  15.581  1.00 43.45           C  
ATOM   3179  C   GLU B  28     -28.156 130.197  14.899  1.00 42.67           C  
ATOM   3180  O   GLU B  28     -26.930 130.084  14.859  1.00 41.22           O  
ATOM   3181  CB  GLU B  28     -29.409 130.964  16.916  1.00 45.22           C  
ATOM   3182  CG  GLU B  28     -30.062 132.090  17.690  1.00 48.74           C  
ATOM   3183  CD  GLU B  28     -30.662 131.617  18.998  1.00 50.71           C  
ATOM   3184  OE1 GLU B  28     -31.404 130.613  18.985  1.00 52.11           O  
ATOM   3185  OE2 GLU B  28     -30.397 132.253  20.039  1.00 54.00           O1-
ATOM   3186  N   ARG B  29     -28.989 129.312  14.358  1.00 42.06           N  
ATOM   3187  CA  ARG B  29     -28.506 128.125  13.668  1.00 42.11           C  
ATOM   3188  C   ARG B  29     -27.489 128.486  12.600  1.00 41.02           C  
ATOM   3189  O   ARG B  29     -26.358 127.999  12.617  1.00 39.86           O  
ATOM   3190  CB  ARG B  29     -29.666 127.363  13.024  1.00 42.94           C  
ATOM   3191  CG  ARG B  29     -30.069 126.125  13.794  1.00 49.75           C  
ATOM   3192  CD  ARG B  29     -31.021 125.228  13.022  1.00 50.56           C  
ATOM   3193  NE  ARG B  29     -30.970 123.869  13.559  1.00 56.65           N  
ATOM   3194  CZ  ARG B  29     -31.491 123.494  14.724  1.00 56.17           C  
ATOM   3195  NH1 ARG B  29     -32.124 124.369  15.490  1.00 56.86           N1+
ATOM   3196  NH2 ARG B  29     -31.351 122.242  15.137  1.00 61.65           N  
ATOM   3197  N   ILE B  30     -27.900 129.342  11.670  1.00 39.63           N  
ATOM   3198  CA  ILE B  30     -27.026 129.767  10.592  1.00 40.65           C  
ATOM   3199  C   ILE B  30     -25.750 130.382  11.145  1.00 41.68           C  
ATOM   3200  O   ILE B  30     -24.652 130.120  10.646  1.00 41.28           O  
ATOM   3201  CB  ILE B  30     -27.724 130.803   9.684  1.00 41.71           C  
ATOM   3202  CG1 ILE B  30     -28.866 130.129   8.914  1.00 44.04           C  
ATOM   3203  CG2 ILE B  30     -26.715 131.432   8.737  1.00 39.86           C  
ATOM   3204  CD1 ILE B  30     -29.658 131.079   8.031  1.00 46.80           C  
ATOM   3205  N   GLU B  31     -25.901 131.199  12.177  1.00 41.43           N  
ATOM   3206  CA  GLU B  31     -24.760 131.860  12.787  1.00 43.50           C  
ATOM   3207  C   GLU B  31     -23.730 130.857  13.325  1.00 41.12           C  
ATOM   3208  O   GLU B  31     -22.535 131.000  13.087  1.00 39.16           O  
ATOM   3209  CB  GLU B  31     -25.246 132.778  13.904  1.00 45.72           C  
ATOM   3210  CG  GLU B  31     -24.149 133.533  14.609  1.00 53.10           C  
ATOM   3211  CD  GLU B  31     -24.688 134.494  15.658  1.00 56.64           C  
ATOM   3212  OE1 GLU B  31     -25.537 134.076  16.477  1.00 57.80           O  
ATOM   3213  OE2 GLU B  31     -24.255 135.668  15.667  1.00 60.67           O1-
ATOM   3214  N   ASN B  32     -24.190 129.840  14.042  1.00 40.31           N  
ATOM   3215  CA  ASN B  32     -23.265 128.850  14.582  1.00 40.59           C  
ATOM   3216  C   ASN B  32     -22.660 127.975  13.489  1.00 39.18           C  
ATOM   3217  O   ASN B  32     -21.454 127.715  13.494  1.00 37.94           O  
ATOM   3218  CB  ASN B  32     -23.957 127.994  15.640  1.00 39.53           C  
ATOM   3219  CG  ASN B  32     -24.275 128.783  16.890  1.00 41.45           C  
ATOM   3220  ND2 ASN B  32     -25.085 128.212  17.769  1.00 44.12           N  
ATOM   3221  OD1 ASN B  32     -23.788 129.897  17.064  1.00 40.17           O  
ATOM   3222  N   LEU B  33     -23.494 127.534  12.549  1.00 38.68           N  
ATOM   3223  CA  LEU B  33     -23.018 126.716  11.444  1.00 37.21           C  
ATOM   3224  C   LEU B  33     -21.870 127.423  10.734  1.00 37.84           C  
ATOM   3225  O   LEU B  33     -20.794 126.846  10.560  1.00 37.61           O  
ATOM   3226  CB  LEU B  33     -24.151 126.445  10.446  1.00 37.12           C  
ATOM   3227  CG  LEU B  33     -25.215 125.417  10.839  1.00 34.95           C  
ATOM   3228  CD1 LEU B  33     -26.352 125.475   9.844  1.00 35.90           C  
ATOM   3229  CD2 LEU B  33     -24.605 124.007  10.881  1.00 34.80           C  
ATOM   3230  N   HIS B  34     -22.082 128.678  10.335  1.00 36.82           N  
ATOM   3231  CA  HIS B  34     -21.033 129.409   9.632  1.00 34.93           C  
ATOM   3232  C   HIS B  34     -19.759 129.589  10.450  1.00 35.51           C  
ATOM   3233  O   HIS B  34     -18.656 129.483   9.912  1.00 35.89           O  
ATOM   3234  CB  HIS B  34     -21.507 130.795   9.175  1.00 32.50           C  
ATOM   3235  CG  HIS B  34     -20.477 131.529   8.368  1.00 32.21           C  
ATOM   3236  CD2 HIS B  34     -19.746 132.635   8.644  1.00 34.60           C  
ATOM   3237  ND1 HIS B  34     -20.028 131.071   7.149  1.00 33.09           N  
ATOM   3238  CE1 HIS B  34     -19.061 131.858   6.710  1.00 31.81           C  
ATOM   3239  NE2 HIS B  34     -18.869 132.815   7.599  1.00 34.65           N  
ATOM   3240  N   TYR B  35     -19.898 129.878  11.741  1.00 34.80           N  
ATOM   3241  CA  TYR B  35     -18.712 130.073  12.577  1.00 36.43           C  
ATOM   3242  C   TYR B  35     -17.867 128.798  12.654  1.00 35.67           C  
ATOM   3243  O   TYR B  35     -16.651 128.826  12.448  1.00 36.59           O  
ATOM   3244  CB  TYR B  35     -19.101 130.479  13.999  1.00 35.40           C  
ATOM   3245  CG  TYR B  35     -17.894 130.884  14.818  1.00 35.84           C  
ATOM   3246  CD1 TYR B  35     -17.418 132.190  14.787  1.00 31.55           C  
ATOM   3247  CD2 TYR B  35     -17.186 129.941  15.570  1.00 35.16           C  
ATOM   3248  CE1 TYR B  35     -16.274 132.552  15.472  1.00 34.04           C  
ATOM   3249  CE2 TYR B  35     -16.036 130.292  16.264  1.00 33.76           C  
ATOM   3250  CZ  TYR B  35     -15.584 131.599  16.211  1.00 35.05           C  
ATOM   3251  OH  TYR B  35     -14.446 131.964  16.887  1.00 36.40           O  
ATOM   3252  N   ALA B  36     -18.523 127.685  12.966  1.00 36.92           N  
ATOM   3253  CA  ALA B  36     -17.842 126.401  13.078  1.00 36.69           C  
ATOM   3254  C   ALA B  36     -17.226 126.016  11.736  1.00 36.70           C  
ATOM   3255  O   ALA B  36     -16.051 125.661  11.668  1.00 36.39           O  
ATOM   3256  CB  ALA B  36     -18.818 125.333  13.543  1.00 37.28           C  
ATOM   3257  N   TYR B  37     -18.015 126.102  10.667  1.00 35.87           N  
ATOM   3258  CA  TYR B  37     -17.518 125.774   9.333  1.00 35.22           C  
ATOM   3259  C   TYR B  37     -16.316 126.626   8.949  1.00 36.63           C  
ATOM   3260  O   TYR B  37     -15.291 126.113   8.485  1.00 37.11           O  
ATOM   3261  CB  TYR B  37     -18.592 125.992   8.262  1.00 34.12           C  
ATOM   3262  CG  TYR B  37     -18.055 125.753   6.863  1.00 35.55           C  
ATOM   3263  CD1 TYR B  37     -17.987 124.460   6.338  1.00 36.75           C  
ATOM   3264  CD2 TYR B  37     -17.545 126.803   6.093  1.00 35.62           C  
ATOM   3265  CE1 TYR B  37     -17.426 124.213   5.092  1.00 35.98           C  
ATOM   3266  CE2 TYR B  37     -16.974 126.566   4.831  1.00 36.64           C  
ATOM   3267  CZ  TYR B  37     -16.919 125.262   4.342  1.00 39.43           C  
ATOM   3268  OH  TYR B  37     -16.343 124.988   3.119  1.00 41.01           O  
ATOM   3269  N   ASN B  38     -16.442 127.935   9.128  1.00 35.72           N  
ATOM   3270  CA  ASN B  38     -15.361 128.820   8.752  1.00 34.57           C  
ATOM   3271  C   ASN B  38     -14.021 128.482   9.398  1.00 34.95           C  
ATOM   3272  O   ASN B  38     -13.006 128.424   8.713  1.00 35.69           O  
ATOM   3273  CB  ASN B  38     -15.723 130.272   9.056  1.00 36.40           C  
ATOM   3274  CG  ASN B  38     -14.617 131.219   8.678  1.00 34.80           C  
ATOM   3275  ND2 ASN B  38     -13.990 131.821   9.678  1.00 35.40           N  
ATOM   3276  OD1 ASN B  38     -14.305 131.388   7.498  1.00 35.13           O  
ATOM   3277  N   LYS B  39     -13.999 128.263  10.709  1.00 34.93           N  
ATOM   3278  CA  LYS B  39     -12.731 127.941  11.360  1.00 34.86           C  
ATOM   3279  C   LYS B  39     -12.190 126.580  10.898  1.00 34.41           C  
ATOM   3280  O   LYS B  39     -11.001 126.432  10.646  1.00 33.65           O  
ATOM   3281  CB  LYS B  39     -12.877 127.936  12.888  1.00 35.48           C  
ATOM   3282  CG  LYS B  39     -11.526 127.875  13.610  1.00 35.23           C  
ATOM   3283  CD  LYS B  39     -11.670 127.724  15.119  1.00 36.19           C  
ATOM   3284  CE  LYS B  39     -10.313 127.849  15.787  1.00 35.82           C  
ATOM   3285  NZ  LYS B  39     -10.398 127.728  17.271  1.00 40.41           N1+
ATOM   3286  N   ALA B  40     -13.068 125.591  10.787  1.00 34.87           N  
ATOM   3287  CA  ALA B  40     -12.653 124.262  10.362  1.00 36.48           C  
ATOM   3288  C   ALA B  40     -12.150 124.279   8.922  1.00 38.96           C  
ATOM   3289  O   ALA B  40     -11.152 123.633   8.597  1.00 40.76           O  
ATOM   3290  CB  ALA B  40     -13.810 123.292  10.501  1.00 35.97           C  
ATOM   3291  N   ALA B  41     -12.845 125.018   8.063  1.00 38.38           N  
ATOM   3292  CA  ALA B  41     -12.466 125.122   6.659  1.00 38.42           C  
ATOM   3293  C   ALA B  41     -11.055 125.674   6.533  1.00 38.53           C  
ATOM   3294  O   ALA B  41     -10.250 125.156   5.755  1.00 37.52           O  
ATOM   3295  CB  ALA B  41     -13.455 126.018   5.903  1.00 39.76           C  
ATOM   3296  N   HIS B  42     -10.748 126.730   7.286  1.00 37.14           N  
ATOM   3297  CA  HIS B  42      -9.408 127.295   7.226  1.00 36.42           C  
ATOM   3298  C   HIS B  42      -8.398 126.280   7.766  1.00 36.69           C  
ATOM   3299  O   HIS B  42      -7.290 126.164   7.248  1.00 36.52           O  
ATOM   3300  CB  HIS B  42      -9.308 128.604   8.024  1.00 35.68           C  
ATOM   3301  CG  HIS B  42      -9.911 129.787   7.329  1.00 37.35           C  
ATOM   3302  CD2 HIS B  42      -9.336 130.810   6.651  1.00 36.41           C  
ATOM   3303  ND1 HIS B  42     -11.273 129.998   7.258  1.00 32.00           N  
ATOM   3304  CE1 HIS B  42     -11.509 131.099   6.566  1.00 37.37           C  
ATOM   3305  NE2 HIS B  42     -10.352 131.611   6.187  1.00 37.35           N  
ATOM   3306  N   HIS B  43      -8.781 125.550   8.809  1.00 35.92           N  
ATOM   3307  CA  HIS B  43      -7.883 124.549   9.384  1.00 36.94           C  
ATOM   3308  C   HIS B  43      -7.505 123.471   8.362  1.00 35.86           C  
ATOM   3309  O   HIS B  43      -6.328 123.268   8.083  1.00 37.53           O  
ATOM   3310  CB  HIS B  43      -8.526 123.892  10.611  1.00 35.38           C  
ATOM   3311  CG  HIS B  43      -7.719 122.768  11.184  1.00 35.79           C  
ATOM   3312  CD2 HIS B  43      -6.658 122.772  12.027  1.00 34.41           C  
ATOM   3313  ND1 HIS B  43      -7.959 121.444  10.877  1.00 38.10           N  
ATOM   3314  CE1 HIS B  43      -7.084 120.682  11.510  1.00 34.99           C  
ATOM   3315  NE2 HIS B  43      -6.284 121.463  12.214  1.00 38.44           N  
ATOM   3316  N   PHE B  44      -8.508 122.803   7.796  1.00 35.68           N  
ATOM   3317  CA  PHE B  44      -8.282 121.735   6.826  1.00 36.77           C  
ATOM   3318  C   PHE B  44      -7.670 122.164   5.497  1.00 38.76           C  
ATOM   3319  O   PHE B  44      -7.174 121.325   4.735  1.00 38.17           O  
ATOM   3320  CB  PHE B  44      -9.587 120.978   6.578  1.00 36.28           C  
ATOM   3321  CG  PHE B  44      -9.987 120.087   7.718  1.00 37.19           C  
ATOM   3322  CD1 PHE B  44      -9.178 119.010   8.088  1.00 37.11           C  
ATOM   3323  CD2 PHE B  44     -11.139 120.340   8.448  1.00 34.56           C  
ATOM   3324  CE1 PHE B  44      -9.515 118.204   9.173  1.00 36.84           C  
ATOM   3325  CE2 PHE B  44     -11.485 119.541   9.534  1.00 35.84           C  
ATOM   3326  CZ  PHE B  44     -10.672 118.470   9.901  1.00 37.92           C  
ATOM   3327  N   ALA B  45      -7.688 123.462   5.224  1.00 36.93           N  
ATOM   3328  CA  ALA B  45      -7.132 123.973   3.986  1.00 38.33           C  
ATOM   3329  C   ALA B  45      -5.634 124.219   4.105  1.00 40.33           C  
ATOM   3330  O   ALA B  45      -4.966 124.459   3.101  1.00 40.45           O  
ATOM   3331  CB  ALA B  45      -7.845 125.261   3.585  1.00 39.70           C  
ATOM   3332  N   GLN B  46      -5.098 124.166   5.322  1.00 40.04           N  
ATOM   3333  CA  GLN B  46      -3.666 124.386   5.501  1.00 42.21           C  
ATOM   3334  C   GLN B  46      -2.882 123.306   4.758  1.00 43.39           C  
ATOM   3335  O   GLN B  46      -3.270 122.137   4.744  1.00 42.34           O  
ATOM   3336  CB  GLN B  46      -3.276 124.342   6.979  1.00 42.87           C  
ATOM   3337  CG  GLN B  46      -4.006 125.324   7.861  1.00 44.08           C  
ATOM   3338  CD  GLN B  46      -3.682 125.108   9.322  1.00 45.09           C  
ATOM   3339  NE2 GLN B  46      -4.504 124.317   9.995  1.00 44.50           N  
ATOM   3340  OE1 GLN B  46      -2.692 125.628   9.835  1.00 47.21           O  
ATOM   3341  N   PRO B  47      -1.757 123.687   4.137  1.00 45.19           N  
ATOM   3342  CA  PRO B  47      -0.924 122.737   3.391  1.00 45.62           C  
ATOM   3343  C   PRO B  47      -0.571 121.445   4.143  1.00 45.97           C  
ATOM   3344  O   PRO B  47      -0.683 120.351   3.581  1.00 46.21           O  
ATOM   3345  CB  PRO B  47       0.306 123.572   3.014  1.00 46.07           C  
ATOM   3346  CG  PRO B  47       0.317 124.680   4.043  1.00 47.80           C  
ATOM   3347  CD  PRO B  47      -1.130 125.019   4.192  1.00 44.49           C  
ATOM   3348  N   ARG B  48      -0.154 121.557   5.403  1.00 45.71           N  
ATOM   3349  CA  ARG B  48       0.191 120.360   6.170  1.00 45.32           C  
ATOM   3350  C   ARG B  48      -1.004 119.417   6.227  1.00 44.01           C  
ATOM   3351  O   ARG B  48      -0.880 118.211   5.998  1.00 43.85           O  
ATOM   3352  CB  ARG B  48       0.629 120.722   7.596  1.00 46.65           C  
ATOM   3353  CG  ARG B  48       0.031 119.806   8.672  1.00 50.47           C  
ATOM   3354  CD  ARG B  48       0.823 119.794   9.979  1.00 51.94           C  
ATOM   3355  NE  ARG B  48       1.984 118.919   9.875  1.00 55.02           N  
ATOM   3356  CZ  ARG B  48       2.228 117.880  10.670  1.00 53.21           C  
ATOM   3357  NH1 ARG B  48       1.399 117.566  11.654  1.00 53.20           N1+
ATOM   3358  NH2 ARG B  48       3.303 117.138  10.462  1.00 55.49           N  
ATOM   3359  N   GLN B  49      -2.163 119.983   6.531  1.00 42.27           N  
ATOM   3360  CA  GLN B  49      -3.400 119.223   6.628  1.00 40.54           C  
ATOM   3361  C   GLN B  49      -3.767 118.641   5.271  1.00 42.07           C  
ATOM   3362  O   GLN B  49      -4.210 117.494   5.166  1.00 42.10           O  
ATOM   3363  CB  GLN B  49      -4.518 120.141   7.112  1.00 41.12           C  
ATOM   3364  CG  GLN B  49      -4.194 120.876   8.403  1.00 39.91           C  
ATOM   3365  CD  GLN B  49      -4.143 119.948   9.594  1.00 41.25           C  
ATOM   3366  NE2 GLN B  49      -3.256 120.237  10.541  1.00 41.28           N  
ATOM   3367  OE1 GLN B  49      -4.911 118.985   9.670  1.00 42.99           O  
ATOM   3368  N   GLN B  50      -3.592 119.448   4.231  1.00 41.12           N  
ATOM   3369  CA  GLN B  50      -3.892 119.018   2.880  1.00 42.80           C  
ATOM   3370  C   GLN B  50      -2.949 117.879   2.494  1.00 44.65           C  
ATOM   3371  O   GLN B  50      -3.348 116.941   1.811  1.00 44.25           O  
ATOM   3372  CB  GLN B  50      -3.716 120.191   1.904  1.00 42.99           C  
ATOM   3373  CG  GLN B  50      -4.827 121.244   1.967  1.00 41.37           C  
ATOM   3374  CD  GLN B  50      -6.100 120.781   1.281  1.00 41.45           C  
ATOM   3375  NE2 GLN B  50      -7.171 120.637   2.049  1.00 41.26           N  
ATOM   3376  OE1 GLN B  50      -6.116 120.549   0.074  1.00 43.39           O  
ATOM   3377  N   GLN B  51      -1.703 117.956   2.951  1.00 45.79           N  
ATOM   3378  CA  GLN B  51      -0.721 116.936   2.620  1.00 47.99           C  
ATOM   3379  C   GLN B  51      -0.871 115.595   3.336  1.00 47.73           C  
ATOM   3380  O   GLN B  51      -0.831 114.549   2.694  1.00 48.47           O  
ATOM   3381  CB  GLN B  51       0.693 117.456   2.869  1.00 52.48           C  
ATOM   3382  CG  GLN B  51       1.761 116.424   2.521  1.00 58.94           C  
ATOM   3383  CD  GLN B  51       3.097 116.707   3.174  1.00 62.11           C  
ATOM   3384  NE2 GLN B  51       4.129 116.877   2.359  1.00 64.59           N  
ATOM   3385  OE1 GLN B  51       3.202 116.764   4.401  1.00 65.52           O  
ATOM   3386  N   LEU B  52      -1.046 115.614   4.655  1.00 46.60           N  
ATOM   3387  CA  LEU B  52      -1.146 114.365   5.409  1.00 44.72           C  
ATOM   3388  C   LEU B  52      -2.507 113.686   5.429  1.00 44.90           C  
ATOM   3389  O   LEU B  52      -2.589 112.465   5.553  1.00 43.33           O  
ATOM   3390  CB  LEU B  52      -0.696 114.577   6.853  1.00 44.75           C  
ATOM   3391  CG  LEU B  52       0.601 115.341   7.105  1.00 46.20           C  
ATOM   3392  CD1 LEU B  52       0.932 115.254   8.587  1.00 47.96           C  
ATOM   3393  CD2 LEU B  52       1.727 114.767   6.278  1.00 48.94           C  
ATOM   3394  N   LEU B  53      -3.579 114.459   5.326  1.00 44.80           N  
ATOM   3395  CA  LEU B  53      -4.901 113.855   5.370  1.00 46.12           C  
ATOM   3396  C   LEU B  53      -5.280 113.338   3.988  1.00 49.38           C  
ATOM   3397  O   LEU B  53      -5.674 114.104   3.105  1.00 49.73           O  
ATOM   3398  CB  LEU B  53      -5.936 114.867   5.876  1.00 43.93           C  
ATOM   3399  CG  LEU B  53      -7.314 114.316   6.249  1.00 42.83           C  
ATOM   3400  CD1 LEU B  53      -7.185 113.328   7.404  1.00 41.18           C  
ATOM   3401  CD2 LEU B  53      -8.232 115.468   6.636  1.00 41.41           C  
ATOM   3402  N   LYS B  54      -5.149 112.029   3.806  1.00 51.02           N  
ATOM   3403  CA  LYS B  54      -5.468 111.404   2.533  1.00 53.57           C  
ATOM   3404  C   LYS B  54      -6.970 111.244   2.399  1.00 52.99           C  
ATOM   3405  O   LYS B  54      -7.563 110.322   2.958  1.00 53.77           O  
ATOM   3406  CB  LYS B  54      -4.783 110.037   2.421  1.00 56.17           C  
ATOM   3407  CG  LYS B  54      -3.257 110.106   2.473  1.00 59.59           C  
ATOM   3408  CD  LYS B  54      -2.695 111.050   1.411  1.00 61.15           C  
ATOM   3409  CE  LYS B  54      -1.178 111.151   1.508  1.00 63.24           C  
ATOM   3410  NZ  LYS B  54      -0.737 111.566   2.875  1.00 65.10           N1+
ATOM   3411  N   VAL B  55      -7.584 112.153   1.657  1.00 50.68           N  
ATOM   3412  CA  VAL B  55      -9.019 112.106   1.457  1.00 50.30           C  
ATOM   3413  C   VAL B  55      -9.390 112.932   0.239  1.00 50.23           C  
ATOM   3414  O   VAL B  55      -8.815 113.994  -0.004  1.00 49.60           O  
ATOM   3415  CB  VAL B  55      -9.767 112.644   2.698  1.00 49.37           C  
ATOM   3416  CG1 VAL B  55      -9.225 114.010   3.076  1.00 49.98           C  
ATOM   3417  CG2 VAL B  55     -11.253 112.724   2.416  1.00 49.87           C  
ATOM   3418  N   ASP B  56     -10.343 112.424  -0.533  1.00 50.36           N  
ATOM   3419  CA  ASP B  56     -10.812 113.107  -1.733  1.00 51.68           C  
ATOM   3420  C   ASP B  56     -11.423 114.463  -1.358  1.00 49.34           C  
ATOM   3421  O   ASP B  56     -12.275 114.543  -0.478  1.00 48.50           O  
ATOM   3422  CB  ASP B  56     -11.841 112.221  -2.443  1.00 54.44           C  
ATOM   3423  CG  ASP B  56     -12.637 112.969  -3.487  1.00 59.02           C  
ATOM   3424  OD1 ASP B  56     -12.022 113.638  -4.348  1.00 61.35           O  
ATOM   3425  OD2 ASP B  56     -13.884 112.881  -3.446  1.00 61.00           O1-
ATOM   3426  N   PRO B  57     -10.984 115.544  -2.017  1.00 48.16           N  
ATOM   3427  CA  PRO B  57     -11.506 116.879  -1.722  1.00 48.29           C  
ATOM   3428  C   PRO B  57     -13.024 116.944  -1.572  1.00 48.37           C  
ATOM   3429  O   PRO B  57     -13.525 117.510  -0.601  1.00 48.12           O  
ATOM   3430  CB  PRO B  57     -10.991 117.710  -2.891  1.00 47.68           C  
ATOM   3431  CG  PRO B  57      -9.655 117.091  -3.153  1.00 48.89           C  
ATOM   3432  CD  PRO B  57      -9.976 115.607  -3.092  1.00 49.38           C  
ATOM   3433  N   LYS B  58     -13.750 116.366  -2.523  1.00 47.71           N  
ATOM   3434  CA  LYS B  58     -15.208 116.380  -2.467  1.00 50.31           C  
ATOM   3435  C   LYS B  58     -15.704 115.668  -1.223  1.00 50.14           C  
ATOM   3436  O   LYS B  58     -16.680 116.089  -0.599  1.00 50.42           O  
ATOM   3437  CB  LYS B  58     -15.805 115.707  -3.705  1.00 52.11           C  
ATOM   3438  CG  LYS B  58     -15.445 116.404  -5.006  1.00 56.22           C  
ATOM   3439  CD  LYS B  58     -15.886 115.596  -6.219  1.00 59.31           C  
ATOM   3440  CE  LYS B  58     -15.420 116.265  -7.504  1.00 59.78           C  
ATOM   3441  NZ  LYS B  58     -15.946 117.658  -7.601  1.00 61.96           N1+
ATOM   3442  N   ARG B  59     -15.028 114.583  -0.867  1.00 48.98           N  
ATOM   3443  CA  ARG B  59     -15.402 113.810   0.307  1.00 49.14           C  
ATOM   3444  C   ARG B  59     -15.119 114.596   1.591  1.00 46.73           C  
ATOM   3445  O   ARG B  59     -15.916 114.568   2.525  1.00 47.34           O  
ATOM   3446  CB  ARG B  59     -14.650 112.475   0.304  1.00 51.57           C  
ATOM   3447  CG  ARG B  59     -14.990 111.539   1.454  1.00 55.49           C  
ATOM   3448  CD  ARG B  59     -14.537 110.116   1.142  1.00 60.34           C  
ATOM   3449  NE  ARG B  59     -14.471 109.286   2.340  1.00 64.96           N  
ATOM   3450  CZ  ARG B  59     -13.437 109.264   3.180  1.00 67.67           C  
ATOM   3451  NH1 ARG B  59     -12.372 110.022   2.949  1.00 69.11           N1+
ATOM   3452  NH2 ARG B  59     -13.472 108.492   4.261  1.00 66.97           N  
ATOM   3453  N   LEU B  60     -13.993 115.302   1.633  1.00 44.55           N  
ATOM   3454  CA  LEU B  60     -13.640 116.094   2.808  1.00 42.87           C  
ATOM   3455  C   LEU B  60     -14.690 117.180   3.005  1.00 42.99           C  
ATOM   3456  O   LEU B  60     -15.185 117.392   4.114  1.00 41.83           O  
ATOM   3457  CB  LEU B  60     -12.259 116.736   2.628  1.00 40.22           C  
ATOM   3458  CG  LEU B  60     -11.737 117.637   3.761  1.00 39.27           C  
ATOM   3459  CD1 LEU B  60     -11.805 116.902   5.096  1.00 37.74           C  
ATOM   3460  CD2 LEU B  60     -10.306 118.071   3.458  1.00 35.62           C  
ATOM   3461  N   GLN B  61     -15.028 117.856   1.910  1.00 43.22           N  
ATOM   3462  CA  GLN B  61     -16.010 118.929   1.923  1.00 41.39           C  
ATOM   3463  C   GLN B  61     -17.342 118.435   2.477  1.00 41.44           C  
ATOM   3464  O   GLN B  61     -17.922 119.061   3.370  1.00 41.73           O  
ATOM   3465  CB  GLN B  61     -16.200 119.481   0.503  1.00 42.33           C  
ATOM   3466  CG  GLN B  61     -17.146 120.689   0.402  1.00 40.49           C  
ATOM   3467  CD  GLN B  61     -16.600 121.928   1.100  1.00 39.29           C  
ATOM   3468  NE2 GLN B  61     -17.451 122.595   1.870  1.00 40.86           N  
ATOM   3469  OE1 GLN B  61     -15.432 122.288   0.935  1.00 37.81           O  
ATOM   3470  N   ALA B  62     -17.826 117.315   1.948  1.00 38.95           N  
ATOM   3471  CA  ALA B  62     -19.092 116.745   2.396  1.00 39.61           C  
ATOM   3472  C   ALA B  62     -19.017 116.291   3.855  1.00 39.59           C  
ATOM   3473  O   ALA B  62     -19.977 116.441   4.611  1.00 40.88           O  
ATOM   3474  CB  ALA B  62     -19.490 115.567   1.497  1.00 40.03           C  
ATOM   3475  N   SER B  63     -17.880 115.730   4.248  1.00 39.06           N  
ATOM   3476  CA  SER B  63     -17.699 115.281   5.625  1.00 39.54           C  
ATOM   3477  C   SER B  63     -17.703 116.474   6.589  1.00 38.25           C  
ATOM   3478  O   SER B  63     -18.356 116.436   7.631  1.00 38.38           O  
ATOM   3479  CB  SER B  63     -16.384 114.501   5.764  1.00 39.84           C  
ATOM   3480  OG  SER B  63     -16.484 113.218   5.159  1.00 42.49           O  
ATOM   3481  N   LEU B  64     -16.974 117.530   6.239  1.00 37.58           N  
ATOM   3482  CA  LEU B  64     -16.922 118.715   7.087  1.00 38.92           C  
ATOM   3483  C   LEU B  64     -18.313 119.316   7.300  1.00 38.87           C  
ATOM   3484  O   LEU B  64     -18.692 119.607   8.431  1.00 38.44           O  
ATOM   3485  CB  LEU B  64     -15.997 119.777   6.486  1.00 39.01           C  
ATOM   3486  CG  LEU B  64     -15.954 121.102   7.265  1.00 39.76           C  
ATOM   3487  CD1 LEU B  64     -15.535 120.840   8.706  1.00 36.12           C  
ATOM   3488  CD2 LEU B  64     -14.988 122.060   6.603  1.00 37.24           C  
ATOM   3489  N   GLN B  65     -19.082 119.485   6.224  1.00 38.29           N  
ATOM   3490  CA  GLN B  65     -20.422 120.060   6.355  1.00 39.10           C  
ATOM   3491  C   GLN B  65     -21.342 119.170   7.180  1.00 39.30           C  
ATOM   3492  O   GLN B  65     -22.220 119.665   7.888  1.00 40.50           O  
ATOM   3493  CB  GLN B  65     -21.047 120.328   4.975  1.00 37.43           C  
ATOM   3494  CG  GLN B  65     -20.264 121.347   4.145  1.00 37.08           C  
ATOM   3495  CD  GLN B  65     -20.887 121.657   2.777  1.00 38.33           C  
ATOM   3496  NE2 GLN B  65     -22.187 121.422   2.635  1.00 36.49           N  
ATOM   3497  OE1 GLN B  65     -20.195 122.118   1.870  1.00 36.55           O  
ATOM   3498  N   THR B  66     -21.143 117.859   7.105  1.00 38.15           N  
ATOM   3499  CA  THR B  66     -21.979 116.936   7.871  1.00 37.86           C  
ATOM   3500  C   THR B  66     -21.683 117.022   9.360  1.00 36.86           C  
ATOM   3501  O   THR B  66     -22.597 116.977  10.184  1.00 38.38           O  
ATOM   3502  CB  THR B  66     -21.775 115.465   7.422  1.00 39.51           C  
ATOM   3503  CG2 THR B  66     -22.304 114.491   8.485  1.00 36.08           C  
ATOM   3504  OG1 THR B  66     -22.469 115.245   6.190  1.00 40.16           O  
ATOM   3505  N   ILE B  67     -20.406 117.140   9.702  1.00 35.88           N  
ATOM   3506  CA  ILE B  67     -20.018 117.225  11.105  1.00 35.13           C  
ATOM   3507  C   ILE B  67     -20.340 118.588  11.721  1.00 34.81           C  
ATOM   3508  O   ILE B  67     -20.771 118.664  12.868  1.00 35.25           O  
ATOM   3509  CB  ILE B  67     -18.508 116.905  11.287  1.00 32.92           C  
ATOM   3510  CG1 ILE B  67     -18.258 115.414  10.997  1.00 32.04           C  
ATOM   3511  CG2 ILE B  67     -18.069 117.228  12.714  1.00 31.49           C  
ATOM   3512  CD1 ILE B  67     -19.012 114.470  11.946  1.00 29.92           C  
ATOM   3513  N   VAL B  68     -20.122 119.666  10.978  1.00 35.67           N  
ATOM   3514  CA  VAL B  68     -20.442 120.987  11.512  1.00 35.57           C  
ATOM   3515  C   VAL B  68     -21.922 120.973  11.890  1.00 35.65           C  
ATOM   3516  O   VAL B  68     -22.321 121.499  12.930  1.00 36.38           O  
ATOM   3517  CB  VAL B  68     -20.168 122.101  10.478  1.00 33.79           C  
ATOM   3518  CG1 VAL B  68     -20.828 123.420  10.922  1.00 33.52           C  
ATOM   3519  CG2 VAL B  68     -18.670 122.309  10.343  1.00 30.91           C  
ATOM   3520  N   GLY B  69     -22.729 120.335  11.050  1.00 37.75           N  
ATOM   3521  CA  GLY B  69     -24.154 120.249  11.327  1.00 37.22           C  
ATOM   3522  C   GLY B  69     -24.390 119.460  12.597  1.00 38.20           C  
ATOM   3523  O   GLY B  69     -25.130 119.889  13.484  1.00 37.15           O  
ATOM   3524  N   MET B  70     -23.744 118.302  12.694  1.00 37.54           N  
ATOM   3525  CA  MET B  70     -23.887 117.457  13.872  1.00 38.56           C  
ATOM   3526  C   MET B  70     -23.528 118.196  15.163  1.00 36.16           C  
ATOM   3527  O   MET B  70     -24.285 118.179  16.133  1.00 36.37           O  
ATOM   3528  CB  MET B  70     -22.997 116.217  13.747  1.00 39.12           C  
ATOM   3529  CG  MET B  70     -23.150 115.245  14.911  1.00 39.53           C  
ATOM   3530  SD  MET B  70     -21.874 113.960  14.899  1.00 40.41           S  
ATOM   3531  CE  MET B  70     -20.489 114.815  15.593  1.00 36.89           C  
ATOM   3532  N   VAL B  71     -22.366 118.839  15.174  1.00 36.66           N  
ATOM   3533  CA  VAL B  71     -21.911 119.554  16.365  1.00 36.40           C  
ATOM   3534  C   VAL B  71     -22.811 120.736  16.732  1.00 36.84           C  
ATOM   3535  O   VAL B  71     -23.250 120.869  17.880  1.00 34.79           O  
ATOM   3536  CB  VAL B  71     -20.471 120.066  16.185  1.00 35.36           C  
ATOM   3537  CG1 VAL B  71     -20.050 120.853  17.410  1.00 33.52           C  
ATOM   3538  CG2 VAL B  71     -19.524 118.890  15.967  1.00 35.92           C  
ATOM   3539  N   VAL B  72     -23.086 121.591  15.754  1.00 37.16           N  
ATOM   3540  CA  VAL B  72     -23.927 122.758  15.996  1.00 36.78           C  
ATOM   3541  C   VAL B  72     -25.334 122.340  16.422  1.00 36.43           C  
ATOM   3542  O   VAL B  72     -25.883 122.880  17.376  1.00 36.58           O  
ATOM   3543  CB  VAL B  72     -23.984 123.659  14.739  1.00 36.06           C  
ATOM   3544  CG1 VAL B  72     -25.048 124.749  14.898  1.00 36.08           C  
ATOM   3545  CG2 VAL B  72     -22.620 124.292  14.517  1.00 34.76           C  
ATOM   3546  N   TYR B  73     -25.898 121.350  15.745  1.00 36.44           N  
ATOM   3547  CA  TYR B  73     -27.246 120.891  16.067  1.00 38.67           C  
ATOM   3548  C   TYR B  73     -27.408 120.166  17.399  1.00 39.90           C  
ATOM   3549  O   TYR B  73     -28.476 120.240  18.015  1.00 39.83           O  
ATOM   3550  CB  TYR B  73     -27.764 119.975  14.958  1.00 39.77           C  
ATOM   3551  CG  TYR B  73     -28.194 120.696  13.699  1.00 42.62           C  
ATOM   3552  CD1 TYR B  73     -27.614 121.913  13.330  1.00 43.11           C  
ATOM   3553  CD2 TYR B  73     -29.154 120.138  12.850  1.00 43.98           C  
ATOM   3554  CE1 TYR B  73     -27.978 122.554  12.151  1.00 44.73           C  
ATOM   3555  CE2 TYR B  73     -29.522 120.770  11.663  1.00 44.12           C  
ATOM   3556  CZ  TYR B  73     -28.931 121.974  11.322  1.00 45.32           C  
ATOM   3557  OH  TYR B  73     -29.280 122.594  10.148  1.00 47.26           O  
ATOM   3558  N   SER B  74     -26.361 119.479  17.857  1.00 38.91           N  
ATOM   3559  CA  SER B  74     -26.459 118.704  19.095  1.00 38.86           C  
ATOM   3560  C   SER B  74     -25.763 119.257  20.350  1.00 38.44           C  
ATOM   3561  O   SER B  74     -26.138 118.906  21.468  1.00 39.86           O  
ATOM   3562  CB  SER B  74     -25.972 117.281  18.815  1.00 40.06           C  
ATOM   3563  OG  SER B  74     -26.456 116.828  17.559  1.00 39.56           O  
ATOM   3564  N   TRP B  75     -24.744 120.090  20.167  1.00 36.72           N  
ATOM   3565  CA  TRP B  75     -24.026 120.705  21.284  1.00 36.23           C  
ATOM   3566  C   TRP B  75     -24.502 122.161  21.339  1.00 37.86           C  
ATOM   3567  O   TRP B  75     -23.691 123.090  21.319  1.00 36.56           O  
ATOM   3568  CB  TRP B  75     -22.516 120.682  21.017  1.00 35.74           C  
ATOM   3569  CG  TRP B  75     -21.825 119.364  21.275  1.00 36.38           C  
ATOM   3570  CD1 TRP B  75     -20.998 119.063  22.328  1.00 36.83           C  
ATOM   3571  CD2 TRP B  75     -21.854 118.194  20.443  1.00 36.87           C  
ATOM   3572  CE2 TRP B  75     -21.016 117.228  21.049  1.00 38.42           C  
ATOM   3573  CE3 TRP B  75     -22.503 117.869  19.244  1.00 38.34           C  
ATOM   3574  NE1 TRP B  75     -20.506 117.783  22.195  1.00 37.34           N  
ATOM   3575  CZ2 TRP B  75     -20.811 115.958  20.491  1.00 38.51           C  
ATOM   3576  CZ3 TRP B  75     -22.295 116.599  18.689  1.00 39.07           C  
ATOM   3577  CH2 TRP B  75     -21.457 115.666  19.315  1.00 37.79           C  
ATOM   3578  N   ALA B  76     -25.818 122.352  21.414  1.00 38.14           N  
ATOM   3579  CA  ALA B  76     -26.418 123.693  21.402  1.00 40.49           C  
ATOM   3580  C   ALA B  76     -26.092 124.659  22.536  1.00 41.50           C  
ATOM   3581  O   ALA B  76     -26.390 125.847  22.424  1.00 42.26           O  
ATOM   3582  CB  ALA B  76     -27.937 123.574  21.266  1.00 39.38           C  
ATOM   3583  N   LYS B  77     -25.478 124.177  23.614  1.00 41.56           N  
ATOM   3584  CA  LYS B  77     -25.170 125.051  24.741  1.00 40.00           C  
ATOM   3585  C   LYS B  77     -23.706 125.442  24.897  1.00 40.26           C  
ATOM   3586  O   LYS B  77     -23.388 126.297  25.728  1.00 39.36           O  
ATOM   3587  CB  LYS B  77     -25.645 124.413  26.046  1.00 43.42           C  
ATOM   3588  CG  LYS B  77     -27.062 123.867  25.996  1.00 46.59           C  
ATOM   3589  CD  LYS B  77     -28.068 124.918  25.570  1.00 48.63           C  
ATOM   3590  CE  LYS B  77     -28.185 126.039  26.588  1.00 51.54           C  
ATOM   3591  NZ  LYS B  77     -29.304 126.963  26.220  1.00 53.81           N1+
ATOM   3592  N   VAL B  78     -22.810 124.828  24.126  1.00 36.62           N  
ATOM   3593  CA  VAL B  78     -21.396 125.172  24.249  1.00 37.12           C  
ATOM   3594  C   VAL B  78     -21.125 126.415  23.419  1.00 36.87           C  
ATOM   3595  O   VAL B  78     -21.964 126.815  22.622  1.00 38.79           O  
ATOM   3596  CB  VAL B  78     -20.478 124.016  23.778  1.00 35.41           C  
ATOM   3597  CG1 VAL B  78     -20.939 122.701  24.413  1.00 33.30           C  
ATOM   3598  CG2 VAL B  78     -20.474 123.924  22.268  1.00 32.99           C  
ATOM   3599  N   SER B  79     -19.957 127.019  23.602  1.00 38.12           N  
ATOM   3600  CA  SER B  79     -19.600 128.238  22.879  1.00 37.59           C  
ATOM   3601  C   SER B  79     -19.292 127.988  21.400  1.00 39.01           C  
ATOM   3602  O   SER B  79     -19.090 126.846  20.977  1.00 36.10           O  
ATOM   3603  CB  SER B  79     -18.375 128.881  23.523  1.00 37.52           C  
ATOM   3604  OG  SER B  79     -17.197 128.167  23.168  1.00 38.77           O  
ATOM   3605  N   LYS B  80     -19.236 129.071  20.624  1.00 37.49           N  
ATOM   3606  CA  LYS B  80     -18.933 128.970  19.202  1.00 38.01           C  
ATOM   3607  C   LYS B  80     -17.546 128.378  18.986  1.00 36.63           C  
ATOM   3608  O   LYS B  80     -17.340 127.606  18.054  1.00 36.15           O  
ATOM   3609  CB  LYS B  80     -18.988 130.340  18.521  1.00 40.01           C  
ATOM   3610  CG  LYS B  80     -20.378 130.960  18.405  1.00 44.16           C  
ATOM   3611  CD  LYS B  80     -20.324 132.186  17.486  1.00 47.20           C  
ATOM   3612  CE  LYS B  80     -21.606 132.997  17.549  1.00 49.99           C  
ATOM   3613  NZ  LYS B  80     -22.806 132.141  17.339  1.00 52.77           N1+
ATOM   3614  N   GLU B  81     -16.591 128.757  19.829  1.00 35.29           N  
ATOM   3615  CA  GLU B  81     -15.236 128.237  19.701  1.00 35.73           C  
ATOM   3616  C   GLU B  81     -15.204 126.732  19.952  1.00 34.89           C  
ATOM   3617  O   GLU B  81     -14.513 125.998  19.245  1.00 34.93           O  
ATOM   3618  CB  GLU B  81     -14.290 128.952  20.667  1.00 36.44           C  
ATOM   3619  CG  GLU B  81     -13.612 130.170  20.060  1.00 39.94           C  
ATOM   3620  CD  GLU B  81     -12.603 129.793  18.991  1.00 41.74           C  
ATOM   3621  OE1 GLU B  81     -11.515 129.300  19.342  1.00 45.05           O  
ATOM   3622  OE2 GLU B  81     -12.894 129.979  17.797  1.00 41.84           O1-
ATOM   3623  N   CYS B  82     -15.958 126.284  20.954  1.00 33.77           N  
ATOM   3624  CA  CYS B  82     -16.031 124.868  21.295  1.00 34.93           C  
ATOM   3625  C   CYS B  82     -16.645 124.080  20.138  1.00 36.28           C  
ATOM   3626  O   CYS B  82     -16.168 122.997  19.801  1.00 34.96           O  
ATOM   3627  CB  CYS B  82     -16.867 124.665  22.561  1.00 33.40           C  
ATOM   3628  SG  CYS B  82     -16.797 122.973  23.232  1.00 35.64           S  
ATOM   3629  N   MET B  83     -17.695 124.628  19.524  1.00 35.70           N  
ATOM   3630  CA  MET B  83     -18.348 123.962  18.396  1.00 36.08           C  
ATOM   3631  C   MET B  83     -17.364 123.808  17.245  1.00 34.93           C  
ATOM   3632  O   MET B  83     -17.316 122.769  16.579  1.00 36.78           O  
ATOM   3633  CB  MET B  83     -19.559 124.767  17.907  1.00 35.92           C  
ATOM   3634  CG  MET B  83     -20.698 124.864  18.898  1.00 37.24           C  
ATOM   3635  SD  MET B  83     -22.083 125.804  18.224  1.00 38.85           S  
ATOM   3636  CE  MET B  83     -23.115 126.036  19.708  1.00 35.07           C  
ATOM   3637  N   ALA B  84     -16.580 124.855  17.017  1.00 34.37           N  
ATOM   3638  CA  ALA B  84     -15.594 124.861  15.946  1.00 33.44           C  
ATOM   3639  C   ALA B  84     -14.479 123.832  16.175  1.00 34.86           C  
ATOM   3640  O   ALA B  84     -14.141 123.065  15.271  1.00 33.58           O  
ATOM   3641  CB  ALA B  84     -14.991 126.249  15.811  1.00 29.48           C  
ATOM   3642  N   ASP B  85     -13.895 123.831  17.371  1.00 34.47           N  
ATOM   3643  CA  ASP B  85     -12.815 122.897  17.666  1.00 35.46           C  
ATOM   3644  C   ASP B  85     -13.332 121.460  17.667  1.00 34.83           C  
ATOM   3645  O   ASP B  85     -12.658 120.550  17.187  1.00 35.67           O  
ATOM   3646  CB  ASP B  85     -12.153 123.263  19.000  1.00 35.83           C  
ATOM   3647  CG  ASP B  85     -11.522 124.656  18.970  1.00 36.61           C  
ATOM   3648  OD1 ASP B  85     -11.014 125.062  17.896  1.00 36.80           O  
ATOM   3649  OD2 ASP B  85     -11.524 125.342  20.015  1.00 34.82           O1-
ATOM   3650  N   LEU B  86     -14.535 121.255  18.189  1.00 32.56           N  
ATOM   3651  CA  LEU B  86     -15.121 119.930  18.188  1.00 34.72           C  
ATOM   3652  C   LEU B  86     -15.420 119.484  16.751  1.00 35.58           C  
ATOM   3653  O   LEU B  86     -15.280 118.308  16.417  1.00 35.80           O  
ATOM   3654  CB  LEU B  86     -16.406 119.917  19.009  1.00 33.28           C  
ATOM   3655  CG  LEU B  86     -16.213 119.884  20.524  1.00 34.21           C  
ATOM   3656  CD1 LEU B  86     -17.566 119.988  21.213  1.00 33.06           C  
ATOM   3657  CD2 LEU B  86     -15.500 118.588  20.913  1.00 35.09           C  
ATOM   3658  N   SER B  87     -15.835 120.423  15.905  1.00 34.84           N  
ATOM   3659  CA  SER B  87     -16.146 120.103  14.515  1.00 34.31           C  
ATOM   3660  C   SER B  87     -14.911 119.584  13.795  1.00 35.12           C  
ATOM   3661  O   SER B  87     -15.011 118.689  12.951  1.00 34.89           O  
ATOM   3662  CB  SER B  87     -16.692 121.337  13.780  1.00 35.70           C  
ATOM   3663  OG  SER B  87     -18.023 121.620  14.185  1.00 35.21           O  
ATOM   3664  N   ILE B  88     -13.753 120.156  14.119  1.00 33.09           N  
ATOM   3665  CA  ILE B  88     -12.509 119.725  13.504  1.00 35.12           C  
ATOM   3666  C   ILE B  88     -12.173 118.308  13.958  1.00 36.38           C  
ATOM   3667  O   ILE B  88     -11.809 117.457  13.143  1.00 37.81           O  
ATOM   3668  CB  ILE B  88     -11.344 120.654  13.870  1.00 34.50           C  
ATOM   3669  CG1 ILE B  88     -11.531 122.001  13.174  1.00 34.58           C  
ATOM   3670  CG2 ILE B  88     -10.021 120.025  13.458  1.00 34.59           C  
ATOM   3671  CD1 ILE B  88     -10.497 123.033  13.560  1.00 33.79           C  
ATOM   3672  N   HIS B  89     -12.306 118.054  15.256  1.00 33.48           N  
ATOM   3673  CA  HIS B  89     -12.007 116.735  15.787  1.00 34.43           C  
ATOM   3674  C   HIS B  89     -12.922 115.671  15.184  1.00 35.01           C  
ATOM   3675  O   HIS B  89     -12.454 114.641  14.700  1.00 35.12           O  
ATOM   3676  CB  HIS B  89     -12.152 116.718  17.307  1.00 33.16           C  
ATOM   3677  CG  HIS B  89     -11.676 115.447  17.935  1.00 33.10           C  
ATOM   3678  CD2 HIS B  89     -12.352 114.435  18.528  1.00 32.98           C  
ATOM   3679  ND1 HIS B  89     -10.342 115.103  17.993  1.00 31.99           N  
ATOM   3680  CE1 HIS B  89     -10.217 113.936  18.600  1.00 33.35           C  
ATOM   3681  NE2 HIS B  89     -11.422 113.508  18.934  1.00 34.08           N  
ATOM   3682  N   TYR B  90     -14.227 115.917  15.215  1.00 34.72           N  
ATOM   3683  CA  TYR B  90     -15.170 114.957  14.665  1.00 36.15           C  
ATOM   3684  C   TYR B  90     -15.112 114.822  13.147  1.00 36.68           C  
ATOM   3685  O   TYR B  90     -15.646 113.856  12.596  1.00 36.81           O  
ATOM   3686  CB  TYR B  90     -16.588 115.280  15.127  1.00 35.64           C  
ATOM   3687  CG  TYR B  90     -16.768 115.036  16.608  1.00 36.96           C  
ATOM   3688  CD1 TYR B  90     -16.421 113.809  17.174  1.00 35.66           C  
ATOM   3689  CD2 TYR B  90     -17.270 116.030  17.449  1.00 34.08           C  
ATOM   3690  CE1 TYR B  90     -16.568 113.576  18.549  1.00 35.57           C  
ATOM   3691  CE2 TYR B  90     -17.420 115.809  18.823  1.00 32.96           C  
ATOM   3692  CZ  TYR B  90     -17.065 114.579  19.366  1.00 34.57           C  
ATOM   3693  OH  TYR B  90     -17.187 114.358  20.727  1.00 34.94           O  
ATOM   3694  N   THR B  91     -14.479 115.776  12.464  1.00 35.77           N  
ATOM   3695  CA  THR B  91     -14.350 115.648  11.018  1.00 37.25           C  
ATOM   3696  C   THR B  91     -13.184 114.690  10.756  1.00 37.75           C  
ATOM   3697  O   THR B  91     -13.202 113.944   9.779  1.00 38.89           O  
ATOM   3698  CB  THR B  91     -14.092 116.996  10.308  1.00 36.44           C  
ATOM   3699  CG2 THR B  91     -13.710 116.764   8.863  1.00 38.16           C  
ATOM   3700  OG1 THR B  91     -15.289 117.787  10.329  1.00 38.53           O  
ATOM   3701  N   TYR B  92     -12.177 114.705  11.629  1.00 37.75           N  
ATOM   3702  CA  TYR B  92     -11.048 113.785  11.489  1.00 36.34           C  
ATOM   3703  C   TYR B  92     -11.583 112.380  11.686  1.00 35.75           C  
ATOM   3704  O   TYR B  92     -11.217 111.459  10.956  1.00 37.09           O  
ATOM   3705  CB  TYR B  92      -9.971 114.026  12.549  1.00 35.55           C  
ATOM   3706  CG  TYR B  92      -8.961 115.108  12.228  1.00 35.43           C  
ATOM   3707  CD1 TYR B  92      -8.154 115.032  11.091  1.00 36.18           C  
ATOM   3708  CD2 TYR B  92      -8.780 116.186  13.090  1.00 36.14           C  
ATOM   3709  CE1 TYR B  92      -7.187 116.011  10.831  1.00 35.36           C  
ATOM   3710  CE2 TYR B  92      -7.829 117.158  12.845  1.00 34.48           C  
ATOM   3711  CZ  TYR B  92      -7.036 117.069  11.722  1.00 38.30           C  
ATOM   3712  OH  TYR B  92      -6.081 118.030  11.518  1.00 36.81           O  
ATOM   3713  N   THR B  93     -12.457 112.209  12.673  1.00 34.29           N  
ATOM   3714  CA  THR B  93     -12.996 110.885  12.936  1.00 34.24           C  
ATOM   3715  C   THR B  93     -13.932 110.401  11.832  1.00 37.25           C  
ATOM   3716  O   THR B  93     -13.898 109.222  11.464  1.00 36.70           O  
ATOM   3717  CB  THR B  93     -13.700 110.816  14.311  1.00 32.66           C  
ATOM   3718  CG2 THR B  93     -12.691 111.072  15.431  1.00 31.85           C  
ATOM   3719  OG1 THR B  93     -14.739 111.797  14.384  1.00 34.19           O  
ATOM   3720  N   LEU B  94     -14.750 111.297  11.284  1.00 35.09           N  
ATOM   3721  CA  LEU B  94     -15.662 110.898  10.215  1.00 37.34           C  
ATOM   3722  C   LEU B  94     -14.870 110.454   8.992  1.00 37.93           C  
ATOM   3723  O   LEU B  94     -15.230 109.473   8.335  1.00 39.34           O  
ATOM   3724  CB  LEU B  94     -16.596 112.044   9.808  1.00 37.36           C  
ATOM   3725  CG  LEU B  94     -17.837 111.552   9.051  1.00 39.10           C  
ATOM   3726  CD1 LEU B  94     -18.717 110.790  10.025  1.00 38.78           C  
ATOM   3727  CD2 LEU B  94     -18.622 112.708   8.447  1.00 38.24           C  
ATOM   3728  N   VAL B  95     -13.805 111.187   8.673  1.00 38.07           N  
ATOM   3729  CA  VAL B  95     -12.968 110.840   7.531  1.00 39.88           C  
ATOM   3730  C   VAL B  95     -12.439 109.410   7.707  1.00 40.87           C  
ATOM   3731  O   VAL B  95     -12.542 108.585   6.802  1.00 40.82           O  
ATOM   3732  CB  VAL B  95     -11.792 111.825   7.389  1.00 40.71           C  
ATOM   3733  CG1 VAL B  95     -10.730 111.249   6.463  1.00 43.13           C  
ATOM   3734  CG2 VAL B  95     -12.296 113.146   6.816  1.00 40.91           C  
ATOM   3735  N   LEU B  96     -11.897 109.112   8.884  1.00 39.80           N  
ATOM   3736  CA  LEU B  96     -11.382 107.775   9.159  1.00 39.31           C  
ATOM   3737  C   LEU B  96     -12.528 106.764   9.126  1.00 40.37           C  
ATOM   3738  O   LEU B  96     -12.358 105.635   8.669  1.00 41.44           O  
ATOM   3739  CB  LEU B  96     -10.714 107.732  10.538  1.00 37.18           C  
ATOM   3740  CG  LEU B  96     -10.076 106.400  10.957  1.00 37.41           C  
ATOM   3741  CD1 LEU B  96      -8.875 106.120  10.074  1.00 34.69           C  
ATOM   3742  CD2 LEU B  96      -9.650 106.462  12.422  1.00 35.26           C  
ATOM   3743  N   ASP B  97     -13.699 107.187   9.593  1.00 40.08           N  
ATOM   3744  CA  ASP B  97     -14.879 106.329   9.664  1.00 41.16           C  
ATOM   3745  C   ASP B  97     -15.307 105.665   8.357  1.00 43.13           C  
ATOM   3746  O   ASP B  97     -15.874 104.566   8.372  1.00 44.13           O  
ATOM   3747  CB  ASP B  97     -16.056 107.119  10.243  1.00 39.08           C  
ATOM   3748  CG  ASP B  97     -17.261 106.247  10.517  1.00 38.41           C  
ATOM   3749  OD1 ASP B  97     -18.207 106.249   9.693  1.00 40.08           O  
ATOM   3750  OD2 ASP B  97     -17.258 105.550  11.559  1.00 35.20           O1-
ATOM   3751  N   ASP B  98     -15.048 106.328   7.234  1.00 44.06           N  
ATOM   3752  CA  ASP B  98     -15.421 105.788   5.929  1.00 46.44           C  
ATOM   3753  C   ASP B  98     -14.207 105.289   5.152  1.00 46.96           C  
ATOM   3754  O   ASP B  98     -14.338 104.813   4.024  1.00 48.76           O  
ATOM   3755  CB  ASP B  98     -16.116 106.855   5.071  1.00 47.40           C  
ATOM   3756  CG  ASP B  98     -17.392 107.385   5.692  1.00 48.12           C  
ATOM   3757  OD1 ASP B  98     -18.190 106.585   6.235  1.00 49.74           O  
ATOM   3758  OD2 ASP B  98     -17.603 108.613   5.611  1.00 48.93           O1-
ATOM   3759  N   SER B  99     -13.029 105.397   5.751  1.00 47.06           N  
ATOM   3760  CA  SER B  99     -11.812 104.995   5.072  1.00 48.30           C  
ATOM   3761  C   SER B  99     -11.528 103.504   4.976  1.00 48.85           C  
ATOM   3762  O   SER B  99     -12.117 102.676   5.676  1.00 47.23           O  
ATOM   3763  CB  SER B  99     -10.613 105.688   5.712  1.00 49.73           C  
ATOM   3764  OG  SER B  99     -10.674 107.084   5.496  1.00 51.49           O  
ATOM   3765  N   LYS B 100     -10.668 103.200   4.073  0.00 20.00           N  
ATOM   3766  CA  LYS B 100     -10.133 101.868   3.839  0.00 20.00           C  
ATOM   3767  C   LYS B 100      -8.610 101.876   3.863  0.00 20.00           C  
ATOM   3768  O   LYS B 100      -8.013 102.385   2.919  0.00 20.00           O  
ATOM   3769  CB  LYS B 100     -10.647 101.312   2.511  0.00 20.00           C  
ATOM   3770  CG  LYS B 100     -10.139  99.918   2.184  0.00 20.00           C  
ATOM   3771  CD  LYS B 100     -10.689  99.430   0.854  0.00 20.00           C  
ATOM   3772  CE  LYS B 100     -10.191  98.031   0.532  0.00 20.00           C  
ATOM   3773  NZ  LYS B 100     -10.737  97.531  -0.759  0.00 20.00           N1+
ATOM   3774  N   ASP B 101      -8.050 101.513   4.985  1.00 57.15           N  
ATOM   3775  CA  ASP B 101      -6.601 101.566   5.123  1.00 58.53           C  
ATOM   3776  C   ASP B 101      -6.117 100.587   6.180  1.00 57.38           C  
ATOM   3777  O   ASP B 101      -6.856 100.223   7.102  1.00 58.46           O  
ATOM   3778  CB  ASP B 101      -6.147 102.983   5.497  1.00 61.50           C  
ATOM   3779  CG  ASP B 101      -6.627 103.408   6.882  1.00 63.99           C  
ATOM   3780  OD1 ASP B 101      -7.860 103.444   7.097  1.00 64.94           O  
ATOM   3781  OD2 ASP B 101      -5.772 103.703   7.751  1.00 64.78           O1-
ATOM   3782  N   ASP B 102      -4.863 100.178   6.038  1.00 55.02           N  
ATOM   3783  CA  ASP B 102      -4.247  99.243   6.962  1.00 52.25           C  
ATOM   3784  C   ASP B 102      -3.283  99.988   7.879  1.00 48.41           C  
ATOM   3785  O   ASP B 102      -2.220 100.441   7.456  1.00 47.66           O  
ATOM   3786  CB  ASP B 102      -3.520  98.153   6.179  1.00 52.20           C  
ATOM   3787  CG  ASP B 102      -2.965  97.071   7.073  1.00 53.40           C  
ATOM   3788  OD1 ASP B 102      -3.541  96.826   8.158  1.00 50.89           O  
ATOM   3789  OD2 ASP B 102      -1.957  96.454   6.674  1.00 54.89           O1-
ATOM   3790  N   PRO B 103      -3.657 100.124   9.157  1.00 46.26           N  
ATOM   3791  CA  PRO B 103      -2.884 100.806  10.197  1.00 45.59           C  
ATOM   3792  C   PRO B 103      -1.669 100.023  10.677  1.00 44.04           C  
ATOM   3793  O   PRO B 103      -0.678 100.612  11.107  1.00 42.29           O  
ATOM   3794  CB  PRO B 103      -3.896 100.975  11.333  1.00 46.09           C  
ATOM   3795  CG  PRO B 103      -5.234 100.749  10.687  1.00 46.16           C  
ATOM   3796  CD  PRO B 103      -4.953  99.682   9.694  1.00 45.41           C  
ATOM   3797  N   TYR B 104      -1.754  98.698  10.601  1.00 43.98           N  
ATOM   3798  CA  TYR B 104      -0.685  97.832  11.080  1.00 44.00           C  
ATOM   3799  C   TYR B 104       0.746  98.346  10.896  1.00 43.52           C  
ATOM   3800  O   TYR B 104       1.482  98.498  11.866  1.00 43.48           O  
ATOM   3801  CB  TYR B 104      -0.827  96.428  10.476  1.00 46.64           C  
ATOM   3802  CG  TYR B 104       0.122  95.429  11.098  1.00 48.43           C  
ATOM   3803  CD1 TYR B 104       1.478  95.421  10.759  1.00 50.08           C  
ATOM   3804  CD2 TYR B 104      -0.323  94.529  12.068  1.00 48.96           C  
ATOM   3805  CE1 TYR B 104       2.375  94.541  11.371  1.00 52.63           C  
ATOM   3806  CE2 TYR B 104       0.566  93.643  12.690  1.00 51.74           C  
ATOM   3807  CZ  TYR B 104       1.913  93.656  12.334  1.00 52.58           C  
ATOM   3808  OH  TYR B 104       2.797  92.784  12.933  1.00 56.34           O  
ATOM   3809  N   PRO B 105       1.152  98.640   9.656  1.00 43.30           N  
ATOM   3810  CA  PRO B 105       2.511  99.133   9.392  1.00 42.97           C  
ATOM   3811  C   PRO B 105       2.914 100.383  10.175  1.00 42.94           C  
ATOM   3812  O   PRO B 105       4.049 100.492  10.638  1.00 41.74           O  
ATOM   3813  CB  PRO B 105       2.499  99.400   7.888  1.00 43.88           C  
ATOM   3814  CG  PRO B 105       1.425  98.477   7.378  1.00 45.80           C  
ATOM   3815  CD  PRO B 105       0.358  98.598   8.418  1.00 43.68           C  
ATOM   3816  N   THR B 106       1.991 101.332  10.315  1.00 40.78           N  
ATOM   3817  CA  THR B 106       2.296 102.565  11.025  1.00 39.11           C  
ATOM   3818  C   THR B 106       1.986 102.548  12.522  1.00 40.09           C  
ATOM   3819  O   THR B 106       2.093 103.577  13.188  1.00 40.24           O  
ATOM   3820  CB  THR B 106       1.575 103.771  10.379  1.00 39.27           C  
ATOM   3821  CG2 THR B 106       2.113 104.005   8.970  1.00 40.31           C  
ATOM   3822  OG1 THR B 106       0.166 103.517  10.312  1.00 36.66           O  
ATOM   3823  N   MET B 107       1.605 101.387  13.051  1.00 39.21           N  
ATOM   3824  CA  MET B 107       1.305 101.271  14.475  1.00 39.04           C  
ATOM   3825  C   MET B 107       2.343 100.413  15.207  1.00 40.49           C  
ATOM   3826  O   MET B 107       2.261 100.231  16.424  1.00 40.20           O  
ATOM   3827  CB  MET B 107      -0.094 100.678  14.679  1.00 38.57           C  
ATOM   3828  CG  MET B 107      -1.234 101.656  14.405  1.00 37.95           C  
ATOM   3829  SD  MET B 107      -1.148 103.097  15.501  1.00 36.00           S  
ATOM   3830  CE  MET B 107      -1.888 102.404  16.961  1.00 34.76           C  
ATOM   3831  N   VAL B 108       3.321  99.894  14.466  1.00 41.28           N  
ATOM   3832  CA  VAL B 108       4.364  99.050  15.051  1.00 40.17           C  
ATOM   3833  C   VAL B 108       5.136  99.729  16.181  1.00 39.85           C  
ATOM   3834  O   VAL B 108       5.426  99.096  17.192  1.00 40.60           O  
ATOM   3835  CB  VAL B 108       5.370  98.577  13.978  1.00 41.75           C  
ATOM   3836  CG1 VAL B 108       6.513  97.804  14.636  1.00 42.98           C  
ATOM   3837  CG2 VAL B 108       4.660  97.691  12.961  1.00 41.29           C  
ATOM   3838  N   ASN B 109       5.471 101.006  16.010  1.00 38.48           N  
ATOM   3839  CA  ASN B 109       6.196 101.749  17.036  1.00 38.55           C  
ATOM   3840  C   ASN B 109       5.316 102.808  17.717  1.00 38.60           C  
ATOM   3841  O   ASN B 109       5.818 103.822  18.204  1.00 38.42           O  
ATOM   3842  CB  ASN B 109       7.421 102.434  16.422  1.00 40.66           C  
ATOM   3843  CG  ASN B 109       8.381 101.447  15.796  1.00 44.10           C  
ATOM   3844  ND2 ASN B 109       8.644 101.613  14.502  1.00 41.84           N  
ATOM   3845  OD1 ASN B 109       8.881 100.542  16.467  1.00 45.86           O  
ATOM   3846  N   TYR B 110       4.012 102.557  17.772  1.00 37.23           N  
ATOM   3847  CA  TYR B 110       3.082 103.505  18.373  1.00 37.56           C  
ATOM   3848  C   TYR B 110       3.458 103.946  19.788  1.00 37.57           C  
ATOM   3849  O   TYR B 110       3.703 105.136  20.023  1.00 35.00           O  
ATOM   3850  CB  TYR B 110       1.662 102.928  18.383  1.00 36.09           C  
ATOM   3851  CG  TYR B 110       0.671 103.814  19.103  1.00 38.15           C  
ATOM   3852  CD1 TYR B 110       0.181 104.979  18.509  1.00 36.80           C  
ATOM   3853  CD2 TYR B 110       0.247 103.504  20.396  1.00 38.69           C  
ATOM   3854  CE1 TYR B 110      -0.706 105.813  19.186  1.00 38.55           C  
ATOM   3855  CE2 TYR B 110      -0.637 104.331  21.081  1.00 38.40           C  
ATOM   3856  CZ  TYR B 110      -1.106 105.484  20.470  1.00 39.66           C  
ATOM   3857  OH  TYR B 110      -1.964 106.305  21.159  1.00 39.58           O  
ATOM   3858  N   PHE B 111       3.520 103.000  20.726  1.00 36.14           N  
ATOM   3859  CA  PHE B 111       3.846 103.362  22.105  1.00 37.09           C  
ATOM   3860  C   PHE B 111       5.202 104.028  22.297  1.00 37.01           C  
ATOM   3861  O   PHE B 111       5.291 105.064  22.956  1.00 36.60           O  
ATOM   3862  CB  PHE B 111       3.767 102.155  23.047  1.00 37.04           C  
ATOM   3863  CG  PHE B 111       3.929 102.525  24.507  1.00 35.23           C  
ATOM   3864  CD1 PHE B 111       2.824 102.893  25.272  1.00 34.31           C  
ATOM   3865  CD2 PHE B 111       5.193 102.558  25.098  1.00 33.39           C  
ATOM   3866  CE1 PHE B 111       2.971 103.295  26.607  1.00 33.46           C  
ATOM   3867  CE2 PHE B 111       5.347 102.957  26.431  1.00 33.67           C  
ATOM   3868  CZ  PHE B 111       4.225 103.327  27.185  1.00 31.01           C  
ATOM   3869  N   ASP B 112       6.264 103.444  21.750  1.00 37.13           N  
ATOM   3870  CA  ASP B 112       7.585 104.046  21.924  1.00 38.49           C  
ATOM   3871  C   ASP B 112       7.643 105.497  21.448  1.00 38.16           C  
ATOM   3872  O   ASP B 112       8.255 106.342  22.105  1.00 39.12           O  
ATOM   3873  CB  ASP B 112       8.665 103.237  21.201  1.00 41.80           C  
ATOM   3874  CG  ASP B 112       8.960 101.912  21.883  1.00 45.98           C  
ATOM   3875  OD1 ASP B 112       8.808 101.821  23.123  1.00 45.56           O  
ATOM   3876  OD2 ASP B 112       9.364 100.965  21.176  1.00 48.32           O1-
ATOM   3877  N   ASP B 113       7.031 105.788  20.304  1.00 37.55           N  
ATOM   3878  CA  ASP B 113       7.032 107.155  19.797  1.00 38.06           C  
ATOM   3879  C   ASP B 113       6.204 108.059  20.712  1.00 37.96           C  
ATOM   3880  O   ASP B 113       6.571 109.205  20.965  1.00 37.99           O  
ATOM   3881  CB  ASP B 113       6.479 107.213  18.370  1.00 39.08           C  
ATOM   3882  CG  ASP B 113       7.478 106.713  17.333  1.00 40.61           C  
ATOM   3883  OD1 ASP B 113       8.695 106.753  17.614  1.00 40.23           O  
ATOM   3884  OD2 ASP B 113       7.044 106.297  16.236  1.00 38.95           O1-
ATOM   3885  N   LEU B 114       5.091 107.532  21.209  1.00 38.28           N  
ATOM   3886  CA  LEU B 114       4.224 108.290  22.100  1.00 37.91           C  
ATOM   3887  C   LEU B 114       5.004 108.669  23.352  1.00 39.02           C  
ATOM   3888  O   LEU B 114       5.084 109.850  23.714  1.00 36.98           O  
ATOM   3889  CB  LEU B 114       2.997 107.459  22.492  1.00 37.15           C  
ATOM   3890  CG  LEU B 114       1.919 108.203  23.292  1.00 38.02           C  
ATOM   3891  CD1 LEU B 114       1.276 109.264  22.401  1.00 35.64           C  
ATOM   3892  CD2 LEU B 114       0.862 107.223  23.794  1.00 38.01           C  
ATOM   3893  N   GLN B 115       5.592 107.662  23.995  1.00 37.91           N  
ATOM   3894  CA  GLN B 115       6.367 107.862  25.217  1.00 40.11           C  
ATOM   3895  C   GLN B 115       7.548 108.801  25.018  1.00 41.30           C  
ATOM   3896  O   GLN B 115       7.879 109.574  25.914  1.00 43.40           O  
ATOM   3897  CB  GLN B 115       6.876 106.511  25.762  1.00 38.72           C  
ATOM   3898  CG  GLN B 115       7.761 106.614  27.013  1.00 39.34           C  
ATOM   3899  CD  GLN B 115       6.981 106.918  28.295  1.00 40.22           C  
ATOM   3900  NE2 GLN B 115       7.649 106.772  29.436  1.00 37.97           N  
ATOM   3901  OE1 GLN B 115       5.801 107.287  28.257  1.00 38.60           O  
ATOM   3902  N   ALA B 116       8.179 108.739  23.846  1.00 42.26           N  
ATOM   3903  CA  ALA B 116       9.341 109.582  23.558  1.00 42.50           C  
ATOM   3904  C   ALA B 116       8.981 110.977  23.054  1.00 43.32           C  
ATOM   3905  O   ALA B 116       9.831 111.865  23.007  1.00 43.50           O  
ATOM   3906  CB  ALA B 116      10.253 108.888  22.545  1.00 41.56           C  
ATOM   3907  N   GLY B 117       7.725 111.172  22.675  1.00 42.91           N  
ATOM   3908  CA  GLY B 117       7.316 112.472  22.180  1.00 43.46           C  
ATOM   3909  C   GLY B 117       7.660 112.669  20.714  1.00 43.97           C  
ATOM   3910  O   GLY B 117       7.840 113.800  20.264  1.00 43.64           O  
ATOM   3911  N   ARG B 118       7.767 111.571  19.970  1.00 42.86           N  
ATOM   3912  CA  ARG B 118       8.066 111.639  18.541  1.00 42.44           C  
ATOM   3913  C   ARG B 118       6.745 111.582  17.779  1.00 41.87           C  
ATOM   3914  O   ARG B 118       5.811 110.891  18.196  1.00 39.97           O  
ATOM   3915  CB  ARG B 118       8.963 110.467  18.109  1.00 44.17           C  
ATOM   3916  CG  ARG B 118      10.362 110.475  18.721  1.00 45.75           C  
ATOM   3917  CD  ARG B 118      11.267 109.420  18.076  1.00 49.75           C  
ATOM   3918  NE  ARG B 118      10.899 108.049  18.427  1.00 49.61           N  
ATOM   3919  CZ  ARG B 118      11.335 107.407  19.508  1.00 51.80           C  
ATOM   3920  NH1 ARG B 118      12.162 108.008  20.352  1.00 52.26           N1+
ATOM   3921  NH2 ARG B 118      10.944 106.161  19.748  1.00 51.82           N  
ATOM   3922  N   GLU B 119       6.662 112.317  16.674  1.00 41.09           N  
ATOM   3923  CA  GLU B 119       5.448 112.335  15.868  1.00 40.38           C  
ATOM   3924  C   GLU B 119       5.068 110.925  15.434  1.00 40.31           C  
ATOM   3925  O   GLU B 119       5.931 110.139  15.039  1.00 40.08           O  
ATOM   3926  CB  GLU B 119       5.641 113.195  14.621  1.00 40.00           C  
ATOM   3927  CG  GLU B 119       4.358 113.387  13.820  1.00 43.19           C  
ATOM   3928  CD  GLU B 119       4.560 114.226  12.573  1.00 45.36           C  
ATOM   3929  OE1 GLU B 119       5.113 113.701  11.586  1.00 48.27           O  
ATOM   3930  OE2 GLU B 119       4.173 115.411  12.584  1.00 45.53           O1-
ATOM   3931  N   GLN B 120       3.774 110.619  15.495  1.00 37.96           N  
ATOM   3932  CA  GLN B 120       3.277 109.306  15.107  1.00 38.63           C  
ATOM   3933  C   GLN B 120       3.469 109.038  13.618  1.00 39.59           C  
ATOM   3934  O   GLN B 120       3.403 109.956  12.796  1.00 38.59           O  
ATOM   3935  CB  GLN B 120       1.796 109.168  15.484  1.00 37.31           C  
ATOM   3936  CG  GLN B 120       1.559 108.912  16.975  1.00 34.66           C  
ATOM   3937  CD  GLN B 120       2.172 107.593  17.454  1.00 37.29           C  
ATOM   3938  NE2 GLN B 120       2.816 107.618  18.620  1.00 32.79           N  
ATOM   3939  OE1 GLN B 120       2.051 106.569  16.788  1.00 36.11           O  
ATOM   3940  N   ALA B 121       3.704 107.772  13.277  1.00 38.83           N  
ATOM   3941  CA  ALA B 121       3.923 107.377  11.889  1.00 38.75           C  
ATOM   3942  C   ALA B 121       2.639 107.404  11.083  1.00 38.14           C  
ATOM   3943  O   ALA B 121       2.659 107.698   9.893  1.00 39.13           O  
ATOM   3944  CB  ALA B 121       4.552 105.976  11.825  1.00 39.61           C  
ATOM   3945  N   HIS B 122       1.520 107.077  11.716  1.00 37.94           N  
ATOM   3946  CA  HIS B 122       0.253 107.094  11.001  1.00 38.01           C  
ATOM   3947  C   HIS B 122      -0.132 108.573  10.878  1.00 39.26           C  
ATOM   3948  O   HIS B 122      -0.284 109.265  11.884  1.00 38.09           O  
ATOM   3949  CB  HIS B 122      -0.801 106.313  11.781  1.00 37.37           C  
ATOM   3950  CG  HIS B 122      -2.039 106.030  10.996  1.00 37.86           C  
ATOM   3951  CD2 HIS B 122      -2.664 104.865  10.708  1.00 37.79           C  
ATOM   3952  ND1 HIS B 122      -2.781 107.023  10.394  1.00 36.02           N  
ATOM   3953  CE1 HIS B 122      -3.810 106.481   9.768  1.00 38.13           C  
ATOM   3954  NE2 HIS B 122      -3.763 105.173   9.943  1.00 39.15           N  
ATOM   3955  N   PRO B 123      -0.281 109.075   9.639  1.00 40.11           N  
ATOM   3956  CA  PRO B 123      -0.636 110.482   9.413  1.00 41.02           C  
ATOM   3957  C   PRO B 123      -1.877 110.972  10.149  1.00 40.44           C  
ATOM   3958  O   PRO B 123      -1.919 112.118  10.593  1.00 42.45           O  
ATOM   3959  CB  PRO B 123      -0.774 110.572   7.888  1.00 40.72           C  
ATOM   3960  CG  PRO B 123      -1.245 109.197   7.517  1.00 42.82           C  
ATOM   3961  CD  PRO B 123      -0.363 108.308   8.382  1.00 40.78           C  
ATOM   3962  N   TRP B 124      -2.879 110.112  10.285  1.00 38.26           N  
ATOM   3963  CA  TRP B 124      -4.102 110.501  10.974  1.00 38.31           C  
ATOM   3964  C   TRP B 124      -3.789 110.856  12.423  1.00 39.43           C  
ATOM   3965  O   TRP B 124      -4.253 111.877  12.923  1.00 38.19           O  
ATOM   3966  CB  TRP B 124      -5.117 109.365  10.939  1.00 39.55           C  
ATOM   3967  CG  TRP B 124      -6.487 109.752  11.406  1.00 38.14           C  
ATOM   3968  CD1 TRP B 124      -7.465 110.349  10.666  1.00 38.52           C  
ATOM   3969  CD2 TRP B 124      -7.048 109.518  12.702  1.00 37.12           C  
ATOM   3970  CE2 TRP B 124      -8.377 109.991  12.672  1.00 37.23           C  
ATOM   3971  CE3 TRP B 124      -6.557 108.954  13.886  1.00 36.91           C  
ATOM   3972  NE1 TRP B 124      -8.606 110.493  11.418  1.00 39.20           N  
ATOM   3973  CZ2 TRP B 124      -9.226 109.918  13.782  1.00 37.48           C  
ATOM   3974  CZ3 TRP B 124      -7.400 108.883  14.990  1.00 37.70           C  
ATOM   3975  CH2 TRP B 124      -8.722 109.363  14.927  1.00 36.09           C  
ATOM   3976  N   TRP B 125      -3.009 110.009  13.099  1.00 38.21           N  
ATOM   3977  CA  TRP B 125      -2.632 110.273  14.488  1.00 36.40           C  
ATOM   3978  C   TRP B 125      -1.782 111.531  14.570  1.00 36.73           C  
ATOM   3979  O   TRP B 125      -1.925 112.324  15.502  1.00 36.76           O  
ATOM   3980  CB  TRP B 125      -1.844 109.104  15.085  1.00 35.04           C  
ATOM   3981  CG  TRP B 125      -2.696 108.034  15.705  1.00 35.21           C  
ATOM   3982  CD1 TRP B 125      -2.644 106.696  15.444  1.00 34.38           C  
ATOM   3983  CD2 TRP B 125      -3.718 108.209  16.696  1.00 34.24           C  
ATOM   3984  CE2 TRP B 125      -4.240 106.931  16.984  1.00 32.98           C  
ATOM   3985  CE3 TRP B 125      -4.243 109.323  17.366  1.00 33.72           C  
ATOM   3986  NE1 TRP B 125      -3.565 106.027  16.205  1.00 35.59           N  
ATOM   3987  CZ2 TRP B 125      -5.263 106.730  17.913  1.00 34.31           C  
ATOM   3988  CZ3 TRP B 125      -5.264 109.127  18.291  1.00 33.58           C  
ATOM   3989  CH2 TRP B 125      -5.764 107.839  18.556  1.00 36.19           C  
ATOM   3990  N   ALA B 126      -0.897 111.718  13.594  1.00 35.87           N  
ATOM   3991  CA  ALA B 126      -0.037 112.889  13.592  1.00 33.92           C  
ATOM   3992  C   ALA B 126      -0.875 114.165  13.587  1.00 35.51           C  
ATOM   3993  O   ALA B 126      -0.593 115.094  14.338  1.00 36.77           O  
ATOM   3994  CB  ALA B 126       0.887 112.860  12.395  1.00 33.07           C  
ATOM   3995  N   LEU B 127      -1.901 114.212  12.743  1.00 35.25           N  
ATOM   3996  CA  LEU B 127      -2.764 115.392  12.678  1.00 36.66           C  
ATOM   3997  C   LEU B 127      -3.707 115.487  13.881  1.00 37.05           C  
ATOM   3998  O   LEU B 127      -3.883 116.562  14.462  1.00 36.95           O  
ATOM   3999  CB  LEU B 127      -3.592 115.386  11.386  1.00 34.12           C  
ATOM   4000  CG  LEU B 127      -2.789 115.524  10.087  1.00 35.41           C  
ATOM   4001  CD1 LEU B 127      -3.725 115.480   8.889  1.00 35.71           C  
ATOM   4002  CD2 LEU B 127      -2.009 116.825  10.107  1.00 34.00           C  
ATOM   4003  N   VAL B 128      -4.314 114.365  14.256  1.00 35.64           N  
ATOM   4004  CA  VAL B 128      -5.243 114.367  15.377  1.00 35.41           C  
ATOM   4005  C   VAL B 128      -4.617 114.739  16.719  1.00 36.31           C  
ATOM   4006  O   VAL B 128      -5.176 115.555  17.459  1.00 36.14           O  
ATOM   4007  CB  VAL B 128      -5.948 113.007  15.513  1.00 35.67           C  
ATOM   4008  CG1 VAL B 128      -6.685 112.934  16.838  1.00 36.58           C  
ATOM   4009  CG2 VAL B 128      -6.934 112.821  14.360  1.00 33.48           C  
ATOM   4010  N   ASN B 129      -3.469 114.147  17.043  1.00 33.75           N  
ATOM   4011  CA  ASN B 129      -2.816 114.441  18.312  1.00 35.19           C  
ATOM   4012  C   ASN B 129      -2.240 115.853  18.336  1.00 35.73           C  
ATOM   4013  O   ASN B 129      -2.180 116.479  19.389  1.00 37.64           O  
ATOM   4014  CB  ASN B 129      -1.724 113.401  18.626  1.00 34.81           C  
ATOM   4015  CG  ASN B 129      -2.300 112.094  19.163  1.00 36.36           C  
ATOM   4016  ND2 ASN B 129      -1.450 111.068  19.284  1.00 37.21           N  
ATOM   4017  OD1 ASN B 129      -3.492 112.009  19.474  1.00 34.20           O  
ATOM   4018  N   GLU B 130      -1.812 116.352  17.181  1.00 35.33           N  
ATOM   4019  CA  GLU B 130      -1.282 117.713  17.102  1.00 34.66           C  
ATOM   4020  C   GLU B 130      -2.412 118.725  17.341  1.00 35.32           C  
ATOM   4021  O   GLU B 130      -2.202 119.772  17.951  1.00 34.98           O  
ATOM   4022  CB  GLU B 130      -0.673 117.975  15.720  1.00 35.25           C  
ATOM   4023  CG  GLU B 130      -0.410 119.453  15.421  1.00 38.20           C  
ATOM   4024  CD  GLU B 130       0.132 119.687  14.016  1.00 41.27           C  
ATOM   4025  OE1 GLU B 130      -0.384 119.068  13.060  1.00 39.59           O  
ATOM   4026  OE2 GLU B 130       1.069 120.501  13.864  1.00 45.21           O1-
ATOM   4027  N   HIS B 131      -3.609 118.409  16.858  1.00 34.83           N  
ATOM   4028  CA  HIS B 131      -4.740 119.316  17.015  1.00 35.70           C  
ATOM   4029  C   HIS B 131      -5.468 119.179  18.345  1.00 35.84           C  
ATOM   4030  O   HIS B 131      -6.039 120.146  18.847  1.00 34.44           O  
ATOM   4031  CB  HIS B 131      -5.746 119.123  15.876  1.00 32.58           C  
ATOM   4032  CG  HIS B 131      -6.981 119.960  16.026  1.00 34.10           C  
ATOM   4033  CD2 HIS B 131      -7.191 121.284  15.818  1.00 30.56           C  
ATOM   4034  ND1 HIS B 131      -8.164 119.458  16.527  1.00 29.61           N  
ATOM   4035  CE1 HIS B 131      -9.049 120.437  16.624  1.00 32.45           C  
ATOM   4036  NE2 HIS B 131      -8.483 121.555  16.201  1.00 30.68           N  
ATOM   4037  N   PHE B 132      -5.431 117.978  18.916  1.00 34.77           N  
ATOM   4038  CA  PHE B 132      -6.120 117.683  20.163  1.00 34.04           C  
ATOM   4039  C   PHE B 132      -6.168 118.760  21.258  1.00 34.14           C  
ATOM   4040  O   PHE B 132      -7.222 118.981  21.856  1.00 34.30           O  
ATOM   4041  CB  PHE B 132      -5.575 116.387  20.766  1.00 32.79           C  
ATOM   4042  CG  PHE B 132      -6.633 115.360  21.030  1.00 32.15           C  
ATOM   4043  CD1 PHE B 132      -7.899 115.746  21.465  1.00 31.97           C  
ATOM   4044  CD2 PHE B 132      -6.359 114.003  20.881  1.00 32.92           C  
ATOM   4045  CE1 PHE B 132      -8.879 114.790  21.750  1.00 33.43           C  
ATOM   4046  CE2 PHE B 132      -7.327 113.037  21.163  1.00 29.24           C  
ATOM   4047  CZ  PHE B 132      -8.589 113.429  21.599  1.00 34.74           C  
ATOM   4048  N   PRO B 133      -5.035 119.426  21.552  1.00 33.09           N  
ATOM   4049  CA  PRO B 133      -5.040 120.461  22.594  1.00 33.98           C  
ATOM   4050  C   PRO B 133      -6.091 121.558  22.369  1.00 34.73           C  
ATOM   4051  O   PRO B 133      -6.610 122.127  23.330  1.00 34.87           O  
ATOM   4052  CB  PRO B 133      -3.620 121.011  22.544  1.00 33.60           C  
ATOM   4053  CG  PRO B 133      -2.812 119.793  22.123  1.00 34.26           C  
ATOM   4054  CD  PRO B 133      -3.678 119.223  21.018  1.00 33.93           C  
ATOM   4055  N   ASN B 134      -6.401 121.855  21.110  1.00 34.04           N  
ATOM   4056  CA  ASN B 134      -7.398 122.883  20.815  1.00 35.91           C  
ATOM   4057  C   ASN B 134      -8.777 122.411  21.223  1.00 36.04           C  
ATOM   4058  O   ASN B 134      -9.688 123.220  21.430  1.00 34.83           O  
ATOM   4059  CB  ASN B 134      -7.386 123.260  19.332  1.00 37.59           C  
ATOM   4060  CG  ASN B 134      -6.295 124.257  19.000  1.00 42.24           C  
ATOM   4061  ND2 ASN B 134      -5.376 124.457  19.934  1.00 44.35           N  
ATOM   4062  OD1 ASN B 134      -6.277 124.843  17.918  1.00 47.28           O  
ATOM   4063  N   VAL B 135      -8.929 121.096  21.350  1.00 35.03           N  
ATOM   4064  CA  VAL B 135     -10.199 120.531  21.767  1.00 33.54           C  
ATOM   4065  C   VAL B 135     -10.217 120.421  23.289  1.00 34.52           C  
ATOM   4066  O   VAL B 135     -11.152 120.886  23.958  1.00 33.02           O  
ATOM   4067  CB  VAL B 135     -10.419 119.107  21.200  1.00 34.36           C  
ATOM   4068  CG1 VAL B 135     -11.738 118.556  21.714  1.00 31.88           C  
ATOM   4069  CG2 VAL B 135     -10.403 119.119  19.678  1.00 33.81           C  
ATOM   4070  N   LEU B 136      -9.165 119.818  23.832  1.00 31.62           N  
ATOM   4071  CA  LEU B 136      -9.076 119.592  25.269  1.00 33.05           C  
ATOM   4072  C   LEU B 136      -9.034 120.843  26.147  1.00 32.04           C  
ATOM   4073  O   LEU B 136      -9.392 120.787  27.324  1.00 31.88           O  
ATOM   4074  CB  LEU B 136      -7.868 118.707  25.566  1.00 33.16           C  
ATOM   4075  CG  LEU B 136      -7.842 117.378  24.805  1.00 34.53           C  
ATOM   4076  CD1 LEU B 136      -6.592 116.594  25.207  1.00 35.27           C  
ATOM   4077  CD2 LEU B 136      -9.102 116.572  25.123  1.00 34.73           C  
ATOM   4078  N   ARG B 137      -8.600 121.963  25.584  1.00 30.45           N  
ATOM   4079  CA  ARG B 137      -8.533 123.208  26.349  1.00 32.88           C  
ATOM   4080  C   ARG B 137      -9.926 123.612  26.835  1.00 32.86           C  
ATOM   4081  O   ARG B 137     -10.054 124.391  27.774  1.00 34.22           O  
ATOM   4082  CB  ARG B 137      -7.946 124.327  25.490  1.00 32.87           C  
ATOM   4083  CG  ARG B 137      -8.808 124.662  24.286  1.00 32.73           C  
ATOM   4084  CD  ARG B 137      -8.127 125.660  23.368  1.00 36.19           C  
ATOM   4085  NE  ARG B 137      -8.992 125.991  22.241  1.00 39.73           N  
ATOM   4086  CZ  ARG B 137      -8.851 127.072  21.483  1.00 45.80           C  
ATOM   4087  NH1 ARG B 137      -7.869 127.931  21.723  1.00 47.57           N1+
ATOM   4088  NH2 ARG B 137      -9.717 127.312  20.505  1.00 47.87           N  
ATOM   4089  N   HIS B 138     -10.965 123.076  26.196  1.00 31.58           N  
ATOM   4090  CA  HIS B 138     -12.342 123.384  26.586  1.00 33.82           C  
ATOM   4091  C   HIS B 138     -12.826 122.540  27.759  1.00 33.94           C  
ATOM   4092  O   HIS B 138     -13.898 122.804  28.304  1.00 32.70           O  
ATOM   4093  CB  HIS B 138     -13.305 123.131  25.421  1.00 32.55           C  
ATOM   4094  CG  HIS B 138     -13.064 124.004  24.233  1.00 35.86           C  
ATOM   4095  CD2 HIS B 138     -12.506 123.736  23.028  1.00 34.62           C  
ATOM   4096  ND1 HIS B 138     -13.398 125.341  24.212  1.00 36.92           N  
ATOM   4097  CE1 HIS B 138     -13.057 125.859  23.044  1.00 38.39           C  
ATOM   4098  NE2 HIS B 138     -12.513 124.907  22.308  1.00 35.72           N  
ATOM   4099  N   PHE B 139     -12.052 121.533  28.160  1.00 33.71           N  
ATOM   4100  CA  PHE B 139     -12.520 120.648  29.229  1.00 32.39           C  
ATOM   4101  C   PHE B 139     -11.587 120.412  30.400  1.00 30.35           C  
ATOM   4102  O   PHE B 139     -10.385 120.672  30.327  1.00 30.74           O  
ATOM   4103  CB  PHE B 139     -12.896 119.285  28.637  1.00 33.65           C  
ATOM   4104  CG  PHE B 139     -13.799 119.369  27.440  1.00 32.10           C  
ATOM   4105  CD1 PHE B 139     -13.270 119.473  26.162  1.00 31.86           C  
ATOM   4106  CD2 PHE B 139     -15.185 119.373  27.596  1.00 33.20           C  
ATOM   4107  CE1 PHE B 139     -14.108 119.583  25.046  1.00 32.53           C  
ATOM   4108  CE2 PHE B 139     -16.031 119.485  26.491  1.00 32.13           C  
ATOM   4109  CZ  PHE B 139     -15.490 119.591  25.216  1.00 31.37           C  
ATOM   4110  N   GLY B 140     -12.170 119.910  31.484  1.00 30.12           N  
ATOM   4111  CA  GLY B 140     -11.405 119.597  32.672  1.00 30.42           C  
ATOM   4112  C   GLY B 140     -10.640 118.314  32.397  1.00 31.31           C  
ATOM   4113  O   GLY B 140     -10.834 117.698  31.351  1.00 31.82           O  
ATOM   4114  N   PRO B 141      -9.761 117.888  33.308  1.00 31.75           N  
ATOM   4115  CA  PRO B 141      -8.978 116.664  33.120  1.00 31.25           C  
ATOM   4116  C   PRO B 141      -9.779 115.363  32.979  1.00 31.07           C  
ATOM   4117  O   PRO B 141      -9.410 114.507  32.177  1.00 31.39           O  
ATOM   4118  CB  PRO B 141      -8.051 116.664  34.332  1.00 29.88           C  
ATOM   4119  CG  PRO B 141      -8.874 117.344  35.382  1.00 32.40           C  
ATOM   4120  CD  PRO B 141      -9.464 118.505  34.612  1.00 32.50           C  
ATOM   4121  N   PHE B 142     -10.872 115.211  33.727  1.00 31.05           N  
ATOM   4122  CA  PHE B 142     -11.663 113.981  33.630  1.00 30.74           C  
ATOM   4123  C   PHE B 142     -12.342 113.851  32.276  1.00 32.40           C  
ATOM   4124  O   PHE B 142     -12.252 112.812  31.626  1.00 30.52           O  
ATOM   4125  CB  PHE B 142     -12.719 113.894  34.737  1.00 29.51           C  
ATOM   4126  CG  PHE B 142     -13.528 112.612  34.705  1.00 29.62           C  
ATOM   4127  CD1 PHE B 142     -12.943 111.392  35.050  1.00 31.22           C  
ATOM   4128  CD2 PHE B 142     -14.868 112.627  34.329  1.00 27.90           C  
ATOM   4129  CE1 PHE B 142     -13.690 110.200  35.021  1.00 30.35           C  
ATOM   4130  CE2 PHE B 142     -15.622 111.446  34.297  1.00 32.16           C  
ATOM   4131  CZ  PHE B 142     -15.029 110.230  34.645  1.00 30.96           C  
ATOM   4132  N   CYS B 143     -13.040 114.895  31.848  1.00 30.94           N  
ATOM   4133  CA  CYS B 143     -13.684 114.836  30.551  1.00 32.55           C  
ATOM   4134  C   CYS B 143     -12.620 114.634  29.465  1.00 31.93           C  
ATOM   4135  O   CYS B 143     -12.811 113.836  28.543  1.00 31.88           O  
ATOM   4136  CB  CYS B 143     -14.494 116.113  30.305  1.00 32.18           C  
ATOM   4137  SG  CYS B 143     -16.057 116.101  31.190  1.00 33.85           S  
ATOM   4138  N   SER B 144     -11.495 115.338  29.584  1.00 31.25           N  
ATOM   4139  CA  SER B 144     -10.420 115.199  28.605  1.00 32.28           C  
ATOM   4140  C   SER B 144      -9.965 113.740  28.490  1.00 33.26           C  
ATOM   4141  O   SER B 144      -9.812 113.221  27.379  1.00 34.07           O  
ATOM   4142  CB  SER B 144      -9.225 116.072  28.987  1.00 33.26           C  
ATOM   4143  OG  SER B 144      -9.515 117.444  28.781  1.00 37.91           O  
ATOM   4144  N   LEU B 145      -9.748 113.081  29.630  1.00 30.94           N  
ATOM   4145  CA  LEU B 145      -9.322 111.683  29.616  1.00 30.89           C  
ATOM   4146  C   LEU B 145     -10.320 110.834  28.822  1.00 31.24           C  
ATOM   4147  O   LEU B 145      -9.918 109.954  28.059  1.00 29.33           O  
ATOM   4148  CB  LEU B 145      -9.202 111.134  31.039  1.00 29.73           C  
ATOM   4149  CG  LEU B 145      -8.939 109.624  31.181  1.00 27.80           C  
ATOM   4150  CD1 LEU B 145      -7.583 109.230  30.564  1.00 27.21           C  
ATOM   4151  CD2 LEU B 145      -8.969 109.280  32.670  1.00 25.79           C  
ATOM   4152  N   ASN B 146     -11.613 111.101  29.001  1.00 28.82           N  
ATOM   4153  CA  ASN B 146     -12.642 110.361  28.278  1.00 31.16           C  
ATOM   4154  C   ASN B 146     -12.561 110.595  26.769  1.00 32.74           C  
ATOM   4155  O   ASN B 146     -12.767 109.666  25.987  1.00 30.92           O  
ATOM   4156  CB  ASN B 146     -14.030 110.742  28.790  1.00 31.05           C  
ATOM   4157  CG  ASN B 146     -14.403 110.004  30.064  1.00 32.79           C  
ATOM   4158  ND2 ASN B 146     -14.163 110.631  31.214  1.00 30.84           N  
ATOM   4159  OD1 ASN B 146     -14.896 108.880  30.014  1.00 31.37           O  
ATOM   4160  N   LEU B 147     -12.271 111.834  26.359  1.00 32.22           N  
ATOM   4161  CA  LEU B 147     -12.147 112.139  24.940  1.00 31.47           C  
ATOM   4162  C   LEU B 147     -10.967 111.370  24.344  1.00 31.26           C  
ATOM   4163  O   LEU B 147     -11.062 110.823  23.246  1.00 30.78           O  
ATOM   4164  CB  LEU B 147     -11.925 113.640  24.707  1.00 32.60           C  
ATOM   4165  CG  LEU B 147     -13.166 114.505  24.431  1.00 33.49           C  
ATOM   4166  CD1 LEU B 147     -13.901 114.793  25.731  1.00 32.15           C  
ATOM   4167  CD2 LEU B 147     -12.738 115.816  23.770  1.00 36.91           C  
ATOM   4168  N   ILE B 148      -9.859 111.341  25.077  1.00 30.43           N  
ATOM   4169  CA  ILE B 148      -8.652 110.656  24.627  1.00 32.00           C  
ATOM   4170  C   ILE B 148      -8.880 109.154  24.474  1.00 32.53           C  
ATOM   4171  O   ILE B 148      -8.557 108.586  23.432  1.00 33.80           O  
ATOM   4172  CB  ILE B 148      -7.475 110.926  25.598  1.00 33.15           C  
ATOM   4173  CG1 ILE B 148      -7.176 112.436  25.629  1.00 31.29           C  
ATOM   4174  CG2 ILE B 148      -6.227 110.150  25.148  1.00 33.73           C  
ATOM   4175  CD1 ILE B 148      -6.135 112.880  26.668  1.00 29.07           C  
ATOM   4176  N   ARG B 149      -9.445 108.517  25.499  1.00 31.80           N  
ATOM   4177  CA  ARG B 149      -9.719 107.076  25.445  1.00 32.27           C  
ATOM   4178  C   ARG B 149     -10.659 106.699  24.307  1.00 33.51           C  
ATOM   4179  O   ARG B 149     -10.391 105.759  23.559  1.00 31.64           O  
ATOM   4180  CB  ARG B 149     -10.354 106.576  26.748  1.00 31.95           C  
ATOM   4181  CG  ARG B 149      -9.400 106.378  27.911  1.00 33.20           C  
ATOM   4182  CD  ARG B 149     -10.084 105.584  29.015  1.00 37.17           C  
ATOM   4183  NE  ARG B 149     -11.392 106.141  29.262  1.00 39.54           N  
ATOM   4184  CZ  ARG B 149     -12.550 105.609  28.889  1.00 39.70           C  
ATOM   4185  NH1 ARG B 149     -12.612 104.451  28.249  1.00 37.98           N1+
ATOM   4186  NH2 ARG B 149     -13.659 106.304  29.092  1.00 40.35           N  
ATOM   4187  N   SER B 150     -11.767 107.429  24.189  1.00 31.51           N  
ATOM   4188  CA  SER B 150     -12.761 107.135  23.166  1.00 32.18           C  
ATOM   4189  C   SER B 150     -12.228 107.287  21.746  1.00 31.66           C  
ATOM   4190  O   SER B 150     -12.607 106.531  20.856  1.00 32.81           O  
ATOM   4191  CB  SER B 150     -14.006 108.014  23.368  1.00 31.93           C  
ATOM   4192  OG  SER B 150     -15.035 107.642  22.467  1.00 33.47           O  
ATOM   4193  N   THR B 151     -11.345 108.256  21.532  1.00 31.14           N  
ATOM   4194  CA  THR B 151     -10.773 108.463  20.208  1.00 32.59           C  
ATOM   4195  C   THR B 151      -9.788 107.325  19.892  1.00 34.10           C  
ATOM   4196  O   THR B 151      -9.682 106.875  18.746  1.00 33.59           O  
ATOM   4197  CB  THR B 151     -10.056 109.827  20.124  1.00 32.73           C  
ATOM   4198  CG2 THR B 151      -9.467 110.044  18.742  1.00 29.95           C  
ATOM   4199  OG1 THR B 151     -11.003 110.876  20.393  1.00 34.19           O  
ATOM   4200  N   LEU B 152      -9.077 106.861  20.913  1.00 33.64           N  
ATOM   4201  CA  LEU B 152      -8.127 105.765  20.745  1.00 36.06           C  
ATOM   4202  C   LEU B 152      -8.942 104.499  20.441  1.00 35.86           C  
ATOM   4203  O   LEU B 152      -8.585 103.720  19.564  1.00 37.11           O  
ATOM   4204  CB  LEU B 152      -7.294 105.593  22.023  1.00 34.97           C  
ATOM   4205  CG  LEU B 152      -6.126 104.603  22.038  1.00 37.77           C  
ATOM   4206  CD1 LEU B 152      -5.100 104.957  20.977  1.00 34.14           C  
ATOM   4207  CD2 LEU B 152      -5.494 104.622  23.418  1.00 37.41           C  
ATOM   4208  N   ASP B 153     -10.046 104.315  21.161  1.00 36.00           N  
ATOM   4209  CA  ASP B 153     -10.934 103.168  20.954  1.00 35.61           C  
ATOM   4210  C   ASP B 153     -11.430 103.170  19.506  1.00 35.55           C  
ATOM   4211  O   ASP B 153     -11.374 102.159  18.796  1.00 34.12           O  
ATOM   4212  CB  ASP B 153     -12.154 103.267  21.876  1.00 34.92           C  
ATOM   4213  CG  ASP B 153     -11.810 103.079  23.338  1.00 36.12           C  
ATOM   4214  OD1 ASP B 153     -10.638 102.773  23.657  1.00 35.57           O  
ATOM   4215  OD2 ASP B 153     -12.729 103.230  24.172  1.00 35.55           O1-
ATOM   4216  N   PHE B 154     -11.939 104.326  19.094  1.00 35.24           N  
ATOM   4217  CA  PHE B 154     -12.467 104.525  17.753  1.00 34.66           C  
ATOM   4218  C   PHE B 154     -11.439 104.096  16.713  1.00 34.25           C  
ATOM   4219  O   PHE B 154     -11.779 103.424  15.742  1.00 35.48           O  
ATOM   4220  CB  PHE B 154     -12.830 106.001  17.550  1.00 34.61           C  
ATOM   4221  CG  PHE B 154     -13.300 106.323  16.165  1.00 34.59           C  
ATOM   4222  CD1 PHE B 154     -14.529 105.870  15.709  1.00 37.14           C  
ATOM   4223  CD2 PHE B 154     -12.496 107.056  15.301  1.00 36.09           C  
ATOM   4224  CE1 PHE B 154     -14.952 106.141  14.411  1.00 35.57           C  
ATOM   4225  CE2 PHE B 154     -12.912 107.329  14.004  1.00 34.81           C  
ATOM   4226  CZ  PHE B 154     -14.140 106.870  13.561  1.00 35.52           C  
ATOM   4227  N   PHE B 155     -10.184 104.489  16.910  1.00 33.66           N  
ATOM   4228  CA  PHE B 155      -9.134 104.116  15.973  1.00 34.55           C  
ATOM   4229  C   PHE B 155      -9.060 102.585  15.871  1.00 35.31           C  
ATOM   4230  O   PHE B 155      -8.971 102.040  14.769  1.00 35.34           O  
ATOM   4231  CB  PHE B 155      -7.783 104.670  16.424  1.00 34.56           C  
ATOM   4232  CG  PHE B 155      -6.681 104.461  15.425  1.00 35.85           C  
ATOM   4233  CD1 PHE B 155      -6.536 105.319  14.338  1.00 33.65           C  
ATOM   4234  CD2 PHE B 155      -5.804 103.382  15.553  1.00 36.26           C  
ATOM   4235  CE1 PHE B 155      -5.537 105.106  13.390  1.00 35.41           C  
ATOM   4236  CE2 PHE B 155      -4.798 103.157  14.608  1.00 34.10           C  
ATOM   4237  CZ  PHE B 155      -4.665 104.019  13.525  1.00 34.42           C  
ATOM   4238  N   GLU B 156      -9.112 101.894  17.010  1.00 34.69           N  
ATOM   4239  CA  GLU B 156      -9.050 100.429  16.994  1.00 35.89           C  
ATOM   4240  C   GLU B 156     -10.285  99.868  16.308  1.00 36.53           C  
ATOM   4241  O   GLU B 156     -10.207  98.871  15.588  1.00 36.28           O  
ATOM   4242  CB  GLU B 156      -8.959  99.844  18.409  1.00 34.98           C  
ATOM   4243  CG  GLU B 156      -8.812  98.317  18.400  1.00 35.51           C  
ATOM   4244  CD  GLU B 156      -8.567  97.709  19.774  1.00 36.72           C  
ATOM   4245  OE1 GLU B 156      -7.729  98.245  20.532  1.00 34.17           O  
ATOM   4246  OE2 GLU B 156      -9.200  96.678  20.089  1.00 35.54           O1-
ATOM   4247  N   GLY B 157     -11.427 100.511  16.541  1.00 36.70           N  
ATOM   4248  CA  GLY B 157     -12.665 100.063  15.927  1.00 37.52           C  
ATOM   4249  C   GLY B 157     -12.612 100.108  14.405  1.00 38.67           C  
ATOM   4250  O   GLY B 157     -13.059  99.175  13.739  1.00 39.15           O  
ATOM   4251  N   CYS B 158     -12.073 101.191  13.852  1.00 38.90           N  
ATOM   4252  CA  CYS B 158     -11.969 101.332  12.400  1.00 39.82           C  
ATOM   4253  C   CYS B 158     -10.954 100.325  11.856  1.00 40.46           C  
ATOM   4254  O   CYS B 158     -11.035  99.900  10.697  1.00 39.75           O  
ATOM   4255  CB  CYS B 158     -11.532 102.752  12.029  1.00 39.21           C  
ATOM   4256  SG  CYS B 158     -12.757 104.043  12.409  1.00 41.37           S  
ATOM   4257  N   TRP B 159      -9.998  99.955  12.705  1.00 40.13           N  
ATOM   4258  CA  TRP B 159      -8.961  98.990  12.344  1.00 40.16           C  
ATOM   4259  C   TRP B 159      -9.639  97.627  12.192  1.00 39.40           C  
ATOM   4260  O   TRP B 159      -9.476  96.946  11.180  1.00 41.60           O  
ATOM   4261  CB  TRP B 159      -7.900  98.931  13.448  1.00 39.19           C  
ATOM   4262  CG  TRP B 159      -6.687  98.104  13.133  1.00 39.73           C  
ATOM   4263  CD1 TRP B 159      -6.584  97.110  12.195  1.00 39.15           C  
ATOM   4264  CD2 TRP B 159      -5.417  98.156  13.801  1.00 39.54           C  
ATOM   4265  CE2 TRP B 159      -4.597  97.165  13.215  1.00 37.77           C  
ATOM   4266  CE3 TRP B 159      -4.895  98.943  14.839  1.00 38.53           C  
ATOM   4267  NE1 TRP B 159      -5.334  96.547  12.240  1.00 39.66           N  
ATOM   4268  CZ2 TRP B 159      -3.279  96.936  13.632  1.00 38.25           C  
ATOM   4269  CZ3 TRP B 159      -3.587  98.718  15.256  1.00 40.70           C  
ATOM   4270  CH2 TRP B 159      -2.791  97.717  14.649  1.00 40.08           C  
ATOM   4271  N   ILE B 160     -10.411  97.245  13.199  1.00 38.33           N  
ATOM   4272  CA  ILE B 160     -11.118  95.975  13.179  1.00 39.51           C  
ATOM   4273  C   ILE B 160     -12.039  95.864  11.957  1.00 43.08           C  
ATOM   4274  O   ILE B 160     -12.026  94.849  11.252  1.00 42.74           O  
ATOM   4275  CB  ILE B 160     -11.932  95.790  14.478  1.00 38.54           C  
ATOM   4276  CG1 ILE B 160     -10.973  95.562  15.652  1.00 37.19           C  
ATOM   4277  CG2 ILE B 160     -12.881  94.606  14.355  1.00 38.36           C  
ATOM   4278  CD1 ILE B 160     -11.655  95.458  17.007  1.00 34.08           C  
ATOM   4279  N   GLU B 161     -12.820  96.912  11.700  1.00 43.94           N  
ATOM   4280  CA  GLU B 161     -13.747  96.939  10.568  1.00 43.91           C  
ATOM   4281  C   GLU B 161     -13.068  96.685   9.227  1.00 45.04           C  
ATOM   4282  O   GLU B 161     -13.715  96.230   8.283  1.00 45.85           O  
ATOM   4283  CB  GLU B 161     -14.484  98.283  10.508  1.00 42.94           C  
ATOM   4284  CG  GLU B 161     -15.336  98.567  11.732  1.00 43.67           C  
ATOM   4285  CD  GLU B 161     -16.042  99.916  11.669  1.00 44.07           C  
ATOM   4286  OE1 GLU B 161     -15.515 100.847  11.025  1.00 40.33           O  
ATOM   4287  OE2 GLU B 161     -17.121 100.045  12.281  1.00 44.07           O1-
ATOM   4288  N   GLN B 162     -11.773  96.979   9.137  1.00 43.87           N  
ATOM   4289  CA  GLN B 162     -11.045  96.767   7.893  1.00 45.49           C  
ATOM   4290  C   GLN B 162     -11.092  95.303   7.458  1.00 47.21           C  
ATOM   4291  O   GLN B 162     -10.902  94.994   6.283  1.00 47.14           O  
ATOM   4292  CB  GLN B 162      -9.580  97.191   8.037  1.00 45.74           C  
ATOM   4293  CG  GLN B 162      -9.360  98.660   8.359  1.00 47.00           C  
ATOM   4294  CD  GLN B 162     -10.038  99.590   7.372  1.00 48.40           C  
ATOM   4295  NE2 GLN B 162      -9.644  99.501   6.106  1.00 48.43           N  
ATOM   4296  OE1 GLN B 162     -10.907 100.381   7.744  1.00 48.44           O  
ATOM   4297  N   TYR B 163     -11.346  94.407   8.407  1.00 47.76           N  
ATOM   4298  CA  TYR B 163     -11.395  92.975   8.121  1.00 48.76           C  
ATOM   4299  C   TYR B 163     -12.768  92.465   7.713  1.00 50.35           C  
ATOM   4300  O   TYR B 163     -12.935  91.276   7.440  1.00 49.83           O  
ATOM   4301  CB  TYR B 163     -10.912  92.178   9.333  1.00 46.00           C  
ATOM   4302  CG  TYR B 163      -9.420  92.237   9.540  1.00 46.21           C  
ATOM   4303  CD1 TYR B 163      -8.794  93.417   9.945  1.00 44.86           C  
ATOM   4304  CD2 TYR B 163      -8.626  91.117   9.303  1.00 45.74           C  
ATOM   4305  CE1 TYR B 163      -7.412  93.481  10.105  1.00 44.03           C  
ATOM   4306  CE2 TYR B 163      -7.242  91.169   9.462  1.00 45.24           C  
ATOM   4307  CZ  TYR B 163      -6.641  92.351   9.860  1.00 45.02           C  
ATOM   4308  OH  TYR B 163      -5.269  92.398   9.994  1.00 44.89           O  
ATOM   4309  N   ASN B 164     -13.747  93.361   7.672  1.00 50.72           N  
ATOM   4310  CA  ASN B 164     -15.102  92.981   7.301  1.00 52.11           C  
ATOM   4311  C   ASN B 164     -15.493  91.666   7.952  1.00 51.79           C  
ATOM   4312  O   ASN B 164     -15.834  90.697   7.276  1.00 51.74           O  
ATOM   4313  CB  ASN B 164     -15.224  92.868   5.781  1.00 54.45           C  
ATOM   4314  CG  ASN B 164     -14.911  94.173   5.082  1.00 57.67           C  
ATOM   4315  ND2 ASN B 164     -15.887  95.077   5.055  1.00 57.72           N  
ATOM   4316  OD1 ASN B 164     -13.799  94.377   4.588  1.00 59.35           O  
ATOM   4317  N   PHE B 165     -15.434  91.648   9.276  1.00 50.76           N  
ATOM   4318  CA  PHE B 165     -15.776  90.476  10.061  1.00 49.58           C  
ATOM   4319  C   PHE B 165     -16.968  90.847  10.931  1.00 49.64           C  
ATOM   4320  O   PHE B 165     -16.906  91.801  11.710  1.00 49.45           O  
ATOM   4321  CB  PHE B 165     -14.572  90.075  10.918  1.00 51.25           C  
ATOM   4322  CG  PHE B 165     -14.852  88.975  11.898  1.00 53.60           C  
ATOM   4323  CD1 PHE B 165     -15.341  87.744  11.471  1.00 54.82           C  
ATOM   4324  CD2 PHE B 165     -14.593  89.157  13.252  1.00 54.28           C  
ATOM   4325  CE1 PHE B 165     -15.567  86.709  12.382  1.00 55.80           C  
ATOM   4326  CE2 PHE B 165     -14.815  88.128  14.174  1.00 55.19           C  
ATOM   4327  CZ  PHE B 165     -15.302  86.902  13.739  1.00 56.08           C  
ATOM   4328  N   GLY B 166     -18.057  90.098  10.785  1.00 48.52           N  
ATOM   4329  CA  GLY B 166     -19.257  90.371  11.556  1.00 48.58           C  
ATOM   4330  C   GLY B 166     -19.368  89.501  12.788  1.00 48.78           C  
ATOM   4331  O   GLY B 166     -20.404  89.482  13.460  1.00 49.18           O  
ATOM   4332  N   GLY B 167     -18.297  88.774  13.084  1.00 49.64           N  
ATOM   4333  CA  GLY B 167     -18.288  87.905  14.247  1.00 50.26           C  
ATOM   4334  C   GLY B 167     -18.577  86.452  13.916  1.00 51.17           C  
ATOM   4335  O   GLY B 167     -19.281  86.163  12.945  1.00 51.59           O  
ATOM   4336  N   PHE B 168     -18.027  85.538  14.712  1.00 49.63           N  
ATOM   4337  CA  PHE B 168     -18.259  84.114  14.506  1.00 49.87           C  
ATOM   4338  C   PHE B 168     -19.662  83.791  14.993  1.00 51.19           C  
ATOM   4339  O   PHE B 168     -20.091  84.291  16.032  1.00 51.40           O  
ATOM   4340  CB  PHE B 168     -17.275  83.261  15.317  1.00 48.14           C  
ATOM   4341  CG  PHE B 168     -15.850  83.389  14.883  1.00 46.93           C  
ATOM   4342  CD1 PHE B 168     -15.493  83.211  13.552  1.00 47.14           C  
ATOM   4343  CD2 PHE B 168     -14.855  83.666  15.812  1.00 48.00           C  
ATOM   4344  CE1 PHE B 168     -14.159  83.309  13.149  1.00 47.42           C  
ATOM   4345  CE2 PHE B 168     -13.519  83.765  15.421  1.00 47.46           C  
ATOM   4346  CZ  PHE B 168     -13.171  83.587  14.088  1.00 47.44           C  
ATOM   4347  N   PRO B 169     -20.405  82.960  14.245  1.00 51.12           N  
ATOM   4348  CA  PRO B 169     -21.755  82.634  14.711  1.00 50.12           C  
ATOM   4349  C   PRO B 169     -21.615  82.073  16.122  1.00 50.19           C  
ATOM   4350  O   PRO B 169     -20.802  81.180  16.358  1.00 50.50           O  
ATOM   4351  CB  PRO B 169     -22.215  81.579  13.711  1.00 51.01           C  
ATOM   4352  CG  PRO B 169     -21.533  82.014  12.441  1.00 51.12           C  
ATOM   4353  CD  PRO B 169     -20.138  82.365  12.922  1.00 50.78           C  
ATOM   4354  N   GLY B 170     -22.384  82.610  17.062  1.00 49.99           N  
ATOM   4355  CA  GLY B 170     -22.292  82.138  18.433  1.00 49.23           C  
ATOM   4356  C   GLY B 170     -21.528  83.095  19.339  1.00 48.51           C  
ATOM   4357  O   GLY B 170     -21.595  82.983  20.564  1.00 46.95           O  
ATOM   4358  N   SER B 171     -20.796  84.030  18.737  1.00 48.42           N  
ATOM   4359  CA  SER B 171     -20.020  85.022  19.491  1.00 47.99           C  
ATOM   4360  C   SER B 171     -20.947  86.184  19.841  1.00 47.79           C  
ATOM   4361  O   SER B 171     -20.823  87.275  19.286  1.00 49.02           O  
ATOM   4362  CB  SER B 171     -18.853  85.528  18.638  1.00 47.85           C  
ATOM   4363  OG  SER B 171     -18.000  86.386  19.372  1.00 48.21           O  
ATOM   4364  N   HIS B 172     -21.864  85.943  20.772  1.00 47.04           N  
ATOM   4365  CA  HIS B 172     -22.851  86.937  21.173  1.00 47.81           C  
ATOM   4366  C   HIS B 172     -22.322  88.264  21.716  1.00 48.05           C  
ATOM   4367  O   HIS B 172     -23.025  89.272  21.652  1.00 47.08           O  
ATOM   4368  CB  HIS B 172     -23.817  86.331  22.192  1.00 49.51           C  
ATOM   4369  CG  HIS B 172     -24.451  85.051  21.738  1.00 54.34           C  
ATOM   4370  CD2 HIS B 172     -25.109  84.088  22.428  1.00 55.28           C  
ATOM   4371  ND1 HIS B 172     -24.464  84.652  20.418  1.00 54.88           N  
ATOM   4372  CE1 HIS B 172     -25.102  83.499  20.315  1.00 56.07           C  
ATOM   4373  NE2 HIS B 172     -25.504  83.135  21.520  1.00 55.90           N  
ATOM   4374  N   ASP B 173     -21.101  88.268  22.248  1.00 46.33           N  
ATOM   4375  CA  ASP B 173     -20.519  89.492  22.803  1.00 47.03           C  
ATOM   4376  C   ASP B 173     -19.824  90.370  21.770  1.00 45.70           C  
ATOM   4377  O   ASP B 173     -19.525  91.534  22.043  1.00 44.71           O  
ATOM   4378  CB  ASP B 173     -19.506  89.165  23.905  1.00 48.60           C  
ATOM   4379  CG  ASP B 173     -20.158  88.643  25.169  1.00 50.92           C  
ATOM   4380  OD1 ASP B 173     -21.315  89.017  25.454  1.00 54.00           O  
ATOM   4381  OD2 ASP B 173     -19.503  87.871  25.895  1.00 50.99           O1-
ATOM   4382  N   TYR B 174     -19.574  89.827  20.584  1.00 43.55           N  
ATOM   4383  CA  TYR B 174     -18.881  90.584  19.549  1.00 43.84           C  
ATOM   4384  C   TYR B 174     -19.562  91.860  19.042  1.00 45.40           C  
ATOM   4385  O   TYR B 174     -18.939  92.924  19.014  1.00 46.46           O  
ATOM   4386  CB  TYR B 174     -18.573  89.685  18.353  1.00 41.66           C  
ATOM   4387  CG  TYR B 174     -17.846  90.406  17.244  1.00 38.41           C  
ATOM   4388  CD1 TYR B 174     -16.491  90.712  17.355  1.00 37.07           C  
ATOM   4389  CD2 TYR B 174     -18.520  90.805  16.087  1.00 36.32           C  
ATOM   4390  CE1 TYR B 174     -15.823  91.394  16.338  1.00 34.52           C  
ATOM   4391  CE2 TYR B 174     -17.862  91.487  15.071  1.00 35.79           C  
ATOM   4392  CZ  TYR B 174     -16.517  91.776  15.202  1.00 33.55           C  
ATOM   4393  OH  TYR B 174     -15.863  92.430  14.190  1.00 36.74           O  
ATOM   4394  N   PRO B 175     -20.843  91.774  18.630  1.00 45.21           N  
ATOM   4395  CA  PRO B 175     -21.575  92.943  18.121  1.00 45.16           C  
ATOM   4396  C   PRO B 175     -21.405  94.237  18.932  1.00 44.73           C  
ATOM   4397  O   PRO B 175     -20.906  95.243  18.423  1.00 43.78           O  
ATOM   4398  CB  PRO B 175     -23.024  92.460  18.109  1.00 45.97           C  
ATOM   4399  CG  PRO B 175     -22.883  90.994  17.820  1.00 46.18           C  
ATOM   4400  CD  PRO B 175     -21.733  90.601  18.721  1.00 45.22           C  
ATOM   4401  N   GLN B 176     -21.825  94.209  20.191  1.00 44.18           N  
ATOM   4402  CA  GLN B 176     -21.719  95.388  21.040  1.00 44.19           C  
ATOM   4403  C   GLN B 176     -20.287  95.716  21.432  1.00 42.81           C  
ATOM   4404  O   GLN B 176     -19.978  96.866  21.745  1.00 42.43           O  
ATOM   4405  CB  GLN B 176     -22.596  95.226  22.276  1.00 44.87           C  
ATOM   4406  CG  GLN B 176     -24.068  95.273  21.930  1.00 49.75           C  
ATOM   4407  CD  GLN B 176     -24.936  95.470  23.144  1.00 52.83           C  
ATOM   4408  NE2 GLN B 176     -26.002  94.687  23.246  1.00 52.82           N  
ATOM   4409  OE1 GLN B 176     -24.658  96.328  23.982  1.00 55.73           O  
ATOM   4410  N   PHE B 177     -19.418  94.709  21.411  1.00 40.29           N  
ATOM   4411  CA  PHE B 177     -18.006  94.911  21.722  1.00 37.83           C  
ATOM   4412  C   PHE B 177     -17.475  95.889  20.692  1.00 36.98           C  
ATOM   4413  O   PHE B 177     -16.842  96.891  21.032  1.00 37.23           O  
ATOM   4414  CB  PHE B 177     -17.240  93.584  21.618  1.00 36.31           C  
ATOM   4415  CG  PHE B 177     -15.774  93.735  21.278  1.00 35.43           C  
ATOM   4416  CD1 PHE B 177     -14.834  94.030  22.264  1.00 36.38           C  
ATOM   4417  CD2 PHE B 177     -15.331  93.540  19.971  1.00 34.50           C  
ATOM   4418  CE1 PHE B 177     -13.475  94.123  21.954  1.00 32.79           C  
ATOM   4419  CE2 PHE B 177     -13.972  93.630  19.647  1.00 34.88           C  
ATOM   4420  CZ  PHE B 177     -13.044  93.920  20.640  1.00 35.50           C  
ATOM   4421  N   LEU B 178     -17.748  95.597  19.424  1.00 36.50           N  
ATOM   4422  CA  LEU B 178     -17.289  96.442  18.335  1.00 35.62           C  
ATOM   4423  C   LEU B 178     -17.999  97.792  18.307  1.00 36.53           C  
ATOM   4424  O   LEU B 178     -17.373  98.818  18.046  1.00 36.99           O  
ATOM   4425  CB  LEU B 178     -17.493  95.741  16.992  1.00 36.53           C  
ATOM   4426  CG  LEU B 178     -17.080  96.545  15.753  1.00 37.01           C  
ATOM   4427  CD1 LEU B 178     -15.587  96.858  15.804  1.00 36.75           C  
ATOM   4428  CD2 LEU B 178     -17.406  95.743  14.497  1.00 39.72           C  
ATOM   4429  N   ARG B 179     -19.301  97.787  18.570  1.00 36.78           N  
ATOM   4430  CA  ARG B 179     -20.069  99.025  18.550  1.00 38.37           C  
ATOM   4431  C   ARG B 179     -19.538 100.024  19.580  1.00 38.80           C  
ATOM   4432  O   ARG B 179     -19.399 101.207  19.280  1.00 39.63           O  
ATOM   4433  CB  ARG B 179     -21.556  98.739  18.792  1.00 38.77           C  
ATOM   4434  CG  ARG B 179     -22.469  99.955  18.557  1.00 37.93           C  
ATOM   4435  CD  ARG B 179     -22.045 100.714  17.308  1.00 39.56           C  
ATOM   4436  NE  ARG B 179     -23.011 101.738  16.917  1.00 41.12           N  
ATOM   4437  CZ  ARG B 179     -22.756 102.707  16.042  1.00 40.71           C  
ATOM   4438  NH1 ARG B 179     -21.562 102.792  15.468  1.00 39.15           N1+
ATOM   4439  NH2 ARG B 179     -23.695 103.589  15.735  1.00 41.89           N  
ATOM   4440  N   ARG B 180     -19.240  99.555  20.789  1.00 38.67           N  
ATOM   4441  CA  ARG B 180     -18.697 100.444  21.809  1.00 39.02           C  
ATOM   4442  C   ARG B 180     -17.327 100.927  21.340  1.00 38.20           C  
ATOM   4443  O   ARG B 180     -16.974 102.093  21.523  1.00 36.79           O  
ATOM   4444  CB  ARG B 180     -18.586  99.726  23.161  1.00 38.92           C  
ATOM   4445  CG  ARG B 180     -19.899  99.690  23.929  1.00 40.33           C  
ATOM   4446  CD  ARG B 180     -19.766  99.088  25.326  1.00 42.11           C  
ATOM   4447  NE  ARG B 180     -20.020  97.649  25.344  1.00 49.08           N  
ATOM   4448  CZ  ARG B 180     -19.077  96.717  25.412  1.00 50.72           C  
ATOM   4449  NH1 ARG B 180     -17.794  97.056  25.470  1.00 56.44           N1+
ATOM   4450  NH2 ARG B 180     -19.418  95.439  25.426  1.00 50.60           N  
ATOM   4451  N   MET B 181     -16.578 100.024  20.709  1.00 37.82           N  
ATOM   4452  CA  MET B 181     -15.248 100.323  20.178  1.00 38.98           C  
ATOM   4453  C   MET B 181     -15.252 101.472  19.176  1.00 38.51           C  
ATOM   4454  O   MET B 181     -14.437 102.388  19.269  1.00 38.53           O  
ATOM   4455  CB  MET B 181     -14.668  99.091  19.472  1.00 40.65           C  
ATOM   4456  CG  MET B 181     -13.666  98.283  20.270  1.00 50.51           C  
ATOM   4457  SD  MET B 181     -12.055  99.068  20.394  1.00 50.81           S  
ATOM   4458  CE  MET B 181     -12.291 100.003  21.806  1.00 52.66           C  
ATOM   4459  N   ASN B 182     -16.159 101.410  18.203  1.00 37.83           N  
ATOM   4460  CA  ASN B 182     -16.228 102.429  17.151  1.00 37.00           C  
ATOM   4461  C   ASN B 182     -17.256 103.525  17.405  1.00 36.29           C  
ATOM   4462  O   ASN B 182     -17.429 104.417  16.579  1.00 37.40           O  
ATOM   4463  CB  ASN B 182     -16.578 101.773  15.816  1.00 35.59           C  
ATOM   4464  CG  ASN B 182     -17.972 101.147  15.824  1.00 37.25           C  
ATOM   4465  ND2 ASN B 182     -18.109  99.999  15.163  1.00 38.82           N  
ATOM   4466  OD1 ASN B 182     -18.915 101.692  16.411  1.00 34.40           O  
ATOM   4467  N   GLY B 183     -17.938 103.449  18.538  1.00 35.06           N  
ATOM   4468  CA  GLY B 183     -18.984 104.409  18.829  1.00 35.37           C  
ATOM   4469  C   GLY B 183     -18.648 105.834  19.217  1.00 35.37           C  
ATOM   4470  O   GLY B 183     -19.514 106.702  19.098  1.00 35.83           O  
ATOM   4471  N   LEU B 184     -17.421 106.084  19.668  1.00 34.32           N  
ATOM   4472  CA  LEU B 184     -17.015 107.416  20.115  1.00 34.73           C  
ATOM   4473  C   LEU B 184     -17.978 107.889  21.198  1.00 34.12           C  
ATOM   4474  O   LEU B 184     -18.190 109.087  21.376  1.00 35.51           O  
ATOM   4475  CB  LEU B 184     -17.009 108.412  18.947  1.00 33.09           C  
ATOM   4476  CG  LEU B 184     -15.783 108.323  18.035  1.00 34.07           C  
ATOM   4477  CD1 LEU B 184     -16.024 109.137  16.772  1.00 31.92           C  
ATOM   4478  CD2 LEU B 184     -14.531 108.815  18.790  1.00 29.55           C  
ATOM   4479  N   GLY B 185     -18.543 106.931  21.928  1.00 34.49           N  
ATOM   4480  CA  GLY B 185     -19.500 107.239  22.977  1.00 36.31           C  
ATOM   4481  C   GLY B 185     -19.030 108.105  24.135  1.00 36.97           C  
ATOM   4482  O   GLY B 185     -19.709 109.059  24.521  1.00 36.57           O  
ATOM   4483  N   HIS B 186     -17.878 107.777  24.703  1.00 36.93           N  
ATOM   4484  CA  HIS B 186     -17.363 108.546  25.824  1.00 36.94           C  
ATOM   4485  C   HIS B 186     -16.783 109.877  25.355  1.00 36.80           C  
ATOM   4486  O   HIS B 186     -16.678 110.825  26.134  1.00 35.97           O  
ATOM   4487  CB  HIS B 186     -16.315 107.729  26.591  1.00 35.31           C  
ATOM   4488  CG  HIS B 186     -16.863 106.473  27.200  1.00 35.94           C  
ATOM   4489  CD2 HIS B 186     -18.099 105.924  27.149  1.00 35.19           C  
ATOM   4490  ND1 HIS B 186     -16.093 105.610  27.949  1.00 35.04           N  
ATOM   4491  CE1 HIS B 186     -16.830 104.583  28.332  1.00 36.49           C  
ATOM   4492  NE2 HIS B 186     -18.052 104.748  27.859  1.00 35.35           N  
ATOM   4493  N   CYS B 187     -16.412 109.955  24.082  1.00 35.11           N  
ATOM   4494  CA  CYS B 187     -15.877 111.205  23.548  1.00 35.72           C  
ATOM   4495  C   CYS B 187     -17.052 112.183  23.432  1.00 36.84           C  
ATOM   4496  O   CYS B 187     -16.996 113.299  23.948  1.00 36.77           O  
ATOM   4497  CB  CYS B 187     -15.245 110.983  22.168  1.00 33.77           C  
ATOM   4498  SG  CYS B 187     -14.428 112.441  21.443  1.00 34.57           S  
ATOM   4499  N   VAL B 188     -18.116 111.755  22.757  1.00 36.27           N  
ATOM   4500  CA  VAL B 188     -19.289 112.602  22.587  1.00 36.20           C  
ATOM   4501  C   VAL B 188     -19.883 112.974  23.935  1.00 34.88           C  
ATOM   4502  O   VAL B 188     -20.114 114.152  24.228  1.00 35.37           O  
ATOM   4503  CB  VAL B 188     -20.380 111.895  21.760  1.00 36.99           C  
ATOM   4504  CG1 VAL B 188     -21.654 112.736  21.755  1.00 38.38           C  
ATOM   4505  CG2 VAL B 188     -19.893 111.683  20.343  1.00 37.12           C  
ATOM   4506  N   GLY B 189     -20.125 111.956  24.750  1.00 32.98           N  
ATOM   4507  CA  GLY B 189     -20.697 112.170  26.061  1.00 32.14           C  
ATOM   4508  C   GLY B 189     -19.918 113.119  26.947  1.00 33.66           C  
ATOM   4509  O   GLY B 189     -20.509 113.924  27.659  1.00 35.35           O  
ATOM   4510  N   ALA B 190     -18.595 113.041  26.917  1.00 32.18           N  
ATOM   4511  CA  ALA B 190     -17.803 113.908  27.768  1.00 31.77           C  
ATOM   4512  C   ALA B 190     -17.596 115.289  27.169  1.00 31.52           C  
ATOM   4513  O   ALA B 190     -17.355 116.246  27.903  1.00 32.69           O  
ATOM   4514  CB  ALA B 190     -16.451 113.258  28.077  1.00 30.24           C  
ATOM   4515  N   SER B 191     -17.701 115.400  25.847  1.00 31.04           N  
ATOM   4516  CA  SER B 191     -17.496 116.684  25.183  1.00 32.56           C  
ATOM   4517  C   SER B 191     -18.689 117.624  25.332  1.00 32.60           C  
ATOM   4518  O   SER B 191     -18.680 118.733  24.803  1.00 33.84           O  
ATOM   4519  CB  SER B 191     -17.197 116.478  23.693  1.00 31.37           C  
ATOM   4520  OG  SER B 191     -18.296 115.884  23.030  1.00 34.30           O  
ATOM   4521  N   LEU B 192     -19.711 117.171  26.047  1.00 32.25           N  
ATOM   4522  CA  LEU B 192     -20.909 117.966  26.276  1.00 34.66           C  
ATOM   4523  C   LEU B 192     -20.746 118.847  27.502  1.00 35.38           C  
ATOM   4524  O   LEU B 192     -21.614 119.668  27.795  1.00 36.55           O  
ATOM   4525  CB  LEU B 192     -22.117 117.054  26.501  1.00 33.53           C  
ATOM   4526  CG  LEU B 192     -22.616 116.204  25.329  1.00 34.79           C  
ATOM   4527  CD1 LEU B 192     -23.604 115.164  25.842  1.00 33.31           C  
ATOM   4528  CD2 LEU B 192     -23.264 117.096  24.280  1.00 34.27           C  
ATOM   4529  N   TRP B 193     -19.634 118.692  28.213  1.00 34.27           N  
ATOM   4530  CA  TRP B 193     -19.440 119.453  29.439  1.00 33.43           C  
ATOM   4531  C   TRP B 193     -18.226 120.394  29.513  1.00 33.67           C  
ATOM   4532  O   TRP B 193     -17.300 120.174  30.292  1.00 34.83           O  
ATOM   4533  CB  TRP B 193     -19.429 118.471  30.619  1.00 34.48           C  
ATOM   4534  CG  TRP B 193     -20.448 117.365  30.455  1.00 34.19           C  
ATOM   4535  CD1 TRP B 193     -20.207 116.080  30.067  1.00 34.94           C  
ATOM   4536  CD2 TRP B 193     -21.873 117.482  30.591  1.00 34.44           C  
ATOM   4537  CE2 TRP B 193     -22.430 116.223  30.263  1.00 35.91           C  
ATOM   4538  CE3 TRP B 193     -22.733 118.529  30.956  1.00 34.93           C  
ATOM   4539  NE1 TRP B 193     -21.391 115.387  29.947  1.00 35.05           N  
ATOM   4540  CZ2 TRP B 193     -23.812 115.980  30.289  1.00 33.87           C  
ATOM   4541  CZ3 TRP B 193     -24.108 118.291  30.981  1.00 35.59           C  
ATOM   4542  CH2 TRP B 193     -24.633 117.022  30.649  1.00 36.42           C  
ATOM   4543  N   PRO B 194     -18.235 121.476  28.719  1.00 34.87           N  
ATOM   4544  CA  PRO B 194     -17.136 122.455  28.706  1.00 34.13           C  
ATOM   4545  C   PRO B 194     -16.943 123.005  30.118  1.00 33.55           C  
ATOM   4546  O   PRO B 194     -17.930 123.293  30.806  1.00 32.41           O  
ATOM   4547  CB  PRO B 194     -17.649 123.538  27.760  1.00 35.32           C  
ATOM   4548  CG  PRO B 194     -18.588 122.813  26.870  1.00 35.94           C  
ATOM   4549  CD  PRO B 194     -19.305 121.876  27.788  1.00 34.14           C  
ATOM   4550  N   LYS B 195     -15.691 123.163  30.546  1.00 33.70           N  
ATOM   4551  CA  LYS B 195     -15.409 123.667  31.888  1.00 34.72           C  
ATOM   4552  C   LYS B 195     -15.877 125.116  32.060  1.00 37.91           C  
ATOM   4553  O   LYS B 195     -16.065 125.597  33.179  1.00 37.48           O  
ATOM   4554  CB  LYS B 195     -13.917 123.558  32.195  1.00 34.42           C  
ATOM   4555  CG  LYS B 195     -13.025 124.381  31.289  1.00 38.92           C  
ATOM   4556  CD  LYS B 195     -11.562 124.223  31.674  1.00 42.35           C  
ATOM   4557  CE  LYS B 195     -10.665 125.019  30.740  1.00 44.55           C  
ATOM   4558  NZ  LYS B 195      -9.241 124.957  31.149  1.00 45.26           N1+
ATOM   4559  N   GLU B 196     -16.062 125.807  30.943  1.00 40.52           N  
ATOM   4560  CA  GLU B 196     -16.530 127.187  30.972  1.00 44.95           C  
ATOM   4561  C   GLU B 196     -17.943 127.218  31.555  1.00 43.75           C  
ATOM   4562  O   GLU B 196     -18.298 128.140  32.280  1.00 43.96           O  
ATOM   4563  CB  GLU B 196     -16.533 127.761  29.553  1.00 46.13           C  
ATOM   4564  CG  GLU B 196     -16.872 129.232  29.456  1.00 54.19           C  
ATOM   4565  CD  GLU B 196     -16.850 129.732  28.015  1.00 57.52           C  
ATOM   4566  OE1 GLU B 196     -17.782 129.401  27.244  1.00 58.28           O  
ATOM   4567  OE2 GLU B 196     -15.888 130.445  27.651  1.00 59.83           O1-
ATOM   4568  N   GLN B 197     -18.739 126.198  31.243  1.00 42.79           N  
ATOM   4569  CA  GLN B 197     -20.113 126.111  31.731  1.00 41.99           C  
ATOM   4570  C   GLN B 197     -20.337 125.139  32.882  1.00 41.53           C  
ATOM   4571  O   GLN B 197     -21.241 125.347  33.690  1.00 40.26           O  
ATOM   4572  CB  GLN B 197     -21.071 125.711  30.607  1.00 43.21           C  
ATOM   4573  CG  GLN B 197     -21.333 126.784  29.567  1.00 47.69           C  
ATOM   4574  CD  GLN B 197     -20.190 126.937  28.596  1.00 50.53           C  
ATOM   4575  NE2 GLN B 197     -19.744 128.173  28.392  1.00 51.31           N  
ATOM   4576  OE1 GLN B 197     -19.715 125.955  28.023  1.00 53.58           O  
ATOM   4577  N   PHE B 198     -19.542 124.073  32.954  1.00 40.28           N  
ATOM   4578  CA  PHE B 198     -19.728 123.082  34.015  1.00 40.34           C  
ATOM   4579  C   PHE B 198     -18.494 122.788  34.842  1.00 39.77           C  
ATOM   4580  O   PHE B 198     -17.383 122.726  34.316  1.00 40.44           O  
ATOM   4581  CB  PHE B 198     -20.216 121.756  33.435  1.00 39.56           C  
ATOM   4582  CG  PHE B 198     -21.457 121.869  32.611  1.00 38.66           C  
ATOM   4583  CD1 PHE B 198     -21.388 122.252  31.276  1.00 38.68           C  
ATOM   4584  CD2 PHE B 198     -22.697 121.570  33.163  1.00 39.19           C  
ATOM   4585  CE1 PHE B 198     -22.538 122.333  30.496  1.00 37.72           C  
ATOM   4586  CE2 PHE B 198     -23.856 121.648  32.388  1.00 38.52           C  
ATOM   4587  CZ  PHE B 198     -23.774 122.029  31.054  1.00 38.06           C  
ATOM   4588  N   ASN B 199     -18.695 122.600  36.141  1.00 38.83           N  
ATOM   4589  CA  ASN B 199     -17.591 122.269  37.014  1.00 39.35           C  
ATOM   4590  C   ASN B 199     -17.569 120.751  37.161  1.00 39.03           C  
ATOM   4591  O   ASN B 199     -18.431 120.149  37.803  1.00 37.61           O  
ATOM   4592  CB  ASN B 199     -17.733 122.922  38.389  1.00 40.30           C  
ATOM   4593  CG  ASN B 199     -16.522 122.653  39.273  1.00 43.79           C  
ATOM   4594  ND2 ASN B 199     -16.063 123.672  39.994  1.00 39.95           N  
ATOM   4595  OD1 ASN B 199     -16.006 121.533  39.303  1.00 43.25           O  
ATOM   4596  N   GLU B 200     -16.558 120.163  36.537  1.00 37.96           N  
ATOM   4597  CA  GLU B 200     -16.296 118.731  36.499  1.00 40.37           C  
ATOM   4598  C   GLU B 200     -16.285 118.034  37.860  1.00 40.12           C  
ATOM   4599  O   GLU B 200     -16.675 116.871  37.973  1.00 42.19           O  
ATOM   4600  CB  GLU B 200     -14.946 118.529  35.823  1.00 38.45           C  
ATOM   4601  CG  GLU B 200     -14.733 117.201  35.232  1.00 40.51           C  
ATOM   4602  CD  GLU B 200     -13.440 117.154  34.465  1.00 33.59           C  
ATOM   4603  OE1 GLU B 200     -12.358 117.063  35.092  1.00 32.67           O  
ATOM   4604  OE2 GLU B 200     -13.517 117.226  33.230  1.00 35.70           O1-
ATOM   4605  N   ARG B 201     -15.808 118.729  38.886  1.00 38.52           N  
ATOM   4606  CA  ARG B 201     -15.750 118.156  40.220  1.00 38.65           C  
ATOM   4607  C   ARG B 201     -17.081 118.282  40.945  1.00 38.11           C  
ATOM   4608  O   ARG B 201     -17.439 117.416  41.742  1.00 38.35           O  
ATOM   4609  CB  ARG B 201     -14.640 118.835  41.025  1.00 40.11           C  
ATOM   4610  CG  ARG B 201     -13.297 118.739  40.331  1.00 44.52           C  
ATOM   4611  CD  ARG B 201     -12.258 119.670  40.930  1.00 46.71           C  
ATOM   4612  NE  ARG B 201     -11.257 118.930  41.685  1.00 47.33           N  
ATOM   4613  CZ  ARG B 201     -10.132 119.459  42.150  1.00 47.98           C  
ATOM   4614  NH1 ARG B 201      -9.862 120.741  41.937  1.00 47.22           N1+
ATOM   4615  NH2 ARG B 201      -9.274 118.702  42.821  1.00 46.60           N  
ATOM   4616  N   SER B 202     -17.820 119.352  40.668  1.00 36.30           N  
ATOM   4617  CA  SER B 202     -19.112 119.550  41.322  1.00 35.17           C  
ATOM   4618  C   SER B 202     -20.166 118.616  40.743  1.00 33.42           C  
ATOM   4619  O   SER B 202     -21.077 118.192  41.444  1.00 33.06           O  
ATOM   4620  CB  SER B 202     -19.582 121.001  41.158  1.00 35.46           C  
ATOM   4621  OG  SER B 202     -18.582 121.899  41.606  1.00 38.45           O  
ATOM   4622  N   LEU B 203     -20.027 118.298  39.460  1.00 33.50           N  
ATOM   4623  CA  LEU B 203     -20.975 117.440  38.766  1.00 33.50           C  
ATOM   4624  C   LEU B 203     -20.329 116.131  38.299  1.00 35.36           C  
ATOM   4625  O   LEU B 203     -20.745 115.539  37.295  1.00 33.16           O  
ATOM   4626  CB  LEU B 203     -21.546 118.198  37.562  1.00 33.92           C  
ATOM   4627  CG  LEU B 203     -22.270 119.502  37.924  1.00 35.01           C  
ATOM   4628  CD1 LEU B 203     -22.640 120.294  36.668  1.00 32.63           C  
ATOM   4629  CD2 LEU B 203     -23.506 119.159  38.728  1.00 35.16           C  
ATOM   4630  N   PHE B 204     -19.310 115.682  39.023  1.00 35.47           N  
ATOM   4631  CA  PHE B 204     -18.631 114.452  38.649  1.00 35.74           C  
ATOM   4632  C   PHE B 204     -19.593 113.279  38.463  1.00 34.07           C  
ATOM   4633  O   PHE B 204     -19.548 112.596  37.441  1.00 34.67           O  
ATOM   4634  CB  PHE B 204     -17.589 114.056  39.694  1.00 34.53           C  
ATOM   4635  CG  PHE B 204     -16.688 112.935  39.240  1.00 34.00           C  
ATOM   4636  CD1 PHE B 204     -15.530 113.207  38.517  1.00 34.50           C  
ATOM   4637  CD2 PHE B 204     -17.023 111.603  39.494  1.00 35.39           C  
ATOM   4638  CE1 PHE B 204     -14.713 112.161  38.049  1.00 36.10           C  
ATOM   4639  CE2 PHE B 204     -16.217 110.557  39.030  1.00 32.70           C  
ATOM   4640  CZ  PHE B 204     -15.064 110.837  38.309  1.00 31.07           C  
ATOM   4641  N   LEU B 205     -20.460 113.045  39.445  1.00 35.09           N  
ATOM   4642  CA  LEU B 205     -21.396 111.925  39.368  1.00 34.68           C  
ATOM   4643  C   LEU B 205     -22.429 112.030  38.245  1.00 37.98           C  
ATOM   4644  O   LEU B 205     -22.750 111.023  37.596  1.00 37.26           O  
ATOM   4645  CB  LEU B 205     -22.095 111.732  40.716  1.00 35.91           C  
ATOM   4646  CG  LEU B 205     -21.132 111.504  41.891  1.00 35.46           C  
ATOM   4647  CD1 LEU B 205     -21.907 111.476  43.193  1.00 38.23           C  
ATOM   4648  CD2 LEU B 205     -20.367 110.209  41.695  1.00 37.53           C  
ATOM   4649  N   GLU B 206     -22.959 113.227  37.998  1.00 37.87           N  
ATOM   4650  CA  GLU B 206     -23.940 113.357  36.926  1.00 37.48           C  
ATOM   4651  C   GLU B 206     -23.276 113.211  35.562  1.00 36.64           C  
ATOM   4652  O   GLU B 206     -23.846 112.610  34.653  1.00 35.63           O  
ATOM   4653  CB  GLU B 206     -24.682 114.698  36.998  1.00 39.60           C  
ATOM   4654  CG  GLU B 206     -24.080 115.727  37.920  1.00 45.59           C  
ATOM   4655  CD  GLU B 206     -24.333 115.429  39.386  1.00 45.74           C  
ATOM   4656  OE1 GLU B 206     -25.510 115.336  39.786  1.00 46.51           O  
ATOM   4657  OE2 GLU B 206     -23.348 115.295  40.138  1.00 45.20           O1-
ATOM   4658  N   ILE B 207     -22.073 113.760  35.413  1.00 34.60           N  
ATOM   4659  CA  ILE B 207     -21.361 113.668  34.141  1.00 34.23           C  
ATOM   4660  C   ILE B 207     -20.961 112.214  33.858  1.00 34.62           C  
ATOM   4661  O   ILE B 207     -21.168 111.715  32.755  1.00 33.47           O  
ATOM   4662  CB  ILE B 207     -20.107 114.563  34.142  1.00 33.57           C  
ATOM   4663  CG1 ILE B 207     -20.527 116.040  34.133  1.00 35.55           C  
ATOM   4664  CG2 ILE B 207     -19.236 114.256  32.923  1.00 34.55           C  
ATOM   4665  CD1 ILE B 207     -19.370 117.013  34.237  1.00 34.43           C  
ATOM   4666  N   THR B 208     -20.391 111.541  34.854  1.00 34.66           N  
ATOM   4667  CA  THR B 208     -19.997 110.145  34.679  1.00 36.69           C  
ATOM   4668  C   THR B 208     -21.243 109.367  34.274  1.00 36.26           C  
ATOM   4669  O   THR B 208     -21.216 108.582  33.326  1.00 35.56           O  
ATOM   4670  CB  THR B 208     -19.437 109.539  35.984  1.00 36.14           C  
ATOM   4671  CG2 THR B 208     -19.147 108.039  35.807  1.00 34.25           C  
ATOM   4672  OG1 THR B 208     -18.232 110.224  36.345  1.00 35.98           O  
ATOM   4673  N   SER B 209     -22.339 109.602  34.990  1.00 35.80           N  
ATOM   4674  CA  SER B 209     -23.588 108.924  34.689  1.00 35.08           C  
ATOM   4675  C   SER B 209     -24.042 109.237  33.273  1.00 35.13           C  
ATOM   4676  O   SER B 209     -24.476 108.344  32.546  1.00 37.22           O  
ATOM   4677  CB  SER B 209     -24.677 109.336  35.688  1.00 35.18           C  
ATOM   4678  OG  SER B 209     -24.389 108.830  36.983  1.00 36.05           O  
ATOM   4679  N   ALA B 210     -23.942 110.502  32.872  1.00 34.50           N  
ATOM   4680  CA  ALA B 210     -24.361 110.894  31.527  1.00 35.29           C  
ATOM   4681  C   ALA B 210     -23.505 110.216  30.447  1.00 36.72           C  
ATOM   4682  O   ALA B 210     -24.011 109.832  29.383  1.00 35.59           O  
ATOM   4683  CB  ALA B 210     -24.299 112.415  31.377  1.00 37.29           C  
ATOM   4684  N   ILE B 211     -22.207 110.086  30.709  1.00 36.36           N  
ATOM   4685  CA  ILE B 211     -21.318 109.430  29.761  1.00 36.34           C  
ATOM   4686  C   ILE B 211     -21.732 107.962  29.620  1.00 35.85           C  
ATOM   4687  O   ILE B 211     -21.872 107.454  28.516  1.00 36.28           O  
ATOM   4688  CB  ILE B 211     -19.848 109.506  30.229  1.00 36.74           C  
ATOM   4689  CG1 ILE B 211     -19.339 110.947  30.088  1.00 35.20           C  
ATOM   4690  CG2 ILE B 211     -18.988 108.543  29.414  1.00 34.41           C  
ATOM   4691  CD1 ILE B 211     -18.018 111.206  30.762  1.00 35.17           C  
ATOM   4692  N   ALA B 212     -21.952 107.293  30.746  1.00 36.52           N  
ATOM   4693  CA  ALA B 212     -22.350 105.891  30.723  1.00 36.63           C  
ATOM   4694  C   ALA B 212     -23.658 105.650  29.963  1.00 37.47           C  
ATOM   4695  O   ALA B 212     -23.724 104.781  29.093  1.00 38.02           O  
ATOM   4696  CB  ALA B 212     -22.471 105.370  32.138  1.00 33.84           C  
ATOM   4697  N   GLN B 213     -24.695 106.422  30.277  1.00 38.64           N  
ATOM   4698  CA  GLN B 213     -25.986 106.238  29.615  1.00 39.22           C  
ATOM   4699  C   GLN B 213     -26.066 106.764  28.187  1.00 40.17           C  
ATOM   4700  O   GLN B 213     -26.717 106.154  27.338  1.00 41.49           O  
ATOM   4701  CB  GLN B 213     -27.108 106.865  30.452  1.00 39.88           C  
ATOM   4702  CG  GLN B 213     -27.422 106.097  31.728  1.00 39.78           C  
ATOM   4703  CD  GLN B 213     -28.552 106.721  32.523  1.00 41.76           C  
ATOM   4704  NE2 GLN B 213     -28.281 107.061  33.779  1.00 38.01           N  
ATOM   4705  OE1 GLN B 213     -29.663 106.891  32.012  1.00 44.21           O  
ATOM   4706  N   MET B 214     -25.401 107.880  27.912  1.00 40.67           N  
ATOM   4707  CA  MET B 214     -25.436 108.469  26.574  1.00 42.09           C  
ATOM   4708  C   MET B 214     -24.683 107.619  25.555  1.00 40.43           C  
ATOM   4709  O   MET B 214     -25.013 107.623  24.370  1.00 38.33           O  
ATOM   4710  CB  MET B 214     -24.840 109.878  26.599  1.00 45.65           C  
ATOM   4711  CG  MET B 214     -25.116 110.714  25.352  1.00 53.92           C  
ATOM   4712  SD  MET B 214     -26.558 111.816  25.540  1.00 63.33           S  
ATOM   4713  CE  MET B 214     -26.143 112.596  27.145  1.00 53.06           C  
ATOM   4714  N   GLU B 215     -23.665 106.896  26.009  1.00 39.30           N  
ATOM   4715  CA  GLU B 215     -22.895 106.051  25.102  1.00 38.44           C  
ATOM   4716  C   GLU B 215     -23.817 105.160  24.262  1.00 39.04           C  
ATOM   4717  O   GLU B 215     -23.736 105.156  23.032  1.00 37.05           O  
ATOM   4718  CB  GLU B 215     -21.909 105.172  25.886  1.00 39.95           C  
ATOM   4719  CG  GLU B 215     -21.328 104.022  25.064  1.00 40.33           C  
ATOM   4720  CD  GLU B 215     -20.140 103.340  25.732  1.00 40.14           C  
ATOM   4721  OE1 GLU B 215     -20.240 102.982  26.924  1.00 41.61           O  
ATOM   4722  OE2 GLU B 215     -19.107 103.155  25.054  1.00 39.17           O1-
ATOM   4723  N   ASN B 216     -24.694 104.414  24.930  1.00 38.42           N  
ATOM   4724  CA  ASN B 216     -25.606 103.515  24.233  1.00 40.25           C  
ATOM   4725  C   ASN B 216     -26.741 104.212  23.478  1.00 39.86           C  
ATOM   4726  O   ASN B 216     -27.032 103.850  22.334  1.00 37.80           O  
ATOM   4727  CB  ASN B 216     -26.189 102.480  25.201  1.00 42.04           C  
ATOM   4728  CG  ASN B 216     -25.161 101.448  25.637  1.00 45.47           C  
ATOM   4729  ND2 ASN B 216     -25.246 101.014  26.889  1.00 49.17           N  
ATOM   4730  OD1 ASN B 216     -24.310 101.038  24.853  1.00 45.00           O  
ATOM   4731  N   TRP B 217     -27.382 105.201  24.099  1.00 39.37           N  
ATOM   4732  CA  TRP B 217     -28.476 105.908  23.427  1.00 40.58           C  
ATOM   4733  C   TRP B 217     -27.971 106.437  22.088  1.00 41.18           C  
ATOM   4734  O   TRP B 217     -28.557 106.187  21.038  1.00 41.84           O  
ATOM   4735  CB  TRP B 217     -28.970 107.090  24.266  1.00 41.33           C  
ATOM   4736  CG  TRP B 217     -30.216 107.748  23.704  1.00 42.73           C  
ATOM   4737  CD1 TRP B 217     -31.516 107.356  23.902  1.00 43.36           C  
ATOM   4738  CD2 TRP B 217     -30.271 108.878  22.820  1.00 43.39           C  
ATOM   4739  CE2 TRP B 217     -31.635 109.113  22.523  1.00 42.22           C  
ATOM   4740  CE3 TRP B 217     -29.301 109.716  22.249  1.00 43.25           C  
ATOM   4741  NE1 TRP B 217     -32.371 108.174  23.195  1.00 43.28           N  
ATOM   4742  CZ2 TRP B 217     -32.051 110.146  21.680  1.00 42.24           C  
ATOM   4743  CZ3 TRP B 217     -29.719 110.748  21.408  1.00 43.85           C  
ATOM   4744  CH2 TRP B 217     -31.083 110.950  21.133  1.00 41.76           C  
ATOM   4745  N   MET B 218     -26.865 107.164  22.156  1.00 39.96           N  
ATOM   4746  CA  MET B 218     -26.223 107.780  21.007  1.00 41.06           C  
ATOM   4747  C   MET B 218     -25.868 106.816  19.885  1.00 41.02           C  
ATOM   4748  O   MET B 218     -26.209 107.062  18.730  1.00 40.38           O  
ATOM   4749  CB  MET B 218     -24.977 108.495  21.503  1.00 44.51           C  
ATOM   4750  CG  MET B 218     -24.023 108.994  20.462  1.00 49.30           C  
ATOM   4751  SD  MET B 218     -22.451 109.308  21.301  1.00 55.25           S  
ATOM   4752  CE  MET B 218     -23.002 109.982  22.881  1.00 51.74           C  
ATOM   4753  N   VAL B 219     -25.179 105.725  20.208  1.00 39.57           N  
ATOM   4754  CA  VAL B 219     -24.800 104.769  19.172  1.00 40.29           C  
ATOM   4755  C   VAL B 219     -26.005 104.047  18.564  1.00 39.76           C  
ATOM   4756  O   VAL B 219     -26.109 103.913  17.344  1.00 39.79           O  
ATOM   4757  CB  VAL B 219     -23.789 103.708  19.704  1.00 41.12           C  
ATOM   4758  CG1 VAL B 219     -22.488 104.390  20.101  1.00 39.78           C  
ATOM   4759  CG2 VAL B 219     -24.380 102.953  20.891  1.00 39.20           C  
ATOM   4760  N   TRP B 220     -26.918 103.591  19.410  1.00 39.75           N  
ATOM   4761  CA  TRP B 220     -28.094 102.883  18.920  1.00 41.81           C  
ATOM   4762  C   TRP B 220     -28.996 103.749  18.044  1.00 42.67           C  
ATOM   4763  O   TRP B 220     -29.499 103.284  17.026  1.00 44.87           O  
ATOM   4764  CB  TRP B 220     -28.885 102.296  20.090  1.00 40.85           C  
ATOM   4765  CG  TRP B 220     -28.151 101.181  20.791  1.00 38.59           C  
ATOM   4766  CD1 TRP B 220     -27.182 100.376  20.262  1.00 39.62           C  
ATOM   4767  CD2 TRP B 220     -28.366 100.722  22.129  1.00 39.38           C  
ATOM   4768  CE2 TRP B 220     -27.493  99.631  22.344  1.00 40.07           C  
ATOM   4769  CE3 TRP B 220     -29.214 101.124  23.166  1.00 39.18           C  
ATOM   4770  NE1 TRP B 220     -26.781  99.441  21.190  1.00 39.70           N  
ATOM   4771  CZ2 TRP B 220     -27.444  98.940  23.556  1.00 41.92           C  
ATOM   4772  CZ3 TRP B 220     -29.166 100.437  24.371  1.00 41.02           C  
ATOM   4773  CH2 TRP B 220     -28.287  99.357  24.556  1.00 42.02           C  
ATOM   4774  N   VAL B 221     -29.200 105.004  18.430  1.00 43.04           N  
ATOM   4775  CA  VAL B 221     -30.024 105.897  17.627  1.00 43.56           C  
ATOM   4776  C   VAL B 221     -29.422 106.006  16.234  1.00 44.08           C  
ATOM   4777  O   VAL B 221     -30.145 106.019  15.235  1.00 45.35           O  
ATOM   4778  CB  VAL B 221     -30.114 107.304  18.236  1.00 41.83           C  
ATOM   4779  CG1 VAL B 221     -30.747 108.264  17.234  1.00 41.57           C  
ATOM   4780  CG2 VAL B 221     -30.927 107.254  19.512  1.00 40.82           C  
ATOM   4781  N   ASN B 222     -28.098 106.085  16.157  1.00 43.75           N  
ATOM   4782  CA  ASN B 222     -27.469 106.172  14.850  1.00 44.98           C  
ATOM   4783  C   ASN B 222     -27.580 104.841  14.112  1.00 45.68           C  
ATOM   4784  O   ASN B 222     -27.745 104.816  12.894  1.00 47.15           O  
ATOM   4785  CB  ASN B 222     -26.004 106.583  14.966  1.00 43.53           C  
ATOM   4786  CG  ASN B 222     -25.265 106.470  13.643  1.00 43.82           C  
ATOM   4787  ND2 ASN B 222     -25.234 107.558  12.889  1.00 42.44           N  
ATOM   4788  OD1 ASN B 222     -24.741 105.408  13.296  1.00 45.59           O  
ATOM   4789  N   ASP B 223     -27.494 103.733  14.838  1.00 46.44           N  
ATOM   4790  CA  ASP B 223     -27.607 102.437  14.184  1.00 48.27           C  
ATOM   4791  C   ASP B 223     -28.965 102.343  13.492  1.00 49.19           C  
ATOM   4792  O   ASP B 223     -29.074 101.843  12.373  1.00 48.84           O  
ATOM   4793  CB  ASP B 223     -27.441 101.298  15.197  1.00 46.11           C  
ATOM   4794  CG  ASP B 223     -25.982 101.021  15.528  1.00 45.88           C  
ATOM   4795  OD1 ASP B 223     -25.161 100.976  14.591  1.00 45.13           O  
ATOM   4796  OD2 ASP B 223     -25.651 100.837  16.718  1.00 46.18           O1-
ATOM   4797  N   LEU B 224     -29.992 102.855  14.157  1.00 51.33           N  
ATOM   4798  CA  LEU B 224     -31.345 102.834  13.616  1.00 54.41           C  
ATOM   4799  C   LEU B 224     -31.557 103.857  12.495  1.00 55.02           C  
ATOM   4800  O   LEU B 224     -32.008 103.508  11.403  1.00 55.06           O  
ATOM   4801  CB  LEU B 224     -32.348 103.076  14.746  1.00 56.10           C  
ATOM   4802  CG  LEU B 224     -33.803 103.354  14.362  1.00 59.57           C  
ATOM   4803  CD1 LEU B 224     -34.332 102.245  13.467  1.00 60.93           C  
ATOM   4804  CD2 LEU B 224     -34.640 103.472  15.631  1.00 61.65           C  
ATOM   4805  N   MET B 225     -31.222 105.114  12.766  1.00 54.88           N  
ATOM   4806  CA  MET B 225     -31.388 106.185  11.792  1.00 55.31           C  
ATOM   4807  C   MET B 225     -30.491 106.020  10.567  1.00 54.06           C  
ATOM   4808  O   MET B 225     -30.912 106.297   9.445  1.00 53.31           O  
ATOM   4809  CB  MET B 225     -31.087 107.535  12.442  1.00 58.74           C  
ATOM   4810  CG  MET B 225     -31.815 107.787  13.743  1.00 62.59           C  
ATOM   4811  SD  MET B 225     -33.489 108.332  13.511  1.00 69.11           S  
ATOM   4812  CE  MET B 225     -33.261 110.095  13.616  1.00 67.97           C  
ATOM   4813  N   SER B 226     -29.252 105.585  10.779  1.00 52.32           N  
ATOM   4814  CA  SER B 226     -28.320 105.415   9.666  1.00 51.44           C  
ATOM   4815  C   SER B 226     -28.460 104.045   9.010  1.00 51.69           C  
ATOM   4816  O   SER B 226     -27.673 103.689   8.133  1.00 51.71           O  
ATOM   4817  CB  SER B 226     -26.870 105.603  10.135  1.00 50.84           C  
ATOM   4818  OG  SER B 226     -26.391 104.456  10.823  1.00 47.18           O  
ATOM   4819  N   PHE B 227     -29.457 103.277   9.438  1.00 52.57           N  
ATOM   4820  CA  PHE B 227     -29.671 101.951   8.874  1.00 54.38           C  
ATOM   4821  C   PHE B 227     -29.927 102.023   7.376  1.00 55.33           C  
ATOM   4822  O   PHE B 227     -29.677 101.058   6.659  1.00 55.99           O  
ATOM   4823  CB  PHE B 227     -30.850 101.256   9.556  1.00 55.64           C  
ATOM   4824  CG  PHE B 227     -31.139  99.883   9.011  1.00 56.81           C  
ATOM   4825  CD1 PHE B 227     -30.151  98.902   9.001  1.00 57.98           C  
ATOM   4826  CD2 PHE B 227     -32.398  99.570   8.510  1.00 57.71           C  
ATOM   4827  CE1 PHE B 227     -30.413  97.625   8.500  1.00 58.36           C  
ATOM   4828  CE2 PHE B 227     -32.671  98.297   8.008  1.00 58.51           C  
ATOM   4829  CZ  PHE B 227     -31.675  97.322   8.003  1.00 58.07           C  
ATOM   4830  N   TYR B 228     -30.423 103.161   6.898  1.00 55.17           N  
ATOM   4831  CA  TYR B 228     -30.694 103.305   5.476  1.00 54.22           C  
ATOM   4832  C   TYR B 228     -29.457 103.573   4.616  1.00 52.71           C  
ATOM   4833  O   TYR B 228     -29.243 102.879   3.625  1.00 52.86           O  
ATOM   4834  CB  TYR B 228     -31.722 104.405   5.223  1.00 55.95           C  
ATOM   4835  CG  TYR B 228     -31.959 104.614   3.747  1.00 58.66           C  
ATOM   4836  CD1 TYR B 228     -32.549 103.614   2.967  1.00 59.54           C  
ATOM   4837  CD2 TYR B 228     -31.544 105.786   3.115  1.00 60.24           C  
ATOM   4838  CE1 TYR B 228     -32.716 103.778   1.591  1.00 60.92           C  
ATOM   4839  CE2 TYR B 228     -31.703 105.963   1.741  1.00 61.22           C  
ATOM   4840  CZ  TYR B 228     -32.287 104.957   0.986  1.00 62.17           C  
ATOM   4841  OH  TYR B 228     -32.427 105.130  -0.373  1.00 63.76           O  
ATOM   4842  N   LYS B 229     -28.650 104.574   4.974  1.00 50.74           N  
ATOM   4843  CA  LYS B 229     -27.452 104.881   4.186  1.00 50.61           C  
ATOM   4844  C   LYS B 229     -26.509 103.687   4.248  1.00 51.66           C  
ATOM   4845  O   LYS B 229     -25.773 103.404   3.301  1.00 49.99           O  
ATOM   4846  CB  LYS B 229     -26.763 106.160   4.697  1.00 49.35           C  
ATOM   4847  CG  LYS B 229     -26.026 106.047   6.023  1.00 46.90           C  
ATOM   4848  CD  LYS B 229     -24.555 105.673   5.820  1.00 46.34           C  
ATOM   4849  CE  LYS B 229     -23.761 105.822   7.123  1.00 44.99           C  
ATOM   4850  NZ  LYS B 229     -22.300 105.529   6.961  1.00 42.97           N1+
ATOM   4851  N   GLU B 230     -26.534 102.998   5.383  1.00 53.91           N  
ATOM   4852  CA  GLU B 230     -25.741 101.792   5.573  1.00 56.98           C  
ATOM   4853  C   GLU B 230     -26.724 100.735   5.090  1.00 58.99           C  
ATOM   4854  O   GLU B 230     -27.927 100.926   5.231  1.00 61.07           O  
ATOM   4855  CB  GLU B 230     -25.442 101.561   7.061  1.00 55.50           C  
ATOM   4856  CG  GLU B 230     -24.673 102.685   7.732  1.00 55.88           C  
ATOM   4857  CD  GLU B 230     -24.418 102.439   9.209  1.00 55.49           C  
ATOM   4858  OE1 GLU B 230     -23.604 103.185   9.796  1.00 56.48           O  
ATOM   4859  OE2 GLU B 230     -25.028 101.513   9.782  1.00 53.42           O1-
ATOM   4860  N   PHE B 231     -26.230  99.646   4.515  1.00 60.24           N  
ATOM   4861  CA  PHE B 231     -27.090  98.558   4.028  1.00 62.43           C  
ATOM   4862  C   PHE B 231     -26.564  98.053   2.703  1.00 62.28           C  
ATOM   4863  O   PHE B 231     -26.222  96.881   2.566  1.00 62.39           O  
ATOM   4864  CB  PHE B 231     -28.544  99.007   3.825  1.00 62.77           C  
ATOM   4865  CG  PHE B 231     -29.506  97.867   3.659  1.00 64.59           C  
ATOM   4866  CD1 PHE B 231     -29.843  97.064   4.744  1.00 64.38           C  
ATOM   4867  CD2 PHE B 231     -30.045  97.569   2.412  1.00 65.18           C  
ATOM   4868  CE1 PHE B 231     -30.699  95.979   4.592  1.00 65.70           C  
ATOM   4869  CE2 PHE B 231     -30.904  96.485   2.246  1.00 65.43           C  
ATOM   4870  CZ  PHE B 231     -31.232  95.688   3.338  1.00 66.13           C  
ATOM   4871  N   ASP B 232     -26.534  98.934   1.722  0.00 20.00           N  
ATOM   4872  CA  ASP B 232     -26.004  98.598   0.424  0.00 20.00           C  
ATOM   4873  C   ASP B 232     -24.641  99.229   0.211  0.00 20.00           C  
ATOM   4874  O   ASP B 232     -24.085  99.239  -0.861  0.00 20.00           O  
ATOM   4875  CB  ASP B 232     -26.957  99.036  -0.683  0.00 20.00           C  
ATOM   4876  CG  ASP B 232     -26.540  98.503  -2.039  0.00 20.00           C  
ATOM   4877  OD1 ASP B 232     -25.356  98.136  -2.192  0.00 20.00           O  
ATOM   4878  OD2 ASP B 232     -27.394  98.452  -2.947  0.00 20.00           O1-
ATOM   4879  N   ASP B 233     -24.127  99.785   1.323  1.00 64.46           N  
ATOM   4880  CA  ASP B 233     -22.828 100.443   1.300  1.00 64.25           C  
ATOM   4881  C   ASP B 233     -21.743  99.454   1.722  1.00 63.54           C  
ATOM   4882  O   ASP B 233     -21.818  98.854   2.796  1.00 62.22           O  
ATOM   4883  CB  ASP B 233     -22.835 101.645   2.242  1.00 66.46           C  
ATOM   4884  CG  ASP B 233     -21.802 102.682   1.863  1.00 69.76           C  
ATOM   4885  OD1 ASP B 233     -20.612 102.316   1.727  1.00 70.41           O  
ATOM   4886  OD2 ASP B 233     -22.183 103.864   1.699  1.00 72.23           O1-
ATOM   4887  N   GLU B 234     -20.730  99.300   0.876  1.00 62.33           N  
ATOM   4888  CA  GLU B 234     -19.640  98.364   1.136  1.00 63.24           C  
ATOM   4889  C   GLU B 234     -18.855  98.609   2.428  1.00 61.80           C  
ATOM   4890  O   GLU B 234     -18.694  97.682   3.229  1.00 61.11           O  
ATOM   4891  CB  GLU B 234     -18.679  98.346  -0.056  1.00 65.41           C  
ATOM   4892  CG  GLU B 234     -17.648  97.229  -0.006  1.00 69.71           C  
ATOM   4893  CD  GLU B 234     -16.810  97.149  -1.275  1.00 72.88           C  
ATOM   4894  OE1 GLU B 234     -16.094  98.126  -1.586  1.00 74.72           O  
ATOM   4895  OE2 GLU B 234     -16.869  96.107  -1.966  1.00 75.23           O1-
ATOM   4896  N   ARG B 235     -18.369  99.838   2.626  1.00 59.84           N  
ATOM   4897  CA  ARG B 235     -17.593 100.185   3.822  1.00 58.44           C  
ATOM   4898  C   ARG B 235     -18.338  99.841   5.094  1.00 58.31           C  
ATOM   4899  O   ARG B 235     -17.733  99.559   6.129  1.00 57.45           O  
ATOM   4900  CB  ARG B 235     -17.245 101.679   3.861  1.00 58.11           C  
ATOM   4901  CG  ARG B 235     -16.556 102.118   5.174  1.00 56.87           C  
ATOM   4902  CD  ARG B 235     -15.248 101.349   5.399  1.00 55.51           C  
ATOM   4903  NE  ARG B 235     -14.516 101.740   6.607  1.00 53.58           N  
ATOM   4904  CZ  ARG B 235     -14.874 101.433   7.855  1.00 52.42           C  
ATOM   4905  NH1 ARG B 235     -15.972 100.723   8.092  1.00 48.27           N1+
ATOM   4906  NH2 ARG B 235     -14.114 101.822   8.872  1.00 50.58           N  
ATOM   4907  N   ASP B 236     -19.658  99.892   5.027  1.00 56.78           N  
ATOM   4908  CA  ASP B 236     -20.444  99.562   6.191  1.00 57.58           C  
ATOM   4909  C   ASP B 236     -20.670  98.052   6.136  1.00 59.32           C  
ATOM   4910  O   ASP B 236     -19.692  97.296   6.134  1.00 63.03           O  
ATOM   4911  CB  ASP B 236     -21.739 100.388   6.195  1.00 55.18           C  
ATOM   4912  CG  ASP B 236     -21.459 101.904   6.226  1.00 53.98           C  
ATOM   4913  OD1 ASP B 236     -20.285 102.293   6.409  1.00 48.65           O  
ATOM   4914  OD2 ASP B 236     -22.398 102.713   6.070  1.00 53.09           O1-
ATOM   4915  N   GLN B 237     -21.910  97.590   6.055  1.00 58.69           N  
ATOM   4916  CA  GLN B 237     -22.153  96.143   6.025  1.00 57.24           C  
ATOM   4917  C   GLN B 237     -21.823  95.591   7.404  1.00 55.72           C  
ATOM   4918  O   GLN B 237     -22.651  94.928   8.028  1.00 57.34           O  
ATOM   4919  CB  GLN B 237     -21.290  95.445   4.966  1.00 57.60           C  
ATOM   4920  CG  GLN B 237     -21.732  95.698   3.535  1.00 57.10           C  
ATOM   4921  CD  GLN B 237     -23.240  95.776   3.413  1.00 57.19           C  
ATOM   4922  NE2 GLN B 237     -23.885  94.623   3.290  1.00 57.54           N  
ATOM   4923  OE1 GLN B 237     -23.820  96.860   3.452  1.00 56.54           O  
ATOM   4924  N   ILE B 238     -20.605  95.848   7.870  1.00 53.00           N  
ATOM   4925  CA  ILE B 238     -20.218  95.434   9.208  1.00 51.19           C  
ATOM   4926  C   ILE B 238     -20.858  96.515  10.068  1.00 51.12           C  
ATOM   4927  O   ILE B 238     -20.375  97.649  10.116  1.00 51.25           O  
ATOM   4928  CB  ILE B 238     -18.688  95.459   9.404  1.00 50.07           C  
ATOM   4929  CG1 ILE B 238     -18.027  94.451   8.461  1.00 50.74           C  
ATOM   4930  CG2 ILE B 238     -18.342  95.137  10.854  1.00 51.34           C  
ATOM   4931  CD1 ILE B 238     -18.498  93.021   8.660  1.00 47.94           C  
ATOM   4932  N   SER B 239     -21.970  96.168  10.706  1.00 50.62           N  
ATOM   4933  CA  SER B 239     -22.707  97.095  11.554  1.00 50.02           C  
ATOM   4934  C   SER B 239     -23.324  96.306  12.692  1.00 50.20           C  
ATOM   4935  O   SER B 239     -23.393  95.078  12.632  1.00 49.91           O  
ATOM   4936  CB  SER B 239     -23.818  97.773  10.754  1.00 50.44           C  
ATOM   4937  OG  SER B 239     -24.832  96.838  10.410  1.00 50.99           O  
ATOM   4938  N   LEU B 240     -23.790  97.007  13.721  1.00 49.46           N
[truncated: 73,468 more chars]
