# Supplementary material for: Structural Descriptors for Subunit Interface Regions in Homodimers: Effect of Lipid Membrane and Secondary Structure Type
Source: J Chem Inf Model. 2025 Mar 27;65(7):3117–26. doi: 10.1021/acs.jcim.4c01233 (PMC12004529; doi:10.1021/acs.jcim.4c01233)
Supplement: Supplementary file 3 — ci4c01233_si_003.tar [file ci4c01233_si_003.tar › database/alpha/4neq_cytop.pdb]

HEADER    model_1_1_chain_A
ATOM      1  N   MET A   1      56.802 -31.138 -27.514  1.00122.86           N  
ATOM      2  CA  MET A   1      56.642 -31.104 -26.043  1.00122.86           C  
ATOM      3  CB  MET A   1      56.912 -29.690 -25.509  1.00122.86           C  
ATOM      4  CG  MET A   1      55.885 -28.664 -25.993  1.00122.86           C  
ATOM      5  SD  MET A   1      56.151 -26.976 -25.374  1.00122.86           S  
ATOM      6  CE  MET A   1      55.602 -27.357 -23.685  1.00122.86           C  
ATOM      7  C   MET A   1      55.254 -31.486 -25.656  1.00122.86           C  
ATOM      8  O   MET A   1      54.369 -31.598 -26.502  1.00122.86           O  
ATOM      9  N   LYS A   2      55.036 -31.717 -24.349  1.00226.83           N  
ATOM     10  CA  LYS A   2      53.725 -32.084 -23.911  1.00226.83           C  
ATOM     11  CB  LYS A   2      53.580 -33.568 -23.534  1.00226.83           C  
ATOM     12  CG  LYS A   2      52.117 -33.999 -23.404  1.00226.83           C  
ATOM     13  CD  LYS A   2      51.897 -35.509 -23.510  1.00226.83           C  
ATOM     14  CE  LYS A   2      50.417 -35.894 -23.578  1.00226.83           C  
ATOM     15  NZ  LYS A   2      50.275 -37.266 -24.112  1.00226.83           N1+
ATOM     16  C   LYS A   2      53.373 -31.252 -22.721  1.00226.83           C  
ATOM     17  O   LYS A   2      54.208 -30.977 -21.860  1.00226.83           O  
ATOM     18  N   LEU A   3      52.102 -30.813 -22.665  1.00192.09           N  
ATOM     19  CA  LEU A   3      51.634 -29.975 -21.603  1.00192.09           C  
ATOM     20  CB  LEU A   3      51.162 -28.584 -22.063  1.00192.09           C  
ATOM     21  CG  LEU A   3      52.301 -27.627 -22.452  1.00192.09           C  
ATOM     22  CD1 LEU A   3      51.760 -26.260 -22.901  1.00192.09           C  
ATOM     23  CD2 LEU A   3      53.296 -27.480 -21.295  1.00192.09           C  
ATOM     24  C   LEU A   3      50.442 -30.606 -20.965  1.00192.09           C  
ATOM     25  O   LEU A   3      49.609 -31.216 -21.635  1.00192.09           O  
ATOM     26  N   SER A   4      50.339 -30.460 -19.629  1.00 47.63           N  
ATOM     27  CA  SER A   4      49.225 -30.985 -18.901  1.00 47.63           C  
ATOM     28  CB  SER A   4      49.627 -32.054 -17.870  1.00 47.63           C  
ATOM     29  OG  SER A   4      48.481 -32.528 -17.178  1.00 47.63           O  
ATOM     30  C   SER A   4      48.615 -29.854 -18.137  1.00 47.63           C  
ATOM     31  O   SER A   4      49.299 -29.159 -17.389  1.00 47.63           O  
ATOM     32  N   ILE A   5      47.291 -29.659 -18.296  1.00113.21           N  
ATOM     33  CA  ILE A   5      46.603 -28.579 -17.643  1.00113.21           C  
ATOM     34  CB  ILE A   5      45.667 -27.852 -18.569  1.00113.21           C  
ATOM     35  CG1 ILE A   5      46.411 -27.298 -19.796  1.00113.21           C  
ATOM     36  CG2 ILE A   5      44.929 -26.777 -17.754  1.00113.21           C  
ATOM     37  CD1 ILE A   5      47.463 -26.243 -19.463  1.00113.21           C  
ATOM     38  C   ILE A   5      45.728 -29.190 -16.596  1.00113.21           C  
ATOM     39  O   ILE A   5      44.841 -29.984 -16.902  1.00113.21           O  
ATOM     40  N   ILE A   6      45.937 -28.827 -15.318  1.00143.62           N  
ATOM     41  CA  ILE A   6      45.114 -29.381 -14.284  1.00143.62           C  
ATOM     42  CB  ILE A   6      45.907 -29.976 -13.159  1.00143.62           C  
ATOM     43  CG1 ILE A   6      46.921 -28.956 -12.643  1.00143.62           C  
ATOM     44  CG2 ILE A   6      46.518 -31.304 -13.624  1.00143.62           C  
ATOM     45  CD1 ILE A   6      47.753 -29.503 -11.493  1.00143.62           C  
ATOM     46  C   ILE A   6      44.188 -28.320 -13.784  1.00143.62           C  
ATOM     47  O   ILE A   6      44.609 -27.237 -13.383  1.00143.62           O  
ATOM     48  N   LEU A   7      42.873 -28.611 -13.840  1.00175.06           N  
ATOM     49  CA  LEU A   7      41.884 -27.653 -13.431  1.00175.06           C  
ATOM     50  CB  LEU A   7      41.196 -26.949 -14.616  1.00175.06           C  
ATOM     51  CG  LEU A   7      40.562 -27.892 -15.658  1.00175.06           C  
ATOM     52  CD1 LEU A   7      39.325 -28.626 -15.115  1.00175.06           C  
ATOM     53  CD2 LEU A   7      40.278 -27.141 -16.967  1.00175.06           C  
ATOM     54  C   LEU A   7      40.841 -28.340 -12.606  1.00175.06           C  
ATOM     55  O   LEU A   7      40.855 -29.561 -12.455  1.00175.06           O  
ATOM     56  N   GLY A   8      39.815 -27.582 -12.160  1.00184.47           N  
ATOM     57  CA  GLY A   8      38.908 -28.130 -11.195  1.00184.47           C  
ATOM     58  C   GLY A   8      37.845 -27.125 -10.857  1.00184.47           C  
ATOM     59  O   GLY A   8      36.949 -27.422 -10.069  1.00184.47           O  
ATOM     60  N   THR A   9      37.910 -25.897 -11.409  1.00153.37           N  
ATOM     61  CA  THR A   9      36.841 -24.968 -11.149  1.00153.37           C  
ATOM     62  CB  THR A   9      37.157 -23.978 -10.070  1.00153.37           C  
ATOM     63  OG1 THR A   9      35.992 -23.262  -9.705  1.00153.37           O  
ATOM     64  CG2 THR A   9      38.213 -23.004 -10.591  1.00153.37           C  
ATOM     65  C   THR A   9      36.528 -24.209 -12.411  1.00153.37           C  
ATOM     66  O   THR A   9      37.326 -24.177 -13.347  1.00153.37           O  
ATOM     67  N   ARG A  10      35.316 -23.615 -12.481  1.00123.28           N  
ATOM     68  CA  ARG A  10      34.882 -22.870 -13.636  1.00123.28           C  
ATOM     69  CB  ARG A  10      33.373 -22.591 -13.664  1.00123.28           C  
ATOM     70  CG  ARG A  10      32.598 -23.872 -13.969  1.00123.28           C  
ATOM     71  CD  ARG A  10      31.130 -23.665 -14.336  1.00123.28           C  
ATOM     72  NE  ARG A  10      30.616 -24.991 -14.778  1.00123.28           N  
ATOM     73  CZ  ARG A  10      30.167 -25.882 -13.849  1.00123.28           C  
ATOM     74  NH1 ARG A  10      30.130 -25.522 -12.534  1.00123.28           N1+
ATOM     75  NH2 ARG A  10      29.765 -27.130 -14.229  1.00123.28           N  
ATOM     76  C   ARG A  10      35.627 -21.586 -13.798  1.00123.28           C  
ATOM     77  O   ARG A  10      35.942 -21.216 -14.928  1.00123.28           O  
ATOM     78  N   PRO A  11      35.922 -20.864 -12.759  1.00 72.76           N  
ATOM     79  CA  PRO A  11      36.644 -19.646 -12.982  1.00 72.76           C  
ATOM     80  CD  PRO A  11      35.060 -20.782 -11.592  1.00 72.76           C  
ATOM     81  CB  PRO A  11      36.651 -18.930 -11.636  1.00 72.76           C  
ATOM     82  CG  PRO A  11      35.326 -19.388 -10.993  1.00 72.76           C  
ATOM     83  C   PRO A  11      37.982 -20.015 -13.542  1.00 72.76           C  
ATOM     84  O   PRO A  11      38.555 -19.225 -14.292  1.00 72.76           O  
ATOM     85  N   GLU A  12      38.493 -21.209 -13.178  1.00 71.49           N  
ATOM     86  CA  GLU A  12      39.743 -21.689 -13.692  1.00 71.49           C  
ATOM     87  CB  GLU A  12      40.243 -22.981 -13.009  1.00 71.49           C  
ATOM     88  CG  GLU A  12      40.933 -22.742 -11.661  1.00 71.49           C  
ATOM     89  CD  GLU A  12      41.155 -24.087 -10.972  1.00 71.49           C  
ATOM     90  OE1 GLU A  12      41.278 -25.113 -11.690  1.00 71.49           O  
ATOM     91  OE2 GLU A  12      41.208 -24.101  -9.713  1.00 71.49           O1-
ATOM     92  C   GLU A  12      39.597 -21.973 -15.155  1.00 71.49           C  
ATOM     93  O   GLU A  12      40.455 -21.606 -15.955  1.00 71.49           O  
ATOM     94  N   ILE A  13      38.477 -22.608 -15.553  1.00 49.68           N  
ATOM     95  CA  ILE A  13      38.305 -22.977 -16.929  1.00 49.68           C  
ATOM     96  CB  ILE A  13      37.038 -23.739 -17.184  1.00 49.68           C  
ATOM     97  CG1 ILE A  13      37.058 -25.066 -16.407  1.00 49.68           C  
ATOM     98  CG2 ILE A  13      36.888 -23.921 -18.704  1.00 49.68           C  
ATOM     99  CD1 ILE A  13      35.715 -25.791 -16.402  1.00 49.68           C  
ATOM    100  C   ILE A  13      38.288 -21.739 -17.775  1.00 49.68           C  
ATOM    101  O   ILE A  13      38.946 -21.695 -18.813  1.00 49.68           O  
ATOM    102  N   ILE A  14      37.557 -20.686 -17.352  1.00104.84           N  
ATOM    103  CA  ILE A  14      37.498 -19.507 -18.175  1.00104.84           C  
ATOM    104  CB  ILE A  14      36.594 -18.413 -17.668  1.00104.84           C  
ATOM    105  CG1 ILE A  14      35.105 -18.774 -17.828  1.00104.84           C  
ATOM    106  CG2 ILE A  14      36.967 -17.125 -18.418  1.00104.84           C  
ATOM    107  CD1 ILE A  14      34.583 -19.837 -16.870  1.00104.84           C  
ATOM    108  C   ILE A  14      38.862 -18.901 -18.325  1.00104.84           C  
ATOM    109  O   ILE A  14      39.286 -18.591 -19.435  1.00104.84           O  
ATOM    110  N   LYS A  15      39.612 -18.756 -17.222  1.00140.54           N  
ATOM    111  CA  LYS A  15      40.887 -18.091 -17.257  1.00140.54           C  
ATOM    112  CB  LYS A  15      41.568 -18.097 -15.878  1.00140.54           C  
ATOM    113  CG  LYS A  15      40.803 -17.368 -14.773  1.00140.54           C  
ATOM    114  CD  LYS A  15      40.679 -15.862 -14.992  1.00140.54           C  
ATOM    115  CE  LYS A  15      40.129 -15.119 -13.774  1.00140.54           C  
ATOM    116  NZ  LYS A  15      41.217 -14.873 -12.803  1.00140.54           N1+
ATOM    117  C   LYS A  15      41.814 -18.848 -18.171  1.00140.54           C  
ATOM    118  O   LYS A  15      42.690 -18.266 -18.805  1.00140.54           O  
ATOM    119  N   LEU A  16      41.695 -20.185 -18.164  1.00 80.75           N  
ATOM    120  CA  LEU A  16      42.485 -21.115 -18.928  1.00 80.75           C  
ATOM    121  CB  LEU A  16      42.392 -22.549 -18.382  1.00 80.75           C  
ATOM    122  CG  LEU A  16      43.069 -22.699 -17.008  1.00 80.75           C  
ATOM    123  CD1 LEU A  16      42.967 -24.137 -16.478  1.00 80.75           C  
ATOM    124  CD2 LEU A  16      44.517 -22.186 -17.063  1.00 80.75           C  
ATOM    125  C   LEU A  16      42.129 -21.163 -20.385  1.00 80.75           C  
ATOM    126  O   LEU A  16      42.974 -21.486 -21.220  1.00 80.75           O  
ATOM    127  N   SER A  17      40.862 -20.875 -20.735  1.00 63.71           N  
ATOM    128  CA  SER A  17      40.426 -21.086 -22.087  1.00 63.71           C  
ATOM    129  CB  SER A  17      38.932 -20.759 -22.325  1.00 63.71           C  
ATOM    130  OG  SER A  17      38.630 -19.409 -22.010  1.00 63.71           O  
ATOM    131  C   SER A  17      41.277 -20.342 -23.071  1.00 63.71           C  
ATOM    132  O   SER A  17      41.451 -20.840 -24.183  1.00 63.71           O  
ATOM    133  N   PRO A  18      41.825 -19.196 -22.785  1.00140.88           N  
ATOM    134  CA  PRO A  18      42.655 -18.571 -23.779  1.00140.88           C  
ATOM    135  CD  PRO A  18      41.226 -18.228 -21.882  1.00140.88           C  
ATOM    136  CB  PRO A  18      42.905 -17.153 -23.274  1.00140.88           C  
ATOM    137  CG  PRO A  18      41.669 -16.854 -22.407  1.00140.88           C  
ATOM    138  C   PRO A  18      43.899 -19.366 -24.011  1.00140.88           C  
ATOM    139  O   PRO A  18      44.457 -19.306 -25.107  1.00140.88           O  
ATOM    140  N   ILE A  19      44.375 -20.076 -22.975  1.00 54.36           N  
ATOM    141  CA  ILE A  19      45.547 -20.884 -23.113  1.00 54.36           C  
ATOM    142  CB  ILE A  19      46.043 -21.409 -21.800  1.00 54.36           C  
ATOM    143  CG1 ILE A  19      46.369 -20.237 -20.864  1.00 54.36           C  
ATOM    144  CG2 ILE A  19      47.257 -22.310 -22.075  1.00 54.36           C  
ATOM    145  CD1 ILE A  19      46.686 -20.662 -19.433  1.00 54.36           C  
ATOM    146  C   ILE A  19      45.208 -22.044 -23.993  1.00 54.36           C  
ATOM    147  O   ILE A  19      45.985 -22.434 -24.863  1.00 54.36           O  
ATOM    148  N   ILE A  20      44.018 -22.627 -23.769  1.00 92.68           N  
ATOM    149  CA  ILE A  20      43.581 -23.787 -24.485  1.00 92.68           C  
ATOM    150  CB  ILE A  20      42.257 -24.294 -23.987  1.00 92.68           C  
ATOM    151  CG1 ILE A  20      42.362 -24.727 -22.513  1.00 92.68           C  
ATOM    152  CG2 ILE A  20      41.800 -25.421 -24.927  1.00 92.68           C  
ATOM    153  CD1 ILE A  20      43.351 -25.867 -22.274  1.00 92.68           C  
ATOM    154  C   ILE A  20      43.420 -23.458 -25.933  1.00 92.68           C  
ATOM    155  O   ILE A  20      43.825 -24.226 -26.801  1.00 92.68           O  
ATOM    156  N   ARG A  21      42.812 -22.302 -26.234  1.00 89.55           N  
ATOM    157  CA  ARG A  21      42.553 -21.940 -27.594  1.00 89.55           C  
ATOM    158  CB  ARG A  21      41.626 -20.722 -27.700  1.00 89.55           C  
ATOM    159  CG  ARG A  21      40.230 -21.071 -27.174  1.00 89.55           C  
ATOM    160  CD  ARG A  21      39.212 -19.931 -27.235  1.00 89.55           C  
ATOM    161  NE  ARG A  21      37.923 -20.446 -26.688  1.00 89.55           N  
ATOM    162  CZ  ARG A  21      37.174 -19.668 -25.850  1.00 89.55           C  
ATOM    163  NH1 ARG A  21      37.613 -18.424 -25.500  1.00 89.55           N1+
ATOM    164  NH2 ARG A  21      35.992 -20.140 -25.355  1.00 89.55           N  
ATOM    165  C   ARG A  21      43.831 -21.710 -28.335  1.00 89.55           C  
ATOM    166  O   ARG A  21      43.943 -22.062 -29.507  1.00 89.55           O  
ATOM    167  N   ALA A  22      44.832 -21.104 -27.675  1.00 30.62           N  
ATOM    168  CA  ALA A  22      46.091 -20.856 -28.314  1.00 30.62           C  
ATOM    169  CB  ALA A  22      47.071 -20.083 -27.419  1.00 30.62           C  
ATOM    170  C   ALA A  22      46.721 -22.174 -28.646  1.00 30.62           C  
ATOM    171  O   ALA A  22      47.290 -22.352 -29.721  1.00 30.62           O  
ATOM    172  N   LEU A  23      46.594 -23.150 -27.729  1.00 68.33           N  
ATOM    173  CA  LEU A  23      47.234 -24.431 -27.853  1.00 68.33           C  
ATOM    174  CB  LEU A  23      47.045 -25.325 -26.615  1.00 68.33           C  
ATOM    175  CG  LEU A  23      47.817 -24.803 -25.385  1.00 68.33           C  
ATOM    176  CD1 LEU A  23      47.627 -25.711 -24.158  1.00 68.33           C  
ATOM    177  CD2 LEU A  23      49.299 -24.571 -25.725  1.00 68.33           C  
ATOM    178  C   LEU A  23      46.755 -25.156 -29.076  1.00 68.33           C  
ATOM    179  O   LEU A  23      47.517 -25.896 -29.696  1.00 68.33           O  
ATOM    180  N   GLU A  24      45.477 -24.974 -29.455  1.00 54.60           N  
ATOM    181  CA  GLU A  24      44.942 -25.633 -30.616  1.00 54.60           C  
ATOM    182  CB  GLU A  24      43.440 -25.363 -30.807  1.00 54.60           C  
ATOM    183  CG  GLU A  24      42.594 -26.006 -29.703  1.00 54.60           C  
ATOM    184  CD  GLU A  24      41.132 -25.689 -29.971  1.00 54.60           C  
ATOM    185  OE1 GLU A  24      40.866 -24.885 -30.904  1.00 54.60           O  
ATOM    186  OE2 GLU A  24      40.261 -26.250 -29.253  1.00 54.60           O1-
ATOM    187  C   GLU A  24      45.691 -25.150 -31.821  1.00 54.60           C  
ATOM    188  O   GLU A  24      45.805 -25.849 -32.826  1.00 54.60           O  
ATOM    189  N   LYS A  25      46.165 -23.897 -31.751  1.00 94.51           N  
ATOM    190  CA  LYS A  25      46.932 -23.195 -32.739  1.00 94.51           C  
ATOM    191  CB  LYS A  25      46.912 -21.676 -32.517  1.00 94.51           C  
ATOM    192  CG  LYS A  25      45.510 -21.110 -32.752  1.00 94.51           C  
ATOM    193  CD  LYS A  25      45.316 -19.661 -32.312  1.00 94.51           C  
ATOM    194  CE  LYS A  25      43.929 -19.111 -32.652  1.00 94.51           C  
ATOM    195  NZ  LYS A  25      43.854 -17.677 -32.300  1.00 94.51           N1+
ATOM    196  C   LYS A  25      48.356 -23.679 -32.817  1.00 94.51           C  
ATOM    197  O   LYS A  25      49.083 -23.242 -33.701  1.00 94.51           O  
ATOM    198  N   THR A  26      48.850 -24.490 -31.858  1.00 60.80           N  
ATOM    199  CA  THR A  26      50.232 -24.902 -31.917  1.00 60.80           C  
ATOM    200  CB  THR A  26      51.011 -24.499 -30.702  1.00 60.80           C  
ATOM    201  OG1 THR A  26      50.430 -25.074 -29.542  1.00 60.80           O  
ATOM    202  CG2 THR A  26      51.008 -22.964 -30.599  1.00 60.80           C  
ATOM    203  C   THR A  26      50.343 -26.398 -32.038  1.00 60.80           C  
ATOM    204  O   THR A  26      49.361 -27.128 -31.918  1.00 60.80           O  
ATOM    205  N   ASN A  27      51.573 -26.874 -32.340  1.00 59.84           N  
ATOM    206  CA  ASN A  27      51.908 -28.262 -32.521  1.00 59.84           C  
ATOM    207  CB  ASN A  27      53.277 -28.480 -33.191  1.00 59.84           C  
ATOM    208  CG  ASN A  27      54.378 -27.976 -32.270  1.00 59.84           C  
ATOM    209  OD1 ASN A  27      54.343 -26.842 -31.796  1.00 59.84           O  
ATOM    210  ND2 ASN A  27      55.387 -28.850 -32.005  1.00 59.84           N  
ATOM    211  C   ASN A  27      51.911 -29.004 -31.213  1.00 59.84           C  
ATOM    212  O   ASN A  27      51.680 -30.211 -31.190  1.00 59.84           O  
ATOM    213  N   ILE A  28      52.203 -28.300 -30.099  1.00 82.21           N  
ATOM    214  CA  ILE A  28      52.345 -28.876 -28.787  1.00 82.21           C  
ATOM    215  CB  ILE A  28      52.334 -27.848 -27.688  1.00 82.21           C  
ATOM    216  CG1 ILE A  28      53.518 -26.878 -27.854  1.00 82.21           C  
ATOM    217  CG2 ILE A  28      52.328 -28.585 -26.338  1.00 82.21           C  
ATOM    218  CD1 ILE A  28      53.443 -25.645 -26.951  1.00 82.21           C  
ATOM    219  C   ILE A  28      51.258 -29.870 -28.501  1.00 82.21           C  
ATOM    220  O   ILE A  28      50.091 -29.654 -28.823  1.00 82.21           O  
ATOM    221  N   ASP A  29      51.648 -31.019 -27.897  1.00 50.66           N  
ATOM    222  CA  ASP A  29      50.726 -32.061 -27.534  1.00 50.66           C  
ATOM    223  CB  ASP A  29      51.358 -33.465 -27.585  1.00 50.66           C  
ATOM    224  CG  ASP A  29      50.256 -34.514 -27.552  1.00 50.66           C  
ATOM    225  OD1 ASP A  29      49.060 -34.120 -27.522  1.00 50.66           O  
ATOM    226  OD2 ASP A  29      50.596 -35.727 -27.561  1.00 50.66           O1-
ATOM    227  C   ASP A  29      50.322 -31.780 -26.117  1.00 50.66           C  
ATOM    228  O   ASP A  29      51.169 -31.690 -25.231  1.00 50.66           O  
ATOM    229  N   TRP A  30      49.006 -31.618 -25.863  1.00 74.05           N  
ATOM    230  CA  TRP A  30      48.587 -31.240 -24.544  1.00 74.05           C  
ATOM    231  CB  TRP A  30      48.363 -29.724 -24.421  1.00 74.05           C  
ATOM    232  CG  TRP A  30      47.380 -29.210 -25.443  1.00 74.05           C  
ATOM    233  CD2 TRP A  30      45.958 -29.173 -25.252  1.00 74.05           C  
ATOM    234  CD1 TRP A  30      47.614 -28.727 -26.698  1.00 74.05           C  
ATOM    235  NE1 TRP A  30      46.425 -28.403 -27.307  1.00 74.05           N  
ATOM    236  CE2 TRP A  30      45.398 -28.672 -26.427  1.00 74.05           C  
ATOM    237  CE3 TRP A  30      45.183 -29.532 -24.187  1.00 74.05           C  
ATOM    238  CZ2 TRP A  30      44.046 -28.521 -26.555  1.00 74.05           C  
ATOM    239  CZ3 TRP A  30      43.821 -29.377 -24.320  1.00 74.05           C  
ATOM    240  CH2 TRP A  30      43.262 -28.882 -25.481  1.00 74.05           C  
ATOM    241  C   TRP A  30      47.300 -31.926 -24.194  1.00 74.05           C  
ATOM    242  O   TRP A  30      46.623 -32.492 -25.052  1.00 74.05           O  
ATOM    243  N   HIS A  31      46.948 -31.904 -22.889  1.00 49.26           N  
ATOM    244  CA  HIS A  31      45.741 -32.529 -22.425  1.00 49.26           C  
ATOM    245  ND1 HIS A  31      48.299 -34.282 -21.204  1.00 49.26           N  
ATOM    246  CG  HIS A  31      46.940 -34.237 -20.985  1.00 49.26           C  
ATOM    247  CB  HIS A  31      45.922 -34.016 -22.064  1.00 49.26           C  
ATOM    248  NE2 HIS A  31      47.999 -34.578 -19.021  1.00 49.26           N  
ATOM    249  CD2 HIS A  31      46.774 -34.420 -19.646  1.00 49.26           C  
ATOM    250  CE1 HIS A  31      48.883 -34.489 -19.998  1.00 49.26           C  
ATOM    251  C   HIS A  31      45.291 -31.817 -21.183  1.00 49.26           C  
ATOM    252  O   HIS A  31      46.012 -30.986 -20.634  1.00 49.26           O  
ATOM    253  N   ILE A  32      44.060 -32.121 -20.715  1.00 50.45           N  
ATOM    254  CA  ILE A  32      43.543 -31.471 -19.543  1.00 50.45           C  
ATOM    255  CB  ILE A  32      42.326 -30.633 -19.806  1.00 50.45           C  
ATOM    256  CG1 ILE A  32      42.664 -29.468 -20.749  1.00 50.45           C  
ATOM    257  CG2 ILE A  32      41.754 -30.183 -18.452  1.00 50.45           C  
ATOM    258  CD1 ILE A  32      41.428 -28.742 -21.278  1.00 50.45           C  
ATOM    259  C   ILE A  32      43.137 -32.500 -18.537  1.00 50.45           C  
ATOM    260  O   ILE A  32      42.571 -33.541 -18.874  1.00 50.45           O  
ATOM    261  N   ILE A  33      43.444 -32.221 -17.254  1.00 56.67           N  
ATOM    262  CA  ILE A  33      43.047 -33.079 -16.176  1.00 56.67           C  
ATOM    263  CB  ILE A  33      44.148 -33.347 -15.190  1.00 56.67           C  
ATOM    264  CG1 ILE A  33      45.342 -34.036 -15.870  1.00 56.67           C  
ATOM    265  CG2 ILE A  33      43.552 -34.155 -14.024  1.00 56.67           C  
ATOM    266  CD1 ILE A  33      46.601 -34.050 -15.005  1.00 56.67           C  
ATOM    267  C   ILE A  33      42.001 -32.313 -15.425  1.00 56.67           C  
ATOM    268  O   ILE A  33      42.291 -31.288 -14.810  1.00 56.67           O  
ATOM    269  N   HIS A  34      40.749 -32.805 -15.472  1.00 71.63           N  
ATOM    270  CA  HIS A  34      39.628 -32.189 -14.825  1.00 71.63           C  
ATOM    271  ND1 HIS A  34      35.806 -32.125 -15.380  1.00 71.63           N  
ATOM    272  CG  HIS A  34      37.089 -31.847 -14.959  1.00 71.63           C  
ATOM    273  CB  HIS A  34      38.316 -32.432 -15.595  1.00 71.63           C  
ATOM    274  NE2 HIS A  34      35.622 -30.716 -13.670  1.00 71.63           N  
ATOM    275  CD2 HIS A  34      36.956 -30.983 -13.916  1.00 71.63           C  
ATOM    276  CE1 HIS A  34      34.969 -31.424 -14.575  1.00 71.63           C  
ATOM    277  C   HIS A  34      39.473 -32.874 -13.513  1.00 71.63           C  
ATOM    278  O   HIS A  34      39.643 -34.088 -13.414  1.00 71.63           O  
ATOM    279  N   THR A  35      39.145 -32.108 -12.459  1.00146.19           N  
ATOM    280  CA  THR A  35      39.054 -32.734 -11.177  1.00146.19           C  
ATOM    281  CB  THR A  35      40.354 -32.610 -10.431  1.00146.19           C  
ATOM    282  OG1 THR A  35      40.340 -33.337  -9.214  1.00146.19           O  
ATOM    283  CG2 THR A  35      40.610 -31.124 -10.173  1.00146.19           C  
ATOM    284  C   THR A  35      37.974 -32.074 -10.380  1.00146.19           C  
ATOM    285  O   THR A  35      37.278 -31.180 -10.867  1.00146.19           O  
ATOM    286  N   ASN A  36      37.802 -32.558  -9.132  1.00230.95           N  
ATOM    287  CA  ASN A  36      36.858 -32.054  -8.173  1.00230.95           C  
ATOM    288  CB  ASN A  36      35.933 -33.164  -7.618  1.00230.95           C  
ATOM    289  CG  ASN A  36      34.931 -32.635  -6.589  1.00230.95           C  
ATOM    290  OD1 ASN A  36      35.176 -31.651  -5.891  1.00230.95           O  
ATOM    291  ND2 ASN A  36      33.769 -33.330  -6.468  1.00230.95           N  
ATOM    292  C   ASN A  36      37.670 -31.549  -7.024  1.00230.95           C  
ATOM    293  O   ASN A  36      38.625 -32.190  -6.592  1.00230.95           O  
ATOM    294  N   GLN A  37      37.357 -30.352  -6.501  1.00351.71           N  
ATOM    295  CA  GLN A  37      38.139 -30.001  -5.361  1.00351.71           C  
ATOM    296  CB  GLN A  37      39.609 -29.766  -5.709  1.00351.71           C  
ATOM    297  CG  GLN A  37      40.522 -29.751  -4.493  1.00351.71           C  
ATOM    298  CD  GLN A  37      40.659 -31.171  -3.953  1.00351.71           C  
ATOM    299  OE1 GLN A  37      40.285 -32.144  -4.606  1.00351.71           O  
ATOM    300  NE2 GLN A  37      41.218 -31.290  -2.720  1.00351.71           N  
ATOM    301  C   GLN A  37      37.575 -28.762  -4.750  1.00351.71           C  
ATOM    302  O   GLN A  37      36.937 -27.959  -5.429  1.00351.71           O  
ATOM    303  N   HIS A  38      37.792 -28.578  -3.432  1.00254.95           N  
ATOM    304  CA  HIS A  38      37.250 -27.418  -2.795  1.00254.95           C  
ATOM    305  ND1 HIS A  38      37.994 -23.675  -2.770  1.00254.95           N  
ATOM    306  CG  HIS A  38      37.397 -24.906  -2.607  1.00254.95           C  
ATOM    307  CB  HIS A  38      37.674 -26.101  -3.466  1.00254.95           C  
ATOM    308  NE2 HIS A  38      36.615 -23.491  -1.034  1.00254.95           N  
ATOM    309  CD2 HIS A  38      36.558 -24.775  -1.544  1.00254.95           C  
ATOM    310  CE1 HIS A  38      37.490 -22.866  -1.803  1.00254.95           C  
ATOM    311  C   HIS A  38      35.777 -27.585  -2.904  1.00254.95           C  
ATOM    312  O   HIS A  38      35.245 -28.611  -2.482  1.00254.95           O  
ATOM    313  N   TYR A  39      35.082 -26.569  -3.452  1.00222.37           N  
ATOM    314  CA  TYR A  39      33.677 -26.715  -3.696  1.00222.37           C  
ATOM    315  CB  TYR A  39      33.039 -25.557  -4.482  1.00222.37           C  
ATOM    316  CG  TYR A  39      32.854 -24.409  -3.548  1.00222.37           C  
ATOM    317  CD1 TYR A  39      33.895 -23.568  -3.229  1.00222.37           C  
ATOM    318  CD2 TYR A  39      31.619 -24.181  -2.989  1.00222.37           C  
ATOM    319  CE1 TYR A  39      33.701 -22.512  -2.368  1.00222.37           C  
ATOM    320  CE2 TYR A  39      31.418 -23.127  -2.128  1.00222.37           C  
ATOM    321  CZ  TYR A  39      32.462 -22.292  -1.815  1.00222.37           C  
ATOM    322  OH  TYR A  39      32.257 -21.210  -0.932  1.00222.37           O  
ATOM    323  C   TYR A  39      33.530 -27.956  -4.503  1.00222.37           C  
ATOM    324  O   TYR A  39      34.429 -28.299  -5.269  1.00222.37           O  
ATOM    325  N   SER A  40      32.422 -28.697  -4.297  1.00183.14           N  
ATOM    326  CA  SER A  40      32.259 -29.927  -5.010  1.00183.14           C  
ATOM    327  CB  SER A  40      30.913 -30.629  -4.763  1.00183.14           C  
ATOM    328  OG  SER A  40      30.846 -31.089  -3.421  1.00183.14           O  
ATOM    329  C   SER A  40      32.363 -29.617  -6.459  1.00183.14           C  
ATOM    330  O   SER A  40      31.674 -28.743  -6.984  1.00183.14           O  
ATOM    331  N   GLU A  41      33.270 -30.349  -7.124  1.00225.69           N  
ATOM    332  CA  GLU A  41      33.563 -30.145  -8.502  1.00225.69           C  
ATOM    333  CB  GLU A  41      34.897 -29.425  -8.755  1.00225.69           C  
ATOM    334  CG  GLU A  41      34.852 -27.942  -8.374  1.00225.69           C  
ATOM    335  CD  GLU A  41      33.895 -27.245  -9.332  1.00225.69           C  
ATOM    336  OE1 GLU A  41      33.301 -27.952 -10.190  1.00225.69           O  
ATOM    337  OE2 GLU A  41      33.744 -25.999  -9.223  1.00225.69           O1-
ATOM    338  C   GLU A  41      33.602 -31.487  -9.143  1.00225.69           C  
ATOM    339  O   GLU A  41      32.837 -32.375  -8.770  1.00225.69           O  
ATOM    340  N   ASN A  42      34.517 -31.662 -10.121  1.00292.61           N  
ATOM    341  CA  ASN A  42      34.498 -32.823 -10.932  1.00292.61           C  
ATOM    342  CB  ASN A  42      35.087 -34.094 -10.307  1.00292.61           C  
ATOM    343  CG  ASN A  42      35.233 -35.060 -11.476  1.00292.61           C  
ATOM    344  OD1 ASN A  42      36.228 -35.022 -12.197  1.00292.61           O  
ATOM    345  ND2 ASN A  42      34.211 -35.931 -11.687  1.00292.61           N  
ATOM    346  C   ASN A  42      33.063 -33.125 -11.380  1.00292.61           C  
ATOM    347  O   ASN A  42      32.500 -34.043 -10.782  1.00292.61           O  
ATOM    348  N   MET A  43      32.425 -32.302 -12.308  1.00172.45           N  
ATOM    349  CA  MET A  43      31.144 -32.492 -13.021  1.00172.45           C  
ATOM    350  CB  MET A  43      29.924 -32.520 -12.083  1.00172.45           C  
ATOM    351  CG  MET A  43      28.591 -32.748 -12.808  1.00172.45           C  
ATOM    352  SD  MET A  43      27.129 -32.746 -11.726  1.00172.45           S  
ATOM    353  CE  MET A  43      27.458 -34.376 -10.999  1.00172.45           C  
ATOM    354  C   MET A  43      30.939 -31.307 -13.960  1.00172.45           C  
ATOM    355  O   MET A  43      29.981 -30.577 -13.745  1.00172.45           O  
ATOM    356  N   ASP A  44      31.847 -31.058 -14.959  1.00158.59           N  
ATOM    357  CA  ASP A  44      31.913 -29.988 -15.964  1.00158.59           C  
ATOM    358  CB  ASP A  44      33.314 -29.357 -16.051  1.00158.59           C  
ATOM    359  CG  ASP A  44      33.454 -28.438 -14.844  1.00158.59           C  
ATOM    360  OD1 ASP A  44      32.508 -28.418 -14.014  1.00158.59           O  
ATOM    361  OD2 ASP A  44      34.493 -27.736 -14.738  1.00158.59           O1-
ATOM    362  C   ASP A  44      31.406 -30.058 -17.406  1.00158.59           C  
ATOM    363  O   ASP A  44      31.399 -29.008 -18.050  1.00158.59           O  
ATOM    364  N   LYS A  45      31.008 -31.200 -18.005  1.00166.05           N  
ATOM    365  CA  LYS A  45      30.927 -31.289 -19.462  1.00166.05           C  
ATOM    366  CB  LYS A  45      30.362 -32.644 -19.945  1.00166.05           C  
ATOM    367  CG  LYS A  45      30.527 -32.934 -21.447  1.00166.05           C  
ATOM    368  CD  LYS A  45      29.661 -32.078 -22.374  1.00166.05           C  
ATOM    369  CE  LYS A  45      29.884 -32.351 -23.861  1.00166.05           C  
ATOM    370  NZ  LYS A  45      29.225 -33.615 -24.250  1.00166.05           N1+
ATOM    371  C   LYS A  45      30.157 -30.197 -20.172  1.00166.05           C  
ATOM    372  O   LYS A  45      30.662 -29.648 -21.153  1.00166.05           O  
ATOM    373  N   ILE A  46      28.956 -29.810 -19.714  1.00 50.37           N  
ATOM    374  CA  ILE A  46      28.161 -28.871 -20.468  1.00 50.37           C  
ATOM    375  CB  ILE A  46      26.857 -28.541 -19.802  1.00 50.37           C  
ATOM    376  CG1 ILE A  46      25.979 -29.794 -19.677  1.00 50.37           C  
ATOM    377  CG2 ILE A  46      26.196 -27.402 -20.598  1.00 50.37           C  
ATOM    378  CD1 ILE A  46      24.762 -29.595 -18.775  1.00 50.37           C  
ATOM    379  C   ILE A  46      28.892 -27.574 -20.636  1.00 50.37           C  
ATOM    380  O   ILE A  46      28.846 -26.955 -21.699  1.00 50.37           O  
ATOM    381  N   PHE A  47      29.578 -27.129 -19.576  1.00 74.68           N  
ATOM    382  CA  PHE A  47      30.252 -25.863 -19.524  1.00 74.68           C  
ATOM    383  CB  PHE A  47      30.902 -25.662 -18.144  1.00 74.68           C  
ATOM    384  CG  PHE A  47      31.340 -24.248 -18.001  1.00 74.68           C  
ATOM    385  CD1 PHE A  47      30.427 -23.276 -17.667  1.00 74.68           C  
ATOM    386  CD2 PHE A  47      32.659 -23.897 -18.177  1.00 74.68           C  
ATOM    387  CE1 PHE A  47      30.819 -21.966 -17.525  1.00 74.68           C  
ATOM    388  CE2 PHE A  47      33.057 -22.590 -18.036  1.00 74.68           C  
ATOM    389  CZ  PHE A  47      32.137 -21.621 -17.710  1.00 74.68           C  
ATOM    390  C   PHE A  47      31.330 -25.815 -20.567  1.00 74.68           C  
ATOM    391  O   PHE A  47      31.465 -24.825 -21.284  1.00 74.68           O  
ATOM    392  N   PHE A  48      32.114 -26.899 -20.704  1.00 70.63           N  
ATOM    393  CA  PHE A  48      33.190 -26.919 -21.653  1.00 70.63           C  
ATOM    394  CB  PHE A  48      33.976 -28.244 -21.677  1.00 70.63           C  
ATOM    395  CG  PHE A  48      34.870 -28.294 -20.485  1.00 70.63           C  
ATOM    396  CD1 PHE A  48      36.111 -27.701 -20.528  1.00 70.63           C  
ATOM    397  CD2 PHE A  48      34.483 -28.934 -19.331  1.00 70.63           C  
ATOM    398  CE1 PHE A  48      36.948 -27.741 -19.439  1.00 70.63           C  
ATOM    399  CE2 PHE A  48      35.315 -28.977 -18.237  1.00 70.63           C  
ATOM    400  CZ  PHE A  48      36.553 -28.381 -18.289  1.00 70.63           C  
ATOM    401  C   PHE A  48      32.612 -26.733 -23.007  1.00 70.63           C  
ATOM    402  O   PHE A  48      33.229 -26.117 -23.873  1.00 70.63           O  
ATOM    403  N   GLU A  49      31.422 -27.307 -23.233  1.00115.46           N  
ATOM    404  CA  GLU A  49      30.793 -27.270 -24.516  1.00115.46           C  
ATOM    405  CB  GLU A  49      29.546 -28.163 -24.544  1.00115.46           C  
ATOM    406  CG  GLU A  49      29.279 -28.777 -25.912  1.00115.46           C  
ATOM    407  CD  GLU A  49      30.207 -29.981 -26.038  1.00115.46           C  
ATOM    408  OE1 GLU A  49      31.352 -29.907 -25.516  1.00115.46           O  
ATOM    409  OE2 GLU A  49      29.781 -30.993 -26.657  1.00115.46           O1-
ATOM    410  C   GLU A  49      30.384 -25.865 -24.881  1.00115.46           C  
ATOM    411  O   GLU A  49      30.560 -25.445 -26.023  1.00115.46           O  
ATOM    412  N   GLU A  50      29.833 -25.085 -23.926  1.00 55.49           N  
ATOM    413  CA  GLU A  50      29.351 -23.762 -24.235  1.00 55.49           C  
ATOM    414  CB  GLU A  50      28.682 -23.078 -23.030  1.00 55.49           C  
ATOM    415  CG  GLU A  50      27.324 -23.682 -22.669  1.00 55.49           C  
ATOM    416  CD  GLU A  50      26.767 -22.927 -21.470  1.00 55.49           C  
ATOM    417  OE1 GLU A  50      27.300 -23.121 -20.346  1.00 55.49           O  
ATOM    418  OE2 GLU A  50      25.797 -22.147 -21.664  1.00 55.49           O1-
ATOM    419  C   GLU A  50      30.497 -22.906 -24.693  1.00 55.49           C  
ATOM    420  O   GLU A  50      30.355 -22.069 -25.583  1.00 55.49           O  
ATOM    421  N   LEU A  51      31.660 -23.097 -24.058  1.00115.74           N  
ATOM    422  CA  LEU A  51      32.906 -22.423 -24.307  1.00115.74           C  
ATOM    423  CB  LEU A  51      33.911 -22.524 -23.148  1.00115.74           C  
ATOM    424  CG  LEU A  51      33.442 -21.757 -21.893  1.00115.74           C  
ATOM    425  CD1 LEU A  51      34.554 -21.670 -20.838  1.00115.74           C  
ATOM    426  CD2 LEU A  51      32.862 -20.380 -22.258  1.00115.74           C  
ATOM    427  C   LEU A  51      33.551 -22.910 -25.572  1.00115.74           C  
ATOM    428  O   LEU A  51      34.616 -22.421 -25.948  1.00115.74           O  
ATOM    429  N   ASN A  52      32.990 -23.969 -26.190  1.00144.58           N  
ATOM    430  CA  ASN A  52      33.532 -24.577 -27.373  1.00144.58           C  
ATOM    431  CB  ASN A  52      33.418 -23.755 -28.688  1.00144.58           C  
ATOM    432  CG  ASN A  52      34.101 -22.392 -28.652  1.00144.58           C  
ATOM    433  OD1 ASN A  52      33.598 -21.444 -28.049  1.00144.58           O  
ATOM    434  ND2 ASN A  52      35.256 -22.275 -29.361  1.00144.58           N  
ATOM    435  C   ASN A  52      34.923 -25.036 -27.100  1.00144.58           C  
ATOM    436  O   ASN A  52      35.842 -24.843 -27.896  1.00144.58           O  
ATOM    437  N   LEU A  53      35.088 -25.687 -25.932  1.00 53.25           N  
ATOM    438  CA  LEU A  53      36.355 -26.223 -25.545  1.00 53.25           C  
ATOM    439  CB  LEU A  53      36.774 -25.823 -24.121  1.00 53.25           C  
ATOM    440  CG  LEU A  53      37.056 -24.317 -23.966  1.00 53.25           C  
ATOM    441  CD1 LEU A  53      37.460 -23.979 -22.522  1.00 53.25           C  
ATOM    442  CD2 LEU A  53      38.090 -23.835 -24.998  1.00 53.25           C  
ATOM    443  C   LEU A  53      36.255 -27.716 -25.576  1.00 53.25           C  
ATOM    444  O   LEU A  53      35.253 -28.307 -25.173  1.00 53.25           O  
ATOM    445  N   PRO A  54      37.297 -28.332 -26.068  1.00 67.76           N  
ATOM    446  CA  PRO A  54      37.363 -29.762 -26.178  1.00 67.76           C  
ATOM    447  CD  PRO A  54      38.609 -27.709 -26.139  1.00 67.76           C  
ATOM    448  CB  PRO A  54      38.754 -30.055 -26.735  1.00 67.76           C  
ATOM    449  CG  PRO A  54      39.600 -28.885 -26.199  1.00 67.76           C  
ATOM    450  C   PRO A  54      37.198 -30.351 -24.812  1.00 67.76           C  
ATOM    451  O   PRO A  54      37.628 -29.737 -23.836  1.00 67.76           O  
ATOM    452  N   ASN A  55      36.577 -31.542 -24.717  1.00 62.72           N  
ATOM    453  CA  ASN A  55      36.376 -32.149 -23.437  1.00 62.72           C  
ATOM    454  CB  ASN A  55      35.420 -33.354 -23.462  1.00 62.72           C  
ATOM    455  CG  ASN A  55      34.020 -32.825 -23.757  1.00 62.72           C  
ATOM    456  OD1 ASN A  55      33.182 -33.525 -24.324  1.00 62.72           O  
ATOM    457  ND2 ASN A  55      33.757 -31.549 -23.367  1.00 62.72           N  
ATOM    458  C   ASN A  55      37.699 -32.611 -22.916  1.00 62.72           C  
ATOM    459  O   ASN A  55      38.597 -32.968 -23.674  1.00 62.72           O  
ATOM    460  N   PRO A  56      37.840 -32.582 -21.619  1.00147.30           N  
ATOM    461  CA  PRO A  56      39.068 -33.022 -21.022  1.00147.30           C  
ATOM    462  CD  PRO A  56      37.192 -31.560 -20.819  1.00147.30           C  
ATOM    463  CB  PRO A  56      39.054 -32.502 -19.581  1.00147.30           C  
ATOM    464  CG  PRO A  56      37.648 -31.895 -19.392  1.00147.30           C  
ATOM    465  C   PRO A  56      39.245 -34.498 -21.167  1.00147.30           C  
ATOM    466  O   PRO A  56      38.287 -35.243 -20.967  1.00147.30           O  
ATOM    467  N   LYS A  57      40.477 -34.926 -21.501  1.00 40.69           N  
ATOM    468  CA  LYS A  57      40.813 -36.303 -21.715  1.00 40.69           C  
ATOM    469  CB  LYS A  57      42.282 -36.484 -22.131  1.00 40.69           C  
ATOM    470  CG  LYS A  57      42.691 -37.938 -22.371  1.00 40.69           C  
ATOM    471  CD  LYS A  57      44.079 -38.073 -22.999  1.00 40.69           C  
ATOM    472  CE  LYS A  57      44.562 -39.518 -23.138  1.00 40.69           C  
ATOM    473  NZ  LYS A  57      45.913 -39.542 -23.742  1.00 40.69           N1+
ATOM    474  C   LYS A  57      40.631 -37.050 -20.432  1.00 40.69           C  
ATOM    475  O   LYS A  57      40.103 -38.161 -20.430  1.00 40.69           O  
ATOM    476  N   TYR A  58      41.056 -36.453 -19.300  1.00 69.70           N  
ATOM    477  CA  TYR A  58      40.985 -37.161 -18.053  1.00 69.70           C  
ATOM    478  CB  TYR A  58      42.315 -37.213 -17.283  1.00 69.70           C  
ATOM    479  CG  TYR A  58      43.301 -38.081 -17.979  1.00 69.70           C  
ATOM    480  CD1 TYR A  58      43.267 -39.444 -17.795  1.00 69.70           C  
ATOM    481  CD2 TYR A  58      44.267 -37.541 -18.795  1.00 69.70           C  
ATOM    482  CE1 TYR A  58      44.174 -40.266 -18.420  1.00 69.70           C  
ATOM    483  CE2 TYR A  58      45.177 -38.359 -19.423  1.00 69.70           C  
ATOM    484  CZ  TYR A  58      45.136 -39.721 -19.234  1.00 69.70           C  
ATOM    485  OH  TYR A  58      46.076 -40.554 -19.877  1.00 69.70           O  
ATOM    486  C   TYR A  58      40.051 -36.468 -17.112  1.00 69.70           C  
ATOM    487  O   TYR A  58      40.221 -35.297 -16.773  1.00 69.70           O  
ATOM    488  N   ASN A  59      39.027 -37.201 -16.647  1.00 58.41           N  
ATOM    489  CA  ASN A  59      38.152 -36.661 -15.660  1.00 58.41           C  
ATOM    490  CB  ASN A  59      36.662 -36.790 -16.016  1.00 58.41           C  
ATOM    491  CG  ASN A  59      36.376 -35.839 -17.167  1.00 58.41           C  
ATOM    492  OD1 ASN A  59      36.452 -34.621 -17.014  1.00 58.41           O  
ATOM    493  ND2 ASN A  59      36.044 -36.407 -18.357  1.00 58.41           N  
ATOM    494  C   ASN A  59      38.383 -37.468 -14.424  1.00 58.41           C  
ATOM    495  O   ASN A  59      38.200 -38.683 -14.428  1.00 58.41           O  
ATOM    496  N   LEU A  60      38.796 -36.812 -13.325  1.00 89.64           N  
ATOM    497  CA  LEU A  60      39.083 -37.556 -12.131  1.00 89.64           C  
ATOM    498  CB  LEU A  60      40.429 -37.159 -11.509  1.00 89.64           C  
ATOM    499  CG  LEU A  60      41.629 -37.326 -12.456  1.00 89.64           C  
ATOM    500  CD1 LEU A  60      42.936 -36.912 -11.762  1.00 89.64           C  
ATOM    501  CD2 LEU A  60      41.689 -38.741 -13.051  1.00 89.64           C  
ATOM    502  C   LEU A  60      38.050 -37.184 -11.118  1.00 89.64           C  
ATOM    503  O   LEU A  60      37.991 -36.034 -10.685  1.00 89.64           O  
ATOM    504  N   ASN A  61      37.230 -38.164 -10.685  1.00 79.37           N  
ATOM    505  CA  ASN A  61      36.211 -37.884  -9.720  1.00 79.37           C  
ATOM    506  CB  ASN A  61      35.083 -38.928  -9.695  1.00 79.37           C  
ATOM    507  CG  ASN A  61      34.410 -38.979 -11.062  1.00 79.37           C  
ATOM    508  OD1 ASN A  61      34.936 -38.478 -12.055  1.00 79.37           O  
ATOM    509  ND2 ASN A  61      33.215 -39.625 -11.117  1.00 79.37           N  
ATOM    510  C   ASN A  61      36.857 -37.954  -8.383  1.00 79.37           C  
ATOM    511  O   ASN A  61      37.189 -39.030  -7.899  1.00 79.37           O  
ATOM    512  N   ILE A  62      37.103 -36.783  -7.777  1.00145.94           N  
ATOM    513  CA  ILE A  62      37.676 -36.704  -6.468  1.00145.94           C  
ATOM    514  CB  ILE A  62      38.087 -35.309  -6.147  1.00145.94           C  
ATOM    515  CG1 ILE A  62      38.903 -34.796  -7.341  1.00145.94           C  
ATOM    516  CG2 ILE A  62      38.841 -35.290  -4.803  1.00145.94           C  
ATOM    517  CD1 ILE A  62      40.010 -35.729  -7.821  1.00145.94           C  
ATOM    518  C   ILE A  62      36.620 -37.137  -5.514  1.00145.94           C  
ATOM    519  O   ILE A  62      36.886 -37.790  -4.505  1.00145.94           O  
ATOM    520  N   GLY A  63      35.375 -36.730  -5.817  1.00 39.43           N  
ATOM    521  CA  GLY A  63      34.286 -37.072  -4.962  1.00 39.43           C  
ATOM    522  C   GLY A  63      34.346 -36.090  -3.853  1.00 39.43           C  
ATOM    523  O   GLY A  63      35.275 -35.287  -3.779  1.00 39.43           O  
ATOM    524  N   SER A  64      33.341 -36.110  -2.968  1.00 36.10           N  
ATOM    525  CA  SER A  64      33.394 -35.219  -1.852  1.00 36.10           C  
ATOM    526  CB  SER A  64      32.011 -34.838  -1.303  1.00 36.10           C  
ATOM    527  OG  SER A  64      31.289 -34.100  -2.278  1.00 36.10           O  
ATOM    528  C   SER A  64      34.131 -35.924  -0.768  1.00 36.10           C  
ATOM    529  O   SER A  64      34.364 -37.131  -0.839  1.00 36.10           O  
ATOM    530  N   GLY A  65      34.530 -35.169   0.269  1.00 27.31           N  
ATOM    531  CA  GLY A  65      35.240 -35.758   1.364  1.00 27.31           C  
ATOM    532  C   GLY A  65      35.918 -34.643   2.088  1.00 27.31           C  
ATOM    533  O   GLY A  65      35.708 -33.473   1.777  1.00 27.31           O  
ATOM    534  N   THR A  66      36.779 -34.990   3.066  1.00107.05           N  
ATOM    535  CA  THR A  66      37.436 -33.992   3.857  1.00107.05           C  
ATOM    536  CB  THR A  66      38.047 -34.536   5.117  1.00107.05           C  
ATOM    537  OG1 THR A  66      39.000 -35.542   4.810  1.00107.05           O  
ATOM    538  CG2 THR A  66      36.930 -35.121   5.994  1.00107.05           C  
ATOM    539  C   THR A  66      38.516 -33.348   3.053  1.00107.05           C  
ATOM    540  O   THR A  66      38.909 -33.840   1.996  1.00107.05           O  
ATOM    541  N   HIS A  67      39.022 -32.208   3.559  1.00 41.19           N  
ATOM    542  CA  HIS A  67      40.015 -31.439   2.871  1.00 41.19           C  
ATOM    543  ND1 HIS A  67      39.045 -28.215   2.997  1.00 41.19           N  
ATOM    544  CG  HIS A  67      39.395 -29.193   3.901  1.00 41.19           C  
ATOM    545  CB  HIS A  67      40.477 -30.205   3.667  1.00 41.19           C  
ATOM    546  NE2 HIS A  67      37.732 -27.941   4.772  1.00 41.19           N  
ATOM    547  CD2 HIS A  67      38.584 -29.011   4.979  1.00 41.19           C  
ATOM    548  CE1 HIS A  67      38.045 -27.496   3.569  1.00 41.19           C  
ATOM    549  C   HIS A  67      41.219 -32.297   2.689  1.00 41.19           C  
ATOM    550  O   HIS A  67      41.791 -32.356   1.601  1.00 41.19           O  
ATOM    551  N   GLY A  68      41.629 -33.003   3.757  1.00 19.50           N  
ATOM    552  CA  GLY A  68      42.808 -33.809   3.664  1.00 19.50           C  
ATOM    553  C   GLY A  68      42.592 -34.880   2.644  1.00 19.50           C  
ATOM    554  O   GLY A  68      43.471 -35.157   1.830  1.00 19.50           O  
ATOM    555  N   GLU A  69      41.408 -35.516   2.665  1.00 47.00           N  
ATOM    556  CA  GLU A  69      41.142 -36.603   1.772  1.00 47.00           C  
ATOM    557  CB  GLU A  69      39.799 -37.295   2.061  1.00 47.00           C  
ATOM    558  CG  GLU A  69      39.755 -37.975   3.431  1.00 47.00           C  
ATOM    559  CD  GLU A  69      38.388 -38.620   3.601  1.00 47.00           C  
ATOM    560  OE1 GLU A  69      37.653 -38.732   2.584  1.00 47.00           O  
ATOM    561  OE2 GLU A  69      38.062 -39.011   4.754  1.00 47.00           O1-
ATOM    562  C   GLU A  69      41.097 -36.113   0.365  1.00 47.00           C  
ATOM    563  O   GLU A  69      41.607 -36.761  -0.548  1.00 47.00           O  
ATOM    564  N   GLN A  70      40.475 -34.950   0.133  1.00 89.88           N  
ATOM    565  CA  GLN A  70      40.370 -34.546  -1.232  1.00 89.88           C  
ATOM    566  CB  GLN A  70      39.503 -33.295  -1.402  1.00 89.88           C  
ATOM    567  CG  GLN A  70      38.047 -33.574  -1.030  1.00 89.88           C  
ATOM    568  CD  GLN A  70      37.277 -32.276  -1.146  1.00 89.88           C  
ATOM    569  OE1 GLN A  70      37.663 -31.264  -0.564  1.00 89.88           O  
ATOM    570  NE2 GLN A  70      36.158 -32.301  -1.919  1.00 89.88           N  
ATOM    571  C   GLN A  70      41.727 -34.280  -1.786  1.00 89.88           C  
ATOM    572  O   GLN A  70      42.063 -34.758  -2.864  1.00 89.88           O  
ATOM    573  N   THR A  71      42.558 -33.501  -1.077  1.00129.86           N  
ATOM    574  CA  THR A  71      43.849 -33.234  -1.632  1.00129.86           C  
ATOM    575  CB  THR A  71      44.541 -32.099  -0.940  1.00129.86           C  
ATOM    576  OG1 THR A  71      44.699 -32.389   0.439  1.00129.86           O  
ATOM    577  CG2 THR A  71      43.699 -30.825  -1.124  1.00129.86           C  
ATOM    578  C   THR A  71      44.755 -34.426  -1.576  1.00129.86           C  
ATOM    579  O   THR A  71      45.358 -34.809  -2.581  1.00129.86           O  
ATOM    580  N   GLY A  72      44.876 -35.031  -0.377  1.00 81.60           N  
ATOM    581  CA  GLY A  72      45.884 -36.032  -0.163  1.00 81.60           C  
ATOM    582  C   GLY A  72      45.683 -37.340  -0.836  1.00 81.60           C  
ATOM    583  O   GLY A  72      46.482 -37.738  -1.683  1.00 81.60           O  
ATOM    584  N   LYS A  73      44.571 -38.017  -0.513  1.00161.70           N  
ATOM    585  CA  LYS A  73      44.397 -39.354  -0.989  1.00161.70           C  
ATOM    586  CB  LYS A  73      43.080 -39.980  -0.499  1.00161.70           C  
ATOM    587  CG  LYS A  73      42.988 -41.499  -0.670  1.00161.70           C  
ATOM    588  CD  LYS A  73      43.091 -41.975  -2.119  1.00161.70           C  
ATOM    589  CE  LYS A  73      44.425 -42.650  -2.443  1.00161.70           C  
ATOM    590  NZ  LYS A  73      44.478 -43.994  -1.841  1.00161.70           N1+
ATOM    591  C   LYS A  73      44.339 -39.242  -2.460  1.00161.70           C  
ATOM    592  O   LYS A  73      44.867 -40.061  -3.208  1.00161.70           O  
ATOM    593  N   MET A  74      43.701 -38.156  -2.896  1.00199.60           N  
ATOM    594  CA  MET A  74      43.469 -37.924  -4.276  1.00199.60           C  
ATOM    595  CB  MET A  74      42.417 -36.865  -4.554  1.00199.60           C  
ATOM    596  CG  MET A  74      41.924 -36.975  -5.985  1.00199.60           C  
ATOM    597  SD  MET A  74      41.026 -38.520  -6.322  1.00199.60           S  
ATOM    598  CE  MET A  74      39.749 -38.249  -5.058  1.00199.60           C  
ATOM    599  C   MET A  74      44.714 -37.580  -5.089  1.00199.60           C  
ATOM    600  O   MET A  74      44.692 -37.866  -6.282  1.00199.60           O  
ATOM    601  N   LEU A  75      45.795 -36.979  -4.503  1.00272.68           N  
ATOM    602  CA  LEU A  75      47.042 -36.538  -5.102  1.00272.68           C  
ATOM    603  CB  LEU A  75      48.030 -36.189  -3.969  1.00272.68           C  
ATOM    604  CG  LEU A  75      49.354 -35.527  -4.378  1.00272.68           C  
ATOM    605  CD1 LEU A  75      50.188 -36.435  -5.287  1.00272.68           C  
ATOM    606  CD2 LEU A  75      49.113 -34.117  -4.934  1.00272.68           C  
ATOM    607  C   LEU A  75      47.558 -37.724  -5.855  1.00272.68           C  
ATOM    608  O   LEU A  75      48.239 -37.592  -6.872  1.00272.68           O  
ATOM    609  N   ILE A  76      47.232 -38.930  -5.361  1.00 67.19           N  
ATOM    610  CA  ILE A  76      47.658 -40.141  -5.998  1.00 67.19           C  
ATOM    611  CB  ILE A  76      47.231 -41.376  -5.261  1.00 67.19           C  
ATOM    612  CG1 ILE A  76      47.870 -41.394  -3.861  1.00 67.19           C  
ATOM    613  CG2 ILE A  76      47.615 -42.596  -6.115  1.00 67.19           C  
ATOM    614  CD1 ILE A  76      47.329 -42.492  -2.950  1.00 67.19           C  
ATOM    615  C   ILE A  76      47.110 -40.207  -7.400  1.00 67.19           C  
ATOM    616  O   ILE A  76      47.808 -40.636  -8.316  1.00 67.19           O  
ATOM    617  N   GLU A  77      45.847 -39.786  -7.611  1.00117.55           N  
ATOM    618  CA  GLU A  77      45.197 -39.879  -8.895  1.00117.55           C  
ATOM    619  CB  GLU A  77      43.766 -39.319  -8.844  1.00117.55           C  
ATOM    620  CG  GLU A  77      42.883 -39.796  -9.992  1.00117.55           C  
ATOM    621  CD  GLU A  77      42.392 -41.182  -9.608  1.00117.55           C  
ATOM    622  OE1 GLU A  77      42.571 -41.556  -8.418  1.00117.55           O  
ATOM    623  OE2 GLU A  77      41.836 -41.885 -10.493  1.00117.55           O1-
ATOM    624  C   GLU A  77      45.933 -39.077  -9.930  1.00117.55           C  
ATOM    625  O   GLU A  77      46.264 -39.581 -11.004  1.00117.55           O  
ATOM    626  N   ILE A  78      46.249 -37.807  -9.620  1.00 93.57           N  
ATOM    627  CA  ILE A  78      46.924 -36.960 -10.563  1.00 93.57           C  
ATOM    628  CB  ILE A  78      47.193 -35.571 -10.053  1.00 93.57           C  
ATOM    629  CG1 ILE A  78      45.874 -34.825  -9.797  1.00 93.57           C  
ATOM    630  CG2 ILE A  78      48.087 -34.858 -11.082  1.00 93.57           C  
ATOM    631  CD1 ILE A  78      45.056 -35.397  -8.642  1.00 93.57           C  
ATOM    632  C   ILE A  78      48.242 -37.593 -10.860  1.00 93.57           C  
ATOM    633  O   ILE A  78      48.721 -37.542 -11.992  1.00 93.57           O  
ATOM    634  N   GLU A  79      48.866 -38.203  -9.838  1.00 41.23           N  
ATOM    635  CA  GLU A  79      50.149 -38.812 -10.012  1.00 41.23           C  
ATOM    636  CB  GLU A  79      50.721 -39.396  -8.709  1.00 41.23           C  
ATOM    637  CG  GLU A  79      52.097 -40.037  -8.891  1.00 41.23           C  
ATOM    638  CD  GLU A  79      52.642 -40.392  -7.514  1.00 41.23           C  
ATOM    639  OE1 GLU A  79      52.114 -39.844  -6.510  1.00 41.23           O  
ATOM    640  OE2 GLU A  79      53.599 -41.209  -7.450  1.00 41.23           O1-
ATOM    641  C   GLU A  79      50.054 -39.920 -11.014  1.00 41.23           C  
ATOM    642  O   GLU A  79      50.946 -40.079 -11.844  1.00 41.23           O  
ATOM    643  N   LYS A  80      48.969 -40.715 -10.983  1.00 82.76           N  
ATOM    644  CA  LYS A  80      48.885 -41.811 -11.906  1.00 82.76           C  
ATOM    645  CB  LYS A  80      47.582 -42.617 -11.770  1.00 82.76           C  
ATOM    646  CG  LYS A  80      47.434 -43.361 -10.441  1.00 82.76           C  
ATOM    647  CD  LYS A  80      46.050 -43.988 -10.254  1.00 82.76           C  
ATOM    648  CE  LYS A  80      45.015 -43.050  -9.628  1.00 82.76           C  
ATOM    649  NZ  LYS A  80      45.148 -43.061  -8.153  1.00 82.76           N1+
ATOM    650  C   LYS A  80      48.910 -41.272 -13.304  1.00 82.76           C  
ATOM    651  O   LYS A  80      49.623 -41.793 -14.161  1.00 82.76           O  
ATOM    652  N   VAL A  81      48.131 -40.206 -13.569  1.00 40.86           N  
ATOM    653  CA  VAL A  81      48.045 -39.658 -14.893  1.00 40.86           C  
ATOM    654  CB  VAL A  81      47.049 -38.540 -14.987  1.00 40.86           C  
ATOM    655  CG1 VAL A  81      47.158 -37.904 -16.381  1.00 40.86           C  
ATOM    656  CG2 VAL A  81      45.651 -39.101 -14.672  1.00 40.86           C  
ATOM    657  C   VAL A  81      49.373 -39.118 -15.325  1.00 40.86           C  
ATOM    658  O   VAL A  81      49.822 -39.383 -16.438  1.00 40.86           O  
ATOM    659  N   LEU A  82      50.050 -38.360 -14.445  1.00 62.27           N  
ATOM    660  CA  LEU A  82      51.287 -37.728 -14.806  1.00 62.27           C  
ATOM    661  CB  LEU A  82      51.811 -36.768 -13.724  1.00 62.27           C  
ATOM    662  CG  LEU A  82      50.885 -35.553 -13.509  1.00 62.27           C  
ATOM    663  CD1 LEU A  82      51.500 -34.540 -12.533  1.00 62.27           C  
ATOM    664  CD2 LEU A  82      50.474 -34.918 -14.847  1.00 62.27           C  
ATOM    665  C   LEU A  82      52.315 -38.771 -15.098  1.00 62.27           C  
ATOM    666  O   LEU A  82      53.171 -38.578 -15.961  1.00 62.27           O  
ATOM    667  N   LEU A  83      52.281 -39.900 -14.369  1.00 38.65           N  
ATOM    668  CA  LEU A  83      53.240 -40.929 -14.633  1.00 38.65           C  
ATOM    669  CB  LEU A  83      53.098 -42.138 -13.694  1.00 38.65           C  
ATOM    670  CG  LEU A  83      53.390 -41.791 -12.225  1.00 38.65           C  
ATOM    671  CD1 LEU A  83      53.253 -43.025 -11.322  1.00 38.65           C  
ATOM    672  CD2 LEU A  83      54.749 -41.087 -12.081  1.00 38.65           C  
ATOM    673  C   LEU A  83      53.025 -41.414 -16.032  1.00 38.65           C  
ATOM    674  O   LEU A  83      53.977 -41.581 -16.788  1.00 38.65           O  
ATOM    675  N   LYS A  84      51.756 -41.656 -16.417  1.00111.07           N  
ATOM    676  CA  LYS A  84      51.493 -42.162 -17.734  1.00111.07           C  
ATOM    677  CB  LYS A  84      50.007 -42.500 -17.941  1.00111.07           C  
ATOM    678  CG  LYS A  84      49.482 -43.626 -17.048  1.00111.07           C  
ATOM    679  CD  LYS A  84      47.954 -43.701 -17.007  1.00111.07           C  
ATOM    680  CE  LYS A  84      47.313 -43.881 -18.383  1.00111.07           C  
ATOM    681  NZ  LYS A  84      45.853 -44.065 -18.235  1.00111.07           N1+
ATOM    682  C   LYS A  84      51.845 -41.143 -18.786  1.00111.07           C  
ATOM    683  O   LYS A  84      52.584 -41.440 -19.724  1.00111.07           O  
ATOM    684  N   GLU A  85      51.335 -39.903 -18.629  1.00101.72           N  
ATOM    685  CA  GLU A  85      51.436 -38.853 -19.613  1.00101.72           C  
ATOM    686  CB  GLU A  85      50.544 -37.644 -19.280  1.00101.72           C  
ATOM    687  CG  GLU A  85      49.045 -37.962 -19.304  1.00101.72           C  
ATOM    688  CD  GLU A  85      48.621 -38.252 -20.743  1.00101.72           C  
ATOM    689  OE1 GLU A  85      49.464 -38.077 -21.660  1.00101.72           O  
ATOM    690  OE2 GLU A  85      47.442 -38.647 -20.946  1.00101.72           O1-
ATOM    691  C   GLU A  85      52.837 -38.343 -19.800  1.00101.72           C  
ATOM    692  O   GLU A  85      53.239 -38.051 -20.927  1.00101.72           O  
ATOM    693  N   LYS A  86      53.617 -38.210 -18.711  1.00174.46           N  
ATOM    694  CA  LYS A  86      54.968 -37.708 -18.798  1.00174.46           C  
ATOM    695  CB  LYS A  86      55.904 -38.600 -19.632  1.00174.46           C  
ATOM    696  CG  LYS A  86      55.908 -40.087 -19.289  1.00174.46           C  
ATOM    697  CD  LYS A  86      56.230 -40.413 -17.836  1.00174.46           C  
ATOM    698  CE  LYS A  86      56.578 -41.890 -17.644  1.00174.46           C  
ATOM    699  NZ  LYS A  86      55.720 -42.736 -18.505  1.00174.46           N1+
ATOM    700  C   LYS A  86      55.032 -36.373 -19.506  1.00174.46           C  
ATOM    701  O   LYS A  86      55.708 -36.303 -20.531  1.00174.46           O  
ATOM    702  N   PRO A  87      54.387 -35.312 -19.075  1.00 92.97           N  
ATOM    703  CA  PRO A  87      54.504 -34.047 -19.762  1.00 92.97           C  
ATOM    704  CD  PRO A  87      53.168 -35.384 -18.287  1.00 92.97           C  
ATOM    705  CB  PRO A  87      53.216 -33.281 -19.469  1.00 92.97           C  
ATOM    706  CG  PRO A  87      52.683 -33.929 -18.183  1.00 92.97           C  
ATOM    707  C   PRO A  87      55.708 -33.280 -19.311  1.00 92.97           C  
ATOM    708  O   PRO A  87      56.293 -33.629 -18.287  1.00 92.97           O  
ATOM    709  N   ASP A  88      56.137 -32.284 -20.112  1.00 67.36           N  
ATOM    710  CA  ASP A  88      57.203 -31.388 -19.764  1.00 67.36           C  
ATOM    711  CB  ASP A  88      57.765 -30.673 -21.001  1.00 67.36           C  
ATOM    712  CG  ASP A  88      58.421 -31.753 -21.847  1.00 67.36           C  
ATOM    713  OD1 ASP A  88      59.307 -32.467 -21.306  1.00 67.36           O  
ATOM    714  OD2 ASP A  88      58.028 -31.899 -23.036  1.00 67.36           O1-
ATOM    715  C   ASP A  88      56.718 -30.344 -18.797  1.00 67.36           C  
ATOM    716  O   ASP A  88      57.415 -29.997 -17.841  1.00 67.36           O  
ATOM    717  N   VAL A  89      55.497 -29.805 -19.016  1.00 53.86           N  
ATOM    718  CA  VAL A  89      55.061 -28.731 -18.164  1.00 53.86           C  
ATOM    719  CB  VAL A  89      55.014 -27.411 -18.884  1.00 53.86           C  
ATOM    720  CG1 VAL A  89      54.522 -26.327 -17.914  1.00 53.86           C  
ATOM    721  CG2 VAL A  89      56.399 -27.135 -19.485  1.00 53.86           C  
ATOM    722  C   VAL A  89      53.667 -29.017 -17.673  1.00 53.86           C  
ATOM    723  O   VAL A  89      52.834 -29.568 -18.395  1.00 53.86           O  
ATOM    724  N   VAL A  90      53.390 -28.658 -16.398  1.00 53.39           N  
ATOM    725  CA  VAL A  90      52.065 -28.761 -15.854  1.00 53.39           C  
ATOM    726  CB  VAL A  90      51.988 -29.484 -14.540  1.00 53.39           C  
ATOM    727  CG1 VAL A  90      50.565 -29.326 -13.979  1.00 53.39           C  
ATOM    728  CG2 VAL A  90      52.397 -30.950 -14.764  1.00 53.39           C  
ATOM    729  C   VAL A  90      51.607 -27.355 -15.617  1.00 53.39           C  
ATOM    730  O   VAL A  90      52.276 -26.580 -14.935  1.00 53.39           O  
ATOM    731  N   VAL A  91      50.440 -26.991 -16.180  1.00 47.80           N  
ATOM    732  CA  VAL A  91      49.966 -25.644 -16.055  1.00 47.80           C  
ATOM    733  CB  VAL A  91      49.574 -25.040 -17.373  1.00 47.80           C  
ATOM    734  CG1 VAL A  91      49.046 -23.618 -17.120  1.00 47.80           C  
ATOM    735  CG2 VAL A  91      50.782 -25.105 -18.327  1.00 47.80           C  
ATOM    736  C   VAL A  91      48.745 -25.646 -15.195  1.00 47.80           C  
ATOM    737  O   VAL A  91      47.843 -26.466 -15.366  1.00 47.80           O  
ATOM    738  N   VAL A  92      48.700 -24.705 -14.232  1.00124.26           N  
ATOM    739  CA  VAL A  92      47.589 -24.603 -13.334  1.00124.26           C  
ATOM    740  CB  VAL A  92      47.907 -25.227 -12.007  1.00124.26           C  
ATOM    741  CG1 VAL A  92      49.215 -24.623 -11.477  1.00124.26           C  
ATOM    742  CG2 VAL A  92      46.719 -25.031 -11.066  1.00124.26           C  
ATOM    743  C   VAL A  92      47.261 -23.146 -13.150  1.00124.26           C  
ATOM    744  O   VAL A  92      48.128 -22.284 -13.268  1.00124.26           O  
ATOM    745  N   GLN A  93      45.974 -22.817 -12.903  1.00 90.87           N  
ATOM    746  CA  GLN A  93      45.630 -21.444 -12.661  1.00 90.87           C  
ATOM    747  CB  GLN A  93      44.800 -20.814 -13.798  1.00 90.87           C  
ATOM    748  CG  GLN A  93      44.432 -19.345 -13.568  1.00 90.87           C  
ATOM    749  CD  GLN A  93      43.183 -19.299 -12.698  1.00 90.87           C  
ATOM    750  OE1 GLN A  93      42.421 -20.262 -12.641  1.00 90.87           O  
ATOM    751  NE2 GLN A  93      42.962 -18.145 -12.011  1.00 90.87           N  
ATOM    752  C   GLN A  93      44.811 -21.398 -11.406  1.00 90.87           C  
ATOM    753  O   GLN A  93      43.963 -22.258 -11.178  1.00 90.87           O  
ATOM    754  N   GLY A  94      45.062 -20.397 -10.535  1.00 67.97           N  
ATOM    755  CA  GLY A  94      44.231 -20.258  -9.373  1.00 67.97           C  
ATOM    756  C   GLY A  94      44.838 -20.894  -8.154  1.00 67.97           C  
ATOM    757  O   GLY A  94      45.986 -21.330  -8.142  1.00 67.97           O  
ATOM    758  N   ASP A  95      44.096 -20.734  -7.040  1.00168.93           N  
ATOM    759  CA  ASP A  95      44.330 -21.168  -5.685  1.00168.93           C  
ATOM    760  CB  ASP A  95      44.203 -20.016  -4.672  1.00168.93           C  
ATOM    761  CG  ASP A  95      42.832 -19.375  -4.782  1.00168.93           C  
ATOM    762  OD1 ASP A  95      41.889 -20.046  -5.278  1.00168.93           O  
ATOM    763  OD2 ASP A  95      42.720 -18.186  -4.381  1.00168.93           O1-
ATOM    764  C   ASP A  95      43.662 -22.406  -5.121  1.00168.93           C  
ATOM    765  O   ASP A  95      43.811 -22.641  -3.921  1.00168.93           O  
ATOM    766  N   THR A  96      42.818 -23.155  -5.854  1.00 73.67           N  
ATOM    767  CA  THR A  96      42.081 -24.242  -5.234  1.00 73.67           C  
ATOM    768  CB  THR A  96      41.044 -24.835  -6.146  1.00 73.67           C  
ATOM    769  OG1 THR A  96      41.663 -25.401  -7.291  1.00 73.67           O  
ATOM    770  CG2 THR A  96      40.066 -23.727  -6.573  1.00 73.67           C  
ATOM    771  C   THR A  96      42.996 -25.354  -4.796  1.00 73.67           C  
ATOM    772  O   THR A  96      44.203 -25.316  -5.023  1.00 73.67           O  
ATOM    773  N   ASN A  97      42.424 -26.365  -4.096  1.00 75.97           N  
ATOM    774  CA  ASN A  97      43.169 -27.504  -3.634  1.00 75.97           C  
ATOM    775  CB  ASN A  97      42.403 -28.439  -2.672  1.00 75.97           C  
ATOM    776  CG  ASN A  97      42.270 -27.777  -1.304  1.00 75.97           C  
ATOM    777  OD1 ASN A  97      42.983 -26.825  -0.991  1.00 75.97           O  
ATOM    778  ND2 ASN A  97      41.345 -28.306  -0.457  1.00 75.97           N  
ATOM    779  C   ASN A  97      43.646 -28.294  -4.820  1.00 75.97           C  
ATOM    780  O   ASN A  97      44.694 -28.934  -4.762  1.00 75.97           O  
ATOM    781  N   THR A  98      42.887 -28.296  -5.935  1.00 73.75           N  
ATOM    782  CA  THR A  98      43.352 -29.019  -7.090  1.00 73.75           C  
ATOM    783  CB  THR A  98      42.446 -28.948  -8.284  1.00 73.75           C  
ATOM    784  OG1 THR A  98      41.172 -29.492  -7.986  1.00 73.75           O  
ATOM    785  CG2 THR A  98      43.105 -29.743  -9.424  1.00 73.75           C  
ATOM    786  C   THR A  98      44.663 -28.456  -7.541  1.00 73.75           C  
ATOM    787  O   THR A  98      45.571 -29.210  -7.881  1.00 73.75           O  
ATOM    788  N   VAL A  99      44.791 -27.113  -7.552  1.00 59.97           N  
ATOM    789  CA  VAL A  99      45.960 -26.434  -8.038  1.00 59.97           C  
ATOM    790  CB  VAL A  99      45.842 -24.941  -7.917  1.00 59.97           C  
ATOM    791  CG1 VAL A  99      47.199 -24.297  -8.249  1.00 59.97           C  
ATOM    792  CG2 VAL A  99      44.696 -24.473  -8.828  1.00 59.97           C  
ATOM    793  C   VAL A  99      47.166 -26.846  -7.248  1.00 59.97           C  
ATOM    794  O   VAL A  99      48.191 -27.199  -7.826  1.00 59.97           O  
ATOM    795  N   LEU A 100      47.085 -26.819  -5.905  1.00 65.63           N  
ATOM    796  CA  LEU A 100      48.222 -27.164  -5.101  1.00 65.63           C  
ATOM    797  CB  LEU A 100      48.034 -26.917  -3.596  1.00 65.63           C  
ATOM    798  CG  LEU A 100      49.233 -27.402  -2.752  1.00 65.63           C  
ATOM    799  CD1 LEU A 100      50.539 -26.687  -3.141  1.00 65.63           C  
ATOM    800  CD2 LEU A 100      48.929 -27.301  -1.250  1.00 65.63           C  
ATOM    801  C   LEU A 100      48.545 -28.611  -5.273  1.00 65.63           C  
ATOM    802  O   LEU A 100      49.714 -28.986  -5.336  1.00 65.63           O  
ATOM    803  N   ALA A 101      47.517 -29.473  -5.345  1.00 50.45           N  
ATOM    804  CA  ALA A 101      47.772 -30.881  -5.441  1.00 50.45           C  
ATOM    805  CB  ALA A 101      46.487 -31.723  -5.468  1.00 50.45           C  
ATOM    806  C   ALA A 101      48.526 -31.185  -6.697  1.00 50.45           C  
ATOM    807  O   ALA A 101      49.523 -31.904  -6.667  1.00 50.45           O  
ATOM    808  N   GLY A 102      48.084 -30.623  -7.835  1.00 43.13           N  
ATOM    809  CA  GLY A 102      48.703 -30.904  -9.097  1.00 43.13           C  
ATOM    810  C   GLY A 102      50.107 -30.401  -9.092  1.00 43.13           C  
ATOM    811  O   GLY A 102      51.017 -31.071  -9.572  1.00 43.13           O  
ATOM    812  N   ALA A 103      50.312 -29.190  -8.553  1.00 42.86           N  
ATOM    813  CA  ALA A 103      51.606 -28.585  -8.549  1.00 42.86           C  
ATOM    814  CB  ALA A 103      51.558 -27.152  -7.992  1.00 42.86           C  
ATOM    815  C   ALA A 103      52.529 -29.424  -7.719  1.00 42.86           C  
ATOM    816  O   ALA A 103      53.688 -29.628  -8.072  1.00 42.86           O  
ATOM    817  N   LEU A 104      52.025 -29.941  -6.585  1.00121.25           N  
ATOM    818  CA  LEU A 104      52.824 -30.709  -5.676  1.00121.25           C  
ATOM    819  CB  LEU A 104      52.022 -31.079  -4.413  1.00121.25           C  
ATOM    820  CG  LEU A 104      52.872 -31.611  -3.246  1.00121.25           C  
ATOM    821  CD1 LEU A 104      53.561 -32.934  -3.588  1.00121.25           C  
ATOM    822  CD2 LEU A 104      53.853 -30.538  -2.757  1.00121.25           C  
ATOM    823  C   LEU A 104      53.272 -31.976  -6.358  1.00121.25           C  
ATOM    824  O   LEU A 104      54.443 -32.344  -6.287  1.00121.25           O  
ATOM    825  N   VAL A 105      52.351 -32.671  -7.057  1.00 54.59           N  
ATOM    826  CA  VAL A 105      52.672 -33.913  -7.707  1.00 54.59           C  
ATOM    827  CB  VAL A 105      51.522 -34.470  -8.495  1.00 54.59           C  
ATOM    828  CG1 VAL A 105      51.985 -35.781  -9.152  1.00 54.59           C  
ATOM    829  CG2 VAL A 105      50.287 -34.613  -7.595  1.00 54.59           C  
ATOM    830  C   VAL A 105      53.724 -33.667  -8.731  1.00 54.59           C  
ATOM    831  O   VAL A 105      54.726 -34.378  -8.799  1.00 54.59           O  
ATOM    832  N   ALA A 106      53.520 -32.624  -9.551  1.00 32.12           N  
ATOM    833  CA  ALA A 106      54.407 -32.353 -10.639  1.00 32.12           C  
ATOM    834  CB  ALA A 106      53.995 -31.109 -11.451  1.00 32.12           C  
ATOM    835  C   ALA A 106      55.770 -32.093 -10.086  1.00 32.12           C  
ATOM    836  O   ALA A 106      56.771 -32.577 -10.614  1.00 32.12           O  
ATOM    837  N   SER A 107      55.831 -31.345  -8.973  1.00 35.18           N  
ATOM    838  CA  SER A 107      57.080 -30.981  -8.374  1.00 35.18           C  
ATOM    839  CB  SER A 107      56.889 -30.144  -7.094  1.00 35.18           C  
ATOM    840  OG  SER A 107      58.146 -29.810  -6.526  1.00 35.18           O  
ATOM    841  C   SER A 107      57.823 -32.224  -7.988  1.00 35.18           C  
ATOM    842  O   SER A 107      59.029 -32.326  -8.204  1.00 35.18           O  
ATOM    843  N   LYS A 108      57.115 -33.210  -7.408  1.00 87.21           N  
ATOM    844  CA  LYS A 108      57.745 -34.432  -6.985  1.00 87.21           C  
ATOM    845  CB  LYS A 108      56.766 -35.400  -6.310  1.00 87.21           C  
ATOM    846  CG  LYS A 108      57.414 -36.738  -5.953  1.00 87.21           C  
ATOM    847  CD  LYS A 108      56.475 -37.707  -5.234  1.00 87.21           C  
ATOM    848  CE  LYS A 108      57.005 -39.142  -5.208  1.00 87.21           C  
ATOM    849  NZ  LYS A 108      55.979 -40.053  -4.651  1.00 87.21           N1+
ATOM    850  C   LYS A 108      58.284 -35.160  -8.180  1.00 87.21           C  
ATOM    851  O   LYS A 108      59.376 -35.725  -8.145  1.00 87.21           O  
ATOM    852  N   LEU A 109      57.502 -35.161  -9.272  1.00 93.13           N  
ATOM    853  CA  LEU A 109      57.792 -35.828 -10.508  1.00 93.13           C  
ATOM    854  CB  LEU A 109      56.596 -35.908 -11.471  1.00 93.13           C  
ATOM    855  CG  LEU A 109      55.478 -36.829 -10.948  1.00 93.13           C  
ATOM    856  CD1 LEU A 109      54.412 -37.099 -12.025  1.00 93.13           C  
ATOM    857  CD2 LEU A 109      56.061 -38.116 -10.343  1.00 93.13           C  
ATOM    858  C   LEU A 109      58.944 -35.169 -11.203  1.00 93.13           C  
ATOM    859  O   LEU A 109      59.458 -35.708 -12.181  1.00 93.13           O  
ATOM    860  N   LYS A 110      59.341 -33.964 -10.747  1.00133.54           N  
ATOM    861  CA  LYS A 110      60.420 -33.223 -11.347  1.00133.54           C  
ATOM    862  CB  LYS A 110      61.627 -34.096 -11.743  1.00133.54           C  
ATOM    863  CG  LYS A 110      62.312 -34.848 -10.601  1.00133.54           C  
ATOM    864  CD  LYS A 110      62.996 -33.957  -9.565  1.00133.54           C  
ATOM    865  CE  LYS A 110      62.305 -33.951  -8.201  1.00133.54           C  
ATOM    866  NZ  LYS A 110      63.201 -33.347  -7.188  1.00133.54           N1+
ATOM    867  C   LYS A 110      59.934 -32.607 -12.622  1.00133.54           C  
ATOM    868  O   LYS A 110      60.723 -32.318 -13.520  1.00133.54           O  
ATOM    869  N   ILE A 111      58.613 -32.363 -12.716  1.00 51.17           N  
ATOM    870  CA  ILE A 111      58.040 -31.752 -13.881  1.00 51.17           C  
ATOM    871  CB  ILE A 111      56.671 -32.287 -14.204  1.00 51.17           C  
ATOM    872  CG1 ILE A 111      56.732 -33.805 -14.440  1.00 51.17           C  
ATOM    873  CG2 ILE A 111      56.116 -31.508 -15.408  1.00 51.17           C  
ATOM    874  CD1 ILE A 111      55.356 -34.470 -14.467  1.00 51.17           C  
ATOM    875  C   ILE A 111      57.897 -30.284 -13.599  1.00 51.17           C  
ATOM    876  O   ILE A 111      57.477 -29.887 -12.514  1.00 51.17           O  
ATOM    877  N   ASP A 112      58.273 -29.428 -14.572  1.00 48.67           N  
ATOM    878  CA  ASP A 112      58.190 -28.003 -14.391  1.00 48.67           C  
ATOM    879  CB  ASP A 112      58.794 -27.208 -15.561  1.00 48.67           C  
ATOM    880  CG  ASP A 112      60.298 -27.431 -15.560  1.00 48.67           C  
ATOM    881  OD1 ASP A 112      60.985 -26.897 -14.649  1.00 48.67           O  
ATOM    882  OD2 ASP A 112      60.780 -28.140 -16.481  1.00 48.67           O1-
ATOM    883  C   ASP A 112      56.744 -27.618 -14.304  1.00 48.67           C  
ATOM    884  O   ASP A 112      55.897 -28.188 -14.992  1.00 48.67           O  
ATOM    885  N   VAL A 113      56.426 -26.624 -13.447  1.00 38.79           N  
ATOM    886  CA  VAL A 113      55.060 -26.209 -13.278  1.00 38.79           C  
ATOM    887  CB  VAL A 113      54.554 -26.378 -11.874  1.00 38.79           C  
ATOM    888  CG1 VAL A 113      53.123 -25.816 -11.799  1.00 38.79           C  
ATOM    889  CG2 VAL A 113      54.660 -27.863 -11.489  1.00 38.79           C  
ATOM    890  C   VAL A 113      54.939 -24.751 -13.617  1.00 38.79           C  
ATOM    891  O   VAL A 113      55.855 -23.965 -13.376  1.00 38.79           O  
ATOM    892  N   ALA A 114      53.793 -24.356 -14.212  1.00 41.66           N  
ATOM    893  CA  ALA A 114      53.583 -22.972 -14.540  1.00 41.66           C  
ATOM    894  CB  ALA A 114      53.387 -22.722 -16.044  1.00 41.66           C  
ATOM    895  C   ALA A 114      52.335 -22.502 -13.849  1.00 41.66           C  
ATOM    896  O   ALA A 114      51.307 -23.178 -13.868  1.00 41.66           O  
ATOM    897  N   HIS A 115      52.385 -21.307 -13.224  1.00 67.62           N  
ATOM    898  CA  HIS A 115      51.226 -20.828 -12.524  1.00 67.62           C  
ATOM    899  ND1 HIS A 115      50.325 -19.658  -8.968  1.00 67.62           N  
ATOM    900  CG  HIS A 115      50.310 -20.250 -10.211  1.00 67.62           C  
ATOM    901  CB  HIS A 115      51.528 -20.403 -11.075  1.00 67.62           C  
ATOM    902  NE2 HIS A 115      48.237 -20.334  -9.321  1.00 67.62           N  
ATOM    903  CD2 HIS A 115      49.027 -20.659 -10.410  1.00 67.62           C  
ATOM    904  CE1 HIS A 115      49.061 -19.734  -8.481  1.00 67.62           C  
ATOM    905  C   HIS A 115      50.704 -19.627 -13.257  1.00 67.62           C  
ATOM    906  O   HIS A 115      51.402 -18.627 -13.412  1.00 67.62           O  
ATOM    907  N   VAL A 116      49.445 -19.710 -13.734  1.00 59.66           N  
ATOM    908  CA  VAL A 116      48.846 -18.634 -14.471  1.00 59.66           C  
ATOM    909  CB  VAL A 116      47.778 -19.102 -15.416  1.00 59.66           C  
ATOM    910  CG1 VAL A 116      47.174 -17.883 -16.132  1.00 59.66           C  
ATOM    911  CG2 VAL A 116      48.394 -20.141 -16.369  1.00 59.66           C  
ATOM    912  C   VAL A 116      48.223 -17.676 -13.499  1.00 59.66           C  
ATOM    913  O   VAL A 116      47.536 -18.087 -12.563  1.00 59.66           O  
ATOM    914  N   GLU A 117      48.381 -16.359 -13.755  1.00 73.68           N  
ATOM    915  CA  GLU A 117      47.885 -15.336 -12.869  1.00 73.68           C  
ATOM    916  CB  GLU A 117      46.351 -15.373 -12.724  1.00 73.68           C  
ATOM    917  CG  GLU A 117      45.773 -14.238 -11.877  1.00 73.68           C  
ATOM    918  CD  GLU A 117      44.260 -14.406 -11.833  1.00 73.68           C  
ATOM    919  OE1 GLU A 117      43.796 -15.552 -11.586  1.00 73.68           O  
ATOM    920  OE2 GLU A 117      43.548 -13.388 -12.047  1.00 73.68           O1-
ATOM    921  C   GLU A 117      48.503 -15.489 -11.509  1.00 73.68           C  
ATOM    922  O   GLU A 117      47.805 -15.622 -10.506  1.00 73.68           O  
ATOM    923  N   ALA A 118      49.853 -15.454 -11.447  1.00 51.47           N  
ATOM    924  CA  ALA A 118      50.549 -15.639 -10.201  1.00 51.47           C  
ATOM    925  CB  ALA A 118      51.836 -16.473 -10.335  1.00 51.47           C  
ATOM    926  C   ALA A 118      50.932 -14.320  -9.593  1.00 51.47           C  
ATOM    927  O   ALA A 118      51.088 -13.315 -10.284  1.00 51.47           O  
ATOM    928  N   GLY A 119      51.076 -14.300  -8.247  1.00 40.45           N  
ATOM    929  CA  GLY A 119      51.554 -13.122  -7.574  1.00 40.45           C  
ATOM    930  C   GLY A 119      50.491 -12.403  -6.783  1.00 40.45           C  
ATOM    931  O   GLY A 119      50.825 -11.519  -5.995  1.00 40.45           O  
ATOM    932  N   LEU A 120      49.199 -12.747  -6.941  1.00 59.21           N  
ATOM    933  CA  LEU A 120      48.172 -12.045  -6.207  1.00 59.21           C  
ATOM    934  CB  LEU A 120      46.747 -12.456  -6.622  1.00 59.21           C  
ATOM    935  CG  LEU A 120      46.429 -12.193  -8.104  1.00 59.21           C  
ATOM    936  CD1 LEU A 120      44.991 -12.617  -8.445  1.00 59.21           C  
ATOM    937  CD2 LEU A 120      46.731 -10.739  -8.496  1.00 59.21           C  
ATOM    938  C   LEU A 120      48.315 -12.371  -4.749  1.00 59.21           C  
ATOM    939  O   LEU A 120      48.741 -13.467  -4.386  1.00 59.21           O  
ATOM    940  N   ARG A 121      48.002 -11.399  -3.863  1.00101.71           N  
ATOM    941  CA  ARG A 121      48.101 -11.672  -2.455  1.00101.71           C  
ATOM    942  CB  ARG A 121      49.446 -11.234  -1.845  1.00101.71           C  
ATOM    943  CG  ARG A 121      50.664 -11.989  -2.387  1.00101.71           C  
ATOM    944  CD  ARG A 121      50.925 -13.314  -1.671  1.00101.71           C  
ATOM    945  NE  ARG A 121      52.236 -13.841  -2.148  1.00101.71           N  
ATOM    946  CZ  ARG A 121      52.291 -14.700  -3.207  1.00101.71           C  
ATOM    947  NH1 ARG A 121      51.146 -15.066  -3.853  1.00101.71           N1+
ATOM    948  NH2 ARG A 121      53.494 -15.200  -3.614  1.00101.71           N  
ATOM    949  C   ARG A 121      47.036 -10.910  -1.718  1.00101.71           C  
ATOM    950  O   ARG A 121      46.908  -9.695  -1.868  1.00101.71           O  
ATOM    951  N   SER A 122      46.209 -11.632  -0.933  1.00 53.97           N  
ATOM    952  CA  SER A 122      45.220 -11.054  -0.061  1.00 53.97           C  
ATOM    953  CB  SER A 122      44.098 -12.039   0.308  1.00 53.97           C  
ATOM    954  OG  SER A 122      44.623 -13.135   1.041  1.00 53.97           O  
ATOM    955  C   SER A 122      45.907 -10.652   1.209  1.00 53.97           C  
ATOM    956  O   SER A 122      45.395  -9.839   1.977  1.00 53.97           O  
ATOM    957  N   PHE A 123      47.106 -11.219   1.445  1.00 69.79           N  
ATOM    958  CA  PHE A 123      47.873 -10.979   2.636  1.00 69.79           C  
ATOM    959  CB  PHE A 123      48.197  -9.492   2.872  1.00 69.79           C  
ATOM    960  CG  PHE A 123      49.199  -9.089   1.847  1.00 69.79           C  
ATOM    961  CD1 PHE A 123      50.531  -9.394   2.018  1.00 69.79           C  
ATOM    962  CD2 PHE A 123      48.816  -8.401   0.719  1.00 69.79           C  
ATOM    963  CE1 PHE A 123      51.462  -9.027   1.077  1.00 69.79           C  
ATOM    964  CE2 PHE A 123      49.743  -8.032  -0.226  1.00 69.79           C  
ATOM    965  CZ  PHE A 123      51.070  -8.342  -0.047  1.00 69.79           C  
ATOM    966  C   PHE A 123      47.157 -11.504   3.844  1.00 69.79           C  
ATOM    967  O   PHE A 123      47.392 -11.039   4.959  1.00 69.79           O  
ATOM    968  N   ASP A 124      46.269 -12.500   3.660  1.00 51.96           N  
ATOM    969  CA  ASP A 124      45.641 -13.134   4.787  1.00 51.96           C  
ATOM    970  CB  ASP A 124      44.168 -13.508   4.543  1.00 51.96           C  
ATOM    971  CG  ASP A 124      43.598 -14.083   5.831  1.00 51.96           C  
ATOM    972  OD1 ASP A 124      43.829 -15.292   6.094  1.00 51.96           O  
ATOM    973  OD2 ASP A 124      42.909 -13.322   6.562  1.00 51.96           O1-
ATOM    974  C   ASP A 124      46.424 -14.396   4.988  1.00 51.96           C  
ATOM    975  O   ASP A 124      46.505 -15.231   4.091  1.00 51.96           O  
ATOM    976  N   ARG A 125      47.023 -14.567   6.180  1.00194.21           N  
ATOM    977  CA  ARG A 125      47.944 -15.642   6.426  1.00194.21           C  
ATOM    978  CB  ARG A 125      48.551 -15.601   7.834  1.00194.21           C  
ATOM    979  CG  ARG A 125      47.509 -15.726   8.948  1.00194.21           C  
ATOM    980  CD  ARG A 125      48.104 -16.227  10.264  1.00194.21           C  
ATOM    981  NE  ARG A 125      48.461 -17.658  10.046  1.00194.21           N  
ATOM    982  CZ  ARG A 125      49.615 -18.175  10.560  1.00194.21           C  
ATOM    983  NH1 ARG A 125      50.456 -17.390  11.293  1.00194.21           N1+
ATOM    984  NH2 ARG A 125      49.930 -19.484  10.333  1.00194.21           N  
ATOM    985  C   ARG A 125      47.336 -17.003   6.302  1.00194.21           C  
ATOM    986  O   ARG A 125      47.943 -17.882   5.701  1.00194.21           O  
ATOM    987  N   ASN A 126      46.155 -17.275   6.881  1.00163.93           N  
ATOM    988  CA  ASN A 126      45.729 -18.638   6.715  1.00163.93           C  
ATOM    989  CB  ASN A 126      45.752 -19.437   8.036  1.00163.93           C  
ATOM    990  CG  ASN A 126      44.925 -18.704   9.084  1.00163.93           C  
ATOM    991  OD1 ASN A 126      45.027 -17.488   9.238  1.00163.93           O  
ATOM    992  ND2 ASN A 126      44.084 -19.464   9.835  1.00163.93           N  
ATOM    993  C   ASN A 126      44.359 -18.673   6.128  1.00163.93           C  
ATOM    994  O   ASN A 126      43.364 -18.828   6.834  1.00163.93           O  
ATOM    995  N   MET A 127      44.275 -18.524   4.793  1.00129.12           N  
ATOM    996  CA  MET A 127      42.995 -18.534   4.153  1.00129.12           C  
ATOM    997  CB  MET A 127      43.045 -18.074   2.687  1.00129.12           C  
ATOM    998  CG  MET A 127      43.360 -16.583   2.553  1.00129.12           C  
ATOM    999  SD  MET A 127      42.122 -15.493   3.321  1.00129.12           S  
ATOM   1000  CE  MET A 127      40.850 -15.767   2.054  1.00129.12           C  
ATOM   1001  C   MET A 127      42.339 -19.883   4.192  1.00129.12           C  
ATOM   1002  O   MET A 127      41.170 -19.897   4.569  1.00129.12           O  
ATOM   1003  N   PRO A 128      42.885 -21.050   3.876  1.00103.72           N  
ATOM   1004  CA  PRO A 128      44.205 -21.349   3.345  1.00103.72           C  
ATOM   1005  CD  PRO A 128      42.294 -22.225   4.495  1.00103.72           C  
ATOM   1006  CB  PRO A 128      44.495 -22.806   3.715  1.00103.72           C  
ATOM   1007  CG  PRO A 128      43.114 -23.417   3.984  1.00103.72           C  
ATOM   1008  C   PRO A 128      44.433 -21.097   1.877  1.00103.72           C  
ATOM   1009  O   PRO A 128      45.491 -21.481   1.380  1.00103.72           O  
ATOM   1010  N   GLU A 129      43.478 -20.507   1.142  1.00 59.60           N  
ATOM   1011  CA  GLU A 129      43.670 -20.312  -0.267  1.00 59.60           C  
ATOM   1012  CB  GLU A 129      42.444 -19.662  -0.923  1.00 59.60           C  
ATOM   1013  CG  GLU A 129      41.220 -20.579  -0.830  1.00 59.60           C  
ATOM   1014  CD  GLU A 129      40.031 -19.896  -1.485  1.00 59.60           C  
ATOM   1015  OE1 GLU A 129      39.974 -19.881  -2.743  1.00 59.60           O  
ATOM   1016  OE2 GLU A 129      39.161 -19.380  -0.734  1.00 59.60           O1-
ATOM   1017  C   GLU A 129      44.887 -19.457  -0.478  1.00 59.60           C  
ATOM   1018  O   GLU A 129      45.639 -19.657  -1.430  1.00 59.60           O  
ATOM   1019  N   GLU A 130      45.130 -18.482   0.413  1.00 80.34           N  
ATOM   1020  CA  GLU A 130      46.294 -17.649   0.289  1.00 80.34           C  
ATOM   1021  CB  GLU A 130      46.415 -16.619   1.422  1.00 80.34           C  
ATOM   1022  CG  GLU A 130      47.759 -15.890   1.429  1.00 80.34           C  
ATOM   1023  CD  GLU A 130      47.824 -14.988   0.207  1.00 80.34           C  
ATOM   1024  OE1 GLU A 130      46.773 -14.821  -0.467  1.00 80.34           O  
ATOM   1025  OE2 GLU A 130      48.931 -14.451  -0.063  1.00 80.34           O1-
ATOM   1026  C   GLU A 130      47.499 -18.530   0.372  1.00 80.34           C  
ATOM   1027  O   GLU A 130      48.484 -18.320  -0.335  1.00 80.34           O  
ATOM   1028  N   ILE A 131      47.444 -19.545   1.251  1.00 88.32           N  
ATOM   1029  CA  ILE A 131      48.550 -20.435   1.451  1.00 88.32           C  
ATOM   1030  CB  ILE A 131      48.257 -21.482   2.489  1.00 88.32           C  
ATOM   1031  CG1 ILE A 131      47.925 -20.835   3.845  1.00 88.32           C  
ATOM   1032  CG2 ILE A 131      49.465 -22.430   2.555  1.00 88.32           C  
ATOM   1033  CD1 ILE A 131      49.084 -20.035   4.436  1.00 88.32           C  
ATOM   1034  C   ILE A 131      48.805 -21.163   0.169  1.00 88.32           C  
ATOM   1035  O   ILE A 131      49.947 -21.272  -0.278  1.00 88.32           O  
ATOM   1036  N   ASN A 132      47.728 -21.651  -0.476  1.00 38.56           N  
ATOM   1037  CA  ASN A 132      47.867 -22.435  -1.667  1.00 38.56           C  
ATOM   1038  CB  ASN A 132      46.519 -22.873  -2.265  1.00 38.56           C  
ATOM   1039  CG  ASN A 132      45.926 -23.945  -1.363  1.00 38.56           C  
ATOM   1040  OD1 ASN A 132      46.607 -24.891  -0.970  1.00 38.56           O  
ATOM   1041  ND2 ASN A 132      44.619 -23.789  -1.022  1.00 38.56           N  
ATOM   1042  C   ASN A 132      48.566 -21.612  -2.695  1.00 38.56           C  
ATOM   1043  O   ASN A 132      49.434 -22.105  -3.412  1.00 38.56           O  
ATOM   1044  N   ARG A 133      48.207 -20.325  -2.784  1.00143.18           N  
ATOM   1045  CA  ARG A 133      48.792 -19.461  -3.758  1.00143.18           C  
ATOM   1046  CB  ARG A 133      48.173 -18.060  -3.700  1.00143.18           C  
ATOM   1047  CG  ARG A 133      48.330 -17.268  -4.994  1.00143.18           C  
ATOM   1048  CD  ARG A 133      47.640 -15.908  -4.941  1.00143.18           C  
ATOM   1049  NE  ARG A 133      46.197 -16.130  -4.640  1.00143.18           N  
ATOM   1050  CZ  ARG A 133      45.563 -15.333  -3.730  1.00143.18           C  
ATOM   1051  NH1 ARG A 133      46.265 -14.381  -3.054  1.00143.18           N1+
ATOM   1052  NH2 ARG A 133      44.226 -15.478  -3.501  1.00143.18           N  
ATOM   1053  C   ARG A 133      50.267 -19.362  -3.490  1.00143.18           C  
ATOM   1054  O   ARG A 133      51.078 -19.443  -4.410  1.00143.18           O  
ATOM   1055  N   VAL A 134      50.662 -19.196  -2.215  1.00 52.40           N  
ATOM   1056  CA  VAL A 134      52.051 -19.036  -1.886  1.00 52.40           C  
ATOM   1057  CB  VAL A 134      52.287 -18.732  -0.438  1.00 52.40           C  
ATOM   1058  CG1 VAL A 134      53.805 -18.701  -0.188  1.00 52.40           C  
ATOM   1059  CG2 VAL A 134      51.571 -17.413  -0.099  1.00 52.40           C  
ATOM   1060  C   VAL A 134      52.825 -20.278  -2.211  1.00 52.40           C  
ATOM   1061  O   VAL A 134      53.875 -20.209  -2.846  1.00 52.40           O  
ATOM   1062  N   LEU A 135      52.324 -21.456  -1.796  1.00 50.42           N  
ATOM   1063  CA  LEU A 135      53.050 -22.679  -1.982  1.00 50.42           C  
ATOM   1064  CB  LEU A 135      52.346 -23.891  -1.346  1.00 50.42           C  
ATOM   1065  CG  LEU A 135      52.273 -23.815   0.190  1.00 50.42           C  
ATOM   1066  CD1 LEU A 135      51.562 -25.047   0.773  1.00 50.42           C  
ATOM   1067  CD2 LEU A 135      53.663 -23.580   0.802  1.00 50.42           C  
ATOM   1068  C   LEU A 135      53.201 -22.951  -3.440  1.00 50.42           C  
ATOM   1069  O   LEU A 135      54.295 -23.266  -3.908  1.00 50.42           O  
ATOM   1070  N   THR A 136      52.105 -22.790  -4.202  1.00116.82           N  
ATOM   1071  CA  THR A 136      52.124 -23.094  -5.600  1.00116.82           C  
ATOM   1072  CB  THR A 136      50.781 -22.946  -6.256  1.00116.82           C  
ATOM   1073  OG1 THR A 136      50.806 -23.559  -7.534  1.00116.82           O  
ATOM   1074  CG2 THR A 136      50.433 -21.455  -6.391  1.00116.82           C  
ATOM   1075  C   THR A 136      53.118 -22.198  -6.278  1.00116.82           C  
ATOM   1076  O   THR A 136      53.867 -22.641  -7.146  1.00116.82           O  
ATOM   1077  N   ASP A 137      53.168 -20.909  -5.894  1.00 47.03           N  
ATOM   1078  CA  ASP A 137      54.090 -19.997  -6.511  1.00 47.03           C  
ATOM   1079  CB  ASP A 137      53.978 -18.562  -5.966  1.00 47.03           C  
ATOM   1080  CG  ASP A 137      52.702 -17.934  -6.505  1.00 47.03           C  
ATOM   1081  OD1 ASP A 137      52.209 -18.413  -7.560  1.00 47.03           O  
ATOM   1082  OD2 ASP A 137      52.209 -16.960  -5.877  1.00 47.03           O1-
ATOM   1083  C   ASP A 137      55.497 -20.449  -6.245  1.00 47.03           C  
ATOM   1084  O   ASP A 137      56.336 -20.441  -7.144  1.00 47.03           O  
ATOM   1085  N   HIS A 138      55.798 -20.873  -5.003  1.00110.76           N  
ATOM   1086  CA  HIS A 138      57.143 -21.243  -4.657  1.00110.76           C  
ATOM   1087  ND1 HIS A 138      58.266 -19.181  -2.451  1.00110.76           N  
ATOM   1088  CG  HIS A 138      57.273 -20.135  -2.409  1.00110.76           C  
ATOM   1089  CB  HIS A 138      57.346 -21.445  -3.143  1.00110.76           C  
ATOM   1090  NE2 HIS A 138      56.654 -18.354  -1.167  1.00110.76           N  
ATOM   1091  CD2 HIS A 138      56.297 -19.612  -1.618  1.00110.76           C  
ATOM   1092  CE1 HIS A 138      57.843 -18.138  -1.694  1.00110.76           C  
ATOM   1093  C   HIS A 138      57.606 -22.460  -5.406  1.00110.76           C  
ATOM   1094  O   HIS A 138      58.792 -22.610  -5.688  1.00110.76           O  
ATOM   1095  N   ILE A 139      56.697 -23.409  -5.673  1.00115.44           N  
ATOM   1096  CA  ILE A 139      56.986 -24.616  -6.403  1.00115.44           C  
ATOM   1097  CB  ILE A 139      56.071 -25.762  -6.075  1.00115.44           C  
ATOM   1098  CG1 ILE A 139      54.606 -25.464  -6.401  1.00115.44           C  
ATOM   1099  CG2 ILE A 139      56.303 -26.108  -4.595  1.00115.44           C  
ATOM   1100  CD1 ILE A 139      53.720 -26.659  -6.065  1.00115.44           C  
ATOM   1101  C   ILE A 139      57.144 -24.416  -7.893  1.00115.44           C  
ATOM   1102  O   ILE A 139      57.632 -25.317  -8.576  1.00115.44           O  
ATOM   1103  N   SER A 140      56.631 -23.299  -8.461  1.00 81.39           N  
ATOM   1104  CA  SER A 140      56.553 -23.105  -9.895  1.00 81.39           C  
ATOM   1105  CB  SER A 140      55.444 -22.123 -10.299  1.00 81.39           C  
ATOM   1106  OG  SER A 140      54.177 -22.634  -9.908  1.00 81.39           O  
ATOM   1107  C   SER A 140      57.815 -22.633 -10.560  1.00 81.39           C  
ATOM   1108  O   SER A 140      58.591 -21.847 -10.017  1.00 81.39           O  
ATOM   1109  N   SER A 141      58.054 -23.179 -11.777  1.00 58.02           N  
ATOM   1110  CA  SER A 141      59.130 -22.818 -12.659  1.00 58.02           C  
ATOM   1111  CB  SER A 141      59.428 -23.907 -13.705  1.00 58.02           C  
ATOM   1112  OG  SER A 141      59.899 -25.086 -13.068  1.00 58.02           O  
ATOM   1113  C   SER A 141      58.780 -21.569 -13.410  1.00 58.02           C  
ATOM   1114  O   SER A 141      59.615 -20.682 -13.577  1.00 58.02           O  
ATOM   1115  N   TYR A 142      57.524 -21.478 -13.900  1.00 74.26           N  
ATOM   1116  CA  TYR A 142      57.115 -20.343 -14.681  1.00 74.26           C  
ATOM   1117  CB  TYR A 142      56.497 -20.733 -16.034  1.00 74.26           C  
ATOM   1118  CG  TYR A 142      57.520 -21.493 -16.804  1.00 74.26           C  
ATOM   1119  CD1 TYR A 142      58.457 -20.839 -17.571  1.00 74.26           C  
ATOM   1120  CD2 TYR A 142      57.535 -22.867 -16.761  1.00 74.26           C  
ATOM   1121  CE1 TYR A 142      59.402 -21.550 -18.275  1.00 74.26           C  
ATOM   1122  CE2 TYR A 142      58.476 -23.583 -17.461  1.00 74.26           C  
ATOM   1123  CZ  TYR A 142      59.409 -22.924 -18.224  1.00 74.26           C  
ATOM   1124  OH  TYR A 142      60.377 -23.659 -18.944  1.00 74.26           O  
ATOM   1125  C   TYR A 142      56.035 -19.635 -13.924  1.00 74.26           C  
ATOM   1126  O   TYR A 142      55.009 -20.222 -13.585  1.00 74.26           O  
ATOM   1127  N   LEU A 143      56.241 -18.333 -13.644  1.00 84.58           N  
ATOM   1128  CA  LEU A 143      55.260 -17.578 -12.916  1.00 84.58           C  
ATOM   1129  CB  LEU A 143      55.878 -16.887 -11.690  1.00 84.58           C  
ATOM   1130  CG  LEU A 143      56.258 -17.871 -10.566  1.00 84.58           C  
ATOM   1131  CD1 LEU A 143      57.167 -17.210  -9.523  1.00 84.58           C  
ATOM   1132  CD2 LEU A 143      55.000 -18.457  -9.903  1.00 84.58           C  
ATOM   1133  C   LEU A 143      54.726 -16.514 -13.825  1.00 84.58           C  
ATOM   1134  O   LEU A 143      55.388 -15.503 -14.050  1.00 84.58           O  
ATOM   1135  N   PHE A 144      53.492 -16.699 -14.346  1.00 99.94           N  
ATOM   1136  CA  PHE A 144      52.956 -15.722 -15.251  1.00 99.94           C  
ATOM   1137  CB  PHE A 144      51.965 -16.304 -16.280  1.00 99.94           C  
ATOM   1138  CG  PHE A 144      52.667 -17.380 -17.034  1.00 99.94           C  
ATOM   1139  CD1 PHE A 144      53.709 -17.088 -17.880  1.00 99.94           C  
ATOM   1140  CD2 PHE A 144      52.264 -18.691 -16.912  1.00 99.94           C  
ATOM   1141  CE1 PHE A 144      54.342 -18.096 -18.564  1.00 99.94           C  
ATOM   1142  CE2 PHE A 144      52.896 -19.700 -17.600  1.00 99.94           C  
ATOM   1143  CZ  PHE A 144      53.943 -19.401 -18.433  1.00 99.94           C  
ATOM   1144  C   PHE A 144      52.180 -14.731 -14.442  1.00 99.94           C  
ATOM   1145  O   PHE A 144      50.993 -14.928 -14.186  1.00 99.94           O  
ATOM   1146  N   ALA A 145      52.843 -13.629 -14.031  1.00 53.37           N  
ATOM   1147  CA  ALA A 145      52.217 -12.604 -13.238  1.00 53.37           C  
ATOM   1148  CB  ALA A 145      53.218 -11.781 -12.409  1.00 53.37           C  
ATOM   1149  C   ALA A 145      51.506 -11.651 -14.150  1.00 53.37           C  
ATOM   1150  O   ALA A 145      52.009 -11.309 -15.219  1.00 53.37           O  
ATOM   1151  N   PRO A 146      50.327 -11.239 -13.757  1.00 90.47           N  
ATOM   1152  CA  PRO A 146      49.532 -10.310 -14.519  1.00 90.47           C  
ATOM   1153  CD  PRO A 146      49.533 -11.990 -12.801  1.00 90.47           C  
ATOM   1154  CB  PRO A 146      48.101 -10.446 -13.990  1.00 90.47           C  
ATOM   1155  CG  PRO A 146      48.258 -11.150 -12.630  1.00 90.47           C  
ATOM   1156  C   PRO A 146      50.013  -8.890 -14.531  1.00 90.47           C  
ATOM   1157  O   PRO A 146      49.842  -8.220 -15.551  1.00 90.47           O  
ATOM   1158  N   THR A 147      50.613  -8.412 -13.425  1.00105.95           N  
ATOM   1159  CA  THR A 147      50.989  -7.029 -13.328  1.00105.95           C  
ATOM   1160  CB  THR A 147      50.078  -6.256 -12.420  1.00105.95           C  
ATOM   1161  OG1 THR A 147      50.481  -4.898 -12.347  1.00105.95           O  
ATOM   1162  CG2 THR A 147      50.096  -6.908 -11.027  1.00105.95           C  
ATOM   1163  C   THR A 147      52.362  -6.943 -12.742  1.00105.95           C  
ATOM   1164  O   THR A 147      52.901  -7.923 -12.234  1.00105.95           O  
ATOM   1165  N   GLU A 148      52.965  -5.741 -12.827  1.00112.76           N  
ATOM   1166  CA  GLU A 148      54.271  -5.504 -12.289  1.00112.76           C  
ATOM   1167  CB  GLU A 148      54.801  -4.094 -12.596  1.00112.76           C  
ATOM   1168  CG  GLU A 148      56.228  -3.866 -12.096  1.00112.76           C  
ATOM   1169  CD  GLU A 148      57.178  -4.627 -13.008  1.00112.76           C  
ATOM   1170  OE1 GLU A 148      56.695  -5.224 -14.008  1.00112.76           O  
ATOM   1171  OE2 GLU A 148      58.402  -4.623 -12.713  1.00112.76           O1-
ATOM   1172  C   GLU A 148      54.182  -5.651 -10.803  1.00112.76           C  
ATOM   1173  O   GLU A 148      55.077  -6.210 -10.170  1.00112.76           O  
ATOM   1174  N   ILE A 149      53.063  -5.185 -10.216  1.00 88.91           N  
ATOM   1175  CA  ILE A 149      52.876  -5.217  -8.795  1.00 88.91           C  
ATOM   1176  CB  ILE A 149      51.514  -4.739  -8.383  1.00 88.91           C  
ATOM   1177  CG1 ILE A 149      51.281  -3.296  -8.854  1.00 88.91           C  
ATOM   1178  CG2 ILE A 149      51.399  -4.917  -6.859  1.00 88.91           C  
ATOM   1179  CD1 ILE A 149      52.270  -2.295  -8.262  1.00 88.91           C  
ATOM   1180  C   ILE A 149      52.969  -6.648  -8.369  1.00 88.91           C  
ATOM   1181  O   ILE A 149      53.601  -6.968  -7.363  1.00 88.91           O  
ATOM   1182  N   ALA A 150      52.343  -7.549  -9.147  1.00 28.84           N  
ATOM   1183  CA  ALA A 150      52.328  -8.952  -8.845  1.00 28.84           C  
ATOM   1184  CB  ALA A 150      51.540  -9.769  -9.883  1.00 28.84           C  
ATOM   1185  C   ALA A 150      53.738  -9.455  -8.848  1.00 28.84           C  
ATOM   1186  O   ALA A 150      54.124 -10.255  -7.997  1.00 28.84           O  
ATOM   1187  N   LYS A 151      54.546  -8.981  -9.814  1.00 67.58           N  
ATOM   1188  CA  LYS A 151      55.909  -9.407  -9.928  1.00 67.58           C  
ATOM   1189  CB  LYS A 151      56.643  -8.718 -11.097  1.00 67.58           C  
ATOM   1190  CG  LYS A 151      58.082  -9.199 -11.293  1.00 67.58           C  
ATOM   1191  CD  LYS A 151      58.731  -8.721 -12.595  1.00 67.58           C  
ATOM   1192  CE  LYS A 151      59.756  -7.605 -12.387  1.00 67.58           C  
ATOM   1193  NZ  LYS A 151      60.582  -7.441 -13.604  1.00 67.58           N1+
ATOM   1194  C   LYS A 151      56.619  -9.027  -8.666  1.00 67.58           C  
ATOM   1195  O   LYS A 151      57.397  -9.811  -8.125  1.00 67.58           O  
ATOM   1196  N   ASN A 152      56.346  -7.816  -8.148  1.00 37.47           N  
ATOM   1197  CA  ASN A 152      57.020  -7.320  -6.983  1.00 37.47           C  
ATOM   1198  CB  ASN A 152      56.563  -5.902  -6.608  1.00 37.47           C  
ATOM   1199  CG  ASN A 152      56.968  -4.977  -7.746  1.00 37.47           C  
ATOM   1200  OD1 ASN A 152      57.853  -5.295  -8.538  1.00 37.47           O  
ATOM   1201  ND2 ASN A 152      56.307  -3.793  -7.828  1.00 37.47           N  
ATOM   1202  C   ASN A 152      56.726  -8.216  -5.821  1.00 37.47           C  
ATOM   1203  O   ASN A 152      57.600  -8.467  -4.992  1.00 37.47           O  
ATOM   1204  N   ASN A 153      55.480  -8.711  -5.719  1.00 34.32           N  
ATOM   1205  CA  ASN A 153      55.131  -9.565  -4.620  1.00 34.32           C  
ATOM   1206  CB  ASN A 153      53.651  -9.993  -4.634  1.00 34.32           C  
ATOM   1207  CG  ASN A 153      52.801  -8.779  -4.285  1.00 34.32           C  
ATOM   1208  OD1 ASN A 153      53.323  -7.726  -3.921  1.00 34.32           O  
ATOM   1209  ND2 ASN A 153      51.454  -8.931  -4.385  1.00 34.32           N  
ATOM   1210  C   ASN A 153      55.961 -10.806  -4.704  1.00 34.32           C  
ATOM   1211  O   ASN A 153      56.524 -11.258  -3.707  1.00 34.32           O  
ATOM   1212  N   LEU A 154      56.080 -11.372  -5.919  1.00 55.40           N  
ATOM   1213  CA  LEU A 154      56.815 -12.580  -6.146  1.00 55.40           C  
ATOM   1214  CB  LEU A 154      56.776 -13.035  -7.619  1.00 55.40           C  
ATOM   1215  CG  LEU A 154      55.369 -13.445  -8.107  1.00 55.40           C  
ATOM   1216  CD1 LEU A 154      55.396 -13.886  -9.580  1.00 55.40           C  
ATOM   1217  CD2 LEU A 154      54.745 -14.507  -7.182  1.00 55.40           C  
ATOM   1218  C   LEU A 154      58.248 -12.324  -5.791  1.00 55.40           C  
ATOM   1219  O   LEU A 154      58.928 -13.212  -5.280  1.00 55.40           O  
ATOM   1220  N   LEU A 155      58.756 -11.112  -6.095  1.00111.15           N  
ATOM   1221  CA  LEU A 155      60.119 -10.756  -5.805  1.00111.15           C  
ATOM   1222  CB  LEU A 155      60.618  -9.461  -6.476  1.00111.15           C  
ATOM   1223  CG  LEU A 155      61.123  -9.653  -7.924  1.00111.15           C  
ATOM   1224  CD1 LEU A 155      60.010 -10.025  -8.908  1.00111.15           C  
ATOM   1225  CD2 LEU A 155      61.927  -8.435  -8.390  1.00111.15           C  
ATOM   1226  C   LEU A 155      60.394 -10.649  -4.331  1.00111.15           C  
ATOM   1227  O   LEU A 155      61.464 -11.047  -3.876  1.00111.15           O  
ATOM   1228  N   ARG A 156      59.448 -10.117  -3.536  1.00 79.08           N  
ATOM   1229  CA  ARG A 156      59.692  -9.940  -2.129  1.00 79.08           C  
ATOM   1230  CB  ARG A 156      58.491  -9.330  -1.392  1.00 79.08           C  
ATOM   1231  CG  ARG A 156      58.131  -7.918  -1.859  1.00 79.08           C  
ATOM   1232  CD  ARG A 156      56.920  -7.348  -1.122  1.00 79.08           C  
ATOM   1233  NE  ARG A 156      55.822  -8.341  -1.289  1.00 79.08           N  
ATOM   1234  CZ  ARG A 156      54.785  -8.386  -0.405  1.00 79.08           C  
ATOM   1235  NH1 ARG A 156      54.726  -7.499   0.630  1.00 79.08           N1+
ATOM   1236  NH2 ARG A 156      53.803  -9.322  -0.557  1.00 79.08           N  
ATOM   1237  C   ARG A 156      59.935 -11.298  -1.554  1.00 79.08           C  
ATOM   1238  O   ARG A 156      60.686 -11.462  -0.595  1.00 79.08           O  
ATOM   1239  N   GLU A 157      59.269 -12.299  -2.151  1.00125.04           N  
ATOM   1240  CA  GLU A 157      59.276 -13.694  -1.810  1.00125.04           C  
ATOM   1241  CB  GLU A 157      58.241 -14.503  -2.609  1.00125.04           C  
ATOM   1242  CG  GLU A 157      56.790 -14.075  -2.374  1.00125.04           C  
ATOM   1243  CD  GLU A 157      56.235 -14.791  -1.150  1.00125.04           C  
ATOM   1244  OE1 GLU A 157      57.033 -15.420  -0.407  1.00125.04           O  
ATOM   1245  OE2 GLU A 157      54.994 -14.714  -0.942  1.00125.04           O1-
ATOM   1246  C   GLU A 157      60.620 -14.310  -2.078  1.00125.04           C  
ATOM   1247  O   GLU A 157      60.858 -15.445  -1.673  1.00125.04           O  
ATOM   1248  N   GLY A 158      61.494 -13.653  -2.866  1.00 27.79           N  
ATOM   1249  CA  GLY A 158      62.796 -14.220  -3.091  1.00 27.79           C  
ATOM   1250  C   GLY A 158      62.727 -15.117  -4.284  1.00 27.79           C  
ATOM   1251  O   GLY A 158      63.655 -15.878  -4.559  1.00 27.79           O  
ATOM   1252  N   ILE A 159      61.613 -15.045  -5.034  1.00 67.32           N  
ATOM   1253  CA  ILE A 159      61.488 -15.876  -6.192  1.00 67.32           C  
ATOM   1254  CB  ILE A 159      60.063 -16.076  -6.630  1.00 67.32           C  
ATOM   1255  CG1 ILE A 159      59.288 -16.860  -5.552  1.00 67.32           C  
ATOM   1256  CG2 ILE A 159      60.077 -16.759  -8.007  1.00 67.32           C  
ATOM   1257  CD1 ILE A 159      57.778 -16.919  -5.783  1.00 67.32           C  
ATOM   1258  C   ILE A 159      62.291 -15.269  -7.305  1.00 67.32           C  
ATOM   1259  O   ILE A 159      62.193 -14.078  -7.593  1.00 67.32           O  
ATOM   1260  N   GLU A 160      63.116 -16.110  -7.963  1.00101.58           N  
ATOM   1261  CA  GLU A 160      64.025 -15.706  -9.000  1.00101.58           C  
ATOM   1262  CB  GLU A 160      64.740 -16.909  -9.645  1.00101.58           C  
ATOM   1263  CG  GLU A 160      65.633 -16.539 -10.825  1.00101.58           C  
ATOM   1264  CD  GLU A 160      66.729 -15.630 -10.302  1.00101.58           C  
ATOM   1265  OE1 GLU A 160      67.305 -15.954  -9.230  1.00101.58           O  
ATOM   1266  OE2 GLU A 160      66.994 -14.591 -10.964  1.00101.58           O1-
ATOM   1267  C   GLU A 160      63.292 -14.957 -10.071  1.00101.58           C  
ATOM   1268  O   GLU A 160      62.270 -15.408 -10.587  1.00101.58           O  
ATOM   1269  N   GLU A 161      63.860 -13.795 -10.458  1.00 61.04           N  
ATOM   1270  CA  GLU A 161      63.265 -12.885 -11.398  1.00 61.04           C  
ATOM   1271  CB  GLU A 161      64.049 -11.573 -11.587  1.00 61.04           C  
ATOM   1272  CG  GLU A 161      63.366 -10.638 -12.591  1.00 61.04           C  
ATOM   1273  CD  GLU A 161      64.146  -9.333 -12.683  1.00 61.04           C  
ATOM   1274  OE1 GLU A 161      63.934  -8.453 -11.807  1.00 61.04           O  
ATOM   1275  OE2 GLU A 161      64.954  -9.194 -13.638  1.00 61.04           O1-
ATOM   1276  C   GLU A 161      63.107 -13.516 -12.749  1.00 61.04           C  
ATOM   1277  O   GLU A 161      62.159 -13.211 -13.468  1.00 61.04           O  
ATOM   1278  N   ASN A 162      64.033 -14.406 -13.146  1.00 70.00           N  
ATOM   1279  CA  ASN A 162      63.964 -14.998 -14.454  1.00 70.00           C  
ATOM   1280  CB  ASN A 162      65.210 -15.838 -14.820  1.00 70.00           C  
ATOM   1281  CG  ASN A 162      65.440 -16.964 -13.819  1.00 70.00           C  
ATOM   1282  OD1 ASN A 162      64.509 -17.625 -13.361  1.00 70.00           O  
ATOM   1283  ND2 ASN A 162      66.733 -17.189 -13.466  1.00 70.00           N  
ATOM   1284  C   ASN A 162      62.714 -15.817 -14.609  1.00 70.00           C  
ATOM   1285  O   ASN A 162      62.209 -15.981 -15.719  1.00 70.00           O  
ATOM   1286  N   LYS A 163      62.209 -16.390 -13.503  1.00 72.00           N  
ATOM   1287  CA  LYS A 163      61.026 -17.205 -13.476  1.00 72.00           C  
ATOM   1288  CB  LYS A 163      60.859 -17.955 -12.143  1.00 72.00           C  
ATOM   1289  CG  LYS A 163      61.926 -19.035 -11.953  1.00 72.00           C  
ATOM   1290  CD  LYS A 163      62.053 -19.563 -10.524  1.00 72.00           C  
ATOM   1291  CE  LYS A 163      63.124 -20.646 -10.385  1.00 72.00           C  
ATOM   1292  NZ  LYS A 163      63.425 -20.886  -8.957  1.00 72.00           N1+
ATOM   1293  C   LYS A 163      59.777 -16.397 -13.724  1.00 72.00           C  
ATOM   1294  O   LYS A 163      58.761 -16.951 -14.144  1.00 72.00           O  
ATOM   1295  N   ILE A 164      59.796 -15.080 -13.427  1.00 73.48           N  
ATOM   1296  CA  ILE A 164      58.607 -14.267 -13.493  1.00 73.48           C  
ATOM   1297  CB  ILE A 164      58.639 -13.132 -12.508  1.00 73.48           C  
ATOM   1298  CG1 ILE A 164      58.781 -13.674 -11.075  1.00 73.48           C  
ATOM   1299  CG2 ILE A 164      57.382 -12.268 -12.720  1.00 73.48           C  
ATOM   1300  CD1 ILE A 164      59.097 -12.595 -10.038  1.00 73.48           C  
ATOM   1301  C   ILE A 164      58.402 -13.657 -14.853  1.00 73.48           C  
ATOM   1302  O   ILE A 164      59.319 -13.082 -15.434  1.00 73.48           O  
ATOM   1303  N   PHE A 165      57.167 -13.783 -15.402  1.00 90.23           N  
ATOM   1304  CA  PHE A 165      56.840 -13.183 -16.671  1.00 90.23           C  
ATOM   1305  CB  PHE A 165      56.530 -14.202 -17.783  1.00 90.23           C  
ATOM   1306  CG  PHE A 165      57.786 -14.913 -18.145  1.00 90.23           C  
ATOM   1307  CD1 PHE A 165      58.269 -15.919 -17.343  1.00 90.23           C  
ATOM   1308  CD2 PHE A 165      58.473 -14.587 -19.291  1.00 90.23           C  
ATOM   1309  CE1 PHE A 165      59.426 -16.582 -17.673  1.00 90.23           C  
ATOM   1310  CE2 PHE A 165      59.631 -15.247 -19.626  1.00 90.23           C  
ATOM   1311  CZ  PHE A 165      60.111 -16.249 -18.816  1.00 90.23           C  
ATOM   1312  C   PHE A 165      55.572 -12.392 -16.516  1.00 90.23           C  
ATOM   1313  O   PHE A 165      54.518 -12.965 -16.243  1.00 90.23           O  
ATOM   1314  N   VAL A 166      55.631 -11.058 -16.732  1.00153.83           N  
ATOM   1315  CA  VAL A 166      54.438 -10.257 -16.631  1.00153.83           C  
ATOM   1316  CB  VAL A 166      54.682  -8.868 -16.114  1.00153.83           C  
ATOM   1317  CG1 VAL A 166      55.002  -8.979 -14.617  1.00153.83           C  
ATOM   1318  CG2 VAL A 166      55.838  -8.235 -16.902  1.00153.83           C  
ATOM   1319  C   VAL A 166      53.795 -10.207 -17.986  1.00153.83           C  
ATOM   1320  O   VAL A 166      54.195  -9.458 -18.876  1.00153.83           O  
ATOM   1321  N   VAL A 167      52.845 -11.143 -18.161  1.00209.55           N  
ATOM   1322  CA  VAL A 167      52.012 -11.472 -19.283  1.00209.55           C  
ATOM   1323  CB  VAL A 167      51.705 -12.946 -19.259  1.00209.55           C  
ATOM   1324  CG1 VAL A 167      50.816 -13.321 -20.437  1.00209.55           C  
ATOM   1325  CG2 VAL A 167      53.023 -13.721 -19.281  1.00209.55           C  
ATOM   1326  C   VAL A 167      50.715 -10.720 -19.369  1.00209.55           C  
ATOM   1327  O   VAL A 167      50.094 -10.684 -20.430  1.00209.55           O  
ATOM   1328  N   GLY A 168      50.204 -10.188 -18.243  1.00 43.89           N  
ATOM   1329  CA  GLY A 168      48.895  -9.591 -18.274  1.00 43.89           C  
ATOM   1330  C   GLY A 168      47.952 -10.677 -17.853  1.00 43.89           C  
ATOM   1331  O   GLY A 168      48.369 -11.813 -17.641  1.00 43.89           O  
ATOM   1332  N   ASN A 169      46.649 -10.354 -17.711  1.00 61.80           N  
ATOM   1333  CA  ASN A 169      45.707 -11.337 -17.247  1.00 61.80           C  
ATOM   1334  CB  ASN A 169      44.654 -10.752 -16.285  1.00 61.80           C  
ATOM   1335  CG  ASN A 169      44.027 -11.890 -15.485  1.00 61.80           C  
ATOM   1336  OD1 ASN A 169      43.526 -12.867 -16.039  1.00 61.80           O  
ATOM   1337  ND2 ASN A 169      44.066 -11.761 -14.131  1.00 61.80           N  
ATOM   1338  C   ASN A 169      44.988 -11.940 -18.418  1.00 61.80           C  
ATOM   1339  O   ASN A 169      44.664 -11.265 -19.392  1.00 61.80           O  
ATOM   1340  N   THR A 170      44.734 -13.259 -18.330  1.00 74.02           N  
ATOM   1341  CA  THR A 170      44.046 -14.053 -19.314  1.00 74.02           C  
ATOM   1342  CB  THR A 170      44.187 -15.531 -19.109  1.00 74.02           C  
ATOM   1343  OG1 THR A 170      43.623 -15.916 -17.865  1.00 74.02           O  
ATOM   1344  CG2 THR A 170      45.681 -15.890 -19.160  1.00 74.02           C  
ATOM   1345  C   THR A 170      42.583 -13.740 -19.300  1.00 74.02           C  
ATOM   1346  O   THR A 170      41.857 -14.136 -20.210  1.00 74.02           O  
ATOM   1347  N   ILE A 171      42.097 -13.093 -18.224  1.00103.44           N  
ATOM   1348  CA  ILE A 171      40.701 -12.766 -18.092  1.00103.44           C  
ATOM   1349  CB  ILE A 171      40.383 -12.021 -16.825  1.00103.44           C  
ATOM   1350  CG1 ILE A 171      38.861 -11.917 -16.640  1.00103.44           C  
ATOM   1351  CG2 ILE A 171      41.101 -10.663 -16.868  1.00103.44           C  
ATOM   1352  CD1 ILE A 171      38.184 -13.264 -16.398  1.00103.44           C  
ATOM   1353  C   ILE A 171      40.296 -11.895 -19.243  1.00103.44           C  
ATOM   1354  O   ILE A 171      39.152 -11.952 -19.691  1.00103.44           O  
ATOM   1355  N   VAL A 172      41.197 -11.008 -19.710  1.00 47.64           N  
ATOM   1356  CA  VAL A 172      40.855 -10.157 -20.818  1.00 47.64           C  
ATOM   1357  CB  VAL A 172      41.954  -9.196 -21.173  1.00 47.64           C  
ATOM   1358  CG1 VAL A 172      41.517  -8.376 -22.400  1.00 47.64           C  
ATOM   1359  CG2 VAL A 172      42.271  -8.347 -19.931  1.00 47.64           C  
ATOM   1360  C   VAL A 172      40.598 -10.985 -22.037  1.00 47.64           C  
ATOM   1361  O   VAL A 172      39.567 -10.847 -22.694  1.00 47.64           O  
ATOM   1362  N   ASP A 173      41.530 -11.901 -22.344  1.00 60.96           N  
ATOM   1363  CA  ASP A 173      41.419 -12.709 -23.524  1.00 60.96           C  
ATOM   1364  CB  ASP A 173      42.534 -13.768 -23.615  1.00 60.96           C  
ATOM   1365  CG  ASP A 173      43.901 -13.091 -23.648  1.00 60.96           C  
ATOM   1366  OD1 ASP A 173      44.070 -12.042 -22.971  1.00 60.96           O  
ATOM   1367  OD2 ASP A 173      44.795 -13.622 -24.360  1.00 60.96           O1-
ATOM   1368  C   ASP A 173      40.145 -13.480 -23.404  1.00 60.96           C  
ATOM   1369  O   ASP A 173      39.340 -13.528 -24.334  1.00 60.96           O  
ATOM   1370  N   ALA A 174      39.927 -14.069 -22.213  1.00 41.07           N  
ATOM   1371  CA  ALA A 174      38.817 -14.946 -21.977  1.00 41.07           C  
ATOM   1372  CB  ALA A 174      38.830 -15.541 -20.559  1.00 41.07           C  
ATOM   1373  C   ALA A 174      37.517 -14.228 -22.139  1.00 41.07           C  
ATOM   1374  O   ALA A 174      36.593 -14.750 -22.762  1.00 41.07           O  
ATOM   1375  N   THR A 175      37.402 -13.008 -21.587  1.00 52.45           N  
ATOM   1376  CA  THR A 175      36.151 -12.318 -21.658  1.00 52.45           C  
ATOM   1377  CB  THR A 175      36.148 -11.038 -20.871  1.00 52.45           C  
ATOM   1378  OG1 THR A 175      36.421 -11.309 -19.505  1.00 52.45           O  
ATOM   1379  CG2 THR A 175      34.770 -10.370 -21.013  1.00 52.45           C  
ATOM   1380  C   THR A 175      35.844 -11.993 -23.085  1.00 52.45           C  
ATOM   1381  O   THR A 175      34.713 -12.151 -23.539  1.00 52.45           O  
ATOM   1382  N   LEU A 176      36.855 -11.532 -23.836  1.00148.32           N  
ATOM   1383  CA  LEU A 176      36.643 -11.125 -25.192  1.00148.32           C  
ATOM   1384  CB  LEU A 176      37.913 -10.482 -25.769  1.00148.32           C  
ATOM   1385  CG  LEU A 176      37.706  -9.782 -27.115  1.00148.32           C  
ATOM   1386  CD1 LEU A 176      36.604  -8.716 -27.005  1.00148.32           C  
ATOM   1387  CD2 LEU A 176      39.031  -9.194 -27.624  1.00148.32           C  
ATOM   1388  C   LEU A 176      36.231 -12.301 -26.037  1.00148.32           C  
ATOM   1389  O   LEU A 176      35.253 -12.227 -26.781  1.00148.32           O  
ATOM   1390  N   GLN A 177      36.952 -13.431 -25.917  1.00 61.28           N  
ATOM   1391  CA  GLN A 177      36.712 -14.598 -26.721  1.00 61.28           C  
ATOM   1392  CB  GLN A 177      37.758 -15.688 -26.454  1.00 61.28           C  
ATOM   1393  CG  GLN A 177      39.188 -15.216 -26.726  1.00 61.28           C  
ATOM   1394  CD  GLN A 177      40.124 -16.375 -26.419  1.00 61.28           C  
ATOM   1395  OE1 GLN A 177      40.169 -17.365 -27.150  1.00 61.28           O  
ATOM   1396  NE2 GLN A 177      40.882 -16.263 -25.297  1.00 61.28           N  
ATOM   1397  C   GLN A 177      35.373 -15.185 -26.401  1.00 61.28           C  
ATOM   1398  O   GLN A 177      34.606 -15.530 -27.300  1.00 61.28           O  
ATOM   1399  N   ASN A 178      35.047 -15.289 -25.101  1.00 55.26           N  
ATOM   1400  CA  ASN A 178      33.817 -15.894 -24.682  1.00 55.26           C  
ATOM   1401  CB  ASN A 178      33.681 -16.008 -23.156  1.00 55.26           C  
ATOM   1402  CG  ASN A 178      34.645 -17.092 -22.697  1.00 55.26           C  
ATOM   1403  OD1 ASN A 178      35.150 -17.871 -23.505  1.00 55.26           O  
ATOM   1404  ND2 ASN A 178      34.902 -17.154 -21.363  1.00 55.26           N  
ATOM   1405  C   ASN A 178      32.692 -15.059 -25.192  1.00 55.26           C  
ATOM   1406  O   ASN A 178      31.616 -15.573 -25.486  1.00 55.26           O  
ATOM   1407  N   LEU A 179      32.908 -13.734 -25.283  1.00110.88           N  
ATOM   1408  CA  LEU A 179      31.890 -12.846 -25.759  1.00110.88           C  
ATOM   1409  CB  LEU A 179      32.351 -11.372 -25.714  1.00110.88           C  
ATOM   1410  CG  LEU A 179      31.309 -10.331 -26.177  1.00110.88           C  
ATOM   1411  CD1 LEU A 179      31.077 -10.354 -27.697  1.00110.88           C  
ATOM   1412  CD2 LEU A 179      30.011 -10.470 -25.371  1.00110.88           C  
ATOM   1413  C   LEU A 179      31.581 -13.210 -27.182  1.00110.88           C  
ATOM   1414  O   LEU A 179      30.418 -13.340 -27.560  1.00110.88           O  
ATOM   1415  N   LYS A 180      32.620 -13.428 -28.011  1.00 78.48           N  
ATOM   1416  CA  LYS A 180      32.362 -13.737 -29.392  1.00 78.48           C  
ATOM   1417  CB  LYS A 180      33.612 -13.940 -30.255  1.00 78.48           C  
ATOM   1418  CG  LYS A 180      33.236 -14.268 -31.703  1.00 78.48           C  
ATOM   1419  CD  LYS A 180      34.408 -14.342 -32.682  1.00 78.48           C  
ATOM   1420  CE  LYS A 180      33.975 -14.748 -34.092  1.00 78.48           C  
ATOM   1421  NZ  LYS A 180      33.250 -16.039 -34.045  1.00 78.48           N1+
ATOM   1422  C   LYS A 180      31.603 -15.024 -29.451  1.00 78.48           C  
ATOM   1423  O   LYS A 180      30.701 -15.183 -30.271  1.00 78.48           O  
ATOM   1424  N   ILE A 181      31.958 -15.978 -28.573  1.00104.56           N  
ATOM   1425  CA  ILE A 181      31.352 -17.280 -28.563  1.00104.56           C  
ATOM   1426  CB  ILE A 181      31.931 -18.168 -27.501  1.00104.56           C  
ATOM   1427  CG1 ILE A 181      33.455 -18.294 -27.669  1.00104.56           C  
ATOM   1428  CG2 ILE A 181      31.192 -19.516 -27.558  1.00104.56           C  
ATOM   1429  CD1 ILE A 181      33.896 -18.881 -29.006  1.00104.56           C  
ATOM   1430  C   ILE A 181      29.894 -17.127 -28.251  1.00104.56           C  
ATOM   1431  O   ILE A 181      29.049 -17.788 -28.852  1.00104.56           O  
ATOM   1432  N   ALA A 182      29.570 -16.246 -27.285  1.00 46.12           N  
ATOM   1433  CA  ALA A 182      28.224 -16.016 -26.845  1.00 46.12           C  
ATOM   1434  CB  ALA A 182      28.139 -15.030 -25.667  1.00 46.12           C  
ATOM   1435  C   ALA A 182      27.412 -15.444 -27.968  1.00 46.12           C  
ATOM   1436  O   ALA A 182      26.209 -15.684 -28.056  1.00 46.12           O  
ATOM   1437  N   GLU A 183      28.043 -14.628 -28.831  1.00 91.00           N  
ATOM   1438  CA  GLU A 183      27.354 -13.993 -29.921  1.00 91.00           C  
ATOM   1439  CB  GLU A 183      28.290 -13.101 -30.755  1.00 91.00           C  
ATOM   1440  CG  GLU A 183      28.927 -11.953 -29.967  1.00 91.00           C  
ATOM   1441  CD  GLU A 183      27.877 -10.879 -29.737  1.00 91.00           C  
ATOM   1442  OE1 GLU A 183      26.827 -11.194 -29.118  1.00 91.00           O  
ATOM   1443  OE2 GLU A 183      28.119  -9.724 -30.181  1.00 91.00           O1-
ATOM   1444  C   GLU A 183      26.830 -15.042 -30.856  1.00 91.00           C  
ATOM   1445  O   GLU A 183      25.721 -14.936 -31.375  1.00 91.00           O  
ATOM   1446  N   LYS A 184      27.642 -16.084 -31.077  1.00147.12           N  
ATOM   1447  CA  LYS A 184      27.447 -17.179 -31.985  1.00147.12           C  
ATOM   1448  CB  LYS A 184      28.719 -18.042 -32.033  1.00147.12           C  
ATOM   1449  CG  LYS A 184      28.751 -19.129 -33.102  1.00147.12           C  
ATOM   1450  CD  LYS A 184      30.170 -19.665 -33.319  1.00147.12           C  
ATOM   1451  CE  LYS A 184      30.930 -19.909 -32.011  1.00147.12           C  
ATOM   1452  NZ  LYS A 184      32.353 -20.212 -32.287  1.00147.12           N1+
ATOM   1453  C   LYS A 184      26.294 -18.053 -31.581  1.00147.12           C  
ATOM   1454  O   LYS A 184      25.752 -18.765 -32.423  1.00147.12           O  
ATOM   1455  N   ASN A 185      25.913 -18.071 -30.287  1.00 71.24           N  
ATOM   1456  CA  ASN A 185      24.932 -19.009 -29.808  1.00 71.24           C  
ATOM   1457  CB  ASN A 185      25.141 -19.330 -28.314  1.00 71.24           C  
ATOM   1458  CG  ASN A 185      24.360 -20.577 -27.927  1.00 71.24           C  
ATOM   1459  OD1 ASN A 185      23.185 -20.724 -28.260  1.00 71.24           O  
ATOM   1460  ND2 ASN A 185      25.032 -21.507 -27.197  1.00 71.24           N  
ATOM   1461  C   ASN A 185      23.532 -18.483 -29.992  1.00 71.24           C  
ATOM   1462  O   ASN A 185      23.105 -17.532 -29.337  1.00 71.24           O  
ATOM   1463  N   GLU A 186      22.769 -19.141 -30.889  1.00 86.72           N  
ATOM   1464  CA  GLU A 186      21.413 -18.787 -31.210  1.00 86.72           C  
ATOM   1465  CB  GLU A 186      20.830 -19.622 -32.364  1.00 86.72           C  
ATOM   1466  CG  GLU A 186      21.312 -19.190 -33.750  1.00 86.72           C  
ATOM   1467  CD  GLU A 186      20.394 -18.078 -34.243  1.00 86.72           C  
ATOM   1468  OE1 GLU A 186      20.518 -16.933 -33.734  1.00 86.72           O  
ATOM   1469  OE2 GLU A 186      19.546 -18.365 -35.130  1.00 86.72           O1-
ATOM   1470  C   GLU A 186      20.539 -19.007 -30.016  1.00 86.72           C  
ATOM   1471  O   GLU A 186      19.565 -18.285 -29.813  1.00 86.72           O  
ATOM   1472  N   ASN A 187      20.844 -20.038 -29.207  1.00 52.97           N  
ATOM   1473  CA  ASN A 187      20.031 -20.339 -28.066  1.00 52.97           C  
ATOM   1474  CB  ASN A 187      20.538 -21.569 -27.294  1.00 52.97           C  
ATOM   1475  CG  ASN A 187      19.604 -21.820 -26.118  1.00 52.97           C  
ATOM   1476  OD1 ASN A 187      19.965 -21.607 -24.963  1.00 52.97           O  
ATOM   1477  ND2 ASN A 187      18.360 -22.275 -26.423  1.00 52.97           N  
ATOM   1478  C   ASN A 187      20.057 -19.171 -27.127  1.00 52.97           C  
ATOM   1479  O   ASN A 187      19.018 -18.756 -26.617  1.00 52.97           O  
ATOM   1480  N   VAL A 188      21.262 -18.637 -26.849  1.00 67.07           N  
ATOM   1481  CA  VAL A 188      21.455 -17.524 -25.957  1.00 67.07           C  
ATOM   1482  CB  VAL A 188      22.889 -17.349 -25.540  1.00 67.07           C  
ATOM   1483  CG1 VAL A 188      23.365 -18.667 -24.911  1.00 67.07           C  
ATOM   1484  CG2 VAL A 188      23.721 -16.877 -26.742  1.00 67.07           C  
ATOM   1485  C   VAL A 188      21.021 -16.244 -26.597  1.00 67.07           C  
ATOM   1486  O   VAL A 188      20.571 -15.322 -25.918  1.00 67.07           O  
ATOM   1487  N   ARG A 189      21.210 -16.140 -27.926  1.00153.38           N  
ATOM   1488  CA  ARG A 189      20.856 -14.970 -28.674  1.00153.38           C  
ATOM   1489  CB  ARG A 189      21.199 -15.092 -30.167  1.00153.38           C  
ATOM   1490  CG  ARG A 189      22.700 -15.034 -30.449  1.00153.38           C  
ATOM   1491  CD  ARG A 189      23.082 -15.501 -31.854  1.00153.38           C  
ATOM   1492  NE  ARG A 189      22.318 -14.689 -32.837  1.00153.38           N  
ATOM   1493  CZ  ARG A 189      22.625 -14.778 -34.164  1.00153.38           C  
ATOM   1494  NH1 ARG A 189      23.672 -15.551 -34.572  1.00153.38           N1+
ATOM   1495  NH2 ARG A 189      21.875 -14.109 -35.087  1.00153.38           N  
ATOM   1496  C   ARG A 189      19.384 -14.810 -28.569  1.00153.38           C  
ATOM   1497  O   ARG A 189      18.874 -13.696 -28.464  1.00153.38           O  
ATOM   1498  N   ALA A 190      18.665 -15.943 -28.589  1.00 29.39           N  
ATOM   1499  CA  ALA A 190      17.240 -15.899 -28.530  1.00 29.39           C  
ATOM   1500  CB  ALA A 190      16.610 -17.301 -28.538  1.00 29.39           C  
ATOM   1501  C   ALA A 190      16.862 -15.242 -27.242  1.00 29.39           C  
ATOM   1502  O   ALA A 190      15.989 -14.379 -27.209  1.00 29.39           O  
ATOM   1503  N   PHE A 191      17.545 -15.623 -26.148  1.00 57.61           N  
ATOM   1504  CA  PHE A 191      17.276 -15.121 -24.833  1.00 57.61           C  
ATOM   1505  CB  PHE A 191      18.135 -15.837 -23.773  1.00 57.61           C  
ATOM   1506  CG  PHE A 191      17.813 -15.284 -22.429  1.00 57.61           C  
ATOM   1507  CD1 PHE A 191      16.673 -15.684 -21.771  1.00 57.61           C  
ATOM   1508  CD2 PHE A 191      18.653 -14.379 -21.819  1.00 57.61           C  
ATOM   1509  CE1 PHE A 191      16.367 -15.189 -20.526  1.00 57.61           C  
ATOM   1510  CE2 PHE A 191      18.351 -13.880 -20.572  1.00 57.61           C  
ATOM   1511  CZ  PHE A 191      17.204 -14.278 -19.928  1.00 57.61           C  
ATOM   1512  C   PHE A 191      17.579 -13.650 -24.778  1.00 57.61           C  
ATOM   1513  O   PHE A 191      16.802 -12.864 -24.241  1.00 57.61           O  
ATOM   1514  N   PHE A 192      18.719 -13.233 -25.351  1.00 61.68           N  
ATOM   1515  CA  PHE A 192      19.133 -11.860 -25.286  1.00 61.68           C  
ATOM   1516  CB  PHE A 192      20.490 -11.617 -25.966  1.00 61.68           C  
ATOM   1517  CG  PHE A 192      20.743 -10.150 -25.946  1.00 61.68           C  
ATOM   1518  CD1 PHE A 192      21.084  -9.517 -24.774  1.00 61.68           C  
ATOM   1519  CD2 PHE A 192      20.648  -9.409 -27.101  1.00 61.68           C  
ATOM   1520  CE1 PHE A 192      21.319  -8.163 -24.753  1.00 61.68           C  
ATOM   1521  CE2 PHE A 192      20.884  -8.055 -27.087  1.00 61.68           C  
ATOM   1522  CZ  PHE A 192      21.213  -7.429 -25.909  1.00 61.68           C  
ATOM   1523  C   PHE A 192      18.133 -10.988 -25.962  1.00 61.68           C  
ATOM   1524  O   PHE A 192      17.746  -9.954 -25.419  1.00 61.68           O  
ATOM   1525  N   ASN A 193      17.689 -11.390 -27.166  1.00 45.20           N  
ATOM   1526  CA  ASN A 193      16.775 -10.607 -27.941  1.00 45.20           C  
ATOM   1527  CB  ASN A 193      16.533 -11.195 -29.344  1.00 45.20           C  
ATOM   1528  CG  ASN A 193      17.829 -11.033 -30.134  1.00 45.20           C  
ATOM   1529  OD1 ASN A 193      18.527 -10.030 -30.003  1.00 45.20           O  
ATOM   1530  ND2 ASN A 193      18.165 -12.048 -30.976  1.00 45.20           N  
ATOM   1531  C   ASN A 193      15.467 -10.526 -27.223  1.00 45.20           C  
ATOM   1532  O   ASN A 193      14.757  -9.529 -27.331  1.00 45.20           O  
ATOM   1533  N   SER A 194      15.101 -11.583 -26.477  1.00 61.91           N  
ATOM   1534  CA  SER A 194      13.818 -11.593 -25.838  1.00 61.91           C  
ATOM   1535  CB  SER A 194      13.450 -12.947 -25.198  1.00 61.91           C  
ATOM   1536  OG  SER A 194      14.253 -13.210 -24.057  1.00 61.91           O  
ATOM   1537  C   SER A 194      13.722 -10.529 -24.783  1.00 61.91           C  
ATOM   1538  O   SER A 194      12.637 -10.005 -24.548  1.00 61.91           O  
ATOM   1539  N   VAL A 195      14.812 -10.255 -24.040  1.00 92.61           N  
ATOM   1540  CA  VAL A 195      14.818  -9.258 -22.999  1.00 92.61           C  
ATOM   1541  CB  VAL A 195      15.856  -9.558 -21.956  1.00 92.61           C  
ATOM   1542  CG1 VAL A 195      15.836  -8.444 -20.895  1.00 92.61           C  
ATOM   1543  CG2 VAL A 195      15.580 -10.968 -21.399  1.00 92.61           C  
ATOM   1544  C   VAL A 195      15.028  -7.833 -23.460  1.00 92.61           C  
ATOM   1545  O   VAL A 195      14.361  -6.921 -22.971  1.00 92.61           O  
ATOM   1546  N   VAL A 196      15.966  -7.593 -24.403  1.00 90.18           N  
ATOM   1547  CA  VAL A 196      16.347  -6.236 -24.705  1.00 90.18           C  
ATOM   1548  CB  VAL A 196      17.781  -6.116 -25.129  1.00 90.18           C  
ATOM   1549  CG1 VAL A 196      18.669  -6.498 -23.932  1.00 90.18           C  
ATOM   1550  CG2 VAL A 196      18.005  -6.999 -26.369  1.00 90.18           C  
ATOM   1551  C   VAL A 196      15.498  -5.645 -25.778  1.00 90.18           C  
ATOM   1552  O   VAL A 196      15.469  -6.118 -26.914  1.00 90.18           O  
ATOM   1553  N   ILE A 197      14.699  -4.636 -25.384  1.00149.67           N  
ATOM   1554  CA  ILE A 197      13.872  -3.936 -26.307  1.00149.67           C  
ATOM   1555  CB  ILE A 197      12.631  -3.456 -25.623  1.00149.67           C  
ATOM   1556  CG1 ILE A 197      11.564  -3.149 -26.664  1.00149.67           C  
ATOM   1557  CG2 ILE A 197      12.965  -2.301 -24.663  1.00149.67           C  
ATOM   1558  CD1 ILE A 197      10.177  -3.133 -26.043  1.00149.67           C  
ATOM   1559  C   ILE A 197      14.571  -2.818 -27.045  1.00149.67           C  
ATOM   1560  O   ILE A 197      14.583  -2.794 -28.275  1.00149.67           O  
ATOM   1561  N   ASP A 198      15.207  -1.874 -26.311  1.00 71.05           N  
ATOM   1562  CA  ASP A 198      15.776  -0.709 -26.927  1.00 71.05           C  
ATOM   1563  CB  ASP A 198      15.531   0.571 -26.100  1.00 71.05           C  
ATOM   1564  CG  ASP A 198      15.671   1.802 -26.988  1.00 71.05           C  
ATOM   1565  OD1 ASP A 198      15.892   1.638 -28.216  1.00 71.05           O  
ATOM   1566  OD2 ASP A 198      15.550   2.933 -26.443  1.00 71.05           O1-
ATOM   1567  C   ASP A 198      17.250  -0.896 -27.090  1.00 71.05           C  
ATOM   1568  O   ASP A 198      17.876  -1.700 -26.402  1.00 71.05           O  
ATOM   1569  N   ASP A 199      17.842  -0.096 -27.997  1.00 55.72           N  
ATOM   1570  CA  ASP A 199      19.239  -0.150 -28.300  1.00 55.72           C  
ATOM   1571  CB  ASP A 199      19.653   0.774 -29.456  1.00 55.72           C  
ATOM   1572  CG  ASP A 199      19.096   0.175 -30.739  1.00 55.72           C  
ATOM   1573  OD1 ASP A 199      18.283  -0.780 -30.632  1.00 55.72           O  
ATOM   1574  OD2 ASP A 199      19.481   0.655 -31.839  1.00 55.72           O1-
ATOM   1575  C   ASP A 199      20.003   0.268 -27.087  1.00 55.72           C  
ATOM   1576  O   ASP A 199      21.165  -0.103 -26.943  1.00 55.72           O  
ATOM   1577  N   ASP A 200      19.394   1.095 -26.212  1.00 79.59           N  
ATOM   1578  CA  ASP A 200      20.088   1.550 -25.039  1.00 79.59           C  
ATOM   1579  CB  ASP A 200      20.105   3.080 -24.856  1.00 79.59           C  
ATOM   1580  CG  ASP A 200      21.158   3.718 -25.750  1.00 79.59           C  
ATOM   1581  OD1 ASP A 200      21.849   2.969 -26.489  1.00 79.59           O  
ATOM   1582  OD2 ASP A 200      21.293   4.970 -25.689  1.00 79.59           O1-
ATOM   1583  C   ASP A 200      19.461   1.022 -23.787  1.00 79.59           C  
ATOM   1584  O   ASP A 200      18.246   1.106 -23.593  1.00 79.59           O  
ATOM   1585  N   TYR A 201      20.292   0.419 -22.911  1.00 94.75           N  
ATOM   1586  CA  TYR A 201      19.804   0.065 -21.612  1.00 94.75           C  
ATOM   1587  CB  TYR A 201      19.056  -1.278 -21.520  1.00 94.75           C  
ATOM   1588  CG  TYR A 201      19.971  -2.418 -21.783  1.00 94.75           C  
ATOM   1589  CD1 TYR A 201      20.771  -2.911 -20.779  1.00 94.75           C  
ATOM   1590  CD2 TYR A 201      20.013  -3.003 -23.026  1.00 94.75           C  
ATOM   1591  CE1 TYR A 201      21.609  -3.973 -21.008  1.00 94.75           C  
ATOM   1592  CE2 TYR A 201      20.851  -4.067 -23.265  1.00 94.75           C  
ATOM   1593  CZ  TYR A 201      21.649  -4.547 -22.254  1.00 94.75           C  
ATOM   1594  OH  TYR A 201      22.510  -5.638 -22.478  1.00 94.75           O  
ATOM   1595  C   TYR A 201      20.946   0.076 -20.645  1.00 94.75           C  
ATOM   1596  O   TYR A 201      22.114   0.072 -21.032  1.00 94.75           O  
ATOM   1597  N   PHE A 202      20.629   0.149 -19.339  1.00102.71           N  
ATOM   1598  CA  PHE A 202      21.670   0.062 -18.358  1.00102.71           C  
ATOM   1599  CB  PHE A 202      21.627   1.098 -17.216  1.00102.71           C  
ATOM   1600  CG  PHE A 202      21.779   2.473 -17.765  1.00102.71           C  
ATOM   1601  CD1 PHE A 202      22.821   2.786 -18.604  1.00102.71           C  
ATOM   1602  CD2 PHE A 202      20.907   3.469 -17.388  1.00102.71           C  
ATOM   1603  CE1 PHE A 202      22.965   4.061 -19.096  1.00102.71           C  
ATOM   1604  CE2 PHE A 202      21.045   4.747 -17.872  1.00102.71           C  
ATOM   1605  CZ  PHE A 202      22.075   5.042 -18.729  1.00102.71           C  
ATOM   1606  C   PHE A 202      21.482  -1.269 -17.699  1.00102.71           C  
ATOM   1607  O   PHE A 202      20.355  -1.681 -17.432  1.00102.71           O  
ATOM   1608  N   LEU A 203      22.592  -1.988 -17.444  1.00 67.55           N  
ATOM   1609  CA  LEU A 203      22.517  -3.265 -16.793  1.00 67.55           C  
ATOM   1610  CB  LEU A 203      23.515  -4.284 -17.373  1.00 67.55           C  
ATOM   1611  CG  LEU A 203      23.551  -5.640 -16.644  1.00 67.55           C  
ATOM   1612  CD1 LEU A 203      22.186  -6.343 -16.683  1.00 67.55           C  
ATOM   1613  CD2 LEU A 203      24.686  -6.527 -17.181  1.00 67.55           C  
ATOM   1614  C   LEU A 203      22.857  -3.062 -15.344  1.00 67.55           C  
ATOM   1615  O   LEU A 203      23.890  -2.482 -15.012  1.00 67.55           O  
ATOM   1616  N   LEU A 204      21.976  -3.544 -14.439  1.00 74.74           N  
ATOM   1617  CA  LEU A 204      22.171  -3.345 -13.026  1.00 74.74           C  
ATOM   1618  CB  LEU A 204      20.998  -2.594 -12.369  1.00 74.74           C  
ATOM   1619  CG  LEU A 204      21.085  -2.473 -10.834  1.00 74.74           C  
ATOM   1620  CD1 LEU A 204      22.227  -1.545 -10.392  1.00 74.74           C  
ATOM   1621  CD2 LEU A 204      19.725  -2.093 -10.227  1.00 74.74           C  
ATOM   1622  C   LEU A 204      22.261  -4.661 -12.310  1.00 74.74           C  
ATOM   1623  O   LEU A 204      21.449  -5.559 -12.531  1.00 74.74           O  
ATOM   1624  N   THR A 205      23.274  -4.806 -11.427  1.00 59.26           N  
ATOM   1625  CA  THR A 205      23.368  -5.982 -10.606  1.00 59.26           C  
ATOM   1626  CB  THR A 205      24.442  -6.939 -11.036  1.00 59.26           C  
ATOM   1627  OG1 THR A 205      25.712  -6.318 -10.942  1.00 59.26           O  
ATOM   1628  CG2 THR A 205      24.179  -7.360 -12.492  1.00 59.26           C  
ATOM   1629  C   THR A 205      23.658  -5.518  -9.202  1.00 59.26           C  
ATOM   1630  O   THR A 205      24.443  -4.591  -9.002  1.00 59.26           O  
ATOM   1631  N   LEU A 206      22.998  -6.128  -8.189  1.00108.67           N  
ATOM   1632  CA  LEU A 206      23.212  -5.741  -6.817  1.00108.67           C  
ATOM   1633  CB  LEU A 206      22.165  -4.722  -6.334  1.00108.67           C  
ATOM   1634  CG  LEU A 206      22.341  -4.283  -4.872  1.00108.67           C  
ATOM   1635  CD1 LEU A 206      23.633  -3.472  -4.693  1.00108.67           C  
ATOM   1636  CD2 LEU A 206      21.091  -3.552  -4.354  1.00108.67           C  
ATOM   1637  C   LEU A 206      23.083  -6.958  -5.937  1.00108.67           C  
ATOM   1638  O   LEU A 206      21.975  -7.463  -5.769  1.00108.67           O  
ATOM   1639  N   HIS A 207      24.215  -7.577  -5.515  1.00148.25           N  
ATOM   1640  CA  HIS A 207      24.208  -8.682  -4.581  1.00148.25           C  
ATOM   1641  ND1 HIS A 207      25.298 -11.541  -3.166  1.00148.25           N  
ATOM   1642  CG  HIS A 207      24.676 -11.153  -4.332  1.00148.25           C  
ATOM   1643  CB  HIS A 207      24.999  -9.899  -5.093  1.00148.25           C  
ATOM   1644  NE2 HIS A 207      23.785 -13.104  -3.627  1.00148.25           N  
ATOM   1645  CD2 HIS A 207      23.753 -12.119  -4.599  1.00148.25           C  
ATOM   1646  CE1 HIS A 207      24.727 -12.713  -2.788  1.00148.25           C  
ATOM   1647  C   HIS A 207      24.673  -8.407  -3.169  1.00148.25           C  
ATOM   1648  O   HIS A 207      24.179  -9.021  -2.225  1.00148.25           O  
ATOM   1649  N   ARG A 208      25.650  -7.491  -2.983  1.00106.81           N  
ATOM   1650  CA  ARG A 208      26.384  -7.379  -1.741  1.00106.81           C  
ATOM   1651  CB  ARG A 208      27.363  -6.192  -1.714  1.00106.81           C  
ATOM   1652  CG  ARG A 208      28.543  -6.372  -2.672  1.00106.81           C  
ATOM   1653  CD  ARG A 208      29.518  -7.463  -2.226  1.00106.81           C  
ATOM   1654  NE  ARG A 208      30.158  -7.010  -0.959  1.00106.81           N  
ATOM   1655  CZ  ARG A 208      31.325  -6.307  -1.007  1.00106.81           C  
ATOM   1656  NH1 ARG A 208      31.889  -6.009  -2.213  1.00106.81           N1+
ATOM   1657  NH2 ARG A 208      31.940  -5.923   0.149  1.00106.81           N  
ATOM   1658  C   ARG A 208      25.488  -7.283  -0.550  1.00106.81           C  
ATOM   1659  O   ARG A 208      24.433  -6.657  -0.579  1.00106.81           O  
ATOM   1660  N   ALA A 209      25.930  -7.940   0.546  1.00 33.23           N  
ATOM   1661  CA  ALA A 209      25.215  -8.006   1.788  1.00 33.23           C  
ATOM   1662  CB  ALA A 209      25.943  -8.859   2.839  1.00 33.23           C  
ATOM   1663  C   ALA A 209      25.097  -6.621   2.333  1.00 33.23           C  
ATOM   1664  O   ALA A 209      24.042  -6.224   2.825  1.00 33.23           O  
ATOM   1665  N   GLU A 210      26.174  -5.827   2.204  1.00 86.23           N  
ATOM   1666  CA  GLU A 210      26.184  -4.520   2.782  1.00 86.23           C  
ATOM   1667  CB  GLU A 210      27.465  -3.714   2.486  1.00 86.23           C  
ATOM   1668  CG  GLU A 210      27.665  -3.374   1.007  1.00 86.23           C  
ATOM   1669  CD  GLU A 210      28.735  -2.294   0.926  1.00 86.23           C  
ATOM   1670  OE1 GLU A 210      29.835  -2.501   1.504  1.00 86.23           O  
ATOM   1671  OE2 GLU A 210      28.459  -1.241   0.290  1.00 86.23           O1-
ATOM   1672  C   GLU A 210      25.043  -3.741   2.208  1.00 86.23           C  
ATOM   1673  O   GLU A 210      24.556  -2.812   2.844  1.00 86.23           O  
ATOM   1674  N   ASN A 211      24.686  -3.989   0.936  1.00 84.75           N  
ATOM   1675  CA  ASN A 211      23.576  -3.296   0.337  1.00 84.75           C  
ATOM   1676  CB  ASN A 211      23.718  -3.188  -1.188  1.00 84.75           C  
ATOM   1677  CG  ASN A 211      24.892  -2.260  -1.462  1.00 84.75           C  
ATOM   1678  OD1 ASN A 211      25.043  -1.223  -0.817  1.00 84.75           O  
ATOM   1679  ND2 ASN A 211      25.756  -2.647  -2.438  1.00 84.75           N  
ATOM   1680  C   ASN A 211      22.209  -3.876   0.620  1.00 84.75           C  
ATOM   1681  O   ASN A 211      21.279  -3.142   0.949  1.00 84.75           O  
ATOM   1682  N   VAL A 212      22.049  -5.206   0.442  1.00 71.50           N  
ATOM   1683  CA  VAL A 212      20.778  -5.892   0.508  1.00 71.50           C  
ATOM   1684  CB  VAL A 212      20.832  -7.271  -0.091  1.00 71.50           C  
ATOM   1685  CG1 VAL A 212      21.119  -7.139  -1.598  1.00 71.50           C  
ATOM   1686  CG2 VAL A 212      21.880  -8.104   0.668  1.00 71.50           C  
ATOM   1687  C   VAL A 212      20.216  -6.022   1.893  1.00 71.50           C  
ATOM   1688  O   VAL A 212      19.005  -5.905   2.081  1.00 71.50           O  
ATOM   1689  N   ASP A 213      21.071  -6.336   2.884  1.00 46.27           N  
ATOM   1690  CA  ASP A 213      20.634  -6.530   4.237  1.00 46.27           C  
ATOM   1691  CB  ASP A 213      21.760  -7.050   5.150  1.00 46.27           C  
ATOM   1692  CG  ASP A 213      22.085  -8.473   4.724  1.00 46.27           C  
ATOM   1693  OD1 ASP A 213      21.248  -9.082   4.006  1.00 46.27           O  
ATOM   1694  OD2 ASP A 213      23.175  -8.969   5.114  1.00 46.27           O1-
ATOM   1695  C   ASP A 213      20.167  -5.232   4.813  1.00 46.27           C  
ATOM   1696  O   ASP A 213      19.140  -5.173   5.487  1.00 46.27           O  
ATOM   1697  N   ASN A 214      20.911  -4.145   4.536  1.00 54.92           N  
ATOM   1698  CA  ASN A 214      20.630  -2.859   5.101  1.00 54.92           C  
ATOM   1699  CB  ASN A 214      21.836  -1.908   4.979  1.00 54.92           C  
ATOM   1700  CG  ASN A 214      21.578  -0.657   5.802  1.00 54.92           C  
ATOM   1701  OD1 ASN A 214      20.491  -0.083   5.762  1.00 54.92           O  
ATOM   1702  ND2 ASN A 214      22.610  -0.217   6.570  1.00 54.92           N  
ATOM   1703  C   ASN A 214      19.477  -2.252   4.364  1.00 54.92           C  
ATOM   1704  O   ASN A 214      19.586  -1.908   3.189  1.00 54.92           O  
ATOM   1705  N   LYS A 215      18.339  -2.084   5.066  1.00158.52           N  
ATOM   1706  CA  LYS A 215      17.146  -1.565   4.465  1.00158.52           C  
ATOM   1707  CB  LYS A 215      15.919  -1.547   5.399  1.00158.52           C  
ATOM   1708  CG  LYS A 215      16.121  -0.854   6.749  1.00158.52           C  
ATOM   1709  CD  LYS A 215      17.069  -1.599   7.692  1.00158.52           C  
ATOM   1710  CE  LYS A 215      17.181  -0.965   9.080  1.00158.52           C  
ATOM   1711  NZ  LYS A 215      15.948  -1.222   9.857  1.00158.52           N1+
ATOM   1712  C   LYS A 215      17.373  -0.163   3.997  1.00158.52           C  
ATOM   1713  O   LYS A 215      16.815   0.252   2.984  1.00158.52           O  
ATOM   1714  N   GLU A 216      18.172   0.620   4.740  1.00 55.16           N  
ATOM   1715  CA  GLU A 216      18.365   1.991   4.377  1.00 55.16           C  
ATOM   1716  CB  GLU A 216      19.200   2.750   5.418  1.00 55.16           C  
ATOM   1717  CG  GLU A 216      19.314   4.246   5.131  1.00 55.16           C  
ATOM   1718  CD  GLU A 216      20.160   4.855   6.237  1.00 55.16           C  
ATOM   1719  OE1 GLU A 216      21.382   4.555   6.277  1.00 55.16           O  
ATOM   1720  OE2 GLU A 216      19.594   5.621   7.061  1.00 55.16           O1-
ATOM   1721  C   GLU A 216      19.071   2.113   3.061  1.00 55.16           C  
ATOM   1722  O   GLU A 216      18.590   2.794   2.157  1.00 55.16           O  
ATOM   1723  N   ARG A 217      20.213   1.423   2.903  1.00132.24           N  
ATOM   1724  CA  ARG A 217      20.996   1.551   1.707  1.00132.24           C  
ATOM   1725  CB  ARG A 217      22.330   0.795   1.794  1.00132.24           C  
ATOM   1726  CG  ARG A 217      23.268   1.402   2.838  1.00132.24           C  
ATOM   1727  CD  ARG A 217      24.680   0.821   2.817  1.00132.24           C  
ATOM   1728  NE  ARG A 217      25.216   1.012   1.440  1.00132.24           N  
ATOM   1729  CZ  ARG A 217      26.413   1.640   1.241  1.00132.24           C  
ATOM   1730  NH1 ARG A 217      27.085   2.185   2.295  1.00132.24           N1+
ATOM   1731  NH2 ARG A 217      26.934   1.725  -0.018  1.00132.24           N  
ATOM   1732  C   ARG A 217      20.213   1.022   0.551  1.00132.24           C  
ATOM   1733  O   ARG A 217      20.279   1.564  -0.551  1.00132.24           O  
ATOM   1734  N   LEU A 218      19.457  -0.068   0.767  1.00 52.49           N  
ATOM   1735  CA  LEU A 218      18.732  -0.667  -0.317  1.00 52.49           C  
ATOM   1736  CB  LEU A 218      18.059  -1.994   0.075  1.00 52.49           C  
ATOM   1737  CG  LEU A 218      17.305  -2.668  -1.084  1.00 52.49           C  
ATOM   1738  CD1 LEU A 218      18.256  -3.005  -2.244  1.00 52.49           C  
ATOM   1739  CD2 LEU A 218      16.522  -3.897  -0.598  1.00 52.49           C  
ATOM   1740  C   LEU A 218      17.678   0.281  -0.798  1.00 52.49           C  
ATOM   1741  O   LEU A 218      17.522   0.486  -2.001  1.00 52.49           O  
ATOM   1742  N   LYS A 219      16.945   0.910   0.141  1.00 80.66           N  
ATOM   1743  CA  LYS A 219      15.896   1.819  -0.221  1.00 80.66           C  
ATOM   1744  CB  LYS A 219      15.212   2.426   1.016  1.00 80.66           C  
ATOM   1745  CG  LYS A 219      14.060   3.380   0.695  1.00 80.66           C  
ATOM   1746  CD  LYS A 219      12.816   2.679   0.147  1.00 80.66           C  
ATOM   1747  CE  LYS A 219      11.623   3.617  -0.050  1.00 80.66           C  
ATOM   1748  NZ  LYS A 219      10.462   2.867  -0.580  1.00 80.66           N1+
ATOM   1749  C   LYS A 219      16.505   2.948  -0.996  1.00 80.66           C  
ATOM   1750  O   LYS A 219      15.980   3.355  -2.033  1.00 80.66           O  
ATOM   1751  N   ASN A 220      17.655   3.464  -0.521  1.00 45.11           N  
ATOM   1752  CA  ASN A 220      18.277   4.595  -1.153  1.00 45.11           C  
ATOM   1753  CB  ASN A 220      19.565   5.055  -0.446  1.00 45.11           C  
ATOM   1754  CG  ASN A 220      19.184   5.764   0.847  1.00 45.11           C  
ATOM   1755  OD1 ASN A 220      18.067   6.253   1.000  1.00 45.11           O  
ATOM   1756  ND2 ASN A 220      20.148   5.841   1.803  1.00 45.11           N  
ATOM   1757  C   ASN A 220      18.638   4.260  -2.568  1.00 45.11           C  
ATOM   1758  O   ASN A 220      18.305   5.009  -3.484  1.00 45.11           O  
ATOM   1759  N   ILE A 221      19.289   3.102  -2.792  1.00 45.36           N  
ATOM   1760  CA  ILE A 221      19.737   2.714  -4.102  1.00 45.36           C  
ATOM   1761  CB  ILE A 221      20.485   1.412  -4.083  1.00 45.36           C  
ATOM   1762  CG1 ILE A 221      21.787   1.560  -3.279  1.00 45.36           C  
ATOM   1763  CG2 ILE A 221      20.697   0.954  -5.535  1.00 45.36           C  
ATOM   1764  CD1 ILE A 221      22.473   0.230  -2.973  1.00 45.36           C  
ATOM   1765  C   ILE A 221      18.567   2.554  -5.027  1.00 45.36           C  
ATOM   1766  O   ILE A 221      18.612   3.009  -6.170  1.00 45.36           O  
ATOM   1767  N   VAL A 222      17.476   1.916  -4.564  1.00 38.11           N  
ATOM   1768  CA  VAL A 222      16.367   1.688  -5.446  1.00 38.11           C  
ATOM   1769  CB  VAL A 222      15.234   0.974  -4.767  1.00 38.11           C  
ATOM   1770  CG1 VAL A 222      14.071   0.832  -5.762  1.00 38.11           C  
ATOM   1771  CG2 VAL A 222      15.763  -0.370  -4.233  1.00 38.11           C  
ATOM   1772  C   VAL A 222      15.866   3.015  -5.927  1.00 38.11           C  
ATOM   1773  O   VAL A 222      15.617   3.200  -7.118  1.00 38.11           O  
ATOM   1774  N   GLU A 223      15.739   3.987  -5.006  1.00102.01           N  
ATOM   1775  CA  GLU A 223      15.242   5.291  -5.348  1.00102.01           C  
ATOM   1776  CB  GLU A 223      15.159   6.228  -4.131  1.00102.01           C  
ATOM   1777  CG  GLU A 223      14.159   5.757  -3.075  1.00102.01           C  
ATOM   1778  CD  GLU A 223      12.763   5.878  -3.665  1.00102.01           C  
ATOM   1779  OE1 GLU A 223      12.637   6.464  -4.773  1.00102.01           O  
ATOM   1780  OE2 GLU A 223      11.805   5.383  -3.015  1.00102.01           O1-
ATOM   1781  C   GLU A 223      16.191   5.917  -6.320  1.00102.01           C  
ATOM   1782  O   GLU A 223      15.773   6.612  -7.246  1.00102.01           O  
ATOM   1783  N   GLY A 224      17.504   5.685  -6.135  1.00 21.16           N  
ATOM   1784  CA  GLY A 224      18.476   6.286  -7.000  1.00 21.16           C  
ATOM   1785  C   GLY A 224      18.215   5.820  -8.397  1.00 21.16           C  
ATOM   1786  O   GLY A 224      18.292   6.599  -9.345  1.00 21.16           O  
ATOM   1787  N   ILE A 225      17.884   4.529  -8.561  1.00 38.34           N  
ATOM   1788  CA  ILE A 225      17.649   4.009  -9.874  1.00 38.34           C  
ATOM   1789  CB  ILE A 225      17.331   2.544  -9.884  1.00 38.34           C  
ATOM   1790  CG1 ILE A 225      18.511   1.741  -9.313  1.00 38.34           C  
ATOM   1791  CG2 ILE A 225      16.964   2.146 -11.324  1.00 38.34           C  
ATOM   1792  CD1 ILE A 225      18.172   0.277  -9.048  1.00 38.34           C  
ATOM   1793  C   ILE A 225      16.484   4.741 -10.464  1.00 38.34           C  
ATOM   1794  O   ILE A 225      16.499   5.092 -11.642  1.00 38.34           O  
ATOM   1795  N   PHE A 226      15.439   4.995  -9.653  1.00 46.10           N  
ATOM   1796  CA  PHE A 226      14.265   5.660 -10.145  1.00 46.10           C  
ATOM   1797  CB  PHE A 226      13.150   5.792  -9.093  1.00 46.10           C  
ATOM   1798  CG  PHE A 226      12.584   4.432  -8.890  1.00 46.10           C  
ATOM   1799  CD1 PHE A 226      11.684   3.916  -9.795  1.00 46.10           C  
ATOM   1800  CD2 PHE A 226      12.942   3.676  -7.798  1.00 46.10           C  
ATOM   1801  CE1 PHE A 226      11.154   2.660  -9.619  1.00 46.10           C  
ATOM   1802  CE2 PHE A 226      12.414   2.420  -7.617  1.00 46.10           C  
ATOM   1803  CZ  PHE A 226      11.519   1.910  -8.527  1.00 46.10           C  
ATOM   1804  C   PHE A 226      14.609   7.037 -10.623  1.00 46.10           C  
ATOM   1805  O   PHE A 226      14.165   7.453 -11.691  1.00 46.10           O  
ATOM   1806  N   GLU A 227      15.425   7.783  -9.856  1.00 72.04           N  
ATOM   1807  CA  GLU A 227      15.742   9.131 -10.234  1.00 72.04           C  
ATOM   1808  CB  GLU A 227      16.701   9.815  -9.245  1.00 72.04           C  
ATOM   1809  CG  GLU A 227      16.846  11.318  -9.483  1.00 72.04           C  
ATOM   1810  CD  GLU A 227      15.571  11.986  -8.992  1.00 72.04           C  
ATOM   1811  OE1 GLU A 227      15.201  11.765  -7.808  1.00 72.04           O  
ATOM   1812  OE2 GLU A 227      14.944  12.723  -9.798  1.00 72.04           O1-
ATOM   1813  C   GLU A 227      16.424   9.089 -11.560  1.00 72.04           C  
ATOM   1814  O   GLU A 227      16.144   9.904 -12.438  1.00 72.04           O  
ATOM   1815  N   ILE A 228      17.331   8.111 -11.744  1.00 49.86           N  
ATOM   1816  CA  ILE A 228      18.047   7.994 -12.980  1.00 49.86           C  
ATOM   1817  CB  ILE A 228      19.057   6.882 -12.988  1.00 49.86           C  
ATOM   1818  CG1 ILE A 228      20.218   7.190 -12.030  1.00 49.86           C  
ATOM   1819  CG2 ILE A 228      19.503   6.649 -14.441  1.00 49.86           C  
ATOM   1820  CD1 ILE A 228      21.188   6.021 -11.871  1.00 49.86           C  
ATOM   1821  C   ILE A 228      17.075   7.727 -14.087  1.00 49.86           C  
ATOM   1822  O   ILE A 228      17.207   8.283 -15.175  1.00 49.86           O  
ATOM   1823  N   ILE A 229      16.074   6.859 -13.845  1.00 41.21           N  
ATOM   1824  CA  ILE A 229      15.142   6.507 -14.878  1.00 41.21           C  
ATOM   1825  CB  ILE A 229      14.154   5.465 -14.435  1.00 41.21           C  
ATOM   1826  CG1 ILE A 229      14.881   4.168 -14.048  1.00 41.21           C  
ATOM   1827  CG2 ILE A 229      13.121   5.277 -15.558  1.00 41.21           C  
ATOM   1828  CD1 ILE A 229      13.986   3.167 -13.319  1.00 41.21           C  
ATOM   1829  C   ILE A 229      14.350   7.704 -15.297  1.00 41.21           C  
ATOM   1830  O   ILE A 229      14.231   7.991 -16.485  1.00 41.21           O  
ATOM   1831  N   GLU A 230      13.814   8.470 -14.333  1.00112.38           N  
ATOM   1832  CA  GLU A 230      12.972   9.571 -14.700  1.00112.38           C  
ATOM   1833  CB  GLU A 230      12.450  10.353 -13.479  1.00112.38           C  
ATOM   1834  CG  GLU A 230      11.548  11.535 -13.844  1.00112.38           C  
ATOM   1835  CD  GLU A 230      10.193  10.983 -14.268  1.00112.38           C  
ATOM   1836  OE1 GLU A 230       9.341  10.749 -13.370  1.00112.38           O  
ATOM   1837  OE2 GLU A 230       9.993  10.786 -15.496  1.00112.38           O1-
ATOM   1838  C   GLU A 230      13.763  10.524 -15.536  1.00112.38           C  
ATOM   1839  O   GLU A 230      13.259  11.040 -16.533  1.00112.38           O  
ATOM   1840  N   ILE A 231      15.021  10.801 -15.148  1.00 53.68           N  
ATOM   1841  CA  ILE A 231      15.768  11.766 -15.901  1.00 53.68           C  
ATOM   1842  CB  ILE A 231      17.066  12.127 -15.237  1.00 53.68           C  
ATOM   1843  CG1 ILE A 231      16.807  12.779 -13.868  1.00 53.68           C  
ATOM   1844  CG2 ILE A 231      17.868  13.016 -16.200  1.00 53.68           C  
ATOM   1845  CD1 ILE A 231      18.064  12.920 -13.010  1.00 53.68           C  
ATOM   1846  C   ILE A 231      16.105  11.269 -17.280  1.00 53.68           C  
ATOM   1847  O   ILE A 231      15.744  11.887 -18.281  1.00 53.68           O  
ATOM   1848  N   TYR A 232      16.790  10.114 -17.352  1.00102.34           N  
ATOM   1849  CA  TYR A 232      17.324   9.548 -18.562  1.00102.34           C  
ATOM   1850  CB  TYR A 232      18.510   8.606 -18.294  1.00102.34           C  
ATOM   1851  CG  TYR A 232      19.576   9.495 -17.736  1.00102.34           C  
ATOM   1852  CD1 TYR A 232      19.659   9.725 -16.381  1.00102.34           C  
ATOM   1853  CD2 TYR A 232      20.475  10.122 -18.569  1.00102.34           C  
ATOM   1854  CE1 TYR A 232      20.633  10.550 -15.865  1.00102.34           C  
ATOM   1855  CE2 TYR A 232      21.450  10.948 -18.060  1.00102.34           C  
ATOM   1856  CZ  TYR A 232      21.531  11.164 -16.706  1.00102.34           C  
ATOM   1857  OH  TYR A 232      22.531  12.011 -16.185  1.00102.34           O  
ATOM   1858  C   TYR A 232      16.309   8.894 -19.449  1.00102.34           C  
ATOM   1859  O   TYR A 232      16.482   8.855 -20.667  1.00102.34           O  
ATOM   1860  N   ASP A 233      15.233   8.332 -18.871  1.00 94.33           N  
ATOM   1861  CA  ASP A 233      14.267   7.618 -19.657  1.00 94.33           C  
ATOM   1862  CB  ASP A 233      13.560   8.482 -20.717  1.00 94.33           C  
ATOM   1863  CG  ASP A 233      12.535   9.360 -20.013  1.00 94.33           C  
ATOM   1864  OD1 ASP A 233      12.264   9.102 -18.810  1.00 94.33           O  
ATOM   1865  OD2 ASP A 233      12.004  10.291 -20.674  1.00 94.33           O1-
ATOM   1866  C   ASP A 233      14.946   6.483 -20.360  1.00 94.33           C  
ATOM   1867  O   ASP A 233      14.811   6.327 -21.573  1.00 94.33           O  
ATOM   1868  N   LYS A 234      15.714   5.669 -19.600  1.00130.58           N  
ATOM   1869  CA  LYS A 234      16.383   4.510 -20.127  1.00130.58           C  
ATOM   1870  CB  LYS A 234      17.917   4.470 -19.957  1.00130.58           C  
ATOM   1871  CG  LYS A 234      18.775   4.848 -21.170  1.00130.58           C  
ATOM   1872  CD  LYS A 234      18.964   6.330 -21.477  1.00130.58           C  
ATOM   1873  CE  LYS A 234      19.906   6.534 -22.668  1.00130.58           C  
ATOM   1874  NZ  LYS A 234      20.177   7.970 -22.881  1.00130.58           N1+
ATOM   1875  C   LYS A 234      15.916   3.277 -19.415  1.00130.58           C  
ATOM   1876  O   LYS A 234      15.586   3.301 -18.230  1.00130.58           O  
ATOM   1877  N   ALA A 235      15.892   2.144 -20.147  1.00 40.25           N  
ATOM   1878  CA  ALA A 235      15.489   0.894 -19.576  1.00 40.25           C  
ATOM   1879  CB  ALA A 235      15.140  -0.178 -20.621  1.00 40.25           C  
ATOM   1880  C   ALA A 235      16.607   0.361 -18.735  1.00 40.25           C  
ATOM   1881  O   ALA A 235      17.783   0.549 -19.043  1.00 40.25           O  
ATOM   1882  N   ILE A 236      16.252  -0.325 -17.631  1.00101.25           N  
ATOM   1883  CA  ILE A 236      17.236  -0.910 -16.763  1.00101.25           C  
ATOM   1884  CB  ILE A 236      17.140  -0.413 -15.350  1.00101.25           C  
ATOM   1885  CG1 ILE A 236      17.265   1.120 -15.300  1.00101.25           C  
ATOM   1886  CG2 ILE A 236      18.210  -1.145 -14.521  1.00101.25           C  
ATOM   1887  CD1 ILE A 236      18.603   1.655 -15.808  1.00101.25           C  
ATOM   1888  C   ILE A 236      16.944  -2.381 -16.702  1.00101.25           C  
ATOM   1889  O   ILE A 236      15.817  -2.777 -16.408  1.00101.25           O  
ATOM   1890  N   ILE A 237      17.954  -3.235 -16.978  1.00 61.79           N  
ATOM   1891  CA  ILE A 237      17.735  -4.655 -16.900  1.00 61.79           C  
ATOM   1892  CB  ILE A 237      18.353  -5.434 -18.022  1.00 61.79           C  
ATOM   1893  CG1 ILE A 237      17.752  -4.983 -19.362  1.00 61.79           C  
ATOM   1894  CG2 ILE A 237      18.132  -6.931 -17.746  1.00 61.79           C  
ATOM   1895  CD1 ILE A 237      18.473  -5.562 -20.577  1.00 61.79           C  
ATOM   1896  C   ILE A 237      18.337  -5.129 -15.613  1.00 61.79           C  
ATOM   1897  O   ILE A 237      19.477  -4.796 -15.291  1.00 61.79           O  
ATOM   1898  N   PHE A 238      17.562  -5.913 -14.830  1.00118.65           N  
ATOM   1899  CA  PHE A 238      18.031  -6.292 -13.530  1.00118.65           C  
ATOM   1900  CB  PHE A 238      17.227  -5.526 -12.456  1.00118.65           C  
ATOM   1901  CG  PHE A 238      17.709  -5.754 -11.064  1.00118.65           C  
ATOM   1902  CD1 PHE A 238      19.041  -5.642 -10.735  1.00118.65           C  
ATOM   1903  CD2 PHE A 238      16.800  -5.999 -10.058  1.00118.65           C  
ATOM   1904  CE1 PHE A 238      19.459  -5.828  -9.437  1.00118.65           C  
ATOM   1905  CE2 PHE A 238      17.212  -6.182  -8.759  1.00118.65           C  
ATOM   1906  CZ  PHE A 238      18.548  -6.103  -8.446  1.00118.65           C  
ATOM   1907  C   PHE A 238      17.925  -7.775 -13.327  1.00118.65           C  
ATOM   1908  O   PHE A 238      16.835  -8.326 -13.169  1.00118.65           O  
ATOM   1909  N   SER A 239      19.087  -8.462 -13.328  1.00110.32           N  
ATOM   1910  CA  SER A 239      19.104  -9.867 -13.040  1.00110.32           C  
ATOM   1911  CB  SER A 239      20.390 -10.578 -13.494  1.00110.32           C  
ATOM   1912  OG  SER A 239      20.547 -10.475 -14.901  1.00110.32           O  
ATOM   1913  C   SER A 239      19.053  -9.938 -11.549  1.00110.32           C  
ATOM   1914  O   SER A 239      19.820  -9.253 -10.873  1.00110.32           O  
ATOM   1915  N   ILE A 240      18.150 -10.772 -10.992  1.00142.10           N  
ATOM   1916  CA  ILE A 240      18.004 -10.802  -9.564  1.00142.10           C  
ATOM   1917  CB  ILE A 240      16.644 -10.380  -9.081  1.00142.10           C  
ATOM   1918  CG1 ILE A 240      16.329  -8.922  -9.403  1.00142.10           C  
ATOM   1919  CG2 ILE A 240      16.575 -10.651  -7.579  1.00142.10           C  
ATOM   1920  CD1 ILE A 240      14.911  -8.534  -8.979  1.00142.10           C  
ATOM   1921  C   ILE A 240      18.148 -12.193  -9.034  1.00142.10           C  
ATOM   1922  O   ILE A 240      17.401 -13.096  -9.406  1.00142.10           O  
ATOM   1923  N   HIS A 241      19.098 -12.383  -8.097  1.00 72.24           N  
ATOM   1924  CA  HIS A 241      19.266 -13.643  -7.430  1.00 72.24           C  
ATOM   1925  ND1 HIS A 241      22.072 -13.101  -8.716  1.00 72.24           N  
ATOM   1926  CG  HIS A 241      21.751 -13.991  -7.716  1.00 72.24           C  
ATOM   1927  CB  HIS A 241      20.632 -13.788  -6.736  1.00 72.24           C  
ATOM   1928  NE2 HIS A 241      23.492 -14.802  -8.904  1.00 72.24           N  
ATOM   1929  CD2 HIS A 241      22.630 -15.023  -7.844  1.00 72.24           C  
ATOM   1930  CE1 HIS A 241      23.118 -13.635  -9.397  1.00 72.24           C  
ATOM   1931  C   HIS A 241      18.179 -13.722  -6.401  1.00 72.24           C  
ATOM   1932  O   HIS A 241      17.569 -12.709  -6.064  1.00 72.24           O  
ATOM   1933  N   PRO A 242      17.884 -14.895  -5.906  1.00 67.66           N  
ATOM   1934  CA  PRO A 242      16.800 -15.034  -4.968  1.00 67.66           C  
ATOM   1935  CD  PRO A 242      18.094 -16.111  -6.675  1.00 67.66           C  
ATOM   1936  CB  PRO A 242      16.587 -16.538  -4.808  1.00 67.66           C  
ATOM   1937  CG  PRO A 242      17.031 -17.103  -6.171  1.00 67.66           C  
ATOM   1938  C   PRO A 242      16.983 -14.285  -3.681  1.00 67.66           C  
ATOM   1939  O   PRO A 242      15.983 -13.898  -3.080  1.00 67.66           O  
ATOM   1940  N   ARG A 243      18.233 -14.074  -3.237  1.00 71.33           N  
ATOM   1941  CA  ARG A 243      18.503 -13.401  -1.997  1.00 71.33           C  
ATOM   1942  CB  ARG A 243      20.017 -13.357  -1.719  1.00 71.33           C  
ATOM   1943  CG  ARG A 243      20.431 -12.664  -0.421  1.00 71.33           C  
ATOM   1944  CD  ARG A 243      21.947 -12.678  -0.225  1.00 71.33           C  
ATOM   1945  NE  ARG A 243      22.263 -11.994   1.057  1.00 71.33           N  
ATOM   1946  CZ  ARG A 243      23.470 -11.375   1.203  1.00 71.33           C  
ATOM   1947  NH1 ARG A 243      24.338 -11.320   0.152  1.00 71.33           N1+
ATOM   1948  NH2 ARG A 243      23.812 -10.815   2.399  1.00 71.33           N  
ATOM   1949  C   ARG A 243      18.003 -11.988  -2.079  1.00 71.33           C  
ATOM   1950  O   ARG A 243      17.395 -11.472  -1.143  1.00 71.33           O  
ATOM   1951  N   THR A 244      18.253 -11.319  -3.217  1.00 46.27           N  
ATOM   1952  CA  THR A 244      17.868  -9.947  -3.382  1.00 46.27           C  
ATOM   1953  CB  THR A 244      18.322  -9.379  -4.698  1.00 46.27           C  
ATOM   1954  OG1 THR A 244      19.739  -9.418  -4.784  1.00 46.27           O  
ATOM   1955  CG2 THR A 244      17.812  -7.935  -4.826  1.00 46.27           C  
ATOM   1956  C   THR A 244      16.379  -9.825  -3.337  1.00 46.27           C  
ATOM   1957  O   THR A 244      15.838  -8.971  -2.637  1.00 46.27           O  
ATOM   1958  N   LYS A 245      15.670 -10.712  -4.060  1.00124.52           N  
ATOM   1959  CA  LYS A 245      14.242 -10.629  -4.161  1.00124.52           C  
ATOM   1960  CB  LYS A 245      13.661 -11.729  -5.070  1.00124.52           C  
ATOM   1961  CG  LYS A 245      12.188 -11.550  -5.447  1.00124.52           C  
ATOM   1962  CD  LYS A 245      11.221 -11.622  -4.265  1.00124.52           C  
ATOM   1963  CE  LYS A 245       9.748 -11.591  -4.682  1.00124.52           C  
ATOM   1964  NZ  LYS A 245       9.360 -12.887  -5.277  1.00124.52           N1+
ATOM   1965  C   LYS A 245      13.669 -10.770  -2.788  1.00124.52           C  
ATOM   1966  O   LYS A 245      12.693 -10.101  -2.450  1.00124.52           O  
ATOM   1967  N   LYS A 246      14.251 -11.648  -1.948  1.00 90.23           N  
ATOM   1968  CA  LYS A 246      13.698 -11.792  -0.633  1.00 90.23           C  
ATOM   1969  CB  LYS A 246      14.315 -12.943   0.193  1.00 90.23           C  
ATOM   1970  CG  LYS A 246      15.760 -12.737   0.649  1.00 90.23           C  
ATOM   1971  CD  LYS A 246      16.207 -13.736   1.719  1.00 90.23           C  
ATOM   1972  CE  LYS A 246      17.650 -13.538   2.188  1.00 90.23           C  
ATOM   1973  NZ  LYS A 246      18.593 -14.190   1.253  1.00 90.23           N1+
ATOM   1974  C   LYS A 246      13.859 -10.496   0.110  1.00 90.23           C  
ATOM   1975  O   LYS A 246      12.939 -10.033   0.782  1.00 90.23           O  
ATOM   1976  N   ARG A 247      15.033  -9.854  -0.028  1.00155.29           N  
ATOM   1977  CA  ARG A 247      15.342  -8.641   0.675  1.00155.29           C  
ATOM   1978  CB  ARG A 247      16.781  -8.160   0.419  1.00155.29           C  
ATOM   1979  CG  ARG A 247      17.848  -9.206   0.746  1.00155.29           C  
ATOM   1980  CD  ARG A 247      17.724  -9.819   2.142  1.00155.29           C  
ATOM   1981  NE  ARG A 247      17.994  -8.750   3.143  1.00155.29           N  
ATOM   1982  CZ  ARG A 247      18.183  -9.094   4.450  1.00155.29           C  
ATOM   1983  NH1 ARG A 247      18.160 -10.409   4.814  1.00155.29           N1+
ATOM   1984  NH2 ARG A 247      18.387  -8.129   5.394  1.00155.29           N  
ATOM   1985  C   ARG A 247      14.426  -7.538   0.225  1.00155.29           C  
ATOM   1986  O   ARG A 247      14.141  -6.624   0.997  1.00155.29           O  
ATOM   1987  N   LEU A 248      14.038  -7.534  -1.069  1.00 68.87           N  
ATOM   1988  CA  LEU A 248      13.178  -6.524  -1.630  1.00 68.87           C  
ATOM   1989  CB  LEU A 248      13.181  -6.512  -3.169  1.00 68.87           C  
ATOM   1990  CG  LEU A 248      14.524  -6.059  -3.769  1.00 68.87           C  
ATOM   1991  CD1 LEU A 248      14.452  -5.958  -5.303  1.00 68.87           C  
ATOM   1992  CD2 LEU A 248      15.019  -4.765  -3.103  1.00 68.87           C  
ATOM   1993  C   LEU A 248      11.755  -6.651  -1.176  1.00 68.87           C  
ATOM   1994  O   LEU A 248      11.102  -5.651  -0.883  1.00 68.87           O  
ATOM   1995  N   LYS A 249      11.217  -7.883  -1.148  1.00149.33           N  
ATOM   1996  CA  LYS A 249       9.856  -8.076  -0.739  1.00149.33           C  
ATOM   1997  CB  LYS A 249       9.373  -9.522  -0.911  1.00149.33           C  
ATOM   1998  CG  LYS A 249       9.094  -9.884  -2.367  1.00149.33           C  
ATOM   1999  CD  LYS A 249       7.995  -9.028  -2.995  1.00149.33           C  
ATOM   2000  CE  LYS A 249       6.627  -9.206  -2.337  1.00149.33           C  
ATOM   2001  NZ  LYS A 249       6.117 -10.573  -2.587  1.00149.33           N1+
ATOM   2002  C   LYS A 249       9.755  -7.729   0.710  1.00149.33           C  
ATOM   2003  O   LYS A 249       8.754  -7.167   1.154  1.00149.33           O  
ATOM   2004  N   GLU A 250      10.792  -8.077   1.493  1.00 79.32           N  
ATOM   2005  CA  GLU A 250      10.735  -7.817   2.902  1.00 79.32           C  
ATOM   2006  CB  GLU A 250      11.914  -8.415   3.698  1.00 79.32           C  
ATOM   2007  CG  GLU A 250      13.288  -7.826   3.375  1.00 79.32           C  
ATOM   2008  CD  GLU A 250      14.292  -8.532   4.277  1.00 79.32           C  
ATOM   2009  OE1 GLU A 250      14.731  -9.654   3.910  1.00 79.32           O  
ATOM   2010  OE2 GLU A 250      14.622  -7.963   5.351  1.00 79.32           O1-
ATOM   2011  C   GLU A 250      10.703  -6.339   3.161  1.00 79.32           C  
ATOM   2012  O   GLU A 250       9.919  -5.857   3.976  1.00 79.32           O  
ATOM   2013  N   PHE A 251      11.552  -5.580   2.449  1.00117.22           N  
ATOM   2014  CA  PHE A 251      11.693  -4.157   2.595  1.00117.22           C  
ATOM   2015  CB  PHE A 251      13.025  -3.575   2.099  1.00117.22           C  
ATOM   2016  CG  PHE A 251      14.034  -4.062   3.083  1.00117.22           C  
ATOM   2017  CD1 PHE A 251      13.859  -3.821   4.427  1.00117.22           C  
ATOM   2018  CD2 PHE A 251      15.168  -4.721   2.675  1.00117.22           C  
ATOM   2019  CE1 PHE A 251      14.777  -4.263   5.348  1.00117.22           C  
ATOM   2020  CE2 PHE A 251      16.094  -5.165   3.590  1.00117.22           C  
ATOM   2021  CZ  PHE A 251      15.900  -4.934   4.929  1.00117.22           C  
ATOM   2022  C   PHE A 251      10.538  -3.409   1.997  1.00117.22           C  
ATOM   2023  O   PHE A 251      10.443  -2.196   2.178  1.00117.22           O  
ATOM   2024  N   ASN A 252       9.700  -4.095   1.190  1.00 92.33           N  
ATOM   2025  CA  ASN A 252       8.525  -3.540   0.564  1.00 92.33           C  
ATOM   2026  CB  ASN A 252       7.649  -2.724   1.532  1.00 92.33           C  
ATOM   2027  CG  ASN A 252       6.949  -3.696   2.475  1.00 92.33           C  
ATOM   2028  OD1 ASN A 252       7.433  -3.973   3.572  1.00 92.33           O  
ATOM   2029  ND2 ASN A 252       5.774  -4.225   2.039  1.00 92.33           N  
ATOM   2030  C   ASN A 252       8.907  -2.663  -0.586  1.00 92.33           C  
ATOM   2031  O   ASN A 252       8.129  -1.818  -1.025  1.00 92.33           O  
ATOM   2032  N   LEU A 253      10.154  -2.819  -1.056  1.00 84.11           N  
ATOM   2033  CA  LEU A 253      10.692  -2.162  -2.212  1.00 84.11           C  
ATOM   2034  CB  LEU A 253      12.223  -2.129  -2.157  1.00 84.11           C  
ATOM   2035  CG  LEU A 253      12.721  -1.452  -0.867  1.00 84.11           C  
ATOM   2036  CD1 LEU A 253      14.253  -1.382  -0.820  1.00 84.11           C  
ATOM   2037  CD2 LEU A 253      12.043  -0.089  -0.658  1.00 84.11           C  
ATOM   2038  C   LEU A 253      10.275  -2.830  -3.496  1.00 84.11           C  
ATOM   2039  O   LEU A 253      10.068  -2.172  -4.514  1.00 84.11           O  
ATOM   2040  N   PHE A 254      10.119  -4.168  -3.466  1.00 81.72           N  
ATOM   2041  CA  PHE A 254       9.934  -5.005  -4.626  1.00 81.72           C  
ATOM   2042  CB  PHE A 254       9.700  -6.464  -4.193  1.00 81.72           C  
ATOM   2043  CG  PHE A 254       9.497  -7.354  -5.370  1.00 81.72           C  
ATOM   2044  CD1 PHE A 254      10.557  -7.752  -6.151  1.00 81.72           C  
ATOM   2045  CD2 PHE A 254       8.237  -7.818  -5.671  1.00 81.72           C  
ATOM   2046  CE1 PHE A 254      10.356  -8.585  -7.227  1.00 81.72           C  
ATOM   2047  CE2 PHE A 254       8.031  -8.653  -6.742  1.00 81.72           C  
ATOM   2048  CZ  PHE A 254       9.092  -9.036  -7.523  1.00 81.72           C  
ATOM   2049  C   PHE A 254       8.764  -4.563  -5.455  1.00 81.72           C  
ATOM   2050  O   PHE A 254       8.867  -4.476  -6.679  1.00 81.72           O  
ATOM   2051  N   ASP A 255       7.622  -4.253  -4.822  1.00 34.69           N  
ATOM   2052  CA  ASP A 255       6.456  -3.912  -5.585  1.00 34.69           C  
ATOM   2053  CB  ASP A 255       5.234  -3.598  -4.707  1.00 34.69           C  
ATOM   2054  CG  ASP A 255       4.752  -4.900  -4.084  1.00 34.69           C  
ATOM   2055  OD1 ASP A 255       5.299  -5.976  -4.446  1.00 34.69           O  
ATOM   2056  OD2 ASP A 255       3.820  -4.831  -3.240  1.00 34.69           O1-
ATOM   2057  C   ASP A 255       6.733  -2.701  -6.418  1.00 34.69           C  
ATOM   2058  O   ASP A 255       6.297  -2.622  -7.565  1.00 34.69           O  
ATOM   2059  N   LYS A 256       7.475  -1.725  -5.872  1.00 61.41           N  
ATOM   2060  CA  LYS A 256       7.734  -0.514  -6.596  1.00 61.41           C  
ATOM   2061  CB  LYS A 256       8.545   0.505  -5.780  1.00 61.41           C  
ATOM   2062  CG  LYS A 256       8.700   1.856  -6.478  1.00 61.41           C  
ATOM   2063  CD  LYS A 256       9.145   2.980  -5.543  1.00 61.41           C  
ATOM   2064  CE  LYS A 256       8.012   3.533  -4.676  1.00 61.41           C  
ATOM   2065  NZ  LYS A 256       8.522   4.625  -3.819  1.00 61.41           N1+
ATOM   2066  C   LYS A 256       8.501  -0.842  -7.844  1.00 61.41           C  
ATOM   2067  O   LYS A 256       8.301  -0.218  -8.885  1.00 61.41           O  
ATOM   2068  N   LEU A 257       9.426  -1.815  -7.768  1.00 44.72           N  
ATOM   2069  CA  LEU A 257      10.211  -2.184  -8.914  1.00 44.72           C  
ATOM   2070  CB  LEU A 257      11.310  -3.208  -8.586  1.00 44.72           C  
ATOM   2071  CG  LEU A 257      12.389  -2.671  -7.628  1.00 44.72           C  
ATOM   2072  CD1 LEU A 257      13.464  -3.733  -7.347  1.00 44.72           C  
ATOM   2073  CD2 LEU A 257      12.976  -1.344  -8.135  1.00 44.72           C  
ATOM   2074  C   LEU A 257       9.340  -2.802  -9.960  1.00 44.72           C  
ATOM   2075  O   LEU A 257       9.498  -2.533 -11.150  1.00 44.72           O  
ATOM   2076  N   LYS A 258       8.393  -3.657  -9.539  1.00 77.71           N  
ATOM   2077  CA  LYS A 258       7.547  -4.330 -10.479  1.00 77.71           C  
ATOM   2078  CB  LYS A 258       6.478  -5.197  -9.795  1.00 77.71           C  
ATOM   2079  CG  LYS A 258       7.017  -6.398  -9.021  1.00 77.71           C  
ATOM   2080  CD  LYS A 258       5.998  -6.958  -8.028  1.00 77.71           C  
ATOM   2081  CE  LYS A 258       4.563  -6.983  -8.553  1.00 77.71           C  
ATOM   2082  NZ  LYS A 258       3.644  -7.495  -7.510  1.00 77.71           N1+
ATOM   2083  C   LYS A 258       6.786  -3.292 -11.234  1.00 77.71           C  
ATOM   2084  O   LYS A 258       6.599  -3.403 -12.445  1.00 77.71           O  
ATOM   2085  N   SER A 259       6.326  -2.246 -10.524  1.00 85.20           N  
ATOM   2086  CA  SER A 259       5.493  -1.261 -11.144  1.00 85.20           C  
ATOM   2087  CB  SER A 259       4.916  -0.231 -10.155  1.00 85.20           C  
ATOM   2088  OG  SER A 259       5.946   0.558  -9.582  1.00 85.20           O  
ATOM   2089  C   SER A 259       6.207  -0.520 -12.235  1.00 85.20           C  
ATOM   2090  O   SER A 259       5.680  -0.395 -13.339  1.00 85.20           O  
ATOM   2091  N   ASN A 260       7.439  -0.039 -11.980  1.00 59.56           N  
ATOM   2092  CA  ASN A 260       8.107   0.783 -12.953  1.00 59.56           C  
ATOM   2093  CB  ASN A 260       9.509   1.228 -12.494  1.00 59.56           C  
ATOM   2094  CG  ASN A 260       9.991   2.360 -13.389  1.00 59.56           C  
ATOM   2095  OD1 ASN A 260       9.873   2.300 -14.611  1.00 59.56           O  
ATOM   2096  ND2 ASN A 260      10.555   3.427 -12.760  1.00 59.56           N  
ATOM   2097  C   ASN A 260       8.236   0.032 -14.248  1.00 59.56           C  
ATOM   2098  O   ASN A 260       8.934  -0.975 -14.348  1.00 59.56           O  
ATOM   2099  N   LYS A 261       7.572   0.571 -15.290  1.00108.61           N  
ATOM   2100  CA  LYS A 261       7.487   0.038 -16.621  1.00108.61           C  
ATOM   2101  CB  LYS A 261       6.616   0.922 -17.532  1.00108.61           C  
ATOM   2102  CG  LYS A 261       6.503   0.398 -18.965  1.00108.61           C  
ATOM   2103  CD  LYS A 261       5.539   1.198 -19.840  1.00108.61           C  
ATOM   2104  CE  LYS A 261       6.124   2.521 -20.336  1.00108.61           C  
ATOM   2105  NZ  LYS A 261       7.350   2.269 -21.125  1.00108.61           N1+
ATOM   2106  C   LYS A 261       8.837   0.011 -17.263  1.00108.61           C  
ATOM   2107  O   LYS A 261       9.129  -0.858 -18.081  1.00108.61           O  
ATOM   2108  N   LYS A 262       9.666   1.017 -16.951  1.00 77.19           N  
ATOM   2109  CA  LYS A 262      10.970   1.184 -17.528  1.00 77.19           C  
ATOM   2110  CB  LYS A 262      11.551   2.584 -17.280  1.00 77.19           C  
ATOM   2111  CG  LYS A 262      10.845   3.623 -18.155  1.00 77.19           C  
ATOM   2112  CD  LYS A 262      11.053   5.073 -17.731  1.00 77.19           C  
ATOM   2113  CE  LYS A 262      10.324   6.065 -18.644  1.00 77.19           C  
ATOM   2114  NZ  LYS A 262      10.304   7.408 -18.024  1.00 77.19           N1+
ATOM   2115  C   LYS A 262      11.934   0.129 -17.070  1.00 77.19           C  
ATOM   2116  O   LYS A 262      12.909  -0.151 -17.769  1.00 77.19           O  
ATOM   2117  N   ILE A 263      11.723  -0.447 -15.869  1.00 57.91           N  
ATOM   2118  CA  ILE A 263      12.622  -1.450 -15.360  1.00 57.91           C  
ATOM   2119  CB  ILE A 263      12.671  -1.501 -13.857  1.00 57.91           C  
ATOM   2120  CG1 ILE A 263      13.180  -0.171 -13.277  1.00 57.91           C  
ATOM   2121  CG2 ILE A 263      13.526  -2.710 -13.449  1.00 57.91           C  
ATOM   2122  CD1 ILE A 263      13.027  -0.079 -11.759  1.00 57.91           C  
ATOM   2123  C   ILE A 263      12.191  -2.813 -15.827  1.00 57.91           C  
ATOM   2124  O   ILE A 263      11.008  -3.148 -15.789  1.00 57.91           O  
ATOM   2125  N   LYS A 264      13.161  -3.626 -16.313  1.00109.15           N  
ATOM   2126  CA  LYS A 264      12.899  -4.977 -16.743  1.00109.15           C  
ATOM   2127  CB  LYS A 264      13.387  -5.278 -18.172  1.00109.15           C  
ATOM   2128  CG  LYS A 264      13.328  -6.766 -18.528  1.00109.15           C  
ATOM   2129  CD  LYS A 264      11.923  -7.368 -18.505  1.00109.15           C  
ATOM   2130  CE  LYS A 264      11.915  -8.882 -18.725  1.00109.15           C  
ATOM   2131  NZ  LYS A 264      10.630  -9.454 -18.265  1.00109.15           N1+
ATOM   2132  C   LYS A 264      13.619  -5.918 -15.814  1.00109.15           C  
ATOM   2133  O   LYS A 264      14.835  -5.836 -15.658  1.00109.15           O  
ATOM   2134  N   ILE A 265      12.877  -6.864 -15.194  1.00107.45           N  
ATOM   2135  CA  ILE A 265      13.457  -7.763 -14.226  1.00107.45           C  
ATOM   2136  CB  ILE A 265      12.663  -7.911 -12.953  1.00107.45           C  
ATOM   2137  CG1 ILE A 265      12.570  -6.586 -12.175  1.00107.45           C  
ATOM   2138  CG2 ILE A 265      13.313  -9.039 -12.138  1.00107.45           C  
ATOM   2139  CD1 ILE A 265      11.638  -5.550 -12.800  1.00107.45           C  
ATOM   2140  C   ILE A 265      13.557  -9.138 -14.816  1.00107.45           C  
ATOM   2141  O   ILE A 265      12.639  -9.608 -15.486  1.00107.45           O  
ATOM   2142  N   ILE A 266      14.699  -9.821 -14.573  1.00214.10           N  
ATOM   2143  CA  ILE A 266      14.932 -11.109 -15.164  1.00214.10           C  
ATOM   2144  CB  ILE A 266      16.030 -11.065 -16.190  1.00214.10           C  
ATOM   2145  CG1 ILE A 266      15.798  -9.955 -17.214  1.00214.10           C  
ATOM   2146  CG2 ILE A 266      16.049 -12.418 -16.900  1.00214.10           C  
ATOM   2147  CD1 ILE A 266      14.573 -10.210 -18.082  1.00214.10           C  
ATOM   2148  C   ILE A 266      15.420 -12.068 -14.117  1.00214.10           C  
ATOM   2149  O   ILE A 266      15.956 -11.674 -13.081  1.00214.10           O  
ATOM   2150  N   GLU A 267      15.228 -13.377 -14.377  1.00 96.09           N  
ATOM   2151  CA  GLU A 267      15.726 -14.418 -13.523  1.00 96.09           C  
ATOM   2152  CB  GLU A 267      15.242 -15.824 -13.927  1.00 96.09           C  
ATOM   2153  CG  GLU A 267      13.724 -16.008 -13.899  1.00 96.09           C  
ATOM   2154  CD  GLU A 267      13.269 -16.097 -12.455  1.00 96.09           C  
ATOM   2155  OE1 GLU A 267      14.099 -16.484 -11.589  1.00 96.09           O  
ATOM   2156  OE2 GLU A 267      12.079 -15.779 -12.198  1.00 96.09           O1-
ATOM   2157  C   GLU A 267      17.209 -14.412 -13.748  1.00 96.09           C  
ATOM   2158  O   GLU A 267      17.680 -13.867 -14.745  1.00 96.09           O  
ATOM   2159  N   PRO A 268      17.976 -14.989 -12.864  1.00156.18           N  
ATOM   2160  CA  PRO A 268      19.402 -14.998 -13.047  1.00156.18           C  
ATOM   2161  CD  PRO A 268      17.606 -15.060 -11.461  1.00156.18           C  
ATOM   2162  CB  PRO A 268      19.986 -15.518 -11.736  1.00156.18           C  
ATOM   2163  CG  PRO A 268      18.940 -15.090 -10.690  1.00156.18           C  
ATOM   2164  C   PRO A 268      19.753 -15.794 -14.266  1.00156.18           C  
ATOM   2165  O   PRO A 268      18.978 -16.672 -14.638  1.00156.18           O  
ATOM   2166  N   VAL A 269      20.906 -15.495 -14.908  1.00 49.57           N  
ATOM   2167  CA  VAL A 269      21.238 -16.130 -16.156  1.00 49.57           C  
ATOM   2168  CB  VAL A 269      21.142 -15.192 -17.326  1.00 49.57           C  
ATOM   2169  CG1 VAL A 269      19.686 -14.701 -17.435  1.00 49.57           C  
ATOM   2170  CG2 VAL A 269      22.167 -14.062 -17.142  1.00 49.57           C  
ATOM   2171  C   VAL A 269      22.641 -16.675 -16.121  1.00 49.57           C  
ATOM   2172  O   VAL A 269      23.383 -16.477 -15.161  1.00 49.57           O  
ATOM   2173  N   GLY A 270      23.024 -17.391 -17.206  1.00 33.36           N  
ATOM   2174  CA  GLY A 270      24.280 -18.090 -17.309  1.00 33.36           C  
ATOM   2175  C   GLY A 270      25.403 -17.171 -17.690  1.00 33.36           C  
ATOM   2176  O   GLY A 270      25.226 -15.968 -17.870  1.00 33.36           O  
ATOM   2177  N   TYR A 271      26.606 -17.767 -17.841  1.00 88.99           N  
ATOM   2178  CA  TYR A 271      27.821 -17.043 -18.086  1.00 88.99           C  
ATOM   2179  CB  TYR A 271      29.032 -17.991 -18.157  1.00 88.99           C  
ATOM   2180  CG  TYR A 271      30.247 -17.211 -18.518  1.00 88.99           C  
ATOM   2181  CD1 TYR A 271      30.839 -16.373 -17.602  1.00 88.99           C  
ATOM   2182  CD2 TYR A 271      30.806 -17.342 -19.768  1.00 88.99           C  
ATOM   2183  CE1 TYR A 271      31.965 -15.659 -17.938  1.00 88.99           C  
ATOM   2184  CE2 TYR A 271      31.933 -16.631 -20.108  1.00 88.99           C  
ATOM   2185  CZ  TYR A 271      32.512 -15.787 -19.192  1.00 88.99           C  
ATOM   2186  OH  TYR A 271      33.668 -15.055 -19.537  1.00 88.99           O  
ATOM   2187  C   TYR A 271      27.744 -16.275 -19.378  1.00 88.99           C  
ATOM   2188  O   TYR A 271      27.981 -15.068 -19.390  1.00 88.99           O  
ATOM   2189  N   LEU A 272      27.387 -16.951 -20.490  1.00 64.72           N  
ATOM   2190  CA  LEU A 272      27.366 -16.357 -21.802  1.00 64.72           C  
ATOM   2191  CB  LEU A 272      27.203 -17.395 -22.926  1.00 64.72           C  
ATOM   2192  CG  LEU A 272      28.381 -18.386 -23.024  1.00 64.72           C  
ATOM   2193  CD1 LEU A 272      28.167 -19.398 -24.161  1.00 64.72           C  
ATOM   2194  CD2 LEU A 272      29.726 -17.649 -23.132  1.00 64.72           C  
ATOM   2195  C   LEU A 272      26.264 -15.349 -21.956  1.00 64.72           C  
ATOM   2196  O   LEU A 272      26.449 -14.307 -22.583  1.00 64.72           O  
ATOM   2197  N   GLU A 273      25.069 -15.641 -21.410  1.00 92.51           N  
ATOM   2198  CA  GLU A 273      23.963 -14.734 -21.554  1.00 92.51           C  
ATOM   2199  CB  GLU A 273      22.656 -15.245 -20.922  1.00 92.51           C  
ATOM   2200  CG  GLU A 273      22.051 -16.464 -21.622  1.00 92.51           C  
ATOM   2201  CD  GLU A 273      22.634 -17.719 -20.989  1.00 92.51           C  
ATOM   2202  OE1 GLU A 273      23.747 -18.142 -21.400  1.00 92.51           O  
ATOM   2203  OE2 GLU A 273      21.962 -18.273 -20.079  1.00 92.51           O1-
ATOM   2204  C   GLU A 273      24.308 -13.459 -20.847  1.00 92.51           C  
ATOM   2205  O   GLU A 273      24.003 -12.364 -21.323  1.00 92.51           O  
ATOM   2206  N   PHE A 274      25.013 -13.597 -19.711  1.00106.43           N  
ATOM   2207  CA  PHE A 274      25.372 -12.543 -18.801  1.00106.43           C  
ATOM   2208  CB  PHE A 274      26.075 -13.033 -17.523  1.00106.43           C  
ATOM   2209  CG  PHE A 274      26.152 -11.859 -16.604  1.00106.43           C  
ATOM   2210  CD1 PHE A 274      25.018 -11.400 -15.971  1.00106.43           C  
ATOM   2211  CD2 PHE A 274      27.349 -11.227 -16.363  1.00106.43           C  
ATOM   2212  CE1 PHE A 274      25.070 -10.321 -15.119  1.00106.43           C  
ATOM   2213  CE2 PHE A 274      27.409 -10.149 -15.512  1.00106.43           C  
ATOM   2214  CZ  PHE A 274      26.269  -9.691 -14.892  1.00106.43           C  
ATOM   2215  C   PHE A 274      26.271 -11.586 -19.505  1.00106.43           C  
ATOM   2216  O   PHE A 274      26.427 -10.440 -19.097  1.00106.43           O  
ATOM   2217  N   LEU A 275      26.876 -12.023 -20.615  1.00211.89           N  
ATOM   2218  CA  LEU A 275      27.723 -11.217 -21.448  1.00211.89           C  
ATOM   2219  CB  LEU A 275      28.340 -12.009 -22.615  1.00211.89           C  
ATOM   2220  CG  LEU A 275      29.435 -12.970 -22.094  1.00211.89           C  
ATOM   2221  CD1 LEU A 275      30.085 -13.789 -23.219  1.00211.89           C  
ATOM   2222  CD2 LEU A 275      30.479 -12.193 -21.272  1.00211.89           C  
ATOM   2223  C   LEU A 275      26.911  -9.972 -21.934  1.00211.89           C  
ATOM   2224  O   LEU A 275      27.499  -9.219 -22.711  1.00211.89           O  
ATOM   2225  N   MET A 276      25.594  -9.738 -21.481  1.00335.38           N  
ATOM   2226  CA  MET A 276      24.542  -8.699 -21.642  1.00335.38           C  
ATOM   2227  CB  MET A 276      23.391  -8.877 -20.636  1.00335.38           C  
ATOM   2228  CG  MET A 276      22.276  -7.841 -20.783  1.00335.38           C  
ATOM   2229  SD  MET A 276      20.933  -8.015 -19.570  1.00335.38           S  
ATOM   2230  CE  MET A 276      20.346  -9.627 -20.164  1.00335.38           C  
ATOM   2231  C   MET A 276      25.255  -7.433 -21.267  1.00335.38           C  
ATOM   2232  O   MET A 276      24.804  -6.313 -21.518  1.00335.38           O  
ATOM   2233  N   LEU A 277      26.370  -7.602 -20.540  1.00135.38           N  
ATOM   2234  CA  LEU A 277      27.212  -6.491 -20.219  1.00135.38           C  
ATOM   2235  CB  LEU A 277      28.438  -6.856 -19.358  1.00135.38           C  
ATOM   2236  CG  LEU A 277      28.126  -7.101 -17.871  1.00135.38           C  
ATOM   2237  CD1 LEU A 277      27.732  -5.801 -17.163  1.00135.38           C  
ATOM   2238  CD2 LEU A 277      27.070  -8.191 -17.690  1.00135.38           C  
ATOM   2239  C   LEU A 277      27.752  -5.825 -21.459  1.00135.38           C  
ATOM   2240  O   LEU A 277      27.785  -4.599 -21.542  1.00135.38           O  
ATOM   2241  N   GLU A 278      28.168  -6.614 -22.464  1.00118.65           N  
ATOM   2242  CA  GLU A 278      28.817  -6.139 -23.662  1.00118.65           C  
ATOM   2243  CB  GLU A 278      29.315  -7.310 -24.528  1.00118.65           C  
ATOM   2244  CG  GLU A 278      29.792  -6.920 -25.928  1.00118.65           C  
ATOM   2245  CD  GLU A 278      28.585  -7.014 -26.856  1.00118.65           C  
ATOM   2246  OE1 GLU A 278      27.462  -7.266 -26.342  1.00118.65           O  
ATOM   2247  OE2 GLU A 278      28.769  -6.840 -28.089  1.00118.65           O1-
ATOM   2248  C   GLU A 278      27.929  -5.283 -24.506  1.00118.65           C  
ATOM   2249  O   GLU A 278      28.415  -4.367 -25.169  1.00118.65           O  
ATOM   2250  N   LYS A 279      26.614  -5.516 -24.383  1.00255.68           N  
ATOM   2251  CA  LYS A 279      25.467  -5.159 -25.177  1.00255.68           C  
ATOM   2252  CB  LYS A 279      24.175  -5.824 -24.694  1.00255.68           C  
ATOM   2253  CG  LYS A 279      24.118  -7.305 -25.075  1.00255.68           C  
ATOM   2254  CD  LYS A 279      25.227  -8.153 -24.453  1.00255.68           C  
ATOM   2255  CE  LYS A 279      25.156  -9.630 -24.844  1.00255.68           C  
ATOM   2256  NZ  LYS A 279      23.903 -10.231 -24.342  1.00255.68           N1+
ATOM   2257  C   LYS A 279      25.223  -3.732 -25.398  1.00255.68           C  
ATOM   2258  O   LYS A 279      24.076  -3.325 -25.601  1.00255.68           O  
ATOM   2259  N   ASN A 280      26.268  -2.921 -25.215  1.00248.57           N  
ATOM   2260  CA  ASN A 280      26.077  -1.537 -25.399  1.00248.57           C  
ATOM   2261  CB  ASN A 280      25.363  -1.173 -26.714  1.00248.57           C  
ATOM   2262  CG  ASN A 280      25.310   0.346 -26.832  1.00248.57           C  
ATOM   2263  OD1 ASN A 280      25.725   1.069 -25.928  1.00248.57           O  
ATOM   2264  ND2 ASN A 280      24.779   0.845 -27.979  1.00248.57           N  
ATOM   2265  C   ASN A 280      25.196  -1.238 -24.278  1.00248.57           C  
ATOM   2266  O   ASN A 280      24.259  -0.446 -24.409  1.00248.57           O  
ATOM   2267  N   ALA A 281      25.437  -2.026 -23.196  1.00130.05           N  
ATOM   2268  CA  ALA A 281      24.828  -1.613 -22.002  1.00130.05           C  
ATOM   2269  CB  ALA A 281      25.287  -2.382 -20.754  1.00130.05           C  
ATOM   2270  C   ALA A 281      25.470  -0.279 -22.009  1.00130.05           C  
ATOM   2271  O   ALA A 281      26.673  -0.169 -22.231  1.00130.05           O  
ATOM   2272  N   GLU A 282      24.665   0.779 -21.923  1.00 77.84           N  
ATOM   2273  CA  GLU A 282      25.255   2.063 -22.084  1.00 77.84           C  
ATOM   2274  CB  GLU A 282      24.207   3.191 -22.049  1.00 77.84           C  
ATOM   2275  CG  GLU A 282      24.740   4.567 -22.452  1.00 77.84           C  
ATOM   2276  CD  GLU A 282      23.531   5.427 -22.796  1.00 77.84           C  
ATOM   2277  OE1 GLU A 282      22.435   4.837 -22.981  1.00 77.84           O  
ATOM   2278  OE2 GLU A 282      23.682   6.674 -22.885  1.00 77.84           O1-
ATOM   2279  C   GLU A 282      26.185   2.204 -20.945  1.00 77.84           C  
ATOM   2280  O   GLU A 282      27.281   2.747 -21.079  1.00 77.84           O  
ATOM   2281  N   LEU A 283      25.741   1.712 -19.778  1.00138.92           N  
ATOM   2282  CA  LEU A 283      26.591   1.695 -18.633  1.00138.92           C  
ATOM   2283  CB  LEU A 283      26.606   3.018 -17.833  1.00138.92           C  
ATOM   2284  CG  LEU A 283      25.294   3.395 -17.114  1.00138.92           C  
ATOM   2285  CD1 LEU A 283      25.040   2.546 -15.858  1.00138.92           C  
ATOM   2286  CD2 LEU A 283      25.237   4.904 -16.834  1.00138.92           C  
ATOM   2287  C   LEU A 283      26.117   0.578 -17.762  1.00138.92           C  
ATOM   2288  O   LEU A 283      24.982   0.120 -17.897  1.00138.92           O  
ATOM   2289  N   ILE A 284      26.994   0.091 -16.860  1.00 97.76           N  
ATOM   2290  CA  ILE A 284      26.610  -0.965 -15.966  1.00 97.76           C  
ATOM   2291  CB  ILE A 284      27.498  -2.178 -15.993  1.00 97.76           C  
ATOM   2292  CG1 ILE A 284      27.441  -2.879 -17.354  1.00 97.76           C  
ATOM   2293  CG2 ILE A 284      27.091  -3.090 -14.826  1.00 97.76           C  
ATOM   2294  CD1 ILE A 284      28.251  -2.175 -18.432  1.00 97.76           C  
ATOM   2295  C   ILE A 284      26.693  -0.442 -14.567  1.00 97.76           C  
ATOM   2296  O   ILE A 284      27.580   0.346 -14.241  1.00 97.76           O  
ATOM   2297  N   LEU A 285      25.735  -0.860 -13.711  1.00 75.34           N  
ATOM   2298  CA  LEU A 285      25.689  -0.445 -12.333  1.00 75.34           C  
ATOM   2299  CB  LEU A 285      24.351   0.213 -11.964  1.00 75.34           C  
ATOM   2300  CG  LEU A 285      24.054   1.528 -12.714  1.00 75.34           C  
ATOM   2301  CD1 LEU A 285      22.700   2.118 -12.290  1.00 75.34           C  
ATOM   2302  CD2 LEU A 285      25.199   2.535 -12.544  1.00 75.34           C  
ATOM   2303  C   LEU A 285      25.798  -1.686 -11.495  1.00 75.34           C  
ATOM   2304  O   LEU A 285      24.920  -2.547 -11.556  1.00 75.34           O  
ATOM   2305  N   THR A 286      26.869  -1.816 -10.675  1.00150.96           N  
ATOM   2306  CA  THR A 286      27.019  -3.043  -9.934  1.00150.96           C  
ATOM   2307  CB  THR A 286      27.758  -4.094 -10.698  1.00150.96           C  
ATOM   2308  OG1 THR A 286      27.875  -5.270  -9.914  1.00150.96           O  
ATOM   2309  CG2 THR A 286      29.160  -3.554 -11.041  1.00150.96           C  
ATOM   2310  C   THR A 286      27.822  -2.850  -8.682  1.00150.96           C  
ATOM   2311  O   THR A 286      28.532  -1.860  -8.514  1.00150.96           O  
ATOM   2312  N   ASP A 287      27.595  -3.752  -7.701  1.00102.97           N  
ATOM   2313  CA  ASP A 287      28.410  -3.901  -6.526  1.00102.97           C  
ATOM   2314  CB  ASP A 287      27.608  -4.227  -5.258  1.00102.97           C  
ATOM   2315  CG  ASP A 287      26.804  -5.488  -5.474  1.00102.97           C  
ATOM   2316  OD1 ASP A 287      27.194  -6.334  -6.323  1.00102.97           O  
ATOM   2317  OD2 ASP A 287      25.758  -5.601  -4.783  1.00102.97           O1-
ATOM   2318  C   ASP A 287      29.543  -4.891  -6.712  1.00102.97           C  
ATOM   2319  O   ASP A 287      30.523  -4.846  -5.969  1.00102.97           O  
ATOM   2320  N   SER A 288      29.422  -5.848  -7.666  1.00112.90           N  
ATOM   2321  CA  SER A 288      30.389  -6.918  -7.834  1.00112.90           C  
ATOM   2322  CB  SER A 288      29.936  -8.052  -8.769  1.00112.90           C  
ATOM   2323  OG  SER A 288      28.987  -8.887  -8.133  1.00112.90           O  
ATOM   2324  C   SER A 288      31.686  -6.459  -8.427  1.00112.90           C  
ATOM   2325  O   SER A 288      31.729  -5.676  -9.373  1.00112.90           O  
ATOM   2326  N   GLY A 289      32.797  -6.986  -7.870  1.00 35.40           N  
ATOM   2327  CA  GLY A 289      34.123  -6.729  -8.357  1.00 35.40           C  
ATOM   2328  C   GLY A 289      34.296  -7.373  -9.699  1.00 35.40           C  
ATOM   2329  O   GLY A 289      34.942  -6.819 -10.587  1.00 35.40           O  
ATOM   2330  N   GLY A 290      33.740  -8.588  -9.871  1.00 34.69           N  
ATOM   2331  CA  GLY A 290      33.906  -9.318 -11.096  1.00 34.69           C  
ATOM   2332  C   GLY A 290      33.284  -8.562 -12.228  1.00 34.69           C  
ATOM   2333  O   GLY A 290      33.872  -8.447 -13.300  1.00 34.69           O  
ATOM   2334  N   VAL A 291      32.073  -8.022 -12.012  1.00 47.32           N  
ATOM   2335  CA  VAL A 291      31.356  -7.324 -13.044  1.00 47.32           C  
ATOM   2336  CB  VAL A 291      29.982  -6.901 -12.610  1.00 47.32           C  
ATOM   2337  CG1 VAL A 291      29.320  -6.127 -13.764  1.00 47.32           C  
ATOM   2338  CG2 VAL A 291      29.203  -8.151 -12.166  1.00 47.32           C  
ATOM   2339  C   VAL A 291      32.115  -6.090 -13.415  1.00 47.32           C  
ATOM   2340  O   VAL A 291      32.132  -5.677 -14.573  1.00 47.32           O  
ATOM   2341  N   GLN A 292      32.753  -5.457 -12.419  1.00115.31           N  
ATOM   2342  CA  GLN A 292      33.488  -4.250 -12.629  1.00115.31           C  
ATOM   2343  CB  GLN A 292      34.063  -3.776 -11.286  1.00115.31           C  
ATOM   2344  CG  GLN A 292      34.558  -2.338 -11.234  1.00115.31           C  
ATOM   2345  CD  GLN A 292      34.765  -2.038  -9.756  1.00115.31           C  
ATOM   2346  OE1 GLN A 292      35.552  -1.171  -9.380  1.00115.31           O  
ATOM   2347  NE2 GLN A 292      34.032  -2.784  -8.885  1.00115.31           N  
ATOM   2348  C   GLN A 292      34.598  -4.572 -13.588  1.00115.31           C  
ATOM   2349  O   GLN A 292      34.851  -3.835 -14.540  1.00115.31           O  
ATOM   2350  N   GLU A 293      35.255  -5.727 -13.371  1.00 56.79           N  
ATOM   2351  CA  GLU A 293      36.362  -6.162 -14.171  1.00 56.79           C  
ATOM   2352  CB  GLU A 293      36.931  -7.492 -13.656  1.00 56.79           C  
ATOM   2353  CG  GLU A 293      38.199  -7.969 -14.362  1.00 56.79           C  
ATOM   2354  CD  GLU A 293      38.582  -9.288 -13.708  1.00 56.79           C  
ATOM   2355  OE1 GLU A 293      37.659  -9.980 -13.202  1.00 56.79           O  
ATOM   2356  OE2 GLU A 293      39.796  -9.622 -13.700  1.00 56.79           O1-
ATOM   2357  C   GLU A 293      35.918  -6.390 -15.582  1.00 56.79           C  
ATOM   2358  O   GLU A 293      36.542  -5.901 -16.523  1.00 56.79           O  
ATOM   2359  N   GLU A 294      34.800  -7.116 -15.771  1.00 61.30           N  
ATOM   2360  CA  GLU A 294      34.380  -7.448 -17.103  1.00 61.30           C  
ATOM   2361  CB  GLU A 294      33.195  -8.423 -17.168  1.00 61.30           C  
ATOM   2362  CG  GLU A 294      33.576  -9.857 -16.796  1.00 61.30           C  
ATOM   2363  CD  GLU A 294      32.468 -10.776 -17.295  1.00 61.30           C  
ATOM   2364  OE1 GLU A 294      31.418 -10.244 -17.746  1.00 61.30           O  
ATOM   2365  OE2 GLU A 294      32.663 -12.019 -17.248  1.00 61.30           O1-
ATOM   2366  C   GLU A 294      33.998  -6.215 -17.859  1.00 61.30           C  
ATOM   2367  O   GLU A 294      34.333  -6.074 -19.035  1.00 61.30           O  
ATOM   2368  N   ALA A 295      33.295  -5.277 -17.203  1.00 33.40           N  
ATOM   2369  CA  ALA A 295      32.843  -4.093 -17.874  1.00 33.40           C  
ATOM   2370  CB  ALA A 295      32.041  -3.159 -16.952  1.00 33.40           C  
ATOM   2371  C   ALA A 295      34.035  -3.330 -18.358  1.00 33.40           C  
ATOM   2372  O   ALA A 295      34.047  -2.817 -19.476  1.00 33.40           O  
ATOM   2373  N   CYS A 296      35.085  -3.250 -17.525  1.00 37.34           N  
ATOM   2374  CA  CYS A 296      36.247  -2.491 -17.882  1.00 37.34           C  
ATOM   2375  CB  CYS A 296      37.303  -2.494 -16.763  1.00 37.34           C  
ATOM   2376  SG  CYS A 296      38.790  -1.540 -17.189  1.00 37.34           S  
ATOM   2377  C   CYS A 296      36.860  -3.093 -19.114  1.00 37.34           C  
ATOM   2378  O   CYS A 296      37.298  -2.374 -20.011  1.00 37.34           O  
ATOM   2379  N   ILE A 297      36.914  -4.437 -19.178  1.00 56.32           N  
ATOM   2380  CA  ILE A 297      37.478  -5.136 -20.302  1.00 56.32           C  
ATOM   2381  CB  ILE A 297      37.582  -6.619 -20.067  1.00 56.32           C  
ATOM   2382  CG1 ILE A 297      38.587  -6.907 -18.933  1.00 56.32           C  
ATOM   2383  CG2 ILE A 297      37.929  -7.302 -21.404  1.00 56.32           C  
ATOM   2384  CD1 ILE A 297      38.559  -8.350 -18.427  1.00 56.32           C  
ATOM   2385  C   ILE A 297      36.636  -4.908 -21.527  1.00 56.32           C  
ATOM   2386  O   ILE A 297      37.160  -4.718 -22.625  1.00 56.32           O  
ATOM   2387  N   LEU A 298      35.300  -4.943 -21.351  1.00 88.64           N  
ATOM   2388  CA  LEU A 298      34.285  -4.805 -22.365  1.00 88.64           C  
ATOM   2389  CB  LEU A 298      32.877  -5.166 -21.857  1.00 88.64           C  
ATOM   2390  CG  LEU A 298      32.734  -6.655 -21.497  1.00 88.64           C  
ATOM   2391  CD1 LEU A 298      31.318  -6.970 -21.002  1.00 88.64           C  
ATOM   2392  CD2 LEU A 298      33.175  -7.554 -22.663  1.00 88.64           C  
ATOM   2393  C   LEU A 298      34.248  -3.405 -22.896  1.00 88.64           C  
ATOM   2394  O   LEU A 298      33.636  -3.140 -23.930  1.00 88.64           O  
ATOM   2395  N   LYS A 299      34.856  -2.460 -22.161  1.00123.99           N  
ATOM   2396  CA  LYS A 299      34.852  -1.060 -22.481  1.00123.99           C  
ATOM   2397  CB  LYS A 299      35.557  -0.682 -23.793  1.00123.99           C  
ATOM   2398  CG  LYS A 299      37.066  -0.693 -23.554  1.00123.99           C  
ATOM   2399  CD  LYS A 299      37.939  -0.347 -24.756  1.00123.99           C  
ATOM   2400  CE  LYS A 299      39.407  -0.175 -24.365  1.00123.99           C  
ATOM   2401  NZ  LYS A 299      40.134   0.572 -25.412  1.00123.99           N1+
ATOM   2402  C   LYS A 299      33.489  -0.465 -22.372  1.00123.99           C  
ATOM   2403  O   LYS A 299      33.097   0.409 -23.142  1.00123.99           O  
ATOM   2404  N   VAL A 300      32.735  -0.935 -21.362  1.00 69.07           N  
ATOM   2405  CA  VAL A 300      31.486  -0.302 -21.067  1.00 69.07           C  
ATOM   2406  CB  VAL A 300      30.326  -1.234 -20.909  1.00 69.07           C  
ATOM   2407  CG1 VAL A 300      29.095  -0.373 -20.600  1.00 69.07           C  
ATOM   2408  CG2 VAL A 300      30.183  -2.085 -22.185  1.00 69.07           C  
ATOM   2409  C   VAL A 300      31.702   0.418 -19.759  1.00 69.07           C  
ATOM   2410  O   VAL A 300      32.358  -0.090 -18.849  1.00 69.07           O  
ATOM   2411  N   PRO A 301      31.170   1.603 -19.641  1.00 94.38           N  
ATOM   2412  CA  PRO A 301      31.386   2.409 -18.466  1.00 94.38           C  
ATOM   2413  CD  PRO A 301      30.875   2.414 -20.811  1.00 94.38           C  
ATOM   2414  CB  PRO A 301      30.825   3.786 -18.800  1.00 94.38           C  
ATOM   2415  CG  PRO A 301      30.967   3.874 -20.329  1.00 94.38           C  
ATOM   2416  C   PRO A 301      30.783   1.789 -17.247  1.00 94.38           C  
ATOM   2417  O   PRO A 301      29.730   1.165 -17.362  1.00 94.38           O  
ATOM   2418  N   CYS A 302      31.415   1.953 -16.062  1.00 70.30           N  
ATOM   2419  CA  CYS A 302      30.874   1.277 -14.922  1.00 70.30           C  
ATOM   2420  CB  CYS A 302      31.753   0.100 -14.459  1.00 70.30           C  
ATOM   2421  SG  CYS A 302      31.063  -0.777 -13.025  1.00 70.30           S  
ATOM   2422  C   CYS A 302      30.710   2.211 -13.754  1.00 70.30           C  
ATOM   2423  O   CYS A 302      31.554   3.066 -13.488  1.00 70.30           O  
ATOM   2424  N   ILE A 303      29.576   2.054 -13.036  1.00 63.24           N  
ATOM   2425  CA  ILE A 303      29.273   2.808 -11.852  1.00 63.24           C  
ATOM   2426  CB  ILE A 303      27.993   3.582 -11.949  1.00 63.24           C  
ATOM   2427  CG1 ILE A 303      28.114   4.661 -13.038  1.00 63.24           C  
ATOM   2428  CG2 ILE A 303      27.657   4.140 -10.558  1.00 63.24           C  
ATOM   2429  CD1 ILE A 303      26.780   5.309 -13.401  1.00 63.24           C  
ATOM   2430  C   ILE A 303      29.132   1.816 -10.745  1.00 63.24           C  
ATOM   2431  O   ILE A 303      28.372   0.852 -10.855  1.00 63.24           O  
ATOM   2432  N   THR A 304      29.857   2.039  -9.632  1.00157.60           N  
ATOM   2433  CA  THR A 304      29.855   1.053  -8.595  1.00157.60           C  
ATOM   2434  CB  THR A 304      31.252   0.575  -8.294  1.00157.60           C  
ATOM   2435  OG1 THR A 304      31.222  -0.713  -7.708  1.00157.60           O  
ATOM   2436  CG2 THR A 304      31.954   1.561  -7.350  1.00157.60           C  
ATOM   2437  C   THR A 304      29.186   1.606  -7.359  1.00157.60           C  
ATOM   2438  O   THR A 304      29.502   2.682  -6.857  1.00157.60           O  
ATOM   2439  N   LEU A 305      28.231   0.811  -6.848  1.00142.66           N  
ATOM   2440  CA  LEU A 305      27.316   0.981  -5.753  1.00142.66           C  
ATOM   2441  CB  LEU A 305      26.169  -0.040  -5.783  1.00142.66           C  
ATOM   2442  CG  LEU A 305      25.325   0.061  -7.069  1.00142.66           C  
ATOM   2443  CD1 LEU A 305      24.108  -0.876  -7.010  1.00142.66           C  
ATOM   2444  CD2 LEU A 305      24.953   1.519  -7.389  1.00142.66           C  
ATOM   2445  C   LEU A 305      27.991   0.882  -4.415  1.00142.66           C  
ATOM   2446  O   LEU A 305      27.303   0.665  -3.420  1.00142.66           O  
ATOM   2447  N   ARG A 306      29.334   0.797  -4.358  1.00211.24           N  
ATOM   2448  CA  ARG A 306      29.984   0.713  -3.074  1.00211.24           C  
ATOM   2449  CB  ARG A 306      30.805  -0.571  -2.920  1.00211.24           C  
ATOM   2450  CG  ARG A 306      29.929  -1.817  -2.809  1.00211.24           C  
ATOM   2451  CD  ARG A 306      30.703  -3.125  -2.956  1.00211.24           C  
ATOM   2452  NE  ARG A 306      32.121  -2.861  -2.588  1.00211.24           N  
ATOM   2453  CZ  ARG A 306      32.551  -2.939  -1.296  1.00211.24           C  
ATOM   2454  NH1 ARG A 306      31.668  -3.200  -0.292  1.00211.24           N1+
ATOM   2455  NH2 ARG A 306      33.868  -2.745  -1.007  1.00211.24           N  
ATOM   2456  C   ARG A 306      30.923   1.874  -2.893  1.00211.24           C  
ATOM   2457  O   ARG A 306      31.172   2.649  -3.815  1.00211.24           O  
ATOM   2458  N   ASP A 307      31.355   2.096  -1.632  1.00 75.58           N  
ATOM   2459  CA  ASP A 307      32.324   3.106  -1.298  1.00 75.58           C  
ATOM   2460  CB  ASP A 307      32.225   3.548   0.169  1.00 75.58           C  
ATOM   2461  CG  ASP A 307      30.961   4.393   0.272  1.00 75.58           C  
ATOM   2462  OD1 ASP A 307      30.860   5.393  -0.488  1.00 75.58           O  
ATOM   2463  OD2 ASP A 307      30.074   4.041   1.094  1.00 75.58           O1-
ATOM   2464  C   ASP A 307      33.727   2.649  -1.595  1.00 75.58           C  
ATOM   2465  O   ASP A 307      34.587   3.457  -1.943  1.00 75.58           O  
ATOM   2466  N   ASN A 308      34.016   1.340  -1.426  1.00 56.95           N  
ATOM   2467  CA  ASN A 308      35.349   0.848  -1.670  1.00 56.95           C  
ATOM   2468  CB  ASN A 308      36.019   0.242  -0.422  1.00 56.95           C  
ATOM   2469  CG  ASN A 308      37.526   0.198  -0.659  1.00 56.95           C  
ATOM   2470  OD1 ASN A 308      38.011   0.514  -1.745  1.00 56.95           O  
ATOM   2471  ND2 ASN A 308      38.295  -0.191   0.393  1.00 56.95           N  
ATOM   2472  C   ASN A 308      35.231  -0.235  -2.701  1.00 56.95           C  
ATOM   2473  O   ASN A 308      34.164  -0.823  -2.862  1.00 56.95           O  
ATOM   2474  N   THR A 309      36.319  -0.519  -3.451  1.00120.61           N  
ATOM   2475  CA  THR A 309      36.212  -1.508  -4.486  1.00120.61           C  
ATOM   2476  CB  THR A 309      36.229  -0.897  -5.859  1.00120.61           C  
ATOM   2477  OG1 THR A 309      36.118  -1.904  -6.854  1.00120.61           O  
ATOM   2478  CG2 THR A 309      37.534  -0.098  -6.028  1.00120.61           C  
ATOM   2479  C   THR A 309      37.343  -2.493  -4.408  1.00120.61           C  
ATOM   2480  O   THR A 309      38.474  -2.152  -4.068  1.00120.61           O  
ATOM   2481  N   GLU A 310      37.019  -3.767  -4.716  1.00166.04           N  
ATOM   2482  CA  GLU A 310      37.922  -4.885  -4.769  1.00166.04           C  
ATOM   2483  CB  GLU A 310      37.207  -6.242  -4.873  1.00166.04           C  
ATOM   2484  CG  GLU A 310      36.650  -6.744  -3.538  1.00166.04           C  
ATOM   2485  CD  GLU A 310      35.365  -6.005  -3.184  1.00166.04           C  
ATOM   2486  OE1 GLU A 310      34.701  -5.465  -4.109  1.00166.04           O  
ATOM   2487  OE2 GLU A 310      35.029  -5.980  -1.970  1.00166.04           O1-
ATOM   2488  C   GLU A 310      38.824  -4.740  -5.960  1.00166.04           C  
ATOM   2489  O   GLU A 310      39.884  -5.358  -6.005  1.00166.04           O  
ATOM   2490  N   ARG A 311      38.387  -4.014  -7.009  1.00146.37           N  
ATOM   2491  CA  ARG A 311      39.267  -3.819  -8.131  1.00146.37           C  
ATOM   2492  CB  ARG A 311      38.769  -4.536  -9.388  1.00146.37           C  
ATOM   2493  CG  ARG A 311      38.929  -6.043  -9.227  1.00146.37           C  
ATOM   2494  CD  ARG A 311      38.412  -6.867 -10.396  1.00146.37           C  
ATOM   2495  NE  ARG A 311      38.818  -8.270 -10.121  1.00146.37           N  
ATOM   2496  CZ  ARG A 311      38.086  -9.027  -9.254  1.00146.37           C  
ATOM   2497  NH1 ARG A 311      37.003  -8.482  -8.625  1.00146.37           N1+
ATOM   2498  NH2 ARG A 311      38.445 -10.321  -9.011  1.00146.37           N  
ATOM   2499  C   ARG A 311      39.370  -2.353  -8.434  1.00146.37           C  
ATOM   2500  O   ARG A 311      38.802  -1.857  -9.404  1.00146.37           O  
ATOM   2501  N   PRO A 312      40.146  -1.666  -7.644  1.00 83.26           N  
ATOM   2502  CA  PRO A 312      40.331  -0.239  -7.712  1.00 83.26           C  
ATOM   2503  CD  PRO A 312      41.063  -2.306  -6.718  1.00 83.26           C  
ATOM   2504  CB  PRO A 312      41.221   0.101  -6.515  1.00 83.26           C  
ATOM   2505  CG  PRO A 312      42.028  -1.190  -6.288  1.00 83.26           C  
ATOM   2506  C   PRO A 312      40.961   0.231  -8.993  1.00 83.26           C  
ATOM   2507  O   PRO A 312      40.815   1.409  -9.319  1.00 83.26           O  
ATOM   2508  N   GLU A 313      41.666  -0.651  -9.725  1.00 79.85           N  
ATOM   2509  CA  GLU A 313      42.393  -0.273 -10.905  1.00 79.85           C  
ATOM   2510  CB  GLU A 313      43.145  -1.453 -11.552  1.00 79.85           C  
ATOM   2511  CG  GLU A 313      42.259  -2.639 -11.951  1.00 79.85           C  
ATOM   2512  CD  GLU A 313      42.041  -3.514 -10.722  1.00 79.85           C  
ATOM   2513  OE1 GLU A 313      42.528  -3.126  -9.626  1.00 79.85           O  
ATOM   2514  OE2 GLU A 313      41.391  -4.584 -10.867  1.00 79.85           O1-
ATOM   2515  C   GLU A 313      41.439   0.287 -11.911  1.00 79.85           C  
ATOM   2516  O   GLU A 313      41.788   1.180 -12.684  1.00 79.85           O  
ATOM   2517  N   THR A 314      40.201  -0.229 -11.926  1.00127.88           N  
ATOM   2518  CA  THR A 314      39.200   0.220 -12.845  1.00127.88           C  
ATOM   2519  CB  THR A 314      37.923  -0.556 -12.703  1.00127.88           C  
ATOM   2520  OG1 THR A 314      36.958  -0.082 -13.624  1.00127.88           O  
ATOM   2521  CG2 THR A 314      37.398  -0.435 -11.272  1.00127.88           C  
ATOM   2522  C   THR A 314      38.921   1.678 -12.623  1.00127.88           C  
ATOM   2523  O   THR A 314      38.643   2.409 -13.573  1.00127.88           O  
ATOM   2524  N   VAL A 315      38.934   2.133 -11.358  1.00 47.16           N  
ATOM   2525  CA  VAL A 315      38.696   3.517 -11.049  1.00 47.16           C  
ATOM   2526  CB  VAL A 315      38.592   3.757  -9.573  1.00 47.16           C  
ATOM   2527  CG1 VAL A 315      38.350   5.257  -9.327  1.00 47.16           C  
ATOM   2528  CG2 VAL A 315      37.509   2.825  -9.012  1.00 47.16           C  
ATOM   2529  C   VAL A 315      39.850   4.336 -11.556  1.00 47.16           C  
ATOM   2530  O   VAL A 315      39.669   5.436 -12.076  1.00 47.16           O  
ATOM   2531  N   GLU A 316      41.082   3.807 -11.419  1.00 70.64           N  
ATOM   2532  CA  GLU A 316      42.267   4.535 -11.778  1.00 70.64           C  
ATOM   2533  CB  GLU A 316      43.547   3.735 -11.489  1.00 70.64           C  
ATOM   2534  CG  GLU A 316      43.816   3.556  -9.995  1.00 70.64           C  
ATOM   2535  CD  GLU A 316      44.867   2.469  -9.820  1.00 70.64           C  
ATOM   2536  OE1 GLU A 316      46.081   2.807  -9.825  1.00 70.64           O  
ATOM   2537  OE2 GLU A 316      44.466   1.284  -9.675  1.00 70.64           O1-
ATOM   2538  C   GLU A 316      42.267   4.858 -13.242  1.00 70.64           C  
ATOM   2539  O   GLU A 316      42.610   5.971 -13.639  1.00 70.64           O  
ATOM   2540  N   VAL A 317      41.887   3.879 -14.081  1.00 61.28           N  
ATOM   2541  CA  VAL A 317      41.876   4.015 -15.512  1.00 61.28           C  
ATOM   2542  CB  VAL A 317      41.660   2.707 -16.221  1.00 61.28           C  
ATOM   2543  CG1 VAL A 317      42.844   1.782 -15.895  1.00 61.28           C  
ATOM   2544  CG2 VAL A 317      40.293   2.135 -15.815  1.00 61.28           C  
ATOM   2545  C   VAL A 317      40.806   4.980 -15.950  1.00 61.28           C  
ATOM   2546  O   VAL A 317      40.933   5.599 -17.006  1.00 61.28           O  
ATOM   2547  N   GLY A 318      39.705   5.116 -15.178  1.00 42.31           N  
ATOM   2548  CA  GLY A 318      38.655   6.029 -15.554  1.00 42.31           C  
ATOM   2549  C   GLY A 318      37.430   5.264 -15.970  1.00 42.31           C  
ATOM   2550  O   GLY A 318      36.381   5.848 -16.239  1.00 42.31           O  
ATOM   2551  N   ALA A 319      37.546   3.928 -16.049  1.00 61.49           N  
ATOM   2552  CA  ALA A 319      36.477   3.049 -16.434  1.00 61.49           C  
ATOM   2553  CB  ALA A 319      36.945   1.598 -16.626  1.00 61.49           C  
ATOM   2554  C   ALA A 319      35.381   3.037 -15.406  1.00 61.49           C  
ATOM   2555  O   ALA A 319      34.216   2.836 -15.750  1.00 61.49           O  
ATOM   2556  N   ASN A 320      35.732   3.197 -14.110  1.00 88.30           N  
ATOM   2557  CA  ASN A 320      34.757   3.046 -13.061  1.00 88.30           C  
ATOM   2558  CB  ASN A 320      35.030   1.794 -12.211  1.00 88.30           C  
ATOM   2559  CG  ASN A 320      33.853   1.523 -11.291  1.00 88.30           C  
ATOM   2560  OD1 ASN A 320      32.703   1.797 -11.623  1.00 88.30           O  
ATOM   2561  ND2 ASN A 320      34.142   0.970 -10.087  1.00 88.30           N  
ATOM   2562  C   ASN A 320      34.765   4.228 -12.127  1.00 88.30           C  
ATOM   2563  O   ASN A 320      35.773   4.914 -11.978  1.00 88.30           O  
ATOM   2564  N   ILE A 321      33.601   4.504 -11.488  1.00122.85           N  
ATOM   2565  CA  ILE A 321      33.474   5.565 -10.514  1.00122.85           C  
ATOM   2566  CB  ILE A 321      32.751   6.762 -11.082  1.00122.85           C  
ATOM   2567  CG1 ILE A 321      32.881   8.014 -10.193  1.00122.85           C  
ATOM   2568  CG2 ILE A 321      31.300   6.340 -11.363  1.00122.85           C  
ATOM   2569  CD1 ILE A 321      32.135   7.928  -8.863  1.00122.85           C  
ATOM   2570  C   ILE A 321      32.706   5.027  -9.325  1.00122.85           C  
ATOM   2571  O   ILE A 321      31.748   4.275  -9.499  1.00122.85           O  
ATOM   2572  N   LEU A 322      33.098   5.394  -8.077  1.00120.82           N  
ATOM   2573  CA  LEU A 322      32.420   4.831  -6.926  1.00120.82           C  
ATOM   2574  CB  LEU A 322      33.357   4.351  -5.804  1.00120.82           C  
ATOM   2575  CG  LEU A 322      34.196   3.122  -6.190  1.00120.82           C  
ATOM   2576  CD1 LEU A 322      35.223   3.466  -7.275  1.00120.82           C  
ATOM   2577  CD2 LEU A 322      34.818   2.458  -4.955  1.00120.82           C  
ATOM   2578  C   LEU A 322      31.458   5.805  -6.301  1.00120.82           C  
ATOM   2579  O   LEU A 322      31.850   6.779  -5.659  1.00120.82           O  
ATOM   2580  N   VAL A 323      30.152   5.580  -6.550  1.00 77.55           N  
ATOM   2581  CA  VAL A 323      29.050   6.336  -6.007  1.00 77.55           C  
ATOM   2582  CB  VAL A 323      27.835   6.290  -6.885  1.00 77.55           C  
ATOM   2583  CG1 VAL A 323      28.195   6.955  -8.223  1.00 77.55           C  
ATOM   2584  CG2 VAL A 323      27.362   4.833  -7.015  1.00 77.55           C  
ATOM   2585  C   VAL A 323      28.639   5.908  -4.627  1.00 77.55           C  
ATOM   2586  O   VAL A 323      28.241   6.740  -3.812  1.00 77.55           O  
ATOM   2587  N   GLY A 324      28.676   4.589  -4.338  1.00 39.85           N  
ATOM   2588  CA  GLY A 324      28.222   4.116  -3.057  1.00 39.85           C  
ATOM   2589  C   GLY A 324      26.728   4.279  -2.983  1.00 39.85           C  
ATOM   2590  O   GLY A 324      26.003   4.051  -3.950  1.00 39.85           O  
ATOM   2591  N   ASP A 325      26.238   4.636  -1.781  1.00 66.55           N  
ATOM   2592  CA  ASP A 325      24.842   4.807  -1.469  1.00 66.55           C  
ATOM   2593  CB  ASP A 325      24.608   4.924   0.047  1.00 66.55           C  
ATOM   2594  CG  ASP A 325      23.116   4.867   0.327  1.00 66.55           C  
ATOM   2595  OD1 ASP A 325      22.352   4.491  -0.601  1.00 66.55           O  
ATOM   2596  OD2 ASP A 325      22.721   5.205   1.475  1.00 66.55           O1-
ATOM   2597  C   ASP A 325      24.257   6.046  -2.098  1.00 66.55           C  
ATOM   2598  O   ASP A 325      23.081   6.057  -2.462  1.00 66.55           O  
ATOM   2599  N   ASN A 326      25.071   7.113  -2.236  1.00 71.80           N  
ATOM   2600  CA  ASN A 326      24.661   8.453  -2.591  1.00 71.80           C  
ATOM   2601  CB  ASN A 326      25.862   9.420  -2.585  1.00 71.80           C  
ATOM   2602  CG  ASN A 326      25.395  10.864  -2.519  1.00 71.80           C  
ATOM   2603  OD1 ASN A 326      24.292  11.201  -2.944  1.00 71.80           O  
ATOM   2604  ND2 ASN A 326      26.263  11.750  -1.966  1.00 71.80           N  
ATOM   2605  C   ASN A 326      23.982   8.555  -3.932  1.00 71.80           C  
ATOM   2606  O   ASN A 326      24.429   8.003  -4.937  1.00 71.80           O  
ATOM   2607  N   LYS A 327      22.829   9.266  -3.934  1.00 76.62           N  
ATOM   2608  CA  LYS A 327      22.007   9.573  -5.079  1.00 76.62           C  
ATOM   2609  CB  LYS A 327      20.620  10.102  -4.661  1.00 76.62           C  
ATOM   2610  CG  LYS A 327      19.554  10.060  -5.761  1.00 76.62           C  
ATOM   2611  CD  LYS A 327      18.133  10.234  -5.213  1.00 76.62           C  
ATOM   2612  CE  LYS A 327      17.022   9.896  -6.209  1.00 76.62           C  
ATOM   2613  NZ  LYS A 327      15.732   9.741  -5.493  1.00 76.62           N1+
ATOM   2614  C   LYS A 327      22.654  10.623  -5.934  1.00 76.62           C  
ATOM   2615  O   LYS A 327      22.582  10.573  -7.160  1.00 76.62           O  
ATOM   2616  N   GLU A 328      23.260  11.647  -5.302  1.00 84.35           N  
ATOM   2617  CA  GLU A 328      23.870  12.712  -6.047  1.00 84.35           C  
ATOM   2618  CB  GLU A 328      24.336  13.892  -5.185  1.00 84.35           C  
ATOM   2619  CG  GLU A 328      24.791  15.075  -6.042  1.00 84.35           C  
ATOM   2620  CD  GLU A 328      25.334  16.151  -5.119  1.00 84.35           C  
ATOM   2621  OE1 GLU A 328      25.994  15.780  -4.114  1.00 84.35           O  
ATOM   2622  OE2 GLU A 328      25.099  17.356  -5.405  1.00 84.35           O1-
ATOM   2623  C   GLU A 328      25.072  12.189  -6.759  1.00 84.35           C  
ATOM   2624  O   GLU A 328      25.295  12.506  -7.925  1.00 84.35           O  
ATOM   2625  N   LYS A 329      25.876  11.359  -6.070  1.00 64.11           N  
ATOM   2626  CA  LYS A 329      27.067  10.838  -6.670  1.00 64.11           C  
ATOM   2627  CB  LYS A 329      27.846   9.885  -5.750  1.00 64.11           C  
ATOM   2628  CG  LYS A 329      28.399  10.531  -4.482  1.00 64.11           C  
ATOM   2629  CD  LYS A 329      28.898   9.498  -3.468  1.00 64.11           C  
ATOM   2630  CE  LYS A 329      29.572  10.112  -2.240  1.00 64.11           C  
ATOM   2631  NZ  LYS A 329      30.832  10.774  -2.641  1.00 64.11           N1+
ATOM   2632  C   LYS A 329      26.638  10.032  -7.846  1.00 64.11           C  
ATOM   2633  O   LYS A 329      27.286  10.041  -8.889  1.00 64.11           O  
ATOM   2634  N   LEU A 330      25.522   9.298  -7.691  1.00 53.72           N  
ATOM   2635  CA  LEU A 330      25.035   8.456  -8.740  1.00 53.72           C  
ATOM   2636  CB  LEU A 330      23.814   7.630  -8.311  1.00 53.72           C  
ATOM   2637  CG  LEU A 330      23.276   6.714  -9.424  1.00 53.72           C  
ATOM   2638  CD1 LEU A 330      24.310   5.656  -9.840  1.00 53.72           C  
ATOM   2639  CD2 LEU A 330      21.928   6.096  -9.019  1.00 53.72           C  
ATOM   2640  C   LEU A 330      24.633   9.268  -9.931  1.00 53.72           C  
ATOM   2641  O   LEU A 330      25.007   8.948 -11.058  1.00 53.72           O  
ATOM   2642  N   ILE A 331      23.869  10.358  -9.724  1.00 56.22           N  
ATOM   2643  CA  ILE A 331      23.424  11.138 -10.844  1.00 56.22           C  
ATOM   2644  CB  ILE A 331      22.417  12.189 -10.486  1.00 56.22           C  
ATOM   2645  CG1 ILE A 331      21.120  11.498 -10.028  1.00 56.22           C  
ATOM   2646  CG2 ILE A 331      22.223  13.113 -11.699  1.00 56.22           C  
ATOM   2647  CD1 ILE A 331      20.061  12.451  -9.490  1.00 56.22           C  
ATOM   2648  C   ILE A 331      24.599  11.764 -11.527  1.00 56.22           C  
ATOM   2649  O   ILE A 331      24.644  11.821 -12.753  1.00 56.22           O  
ATOM   2650  N   LYS A 332      25.581  12.270 -10.754  1.00130.75           N  
ATOM   2651  CA  LYS A 332      26.728  12.894 -11.350  1.00130.75           C  
ATOM   2652  CB  LYS A 332      27.670  13.544 -10.322  1.00130.75           C  
ATOM   2653  CG  LYS A 332      27.199  14.929  -9.869  1.00130.75           C  
ATOM   2654  CD  LYS A 332      25.894  14.924  -9.073  1.00130.75           C  
ATOM   2655  CE  LYS A 332      25.280  16.315  -8.894  1.00130.75           C  
ATOM   2656  NZ  LYS A 332      26.231  17.204  -8.186  1.00130.75           N1+
ATOM   2657  C   LYS A 332      27.508  11.892 -12.148  1.00130.75           C  
ATOM   2658  O   LYS A 332      27.939  12.189 -13.260  1.00130.75           O  
ATOM   2659  N   ALA A 333      27.695  10.671 -11.608  1.00 37.68           N  
ATOM   2660  CA  ALA A 333      28.462   9.652 -12.269  1.00 37.68           C  
ATOM   2661  CB  ALA A 333      28.573   8.361 -11.443  1.00 37.68           C  
ATOM   2662  C   ALA A 333      27.794   9.289 -13.559  1.00 37.68           C  
ATOM   2663  O   ALA A 333      28.446   9.122 -14.586  1.00 37.68           O  
ATOM   2664  N   VAL A 334      26.457   9.181 -13.548  1.00117.63           N  
ATOM   2665  CA  VAL A 334      25.739   8.772 -14.722  1.00117.63           C  
ATOM   2666  CB  VAL A 334      24.260   8.616 -14.486  1.00117.63           C  
ATOM   2667  CG1 VAL A 334      23.583   9.994 -14.501  1.00117.63           C  
ATOM   2668  CG2 VAL A 334      23.700   7.630 -15.519  1.00117.63           C  
ATOM   2669  C   VAL A 334      25.948   9.790 -15.808  1.00117.63           C  
ATOM   2670  O   VAL A 334      26.022   9.446 -16.986  1.00117.63           O  
ATOM   2671  N   GLU A 335      26.094  11.072 -15.425  1.00 90.28           N  
ATOM   2672  CA  GLU A 335      26.255  12.169 -16.345  1.00 90.28           C  
ATOM   2673  CB  GLU A 335      26.539  13.499 -15.625  1.00 90.28           C  
ATOM   2674  CG  GLU A 335      25.340  14.042 -14.846  1.00 90.28           C  
ATOM   2675  CD  GLU A 335      24.535  14.928 -15.785  1.00 90.28           C  
ATOM   2676  OE1 GLU A 335      24.986  16.078 -16.033  1.00 90.28           O  
ATOM   2677  OE2 GLU A 335      23.465  14.469 -16.266  1.00 90.28           O1-
ATOM   2678  C   GLU A 335      27.442  11.872 -17.201  1.00 90.28           C  
ATOM   2679  O   GLU A 335      27.523  12.280 -18.359  1.00 90.28           O  
ATOM   2680  N   ILE A 336      28.382  11.116 -16.629  1.00172.86           N  
ATOM   2681  CA  ILE A 336      29.627  10.724 -17.218  1.00172.86           C  
ATOM   2682  CB  ILE A 336      30.454   9.853 -16.304  1.00172.86           C  
ATOM   2683  CG1 ILE A 336      30.735  10.578 -14.976  1.00172.86           C  
ATOM   2684  CG2 ILE A 336      31.742   9.448 -17.038  1.00172.86           C  
ATOM   2685  CD1 ILE A 336      31.520  11.879 -15.128  1.00172.86           C  
ATOM   2686  C   ILE A 336      29.392   9.956 -18.510  1.00172.86           C  
ATOM   2687  O   ILE A 336      30.310   9.899 -19.324  1.00172.86           O  
ATOM   2688  N   MET A 337      28.194   9.346 -18.744  1.00242.98           N  
ATOM   2689  CA  MET A 337      27.896   8.545 -19.915  1.00242.98           C  
ATOM   2690  CB  MET A 337      26.390   8.297 -20.084  1.00242.98           C  
ATOM   2691  CG  MET A 337      25.762   7.522 -18.928  1.00242.98           C  
ATOM   2692  SD  MET A 337      23.949   7.452 -19.007  1.00242.98           S  
ATOM   2693  CE  MET A 337      23.725   9.246 -18.850  1.00242.98           C  
ATOM   2694  C   MET A 337      28.349   9.304 -21.120  1.00242.98           C  
ATOM   2695  O   MET A 337      29.043   8.777 -21.988  1.00242.98           O  
ATOM   2696  N   LEU A 338      27.981  10.578 -21.222  1.00179.24           N  
ATOM   2697  CA  LEU A 338      28.458  11.343 -22.333  1.00179.24           C  
ATOM   2698  CB  LEU A 338      27.700  12.685 -22.466  1.00179.24           C  
ATOM   2699  CG  LEU A 338      28.126  13.615 -23.628  1.00179.24           C  
ATOM   2700  CD1 LEU A 338      29.494  14.278 -23.395  1.00179.24           C  
ATOM   2701  CD2 LEU A 338      28.034  12.885 -24.980  1.00179.24           C  
ATOM   2702  C   LEU A 338      29.906  11.643 -22.164  1.00179.24           C  
ATOM   2703  O   LEU A 338      30.697  11.552 -23.102  1.00179.24           O  
ATOM   2704  N   ASN A 339      30.290  11.976 -20.923  1.00 67.72           N  
ATOM   2705  CA  ASN A 339      31.600  12.479 -20.661  1.00 67.72           C  
ATOM   2706  CB  ASN A 339      31.835  12.783 -19.170  1.00 67.72           C  
ATOM   2707  CG  ASN A 339      33.165  13.512 -19.038  1.00 67.72           C  
ATOM   2708  OD1 ASN A 339      34.215  13.011 -19.438  1.00 67.72           O  
ATOM   2709  ND2 ASN A 339      33.119  14.743 -18.463  1.00 67.72           N  
ATOM   2710  C   ASN A 339      32.631  11.496 -21.088  1.00 67.72           C  
ATOM   2711  O   ASN A 339      33.654  11.879 -21.652  1.00 67.72           O  
ATOM   2712  N   LYS A 340      32.402  10.192 -20.866  1.00183.74           N  
ATOM   2713  CA  LYS A 340      33.511   9.346 -21.154  1.00183.74           C  
ATOM   2714  CB  LYS A 340      33.760   8.237 -20.116  1.00183.74           C  
ATOM   2715  CG  LYS A 340      34.608   8.722 -18.941  1.00183.74           C  
ATOM   2716  CD  LYS A 340      35.994   9.188 -19.396  1.00183.74           C  
ATOM   2717  CE  LYS A 340      36.830   9.838 -18.295  1.00183.74           C  
ATOM   2718  NZ  LYS A 340      36.251  11.150 -17.935  1.00183.74           N1+
ATOM   2719  C   LYS A 340      33.455   8.710 -22.490  1.00183.74           C  
ATOM   2720  O   LYS A 340      32.566   7.917 -22.800  1.00183.74           O  
ATOM   2721  N   LYS A 341      34.448   9.080 -23.321  1.00 70.59           N  
ATOM   2722  CA  LYS A 341      34.656   8.357 -24.529  1.00 70.59           C  
ATOM   2723  CB  LYS A 341      35.719   8.963 -25.463  1.00 70.59           C  
ATOM   2724  CG  LYS A 341      35.291  10.273 -26.126  1.00 70.59           C  
ATOM   2725  CD  LYS A 341      36.442  11.004 -26.818  1.00 70.59           C  
ATOM   2726  CE  LYS A 341      36.025  12.313 -27.488  1.00 70.59           C  
ATOM   2727  NZ  LYS A 341      36.021  13.406 -26.496  1.00 70.59           N1+
ATOM   2728  C   LYS A 341      35.209   7.088 -23.989  1.00 70.59           C  
ATOM   2729  O   LYS A 341      35.929   7.108 -22.991  1.00 70.59           O  
ATOM   2730  N   ARG A 342      34.895   5.942 -24.607  1.00111.70           N  
ATOM   2731  CA  ARG A 342      35.314   4.742 -23.954  1.00111.70           C  
ATOM   2732  CB  ARG A 342      34.390   3.557 -24.270  1.00111.70           C  
ATOM   2733  CG  ARG A 342      32.949   3.791 -23.819  1.00111.70           C  
ATOM   2734  CD  ARG A 342      31.990   2.681 -24.248  1.00111.70           C  
ATOM   2735  NE  ARG A 342      30.642   3.041 -23.732  1.00111.70           N  
ATOM   2736  CZ  ARG A 342      29.544   2.385 -24.204  1.00111.70           C  
ATOM   2737  NH1 ARG A 342      29.692   1.393 -25.128  1.00111.70           N1+
ATOM   2738  NH2 ARG A 342      28.298   2.718 -23.757  1.00111.70           N  
ATOM   2739  C   ARG A 342      36.683   4.363 -24.401  1.00111.70           C  
ATOM   2740  O   ARG A 342      36.855   3.379 -25.119  1.00111.70           O  
ATOM   2741  N   ASN A 343      37.703   5.128 -23.970  1.00146.87           N  
ATOM   2742  CA  ASN A 343      39.035   4.720 -24.286  1.00146.87           C  
ATOM   2743  CB  ASN A 343      39.704   5.585 -25.371  1.00146.87           C  
ATOM   2744  CG  ASN A 343      41.097   5.029 -25.639  1.00146.87           C  
ATOM   2745  OD1 ASN A 343      41.985   5.107 -24.792  1.00146.87           O  
ATOM   2746  ND2 ASN A 343      41.299   4.454 -26.854  1.00146.87           N  
ATOM   2747  C   ASN A 343      39.849   4.850 -23.043  1.00146.87           C  
ATOM   2748  O   ASN A 343      40.539   5.847 -22.838  1.00146.87           O  
ATOM   2749  N   TRP A 344      39.800   3.819 -22.185  1.00 92.86           N  
ATOM   2750  CA  TRP A 344      40.589   3.797 -20.995  1.00 92.86           C  
ATOM   2751  CB  TRP A 344      39.764   3.525 -19.728  1.00 92.86           C  
ATOM   2752  CG  TRP A 344      38.770   2.400 -19.886  1.00 92.86           C  
ATOM   2753  CD2 TRP A 344      37.368   2.625 -20.091  1.00 92.86           C  
ATOM   2754  CD1 TRP A 344      38.947   1.048 -19.865  1.00 92.86           C  
ATOM   2755  NE1 TRP A 344      37.739   0.416 -20.051  1.00 92.86           N  
ATOM   2756  CE2 TRP A 344      36.759   1.375 -20.192  1.00 92.86           C  
ATOM   2757  CE3 TRP A 344      36.648   3.781 -20.189  1.00 92.86           C  
ATOM   2758  CZ2 TRP A 344      35.412   1.263 -20.392  1.00 92.86           C  
ATOM   2759  CZ3 TRP A 344      35.291   3.665 -20.394  1.00 92.86           C  
ATOM   2760  CH2 TRP A 344      34.685   2.429 -20.494  1.00 92.86           C  
ATOM   2761  C   TRP A 344      41.583   2.704 -21.180  1.00 92.86           C  
ATOM   2762  O   TRP A 344      41.320   1.720 -21.871  1.00 92.86           O  
ATOM   2763  N   LYS A 345      42.781   2.870 -20.595  1.00 73.06           N  
ATOM   2764  CA  LYS A 345      43.761   1.838 -20.737  1.00 73.06           C  
ATOM   2765  CB  LYS A 345      45.141   2.215 -20.184  1.00 73.06           C  
ATOM   2766  CG  LYS A 345      45.138   2.509 -18.683  1.00 73.06           C  
ATOM   2767  CD  LYS A 345      46.543   2.637 -18.094  1.00 73.06           C  
ATOM   2768  CE  LYS A 345      46.560   2.949 -16.597  1.00 73.06           C  
ATOM   2769  NZ  LYS A 345      47.956   3.051 -16.120  1.00 73.06           N1+
ATOM   2770  C   LYS A 345      43.250   0.666 -19.971  1.00 73.06           C  
ATOM   2771  O   LYS A 345      42.556   0.818 -18.968  1.00 73.06           O  
ATOM   2772  N   ASN A 346      43.563  -0.550 -20.448  1.00 51.13           N  
ATOM   2773  CA  ASN A 346      43.088  -1.727 -19.781  1.00 51.13           C  
ATOM   2774  CB  ASN A 346      42.886  -2.911 -20.746  1.00 51.13           C  
ATOM   2775  CG  ASN A 346      42.106  -4.011 -20.037  1.00 51.13           C  
ATOM   2776  OD1 ASN A 346      42.088  -4.092 -18.810  1.00 51.13           O  
ATOM   2777  ND2 ASN A 346      41.447  -4.892 -20.837  1.00 51.13           N  
ATOM   2778  C   ASN A 346      44.130  -2.121 -18.783  1.00 51.13           C  
ATOM   2779  O   ASN A 346      45.232  -2.533 -19.137  1.00 51.13           O  
ATOM   2780  N   PRO A 347      43.802  -1.968 -17.530  1.00 81.20           N  
ATOM   2781  CA  PRO A 347      44.679  -2.293 -16.438  1.00 81.20           C  
ATOM   2782  CD  PRO A 347      42.454  -1.641 -17.099  1.00 81.20           C  
ATOM   2783  CB  PRO A 347      43.917  -1.872 -15.182  1.00 81.20           C  
ATOM   2784  CG  PRO A 347      42.437  -1.975 -15.599  1.00 81.20           C  
ATOM   2785  C   PRO A 347      45.028  -3.754 -16.404  1.00 81.20           C  
ATOM   2786  O   PRO A 347      46.068  -4.096 -15.846  1.00 81.20           O  
ATOM   2787  N   PHE A 348      44.134  -4.625 -16.911  1.00 98.75           N  
ATOM   2788  CA  PHE A 348      44.268  -6.061 -16.906  1.00 98.75           C  
ATOM   2789  CB  PHE A 348      42.917  -6.764 -17.112  1.00 98.75           C  
ATOM   2790  CG  PHE A 348      42.041  -6.273 -16.008  1.00 98.75           C  
ATOM   2791  CD1 PHE A 348      42.215  -6.704 -14.712  1.00 98.75           C  
ATOM   2792  CD2 PHE A 348      41.031  -5.378 -16.275  1.00 98.75           C  
ATOM   2793  CE1 PHE A 348      41.401  -6.238 -13.706  1.00 98.75           C  
ATOM   2794  CE2 PHE A 348      40.212  -4.909 -15.274  1.00 98.75           C  
ATOM   2795  CZ  PHE A 348      40.398  -5.340 -13.984  1.00 98.75           C  
ATOM   2796  C   PHE A 348      45.241  -6.580 -17.934  1.00 98.75           C  
ATOM   2797  O   PHE A 348      45.864  -7.618 -17.715  1.00 98.75           O  
ATOM   2798  N   GLY A 349      45.347  -5.945 -19.123  1.00 39.12           N  
ATOM   2799  CA  GLY A 349      46.298  -6.461 -20.077  1.00 39.12           C  
ATOM   2800  C   GLY A 349      45.788  -6.248 -21.478  1.00 39.12           C  
ATOM   2801  O   GLY A 349      44.644  -5.853 -21.689  1.00 39.12           O  
ATOM   2802  N   ASN A 350      46.654  -6.544 -22.474  1.00 78.63           N  
ATOM   2803  CA  ASN A 350      46.438  -6.364 -23.888  1.00 78.63           C  
ATOM   2804  CB  ASN A 350      47.740  -6.464 -24.716  1.00 78.63           C  
ATOM   2805  CG  ASN A 350      48.399  -7.821 -24.518  1.00 78.63           C  
ATOM   2806  OD1 ASN A 350      47.826  -8.724 -23.912  1.00 78.63           O  
ATOM   2807  ND2 ASN A 350      49.652  -7.964 -25.029  1.00 78.63           N  
ATOM   2808  C   ASN A 350      45.400  -7.304 -24.443  1.00 78.63           C  
ATOM   2809  O   ASN A 350      44.776  -6.987 -25.456  1.00 78.63           O  
ATOM   2810  N   GLY A 351      45.204  -8.494 -23.834  1.00 52.62           N  
ATOM   2811  CA  GLY A 351      44.209  -9.422 -24.317  1.00 52.62           C  
ATOM   2812  C   GLY A 351      44.851 -10.525 -25.120  1.00 52.62           C  
ATOM   2813  O   GLY A 351      44.163 -11.335 -25.738  1.00 52.62           O  
ATOM   2814  N   LYS A 352      46.190 -10.486 -25.224  1.00215.72           N  
ATOM   2815  CA  LYS A 352      47.071 -11.425 -25.875  1.00215.72           C  
ATOM   2816  CB  LYS A 352      48.326 -10.745 -26.449  1.00215.72           C  
ATOM   2817  CG  LYS A 352      48.014  -9.764 -27.581  1.00215.72           C  
ATOM   2818  CD  LYS A 352      47.381 -10.419 -28.810  1.00215.72           C  
ATOM   2819  CE  LYS A 352      45.963 -10.937 -28.567  1.00215.72           C  
ATOM   2820  NZ  LYS A 352      45.042  -9.800 -28.347  1.00215.72           N1+
ATOM   2821  C   LYS A 352      47.551 -12.571 -25.018  1.00215.72           C  
ATOM   2822  O   LYS A 352      48.220 -13.466 -25.530  1.00215.72           O  
ATOM   2823  N   SER A 353      47.304 -12.546 -23.695  1.00 72.58           N  
ATOM   2824  CA  SER A 353      47.979 -13.385 -22.731  1.00 72.58           C  
ATOM   2825  CB  SER A 353      47.463 -13.151 -21.303  1.00 72.58           C  
ATOM   2826  OG  SER A 353      47.723 -11.809 -20.919  1.00 72.58           O  
ATOM   2827  C   SER A 353      47.961 -14.867 -22.988  1.00 72.58           C  
ATOM   2828  O   SER A 353      48.957 -15.532 -22.708  1.00 72.58           O  
ATOM   2829  N   GLY A 354      46.866 -15.460 -23.491  1.00 32.66           N  
ATOM   2830  CA  GLY A 354      46.890 -16.890 -23.665  1.00 32.66           C  
ATOM   2831  C   GLY A 354      47.961 -17.252 -24.648  1.00 32.66           C  
ATOM   2832  O   GLY A 354      48.730 -18.187 -24.429  1.00 32.66           O  
ATOM   2833  N   GLU A 355      48.037 -16.509 -25.767  1.00 76.58           N  
ATOM   2834  CA  GLU A 355      48.995 -16.783 -26.796  1.00 76.58           C  
ATOM   2835  CB  GLU A 355      48.859 -15.812 -27.984  1.00 76.58           C  
ATOM   2836  CG  GLU A 355      47.524 -15.904 -28.727  1.00 76.58           C  
ATOM   2837  CD  GLU A 355      47.571 -17.122 -29.637  1.00 76.58           C  
ATOM   2838  OE1 GLU A 355      48.126 -18.166 -29.204  1.00 76.58           O  
ATOM   2839  OE2 GLU A 355      47.055 -17.021 -30.782  1.00 76.58           O1-
ATOM   2840  C   GLU A 355      50.373 -16.585 -26.247  1.00 76.58           C  
ATOM   2841  O   GLU A 355      51.247 -17.429 -26.431  1.00 76.58           O  
ATOM   2842  N   ARG A 356      50.589 -15.469 -25.528  1.00 95.20           N  
ATOM   2843  CA  ARG A 356      51.902 -15.127 -25.057  1.00 95.20           C  
ATOM   2844  CB  ARG A 356      51.952 -13.743 -24.385  1.00 95.20           C  
ATOM   2845  CG  ARG A 356      53.350 -13.331 -23.924  1.00 95.20           C  
ATOM   2846  CD  ARG A 356      53.517 -11.818 -23.761  1.00 95.20           C  
ATOM   2847  NE  ARG A 356      52.322 -11.298 -23.039  1.00 95.20           N  
ATOM   2848  CZ  ARG A 356      51.248 -10.827 -23.738  1.00 95.20           C  
ATOM   2849  NH1 ARG A 356      51.260 -10.817 -25.102  1.00 95.20           N1+
ATOM   2850  NH2 ARG A 356      50.155 -10.359 -23.069  1.00 95.20           N  
ATOM   2851  C   ARG A 356      52.402 -16.164 -24.104  1.00 95.20           C  
ATOM   2852  O   ARG A 356      53.562 -16.567 -24.183  1.00 95.20           O  
ATOM   2853  N   ILE A 357      51.546 -16.636 -23.178  1.00143.77           N  
ATOM   2854  CA  ILE A 357      52.009 -17.633 -22.258  1.00143.77           C  
ATOM   2855  CB  ILE A 357      51.088 -17.904 -21.099  1.00143.77           C  
ATOM   2856  CG1 ILE A 357      49.710 -18.389 -21.539  1.00143.77           C  
ATOM   2857  CG2 ILE A 357      51.041 -16.638 -20.235  1.00143.77           C  
ATOM   2858  CD1 ILE A 357      48.812 -18.668 -20.339  1.00143.77           C  
ATOM   2859  C   ILE A 357      52.346 -18.881 -23.011  1.00143.77           C  
ATOM   2860  O   ILE A 357      53.327 -19.550 -22.695  1.00143.77           O  
ATOM   2861  N   VAL A 358      51.552 -19.234 -24.037  1.00 46.18           N  
ATOM   2862  CA  VAL A 358      51.850 -20.413 -24.803  1.00 46.18           C  
ATOM   2863  CB  VAL A 358      50.846 -20.683 -25.887  1.00 46.18           C  
ATOM   2864  CG1 VAL A 358      51.340 -21.872 -26.730  1.00 46.18           C  
ATOM   2865  CG2 VAL A 358      49.474 -20.919 -25.232  1.00 46.18           C  
ATOM   2866  C   VAL A 358      53.187 -20.245 -25.468  1.00 46.18           C  
ATOM   2867  O   VAL A 358      53.953 -21.202 -25.564  1.00 46.18           O  
ATOM   2868  N   ARG A 359      53.494 -19.032 -25.974  1.00 97.31           N  
ATOM   2869  CA  ARG A 359      54.736 -18.794 -26.663  1.00 97.31           C  
ATOM   2870  CB  ARG A 359      54.818 -17.373 -27.243  1.00 97.31           C  
ATOM   2871  CG  ARG A 359      53.705 -17.091 -28.250  1.00 97.31           C  
ATOM   2872  CD  ARG A 359      53.539 -18.208 -29.279  1.00 97.31           C  
ATOM   2873  NE  ARG A 359      52.319 -17.905 -30.076  1.00 97.31           N  
ATOM   2874  CZ  ARG A 359      51.781 -18.860 -30.889  1.00 97.31           C  
ATOM   2875  NH1 ARG A 359      52.350 -20.099 -30.951  1.00 97.31           N1+
ATOM   2876  NH2 ARG A 359      50.671 -18.579 -31.632  1.00 97.31           N  
ATOM   2877  C   ARG A 359      55.890 -18.965 -25.724  1.00 97.31           C  
ATOM   2878  O   ARG A 359      56.871 -19.633 -26.046  1.00 97.31           O  
ATOM   2879  N   ILE A 360      55.795 -18.375 -24.523  1.00126.24           N  
ATOM   2880  CA  ILE A 360      56.853 -18.477 -23.564  1.00126.24           C  
ATOM   2881  CB  ILE A 360      56.664 -17.517 -22.419  1.00126.24           C  
ATOM   2882  CG1 ILE A 360      55.245 -17.590 -21.845  1.00126.24           C  
ATOM   2883  CG2 ILE A 360      57.076 -16.114 -22.880  1.00126.24           C  
ATOM   2884  CD1 ILE A 360      54.977 -16.430 -20.888  1.00126.24           C  
ATOM   2885  C   ILE A 360      57.033 -19.903 -23.155  1.00126.24           C  
ATOM   2886  O   ILE A 360      58.159 -20.354 -22.945  1.00126.24           O  
ATOM   2887  N   LEU A 361      55.933 -20.663 -23.030  1.00 50.85           N  
ATOM   2888  CA  LEU A 361      56.060 -22.048 -22.679  1.00 50.85           C  
ATOM   2889  CB  LEU A 361      54.700 -22.727 -22.447  1.00 50.85           C  
ATOM   2890  CG  LEU A 361      53.982 -22.214 -21.182  1.00 50.85           C  
ATOM   2891  CD1 LEU A 361      52.630 -22.909 -20.974  1.00 50.85           C  
ATOM   2892  CD2 LEU A 361      54.892 -22.324 -19.946  1.00 50.85           C  
ATOM   2893  C   LEU A 361      56.795 -22.774 -23.769  1.00 50.85           C  
ATOM   2894  O   LEU A 361      57.634 -23.626 -23.484  1.00 50.85           O  
ATOM   2895  N   THR A 362      56.518 -22.462 -25.052  1.00109.65           N  
ATOM   2896  CA  THR A 362      57.213 -23.176 -26.085  1.00109.65           C  
ATOM   2897  CB  THR A 362      56.731 -22.873 -27.478  1.00109.65           C  
ATOM   2898  OG1 THR A 362      56.946 -21.512 -27.808  1.00109.65           O  
ATOM   2899  CG2 THR A 362      55.232 -23.203 -27.555  1.00109.65           C  
ATOM   2900  C   THR A 362      58.679 -22.866 -25.983  1.00109.65           C  
ATOM   2901  O   THR A 362      59.520 -23.751 -26.132  1.00109.65           O  
ATOM   2902  N   TYR A 363      59.018 -21.592 -25.709  1.00 55.23           N  
ATOM   2903  CA  TYR A 363      60.380 -21.137 -25.622  1.00 55.23           C  
ATOM   2904  CB  TYR A 363      60.491 -19.616 -25.413  1.00 55.23           C  
ATOM   2905  CG  TYR A 363      61.926 -19.333 -25.131  1.00 55.23           C  
ATOM   2906  CD1 TYR A 363      62.837 -19.226 -26.155  1.00 55.23           C  
ATOM   2907  CD2 TYR A 363      62.364 -19.182 -23.835  1.00 55.23           C  
ATOM   2908  CE1 TYR A 363      64.162 -18.966 -25.893  1.00 55.23           C  
ATOM   2909  CE2 TYR A 363      63.688 -18.924 -23.567  1.00 55.23           C  
ATOM   2910  CZ  TYR A 363      64.590 -18.820 -24.596  1.00 55.23           C  
ATOM   2911  OH  TYR A 363      65.949 -18.557 -24.321  1.00 55.23           O  
ATOM   2912  C   TYR A 363      61.100 -21.769 -24.472  1.00 55.23           C  
ATOM   2913  O   TYR A 363      62.252 -22.177 -24.612  1.00 55.23           O  
ATOM   2914  N   GLY A 364      60.434 -21.889 -23.309  1.00 90.65           N  
ATOM   2915  CA  GLY A 364      61.106 -22.322 -22.118  1.00 90.65           C  
ATOM   2916  C   GLY A 364      61.745 -23.640 -22.353  1.00 90.65           C  
ATOM   2917  O   GLY A 364      62.881 -23.854 -21.930  1.00 90.65           O  
ATOM   2918  N   LYS A 365      61.034 -24.565 -23.020  1.00259.87           N  
ATOM   2919  CA  LYS A 365      61.666 -25.816 -23.293  1.00259.87           C  
ATOM   2920  CB  LYS A 365      61.001 -27.015 -22.599  1.00259.87           C  
ATOM   2921  CG  LYS A 365      59.527 -27.198 -22.966  1.00259.87           C  
ATOM   2922  CD  LYS A 365      58.653 -26.017 -22.541  1.00259.87           C  
ATOM   2923  CE  LYS A 365      58.587 -25.831 -21.023  1.00259.87           C  
ATOM   2924  NZ  LYS A 365      57.837 -24.598 -20.695  1.00259.87           N1+
ATOM   2925  C   LYS A 365      61.603 -26.063 -24.762  1.00259.87           C  
ATOM   2926  O   LYS A 365      60.528 -26.215 -25.341  1.00259.87           O  
TER   
HEADER    model_1_2_chain_A
ATOM      1  N   MET B   1      46.670 -24.745  24.842  1.00124.76           N  
ATOM      2  CA  MET B   1      46.700 -25.791  25.886  1.00124.76           C  
ATOM      3  CB  MET B   1      45.296 -26.009  26.480  1.00124.76           C  
ATOM      4  CG  MET B   1      44.329 -26.749  25.552  1.00124.76           C  
ATOM      5  SD  MET B   1      42.699 -27.084  26.289  1.00124.76           S  
ATOM      6  CE  MET B   1      42.153 -28.228  24.989  1.00124.76           C  
ATOM      7  C   MET B   1      47.165 -27.085  25.311  1.00124.76           C  
ATOM      8  O   MET B   1      47.948 -27.801  25.933  1.00124.76           O  
ATOM      9  N   LYS B   2      46.707 -27.414  24.088  1.00235.54           N  
ATOM     10  CA  LYS B   2      47.107 -28.672  23.532  1.00235.54           C  
ATOM     11  CB  LYS B   2      45.943 -29.555  23.051  1.00235.54           C  
ATOM     12  CG  LYS B   2      46.419 -30.895  22.489  1.00235.54           C  
ATOM     13  CD  LYS B   2      45.326 -31.961  22.396  1.00235.54           C  
ATOM     14  CE  LYS B   2      45.265 -32.877  23.620  1.00235.54           C  
ATOM     15  NZ  LYS B   2      44.187 -33.878  23.459  1.00235.54           N1+
ATOM     16  C   LYS B   2      48.036 -28.450  22.386  1.00235.54           C  
ATOM     17  O   LYS B   2      47.864 -27.540  21.573  1.00235.54           O  
ATOM     18  N   LEU B   3      49.076 -29.303  22.315  1.00136.44           N  
ATOM     19  CA  LEU B   3      50.076 -29.177  21.301  1.00136.44           C  
ATOM     20  CB  LEU B   3      51.391 -28.615  21.886  1.00136.44           C  
ATOM     21  CG  LEU B   3      52.540 -28.320  20.901  1.00136.44           C  
ATOM     22  CD1 LEU B   3      53.689 -27.604  21.629  1.00136.44           C  
ATOM     23  CD2 LEU B   3      53.038 -29.586  20.185  1.00136.44           C  
ATOM     24  C   LEU B   3      50.304 -30.536  20.708  1.00136.44           C  
ATOM     25  O   LEU B   3      50.313 -31.541  21.419  1.00136.44           O  
ATOM     26  N   SER B   4      50.472 -30.601  19.368  1.00 96.94           N  
ATOM     27  CA  SER B   4      50.706 -31.872  18.741  1.00 96.94           C  
ATOM     28  CB  SER B   4      49.609 -32.307  17.752  1.00 96.94           C  
ATOM     29  OG  SER B   4      49.656 -31.508  16.581  1.00 96.94           O  
ATOM     30  C   SER B   4      51.984 -31.786  17.968  1.00 96.94           C  
ATOM     31  O   SER B   4      52.209 -30.837  17.218  1.00 96.94           O  
ATOM     32  N   ILE B   5      52.853 -32.803  18.130  1.00 53.60           N  
ATOM     33  CA  ILE B   5      54.120 -32.813  17.454  1.00 53.60           C  
ATOM     34  CB  ILE B   5      55.274 -33.140  18.354  1.00 53.60           C  
ATOM     35  CG1 ILE B   5      55.410 -32.100  19.476  1.00 53.60           C  
ATOM     36  CG2 ILE B   5      56.530 -33.273  17.479  1.00 53.60           C  
ATOM     37  CD1 ILE B   5      56.359 -32.542  20.589  1.00 53.60           C  
ATOM     38  C   ILE B   5      54.073 -33.907  16.437  1.00 53.60           C  
ATOM     39  O   ILE B   5      53.800 -35.059  16.763  1.00 53.60           O  
ATOM     40  N   ILE B   6      54.352 -33.575  15.161  1.00 59.07           N  
ATOM     41  CA  ILE B   6      54.305 -34.596  14.154  1.00 59.07           C  
ATOM     42  CB  ILE B   6      53.538 -34.184  12.929  1.00 59.07           C  
ATOM     43  CG1 ILE B   6      52.092 -33.818  13.308  1.00 59.07           C  
ATOM     44  CG2 ILE B   6      53.623 -35.326  11.901  1.00 59.07           C  
ATOM     45  CD1 ILE B   6      51.317 -33.130  12.184  1.00 59.07           C  
ATOM     46  C   ILE B   6      55.718 -34.879  13.737  1.00 59.07           C  
ATOM     47  O   ILE B   6      56.447 -33.960  13.362  1.00 59.07           O  
ATOM     48  N   LEU B   7      56.159 -36.157  13.829  1.00207.52           N  
ATOM     49  CA  LEU B   7      57.515 -36.453  13.437  1.00207.52           C  
ATOM     50  CB  LEU B   7      58.515 -36.505  14.601  1.00207.52           C  
ATOM     51  CG  LEU B   7      58.318 -37.718  15.527  1.00207.52           C  
ATOM     52  CD1 LEU B   7      59.374 -37.738  16.635  1.00207.52           C  
ATOM     53  CD2 LEU B   7      56.895 -37.775  16.098  1.00207.52           C  
ATOM     54  C   LEU B   7      57.612 -37.794  12.758  1.00207.52           C  
ATOM     55  O   LEU B   7      56.948 -38.756  13.136  1.00207.52           O  
ATOM     56  N   GLY B   8      58.320 -37.804  11.609  1.00123.17           N  
ATOM     57  CA  GLY B   8      58.711 -38.912  10.776  1.00123.17           C  
ATOM     58  C   GLY B   8      60.035 -39.580  11.044  1.00123.17           C  
ATOM     59  O   GLY B   8      60.185 -40.760  10.744  1.00123.17           O  
ATOM     60  N   THR B   9      61.072 -38.850  11.514  1.00 76.22           N  
ATOM     61  CA  THR B   9      62.384 -39.453  11.480  1.00 76.22           C  
ATOM     62  CB  THR B   9      63.262 -38.884  10.403  1.00 76.22           C  
ATOM     63  OG1 THR B   9      63.500 -37.504  10.646  1.00 76.22           O  
ATOM     64  CG2 THR B   9      62.566 -39.070   9.044  1.00 76.22           C  
ATOM     65  C   THR B   9      63.129 -39.284  12.768  1.00 76.22           C  
ATOM     66  O   THR B   9      62.722 -38.562  13.675  1.00 76.22           O  
ATOM     67  N   ARG B  10      64.258 -40.018  12.865  1.00136.67           N  
ATOM     68  CA  ARG B  10      65.113 -40.049  14.014  1.00136.67           C  
ATOM     69  CB  ARG B  10      66.156 -41.166  13.899  1.00136.67           C  
ATOM     70  CG  ARG B  10      65.473 -42.523  13.739  1.00136.67           C  
ATOM     71  CD  ARG B  10      66.405 -43.653  13.318  1.00136.67           C  
ATOM     72  NE  ARG B  10      66.562 -44.578  14.471  1.00136.67           N  
ATOM     73  CZ  ARG B  10      66.365 -45.913  14.275  1.00136.67           C  
ATOM     74  NH1 ARG B  10      65.944 -46.361  13.057  1.00136.67           N1+
ATOM     75  NH2 ARG B  10      66.588 -46.802  15.286  1.00136.67           N  
ATOM     76  C   ARG B  10      65.814 -38.746  14.212  1.00136.67           C  
ATOM     77  O   ARG B  10      65.901 -38.262  15.339  1.00136.67           O  
ATOM     78  N   PRO B  11      66.319 -38.142  13.177  1.00 69.17           N  
ATOM     79  CA  PRO B  11      67.005 -36.903  13.374  1.00 69.17           C  
ATOM     80  CD  PRO B  11      66.780 -38.852  11.996  1.00 69.17           C  
ATOM     81  CB  PRO B  11      67.619 -36.562  12.020  1.00 69.17           C  
ATOM     82  CG  PRO B  11      67.860 -37.945  11.380  1.00 69.17           C  
ATOM     83  C   PRO B  11      66.022 -35.920  13.905  1.00 69.17           C  
ATOM     84  O   PRO B  11      66.403 -35.023  14.655  1.00 69.17           O  
ATOM     85  N   GLU B  12      64.749 -36.074  13.499  1.00 60.29           N  
ATOM     86  CA  GLU B  12      63.692 -35.221  13.941  1.00 60.29           C  
ATOM     87  CB  GLU B  12      62.394 -35.433  13.147  1.00 60.29           C  
ATOM     88  CG  GLU B  12      62.541 -34.982  11.691  1.00 60.29           C  
ATOM     89  CD  GLU B  12      61.207 -35.143  10.980  1.00 60.29           C  
ATOM     90  OE1 GLU B  12      60.239 -35.630  11.623  1.00 60.29           O  
ATOM     91  OE2 GLU B  12      61.140 -34.774   9.777  1.00 60.29           O1-
ATOM     92  C   GLU B  12      63.434 -35.478  15.393  1.00 60.29           C  
ATOM     93  O   GLU B  12      63.253 -34.548  16.176  1.00 60.29           O  
ATOM     94  N   ILE B  13      63.449 -36.760  15.799  1.00 48.11           N  
ATOM     95  CA  ILE B  13      63.135 -37.096  17.156  1.00 48.11           C  
ATOM     96  CB  ILE B  13      63.170 -38.573  17.407  1.00 48.11           C  
ATOM     97  CG1 ILE B  13      62.132 -39.292  16.531  1.00 48.11           C  
ATOM     98  CG2 ILE B  13      62.967 -38.799  18.913  1.00 48.11           C  
ATOM     99  CD1 ILE B  13      62.296 -40.810  16.529  1.00 48.11           C  
ATOM    100  C   ILE B  13      64.153 -36.459  18.048  1.00 48.11           C  
ATOM    101  O   ILE B  13      63.804 -35.861  19.065  1.00 48.11           O  
ATOM    102  N   ILE B  14      65.444 -36.551  17.674  1.00 55.16           N  
ATOM    103  CA  ILE B  14      66.479 -36.019  18.512  1.00 55.16           C  
ATOM    104  CB  ILE B  14      67.862 -36.289  17.982  1.00 55.16           C  
ATOM    105  CG1 ILE B  14      68.166 -37.798  18.002  1.00 55.16           C  
ATOM    106  CG2 ILE B  14      68.861 -35.448  18.793  1.00 55.16           C  
ATOM    107  CD1 ILE B  14      69.451 -38.176  17.266  1.00 55.16           C  
ATOM    108  C   ILE B  14      66.318 -34.534  18.659  1.00 55.16           C  
ATOM    109  O   ILE B  14      66.334 -34.013  19.773  1.00 55.16           O  
ATOM    110  N   LYS B  15      66.110 -33.803  17.551  1.00 76.52           N  
ATOM    111  CA  LYS B  15      66.041 -32.371  17.644  1.00 76.52           C  
ATOM    112  CB  LYS B  15      66.008 -31.667  16.277  1.00 76.52           C  
ATOM    113  CG  LYS B  15      67.365 -31.769  15.572  1.00 76.52           C  
ATOM    114  CD  LYS B  15      67.372 -31.262  14.131  1.00 76.52           C  
ATOM    115  CE  LYS B  15      68.746 -31.336  13.461  1.00 76.52           C  
ATOM    116  NZ  LYS B  15      68.686 -30.726  12.116  1.00 76.52           N1+
ATOM    117  C   LYS B  15      64.851 -31.958  18.460  1.00 76.52           C  
ATOM    118  O   LYS B  15      64.844 -30.890  19.068  1.00 76.52           O  
ATOM    119  N   LEU B  16      63.778 -32.762  18.411  1.00 81.60           N  
ATOM    120  CA  LEU B  16      62.548 -32.546  19.123  1.00 81.60           C  
ATOM    121  CB  LEU B  16      61.389 -33.384  18.557  1.00 81.60           C  
ATOM    122  CG  LEU B  16      60.985 -32.964  17.132  1.00 81.60           C  
ATOM    123  CD1 LEU B  16      59.807 -33.803  16.611  1.00 81.60           C  
ATOM    124  CD2 LEU B  16      60.720 -31.450  17.061  1.00 81.60           C  
ATOM    125  C   LEU B  16      62.646 -32.854  20.589  1.00 81.60           C  
ATOM    126  O   LEU B  16      61.921 -32.275  21.397  1.00 81.60           O  
ATOM    127  N   SER B  17      63.525 -33.796  20.978  1.00 63.04           N  
ATOM    128  CA  SER B  17      63.541 -34.261  22.338  1.00 63.04           C  
ATOM    129  CB  SER B  17      64.604 -35.350  22.608  1.00 63.04           C  
ATOM    130  OG  SER B  17      65.915 -34.867  22.363  1.00 63.04           O  
ATOM    131  C   SER B  17      63.717 -33.135  23.316  1.00 63.04           C  
ATOM    132  O   SER B  17      63.181 -33.241  24.419  1.00 63.04           O  
ATOM    133  N   PRO B  18      64.419 -32.068  23.041  1.00137.61           N  
ATOM    134  CA  PRO B  18      64.502 -31.028  24.028  1.00137.61           C  
ATOM    135  CD  PRO B  18      65.543 -32.046  22.121  1.00137.61           C  
ATOM    136  CB  PRO B  18      65.569 -30.059  23.524  1.00137.61           C  
ATOM    137  CG  PRO B  18      66.474 -30.939  22.642  1.00137.61           C  
ATOM    138  C   PRO B  18      63.165 -30.390  24.215  1.00137.61           C  
ATOM    139  O   PRO B  18      62.885 -29.894  25.305  1.00137.61           O  
ATOM    140  N   ILE B  19      62.347 -30.351  23.145  1.00 90.99           N  
ATOM    141  CA  ILE B  19      61.037 -29.777  23.232  1.00 90.99           C  
ATOM    142  CB  ILE B  19      60.345 -29.646  21.902  1.00 90.99           C  
ATOM    143  CG1 ILE B  19      61.059 -28.627  20.993  1.00 90.99           C  
ATOM    144  CG2 ILE B  19      58.879 -29.273  22.177  1.00 90.99           C  
ATOM    145  CD1 ILE B  19      62.408 -29.094  20.458  1.00 90.99           C  
ATOM    146  C   ILE B  19      60.194 -30.662  24.095  1.00 90.99           C  
ATOM    147  O   ILE B  19      59.427 -30.193  24.933  1.00 90.99           O  
ATOM    148  N   ILE B  20      60.319 -31.985  23.892  1.00 42.46           N  
ATOM    149  CA  ILE B  20      59.540 -32.950  24.606  1.00 42.46           C  
ATOM    150  CB  ILE B  20      59.783 -34.351  24.122  1.00 42.46           C  
ATOM    151  CG1 ILE B  20      59.326 -34.493  22.660  1.00 42.46           C  
ATOM    152  CG2 ILE B  20      59.082 -35.323  25.082  1.00 42.46           C  
ATOM    153  CD1 ILE B  20      59.755 -35.809  22.011  1.00 42.46           C  
ATOM    154  C   ILE B  20      59.881 -32.902  26.062  1.00 42.46           C  
ATOM    155  O   ILE B  20      58.995 -32.952  26.912  1.00 42.46           O  
ATOM    156  N   ARG B  21      61.180 -32.807  26.391  1.00 95.34           N  
ATOM    157  CA  ARG B  21      61.602 -32.823  27.761  1.00 95.34           C  
ATOM    158  CB  ARG B  21      63.134 -32.888  27.909  1.00 95.34           C  
ATOM    159  CG  ARG B  21      63.704 -34.217  27.392  1.00 95.34           C  
ATOM    160  CD  ARG B  21      65.189 -34.445  27.691  1.00 95.34           C  
ATOM    161  NE  ARG B  21      65.551 -35.801  27.179  1.00 95.34           N  
ATOM    162  CZ  ARG B  21      66.030 -35.978  25.910  1.00 95.34           C  
ATOM    163  NH1 ARG B  21      66.240 -34.907  25.091  1.00 95.34           N1+
ATOM    164  NH2 ARG B  21      66.304 -37.240  25.466  1.00 95.34           N  
ATOM    165  C   ARG B  21      61.072 -31.621  28.480  1.00 95.34           C  
ATOM    166  O   ARG B  21      60.649 -31.721  29.630  1.00 95.34           O  
ATOM    167  N   ALA B  22      61.082 -30.446  27.824  1.00 31.31           N  
ATOM    168  CA  ALA B  22      60.604 -29.238  28.435  1.00 31.31           C  
ATOM    169  CB  ALA B  22      60.778 -27.997  27.543  1.00 31.31           C  
ATOM    170  C   ALA B  22      59.137 -29.376  28.716  1.00 31.31           C  
ATOM    171  O   ALA B  22      58.653 -28.962  29.768  1.00 31.31           O  
ATOM    172  N   LEU B  23      58.401 -30.002  27.781  1.00 69.30           N  
ATOM    173  CA  LEU B  23      56.971 -30.120  27.861  1.00 69.30           C  
ATOM    174  CB  LEU B  23      56.347 -30.787  26.623  1.00 69.30           C  
ATOM    175  CG  LEU B  23      56.379 -29.881  25.376  1.00 69.30           C  
ATOM    176  CD1 LEU B  23      55.749 -30.570  24.155  1.00 69.30           C  
ATOM    177  CD2 LEU B  23      55.723 -28.520  25.667  1.00 69.30           C  
ATOM    178  C   LEU B  23      56.569 -30.881  29.086  1.00 69.30           C  
ATOM    179  O   LEU B  23      55.528 -30.597  29.678  1.00 69.30           O  
ATOM    180  N   GLU B  24      57.371 -31.875  29.503  1.00 60.47           N  
ATOM    181  CA  GLU B  24      57.039 -32.643  30.672  1.00 60.47           C  
ATOM    182  CB  GLU B  24      58.014 -33.805  30.924  1.00 60.47           C  
ATOM    183  CG  GLU B  24      57.905 -34.868  29.826  1.00 60.47           C  
ATOM    184  CD  GLU B  24      58.804 -36.043  30.171  1.00 60.47           C  
ATOM    185  OE1 GLU B  24      59.956 -35.804  30.623  1.00 60.47           O  
ATOM    186  OE2 GLU B  24      58.343 -37.201  29.986  1.00 60.47           O1-
ATOM    187  C   GLU B  24      57.040 -31.720  31.855  1.00 60.47           C  
ATOM    188  O   GLU B  24      56.373 -31.967  32.857  1.00 60.47           O  
ATOM    189  N   LYS B  25      57.854 -30.658  31.770  1.00111.05           N  
ATOM    190  CA  LYS B  25      58.020 -29.611  32.738  1.00111.05           C  
ATOM    191  CB  LYS B  25      59.234 -28.718  32.440  1.00111.05           C  
ATOM    192  CG  LYS B  25      60.565 -29.468  32.449  1.00111.05           C  
ATOM    193  CD  LYS B  25      61.719 -28.653  31.861  1.00111.05           C  
ATOM    194  CE  LYS B  25      63.064 -29.383  31.856  1.00111.05           C  
ATOM    195  NZ  LYS B  25      63.555 -29.559  33.242  1.00111.05           N1+
ATOM    196  C   LYS B  25      56.819 -28.704  32.777  1.00111.05           C  
ATOM    197  O   LYS B  25      56.734 -27.863  33.664  1.00111.05           O  
ATOM    198  N   THR B  26      55.912 -28.744  31.779  1.00 61.34           N  
ATOM    199  CA  THR B  26      54.829 -27.794  31.772  1.00 61.34           C  
ATOM    200  CB  THR B  26      54.805 -26.976  30.518  1.00 61.34           C  
ATOM    201  OG1 THR B  26      54.636 -27.823  29.392  1.00 61.34           O  
ATOM    202  CG2 THR B  26      56.134 -26.209  30.413  1.00 61.34           C  
ATOM    203  C   THR B  26      53.496 -28.483  31.870  1.00 61.34           C  
ATOM    204  O   THR B  26      53.388 -29.703  31.766  1.00 61.34           O  
ATOM    205  N   ASN B  27      52.442 -27.676  32.134  1.00 60.85           N  
ATOM    206  CA  ASN B  27      51.080 -28.113  32.272  1.00 60.85           C  
ATOM    207  CB  ASN B  27      50.174 -27.063  32.946  1.00 60.85           C  
ATOM    208  CG  ASN B  27      50.139 -25.788  32.116  1.00 60.85           C  
ATOM    209  OD1 ASN B  27      51.110 -25.434  31.448  1.00 60.85           O  
ATOM    210  ND2 ASN B  27      48.989 -25.064  32.172  1.00 60.85           N  
ATOM    211  C   ASN B  27      50.484 -28.492  30.944  1.00 60.85           C  
ATOM    212  O   ASN B  27      49.573 -29.319  30.889  1.00 60.85           O  
ATOM    213  N   ILE B  28      50.972 -27.879  29.847  1.00136.31           N  
ATOM    214  CA  ILE B  28      50.450 -28.056  28.516  1.00136.31           C  
ATOM    215  CB  ILE B  28      51.380 -27.545  27.450  1.00136.31           C  
ATOM    216  CG1 ILE B  28      51.649 -26.044  27.644  1.00136.31           C  
ATOM    217  CG2 ILE B  28      50.774 -27.882  26.077  1.00136.31           C  
ATOM    218  CD1 ILE B  28      50.394 -25.181  27.550  1.00136.31           C  
ATOM    219  C   ILE B  28      50.177 -29.501  28.217  1.00136.31           C  
ATOM    220  O   ILE B  28      50.969 -30.383  28.548  1.00136.31           O  
ATOM    221  N   ASP B  29      49.010 -29.773  27.587  1.00 54.04           N  
ATOM    222  CA  ASP B  29      48.648 -31.113  27.213  1.00 54.04           C  
ATOM    223  CB  ASP B  29      47.129 -31.371  27.245  1.00 54.04           C  
ATOM    224  CG  ASP B  29      46.894 -32.879  27.277  1.00 54.04           C  
ATOM    225  OD1 ASP B  29      47.889 -33.638  27.140  1.00 54.04           O  
ATOM    226  OD2 ASP B  29      45.716 -33.292  27.450  1.00 54.04           O1-
ATOM    227  C   ASP B  29      49.138 -31.297  25.807  1.00 54.04           C  
ATOM    228  O   ASP B  29      48.780 -30.534  24.912  1.00 54.04           O  
ATOM    229  N   TRP B  30      49.996 -32.315  25.581  1.00 74.91           N  
ATOM    230  CA  TRP B  30      50.592 -32.485  24.286  1.00 74.91           C  
ATOM    231  CB  TRP B  30      52.019 -31.916  24.216  1.00 74.91           C  
ATOM    232  CG  TRP B  30      52.940 -32.512  25.256  1.00 74.91           C  
ATOM    233  CD2 TRP B  30      53.822 -33.629  25.044  1.00 74.91           C  
ATOM    234  CD1 TRP B  30      53.113 -32.125  26.552  1.00 74.91           C  
ATOM    235  NE1 TRP B  30      54.036 -32.936  27.167  1.00 74.91           N  
ATOM    236  CE2 TRP B  30      54.484 -33.865  26.250  1.00 74.91           C  
ATOM    237  CE3 TRP B  30      54.063 -34.396  23.939  1.00 74.91           C  
ATOM    238  CZ2 TRP B  30      55.398 -34.872  26.370  1.00 74.91           C  
ATOM    239  CZ3 TRP B  30      54.985 -35.413  24.063  1.00 74.91           C  
ATOM    240  CH2 TRP B  30      55.639 -35.647  25.255  1.00 74.91           C  
ATOM    241  C   TRP B  30      50.682 -33.942  23.951  1.00 74.91           C  
ATOM    242  O   TRP B  30      50.517 -34.811  24.806  1.00 74.91           O  
ATOM    243  N   HIS B  31      50.926 -34.241  22.658  1.00 61.49           N  
ATOM    244  CA  HIS B  31      51.040 -35.600  22.213  1.00 61.49           C  
ATOM    245  ND1 HIS B  31      48.244 -34.318  20.989  1.00 61.49           N  
ATOM    246  CG  HIS B  31      49.003 -35.441  20.744  1.00 61.49           C  
ATOM    247  CB  HIS B  31      49.693 -36.227  21.818  1.00 61.49           C  
ATOM    248  NE2 HIS B  31      48.208 -34.641  18.790  1.00 61.49           N  
ATOM    249  CD2 HIS B  31      48.971 -35.624  19.397  1.00 61.49           C  
ATOM    250  CE1 HIS B  31      47.794 -33.881  19.787  1.00 61.49           C  
ATOM    251  C   HIS B  31      51.894 -35.605  20.985  1.00 61.49           C  
ATOM    252  O   HIS B  31      52.206 -34.555  20.426  1.00 61.49           O  
ATOM    253  N   ILE B  32      52.326 -36.802  20.545  1.00144.66           N  
ATOM    254  CA  ILE B  32      53.130 -36.859  19.361  1.00144.66           C  
ATOM    255  CB  ILE B  32      54.588 -37.149  19.623  1.00144.66           C  
ATOM    256  CG1 ILE B  32      54.788 -38.438  20.422  1.00144.66           C  
ATOM    257  CG2 ILE B  32      55.224 -35.924  20.285  1.00144.66           C  
ATOM    258  CD1 ILE B  32      56.270 -38.713  20.677  1.00144.66           C  
ATOM    259  C   ILE B  32      52.558 -37.834  18.386  1.00144.66           C  
ATOM    260  O   ILE B  32      52.070 -38.903  18.749  1.00144.66           O  
ATOM    261  N   ILE B  33      52.570 -37.439  17.096  1.00101.95           N  
ATOM    262  CA  ILE B  33      52.101 -38.300  16.054  1.00101.95           C  
ATOM    263  CB  ILE B  33      51.260 -37.619  15.007  1.00101.95           C  
ATOM    264  CG1 ILE B  33      49.978 -37.009  15.600  1.00101.95           C  
ATOM    265  CG2 ILE B  33      50.985 -38.652  13.903  1.00101.95           C  
ATOM    266  CD1 ILE B  33      50.206 -35.737  16.413  1.00101.95           C  
ATOM    267  C   ILE B  33      53.330 -38.758  15.344  1.00101.95           C  
ATOM    268  O   ILE B  33      54.054 -37.953  14.758  1.00101.95           O  
ATOM    269  N   HIS B  34      53.604 -40.075  15.383  1.00 89.62           N  
ATOM    270  CA  HIS B  34      54.779 -40.552  14.722  1.00 89.62           C  
ATOM    271  ND1 HIS B  34      58.020 -41.112  15.257  1.00 89.62           N  
ATOM    272  CG  HIS B  34      56.911 -41.847  14.910  1.00 89.62           C  
ATOM    273  CB  HIS B  34      55.558 -41.618  15.506  1.00 89.62           C  
ATOM    274  NE2 HIS B  34      58.671 -42.539  13.683  1.00 89.62           N  
ATOM    275  CD2 HIS B  34      57.325 -42.715  13.949  1.00 89.62           C  
ATOM    276  CE1 HIS B  34      59.044 -41.566  14.492  1.00 89.62           C  
ATOM    277  C   HIS B  34      54.323 -41.175  13.448  1.00 89.62           C  
ATOM    278  O   HIS B  34      53.292 -41.843  13.412  1.00 89.62           O  
ATOM    279  N   THR B  35      55.077 -40.964  12.354  1.00 91.57           N  
ATOM    280  CA  THR B  35      54.599 -41.490  11.112  1.00 91.57           C  
ATOM    281  CB  THR B  35      54.010 -40.450  10.206  1.00 91.57           C  
ATOM    282  OG1 THR B  35      55.011 -39.524   9.812  1.00 91.57           O  
ATOM    283  CG2 THR B  35      52.878 -39.724  10.954  1.00 91.57           C  
ATOM    284  C   THR B  35      55.717 -42.110  10.355  1.00 91.57           C  
ATOM    285  O   THR B  35      56.826 -42.283  10.864  1.00 91.57           O  
ATOM    286  N   ASN B  36      55.388 -42.475   9.096  1.00256.73           N  
ATOM    287  CA  ASN B  36      56.279 -43.127   8.189  1.00256.73           C  
ATOM    288  CB  ASN B  36      55.794 -44.538   7.807  1.00256.73           C  
ATOM    289  CG  ASN B  36      56.837 -45.205   6.926  1.00256.73           C  
ATOM    290  OD1 ASN B  36      56.983 -44.874   5.750  1.00256.73           O  
ATOM    291  ND2 ASN B  36      57.584 -46.178   7.513  1.00256.73           N  
ATOM    292  C   ASN B  36      56.350 -42.329   6.923  1.00256.73           C  
ATOM    293  O   ASN B  36      55.401 -41.649   6.542  1.00256.73           O  
ATOM    294  N   GLN B  37      57.525 -42.364   6.263  1.00352.74           N  
ATOM    295  CA  GLN B  37      57.706 -41.736   4.986  1.00352.74           C  
ATOM    296  CB  GLN B  37      57.991 -40.226   5.049  1.00352.74           C  
ATOM    297  CG  GLN B  37      58.178 -39.587   3.670  1.00352.74           C  
ATOM    298  CD  GLN B  37      56.849 -39.650   2.927  1.00352.74           C  
ATOM    299  OE1 GLN B  37      56.798 -40.018   1.754  1.00352.74           O  
ATOM    300  NE2 GLN B  37      55.741 -39.275   3.620  1.00352.74           N  
ATOM    301  C   GLN B  37      58.901 -42.394   4.376  1.00352.74           C  
ATOM    302  O   GLN B  37      59.701 -43.008   5.080  1.00352.74           O  
ATOM    303  N   HIS B  38      59.051 -42.306   3.040  1.00202.85           N  
ATOM    304  CA  HIS B  38      60.205 -42.910   2.440  1.00202.85           C  
ATOM    305  ND1 HIS B  38      61.254 -39.821   3.056  1.00202.85           N  
ATOM    306  CG  HIS B  38      61.821 -40.947   2.505  1.00202.85           C  
ATOM    307  CB  HIS B  38      61.542 -42.349   2.958  1.00202.85           C  
ATOM    308  NE2 HIS B  38      62.618 -39.122   1.445  1.00202.85           N  
ATOM    309  CD2 HIS B  38      62.653 -40.502   1.522  1.00202.85           C  
ATOM    310  CE1 HIS B  38      61.765 -38.757   2.384  1.00202.85           C  
ATOM    311  C   HIS B  38      60.162 -44.370   2.740  1.00202.85           C  
ATOM    312  O   HIS B  38      59.123 -44.900   3.132  1.00202.85           O  
ATOM    313  N   TYR B  39      61.298 -45.067   2.547  1.00 68.66           N  
ATOM    314  CA  TYR B  39      61.311 -46.472   2.820  1.00 68.66           C  
ATOM    315  CB  TYR B  39      62.676 -47.148   2.583  1.00 68.66           C  
ATOM    316  CG  TYR B  39      62.856 -47.427   1.131  1.00 68.66           C  
ATOM    317  CD1 TYR B  39      63.209 -46.443   0.238  1.00 68.66           C  
ATOM    318  CD2 TYR B  39      62.683 -48.713   0.672  1.00 68.66           C  
ATOM    319  CE1 TYR B  39      63.371 -46.741  -1.096  1.00 68.66           C  
ATOM    320  CE2 TYR B  39      62.844 -49.016  -0.657  1.00 68.66           C  
ATOM    321  CZ  TYR B  39      63.190 -48.028  -1.546  1.00 68.66           C  
ATOM    322  OH  TYR B  39      63.357 -48.336  -2.911  1.00 68.66           O  
ATOM    323  C   TYR B  39      60.986 -46.688   4.256  1.00 68.66           C  
ATOM    324  O   TYR B  39      60.131 -47.510   4.581  1.00 68.66           O  
ATOM    325  N   SER B  40      61.637 -45.944   5.172  1.00157.82           N  
ATOM    326  CA  SER B  40      61.329 -46.231   6.537  1.00157.82           C  
ATOM    327  CB  SER B  40      62.416 -47.050   7.253  1.00157.82           C  
ATOM    328  OG  SER B  40      62.529 -48.333   6.655  1.00157.82           O  
ATOM    329  C   SER B  40      61.167 -44.965   7.303  1.00157.82           C  
ATOM    330  O   SER B  40      61.898 -43.993   7.116  1.00157.82           O  
ATOM    331  N   GLU B  41      60.155 -44.970   8.186  1.00183.50           N  
ATOM    332  CA  GLU B  41      59.885 -43.915   9.110  1.00183.50           C  
ATOM    333  CB  GLU B  41      59.161 -42.682   8.546  1.00183.50           C  
ATOM    334  CG  GLU B  41      60.078 -41.779   7.713  1.00183.50           C  
ATOM    335  CD  GLU B  41      59.427 -40.407   7.621  1.00183.50           C  
ATOM    336  OE1 GLU B  41      58.287 -40.262   8.138  1.00183.50           O  
ATOM    337  OE2 GLU B  41      60.063 -39.484   7.046  1.00183.50           O1-
ATOM    338  C   GLU B  41      59.075 -44.542  10.195  1.00183.50           C  
ATOM    339  O   GLU B  41      59.632 -44.868  11.244  1.00183.50           O  
ATOM    340  N   ASN B  42      57.746 -44.723   9.998  1.00228.67           N  
ATOM    341  CA  ASN B  42      57.065 -45.388  11.060  1.00228.67           C  
ATOM    342  CB  ASN B  42      55.562 -45.612  10.813  1.00228.67           C  
ATOM    343  CG  ASN B  42      54.984 -46.196  12.096  1.00228.67           C  
ATOM    344  OD1 ASN B  42      55.676 -46.300  13.108  1.00228.67           O  
ATOM    345  ND2 ASN B  42      53.684 -46.594  12.053  1.00228.67           N  
ATOM    346  C   ASN B  42      57.678 -46.777  11.288  1.00228.67           C  
ATOM    347  O   ASN B  42      57.547 -47.598  10.376  1.00228.67           O  
ATOM    348  N   MET B  43      58.372 -47.015  12.478  1.00180.42           N  
ATOM    349  CA  MET B  43      58.970 -48.237  13.051  1.00180.42           C  
ATOM    350  CB  MET B  43      59.657 -49.113  11.990  1.00180.42           C  
ATOM    351  CG  MET B  43      60.075 -50.493  12.499  1.00180.42           C  
ATOM    352  SD  MET B  43      60.783 -51.566  11.216  1.00180.42           S  
ATOM    353  CE  MET B  43      59.230 -51.722  10.289  1.00180.42           C  
ATOM    354  C   MET B  43      60.032 -47.837  14.073  1.00180.42           C  
ATOM    355  O   MET B  43      61.142 -48.343  13.964  1.00180.42           O  
ATOM    356  N   ASP B  44      59.745 -46.894  15.027  1.00162.07           N  
ATOM    357  CA  ASP B  44      60.580 -46.291  16.076  1.00162.07           C  
ATOM    358  CB  ASP B  44      60.506 -44.755  16.071  1.00162.07           C  
ATOM    359  CG  ASP B  44      61.456 -44.279  14.977  1.00162.07           C  
ATOM    360  OD1 ASP B  44      62.228 -45.128  14.457  1.00162.07           O  
ATOM    361  OD2 ASP B  44      61.436 -43.061  14.657  1.00162.07           O1-
ATOM    362  C   ASP B  44      60.657 -46.716  17.547  1.00162.07           C  
ATOM    363  O   ASP B  44      61.513 -46.171  18.242  1.00162.07           O  
ATOM    364  N   LYS B  45      59.824 -47.613  18.116  1.00166.99           N  
ATOM    365  CA  LYS B  45      59.684 -47.674  19.568  1.00166.99           C  
ATOM    366  CB  LYS B  45      58.725 -48.790  20.021  1.00166.99           C  
ATOM    367  CG  LYS B  45      58.212 -48.638  21.457  1.00166.99           C  
ATOM    368  CD  LYS B  45      59.261 -48.840  22.552  1.00166.99           C  
ATOM    369  CE  LYS B  45      59.240 -50.251  23.145  1.00166.99           C  
ATOM    370  NZ  LYS B  45      60.079 -50.314  24.361  1.00166.99           N1+
ATOM    371  C   LYS B  45      60.958 -47.798  20.373  1.00166.99           C  
ATOM    372  O   LYS B  45      61.110 -47.096  21.374  1.00166.99           O  
ATOM    373  N   ILE B  46      61.921 -48.646  19.976  1.00 83.83           N  
ATOM    374  CA  ILE B  46      63.101 -48.854  20.777  1.00 83.83           C  
ATOM    375  CB  ILE B  46      64.044 -49.854  20.166  1.00 83.83           C  
ATOM    376  CG1 ILE B  46      63.387 -51.243  20.095  1.00 83.83           C  
ATOM    377  CG2 ILE B  46      65.345 -49.838  20.986  1.00 83.83           C  
ATOM    378  CD1 ILE B  46      62.209 -51.327  19.124  1.00 83.83           C  
ATOM    379  C   ILE B  46      63.849 -47.562  20.948  1.00 83.83           C  
ATOM    380  O   ILE B  46      64.395 -47.288  22.015  1.00 83.83           O  
ATOM    381  N   PHE B  47      63.896 -46.742  19.885  1.00 78.91           N  
ATOM    382  CA  PHE B  47      64.620 -45.503  19.821  1.00 78.91           C  
ATOM    383  CB  PHE B  47      64.465 -44.882  18.414  1.00 78.91           C  
ATOM    384  CG  PHE B  47      65.396 -43.735  18.227  1.00 78.91           C  
ATOM    385  CD1 PHE B  47      66.719 -43.954  17.918  1.00 78.91           C  
ATOM    386  CD2 PHE B  47      64.943 -42.441  18.330  1.00 78.91           C  
ATOM    387  CE1 PHE B  47      67.581 -42.897  17.737  1.00 78.91           C  
ATOM    388  CE2 PHE B  47      65.801 -41.381  18.149  1.00 78.91           C  
ATOM    389  CZ  PHE B  47      67.123 -41.606  17.851  1.00 78.91           C  
ATOM    390  C   PHE B  47      64.086 -44.542  20.848  1.00 78.91           C  
ATOM    391  O   PHE B  47      64.853 -43.908  21.572  1.00 78.91           O  
ATOM    392  N   PHE B  48      62.751 -44.427  20.965  1.00 70.38           N  
ATOM    393  CA  PHE B  48      62.170 -43.505  21.901  1.00 70.38           C  
ATOM    394  CB  PHE B  48      60.631 -43.455  21.848  1.00 70.38           C  
ATOM    395  CG  PHE B  48      60.224 -42.693  20.630  1.00 70.38           C  
ATOM    396  CD1 PHE B  48      60.164 -41.316  20.661  1.00 70.38           C  
ATOM    397  CD2 PHE B  48      59.895 -43.341  19.462  1.00 70.38           C  
ATOM    398  CE1 PHE B  48      59.786 -40.601  19.548  1.00 70.38           C  
ATOM    399  CE2 PHE B  48      59.517 -42.629  18.346  1.00 70.38           C  
ATOM    400  CZ  PHE B  48      59.461 -41.257  18.386  1.00 70.38           C  
ATOM    401  C   PHE B  48      62.583 -43.903  23.279  1.00 70.38           C  
ATOM    402  O   PHE B  48      62.780 -43.049  24.139  1.00 70.38           O  
ATOM    403  N   GLU B  49      62.689 -45.219  23.528  1.00 86.95           N  
ATOM    404  CA  GLU B  49      63.034 -45.739  24.821  1.00 86.95           C  
ATOM    405  CB  GLU B  49      62.989 -47.275  24.843  1.00 86.95           C  
ATOM    406  CG  GLU B  49      61.601 -47.848  24.561  1.00 86.95           C  
ATOM    407  CD  GLU B  49      60.837 -47.941  25.873  1.00 86.95           C  
ATOM    408  OE1 GLU B  49      61.211 -48.806  26.709  1.00 86.95           O  
ATOM    409  OE2 GLU B  49      59.867 -47.158  26.057  1.00 86.95           O1-
ATOM    410  C   GLU B  49      64.433 -45.347  25.207  1.00 86.95           C  
ATOM    411  O   GLU B  49      64.681 -44.965  26.348  1.00 86.95           O  
ATOM    412  N   GLU B  50      65.392 -45.422  24.264  1.00 58.04           N  
ATOM    413  CA  GLU B  50      66.774 -45.163  24.565  1.00 58.04           C  
ATOM    414  CB  GLU B  50      67.671 -45.357  23.331  1.00 58.04           C  
ATOM    415  CG  GLU B  50      67.705 -46.811  22.855  1.00 58.04           C  
ATOM    416  CD  GLU B  50      68.350 -46.870  21.476  1.00 58.04           C  
ATOM    417  OE1 GLU B  50      68.308 -45.843  20.749  1.00 58.04           O  
ATOM    418  OE2 GLU B  50      68.887 -47.956  21.131  1.00 58.04           O1-
ATOM    419  C   GLU B  50      66.923 -43.746  25.032  1.00 58.04           C  
ATOM    420  O   GLU B  50      67.723 -43.446  25.916  1.00 58.04           O  
ATOM    421  N   LEU B  51      66.163 -42.839  24.405  1.00110.91           N  
ATOM    422  CA  LEU B  51      66.113 -41.427  24.667  1.00110.91           C  
ATOM    423  CB  LEU B  51      65.507 -40.602  23.521  1.00110.91           C  
ATOM    424  CG  LEU B  51      66.379 -40.622  22.251  1.00110.91           C  
ATOM    425  CD1 LEU B  51      65.849 -39.635  21.200  1.00110.91           C  
ATOM    426  CD2 LEU B  51      67.863 -40.402  22.585  1.00110.91           C  
ATOM    427  C   LEU B  51      65.370 -41.132  25.936  1.00110.91           C  
ATOM    428  O   LEU B  51      65.301 -39.977  26.356  1.00110.91           O  
ATOM    429  N   ASN B  52      64.702 -42.144  26.523  1.00 72.78           N  
ATOM    430  CA  ASN B  52      63.929 -41.933  27.715  1.00 72.78           C  
ATOM    431  CB  ASN B  52      64.752 -41.369  28.889  1.00 72.78           C  
ATOM    432  CG  ASN B  52      65.651 -42.488  29.407  1.00 72.78           C  
ATOM    433  OD1 ASN B  52      65.335 -43.668  29.259  1.00 72.78           O  
ATOM    434  ND2 ASN B  52      66.797 -42.113  30.038  1.00 72.78           N  
ATOM    435  C   ASN B  52      62.815 -41.001  27.386  1.00 72.78           C  
ATOM    436  O   ASN B  52      62.469 -40.111  28.164  1.00 72.78           O  
ATOM    437  N   LEU B  53      62.216 -41.202  26.196  1.00 53.34           N  
ATOM    438  CA  LEU B  53      61.118 -40.387  25.778  1.00 53.34           C  
ATOM    439  CB  LEU B  53      61.310 -39.785  24.376  1.00 53.34           C  
ATOM    440  CG  LEU B  53      62.464 -38.767  24.303  1.00 53.34           C  
ATOM    441  CD1 LEU B  53      62.619 -38.191  22.884  1.00 53.34           C  
ATOM    442  CD2 LEU B  53      62.300 -37.667  25.365  1.00 53.34           C  
ATOM    443  C   LEU B  53      59.885 -41.234  25.746  1.00 53.34           C  
ATOM    444  O   LEU B  53      59.907 -42.399  25.348  1.00 53.34           O  
ATOM    445  N   PRO B  54      58.802 -40.646  26.176  1.00 71.27           N  
ATOM    446  CA  PRO B  54      57.530 -41.312  26.237  1.00 71.27           C  
ATOM    447  CD  PRO B  54      58.669 -39.198  26.217  1.00 71.27           C  
ATOM    448  CB  PRO B  54      56.553 -40.255  26.743  1.00 71.27           C  
ATOM    449  CG  PRO B  54      57.153 -38.938  26.213  1.00 71.27           C  
ATOM    450  C   PRO B  54      57.155 -41.774  24.862  1.00 71.27           C  
ATOM    451  O   PRO B  54      57.492 -41.098  23.891  1.00 71.27           O  
ATOM    452  N   ASN B  55      56.449 -42.918  24.753  1.00 60.89           N  
ATOM    453  CA  ASN B  55      56.068 -43.427  23.467  1.00 60.89           C  
ATOM    454  CB  ASN B  55      55.437 -44.833  23.505  1.00 60.89           C  
ATOM    455  CG  ASN B  55      56.488 -45.865  23.897  1.00 60.89           C  
ATOM    456  OD1 ASN B  55      56.323 -47.056  23.639  1.00 60.89           O  
ATOM    457  ND2 ASN B  55      57.594 -45.405  24.539  1.00 60.89           N  
ATOM    458  C   ASN B  55      55.044 -42.510  22.877  1.00 60.89           C  
ATOM    459  O   ASN B  55      54.262 -41.885  23.592  1.00 60.89           O  
ATOM    460  N   PRO B  56      55.040 -42.400  21.575  1.00 79.52           N  
ATOM    461  CA  PRO B  56      54.065 -41.557  20.938  1.00 79.52           C  
ATOM    462  CD  PRO B  56      56.278 -42.468  20.812  1.00 79.52           C  
ATOM    463  CB  PRO B  56      54.540 -41.380  19.498  1.00 79.52           C  
ATOM    464  CG  PRO B  56      56.068 -41.540  19.602  1.00 79.52           C  
ATOM    465  C   PRO B  56      52.704 -42.156  21.064  1.00 79.52           C  
ATOM    466  O   PRO B  56      52.560 -43.363  20.875  1.00 79.52           O  
ATOM    467  N   LYS B  57      51.694 -41.316  21.355  1.00 43.25           N  
ATOM    468  CA  LYS B  57      50.337 -41.743  21.523  1.00 43.25           C  
ATOM    469  CB  LYS B  57      49.403 -40.561  21.835  1.00 43.25           C  
ATOM    470  CG  LYS B  57      47.934 -40.946  22.014  1.00 43.25           C  
ATOM    471  CD  LYS B  57      47.054 -39.773  22.451  1.00 43.25           C  
ATOM    472  CE  LYS B  57      45.558 -40.089  22.441  1.00 43.25           C  
ATOM    473  NZ  LYS B  57      44.783 -38.886  22.821  1.00 43.25           N1+
ATOM    474  C   LYS B  57      49.858 -42.334  20.235  1.00 43.25           C  
ATOM    475  O   LYS B  57      49.221 -43.387  20.228  1.00 43.25           O  
ATOM    476  N   TYR B  58      50.172 -41.672  19.103  1.00 77.94           N  
ATOM    477  CA  TYR B  58      49.667 -42.126  17.838  1.00 77.94           C  
ATOM    478  CB  TYR B  58      48.942 -41.036  17.025  1.00 77.94           C  
ATOM    479  CG  TYR B  58      47.645 -40.633  17.639  1.00 77.94           C  
ATOM    480  CD1 TYR B  58      46.502 -41.356  17.387  1.00 77.94           C  
ATOM    481  CD2 TYR B  58      47.564 -39.521  18.446  1.00 77.94           C  
ATOM    482  CE1 TYR B  58      45.299 -40.979  17.937  1.00 77.94           C  
ATOM    483  CE2 TYR B  58      46.364 -39.139  19.000  1.00 77.94           C  
ATOM    484  CZ  TYR B  58      45.228 -39.870  18.747  1.00 77.94           C  
ATOM    485  OH  TYR B  58      43.993 -39.482  19.311  1.00 77.94           O  
ATOM    486  C   TYR B  58      50.792 -42.540  16.941  1.00 77.94           C  
ATOM    487  O   TYR B  58      51.704 -41.766  16.647  1.00 77.94           O  
ATOM    488  N   ASN B  59      50.743 -43.794  16.462  1.00 72.96           N  
ATOM    489  CA  ASN B  59      51.706 -44.185  15.483  1.00 72.96           C  
ATOM    490  CB  ASN B  59      52.570 -45.395  15.884  1.00 72.96           C  
ATOM    491  CG  ASN B  59      53.631 -44.899  16.858  1.00 72.96           C  
ATOM    492  OD1 ASN B  59      54.482 -44.087  16.499  1.00 72.96           O  
ATOM    493  ND2 ASN B  59      53.578 -45.391  18.125  1.00 72.96           N  
ATOM    494  C   ASN B  59      50.955 -44.521  14.233  1.00 72.96           C  
ATOM    495  O   ASN B  59      50.125 -45.427  14.215  1.00 72.96           O  
ATOM    496  N   LEU B  60      51.227 -43.782  13.139  1.00130.67           N  
ATOM    497  CA  LEU B  60      50.531 -44.028  11.905  1.00130.67           C  
ATOM    498  CB  LEU B  60      50.048 -42.753  11.186  1.00130.67           C  
ATOM    499  CG  LEU B  60      48.922 -41.980  11.894  1.00130.67           C  
ATOM    500  CD1 LEU B  60      47.613 -42.781  11.897  1.00130.67           C  
ATOM    501  CD2 LEU B  60      49.340 -41.515  13.292  1.00130.67           C  
ATOM    502  C   LEU B  60      51.501 -44.648  10.959  1.00130.67           C  
ATOM    503  O   LEU B  60      52.513 -44.044  10.606  1.00130.67           O  
ATOM    504  N   ASN B  61      51.207 -45.875  10.500  1.00121.07           N  
ATOM    505  CA  ASN B  61      52.093 -46.482   9.559  1.00121.07           C  
ATOM    506  CB  ASN B  61      52.151 -48.015   9.666  1.00121.07           C  
ATOM    507  CG  ASN B  61      50.752 -48.572   9.466  1.00121.07           C  
ATOM    508  OD1 ASN B  61      49.755 -47.945   9.819  1.00121.07           O  
ATOM    509  ND2 ASN B  61      50.677 -49.798   8.886  1.00121.07           N  
ATOM    510  C   ASN B  61      51.650 -46.076   8.198  1.00121.07           C  
ATOM    511  O   ASN B  61      50.584 -46.460   7.725  1.00121.07           O  
ATOM    512  N   ILE B  62      52.450 -45.202   7.568  1.00129.42           N  
ATOM    513  CA  ILE B  62      52.196 -44.760   6.232  1.00129.42           C  
ATOM    514  CB  ILE B  62      53.067 -43.602   5.850  1.00129.42           C  
ATOM    515  CG1 ILE B  62      52.790 -42.431   6.811  1.00129.42           C  
ATOM    516  CG2 ILE B  62      52.828 -43.265   4.369  1.00129.42           C  
ATOM    517  CD1 ILE B  62      51.321 -42.020   6.874  1.00129.42           C  
ATOM    518  C   ILE B  62      52.482 -45.917   5.345  1.00129.42           C  
ATOM    519  O   ILE B  62      51.823 -46.119   4.324  1.00129.42           O  
ATOM    520  N   GLY B  63      53.520 -46.693   5.701  1.00 39.27           N  
ATOM    521  CA  GLY B  63      53.835 -47.815   4.882  1.00 39.27           C  
ATOM    522  C   GLY B  63      54.604 -47.258   3.742  1.00 39.27           C  
ATOM    523  O   GLY B  63      54.800 -46.047   3.649  1.00 39.27           O  
ATOM    524  N   SER B  64      55.079 -48.141   2.852  1.00 35.57           N  
ATOM    525  CA  SER B  64      55.791 -47.676   1.704  1.00 35.57           C  
ATOM    526  CB  SER B  64      56.765 -48.709   1.118  1.00 35.57           C  
ATOM    527  OG  SER B  64      57.801 -48.983   2.047  1.00 35.57           O  
ATOM    528  C   SER B  64      54.788 -47.390   0.647  1.00 35.57           C  
ATOM    529  O   SER B  64      53.622 -47.769   0.754  1.00 35.57           O  
ATOM    530  N   GLY B  65      55.234 -46.701  -0.415  1.00 26.73           N  
ATOM    531  CA  GLY B  65      54.347 -46.385  -1.491  1.00 26.73           C  
ATOM    532  C   GLY B  65      54.970 -45.255  -2.237  1.00 26.73           C  
ATOM    533  O   GLY B  65      56.107 -44.869  -1.967  1.00 26.73           O  
ATOM    534  N   THR B  66      54.214 -44.682  -3.189  1.00 42.24           N  
ATOM    535  CA  THR B  66      54.719 -43.625  -4.012  1.00 42.24           C  
ATOM    536  CB  THR B  66      53.838 -43.368  -5.197  1.00 42.24           C  
ATOM    537  OG1 THR B  66      53.658 -44.568  -5.936  1.00 42.24           O  
ATOM    538  CG2 THR B  66      54.503 -42.305  -6.087  1.00 42.24           C  
ATOM    539  C   THR B  66      54.759 -42.385  -3.179  1.00 42.24           C  
ATOM    540  O   THR B  66      54.119 -42.314  -2.132  1.00 42.24           O  
ATOM    541  N   HIS B  67      55.532 -41.371  -3.619  1.00 44.98           N  
ATOM    542  CA  HIS B  67      55.660 -40.163  -2.853  1.00 44.98           C  
ATOM    543  ND1 HIS B  67      58.683 -39.352  -1.986  1.00 44.98           N  
ATOM    544  CG  HIS B  67      58.078 -39.463  -3.218  1.00 44.98           C  
ATOM    545  CB  HIS B  67      56.632 -39.135  -3.461  1.00 44.98           C  
ATOM    546  NE2 HIS B  67      60.255 -40.029  -3.403  1.00 44.98           N  
ATOM    547  CD2 HIS B  67      59.054 -39.880  -4.073  1.00 44.98           C  
ATOM    548  CE1 HIS B  67      59.983 -39.702  -2.153  1.00 44.98           C  
ATOM    549  C   HIS B  67      54.321 -39.512  -2.729  1.00 44.98           C  
ATOM    550  O   HIS B  67      53.947 -39.054  -1.650  1.00 44.98           O  
ATOM    551  N   GLY B  68      53.554 -39.455  -3.833  1.00 17.92           N  
ATOM    552  CA  GLY B  68      52.271 -38.819  -3.776  1.00 17.92           C  
ATOM    553  C   GLY B  68      51.416 -39.581  -2.817  1.00 17.92           C  
ATOM    554  O   GLY B  68      50.673 -39.001  -2.026  1.00 17.92           O  
ATOM    555  N   GLU B  69      51.503 -40.919  -2.875  1.00 91.04           N  
ATOM    556  CA  GLU B  69      50.711 -41.783  -2.051  1.00 91.04           C  
ATOM    557  CB  GLU B  69      50.949 -43.260  -2.414  1.00 91.04           C  
ATOM    558  CG  GLU B  69      50.058 -44.250  -1.672  1.00 91.04           C  
ATOM    559  CD  GLU B  69      50.331 -45.629  -2.255  1.00 91.04           C  
ATOM    560  OE1 GLU B  69      49.906 -45.864  -3.418  1.00 91.04           O  
ATOM    561  OE2 GLU B  69      50.974 -46.459  -1.559  1.00 91.04           O1-
ATOM    562  C   GLU B  69      51.098 -41.578  -0.621  1.00 91.04           C  
ATOM    563  O   GLU B  69      50.250 -41.544   0.269  1.00 91.04           O  
ATOM    564  N   GLN B  70      52.407 -41.434  -0.366  1.00 55.47           N  
ATOM    565  CA  GLN B  70      52.860 -41.303   0.983  1.00 55.47           C  
ATOM    566  CB  GLN B  70      54.387 -41.136   1.061  1.00 55.47           C  
ATOM    567  CG  GLN B  70      55.189 -42.282   0.438  1.00 55.47           C  
ATOM    568  CD  GLN B  70      55.081 -43.489   1.354  1.00 55.47           C  
ATOM    569  OE1 GLN B  70      53.983 -43.935   1.683  1.00 55.47           O  
ATOM    570  NE2 GLN B  70      56.251 -44.031   1.789  1.00 55.47           N  
ATOM    571  C   GLN B  70      52.285 -40.052   1.554  1.00 55.47           C  
ATOM    572  O   GLN B  70      51.675 -40.061   2.618  1.00 55.47           O  
ATOM    573  N   THR B  71      52.466 -38.921   0.857  1.00131.49           N  
ATOM    574  CA  THR B  71      51.990 -37.691   1.413  1.00131.49           C  
ATOM    575  CB  THR B  71      52.583 -36.492   0.733  1.00131.49           C  
ATOM    576  OG1 THR B  71      52.264 -36.495  -0.650  1.00131.49           O  
ATOM    577  CG2 THR B  71      54.108 -36.520   0.929  1.00131.49           C  
ATOM    578  C   THR B  71      50.498 -37.569   1.365  1.00131.49           C  
ATOM    579  O   THR B  71      49.866 -37.248   2.374  1.00131.49           O  
ATOM    580  N   GLY B  72      49.909 -37.818   0.177  1.00 78.82           N  
ATOM    581  CA  GLY B  72      48.523 -37.509  -0.042  1.00 78.82           C  
ATOM    582  C   GLY B  72      47.529 -38.352   0.673  1.00 78.82           C  
ATOM    583  O   GLY B  72      46.777 -37.856   1.512  1.00 78.82           O  
ATOM    584  N   LYS B  73      47.534 -39.665   0.401  1.00115.46           N  
ATOM    585  CA  LYS B  73      46.498 -40.478   0.956  1.00115.46           C  
ATOM    586  CB  LYS B  73      46.567 -41.945   0.506  1.00115.46           C  
ATOM    587  CG  LYS B  73      45.330 -42.745   0.912  1.00115.46           C  
ATOM    588  CD  LYS B  73      44.057 -42.256   0.217  1.00115.46           C  
ATOM    589  CE  LYS B  73      42.795 -43.015   0.631  1.00115.46           C  
ATOM    590  NZ  LYS B  73      41.609 -42.426  -0.034  1.00115.46           N1+
ATOM    591  C   LYS B  73      46.686 -40.434   2.419  1.00115.46           C  
ATOM    592  O   LYS B  73      45.739 -40.403   3.203  1.00115.46           O  
ATOM    593  N   MET B  74      47.964 -40.402   2.801  1.00188.26           N  
ATOM    594  CA  MET B  74      48.301 -40.423   4.177  1.00188.26           C  
ATOM    595  CB  MET B  74      49.775 -40.732   4.453  1.00188.26           C  
ATOM    596  CG  MET B  74      50.111 -42.166   4.042  1.00188.26           C  
ATOM    597  SD  MET B  74      49.235 -43.419   5.028  1.00188.26           S  
ATOM    598  CE  MET B  74      49.470 -44.771   3.840  1.00188.26           C  
ATOM    599  C   MET B  74      47.891 -39.161   4.928  1.00188.26           C  
ATOM    600  O   MET B  74      47.585 -39.304   6.107  1.00188.26           O  
ATOM    601  N   LEU B  75      47.839 -37.933   4.315  1.00182.78           N  
ATOM    602  CA  LEU B  75      47.452 -36.686   4.959  1.00182.78           C  
ATOM    603  CB  LEU B  75      47.155 -35.552   3.961  1.00182.78           C  
ATOM    604  CG  LEU B  75      48.373 -34.882   3.307  1.00182.78           C  
ATOM    605  CD1 LEU B  75      47.928 -33.780   2.332  1.00182.78           C  
ATOM    606  CD2 LEU B  75      49.317 -34.318   4.376  1.00182.78           C  
ATOM    607  C   LEU B  75      46.145 -36.958   5.620  1.00182.78           C  
ATOM    608  O   LEU B  75      45.805 -36.336   6.626  1.00182.78           O  
ATOM    609  N   ILE B  76      45.370 -37.892   5.050  1.00 61.83           N  
ATOM    610  CA  ILE B  76      44.089 -38.213   5.604  1.00 61.83           C  
ATOM    611  CB  ILE B  76      43.411 -39.343   4.886  1.00 61.83           C  
ATOM    612  CG1 ILE B  76      43.112 -38.959   3.428  1.00 61.83           C  
ATOM    613  CG2 ILE B  76      42.167 -39.740   5.699  1.00 61.83           C  
ATOM    614  CD1 ILE B  76      42.696 -40.147   2.562  1.00 61.83           C  
ATOM    615  C   ILE B  76      44.266 -38.660   7.028  1.00 61.83           C  
ATOM    616  O   ILE B  76      43.513 -38.237   7.903  1.00 61.83           O  
ATOM    617  N   GLU B  77      45.272 -39.514   7.304  1.00 84.34           N  
ATOM    618  CA  GLU B  77      45.465 -40.055   8.625  1.00 84.34           C  
ATOM    619  CB  GLU B  77      46.651 -41.030   8.693  1.00 84.34           C  
ATOM    620  CG  GLU B  77      46.379 -42.361   7.993  1.00 84.34           C  
ATOM    621  CD  GLU B  77      45.445 -43.152   8.897  1.00 84.34           C  
ATOM    622  OE1 GLU B  77      45.254 -42.717  10.064  1.00 84.34           O  
ATOM    623  OE2 GLU B  77      44.912 -44.196   8.438  1.00 84.34           O1-
ATOM    624  C   GLU B  77      45.738 -38.972   9.621  1.00 84.34           C  
ATOM    625  O   GLU B  77      45.102 -38.909  10.673  1.00 84.34           O  
ATOM    626  N   ILE B  78      46.668 -38.059   9.292  1.00 53.31           N  
ATOM    627  CA  ILE B  78      47.037 -37.010  10.195  1.00 53.31           C  
ATOM    628  CB  ILE B  78      48.079 -36.099   9.616  1.00 53.31           C  
ATOM    629  CG1 ILE B  78      49.364 -36.886   9.312  1.00 53.31           C  
ATOM    630  CG2 ILE B  78      48.292 -34.933  10.595  1.00 53.31           C  
ATOM    631  CD1 ILE B  78      50.361 -36.113   8.451  1.00 53.31           C  
ATOM    632  C   ILE B  78      45.813 -36.197  10.467  1.00 53.31           C  
ATOM    633  O   ILE B  78      45.593 -35.748  11.590  1.00 53.31           O  
ATOM    634  N   GLU B  79      44.983 -35.981   9.432  1.00 55.27           N  
ATOM    635  CA  GLU B  79      43.808 -35.175   9.597  1.00 55.27           C  
ATOM    636  CB  GLU B  79      43.046 -34.904   8.289  1.00 55.27           C  
ATOM    637  CG  GLU B  79      41.886 -33.926   8.493  1.00 55.27           C  
ATOM    638  CD  GLU B  79      41.424 -33.420   7.135  1.00 55.27           C  
ATOM    639  OE1 GLU B  79      42.303 -33.062   6.306  1.00 55.27           O  
ATOM    640  OE2 GLU B  79      40.185 -33.374   6.913  1.00 55.27           O1-
ATOM    641  C   GLU B  79      42.864 -35.823  10.560  1.00 55.27           C  
ATOM    642  O   GLU B  79      42.213 -35.146  11.352  1.00 55.27           O  
ATOM    643  N   LYS B  80      42.764 -37.159  10.525  1.00 82.20           N  
ATOM    644  CA  LYS B  80      41.844 -37.855  11.375  1.00 82.20           C  
ATOM    645  CB  LYS B  80      41.969 -39.368  11.146  1.00 82.20           C  
ATOM    646  CG  LYS B  80      40.767 -40.200  11.577  1.00 82.20           C  
ATOM    647  CD  LYS B  80      40.810 -41.600  10.961  1.00 82.20           C  
ATOM    648  CE  LYS B  80      39.611 -42.479  11.312  1.00 82.20           C  
ATOM    649  NZ  LYS B  80      39.688 -43.747  10.553  1.00 82.20           N1+
ATOM    650  C   LYS B  80      42.206 -37.557  12.803  1.00 82.20           C  
ATOM    651  O   LYS B  80      41.342 -37.229  13.617  1.00 82.20           O  
ATOM    652  N   VAL B  81      43.508 -37.645  13.138  1.00 42.30           N  
ATOM    653  CA  VAL B  81      43.969 -37.417  14.478  1.00 42.30           C  
ATOM    654  CB  VAL B  81      45.443 -37.652  14.636  1.00 42.30           C  
ATOM    655  CG1 VAL B  81      45.855 -37.235  16.057  1.00 42.30           C  
ATOM    656  CG2 VAL B  81      45.747 -39.123  14.306  1.00 42.30           C  
ATOM    657  C   VAL B  81      43.721 -35.997  14.880  1.00 42.30           C  
ATOM    658  O   VAL B  81      43.225 -35.737  15.974  1.00 42.30           O  
ATOM    659  N   LEU B  82      44.041 -35.037  13.992  1.00 59.75           N  
ATOM    660  CA  LEU B  82      43.925 -33.646  14.320  1.00 59.75           C  
ATOM    661  CB  LEU B  82      44.439 -32.711  13.211  1.00 59.75           C  
ATOM    662  CG  LEU B  82      45.952 -32.858  12.961  1.00 59.75           C  
ATOM    663  CD1 LEU B  82      46.468 -31.786  11.987  1.00 59.75           C  
ATOM    664  CD2 LEU B  82      46.733 -32.898  14.284  1.00 59.75           C  
ATOM    665  C   LEU B  82      42.496 -33.323  14.586  1.00 59.75           C  
ATOM    666  O   LEU B  82      42.197 -32.476  15.426  1.00 59.75           O  
ATOM    667  N   LEU B  83      41.567 -33.967  13.858  1.00 41.05           N  
ATOM    668  CA  LEU B  83      40.183 -33.682  14.091  1.00 41.05           C  
ATOM    669  CB  LEU B  83      39.249 -34.449  13.140  1.00 41.05           C  
ATOM    670  CG  LEU B  83      39.426 -34.046  11.663  1.00 41.05           C  
ATOM    671  CD1 LEU B  83      38.475 -34.831  10.745  1.00 41.05           C  
ATOM    672  CD2 LEU B  83      39.305 -32.525  11.485  1.00 41.05           C  
ATOM    673  C   LEU B  83      39.841 -34.075  15.496  1.00 41.05           C  
ATOM    674  O   LEU B  83      39.197 -33.313  16.215  1.00 41.05           O  
ATOM    675  N   LYS B  84      40.255 -35.282  15.936  1.00143.44           N  
ATOM    676  CA  LYS B  84      39.919 -35.687  17.274  1.00143.44           C  
ATOM    677  CB  LYS B  84      40.313 -37.134  17.627  1.00143.44           C  
ATOM    678  CG  LYS B  84      39.308 -38.208  17.214  1.00143.44           C  
ATOM    679  CD  LYS B  84      39.200 -38.426  15.708  1.00143.44           C  
ATOM    680  CE  LYS B  84      38.237 -37.458  15.024  1.00143.44           C  
ATOM    681  NZ  LYS B  84      38.122 -37.793  13.589  1.00143.44           N1+
ATOM    682  C   LYS B  84      40.613 -34.841  18.300  1.00143.44           C  
ATOM    683  O   LYS B  84      39.983 -34.340  19.227  1.00143.44           O  
ATOM    684  N   GLU B  85      41.939 -34.665  18.148  1.00102.97           N  
ATOM    685  CA  GLU B  85      42.769 -34.007  19.126  1.00102.97           C  
ATOM    686  CB  GLU B  85      44.266 -34.149  18.805  1.00102.97           C  
ATOM    687  CG  GLU B  85      44.766 -35.597  18.863  1.00102.97           C  
ATOM    688  CD  GLU B  85      44.736 -36.058  20.315  1.00102.97           C  
ATOM    689  OE1 GLU B  85      45.021 -35.215  21.206  1.00102.97           O  
ATOM    690  OE2 GLU B  85      44.427 -37.255  20.553  1.00102.97           O1-
ATOM    691  C   GLU B  85      42.471 -32.539  19.244  1.00102.97           C  
ATOM    692  O   GLU B  85      42.457 -31.992  20.346  1.00102.97           O  
ATOM    693  N   LYS B  86      42.234 -31.857  18.112  1.00135.87           N  
ATOM    694  CA  LYS B  86      41.965 -30.442  18.123  1.00135.87           C  
ATOM    695  CB  LYS B  86      40.581 -30.124  18.707  1.00135.87           C  
ATOM    696  CG  LYS B  86      39.461 -30.884  17.997  1.00135.87           C  
ATOM    697  CD  LYS B  86      38.134 -30.861  18.755  1.00135.87           C  
ATOM    698  CE  LYS B  86      38.267 -31.149  20.251  1.00135.87           C  
ATOM    699  NZ  LYS B  86      38.352 -32.603  20.497  1.00135.87           N1+
ATOM    700  C   LYS B  86      43.003 -29.684  18.919  1.00135.87           C  
ATOM    701  O   LYS B  86      42.659 -29.104  19.948  1.00135.87           O  
ATOM    702  N   PRO B  87      44.260 -29.670  18.525  1.00 94.94           N  
ATOM    703  CA  PRO B  87      45.276 -28.927  19.235  1.00 94.94           C  
ATOM    704  CD  PRO B  87      44.840 -30.694  17.669  1.00 94.94           C  
ATOM    705  CB  PRO B  87      46.600 -29.623  18.919  1.00 94.94           C  
ATOM    706  CG  PRO B  87      46.334 -30.352  17.593  1.00 94.94           C  
ATOM    707  C   PRO B  87      45.312 -27.492  18.804  1.00 94.94           C  
ATOM    708  O   PRO B  87      44.750 -27.162  17.761  1.00 94.94           O  
ATOM    709  N   ASP B  88      45.911 -26.616  19.638  1.00 67.72           N  
ATOM    710  CA  ASP B  88      46.133 -25.236  19.316  1.00 67.72           C  
ATOM    711  CB  ASP B  88      46.426 -24.407  20.571  1.00 67.72           C  
ATOM    712  CG  ASP B  88      45.142 -24.446  21.382  1.00 67.72           C  
ATOM    713  OD1 ASP B  88      44.074 -24.097  20.811  1.00 67.72           O  
ATOM    714  OD2 ASP B  88      45.208 -24.856  22.570  1.00 67.72           O1-
ATOM    715  C   ASP B  88      47.300 -25.102  18.382  1.00 67.72           C  
ATOM    716  O   ASP B  88      47.254 -24.325  17.427  1.00 67.72           O  
ATOM    717  N   VAL B  89      48.390 -25.861  18.632  1.00 54.87           N  
ATOM    718  CA  VAL B  89      49.557 -25.689  17.814  1.00 54.87           C  
ATOM    719  CB  VAL B  89      50.691 -25.045  18.561  1.00 54.87           C  
ATOM    720  CG1 VAL B  89      51.902 -24.899  17.625  1.00 54.87           C  
ATOM    721  CG2 VAL B  89      50.188 -23.729  19.173  1.00 54.87           C  
ATOM    722  C   VAL B  89      50.054 -27.030  17.359  1.00 54.87           C  
ATOM    723  O   VAL B  89      49.974 -28.023  18.085  1.00 54.87           O  
ATOM    724  N   VAL B  90      50.571 -27.089  16.112  1.00 50.46           N  
ATOM    725  CA  VAL B  90      51.177 -28.288  15.608  1.00 50.46           C  
ATOM    726  CB  VAL B  90      50.624 -28.727  14.284  1.00 50.46           C  
ATOM    727  CG1 VAL B  90      51.426 -29.945  13.796  1.00 50.46           C  
ATOM    728  CG2 VAL B  90      49.119 -28.996  14.453  1.00 50.46           C  
ATOM    729  C   VAL B  90      52.627 -27.960  15.412  1.00 50.46           C  
ATOM    730  O   VAL B  90      52.965 -26.991  14.734  1.00 50.46           O  
ATOM    731  N   VAL B  91      53.531 -28.764  16.007  1.00 46.66           N  
ATOM    732  CA  VAL B  91      54.930 -28.456  15.899  1.00 46.66           C  
ATOM    733  CB  VAL B  91      55.622 -28.405  17.231  1.00 46.66           C  
ATOM    734  CG1 VAL B  91      57.123 -28.152  17.009  1.00 46.66           C  
ATOM    735  CG2 VAL B  91      54.927 -27.336  18.090  1.00 46.66           C  
ATOM    736  C   VAL B  91      55.600 -29.517  15.082  1.00 46.66           C  
ATOM    737  O   VAL B  91      55.374 -30.709  15.284  1.00 46.66           O  
ATOM    738  N   VAL B  92      56.446 -29.090  14.120  1.00 48.61           N  
ATOM    739  CA  VAL B  92      57.168 -30.008  13.282  1.00 48.61           C  
ATOM    740  CB  VAL B  92      56.636 -30.086  11.880  1.00 48.61           C  
ATOM    741  CG1 VAL B  92      55.219 -30.680  11.919  1.00 48.61           C  
ATOM    742  CG2 VAL B  92      56.694 -28.680  11.255  1.00 48.61           C  
ATOM    743  C   VAL B  92      58.587 -29.530  13.186  1.00 48.61           C  
ATOM    744  O   VAL B  92      58.871 -28.344  13.346  1.00 48.61           O  
ATOM    745  N   GLN B  93      59.536 -30.460  12.955  1.00109.70           N  
ATOM    746  CA  GLN B  93      60.899 -30.046  12.779  1.00109.70           C  
ATOM    747  CB  GLN B  93      61.816 -30.448  13.951  1.00109.70           C  
ATOM    748  CG  GLN B  93      63.258 -29.940  13.834  1.00109.70           C  
ATOM    749  CD  GLN B  93      64.035 -30.844  12.887  1.00109.70           C  
ATOM    750  OE1 GLN B  93      64.547 -30.402  11.861  1.00109.70           O  
ATOM    751  NE2 GLN B  93      64.139 -32.152  13.240  1.00109.70           N  
ATOM    752  C   GLN B  93      61.412 -30.719  11.545  1.00109.70           C  
ATOM    753  O   GLN B  93      61.129 -31.889  11.301  1.00109.70           O  
ATOM    754  N   GLY B  94      62.176 -29.989  10.711  1.00 68.70           N  
ATOM    755  CA  GLY B  94      62.768 -30.648   9.584  1.00 68.70           C  
ATOM    756  C   GLY B  94      61.973 -30.457   8.325  1.00 68.70           C  
ATOM    757  O   GLY B  94      61.032 -29.670   8.248  1.00 68.70           O  
ATOM    758  N   ASP B  95      62.538 -31.055   7.260  1.00167.68           N  
ATOM    759  CA  ASP B  95      62.157 -31.100   5.874  1.00167.68           C  
ATOM    760  CB  ASP B  95      63.351 -30.780   4.954  1.00167.68           C  
ATOM    761  CG  ASP B  95      64.489 -31.754   5.230  1.00167.68           C  
ATOM    762  OD1 ASP B  95      64.207 -32.938   5.557  1.00167.68           O  
ATOM    763  OD2 ASP B  95      65.664 -31.312   5.132  1.00167.68           O1-
ATOM    764  C   ASP B  95      61.409 -32.282   5.288  1.00167.68           C  
ATOM    765  O   ASP B  95      61.153 -32.255   4.084  1.00167.68           O  
ATOM    766  N   THR B  96      61.146 -33.386   6.012  1.00 73.31           N  
ATOM    767  CA  THR B  96      60.608 -34.567   5.363  1.00 73.31           C  
ATOM    768  CB  THR B  96      60.611 -35.766   6.264  1.00 73.31           C  
ATOM    769  OG1 THR B  96      59.804 -35.519   7.405  1.00 73.31           O  
ATOM    770  CG2 THR B  96      62.060 -36.050   6.699  1.00 73.31           C  
ATOM    771  C   THR B  96      59.203 -34.361   4.867  1.00 73.31           C  
ATOM    772  O   THR B  96      58.610 -33.296   5.025  1.00 73.31           O  
ATOM    773  N   ASN B  97      58.663 -35.401   4.187  1.00 66.93           N  
ATOM    774  CA  ASN B  97      57.327 -35.394   3.656  1.00 66.93           C  
ATOM    775  CB  ASN B  97      56.994 -36.612   2.774  1.00 66.93           C  
ATOM    776  CG  ASN B  97      57.548 -36.338   1.382  1.00 66.93           C  
ATOM    777  OD1 ASN B  97      57.568 -35.194   0.931  1.00 66.93           O  
ATOM    778  ND2 ASN B  97      57.997 -37.409   0.675  1.00 66.93           N  
ATOM    779  C   ASN B  97      56.349 -35.350   4.787  1.00 66.93           C  
ATOM    780  O   ASN B  97      55.269 -34.772   4.660  1.00 66.93           O  
ATOM    781  N   THR B  98      56.692 -35.985   5.924  1.00 59.97           N  
ATOM    782  CA  THR B  98      55.805 -35.972   7.049  1.00 59.97           C  
ATOM    783  CB  THR B  98      56.342 -36.739   8.223  1.00 59.97           C  
ATOM    784  OG1 THR B  98      56.557 -38.097   7.867  1.00 59.97           O  
ATOM    785  CG2 THR B  98      55.326 -36.649   9.373  1.00 59.97           C  
ATOM    786  C   THR B  98      55.587 -34.556   7.491  1.00 59.97           C  
ATOM    787  O   THR B  98      54.453 -34.157   7.751  1.00 59.97           O  
ATOM    788  N   VAL B  99      56.667 -33.753   7.561  1.00 54.67           N  
ATOM    789  CA  VAL B  99      56.592 -32.403   8.053  1.00 54.67           C  
ATOM    790  CB  VAL B  99      57.925 -31.711   8.066  1.00 54.67           C  
ATOM    791  CG1 VAL B  99      57.730 -30.278   8.593  1.00 54.67           C  
ATOM    792  CG2 VAL B  99      58.903 -32.553   8.904  1.00 54.67           C  
ATOM    793  C   VAL B  99      55.663 -31.590   7.198  1.00 54.67           C  
ATOM    794  O   VAL B  99      54.808 -30.872   7.713  1.00 54.67           O  
ATOM    795  N   LEU B 100      55.800 -31.684   5.864  1.00 55.51           N  
ATOM    796  CA  LEU B 100      54.997 -30.907   4.962  1.00 55.51           C  
ATOM    797  CB  LEU B 100      55.409 -31.109   3.493  1.00 55.51           C  
ATOM    798  CG  LEU B 100      54.576 -30.288   2.491  1.00 55.51           C  
ATOM    799  CD1 LEU B 100      54.807 -28.782   2.683  1.00 55.51           C  
ATOM    800  CD2 LEU B 100      54.817 -30.750   1.044  1.00 55.51           C  
ATOM    801  C   LEU B 100      53.572 -31.351   5.094  1.00 55.51           C  
ATOM    802  O   LEU B 100      52.651 -30.537   5.093  1.00 55.51           O  
ATOM    803  N   ALA B 101      53.354 -32.671   5.211  1.00 54.75           N  
ATOM    804  CA  ALA B 101      52.025 -33.206   5.277  1.00 54.75           C  
ATOM    805  CB  ALA B 101      52.046 -34.741   5.384  1.00 54.75           C  
ATOM    806  C   ALA B 101      51.320 -32.688   6.496  1.00 54.75           C  
ATOM    807  O   ALA B 101      50.193 -32.201   6.413  1.00 54.75           O  
ATOM    808  N   GLY B 102      51.990 -32.747   7.662  1.00 41.86           N  
ATOM    809  CA  GLY B 102      51.391 -32.332   8.896  1.00 41.86           C  
ATOM    810  C   GLY B 102      51.083 -30.873   8.838  1.00 41.86           C  
ATOM    811  O   GLY B 102      50.022 -30.443   9.281  1.00 41.86           O  
ATOM    812  N   ALA B 103      52.017 -30.072   8.294  1.00 40.30           N  
ATOM    813  CA  ALA B 103      51.840 -28.650   8.236  1.00 40.30           C  
ATOM    814  CB  ALA B 103      53.053 -27.914   7.639  1.00 40.30           C  
ATOM    815  C   ALA B 103      50.658 -28.337   7.373  1.00 40.30           C  
ATOM    816  O   ALA B 103      49.856 -27.467   7.701  1.00 40.30           O  
ATOM    817  N   LEU B 104      50.516 -29.048   6.242  1.00157.73           N  
ATOM    818  CA  LEU B 104      49.446 -28.780   5.325  1.00157.73           C  
ATOM    819  CB  LEU B 104      49.495 -29.691   4.092  1.00157.73           C  
ATOM    820  CG  LEU B 104      50.743 -29.484   3.222  1.00157.73           C  
ATOM    821  CD1 LEU B 104      50.732 -30.425   2.012  1.00157.73           C  
ATOM    822  CD2 LEU B 104      50.903 -28.013   2.819  1.00157.73           C  
ATOM    823  C   LEU B 104      48.130 -29.044   5.984  1.00157.73           C  
ATOM    824  O   LEU B 104      47.218 -28.224   5.919  1.00157.73           O  
ATOM    825  N   VAL B 105      48.001 -30.201   6.654  1.00 45.83           N  
ATOM    826  CA  VAL B 105      46.752 -30.556   7.260  1.00 45.83           C  
ATOM    827  CB  VAL B 105      46.800 -31.904   7.916  1.00 45.83           C  
ATOM    828  CG1 VAL B 105      45.468 -32.145   8.644  1.00 45.83           C  
ATOM    829  CG2 VAL B 105      47.121 -32.956   6.842  1.00 45.83           C  
ATOM    830  C   VAL B 105      46.414 -29.549   8.309  1.00 45.83           C  
ATOM    831  O   VAL B 105      45.292 -29.051   8.362  1.00 45.83           O  
ATOM    832  N   ALA B 106      47.394 -29.182   9.152  1.00 29.88           N  
ATOM    833  CA  ALA B 106      47.116 -28.277  10.227  1.00 29.88           C  
ATOM    834  CB  ALA B 106      48.357 -27.963  11.078  1.00 29.88           C  
ATOM    835  C   ALA B 106      46.636 -26.987   9.647  1.00 29.88           C  
ATOM    836  O   ALA B 106      45.679 -26.394  10.143  1.00 29.88           O  
ATOM    837  N   SER B 107      47.277 -26.536   8.556  1.00 34.23           N  
ATOM    838  CA  SER B 107      46.928 -25.281   7.956  1.00 34.23           C  
ATOM    839  CB  SER B 107      47.791 -24.946   6.728  1.00 34.23           C  
ATOM    840  OG  SER B 107      47.395 -23.696   6.184  1.00 34.23           O  
ATOM    841  C   SER B 107      45.500 -25.317   7.498  1.00 34.23           C  
ATOM    842  O   SER B 107      44.775 -24.335   7.651  1.00 34.23           O  
ATOM    843  N   LYS B 108      45.055 -26.448   6.916  1.00 93.46           N  
ATOM    844  CA  LYS B 108      43.706 -26.544   6.421  1.00 93.46           C  
ATOM    845  CB  LYS B 108      43.415 -27.871   5.698  1.00 93.46           C  
ATOM    846  CG  LYS B 108      44.144 -28.021   4.361  1.00 93.46           C  
ATOM    847  CD  LYS B 108      44.050 -29.429   3.769  1.00 93.46           C  
ATOM    848  CE  LYS B 108      42.661 -29.763   3.218  1.00 93.46           C  
ATOM    849  NZ  LYS B 108      41.666 -29.773   4.315  1.00 93.46           N1+
ATOM    850  C   LYS B 108      42.745 -26.456   7.566  1.00 93.46           C  
ATOM    851  O   LYS B 108      41.691 -25.830   7.466  1.00 93.46           O  
ATOM    852  N   LEU B 109      43.102 -27.104   8.684  1.00136.71           N  
ATOM    853  CA  LEU B 109      42.343 -27.150   9.901  1.00136.71           C  
ATOM    854  CB  LEU B 109      42.861 -28.188  10.905  1.00136.71           C  
ATOM    855  CG  LEU B 109      42.428 -29.620  10.545  1.00136.71           C  
ATOM    856  CD1 LEU B 109      42.849 -30.025   9.127  1.00136.71           C  
ATOM    857  CD2 LEU B 109      42.916 -30.611  11.606  1.00136.71           C  
ATOM    858  C   LEU B 109      42.321 -25.800  10.540  1.00136.71           C  
ATOM    859  O   LEU B 109      41.549 -25.573  11.470  1.00136.71           O  
ATOM    860  N   LYS B 110      43.202 -24.885  10.093  1.00102.48           N  
ATOM    861  CA  LYS B 110      43.276 -23.563  10.651  1.00102.48           C  
ATOM    862  CB  LYS B 110      41.892 -22.920  10.859  1.00102.48           C  
ATOM    863  CG  LYS B 110      41.154 -22.623   9.552  1.00102.48           C  
ATOM    864  CD  LYS B 110      39.668 -22.293   9.727  1.00102.48           C  
ATOM    865  CE  LYS B 110      38.748 -23.519   9.714  1.00102.48           C  
ATOM    866  NZ  LYS B 110      38.414 -23.928  11.097  1.00102.48           N1+
ATOM    867  C   LYS B 110      43.961 -23.623  11.981  1.00102.48           C  
ATOM    868  O   LYS B 110      43.738 -22.777  12.845  1.00102.48           O  
ATOM    869  N   ILE B 111      44.846 -24.623  12.159  1.00 52.63           N  
ATOM    870  CA  ILE B 111      45.608 -24.767  13.368  1.00 52.63           C  
ATOM    871  CB  ILE B 111      45.869 -26.202  13.732  1.00 52.63           C  
ATOM    872  CG1 ILE B 111      44.543 -26.958  13.907  1.00 52.63           C  
ATOM    873  CG2 ILE B 111      46.756 -26.227  14.991  1.00 52.63           C  
ATOM    874  CD1 ILE B 111      44.708 -28.477  13.926  1.00 52.63           C  
ATOM    875  C   ILE B 111      46.945 -24.127  13.128  1.00 52.63           C  
ATOM    876  O   ILE B 111      47.539 -24.299  12.065  1.00 52.63           O  
ATOM    877  N   ASP B 112      47.441 -23.336  14.105  1.00 42.36           N  
ATOM    878  CA  ASP B 112      48.715 -22.690  13.946  1.00 42.36           C  
ATOM    879  CB  ASP B 112      49.064 -21.687  15.061  1.00 42.36           C  
ATOM    880  CG  ASP B 112      48.207 -20.441  14.888  1.00 42.36           C  
ATOM    881  OD1 ASP B 112      47.297 -20.461  14.017  1.00 42.36           O  
ATOM    882  OD2 ASP B 112      48.459 -19.447  15.620  1.00 42.36           O1-
ATOM    883  C   ASP B 112      49.788 -23.736  13.943  1.00 42.36           C  
ATOM    884  O   ASP B 112      49.703 -24.734  14.658  1.00 42.36           O  
ATOM    885  N   VAL B 113      50.838 -23.514  13.122  1.00 42.66           N  
ATOM    886  CA  VAL B 113      51.921 -24.454  12.996  1.00 42.66           C  
ATOM    887  CB  VAL B 113      52.107 -24.953  11.592  1.00 42.66           C  
ATOM    888  CG1 VAL B 113      53.377 -25.818  11.535  1.00 42.66           C  
ATOM    889  CG2 VAL B 113      50.829 -25.690  11.157  1.00 42.66           C  
ATOM    890  C   VAL B 113      53.207 -23.784  13.386  1.00 42.66           C  
ATOM    891  O   VAL B 113      53.411 -22.597  13.133  1.00 42.66           O  
ATOM    892  N   ALA B 114      54.115 -24.551  14.031  1.00 44.25           N  
ATOM    893  CA  ALA B 114      55.394 -24.023  14.418  1.00 44.25           C  
ATOM    894  CB  ALA B 114      55.637 -24.057  15.937  1.00 44.25           C  
ATOM    895  C   ALA B 114      56.469 -24.856  13.777  1.00 44.25           C  
ATOM    896  O   ALA B 114      56.424 -26.084  13.804  1.00 44.25           O  
ATOM    897  N   HIS B 115      57.492 -24.201  13.185  1.00 67.19           N  
ATOM    898  CA  HIS B 115      58.525 -24.952  12.528  1.00 67.19           C  
ATOM    899  ND1 HIS B 115      59.950 -25.187   8.945  1.00 67.19           N  
ATOM    900  CG  HIS B 115      59.549 -25.456  10.234  1.00 67.19           C  
ATOM    901  CB  HIS B 115      58.785 -24.477  11.085  1.00 67.19           C  
ATOM    902  NE2 HIS B 115      60.606 -27.263   9.387  1.00 67.19           N  
ATOM    903  CD2 HIS B 115      59.958 -26.730  10.488  1.00 67.19           C  
ATOM    904  CE1 HIS B 115      60.577 -26.298   8.485  1.00 67.19           C  
ATOM    905  C   HIS B 115      59.796 -24.780  13.309  1.00 67.19           C  
ATOM    906  O   HIS B 115      60.282 -23.664  13.488  1.00 67.19           O  
ATOM    907  N   VAL B 116      60.363 -25.903  13.804  1.00 65.67           N  
ATOM    908  CA  VAL B 116      61.578 -25.877  14.570  1.00 65.67           C  
ATOM    909  CB  VAL B 116      61.738 -27.056  15.487  1.00 65.67           C  
ATOM    910  CG1 VAL B 116      63.125 -26.985  16.149  1.00 65.67           C  
ATOM    911  CG2 VAL B 116      60.569 -27.058  16.487  1.00 65.67           C  
ATOM    912  C   VAL B 116      62.738 -25.892  13.622  1.00 65.67           C  
ATOM    913  O   VAL B 116      62.766 -26.671  12.673  1.00 65.67           O  
ATOM    914  N   GLU B 117      63.769 -25.075  13.932  1.00138.85           N  
ATOM    915  CA  GLU B 117      64.932 -24.847  13.114  1.00138.85           C  
ATOM    916  CB  GLU B 117      65.978 -25.982  13.059  1.00138.85           C  
ATOM    917  CG  GLU B 117      65.543 -27.259  12.350  1.00138.85           C  
ATOM    918  CD  GLU B 117      66.803 -28.030  11.987  1.00138.85           C  
ATOM    919  OE1 GLU B 117      67.914 -27.553  12.342  1.00138.85           O  
ATOM    920  OE2 GLU B 117      66.669 -29.102  11.337  1.00138.85           O1-
ATOM    921  C   GLU B 117      64.531 -24.458  11.725  1.00138.85           C  
ATOM    922  O   GLU B 117      64.816 -25.154  10.751  1.00138.85           O  
ATOM    923  N   ALA B 118      63.845 -23.303  11.608  1.00 49.01           N  
ATOM    924  CA  ALA B 118      63.377 -22.833  10.333  1.00 49.01           C  
ATOM    925  CB  ALA B 118      61.987 -22.175  10.396  1.00 49.01           C  
ATOM    926  C   ALA B 118      64.322 -21.815   9.762  1.00 49.01           C  
ATOM    927  O   ALA B 118      65.072 -21.160  10.484  1.00 49.01           O  
ATOM    928  N   GLY B 119      64.317 -21.678   8.415  1.00 39.03           N  
ATOM    929  CA  GLY B 119      65.103 -20.656   7.778  1.00 39.03           C  
ATOM    930  C   GLY B 119      66.277 -21.199   7.014  1.00 39.03           C  
ATOM    931  O   GLY B 119      66.880 -20.466   6.232  1.00 39.03           O  
ATOM    932  N   LEU B 120      66.637 -22.482   7.197  1.00 60.21           N  
ATOM    933  CA  LEU B 120      67.768 -23.040   6.494  1.00 60.21           C  
ATOM    934  CB  LEU B 120      68.069 -24.487   6.928  1.00 60.21           C  
ATOM    935  CG  LEU B 120      68.385 -24.645   8.429  1.00 60.21           C  
ATOM    936  CD1 LEU B 120      68.678 -26.111   8.791  1.00 60.21           C  
ATOM    937  CD2 LEU B 120      69.508 -23.693   8.868  1.00 60.21           C  
ATOM    938  C   LEU B 120      67.440 -23.097   5.027  1.00 60.21           C  
ATOM    939  O   LEU B 120      66.306 -23.396   4.656  1.00 60.21           O  
ATOM    940  N   ARG B 121      68.422 -22.791   4.146  1.00 97.64           N  
ATOM    941  CA  ARG B 121      68.151 -22.865   2.734  1.00 97.64           C  
ATOM    942  CB  ARG B 121      67.719 -21.522   2.121  1.00 97.64           C  
ATOM    943  CG  ARG B 121      66.376 -21.012   2.647  1.00 97.64           C  
ATOM    944  CD  ARG B 121      65.165 -21.623   1.939  1.00 97.64           C  
ATOM    945  NE  ARG B 121      63.944 -20.995   2.517  1.00 97.64           N  
ATOM    946  CZ  ARG B 121      63.266 -21.598   3.537  1.00 97.64           C  
ATOM    947  NH1 ARG B 121      63.685 -22.800   4.029  1.00 97.64           N1+
ATOM    948  NH2 ARG B 121      62.166 -20.986   4.063  1.00 97.64           N  
ATOM    949  C   ARG B 121      69.381 -23.300   1.990  1.00 97.64           C  
ATOM    950  O   ARG B 121      70.467 -22.752   2.180  1.00 97.64           O  
ATOM    951  N   SER B 122      69.234 -24.350   1.153  1.00 54.39           N  
ATOM    952  CA  SER B 122      70.267 -24.827   0.274  1.00 54.39           C  
ATOM    953  CB  SER B 122      70.061 -26.288  -0.159  1.00 54.39           C  
ATOM    954  OG  SER B 122      68.889 -26.404  -0.951  1.00 54.39           O  
ATOM    955  C   SER B 122      70.265 -23.994  -0.967  1.00 54.39           C  
ATOM    956  O   SER B 122      71.270 -23.904  -1.671  1.00 54.39           O  
ATOM    957  N   PHE B 123      69.120 -23.351  -1.256  1.00 70.44           N  
ATOM    958  CA  PHE B 123      68.941 -22.599  -2.463  1.00 70.44           C  
ATOM    959  CB  PHE B 123      69.977 -21.478  -2.674  1.00 70.44           C  
ATOM    960  CG  PHE B 123      69.672 -20.393  -1.699  1.00 70.44           C  
ATOM    961  CD1 PHE B 123      68.614 -19.540  -1.923  1.00 70.44           C  
ATOM    962  CD2 PHE B 123      70.442 -20.212  -0.573  1.00 70.44           C  
ATOM    963  CE1 PHE B 123      68.323 -18.534  -1.032  1.00 70.44           C  
ATOM    964  CE2 PHE B 123      70.156 -19.205   0.319  1.00 70.44           C  
ATOM    965  CZ  PHE B 123      69.093 -18.364   0.092  1.00 70.44           C  
ATOM    966  C   PHE B 123      69.003 -23.538  -3.629  1.00 70.44           C  
ATOM    967  O   PHE B 123      69.268 -23.122  -4.755  1.00 70.44           O  
ATOM    968  N   ASP B 124      68.746 -24.838  -3.380  1.00 80.67           N  
ATOM    969  CA  ASP B 124      68.655 -25.794  -4.448  1.00 80.67           C  
ATOM    970  CB  ASP B 124      69.228 -27.178  -4.101  1.00 80.67           C  
ATOM    971  CG  ASP B 124      70.742 -27.052  -4.010  1.00 80.67           C  
ATOM    972  OD1 ASP B 124      71.242 -25.895  -4.039  1.00 80.67           O  
ATOM    973  OD2 ASP B 124      71.419 -28.110  -3.919  1.00 80.67           O1-
ATOM    974  C   ASP B 124      67.185 -25.946  -4.675  1.00 80.67           C  
ATOM    975  O   ASP B 124      66.444 -26.322  -3.771  1.00 80.67           O  
ATOM    976  N   ARG B 125      66.730 -25.653  -5.904  1.00 87.51           N  
ATOM    977  CA  ARG B 125      65.332 -25.580  -6.219  1.00 87.51           C  
ATOM    978  CB  ARG B 125      65.092 -25.044  -7.642  1.00 87.51           C  
ATOM    979  CG  ARG B 125      63.624 -24.765  -7.972  1.00 87.51           C  
ATOM    980  CD  ARG B 125      63.435 -23.979  -9.273  1.00 87.51           C  
ATOM    981  NE  ARG B 125      61.971 -23.781  -9.473  1.00 87.51           N  
ATOM    982  CZ  ARG B 125      61.266 -24.642 -10.263  1.00 87.51           C  
ATOM    983  NH1 ARG B 125      61.908 -25.662 -10.905  1.00 87.51           N1+
ATOM    984  NH2 ARG B 125      59.919 -24.483 -10.413  1.00 87.51           N  
ATOM    985  C   ARG B 125      64.604 -26.882  -6.075  1.00 87.51           C  
ATOM    986  O   ARG B 125      63.465 -26.878  -5.622  1.00 87.51           O  
ATOM    987  N   ASN B 126      65.164 -28.038  -6.479  1.00135.32           N  
ATOM    988  CA  ASN B 126      64.312 -29.182  -6.285  1.00135.32           C  
ATOM    989  CB  ASN B 126      63.817 -29.794  -7.606  1.00135.32           C  
ATOM    990  CG  ASN B 126      62.893 -28.775  -8.259  1.00135.32           C  
ATOM    991  OD1 ASN B 126      63.250 -28.135  -9.247  1.00135.32           O  
ATOM    992  ND2 ASN B 126      61.669 -28.612  -7.689  1.00135.32           N  
ATOM    993  C   ASN B 126      65.057 -30.244  -5.548  1.00135.32           C  
ATOM    994  O   ASN B 126      65.622 -31.154  -6.154  1.00135.32           O  
ATOM    995  N   MET B 127      65.088 -30.152  -4.206  1.00160.34           N  
ATOM    996  CA  MET B 127      65.761 -31.158  -3.446  1.00160.34           C  
ATOM    997  CB  MET B 127      65.987 -30.770  -1.975  1.00160.34           C  
ATOM    998  CG  MET B 127      67.133 -29.776  -1.779  1.00160.34           C  
ATOM    999  SD  MET B 127      68.790 -30.482  -2.047  1.00160.34           S  
ATOM   1000  CE  MET B 127      68.638 -30.656  -3.849  1.00160.34           C  
ATOM   1001  C   MET B 127      65.051 -32.477  -3.469  1.00160.34           C  
ATOM   1002  O   MET B 127      65.754 -33.460  -3.699  1.00160.34           O  
ATOM   1003  N   PRO B 128      63.756 -32.682  -3.277  1.00 97.97           N  
ATOM   1004  CA  PRO B 128      62.697 -31.742  -2.942  1.00 97.97           C  
ATOM   1005  CD  PRO B 128      63.213 -33.948  -3.738  1.00 97.97           C  
ATOM   1006  CB  PRO B 128      61.387 -32.442  -3.308  1.00 97.97           C  
ATOM   1007  CG  PRO B 128      61.738 -33.935  -3.319  1.00 97.97           C  
ATOM   1008  C   PRO B 128      62.668 -31.259  -1.519  1.00 97.97           C  
ATOM   1009  O   PRO B 128      61.730 -30.547  -1.158  1.00 97.97           O  
ATOM   1010  N   GLU B 129      63.635 -31.647  -0.675  1.00 56.26           N  
ATOM   1011  CA  GLU B 129      63.599 -31.272   0.707  1.00 56.26           C  
ATOM   1012  CB  GLU B 129      64.788 -31.867   1.483  1.00 56.26           C  
ATOM   1013  CG  GLU B 129      64.695 -33.394   1.586  1.00 56.26           C  
ATOM   1014  CD  GLU B 129      65.987 -33.933   2.182  1.00 56.26           C  
ATOM   1015  OE1 GLU B 129      66.983 -33.163   2.225  1.00 56.26           O  
ATOM   1016  OE2 GLU B 129      65.994 -35.123   2.594  1.00 56.26           O1-
ATOM   1017  C   GLU B 129      63.603 -29.775   0.830  1.00 56.26           C  
ATOM   1018  O   GLU B 129      62.968 -29.221   1.726  1.00 56.26           O  
ATOM   1019  N   GLU B 130      64.313 -29.069  -0.068  1.00 75.56           N  
ATOM   1020  CA  GLU B 130      64.362 -27.634  -0.005  1.00 75.56           C  
ATOM   1021  CB  GLU B 130      65.228 -27.023  -1.120  1.00 75.56           C  
ATOM   1022  CG  GLU B 130      65.276 -25.494  -1.097  1.00 75.56           C  
ATOM   1023  CD  GLU B 130      66.055 -25.055   0.134  1.00 75.56           C  
ATOM   1024  OE1 GLU B 130      66.215 -25.890   1.064  1.00 75.56           O  
ATOM   1025  OE2 GLU B 130      66.497 -23.876   0.162  1.00 75.56           O1-
ATOM   1026  C   GLU B 130      62.976 -27.097  -0.175  1.00 75.56           C  
ATOM   1027  O   GLU B 130      62.580 -26.143   0.496  1.00 75.56           O  
ATOM   1028  N   ILE B 131      62.196 -27.708  -1.080  1.00 39.07           N  
ATOM   1029  CA  ILE B 131      60.864 -27.257  -1.355  1.00 39.07           C  
ATOM   1030  CB  ILE B 131      60.217 -28.079  -2.432  1.00 39.07           C  
ATOM   1031  CG1 ILE B 131      61.022 -27.958  -3.738  1.00 39.07           C  
ATOM   1032  CG2 ILE B 131      58.751 -27.638  -2.570  1.00 39.07           C  
ATOM   1033  CD1 ILE B 131      60.634 -28.991  -4.795  1.00 39.07           C  
ATOM   1034  C   ILE B 131      60.053 -27.404  -0.106  1.00 39.07           C  
ATOM   1035  O   ILE B 131      59.341 -26.485   0.297  1.00 39.07           O  
ATOM   1036  N   ASN B 132      60.188 -28.556   0.575  1.00 40.46           N  
ATOM   1037  CA  ASN B 132      59.400 -28.822   1.742  1.00 40.46           C  
ATOM   1038  CB  ASN B 132      59.760 -30.156   2.414  1.00 40.46           C  
ATOM   1039  CG  ASN B 132      59.291 -31.279   1.503  1.00 40.46           C  
ATOM   1040  OD1 ASN B 132      58.136 -31.312   1.082  1.00 40.46           O  
ATOM   1041  ND2 ASN B 132      60.215 -32.224   1.185  1.00 40.46           N  
ATOM   1042  C   ASN B 132      59.657 -27.744   2.743  1.00 40.46           C  
ATOM   1043  O   ASN B 132      58.730 -27.242   3.373  1.00 40.46           O  
ATOM   1044  N   ARG B 133      60.930 -27.347   2.907  1.00140.14           N  
ATOM   1045  CA  ARG B 133      61.264 -26.338   3.868  1.00140.14           C  
ATOM   1046  CB  ARG B 133      62.778 -26.082   3.964  1.00140.14           C  
ATOM   1047  CG  ARG B 133      63.499 -27.141   4.800  1.00140.14           C  
ATOM   1048  CD  ARG B 133      65.024 -27.009   4.833  1.00140.14           C  
ATOM   1049  NE  ARG B 133      65.548 -27.559   3.552  1.00140.14           N  
ATOM   1050  CZ  ARG B 133      66.821 -28.049   3.492  1.00140.14           C  
ATOM   1051  NH1 ARG B 133      67.613 -28.014   4.604  1.00140.14           N1+
ATOM   1052  NH2 ARG B 133      67.301 -28.573   2.326  1.00140.14           N  
ATOM   1053  C   ARG B 133      60.575 -25.055   3.517  1.00140.14           C  
ATOM   1054  O   ARG B 133      60.037 -24.377   4.392  1.00140.14           O  
ATOM   1055  N   VAL B 134      60.561 -24.687   2.225  1.00 53.37           N  
ATOM   1056  CA  VAL B 134      59.987 -23.438   1.812  1.00 53.37           C  
ATOM   1057  CB  VAL B 134      60.173 -23.178   0.347  1.00 53.37           C  
ATOM   1058  CG1 VAL B 134      59.431 -21.882  -0.015  1.00 53.37           C  
ATOM   1059  CG2 VAL B 134      61.680 -23.142   0.043  1.00 53.37           C  
ATOM   1060  C   VAL B 134      58.513 -23.407   2.088  1.00 53.37           C  
ATOM   1061  O   VAL B 134      58.011 -22.452   2.679  1.00 53.37           O  
ATOM   1062  N   LEU B 135      57.774 -24.455   1.679  1.00 95.45           N  
ATOM   1063  CA  LEU B 135      56.351 -24.437   1.863  1.00 95.45           C  
ATOM   1064  CB  LEU B 135      55.613 -25.631   1.234  1.00 95.45           C  
ATOM   1065  CG  LEU B 135      55.577 -25.617  -0.303  1.00 95.45           C  
ATOM   1066  CD1 LEU B 135      56.965 -25.845  -0.913  1.00 95.45           C  
ATOM   1067  CD2 LEU B 135      54.514 -26.589  -0.828  1.00 95.45           C  
ATOM   1068  C   LEU B 135      56.024 -24.439   3.320  1.00 95.45           C  
ATOM   1069  O   LEU B 135      55.185 -23.663   3.773  1.00 95.45           O  
ATOM   1070  N   THR B 136      56.713 -25.292   4.097  1.00 41.18           N  
ATOM   1071  CA  THR B 136      56.425 -25.446   5.492  1.00 41.18           C  
ATOM   1072  CB  THR B 136      57.325 -26.451   6.153  1.00 41.18           C  
ATOM   1073  OG1 THR B 136      57.197 -27.712   5.513  1.00 41.18           O  
ATOM   1074  CG2 THR B 136      56.934 -26.570   7.637  1.00 41.18           C  
ATOM   1075  C   THR B 136      56.618 -24.126   6.174  1.00 41.18           C  
ATOM   1076  O   THR B 136      55.807 -23.722   7.003  1.00 41.18           O  
ATOM   1077  N   ASP B 137      57.700 -23.405   5.834  1.00 49.85           N  
ATOM   1078  CA  ASP B 137      57.966 -22.150   6.474  1.00 49.85           C  
ATOM   1079  CB  ASP B 137      59.308 -21.544   6.030  1.00 49.85           C  
ATOM   1080  CG  ASP B 137      60.406 -22.394   6.657  1.00 49.85           C  
ATOM   1081  OD1 ASP B 137      60.219 -22.784   7.839  1.00 49.85           O  
ATOM   1082  OD2 ASP B 137      61.429 -22.676   5.979  1.00 49.85           O1-
ATOM   1083  C   ASP B 137      56.865 -21.175   6.166  1.00 49.85           C  
ATOM   1084  O   ASP B 137      56.414 -20.443   7.045  1.00 49.85           O  
ATOM   1085  N   HIS B 138      56.384 -21.145   4.909  1.00 84.87           N  
ATOM   1086  CA  HIS B 138      55.371 -20.194   4.526  1.00 84.87           C  
ATOM   1087  ND1 HIS B 138      57.489 -19.772   2.030  1.00 84.87           N  
ATOM   1088  CG  HIS B 138      56.246 -19.284   2.372  1.00 84.87           C  
ATOM   1089  CB  HIS B 138      55.157 -20.098   3.007  1.00 84.87           C  
ATOM   1090  NE2 HIS B 138      57.494 -17.609   1.516  1.00 84.87           N  
ATOM   1091  CD2 HIS B 138      56.267 -17.963   2.050  1.00 84.87           C  
ATOM   1092  CE1 HIS B 138      58.193 -18.729   1.525  1.00 84.87           C  
ATOM   1093  C   HIS B 138      54.064 -20.460   5.210  1.00 84.87           C  
ATOM   1094  O   HIS B 138      53.267 -19.548   5.421  1.00 84.87           O  
ATOM   1095  N   ILE B 139      53.779 -21.736   5.491  1.00174.67           N  
ATOM   1096  CA  ILE B 139      52.600 -22.208   6.159  1.00174.67           C  
ATOM   1097  CB  ILE B 139      52.438 -23.699   6.024  1.00174.67           C  
ATOM   1098  CG1 ILE B 139      52.315 -24.090   4.544  1.00174.67           C  
ATOM   1099  CG2 ILE B 139      51.220 -24.145   6.844  1.00174.67           C  
ATOM   1100  CD1 ILE B 139      52.385 -25.598   4.305  1.00174.67           C  
ATOM   1101  C   ILE B 139      52.599 -21.862   7.631  1.00174.67           C  
ATOM   1102  O   ILE B 139      51.537 -21.820   8.250  1.00174.67           O  
ATOM   1103  N   SER B 140      53.787 -21.693   8.254  1.00129.08           N  
ATOM   1104  CA  SER B 140      53.898 -21.626   9.695  1.00129.08           C  
ATOM   1105  CB  SER B 140      55.250 -22.157  10.205  1.00129.08           C  
ATOM   1106  OG  SER B 140      56.315 -21.407   9.641  1.00129.08           O  
ATOM   1107  C   SER B 140      53.650 -20.290  10.334  1.00129.08           C  
ATOM   1108  O   SER B 140      53.954 -19.230   9.790  1.00129.08           O  
ATOM   1109  N   SER B 141      53.008 -20.351  11.528  1.00 57.46           N  
ATOM   1110  CA  SER B 141      52.723 -19.241  12.396  1.00 57.46           C  
ATOM   1111  CB  SER B 141      51.599 -19.548  13.400  1.00 57.46           C  
ATOM   1112  OG  SER B 141      50.379 -19.785  12.714  1.00 57.46           O  
ATOM   1113  C   SER B 141      53.937 -18.879  13.199  1.00 57.46           C  
ATOM   1114  O   SER B 141      54.234 -17.700  13.388  1.00 57.46           O  
ATOM   1115  N   TYR B 142      54.668 -19.893  13.713  1.00 71.25           N  
ATOM   1116  CA  TYR B 142      55.810 -19.609  14.539  1.00 71.25           C  
ATOM   1117  CB  TYR B 142      55.773 -20.309  15.910  1.00 71.25           C  
ATOM   1118  CG  TYR B 142      54.544 -19.895  16.645  1.00 71.25           C  
ATOM   1119  CD1 TYR B 142      54.512 -18.741  17.396  1.00 71.25           C  
ATOM   1120  CD2 TYR B 142      53.418 -20.681  16.581  1.00 71.25           C  
ATOM   1121  CE1 TYR B 142      53.368 -18.378  18.069  1.00 71.25           C  
ATOM   1122  CE2 TYR B 142      52.273 -20.324  17.250  1.00 71.25           C  
ATOM   1123  CZ  TYR B 142      52.247 -19.171  17.995  1.00 71.25           C  
ATOM   1124  OH  TYR B 142      51.071 -18.806  18.682  1.00 71.25           O  
ATOM   1125  C   TYR B 142      57.013 -20.171  13.848  1.00 71.25           C  
ATOM   1126  O   TYR B 142      57.072 -21.369  13.572  1.00 71.25           O  
ATOM   1127  N   LEU B 143      58.014 -19.319  13.539  1.00112.32           N  
ATOM   1128  CA  LEU B 143      59.190 -19.856  12.914  1.00112.32           C  
ATOM   1129  CB  LEU B 143      59.617 -19.172  11.602  1.00112.32           C  
ATOM   1130  CG  LEU B 143      58.648 -19.384  10.422  1.00112.32           C  
ATOM   1131  CD1 LEU B 143      57.389 -18.513  10.543  1.00112.32           C  
ATOM   1132  CD2 LEU B 143      59.369 -19.225   9.077  1.00112.32           C  
ATOM   1133  C   LEU B 143      60.332 -19.721  13.867  1.00112.32           C  
ATOM   1134  O   LEU B 143      60.837 -18.621  14.094  1.00112.32           O  
ATOM   1135  N   PHE B 144      60.796 -20.855  14.432  1.00 71.51           N  
ATOM   1136  CA  PHE B 144      61.878 -20.779  15.369  1.00 71.51           C  
ATOM   1137  CB  PHE B 144      61.829 -21.882  16.443  1.00 71.51           C  
ATOM   1138  CG  PHE B 144      60.583 -21.701  17.245  1.00 71.51           C  
ATOM   1139  CD1 PHE B 144      60.498 -20.711  18.197  1.00 71.51           C  
ATOM   1140  CD2 PHE B 144      59.501 -22.533  17.060  1.00 71.51           C  
ATOM   1141  CE1 PHE B 144      59.351 -20.544  18.939  1.00 71.51           C  
ATOM   1142  CE2 PHE B 144      58.352 -22.372  17.799  1.00 71.51           C  
ATOM   1143  CZ  PHE B 144      58.275 -21.376  18.741  1.00 71.51           C  
ATOM   1144  C   PHE B 144      63.155 -20.952  14.607  1.00 71.51           C  
ATOM   1145  O   PHE B 144      63.613 -22.074  14.388  1.00 71.51           O  
ATOM   1146  N   ALA B 145      63.767 -19.821  14.194  1.00 50.50           N  
ATOM   1147  CA  ALA B 145      64.994 -19.837  13.443  1.00 50.50           C  
ATOM   1148  CB  ALA B 145      65.204 -18.571  12.594  1.00 50.50           C  
ATOM   1149  C   ALA B 145      66.145 -19.942  14.397  1.00 50.50           C  
ATOM   1150  O   ALA B 145      66.147 -19.332  15.465  1.00 50.50           O  
ATOM   1151  N   PRO B 146      67.112 -20.741  14.031  1.00 89.51           N  
ATOM   1152  CA  PRO B 146      68.293 -20.949  14.826  1.00 89.51           C  
ATOM   1153  CD  PRO B 146      66.897 -21.811  13.072  1.00 89.51           C  
ATOM   1154  CB  PRO B 146      68.932 -22.238  14.302  1.00 89.51           C  
ATOM   1155  CG  PRO B 146      68.277 -22.467  12.929  1.00 89.51           C  
ATOM   1156  C   PRO B 146      69.256 -19.802  14.880  1.00 89.51           C  
ATOM   1157  O   PRO B 146      69.895 -19.625  15.917  1.00 89.51           O  
ATOM   1158  N   THR B 147      69.388 -19.019  13.791  1.00 51.17           N  
ATOM   1159  CA  THR B 147      70.381 -17.983  13.783  1.00 51.17           C  
ATOM   1160  CB  THR B 147      71.625 -18.379  13.050  1.00 51.17           C  
ATOM   1161  OG1 THR B 147      71.308 -18.676  11.701  1.00 51.17           O  
ATOM   1162  CG2 THR B 147      72.228 -19.623  13.730  1.00 51.17           C  
ATOM   1163  C   THR B 147      69.807 -16.779  13.112  1.00 51.17           C  
ATOM   1164  O   THR B 147      68.712 -16.821  12.554  1.00 51.17           O  
ATOM   1165  N   GLU B 148      70.547 -15.656  13.180  1.00127.67           N  
ATOM   1166  CA  GLU B 148      70.100 -14.414  12.627  1.00127.67           C  
ATOM   1167  CB  GLU B 148      71.081 -13.261  12.906  1.00127.67           C  
ATOM   1168  CG  GLU B 148      70.415 -11.892  13.080  1.00127.67           C  
ATOM   1169  CD  GLU B 148      69.172 -11.811  12.207  1.00127.67           C  
ATOM   1170  OE1 GLU B 148      69.308 -11.624  10.969  1.00127.67           O  
ATOM   1171  OE2 GLU B 148      68.059 -11.934  12.785  1.00127.67           O1-
ATOM   1172  C   GLU B 148      70.033 -14.587  11.144  1.00127.67           C  
ATOM   1173  O   GLU B 148      69.102 -14.120  10.491  1.00127.67           O  
ATOM   1174  N   ILE B 149      71.021 -15.306  10.578  1.00101.35           N  
ATOM   1175  CA  ILE B 149      71.084 -15.473   9.159  1.00101.35           C  
ATOM   1176  CB  ILE B 149      72.252 -16.293   8.702  1.00101.35           C  
ATOM   1177  CG1 ILE B 149      72.335 -16.232   7.181  1.00101.35           C  
ATOM   1178  CG2 ILE B 149      72.134 -17.726   9.233  1.00101.35           C  
ATOM   1179  CD1 ILE B 149      73.604 -16.878   6.640  1.00101.35           C  
ATOM   1180  C   ILE B 149      69.838 -16.157   8.705  1.00101.35           C  
ATOM   1181  O   ILE B 149      69.271 -15.804   7.672  1.00101.35           O  
ATOM   1182  N   ALA B 150      69.374 -17.158   9.474  1.00 28.80           N  
ATOM   1183  CA  ALA B 150      68.197 -17.893   9.113  1.00 28.80           C  
ATOM   1184  CB  ALA B 150      67.854 -19.002  10.124  1.00 28.80           C  
ATOM   1185  C   ALA B 150      67.039 -16.948   9.071  1.00 28.80           C  
ATOM   1186  O   ALA B 150      66.191 -17.022   8.183  1.00 28.80           O  
ATOM   1187  N   LYS B 151      66.988 -16.023  10.042  1.00150.88           N  
ATOM   1188  CA  LYS B 151      65.922 -15.073  10.141  1.00150.88           C  
ATOM   1189  CB  LYS B 151      66.068 -14.222  11.416  1.00150.88           C  
ATOM   1190  CG  LYS B 151      64.885 -13.310  11.741  1.00150.88           C  
ATOM   1191  CD  LYS B 151      64.759 -12.102  10.819  1.00150.88           C  
ATOM   1192  CE  LYS B 151      65.615 -10.915  11.268  1.00150.88           C  
ATOM   1193  NZ  LYS B 151      65.088 -10.349  12.531  1.00150.88           N1+
ATOM   1194  C   LYS B 151      65.943 -14.213   8.916  1.00150.88           C  
ATOM   1195  O   LYS B 151      64.896 -13.878   8.365  1.00150.88           O  
ATOM   1196  N   ASN B 152      67.146 -13.861   8.434  1.00 75.76           N  
ATOM   1197  CA  ASN B 152      67.273 -13.006   7.291  1.00 75.76           C  
ATOM   1198  CB  ASN B 152      68.743 -12.721   6.946  1.00 75.76           C  
ATOM   1199  CG  ASN B 152      68.766 -11.498   6.049  1.00 75.76           C  
ATOM   1200  OD1 ASN B 152      67.739 -10.856   5.836  1.00 75.76           O  
ATOM   1201  ND2 ASN B 152      69.967 -11.165   5.506  1.00 75.76           N  
ATOM   1202  C   ASN B 152      66.653 -13.687   6.110  1.00 75.76           C  
ATOM   1203  O   ASN B 152      65.974 -13.046   5.309  1.00 75.76           O  
ATOM   1204  N   ASN B 153      66.873 -15.011   5.965  1.00 52.53           N  
ATOM   1205  CA  ASN B 153      66.336 -15.725   4.840  1.00 52.53           C  
ATOM   1206  CB  ASN B 153      66.778 -17.197   4.767  1.00 52.53           C  
ATOM   1207  CG  ASN B 153      68.216 -17.232   4.275  1.00 52.53           C  
ATOM   1208  OD1 ASN B 153      69.130 -16.749   4.941  1.00 52.53           O  
ATOM   1209  ND2 ASN B 153      68.423 -17.823   3.067  1.00 52.53           N  
ATOM   1210  C   ASN B 153      64.843 -15.707   4.901  1.00 52.53           C  
ATOM   1211  O   ASN B 153      64.170 -15.475   3.900  1.00 52.53           O  
ATOM   1212  N   LEU B 154      64.277 -15.928   6.095  1.00 54.20           N  
ATOM   1213  CA  LEU B 154      62.854 -15.972   6.232  1.00 54.20           C  
ATOM   1214  CB  LEU B 154      62.424 -16.298   7.672  1.00 54.20           C  
ATOM   1215  CG  LEU B 154      62.846 -17.716   8.104  1.00 54.20           C  
ATOM   1216  CD1 LEU B 154      62.408 -18.023   9.544  1.00 54.20           C  
ATOM   1217  CD2 LEU B 154      62.351 -18.771   7.100  1.00 54.20           C  
ATOM   1218  C   LEU B 154      62.321 -14.628   5.852  1.00 54.20           C  
ATOM   1219  O   LEU B 154      61.233 -14.519   5.291  1.00 54.20           O  
ATOM   1220  N   LEU B 155      63.069 -13.562   6.189  1.00122.01           N  
ATOM   1221  CA  LEU B 155      62.681 -12.210   5.893  1.00122.01           C  
ATOM   1222  CB  LEU B 155      63.454 -11.177   6.721  1.00122.01           C  
ATOM   1223  CG  LEU B 155      62.829 -11.038   8.124  1.00122.01           C  
ATOM   1224  CD1 LEU B 155      62.633 -12.401   8.799  1.00122.01           C  
ATOM   1225  CD2 LEU B 155      63.627 -10.060   8.996  1.00122.01           C  
ATOM   1226  C   LEU B 155      62.715 -11.869   4.427  1.00122.01           C  
ATOM   1227  O   LEU B 155      61.841 -11.148   3.951  1.00122.01           O  
ATOM   1228  N   ARG B 156      63.702 -12.370   3.658  1.00 99.30           N  
ATOM   1229  CA  ARG B 156      63.758 -12.051   2.254  1.00 99.30           C  
ATOM   1230  CB  ARG B 156      64.997 -12.638   1.543  1.00 99.30           C  
ATOM   1231  CG  ARG B 156      65.155 -14.146   1.724  1.00 99.30           C  
ATOM   1232  CD  ARG B 156      66.390 -14.742   1.051  1.00 99.30           C  
ATOM   1233  NE  ARG B 156      66.010 -15.095  -0.342  1.00 99.30           N  
ATOM   1234  CZ  ARG B 156      65.527 -16.344  -0.606  1.00 99.30           C  
ATOM   1235  NH1 ARG B 156      65.408 -17.258   0.400  1.00 99.30           N1+
ATOM   1236  NH2 ARG B 156      65.165 -16.681  -1.877  1.00 99.30           N  
ATOM   1237  C   ARG B 156      62.514 -12.588   1.618  1.00 99.30           C  
ATOM   1238  O   ARG B 156      62.029 -12.061   0.618  1.00 99.30           O  
ATOM   1239  N   GLU B 157      61.992 -13.676   2.206  1.00103.89           N  
ATOM   1240  CA  GLU B 157      60.818 -14.404   1.817  1.00103.89           C  
ATOM   1241  CB  GLU B 157      60.700 -15.767   2.522  1.00103.89           C  
ATOM   1242  CG  GLU B 157      61.823 -16.725   2.110  1.00103.89           C  
ATOM   1243  CD  GLU B 157      61.531 -18.106   2.679  1.00103.89           C  
ATOM   1244  OE1 GLU B 157      61.720 -18.302   3.910  1.00103.89           O  
ATOM   1245  OE2 GLU B 157      61.113 -18.988   1.884  1.00103.89           O1-
ATOM   1246  C   GLU B 157      59.567 -13.612   2.066  1.00103.89           C  
ATOM   1247  O   GLU B 157      58.491 -14.035   1.649  1.00103.89           O  
ATOM   1248  N   GLY B 158      59.628 -12.517   2.848  1.00 29.52           N  
ATOM   1249  CA  GLY B 158      58.440 -11.723   3.025  1.00 29.52           C  
ATOM   1250  C   GLY B 158      57.669 -12.257   4.186  1.00 29.52           C  
ATOM   1251  O   GLY B 158      56.508 -11.907   4.390  1.00 29.52           O  
ATOM   1252  N   ILE B 159      58.304 -13.128   4.988  1.00 64.47           N  
ATOM   1253  CA  ILE B 159      57.614 -13.666   6.122  1.00 64.47           C  
ATOM   1254  CB  ILE B 159      58.192 -14.967   6.595  1.00 64.47           C  
ATOM   1255  CG1 ILE B 159      58.047 -16.027   5.486  1.00 64.47           C  
ATOM   1256  CG2 ILE B 159      57.497 -15.359   7.908  1.00 64.47           C  
ATOM   1257  CD1 ILE B 159      58.841 -17.306   5.739  1.00 64.47           C  
ATOM   1258  C   ILE B 159      57.666 -12.649   7.223  1.00 64.47           C  
ATOM   1259  O   ILE B 159      58.719 -12.089   7.527  1.00 64.47           O  
ATOM   1260  N   GLU B 160      56.501 -12.389   7.852  1.00103.24           N  
ATOM   1261  CA  GLU B 160      56.360 -11.383   8.869  1.00103.24           C  
ATOM   1262  CB  GLU B 160      54.953 -11.336   9.488  1.00103.24           C  
ATOM   1263  CG  GLU B 160      54.875 -10.512  10.776  1.00103.24           C  
ATOM   1264  CD  GLU B 160      55.159  -9.057  10.445  1.00103.24           C  
ATOM   1265  OE1 GLU B 160      55.127  -8.702   9.236  1.00103.24           O  
ATOM   1266  OE2 GLU B 160      55.419  -8.282  11.403  1.00103.24           O1-
ATOM   1267  C   GLU B 160      57.339 -11.614   9.978  1.00103.24           C  
ATOM   1268  O   GLU B 160      57.482 -12.718  10.496  1.00103.24           O  
ATOM   1269  N   GLU B 161      57.986 -10.510  10.400  1.00 87.82           N  
ATOM   1270  CA  GLU B 161      59.038 -10.449  11.379  1.00 87.82           C  
ATOM   1271  CB  GLU B 161      59.488  -8.996  11.626  1.00 87.82           C  
ATOM   1272  CG  GLU B 161      60.631  -8.835  12.629  1.00 87.82           C  
ATOM   1273  CD  GLU B 161      61.937  -8.772  11.856  1.00 87.82           C  
ATOM   1274  OE1 GLU B 161      62.310  -7.652  11.414  1.00 87.82           O  
ATOM   1275  OE2 GLU B 161      62.575  -9.842  11.689  1.00 87.82           O1-
ATOM   1276  C   GLU B 161      58.565 -10.969  12.706  1.00 87.82           C  
ATOM   1277  O   GLU B 161      59.322 -11.625  13.420  1.00 87.82           O  
ATOM   1278  N   ASN B 162      57.306 -10.684  13.085  1.00 72.12           N  
ATOM   1279  CA  ASN B 162      56.815 -11.071  14.382  1.00 72.12           C  
ATOM   1280  CB  ASN B 162      55.452 -10.444  14.762  1.00 72.12           C  
ATOM   1281  CG  ASN B 162      54.333 -10.848  13.808  1.00 72.12           C  
ATOM   1282  OD1 ASN B 162      54.385 -11.882  13.146  1.00 72.12           O  
ATOM   1283  ND2 ASN B 162      53.277  -9.995  13.732  1.00 72.12           N  
ATOM   1284  C   ASN B 162      56.759 -12.565  14.518  1.00 72.12           C  
ATOM   1285  O   ASN B 162      56.833 -13.088  15.629  1.00 72.12           O  
ATOM   1286  N   LYS B 163      56.579 -13.281  13.395  1.00 71.63           N  
ATOM   1287  CA  LYS B 163      56.498 -14.715  13.329  1.00 71.63           C  
ATOM   1288  CB  LYS B 163      56.098 -15.210  11.929  1.00 71.63           C  
ATOM   1289  CG  LYS B 163      54.710 -14.738  11.490  1.00 71.63           C  
ATOM   1290  CD  LYS B 163      54.468 -14.889   9.986  1.00 71.63           C  
ATOM   1291  CE  LYS B 163      53.077 -14.441   9.530  1.00 71.63           C  
ATOM   1292  NZ  LYS B 163      53.028 -14.380   8.052  1.00 71.63           N1+
ATOM   1293  C   LYS B 163      57.831 -15.347  13.651  1.00 71.63           C  
ATOM   1294  O   LYS B 163      57.875 -16.496  14.089  1.00 71.63           O  
ATOM   1295  N   ILE B 164      58.949 -14.631  13.400  1.00135.34           N  
ATOM   1296  CA  ILE B 164      60.275 -15.192  13.511  1.00135.34           C  
ATOM   1297  CB  ILE B 164      61.282 -14.471  12.657  1.00135.34           C  
ATOM   1298  CG1 ILE B 164      60.845 -14.402  11.186  1.00135.34           C  
ATOM   1299  CG2 ILE B 164      62.629 -15.186  12.837  1.00135.34           C  
ATOM   1300  CD1 ILE B 164      60.778 -15.757  10.495  1.00135.34           C  
ATOM   1301  C   ILE B 164      60.825 -15.086  14.908  1.00135.34           C  
ATOM   1302  O   ILE B 164      60.790 -14.018  15.517  1.00135.34           O  
ATOM   1303  N   PHE B 165      61.366 -16.205  15.450  1.00 71.06           N  
ATOM   1304  CA  PHE B 165      61.984 -16.177  16.752  1.00 71.06           C  
ATOM   1305  CB  PHE B 165      61.227 -16.997  17.813  1.00 71.06           C  
ATOM   1306  CG  PHE B 165      59.888 -16.388  18.036  1.00 71.06           C  
ATOM   1307  CD1 PHE B 165      58.851 -16.642  17.169  1.00 71.06           C  
ATOM   1308  CD2 PHE B 165      59.665 -15.575  19.123  1.00 71.06           C  
ATOM   1309  CE1 PHE B 165      57.612 -16.085  17.374  1.00 71.06           C  
ATOM   1310  CE2 PHE B 165      58.428 -15.015  19.334  1.00 71.06           C  
ATOM   1311  CZ  PHE B 165      57.399 -15.270  18.460  1.00 71.06           C  
ATOM   1312  C   PHE B 165      63.335 -16.837  16.650  1.00 71.06           C  
ATOM   1313  O   PHE B 165      63.416 -18.032  16.368  1.00 71.06           O  
ATOM   1314  N   VAL B 166      64.430 -16.090  16.930  1.00 72.13           N  
ATOM   1315  CA  VAL B 166      65.756 -16.655  16.849  1.00 72.13           C  
ATOM   1316  CB  VAL B 166      66.800 -15.638  16.477  1.00 72.13           C  
ATOM   1317  CG1 VAL B 166      68.179 -16.318  16.484  1.00 72.13           C  
ATOM   1318  CG2 VAL B 166      66.419 -15.009  15.124  1.00 72.13           C  
ATOM   1319  C   VAL B 166      66.100 -17.205  18.209  1.00 72.13           C  
ATOM   1320  O   VAL B 166      66.515 -16.481  19.112  1.00 72.13           O  
ATOM   1321  N   VAL B 167      65.804 -18.507  18.386  1.00122.62           N  
ATOM   1322  CA  VAL B 167      65.974 -19.349  19.542  1.00122.62           C  
ATOM   1323  CB  VAL B 167      64.840 -20.314  19.684  1.00122.62           C  
ATOM   1324  CG1 VAL B 167      63.555 -19.497  19.909  1.00122.62           C  
ATOM   1325  CG2 VAL B 167      64.790 -21.207  18.432  1.00122.62           C  
ATOM   1326  C   VAL B 167      67.261 -20.118  19.640  1.00122.62           C  
ATOM   1327  O   VAL B 167      67.548 -20.670  20.702  1.00122.62           O  
ATOM   1328  N   GLY B 168      68.009 -20.298  18.533  1.00 37.81           N  
ATOM   1329  CA  GLY B 168      69.183 -21.130  18.583  1.00 37.81           C  
ATOM   1330  C   GLY B 168      68.741 -22.500  18.158  1.00 37.81           C  
ATOM   1331  O   GLY B 168      67.554 -22.724  17.925  1.00 37.81           O  
ATOM   1332  N   ASN B 169      69.683 -23.460  18.033  1.00 72.13           N  
ATOM   1333  CA  ASN B 169      69.306 -24.770  17.576  1.00 72.13           C  
ATOM   1334  CB  ASN B 169      70.313 -25.396  16.587  1.00 72.13           C  
ATOM   1335  CG  ASN B 169      69.631 -26.517  15.803  1.00 72.13           C  
ATOM   1336  OD1 ASN B 169      69.098 -27.469  16.373  1.00 72.13           O  
ATOM   1337  ND2 ASN B 169      69.642 -26.398  14.448  1.00 72.13           N  
ATOM   1338  C   ASN B 169      69.158 -25.696  18.750  1.00 72.13           C  
ATOM   1339  O   ASN B 169      69.908 -25.633  19.723  1.00 72.13           O  
ATOM   1340  N   THR B 170      68.151 -26.583  18.659  1.00 72.62           N  
ATOM   1341  CA  THR B 170      67.793 -27.572  19.641  1.00 72.62           C  
ATOM   1342  CB  THR B 170      66.454 -28.202  19.396  1.00 72.62           C  
ATOM   1343  OG1 THR B 170      66.458 -28.912  18.167  1.00 72.62           O  
ATOM   1344  CG2 THR B 170      65.388 -27.095  19.375  1.00 72.62           C  
ATOM   1345  C   THR B 170      68.803 -28.676  19.653  1.00 72.62           C  
ATOM   1346  O   THR B 170      68.824 -29.494  20.572  1.00 72.62           O  
ATOM   1347  N   ILE B 171      69.611 -28.777  18.587  1.00 79.49           N  
ATOM   1348  CA  ILE B 171      70.576 -29.833  18.508  1.00 79.49           C  
ATOM   1349  CB  ILE B 171      71.329 -29.871  17.215  1.00 79.49           C  
ATOM   1350  CG1 ILE B 171      72.044 -31.226  17.105  1.00 79.49           C  
ATOM   1351  CG2 ILE B 171      72.253 -28.645  17.139  1.00 79.49           C  
ATOM   1352  CD1 ILE B 171      72.474 -31.577  15.687  1.00 79.49           C  
ATOM   1353  C   ILE B 171      71.542 -29.719  19.651  1.00 79.49           C  
ATOM   1354  O   ILE B 171      72.069 -30.727  20.118  1.00 79.49           O  
ATOM   1355  N   VAL B 172      71.864 -28.488  20.094  1.00 45.22           N  
ATOM   1356  CA  VAL B 172      72.766 -28.359  21.207  1.00 45.22           C  
ATOM   1357  CB  VAL B 172      73.062 -26.931  21.564  1.00 45.22           C  
ATOM   1358  CG1 VAL B 172      73.941 -26.916  22.826  1.00 45.22           C  
ATOM   1359  CG2 VAL B 172      73.702 -26.240  20.349  1.00 45.22           C  
ATOM   1360  C   VAL B 172      72.154 -28.986  22.420  1.00 45.22           C  
ATOM   1361  O   VAL B 172      72.771 -29.820  23.082  1.00 45.22           O  
ATOM   1362  N   ASP B 173      70.891 -28.630  22.720  1.00 58.79           N  
ATOM   1363  CA  ASP B 173      70.242 -29.131  23.899  1.00 58.79           C  
ATOM   1364  CB  ASP B 173      68.760 -28.724  23.984  1.00 58.79           C  
ATOM   1365  CG  ASP B 173      68.630 -27.210  24.009  1.00 58.79           C  
ATOM   1366  OD1 ASP B 173      69.438 -26.529  23.322  1.00 58.79           O  
ATOM   1367  OD2 ASP B 173      67.718 -26.712  24.723  1.00 58.79           O1-
ATOM   1368  C   ASP B 173      70.225 -30.619  23.788  1.00 58.79           C  
ATOM   1369  O   ASP B 173      70.583 -31.333  24.725  1.00 58.79           O  
ATOM   1370  N   ALA B 174      69.840 -31.114  22.600  1.00 42.77           N  
ATOM   1371  CA  ALA B 174      69.651 -32.516  22.379  1.00 42.77           C  
ATOM   1372  CB  ALA B 174      69.154 -32.820  20.956  1.00 42.77           C  
ATOM   1373  C   ALA B 174      70.930 -33.267  22.569  1.00 42.77           C  
ATOM   1374  O   ALA B 174      70.943 -34.316  23.208  1.00 42.77           O  
ATOM   1375  N   THR B 175      72.044 -32.749  22.025  1.00 52.19           N  
ATOM   1376  CA  THR B 175      73.278 -33.469  22.106  1.00 52.19           C  
ATOM   1377  CB  THR B 175      74.387 -32.808  21.346  1.00 52.19           C  
ATOM   1378  OG1 THR B 175      74.031 -32.681  19.978  1.00 52.19           O  
ATOM   1379  CG2 THR B 175      75.651 -33.672  21.485  1.00 52.19           C  
ATOM   1380  C   THR B 175      73.712 -33.578  23.532  1.00 52.19           C  
ATOM   1381  O   THR B 175      74.136 -34.643  23.974  1.00 52.19           O  
ATOM   1382  N   LEU B 176      73.622 -32.477  24.295  1.00101.86           N  
ATOM   1383  CA  LEU B 176      74.056 -32.509  25.659  1.00101.86           C  
ATOM   1384  CB  LEU B 176      74.036 -31.121  26.324  1.00101.86           C  
ATOM   1385  CG  LEU B 176      75.188 -30.207  25.855  1.00101.86           C  
ATOM   1386  CD1 LEU B 176      75.203 -30.035  24.329  1.00101.86           C  
ATOM   1387  CD2 LEU B 176      75.158 -28.857  26.586  1.00101.86           C  
ATOM   1388  C   LEU B 176      73.217 -33.458  26.467  1.00101.86           C  
ATOM   1389  O   LEU B 176      73.748 -34.293  27.197  1.00101.86           O  
ATOM   1390  N   GLN B 177      71.880 -33.373  26.332  1.00 51.68           N  
ATOM   1391  CA  GLN B 177      70.975 -34.174  27.112  1.00 51.68           C  
ATOM   1392  CB  GLN B 177      69.514 -33.757  26.874  1.00 51.68           C  
ATOM   1393  CG  GLN B 177      69.257 -32.307  27.292  1.00 51.68           C  
ATOM   1394  CD  GLN B 177      67.824 -31.933  26.947  1.00 51.68           C  
ATOM   1395  OE1 GLN B 177      67.076 -32.725  26.373  1.00 51.68           O  
ATOM   1396  NE2 GLN B 177      67.432 -30.683  27.307  1.00 51.68           N  
ATOM   1397  C   GLN B 177      71.133 -35.626  26.770  1.00 51.68           C  
ATOM   1398  O   GLN B 177      71.212 -36.474  27.658  1.00 51.68           O  
ATOM   1399  N   ASN B 178      71.218 -35.956  25.468  1.00 60.68           N  
ATOM   1400  CA  ASN B 178      71.322 -37.326  25.053  1.00 60.68           C  
ATOM   1401  CB  ASN B 178      71.272 -37.521  23.530  1.00 60.68           C  
ATOM   1402  CG  ASN B 178      69.833 -37.282  23.095  1.00 60.68           C  
ATOM   1403  OD1 ASN B 178      68.951 -37.058  23.923  1.00 60.68           O  
ATOM   1404  ND2 ASN B 178      69.578 -37.344  21.761  1.00 60.68           N  
ATOM   1405  C   ASN B 178      72.616 -37.885  25.548  1.00 60.68           C  
ATOM   1406  O   ASN B 178      72.703 -39.073  25.850  1.00 60.68           O  
ATOM   1407  N   LEU B 179      73.668 -37.048  25.617  1.00 54.25           N  
ATOM   1408  CA  LEU B 179      74.933 -37.518  26.096  1.00 54.25           C  
ATOM   1409  CB  LEU B 179      76.019 -36.426  26.093  1.00 54.25           C  
ATOM   1410  CG  LEU B 179      77.362 -36.891  26.686  1.00 54.25           C  
ATOM   1411  CD1 LEU B 179      77.972 -38.047  25.876  1.00 54.25           C  
ATOM   1412  CD2 LEU B 179      78.330 -35.708  26.859  1.00 54.25           C  
ATOM   1413  C   LEU B 179      74.771 -37.972  27.511  1.00 54.25           C  
ATOM   1414  O   LEU B 179      75.235 -39.050  27.881  1.00 54.25           O  
ATOM   1415  N   LYS B 180      74.076 -37.175  28.342  1.00 74.28           N  
ATOM   1416  CA  LYS B 180      73.944 -37.541  29.723  1.00 74.28           C  
ATOM   1417  CB  LYS B 180      73.212 -36.496  30.577  1.00 74.28           C  
ATOM   1418  CG  LYS B 180      73.529 -36.653  32.066  1.00 74.28           C  
ATOM   1419  CD  LYS B 180      73.147 -35.443  32.919  1.00 74.28           C  
ATOM   1420  CE  LYS B 180      73.841 -35.417  34.282  1.00 74.28           C  
ATOM   1421  NZ  LYS B 180      73.593 -36.682  35.009  1.00 74.28           N1+
ATOM   1422  C   LYS B 180      73.192 -38.834  29.798  1.00 74.28           C  
ATOM   1423  O   LYS B 180      73.505 -39.696  30.618  1.00 74.28           O  
ATOM   1424  N   ILE B 181      72.179 -39.006  28.929  1.00 43.49           N  
ATOM   1425  CA  ILE B 181      71.376 -40.197  28.915  1.00 43.49           C  
ATOM   1426  CB  ILE B 181      70.276 -40.148  27.890  1.00 43.49           C  
ATOM   1427  CG1 ILE B 181      69.280 -39.024  28.219  1.00 43.49           C  
ATOM   1428  CG2 ILE B 181      69.624 -41.539  27.807  1.00 43.49           C  
ATOM   1429  CD1 ILE B 181      68.274 -38.758  27.100  1.00 43.49           C  
ATOM   1430  C   ILE B 181      72.249 -41.371  28.575  1.00 43.49           C  
ATOM   1431  O   ILE B 181      72.123 -42.438  29.174  1.00 43.49           O  
ATOM   1432  N   ALA B 182      73.159 -41.201  27.596  1.00 45.69           N  
ATOM   1433  CA  ALA B 182      74.020 -42.257  27.138  1.00 45.69           C  
ATOM   1434  CB  ALA B 182      74.900 -41.830  25.950  1.00 45.69           C  
ATOM   1435  C   ALA B 182      74.933 -42.700  28.241  1.00 45.69           C  
ATOM   1436  O   ALA B 182      75.281 -43.876  28.335  1.00 45.69           O  
ATOM   1437  N   GLU B 183      75.381 -41.757  29.088  1.00 52.26           N  
ATOM   1438  CA  GLU B 183      76.280 -42.089  30.156  1.00 52.26           C  
ATOM   1439  CB  GLU B 183      76.744 -40.839  30.925  1.00 52.26           C  
ATOM   1440  CG  GLU B 183      77.683 -39.950  30.101  1.00 52.26           C  
ATOM   1441  CD  GLU B 183      77.790 -38.594  30.783  1.00 52.26           C  
ATOM   1442  OE1 GLU B 183      76.893 -38.276  31.609  1.00 52.26           O  
ATOM   1443  OE2 GLU B 183      78.764 -37.854  30.484  1.00 52.26           O1-
ATOM   1444  C   GLU B 183      75.597 -43.024  31.109  1.00 52.26           C  
ATOM   1445  O   GLU B 183      76.203 -43.954  31.638  1.00 52.26           O  
ATOM   1446  N   LYS B 184      74.295 -42.793  31.328  1.00 78.55           N  
ATOM   1447  CA  LYS B 184      73.455 -43.490  32.257  1.00 78.55           C  
ATOM   1448  CB  LYS B 184      72.056 -42.857  32.327  1.00 78.55           C  
ATOM   1449  CG  LYS B 184      72.076 -41.364  32.665  1.00 78.55           C  
ATOM   1450  CD  LYS B 184      70.753 -40.660  32.354  1.00 78.55           C  
ATOM   1451  CE  LYS B 184      70.817 -39.137  32.477  1.00 78.55           C  
ATOM   1452  NZ  LYS B 184      69.599 -38.533  31.892  1.00 78.55           N1+
ATOM   1453  C   LYS B 184      73.257 -44.927  31.875  1.00 78.55           C  
ATOM   1454  O   LYS B 184      72.988 -45.742  32.754  1.00 78.55           O  
ATOM   1455  N   ASN B 185      73.332 -45.307  30.580  1.00150.16           N  
ATOM   1456  CA  ASN B 185      72.942 -46.667  30.340  1.00150.16           C  
ATOM   1457  CB  ASN B 185      71.998 -46.879  29.144  1.00150.16           C  
ATOM   1458  CG  ASN B 185      72.718 -46.629  27.844  1.00150.16           C  
ATOM   1459  OD1 ASN B 185      73.024 -47.578  27.128  1.00150.16           O  
ATOM   1460  ND2 ASN B 185      72.975 -45.334  27.513  1.00150.16           N  
ATOM   1461  C   ASN B 185      74.099 -47.619  30.278  1.00150.16           C  
ATOM   1462  O   ASN B 185      75.040 -47.492  29.492  1.00150.16           O  
ATOM   1463  N   GLU B 186      73.987 -48.646  31.137  1.00124.80           N  
ATOM   1464  CA  GLU B 186      74.948 -49.680  31.377  1.00124.80           C  
ATOM   1465  CB  GLU B 186      74.490 -50.651  32.477  1.00124.80           C  
ATOM   1466  CG  GLU B 186      75.520 -51.732  32.802  1.00124.80           C  
ATOM   1467  CD  GLU B 186      76.563 -51.116  33.720  1.00124.80           C  
ATOM   1468  OE1 GLU B 186      76.202 -50.773  34.878  1.00124.80           O  
ATOM   1469  OE2 GLU B 186      77.733 -50.979  33.275  1.00124.80           O1-
ATOM   1470  C   GLU B 186      75.142 -50.498  30.146  1.00124.80           C  
ATOM   1471  O   GLU B 186      76.242 -50.983  29.893  1.00124.80           O  
ATOM   1472  N   ASN B 187      74.074 -50.713  29.356  1.00100.74           N  
ATOM   1473  CA  ASN B 187      74.266 -51.561  28.222  1.00100.74           C  
ATOM   1474  CB  ASN B 187      72.965 -51.938  27.471  1.00100.74           C  
ATOM   1475  CG  ASN B 187      72.242 -50.720  26.915  1.00100.74           C  
ATOM   1476  OD1 ASN B 187      71.902 -49.794  27.649  1.00100.74           O  
ATOM   1477  ND2 ASN B 187      71.977 -50.733  25.580  1.00100.74           N  
ATOM   1478  C   ASN B 187      75.262 -50.945  27.283  1.00100.74           C  
ATOM   1479  O   ASN B 187      76.122 -51.651  26.762  1.00100.74           O  
ATOM   1480  N   VAL B 188      75.159 -49.627  27.010  1.00 82.29           N  
ATOM   1481  CA  VAL B 188      76.094 -48.964  26.139  1.00 82.29           C  
ATOM   1482  CB  VAL B 188      75.630 -47.654  25.564  1.00 82.29           C  
ATOM   1483  CG1 VAL B 188      74.346 -47.903  24.756  1.00 82.29           C  
ATOM   1484  CG2 VAL B 188      75.539 -46.595  26.676  1.00 82.29           C  
ATOM   1485  C   VAL B 188      77.398 -48.691  26.818  1.00 82.29           C  
ATOM   1486  O   VAL B 188      78.436 -48.615  26.163  1.00 82.29           O  
ATOM   1487  N   ARG B 189      77.366 -48.459  28.143  1.00137.86           N  
ATOM   1488  CA  ARG B 189      78.555 -48.146  28.880  1.00137.86           C  
ATOM   1489  CB  ARG B 189      78.267 -47.798  30.352  1.00137.86           C  
ATOM   1490  CG  ARG B 189      79.483 -47.249  31.105  1.00137.86           C  
ATOM   1491  CD  ARG B 189      79.116 -46.367  32.303  1.00137.86           C  
ATOM   1492  NE  ARG B 189      78.329 -47.188  33.265  1.00137.86           N  
ATOM   1493  CZ  ARG B 189      78.971 -47.877  34.254  1.00137.86           C  
ATOM   1494  NH1 ARG B 189      80.331 -47.829  34.348  1.00137.86           N1+
ATOM   1495  NH2 ARG B 189      78.252 -48.604  35.157  1.00137.86           N  
ATOM   1496  C   ARG B 189      79.449 -49.332  28.810  1.00137.86           C  
ATOM   1497  O   ARG B 189      80.669 -49.203  28.723  1.00137.86           O  
ATOM   1498  N   ALA B 190      78.842 -50.529  28.843  1.00 28.43           N  
ATOM   1499  CA  ALA B 190      79.590 -51.744  28.773  1.00 28.43           C  
ATOM   1500  CB  ALA B 190      78.696 -52.990  28.835  1.00 28.43           C  
ATOM   1501  C   ALA B 190      80.295 -51.763  27.454  1.00 28.43           C  
ATOM   1502  O   ALA B 190      81.469 -52.112  27.369  1.00 28.43           O  
ATOM   1503  N   PHE B 191      79.587 -51.361  26.388  1.00 57.98           N  
ATOM   1504  CA  PHE B 191      80.100 -51.327  25.049  1.00 57.98           C  
ATOM   1505  CB  PHE B 191      78.995 -50.865  24.075  1.00 57.98           C  
ATOM   1506  CG  PHE B 191      79.529 -50.771  22.690  1.00 57.98           C  
ATOM   1507  CD1 PHE B 191      79.625 -51.883  21.885  1.00 57.98           C  
ATOM   1508  CD2 PHE B 191      79.922 -49.552  22.192  1.00 57.98           C  
ATOM   1509  CE1 PHE B 191      80.117 -51.776  20.604  1.00 57.98           C  
ATOM   1510  CE2 PHE B 191      80.414 -49.440  20.914  1.00 57.98           C  
ATOM   1511  CZ  PHE B 191      80.515 -50.554  20.117  1.00 57.98           C  
ATOM   1512  C   PHE B 191      81.237 -50.346  24.972  1.00 57.98           C  
ATOM   1513  O   PHE B 191      82.292 -50.635  24.411  1.00 57.98           O  
ATOM   1514  N   PHE B 192      81.063 -49.150  25.556  1.00 68.50           N  
ATOM   1515  CA  PHE B 192      82.065 -48.133  25.431  1.00 68.50           C  
ATOM   1516  CB  PHE B 192      81.670 -46.796  26.074  1.00 68.50           C  
ATOM   1517  CG  PHE B 192      82.763 -45.862  25.696  1.00 68.50           C  
ATOM   1518  CD1 PHE B 192      82.742 -45.245  24.468  1.00 68.50           C  
ATOM   1519  CD2 PHE B 192      83.808 -45.609  26.555  1.00 68.50           C  
ATOM   1520  CE1 PHE B 192      83.746 -44.385  24.096  1.00 68.50           C  
ATOM   1521  CE2 PHE B 192      84.816 -44.750  26.188  1.00 68.50           C  
ATOM   1522  CZ  PHE B 192      84.784 -44.139  24.959  1.00 68.50           C  
ATOM   1523  C   PHE B 192      83.335 -48.563  26.078  1.00 68.50           C  
ATOM   1524  O   PHE B 192      84.408 -48.400  25.499  1.00 68.50           O  
ATOM   1525  N   ASN B 193      83.248 -49.122  27.299  1.00110.38           N  
ATOM   1526  CA  ASN B 193      84.432 -49.500  28.010  1.00110.38           C  
ATOM   1527  CB  ASN B 193      84.198 -49.858  29.493  1.00110.38           C  
ATOM   1528  CG  ASN B 193      83.254 -51.040  29.613  1.00110.38           C  
ATOM   1529  OD1 ASN B 193      83.444 -52.070  28.969  1.00110.38           O  
ATOM   1530  ND2 ASN B 193      82.207 -50.888  30.469  1.00110.38           N  
ATOM   1531  C   ASN B 193      85.105 -50.628  27.299  1.00110.38           C  
ATOM   1532  O   ASN B 193      86.320 -50.788  27.396  1.00110.38           O  
ATOM   1533  N   SER B 194      84.334 -51.458  26.574  1.00 65.17           N  
ATOM   1534  CA  SER B 194      84.917 -52.600  25.932  1.00 65.17           C  
ATOM   1535  CB  SER B 194      83.882 -53.566  25.318  1.00 65.17           C  
ATOM   1536  OG  SER B 194      83.277 -53.003  24.164  1.00 65.17           O  
ATOM   1537  C   SER B 194      85.863 -52.184  24.842  1.00 65.17           C  
ATOM   1538  O   SER B 194      86.817 -52.901  24.559  1.00 65.17           O  
ATOM   1539  N   VAL B 195      85.558 -51.087  24.122  1.00 93.42           N  
ATOM   1540  CA  VAL B 195      86.373 -50.587  23.046  1.00 93.42           C  
ATOM   1541  CB  VAL B 195      85.561 -49.779  22.081  1.00 93.42           C  
ATOM   1542  CG1 VAL B 195      86.486 -49.275  20.962  1.00 93.42           C  
ATOM   1543  CG2 VAL B 195      84.388 -50.646  21.594  1.00 93.42           C  
ATOM   1544  C   VAL B 195      87.539 -49.730  23.461  1.00 93.42           C  
ATOM   1545  O   VAL B 195      88.632 -49.858  22.911  1.00 93.42           O  
ATOM   1546  N   VAL B 196      87.347 -48.818  24.438  1.00157.07           N  
ATOM   1547  CA  VAL B 196      88.364 -47.823  24.672  1.00157.07           C  
ATOM   1548  CB  VAL B 196      87.759 -46.510  25.061  1.00157.07           C  
ATOM   1549  CG1 VAL B 196      88.875 -45.488  25.305  1.00157.07           C  
ATOM   1550  CG2 VAL B 196      86.752 -46.107  23.975  1.00157.07           C  
ATOM   1551  C   VAL B 196      89.305 -48.237  25.758  1.00157.07           C  
ATOM   1552  O   VAL B 196      88.910 -48.372  26.915  1.00157.07           O  
ATOM   1553  N   ILE B 197      90.568 -48.536  25.370  1.00115.48           N  
ATOM   1554  CA  ILE B 197      91.600 -48.869  26.311  1.00115.48           C  
ATOM   1555  CB  ILE B 197      92.701 -49.685  25.696  1.00115.48           C  
ATOM   1556  CG1 ILE B 197      92.160 -51.047  25.229  1.00115.48           C  
ATOM   1557  CG2 ILE B 197      93.830 -49.807  26.732  1.00115.48           C  
ATOM   1558  CD1 ILE B 197      91.188 -50.961  24.056  1.00115.48           C  
ATOM   1559  C   ILE B 197      92.241 -47.672  26.959  1.00115.48           C  
ATOM   1560  O   ILE B 197      92.252 -47.550  28.183  1.00115.48           O  
ATOM   1561  N   ASP B 198      92.774 -46.733  26.145  1.00 68.17           N  
ATOM   1562  CA  ASP B 198      93.547 -45.663  26.706  1.00 68.17           C  
ATOM   1563  CB  ASP B 198      94.728 -45.243  25.809  1.00 68.17           C  
ATOM   1564  CG  ASP B 198      95.797 -44.576  26.669  1.00 68.17           C  
ATOM   1565  OD1 ASP B 198      95.596 -44.472  27.908  1.00 68.17           O  
ATOM   1566  OD2 ASP B 198      96.845 -44.174  26.096  1.00 68.17           O1-
ATOM   1567  C   ASP B 198      92.675 -44.472  26.932  1.00 68.17           C  
ATOM   1568  O   ASP B 198      91.630 -44.306  26.306  1.00 68.17           O  
ATOM   1569  N   ASP B 199      93.137 -43.582  27.824  1.00 53.74           N  
ATOM   1570  CA  ASP B 199      92.443 -42.396  28.200  1.00 53.74           C  
ATOM   1571  CB  ASP B 199      93.156 -41.630  29.325  1.00 53.74           C  
ATOM   1572  CG  ASP B 199      93.092 -42.500  30.572  1.00 53.74           C  
ATOM   1573  OD1 ASP B 199      92.694 -43.688  30.439  1.00 53.74           O  
ATOM   1574  OD2 ASP B 199      93.434 -41.991  31.672  1.00 53.74           O1-
ATOM   1575  C   ASP B 199      92.365 -41.506  27.005  1.00 53.74           C  
ATOM   1576  O   ASP B 199      91.455 -40.687  26.913  1.00 53.74           O  
ATOM   1577  N   ASP B 200      93.342 -41.612  26.079  1.00 76.01           N  
ATOM   1578  CA  ASP B 200      93.344 -40.752  24.931  1.00 76.01           C  
ATOM   1579  CB  ASP B 200      94.642 -39.948  24.759  1.00 76.01           C  
ATOM   1580  CG  ASP B 200      94.674 -38.829  25.785  1.00 76.01           C  
ATOM   1581  OD1 ASP B 200      93.681 -38.693  26.550  1.00 76.01           O  
ATOM   1582  OD2 ASP B 200      95.691 -38.085  25.807  1.00 76.01           O1-
ATOM   1583  C   ASP B 200      93.186 -41.534  23.667  1.00 76.01           C  
ATOM   1584  O   ASP B 200      93.876 -42.528  23.440  1.00 76.01           O  
ATOM   1585  N   TYR B 201      92.222 -41.112  22.822  1.00 91.62           N  
ATOM   1586  CA  TYR B 201      92.112 -41.698  21.520  1.00 91.62           C  
ATOM   1587  CB  TYR B 201      91.281 -42.992  21.451  1.00 91.62           C  
ATOM   1588  CG  TYR B 201      89.872 -42.698  21.811  1.00 91.62           C  
ATOM   1589  CD1 TYR B 201      88.997 -42.240  20.856  1.00 91.62           C  
ATOM   1590  CD2 TYR B 201      89.430 -42.891  23.098  1.00 91.62           C  
ATOM   1591  CE1 TYR B 201      87.690 -41.972  21.181  1.00 91.62           C  
ATOM   1592  CE2 TYR B 201      88.126 -42.626  23.431  1.00 91.62           C  
ATOM   1593  CZ  TYR B 201      87.261 -42.167  22.469  1.00 91.62           C  
ATOM   1594  OH  TYR B 201      85.922 -41.895  22.801  1.00 91.62           O  
ATOM   1595  C   TYR B 201      91.541 -40.682  20.584  1.00 91.62           C  
ATOM   1596  O   TYR B 201      90.999 -39.660  21.003  1.00 91.62           O  
ATOM   1597  N   PHE B 202      91.695 -40.926  19.269  1.00107.82           N  
ATOM   1598  CA  PHE B 202      91.112 -40.055  18.291  1.00107.82           C  
ATOM   1599  CB  PHE B 202      92.033 -39.694  17.108  1.00107.82           C  
ATOM   1600  CG  PHE B 202      93.295 -39.074  17.603  1.00107.82           C  
ATOM   1601  CD1 PHE B 202      93.283 -37.913  18.341  1.00107.82           C  
ATOM   1602  CD2 PHE B 202      94.507 -39.638  17.283  1.00107.82           C  
ATOM   1603  CE1 PHE B 202      94.458 -37.347  18.780  1.00107.82           C  
ATOM   1604  CE2 PHE B 202      95.684 -39.075  17.718  1.00107.82           C  
ATOM   1605  CZ  PHE B 202      95.664 -37.927  18.472  1.00107.82           C  
ATOM   1606  C   PHE B 202      90.003 -40.858  17.684  1.00107.82           C  
ATOM   1607  O   PHE B 202      90.171 -42.048  17.419  1.00107.82           O  
ATOM   1608  N   LEU B 203      88.828 -40.238  17.465  1.00 70.78           N  
ATOM   1609  CA  LEU B 203      87.734 -40.944  16.852  1.00 70.78           C  
ATOM   1610  CB  LEU B 203      86.370 -40.603  17.478  1.00 70.78           C  
ATOM   1611  CG  LEU B 203      85.179 -41.299  16.795  1.00 70.78           C  
ATOM   1612  CD1 LEU B 203      85.309 -42.827  16.842  1.00 70.78           C  
ATOM   1613  CD2 LEU B 203      83.846 -40.814  17.379  1.00 70.78           C  
ATOM   1614  C   LEU B 203      87.687 -40.551  15.403  1.00 70.78           C  
ATOM   1615  O   LEU B 203      87.671 -39.367  15.070  1.00 70.78           O  
ATOM   1616  N   LEU B 204      87.658 -41.552  14.494  1.00 76.56           N  
ATOM   1617  CA  LEU B 204      87.690 -41.274  13.081  1.00 76.56           C  
ATOM   1618  CB  LEU B 204      88.919 -41.894  12.383  1.00 76.56           C  
ATOM   1619  CG  LEU B 204      88.923 -41.762  10.845  1.00 76.56           C  
ATOM   1620  CD1 LEU B 204      89.068 -40.301  10.395  1.00 76.56           C  
ATOM   1621  CD2 LEU B 204      89.961 -42.699  10.205  1.00 76.56           C  
ATOM   1622  C   LEU B 204      86.490 -41.849  12.386  1.00 76.56           C  
ATOM   1623  O   LEU B 204      86.128 -43.006  12.598  1.00 76.56           O  
ATOM   1624  N   THR B 205      85.830 -41.035  11.532  1.00 61.82           N  
ATOM   1625  CA  THR B 205      84.746 -41.542  10.734  1.00 61.82           C  
ATOM   1626  CB  THR B 205      83.384 -41.087  11.173  1.00 61.82           C  
ATOM   1627  OG1 THR B 205      83.277 -39.679  11.047  1.00 61.82           O  
ATOM   1628  CG2 THR B 205      83.161 -41.504  12.637  1.00 61.82           C  
ATOM   1629  C   THR B 205      84.954 -41.051   9.326  1.00 61.82           C  
ATOM   1630  O   THR B 205      85.352 -39.905   9.127  1.00 61.82           O  
ATOM   1631  N   LEU B 206      84.731 -41.921   8.311  1.00118.64           N  
ATOM   1632  CA  LEU B 206      84.851 -41.502   6.936  1.00118.64           C  
ATOM   1633  CB  LEU B 206      86.203 -41.817   6.280  1.00118.64           C  
ATOM   1634  CG  LEU B 206      86.239 -41.333   4.820  1.00118.64           C  
ATOM   1635  CD1 LEU B 206      86.268 -39.800   4.745  1.00118.64           C  
ATOM   1636  CD2 LEU B 206      87.347 -42.022   4.014  1.00118.64           C  
ATOM   1637  C   LEU B 206      83.827 -42.217   6.104  1.00118.64           C  
ATOM   1638  O   LEU B 206      83.907 -43.436   5.961  1.00118.64           O  
ATOM   1639  N   HIS B 207      82.740 -41.516   5.700  1.00153.42           N  
ATOM   1640  CA  HIS B 207      81.727 -42.055   4.824  1.00153.42           C  
ATOM   1641  ND1 HIS B 207      78.595 -42.460   3.627  1.00153.42           N  
ATOM   1642  CG  HIS B 207      79.322 -42.771   4.755  1.00153.42           C  
ATOM   1643  CB  HIS B 207      80.321 -41.864   5.405  1.00153.42           C  
ATOM   1644  NE2 HIS B 207      77.999 -44.520   4.219  1.00153.42           N  
ATOM   1645  CD2 HIS B 207      78.945 -44.032   5.102  1.00153.42           C  
ATOM   1646  CE1 HIS B 207      77.820 -43.541   3.351  1.00153.42           C  
ATOM   1647  C   HIS B 207      81.686 -41.546   3.404  1.00153.42           C  
ATOM   1648  O   HIS B 207      81.360 -42.293   2.484  1.00153.42           O  
ATOM   1649  N   ARG B 208      82.001 -40.249   3.188  1.00228.66           N  
ATOM   1650  CA  ARG B 208      81.652 -39.587   1.952  1.00228.66           C  
ATOM   1651  CB  ARG B 208      82.147 -38.136   1.877  1.00228.66           C  
ATOM   1652  CG  ARG B 208      81.598 -37.350   0.688  1.00228.66           C  
ATOM   1653  CD  ARG B 208      80.079 -37.166   0.729  1.00228.66           C  
ATOM   1654  NE  ARG B 208      79.742 -36.450   1.992  1.00228.66           N  
ATOM   1655  CZ  ARG B 208      79.604 -35.091   2.013  1.00228.66           C  
ATOM   1656  NH1 ARG B 208      79.699 -34.366   0.860  1.00228.66           N1+
ATOM   1657  NH2 ARG B 208      79.349 -34.458   3.193  1.00228.66           N  
ATOM   1658  C   ARG B 208      82.145 -40.318   0.745  1.00228.66           C  
ATOM   1659  O   ARG B 208      83.224 -40.905   0.737  1.00228.66           O  
ATOM   1660  N   ALA B 209      81.313 -40.289  -0.319  1.00 36.87           N  
ATOM   1661  CA  ALA B 209      81.582 -40.952  -1.564  1.00 36.87           C  
ATOM   1662  CB  ALA B 209      80.435 -40.811  -2.578  1.00 36.87           C  
ATOM   1663  C   ALA B 209      82.807 -40.354  -2.168  1.00 36.87           C  
ATOM   1664  O   ALA B 209      83.666 -41.064  -2.688  1.00 36.87           O  
ATOM   1665  N   GLU B 210      82.946 -39.023  -2.066  1.00 93.44           N  
ATOM   1666  CA  GLU B 210      84.048 -38.370  -2.697  1.00 93.44           C  
ATOM   1667  CB  GLU B 210      84.038 -36.842  -2.514  1.00 93.44           C  
ATOM   1668  CG  GLU B 210      84.115 -36.364  -1.066  1.00 93.44           C  
ATOM   1669  CD  GLU B 210      84.058 -34.843  -1.099  1.00 93.44           C  
ATOM   1670  OE1 GLU B 210      85.129 -34.215  -1.316  1.00 93.44           O  
ATOM   1671  OE2 GLU B 210      82.939 -34.290  -0.920  1.00 93.44           O1-
ATOM   1672  C   GLU B 210      85.322 -38.932  -2.141  1.00 93.44           C  
ATOM   1673  O   GLU B 210      86.359 -38.861  -2.795  1.00 93.44           O  
ATOM   1674  N   ASN B 211      85.325 -39.365  -0.868  1.00 89.42           N  
ATOM   1675  CA  ASN B 211      86.504 -39.971  -0.303  1.00 89.42           C  
ATOM   1676  CB  ASN B 211      86.590 -39.774   1.217  1.00 89.42           C  
ATOM   1677  CG  ASN B 211      86.867 -38.297   1.454  1.00 89.42           C  
ATOM   1678  OD1 ASN B 211      87.329 -37.594   0.557  1.00 89.42           O  
ATOM   1679  ND2 ASN B 211      86.587 -37.811   2.692  1.00 89.42           N  
ATOM   1680  C   ASN B 211      86.670 -41.448  -0.581  1.00 89.42           C  
ATOM   1681  O   ASN B 211      87.757 -41.896  -0.941  1.00 89.42           O  
ATOM   1682  N   VAL B 212      85.599 -42.244  -0.367  1.00 72.60           N  
ATOM   1683  CA  VAL B 212      85.633 -43.688  -0.424  1.00 72.60           C  
ATOM   1684  CB  VAL B 212      84.428 -44.318   0.211  1.00 72.60           C  
ATOM   1685  CG1 VAL B 212      84.446 -43.994   1.715  1.00 72.60           C  
ATOM   1686  CG2 VAL B 212      83.166 -43.821  -0.515  1.00 72.60           C  
ATOM   1687  C   VAL B 212      85.758 -44.251  -1.807  1.00 72.60           C  
ATOM   1688  O   VAL B 212      86.451 -45.248  -2.003  1.00 72.60           O  
ATOM   1689  N   ASP B 213      85.032 -43.676  -2.785  1.00 50.83           N  
ATOM   1690  CA  ASP B 213      85.057 -44.174  -4.131  1.00 50.83           C  
ATOM   1691  CB  ASP B 213      83.991 -43.535  -5.037  1.00 50.83           C  
ATOM   1692  CG  ASP B 213      82.635 -44.112  -4.650  1.00 50.83           C  
ATOM   1693  OD1 ASP B 213      82.596 -44.958  -3.717  1.00 50.83           O  
ATOM   1694  OD2 ASP B 213      81.622 -43.725  -5.292  1.00 50.83           O1-
ATOM   1695  C   ASP B 213      86.392 -43.919  -4.756  1.00 50.83           C  
ATOM   1696  O   ASP B 213      86.922 -44.769  -5.470  1.00 50.83           O  
ATOM   1697  N   ASN B 214      86.975 -42.736  -4.489  1.00 53.82           N  
ATOM   1698  CA  ASN B 214      88.214 -42.344  -5.099  1.00 53.82           C  
ATOM   1699  CB  ASN B 214      88.464 -40.827  -4.987  1.00 53.82           C  
ATOM   1700  CG  ASN B 214      89.688 -40.430  -5.803  1.00 53.82           C  
ATOM   1701  OD1 ASN B 214      90.618 -41.214  -5.985  1.00 53.82           O  
ATOM   1702  ND2 ASN B 214      89.696 -39.163  -6.298  1.00 53.82           N  
ATOM   1703  C   ASN B 214      89.328 -43.046  -4.392  1.00 53.82           C  
ATOM   1704  O   ASN B 214      89.616 -42.765  -3.229  1.00 53.82           O  
ATOM   1705  N   LYS B 215      90.005 -43.969  -5.104  1.00119.63           N  
ATOM   1706  CA  LYS B 215      91.056 -44.743  -4.513  1.00119.63           C  
ATOM   1707  CB  LYS B 215      91.680 -45.787  -5.450  1.00119.63           C  
ATOM   1708  CG  LYS B 215      92.461 -45.203  -6.623  1.00119.63           C  
ATOM   1709  CD  LYS B 215      93.428 -46.216  -7.239  1.00119.63           C  
ATOM   1710  CE  LYS B 215      92.840 -47.624  -7.356  1.00119.63           C  
ATOM   1711  NZ  LYS B 215      93.898 -48.581  -7.749  1.00119.63           N1+
ATOM   1712  C   LYS B 215      92.171 -43.844  -4.092  1.00119.63           C  
ATOM   1713  O   LYS B 215      92.819 -44.095  -3.079  1.00119.63           O  
ATOM   1714  N   GLU B 216      92.448 -42.784  -4.873  1.00106.85           N  
ATOM   1715  CA  GLU B 216      93.560 -41.930  -4.568  1.00106.85           C  
ATOM   1716  CB  GLU B 216      93.731 -40.802  -5.600  1.00106.85           C  
ATOM   1717  CG  GLU B 216      94.167 -41.288  -6.983  1.00106.85           C  
ATOM   1718  CD  GLU B 216      95.663 -41.558  -6.939  1.00106.85           C  
ATOM   1719  OE1 GLU B 216      96.433 -40.583  -6.730  1.00106.85           O  
ATOM   1720  OE2 GLU B 216      96.056 -42.742  -7.113  1.00106.85           O1-
ATOM   1721  C   GLU B 216      93.367 -41.264  -3.243  1.00106.85           C  
ATOM   1722  O   GLU B 216      94.222 -41.354  -2.364  1.00106.85           O  
ATOM   1723  N   ARG B 217      92.211 -40.609  -3.047  1.00112.99           N  
ATOM   1724  CA  ARG B 217      91.969 -39.860  -1.847  1.00112.99           C  
ATOM   1725  CB  ARG B 217      90.641 -39.090  -1.903  1.00112.99           C  
ATOM   1726  CG  ARG B 217      90.607 -38.082  -3.056  1.00112.99           C  
ATOM   1727  CD  ARG B 217      89.360 -37.200  -3.080  1.00112.99           C  
ATOM   1728  NE  ARG B 217      89.566 -36.108  -2.088  1.00112.99           N  
ATOM   1729  CZ  ARG B 217      88.630 -35.125  -1.957  1.00112.99           C  
ATOM   1730  NH1 ARG B 217      87.500 -35.148  -2.723  1.00112.99           N1+
ATOM   1731  NH2 ARG B 217      88.821 -34.120  -1.053  1.00112.99           N  
ATOM   1732  C   ARG B 217      91.933 -40.800  -0.687  1.00112.99           C  
ATOM   1733  O   ARG B 217      92.405 -40.477   0.402  1.00112.99           O  
ATOM   1734  N   LEU B 218      91.353 -41.998  -0.888  1.00 52.49           N  
ATOM   1735  CA  LEU B 218      91.225 -42.923   0.200  1.00 52.49           C  
ATOM   1736  CB  LEU B 218      90.406 -44.173  -0.165  1.00 52.49           C  
ATOM   1737  CG  LEU B 218      90.232 -45.147   1.017  1.00 52.49           C  
ATOM   1738  CD1 LEU B 218      89.483 -44.478   2.180  1.00 52.49           C  
ATOM   1739  CD2 LEU B 218      89.571 -46.464   0.576  1.00 52.49           C  
ATOM   1740  C   LEU B 218      92.581 -43.368   0.654  1.00 52.49           C  
ATOM   1741  O   LEU B 218      92.864 -43.378   1.852  1.00 52.49           O  
ATOM   1742  N   LYS B 219      93.469 -43.728  -0.294  1.00118.08           N  
ATOM   1743  CA  LYS B 219      94.771 -44.195   0.081  1.00118.08           C  
ATOM   1744  CB  LYS B 219      95.639 -44.612  -1.122  1.00118.08           C  
ATOM   1745  CG  LYS B 219      96.909 -45.389  -0.741  1.00118.08           C  
ATOM   1746  CD  LYS B 219      97.907 -44.609   0.120  1.00118.08           C  
ATOM   1747  CE  LYS B 219      99.106 -45.432   0.593  1.00118.08           C  
ATOM   1748  NZ  LYS B 219      98.692 -46.337   1.687  1.00118.08           N1+
ATOM   1749  C   LYS B 219      95.481 -43.089   0.794  1.00118.08           C  
ATOM   1750  O   LYS B 219      96.134 -43.322   1.811  1.00118.08           O  
ATOM   1751  N   ASN B 220      95.354 -41.848   0.288  1.00 46.27           N  
ATOM   1752  CA  ASN B 220      96.064 -40.740   0.866  1.00 46.27           C  
ATOM   1753  CB  ASN B 220      95.762 -39.400   0.170  1.00 46.27           C  
ATOM   1754  CG  ASN B 220      96.348 -39.425  -1.237  1.00 46.27           C  
ATOM   1755  OD1 ASN B 220      97.016 -40.378  -1.634  1.00 46.27           O  
ATOM   1756  ND2 ASN B 220      96.102 -38.337  -2.015  1.00 46.27           N  
ATOM   1757  C   ASN B 220      95.666 -40.586   2.301  1.00 46.27           C  
ATOM   1758  O   ASN B 220      96.524 -40.521   3.179  1.00 46.27           O  
ATOM   1759  N   ILE B 221      94.349 -40.562   2.584  1.00129.04           N  
ATOM   1760  CA  ILE B 221      93.865 -40.360   3.921  1.00129.04           C  
ATOM   1761  CB  ILE B 221      92.378 -40.166   3.988  1.00129.04           C  
ATOM   1762  CG1 ILE B 221      91.613 -41.362   3.417  1.00129.04           C  
ATOM   1763  CG2 ILE B 221      92.043 -38.844   3.291  1.00129.04           C  
ATOM   1764  CD1 ILE B 221      90.107 -41.147   3.498  1.00129.04           C  
ATOM   1765  C   ILE B 221      94.288 -41.476   4.829  1.00129.04           C  
ATOM   1766  O   ILE B 221      94.681 -41.225   5.968  1.00129.04           O  
ATOM   1767  N   VAL B 222      94.238 -42.738   4.364  1.00 42.65           N  
ATOM   1768  CA  VAL B 222      94.605 -43.822   5.234  1.00 42.65           C  
ATOM   1769  CB  VAL B 222      94.535 -45.159   4.555  1.00 42.65           C  
ATOM   1770  CG1 VAL B 222      95.092 -46.229   5.510  1.00 42.65           C  
ATOM   1771  CG2 VAL B 222      93.079 -45.412   4.128  1.00 42.65           C  
ATOM   1772  C   VAL B 222      96.017 -43.608   5.679  1.00 42.65           C  
ATOM   1773  O   VAL B 222      96.329 -43.722   6.864  1.00 42.65           O  
ATOM   1774  N   GLU B 223      96.908 -43.260   4.734  1.00 39.11           N  
ATOM   1775  CA  GLU B 223      98.293 -43.064   5.054  1.00 39.11           C  
ATOM   1776  CB  GLU B 223      99.163 -42.762   3.827  1.00 39.11           C  
ATOM   1777  CG  GLU B 223     100.658 -42.741   4.146  1.00 39.11           C  
ATOM   1778  CD  GLU B 223     101.395 -42.432   2.854  1.00 39.11           C  
ATOM   1779  OE1 GLU B 223     100.711 -42.221   1.818  1.00 39.11           O  
ATOM   1780  OE2 GLU B 223     102.655 -42.403   2.887  1.00 39.11           O1-
ATOM   1781  C   GLU B 223      98.416 -41.902   5.989  1.00 39.11           C  
ATOM   1782  O   GLU B 223      99.271 -41.902   6.873  1.00 39.11           O  
ATOM   1783  N   GLY B 224      97.566 -40.871   5.817  1.00 21.69           N  
ATOM   1784  CA  GLY B 224      97.654 -39.717   6.664  1.00 21.69           C  
ATOM   1785  C   GLY B 224      97.425 -40.158   8.075  1.00 21.69           C  
ATOM   1786  O   GLY B 224      98.091 -39.696   9.000  1.00 21.69           O  
ATOM   1787  N   ILE B 225      96.468 -41.079   8.273  1.00 44.34           N  
ATOM   1788  CA  ILE B 225      96.154 -41.548   9.589  1.00 44.34           C  
ATOM   1789  CB  ILE B 225      95.022 -42.528   9.572  1.00 44.34           C  
ATOM   1790  CG1 ILE B 225      93.758 -41.827   9.041  1.00 44.34           C  
ATOM   1791  CG2 ILE B 225      94.862 -43.123  10.981  1.00 44.34           C  
ATOM   1792  CD1 ILE B 225      92.627 -42.782   8.668  1.00 44.34           C  
ATOM   1793  C   ILE B 225      97.369 -42.210  10.156  1.00 44.34           C  
ATOM   1794  O   ILE B 225      97.696 -42.024  11.327  1.00 44.34           O  
ATOM   1795  N   PHE B 226      98.080 -42.999   9.330  1.00 54.56           N  
ATOM   1796  CA  PHE B 226      99.248 -43.687   9.799  1.00 54.56           C  
ATOM   1797  CB  PHE B 226      99.840 -44.660   8.772  1.00 54.56           C  
ATOM   1798  CG  PHE B 226      98.919 -45.829   8.744  1.00 54.56           C  
ATOM   1799  CD1 PHE B 226      99.003 -46.794   9.722  1.00 54.56           C  
ATOM   1800  CD2 PHE B 226      97.975 -45.965   7.752  1.00 54.56           C  
ATOM   1801  CE1 PHE B 226      98.163 -47.880   9.711  1.00 54.56           C  
ATOM   1802  CE2 PHE B 226      97.131 -47.051   7.738  1.00 54.56           C  
ATOM   1803  CZ  PHE B 226      97.224 -48.010   8.717  1.00 54.56           C  
ATOM   1804  C   PHE B 226     100.306 -42.710  10.215  1.00 54.56           C  
ATOM   1805  O   PHE B 226     100.950 -42.897  11.246  1.00 54.56           O  
ATOM   1806  N   GLU B 227     100.507 -41.632   9.437  1.00 76.32           N  
ATOM   1807  CA  GLU B 227     101.524 -40.668   9.751  1.00 76.32           C  
ATOM   1808  CB  GLU B 227     101.531 -39.495   8.750  1.00 76.32           C  
ATOM   1809  CG  GLU B 227     102.624 -38.459   9.007  1.00 76.32           C  
ATOM   1810  CD  GLU B 227     103.911 -38.976   8.383  1.00 76.32           C  
ATOM   1811  OE1 GLU B 227     103.817 -39.721   7.373  1.00 76.32           O  
ATOM   1812  OE2 GLU B 227     105.003 -38.628   8.904  1.00 76.32           O1-
ATOM   1813  C   GLU B 227     101.210 -40.106  11.102  1.00 76.32           C  
ATOM   1814  O   GLU B 227     102.100 -39.933  11.936  1.00 76.32           O  
ATOM   1815  N   ILE B 228      99.917 -39.832  11.356  1.00 53.99           N  
ATOM   1816  CA  ILE B 228      99.492 -39.281  12.612  1.00 53.99           C  
ATOM   1817  CB  ILE B 228      98.003 -39.102  12.722  1.00 53.99           C  
ATOM   1818  CG1 ILE B 228      97.457 -38.096  11.699  1.00 53.99           C  
ATOM   1819  CG2 ILE B 228      97.691 -38.731  14.182  1.00 53.99           C  
ATOM   1820  CD1 ILE B 228      95.929 -38.105  11.639  1.00 53.99           C  
ATOM   1821  C   ILE B 228      99.830 -40.263  13.689  1.00 53.99           C  
ATOM   1822  O   ILE B 228     100.290 -39.883  14.764  1.00 53.99           O  
ATOM   1823  N   ILE B 229      99.593 -41.561  13.417  1.00115.36           N  
ATOM   1824  CA  ILE B 229      99.783 -42.607  14.379  1.00115.36           C  
ATOM   1825  CB  ILE B 229      99.547 -43.964  13.772  1.00115.36           C  
ATOM   1826  CG1 ILE B 229      98.121 -44.136  13.221  1.00115.36           C  
ATOM   1827  CG2 ILE B 229      99.923 -45.008  14.833  1.00115.36           C  
ATOM   1828  CD1 ILE B 229      97.046 -44.244  14.294  1.00115.36           C  
ATOM   1829  C   ILE B 229     101.219 -42.662  14.786  1.00115.36           C  
ATOM   1830  O   ILE B 229     101.535 -42.614  15.972  1.00115.36           O  
ATOM   1831  N   GLU B 230     102.146 -42.721  13.817  1.00 91.74           N  
ATOM   1832  CA  GLU B 230     103.513 -42.912  14.202  1.00 91.74           C  
ATOM   1833  CB  GLU B 230     104.499 -43.050  13.023  1.00 91.74           C  
ATOM   1834  CG  GLU B 230     104.667 -41.784  12.180  1.00 91.74           C  
ATOM   1835  CD  GLU B 230     105.901 -41.964  11.303  1.00 91.74           C  
ATOM   1836  OE1 GLU B 230     106.888 -42.579  11.790  1.00 91.74           O  
ATOM   1837  OE2 GLU B 230     105.873 -41.487  10.138  1.00 91.74           O1-
ATOM   1838  C   GLU B 230     103.962 -41.748  15.022  1.00 91.74           C  
ATOM   1839  O   GLU B 230     104.704 -41.919  15.988  1.00 91.74           O  
ATOM   1840  N   ILE B 231     103.548 -40.523  14.647  1.00 56.85           N  
ATOM   1841  CA  ILE B 231     104.033 -39.396  15.388  1.00 56.85           C  
ATOM   1842  CB  ILE B 231     103.676 -38.096  14.732  1.00 56.85           C  
ATOM   1843  CG1 ILE B 231     104.298 -38.028  13.326  1.00 56.85           C  
ATOM   1844  CG2 ILE B 231     104.121 -36.954  15.662  1.00 56.85           C  
ATOM   1845  CD1 ILE B 231     103.766 -36.874  12.477  1.00 56.85           C  
ATOM   1846  C   ILE B 231     103.484 -39.363  16.790  1.00 56.85           C  
ATOM   1847  O   ILE B 231     104.240 -39.360  17.759  1.00 56.85           O  
ATOM   1848  N   TYR B 232     102.144 -39.355  16.923  1.00 94.30           N  
ATOM   1849  CA  TYR B 232     101.454 -39.214  18.180  1.00 94.30           C  
ATOM   1850  CB  TYR B 232     100.014 -38.706  18.020  1.00 94.30           C  
ATOM   1851  CG  TYR B 232     100.144 -37.306  17.528  1.00 94.30           C  
ATOM   1852  CD1 TYR B 232     100.318 -37.055  16.187  1.00 94.30           C  
ATOM   1853  CD2 TYR B 232     100.105 -36.244  18.404  1.00 94.30           C  
ATOM   1854  CE1 TYR B 232     100.442 -35.767  15.725  1.00 94.30           C  
ATOM   1855  CE2 TYR B 232     100.229 -34.952  17.948  1.00 94.30           C  
ATOM   1856  CZ  TYR B 232     100.397 -34.713  16.606  1.00 94.30           C  
ATOM   1857  OH  TYR B 232     100.523 -33.391  16.134  1.00 94.30           O  
ATOM   1858  C   TYR B 232     101.454 -40.453  19.022  1.00 94.30           C  
ATOM   1859  O   TYR B 232     101.417 -40.378  20.250  1.00 94.30           O  
ATOM   1860  N   ASP B 233     101.457 -41.635  18.382  1.00101.73           N  
ATOM   1861  CA  ASP B 233     101.346 -42.882  19.081  1.00101.73           C  
ATOM   1862  CB  ASP B 233     102.555 -43.232  19.966  1.00101.73           C  
ATOM   1863  CG  ASP B 233     103.636 -43.806  19.059  1.00101.73           C  
ATOM   1864  OD1 ASP B 233     103.355 -43.996  17.846  1.00101.73           O  
ATOM   1865  OD2 ASP B 233     104.753 -44.077  19.574  1.00101.73           O1-
ATOM   1866  C   ASP B 233     100.095 -42.886  19.900  1.00101.73           C  
ATOM   1867  O   ASP B 233     100.123 -43.127  21.106  1.00101.73           O  
ATOM   1868  N   LYS B 234      98.954 -42.598  19.236  1.00105.06           N  
ATOM   1869  CA  LYS B 234      97.689 -42.598  19.903  1.00105.06           C  
ATOM   1870  CB  LYS B 234      97.087 -41.198  20.095  1.00105.06           C  
ATOM   1871  CG  LYS B 234      97.715 -40.503  21.303  1.00105.06           C  
ATOM   1872  CD  LYS B 234      97.544 -38.989  21.354  1.00105.06           C  
ATOM   1873  CE  LYS B 234      98.080 -38.376  22.650  1.00105.06           C  
ATOM   1874  NZ  LYS B 234      97.922 -36.905  22.625  1.00105.06           N1+
ATOM   1875  C   LYS B 234      96.725 -43.478  19.163  1.00105.06           C  
ATOM   1876  O   LYS B 234      96.797 -43.637  17.945  1.00105.06           O  
ATOM   1877  N   ALA B 235      95.800 -44.100  19.923  1.00 46.87           N  
ATOM   1878  CA  ALA B 235      94.862 -45.032  19.370  1.00 46.87           C  
ATOM   1879  CB  ALA B 235      94.146 -45.884  20.433  1.00 46.87           C  
ATOM   1880  C   ALA B 235      93.817 -44.310  18.587  1.00 46.87           C  
ATOM   1881  O   ALA B 235      93.418 -43.197  18.921  1.00 46.87           O  
ATOM   1882  N   ILE B 236      93.353 -44.940  17.491  1.00 67.59           N  
ATOM   1883  CA  ILE B 236      92.305 -44.352  16.713  1.00 67.59           C  
ATOM   1884  CB  ILE B 236      92.746 -43.959  15.339  1.00 67.59           C  
ATOM   1885  CG1 ILE B 236      93.855 -42.903  15.473  1.00 67.59           C  
ATOM   1886  CG2 ILE B 236      91.522 -43.473  14.544  1.00 67.59           C  
ATOM   1887  CD1 ILE B 236      94.594 -42.607  14.177  1.00 67.59           C  
ATOM   1888  C   ILE B 236      91.188 -45.347  16.618  1.00 67.59           C  
ATOM   1889  O   ILE B 236      91.403 -46.496  16.233  1.00 67.59           O  
ATOM   1890  N   ILE B 237      89.958 -44.925  16.989  1.00105.85           N  
ATOM   1891  CA  ILE B 237      88.828 -45.813  16.922  1.00105.85           C  
ATOM   1892  CB  ILE B 237      87.853 -45.673  18.064  1.00105.85           C  
ATOM   1893  CG1 ILE B 237      88.498 -46.077  19.404  1.00105.85           C  
ATOM   1894  CG2 ILE B 237      86.616 -46.520  17.727  1.00105.85           C  
ATOM   1895  CD1 ILE B 237      89.549 -45.101  19.922  1.00105.85           C  
ATOM   1896  C   ILE B 237      88.088 -45.518  15.654  1.00105.85           C  
ATOM   1897  O   ILE B 237      87.795 -44.360  15.354  1.00105.85           O  
ATOM   1898  N   PHE B 238      87.780 -46.571  14.863  1.00109.15           N  
ATOM   1899  CA  PHE B 238      87.162 -46.336  13.591  1.00109.15           C  
ATOM   1900  CB  PHE B 238      88.147 -46.638  12.441  1.00109.15           C  
ATOM   1901  CG  PHE B 238      87.555 -46.285  11.120  1.00109.15           C  
ATOM   1902  CD1 PHE B 238      87.055 -45.024  10.894  1.00109.15           C  
ATOM   1903  CD2 PHE B 238      87.559 -47.192  10.086  1.00109.15           C  
ATOM   1904  CE1 PHE B 238      86.524 -44.687   9.672  1.00109.15           C  
ATOM   1905  CE2 PHE B 238      87.031 -46.859   8.860  1.00109.15           C  
ATOM   1906  CZ  PHE B 238      86.507 -45.605   8.651  1.00109.15           C  
ATOM   1907  C   PHE B 238      85.915 -47.155  13.432  1.00109.15           C  
ATOM   1908  O   PHE B 238      85.958 -48.378  13.294  1.00109.15           O  
ATOM   1909  N   SER B 239      84.754 -46.467  13.448  1.00106.28           N  
ATOM   1910  CA  SER B 239      83.496 -47.108  13.200  1.00106.28           C  
ATOM   1911  CB  SER B 239      82.289 -46.256  13.630  1.00106.28           C  
ATOM   1912  OG  SER B 239      82.347 -45.984  15.023  1.00106.28           O  
ATOM   1913  C   SER B 239      83.438 -47.227  11.713  1.00106.28           C  
ATOM   1914  O   SER B 239      83.687 -46.248  11.010  1.00106.28           O  
ATOM   1915  N   ILE B 240      83.102 -48.421  11.187  1.00 72.29           N  
ATOM   1916  CA  ILE B 240      83.140 -48.573   9.763  1.00 72.29           C  
ATOM   1917  CB  ILE B 240      84.263 -49.478   9.328  1.00 72.29           C  
ATOM   1918  CG1 ILE B 240      84.371 -49.522   7.795  1.00 72.29           C  
ATOM   1919  CG2 ILE B 240      84.083 -50.850  10.002  1.00 72.29           C  
ATOM   1920  CD1 ILE B 240      85.666 -50.162   7.298  1.00 72.29           C  
ATOM   1921  C   ILE B 240      81.855 -49.142   9.244  1.00 72.29           C  
ATOM   1922  O   ILE B 240      81.430 -50.229   9.631  1.00 72.29           O  
ATOM   1923  N   HIS B 241      81.215 -48.407   8.314  1.00 64.58           N  
ATOM   1924  CA  HIS B 241      80.002 -48.843   7.679  1.00 64.58           C  
ATOM   1925  ND1 HIS B 241      79.624 -46.025   8.872  1.00 64.58           N  
ATOM   1926  CG  HIS B 241      78.770 -46.687   8.020  1.00 64.58           C  
ATOM   1927  CB  HIS B 241      79.232 -47.693   7.011  1.00 64.58           C  
ATOM   1928  NE2 HIS B 241      77.575 -45.303   9.341  1.00 64.58           N  
ATOM   1929  CD2 HIS B 241      77.521 -46.235   8.318  1.00 64.58           C  
ATOM   1930  CE1 HIS B 241      78.858 -45.212   9.641  1.00 64.58           C  
ATOM   1931  C   HIS B 241      80.399 -49.834   6.625  1.00 64.58           C  
ATOM   1932  O   HIS B 241      81.563 -49.898   6.234  1.00 64.58           O  
ATOM   1933  N   PRO B 242      79.470 -50.630   6.170  1.00 66.88           N  
ATOM   1934  CA  PRO B 242      79.789 -51.644   5.200  1.00 66.88           C  
ATOM   1935  CD  PRO B 242      78.322 -50.996   6.983  1.00 66.88           C  
ATOM   1936  CB  PRO B 242      78.529 -52.496   5.073  1.00 66.88           C  
ATOM   1937  CG  PRO B 242      77.877 -52.375   6.463  1.00 66.88           C  
ATOM   1938  C   PRO B 242      80.321 -51.117   3.901  1.00 66.88           C  
ATOM   1939  O   PRO B 242      81.146 -51.794   3.287  1.00 66.88           O  
ATOM   1940  N   ARG B 243      79.883 -49.924   3.462  1.00126.88           N  
ATOM   1941  CA  ARG B 243      80.325 -49.401   2.199  1.00126.88           C  
ATOM   1942  CB  ARG B 243      79.710 -48.034   1.854  1.00126.88           C  
ATOM   1943  CG  ARG B 243      78.215 -48.066   1.546  1.00126.88           C  
ATOM   1944  CD  ARG B 243      77.653 -46.692   1.178  1.00126.88           C  
ATOM   1945  NE  ARG B 243      78.324 -46.270  -0.085  1.00126.88           N  
ATOM   1946  CZ  ARG B 243      79.484 -45.550  -0.049  1.00126.88           C  
ATOM   1947  NH1 ARG B 243      80.010 -45.155   1.146  1.00126.88           N1+
ATOM   1948  NH2 ARG B 243      80.116 -45.225  -1.216  1.00126.88           N  
ATOM   1949  C   ARG B 243      81.801 -49.169   2.244  1.00126.88           C  
ATOM   1950  O   ARG B 243      82.518 -49.487   1.296  1.00126.88           O  
ATOM   1951  N   THR B 244      82.290 -48.598   3.358  1.00 42.38           N  
ATOM   1952  CA  THR B 244      83.679 -48.261   3.472  1.00 42.38           C  
ATOM   1953  CB  THR B 244      83.999 -47.533   4.744  1.00 42.38           C  
ATOM   1954  OG1 THR B 244      83.256 -46.323   4.812  1.00 42.38           O  
ATOM   1955  CG2 THR B 244      85.507 -47.237   4.781  1.00 42.38           C  
ATOM   1956  C   THR B 244      84.517 -49.501   3.431  1.00 42.38           C  
ATOM   1957  O   THR B 244      85.521 -49.547   2.722  1.00 42.38           O  
ATOM   1958  N   LYS B 245      84.111 -50.558   4.164  1.00 37.99           N  
ATOM   1959  CA  LYS B 245      84.903 -51.756   4.212  1.00 37.99           C  
ATOM   1960  CB  LYS B 245      84.298 -52.878   5.074  1.00 37.99           C  
ATOM   1961  CG  LYS B 245      85.179 -54.133   5.096  1.00 37.99           C  
ATOM   1962  CD  LYS B 245      84.815 -55.147   6.182  1.00 37.99           C  
ATOM   1963  CE  LYS B 245      85.714 -56.387   6.176  1.00 37.99           C  
ATOM   1964  NZ  LYS B 245      85.302 -57.318   7.249  1.00 37.99           N1+
ATOM   1965  C   LYS B 245      85.016 -52.294   2.824  1.00 37.99           C  
ATOM   1966  O   LYS B 245      86.062 -52.811   2.435  1.00 37.99           O  
ATOM   1967  N   LYS B 246      83.930 -52.189   2.039  1.00 57.75           N  
ATOM   1968  CA  LYS B 246      83.960 -52.700   0.702  1.00 57.75           C  
ATOM   1969  CB  LYS B 246      82.636 -52.464  -0.044  1.00 57.75           C  
ATOM   1970  CG  LYS B 246      82.552 -53.141  -1.413  1.00 57.75           C  
ATOM   1971  CD  LYS B 246      81.129 -53.177  -1.976  1.00 57.75           C  
ATOM   1972  CE  LYS B 246      80.983 -53.989  -3.267  1.00 57.75           C  
ATOM   1973  NZ  LYS B 246      80.776 -55.420  -2.948  1.00 57.75           N1+
ATOM   1974  C   LYS B 246      85.028 -51.971  -0.053  1.00 57.75           C  
ATOM   1975  O   LYS B 246      85.867 -52.580  -0.714  1.00 57.75           O  
ATOM   1976  N   ARG B 247      85.040 -50.634   0.074  1.00159.16           N  
ATOM   1977  CA  ARG B 247      85.944 -49.785  -0.648  1.00159.16           C  
ATOM   1978  CB  ARG B 247      85.631 -48.292  -0.448  1.00159.16           C  
ATOM   1979  CG  ARG B 247      84.206 -47.918  -0.866  1.00159.16           C  
ATOM   1980  CD  ARG B 247      83.787 -48.462  -2.235  1.00159.16           C  
ATOM   1981  NE  ARG B 247      84.666 -47.851  -3.269  1.00159.16           N  
ATOM   1982  CZ  ARG B 247      84.262 -47.831  -4.574  1.00159.16           C  
ATOM   1983  NH1 ARG B 247      83.035 -48.318  -4.918  1.00159.16           N1+
ATOM   1984  NH2 ARG B 247      85.086 -47.324  -5.537  1.00159.16           N  
ATOM   1985  C   ARG B 247      87.364 -50.028  -0.220  1.00159.16           C  
ATOM   1986  O   ARG B 247      88.282 -49.822  -1.010  1.00159.16           O  
ATOM   1987  N   LEU B 248      87.589 -50.364   1.068  1.00 68.25           N  
ATOM   1988  CA  LEU B 248      88.902 -50.616   1.606  1.00 68.25           C  
ATOM   1989  CB  LEU B 248      88.917 -50.599   3.145  1.00 68.25           C  
ATOM   1990  CG  LEU B 248      88.654 -49.198   3.731  1.00 68.25           C  
ATOM   1991  CD1 LEU B 248      88.677 -49.217   5.267  1.00 68.25           C  
ATOM   1992  CD2 LEU B 248      89.623 -48.158   3.143  1.00 68.25           C  
ATOM   1993  C   LEU B 248      89.477 -51.925   1.144  1.00 68.25           C  
ATOM   1994  O   LEU B 248      90.664 -52.017   0.834  1.00 68.25           O  
ATOM   1995  N   LYS B 249      88.648 -52.985   1.127  1.00145.58           N  
ATOM   1996  CA  LYS B 249      89.083 -54.293   0.726  1.00145.58           C  
ATOM   1997  CB  LYS B 249      87.965 -55.340   0.876  1.00145.58           C  
ATOM   1998  CG  LYS B 249      87.532 -55.607   2.320  1.00145.58           C  
ATOM   1999  CD  LYS B 249      88.609 -56.284   3.165  1.00145.58           C  
ATOM   2000  CE  LYS B 249      88.911 -57.719   2.729  1.00145.58           C  
ATOM   2001  NZ  LYS B 249      87.716 -58.570   2.923  1.00145.58           N1+
ATOM   2002  C   LYS B 249      89.436 -54.222  -0.727  1.00145.58           C  
ATOM   2003  O   LYS B 249      90.396 -54.843  -1.180  1.00145.58           O  
ATOM   2004  N   GLU B 250      88.637 -53.459  -1.498  1.00 51.41           N  
ATOM   2005  CA  GLU B 250      88.817 -53.340  -2.916  1.00 51.41           C  
ATOM   2006  CB  GLU B 250      87.714 -52.474  -3.546  1.00 51.41           C  
ATOM   2007  CG  GLU B 250      87.828 -52.292  -5.057  1.00 51.41           C  
ATOM   2008  CD  GLU B 250      86.660 -51.416  -5.483  1.00 51.41           C  
ATOM   2009  OE1 GLU B 250      85.783 -51.140  -4.621  1.00 51.41           O  
ATOM   2010  OE2 GLU B 250      86.628 -51.007  -6.674  1.00 51.41           O1-
ATOM   2011  C   GLU B 250      90.137 -52.693  -3.230  1.00 51.41           C
[truncated: 74,123 more chars]
