# Supplementary material for: Structural Descriptors for Subunit Interface Regions in Homodimers: Effect of Lipid Membrane and Secondary Structure Type
Source: J Chem Inf Model. 2025 Mar 27;65(7):3117–26. doi: 10.1021/acs.jcim.4c01233 (PMC12004529; doi:10.1021/acs.jcim.4c01233)
Supplement: Supplementary file 3 — ci4c01233_si_003.tar [file ci4c01233_si_003.tar › database/alpha/1mo0_cytop.pdb]

ATOM      1  N   SER A   1      10.086  -5.105  61.695  1.00 40.83           N  
ATOM      2  CA  SER A   1      11.550  -5.224  61.954  1.00 41.70           C  
ATOM      3  C   SER A   1      12.068  -6.582  61.488  1.00 42.07           C  
ATOM      4  O   SER A   1      11.285  -7.476  61.167  1.00 43.09           O  
ATOM      5  CB  SER A   1      11.834  -5.034  63.443  1.00 41.76           C  
ATOM      6  N   THR A   2      13.390  -6.730  61.460  1.00 42.38           N  
ATOM      7  CA  THR A   2      14.033  -7.967  61.022  1.00 42.35           C  
ATOM      8  C   THR A   2      13.456  -9.211  61.684  1.00 42.37           C  
ATOM      9  O   THR A   2      13.665  -9.443  62.875  1.00 43.36           O  
ATOM     10  CB  THR A   2      15.535  -7.891  61.281  1.00 42.43           C  
ATOM     11  N   SER A   3      12.737 -10.012  60.904  1.00 42.08           N  
ATOM     12  CA  SER A   3      12.135 -11.237  61.414  1.00 41.89           C  
ATOM     13  C   SER A   3      13.219 -12.211  61.854  1.00 41.93           C  
ATOM     14  O   SER A   3      14.403 -11.999  61.587  1.00 42.33           O  
ATOM     15  CB  SER A   3      11.264 -11.875  60.350  1.00 42.75           C  
ATOM     16  N   LEU A   4      12.807 -13.283  62.524  1.00 40.99           N  
ATOM     17  CA  LEU A   4      13.749 -14.279  63.013  1.00 39.08           C  
ATOM     18  C   LEU A   4      13.503 -15.677  62.451  1.00 37.04           C  
ATOM     19  O   LEU A   4      14.450 -16.418  62.192  1.00 38.50           O  
ATOM     20  CB  LEU A   4      13.711 -14.315  64.540  1.00 39.97           C  
ATOM     21  N   TYR A   5      12.237 -16.037  62.263  1.00 33.80           N  
ATOM     22  CA  TYR A   5      11.891 -17.359  61.749  1.00 30.12           C  
ATOM     23  C   TYR A   5      12.459 -17.619  60.357  1.00 28.33           C  
ATOM     24  O   TYR A   5      12.420 -16.749  59.487  1.00 26.52           O  
ATOM     25  CB  TYR A   5      10.379 -17.531  61.731  1.00 30.94           C  
ATOM     26  N   LYS A   6      12.993 -18.823  60.158  1.00 25.78           N  
ATOM     27  CA  LYS A   6      13.557 -19.210  58.871  1.00 23.50           C  
ATOM     28  C   LYS A   6      12.467 -19.783  57.977  1.00 21.54           C  
ATOM     29  O   LYS A   6      11.568 -20.482  58.442  1.00 21.46           O  
ATOM     30  CB  LYS A   6      14.652 -20.264  59.054  1.00 25.67           C  
ATOM     31  CG  LYS A   6      15.895 -19.776  59.775  1.00 27.41           C  
ATOM     32  CD  LYS A   6      16.945 -20.875  59.813  1.00 32.51           C  
ATOM     33  CE  LYS A   6      18.237 -20.403  60.454  1.00 35.30           C  
ATOM     34  NZ  LYS A   6      19.265 -21.484  60.456  1.00 38.50           N1+
ATOM     35  N   ALA A   7      12.558 -19.489  56.686  1.00 18.26           N  
ATOM     36  CA  ALA A   7      11.584 -19.979  55.727  1.00 16.39           C  
ATOM     37  C   ALA A   7      11.849 -21.451  55.429  1.00 15.61           C  
ATOM     38  O   ALA A   7      12.938 -21.960  55.693  1.00 16.68           O  
ATOM     39  CB  ALA A   7      11.672 -19.169  54.443  1.00 16.14           C  
ATOM     40  N   GLY A   8      10.841 -22.130  54.893  1.00 15.79           N  
ATOM     41  CA  GLY A   8      11.003 -23.526  54.531  1.00 15.36           C  
ATOM     42  C   GLY A   8      11.467 -23.549  53.086  1.00 14.96           C  
ATOM     43  O   GLY A   8      11.401 -22.526  52.405  1.00 14.57           O  
ATOM     44  N   LEU A   9      11.945 -24.693  52.607  1.00 14.17           N  
ATOM     45  CA  LEU A   9      12.406 -24.788  51.220  1.00 13.79           C  
ATOM     46  C   LEU A   9      11.208 -25.128  50.334  1.00 14.56           C  
ATOM     47  O   LEU A   9      11.036 -26.268  49.910  1.00 15.98           O  
ATOM     48  CB  LEU A   9      13.493 -25.861  51.097  1.00 15.35           C  
ATOM     49  CG  LEU A   9      14.723 -25.685  51.996  1.00 16.61           C  
ATOM     50  CD1 LEU A   9      15.769 -26.726  51.628  1.00 17.11           C  
ATOM     51  CD2 LEU A   9      15.293 -24.279  51.848  1.00 18.68           C  
ATOM     52  N   THR A  10      10.387 -24.120  50.056  1.00 14.73           N  
ATOM     53  CA  THR A  10       9.173 -24.298  49.263  1.00 14.83           C  
ATOM     54  C   THR A  10       9.157 -23.496  47.965  1.00 14.96           C  
ATOM     55  O   THR A  10       8.115 -23.378  47.322  1.00 15.20           O  
ATOM     56  CB  THR A  10       7.943 -23.867  50.074  1.00 15.70           C  
ATOM     57  CG2 THR A  10       7.872 -24.630  51.391  1.00 15.91           C  
ATOM     58  OG1 THR A  10       8.033 -22.462  50.351  1.00 15.95           O  
ATOM     59  N   ARG A  11      10.303 -22.944  47.587  1.00 13.02           N  
ATOM     60  CA  ARG A  11      10.397 -22.133  46.378  1.00 14.77           C  
ATOM     61  C   ARG A  11      11.428 -22.706  45.421  1.00 13.69           C  
ATOM     62  O   ARG A  11      12.443 -23.244  45.848  1.00 13.96           O  
ATOM     63  CB  ARG A  11      10.801 -20.705  46.749  1.00 13.68           C  
ATOM     64  CG  ARG A  11       9.812 -19.986  47.656  1.00 13.94           C  
ATOM     65  CD  ARG A  11      10.448 -18.747  48.273  1.00 15.28           C  
ATOM     66  NE  ARG A  11      11.584 -19.105  49.117  1.00 14.20           N  
ATOM     67  CZ  ARG A  11      11.483 -19.708  50.299  1.00 15.18           C  
ATOM     68  NH1 ARG A  11      10.290 -20.018  50.795  1.00 14.11           N1+
ATOM     69  NH2 ARG A  11      12.578 -20.026  50.976  1.00 13.75           N  
ATOM     70  N   LYS A  12      11.164 -22.588  44.124  1.00 13.57           N  
ATOM     71  CA  LYS A  12      12.100 -23.084  43.124  1.00 13.97           C  
ATOM     72  C   LYS A  12      13.338 -22.191  43.134  1.00 13.30           C  
ATOM     73  O   LYS A  12      13.222 -20.964  43.100  1.00 12.45           O  
ATOM     74  CB  LYS A  12      11.460 -23.058  41.737  1.00 15.15           C  
ATOM     75  CG  LYS A  12      12.335 -23.659  40.651  1.00 17.03           C  
ATOM     76  CD  LYS A  12      11.620 -23.661  39.311  1.00 21.14           C  
ATOM     77  CE  LYS A  12      12.454 -24.344  38.240  1.00 21.68           C  
ATOM     78  NZ  LYS A  12      11.761 -24.313  36.922  1.00 25.23           N1+
ATOM     79  N   PHE A  13      14.518 -22.803  43.185  1.00 12.79           N  
ATOM     80  CA  PHE A  13      15.760 -22.040  43.207  1.00 13.61           C  
ATOM     81  C   PHE A  13      15.923 -21.203  41.949  1.00 14.00           C  
ATOM     82  O   PHE A  13      15.327 -21.496  40.909  1.00 14.00           O  
ATOM     83  CB  PHE A  13      16.967 -22.968  43.362  1.00 14.82           C  
ATOM     84  CG  PHE A  13      16.955 -23.770  44.635  1.00 16.65           C  
ATOM     85  CD1 PHE A  13      16.579 -23.181  45.840  1.00 17.12           C  
ATOM     86  CD2 PHE A  13      17.340 -25.107  44.633  1.00 16.89           C  
ATOM     87  CE1 PHE A  13      16.589 -23.911  47.025  1.00 16.73           C  
ATOM     88  CE2 PHE A  13      17.354 -25.848  45.812  1.00 18.49           C  
ATOM     89  CZ  PHE A  13      16.978 -25.247  47.013  1.00 16.84           C  
ATOM     90  N   PHE A  14      16.747 -20.167  42.050  1.00 12.38           N  
ATOM     91  CA  PHE A  14      16.974 -19.264  40.932  1.00 12.18           C  
ATOM     92  C   PHE A  14      18.427 -18.800  40.893  1.00 10.53           C  
ATOM     93  O   PHE A  14      18.967 -18.349  41.899  1.00 10.43           O  
ATOM     94  CB  PHE A  14      16.053 -18.048  41.081  1.00 13.02           C  
ATOM     95  CG  PHE A  14      16.129 -17.068  39.939  1.00 13.33           C  
ATOM     96  CD1 PHE A  14      15.122 -17.025  38.977  1.00 14.41           C  
ATOM     97  CD2 PHE A  14      17.187 -16.167  39.841  1.00 12.79           C  
ATOM     98  CE1 PHE A  14      15.163 -16.098  37.937  1.00 13.14           C  
ATOM     99  CE2 PHE A  14      17.240 -15.236  38.806  1.00 10.87           C  
ATOM    100  CZ  PHE A  14      16.223 -15.200  37.850  1.00 11.74           C  
ATOM    101  N   VAL A  15      19.061 -18.918  39.732  1.00 11.07           N  
ATOM    102  CA  VAL A  15      20.434 -18.460  39.580  1.00 11.30           C  
ATOM    103  C   VAL A  15      20.518 -17.619  38.313  1.00 12.21           C  
ATOM    104  O   VAL A  15      20.274 -18.114  37.211  1.00 12.00           O  
ATOM    105  CB  VAL A  15      21.431 -19.627  39.475  1.00 13.87           C  
ATOM    106  CG1 VAL A  15      22.825 -19.086  39.170  1.00 13.63           C  
ATOM    107  CG2 VAL A  15      21.452 -20.409  40.778  1.00 12.58           C  
ATOM    108  N   GLY A  16      20.845 -16.343  38.484  1.00 11.61           N  
ATOM    109  CA  GLY A  16      20.951 -15.450  37.348  1.00 11.70           C  
ATOM    110  C   GLY A  16      22.376 -15.016  37.096  1.00 11.89           C  
ATOM    111  O   GLY A  16      23.172 -14.873  38.027  1.00 11.85           O  
ATOM    112  N   GLY A  17      22.704 -14.833  35.823  1.00 10.99           N  
ATOM    113  CA  GLY A  17      24.033 -14.396  35.458  1.00 10.61           C  
ATOM    114  C   GLY A  17      23.910 -13.084  34.711  1.00 11.34           C  
ATOM    115  O   GLY A  17      23.332 -13.037  33.625  1.00 13.98           O  
ATOM    116  N   ASN A  18      24.438 -12.017  35.300  1.00 10.64           N  
ATOM    117  CA  ASN A  18      24.394 -10.691  34.686  1.00 10.40           C  
ATOM    118  C   ASN A  18      25.752 -10.436  34.042  1.00  8.30           C  
ATOM    119  O   ASN A  18      26.746 -10.218  34.736  1.00  8.76           O  
ATOM    120  CB  ASN A  18      24.098  -9.639  35.760  1.00 10.87           C  
ATOM    121  CG  ASN A  18      24.079  -8.219  35.212  1.00 10.42           C  
ATOM    122  ND2 ASN A  18      23.982  -7.251  36.110  1.00 11.73           N  
ATOM    123  OD1 ASN A  18      24.145  -7.996  34.004  1.00 10.76           O  
ATOM    124  N   TRP A  19      25.794 -10.464  32.714  1.00  8.48           N  
ATOM    125  CA  TRP A  19      27.051 -10.260  31.994  1.00  8.77           C  
ATOM    126  C   TRP A  19      27.514  -8.805  31.992  1.00  8.80           C  
ATOM    127  O   TRP A  19      28.674  -8.517  31.670  1.00  9.24           O  
ATOM    128  CB  TRP A  19      26.923 -10.753  30.542  1.00  9.36           C  
ATOM    129  CG  TRP A  19      26.562 -12.215  30.410  1.00 11.16           C  
ATOM    130  CD1 TRP A  19      26.430 -13.125  31.425  1.00 11.58           C  
ATOM    131  CD2 TRP A  19      26.270 -12.926  29.196  1.00 12.13           C  
ATOM    132  CE2 TRP A  19      25.966 -14.260  29.555  1.00 11.59           C  
ATOM    133  CE3 TRP A  19      26.234 -12.564  27.842  1.00 13.42           C  
ATOM    134  NE1 TRP A  19      26.072 -14.352  30.919  1.00 11.19           N  
ATOM    135  CZ2 TRP A  19      25.630 -15.238  28.607  1.00 11.88           C  
ATOM    136  CZ3 TRP A  19      25.899 -13.541  26.893  1.00 13.34           C  
ATOM    137  CH2 TRP A  19      25.601 -14.860  27.284  1.00 12.14           C  
ATOM    138  N   LYS A  20      26.611  -7.896  32.354  1.00  7.71           N  
ATOM    139  CA  LYS A  20      26.914  -6.468  32.371  1.00  7.08           C  
ATOM    140  C   LYS A  20      27.445  -6.033  31.005  1.00  9.27           C  
ATOM    141  O   LYS A  20      27.011  -6.562  29.984  1.00 10.54           O  
ATOM    142  CB  LYS A  20      27.913  -6.157  33.489  1.00  8.67           C  
ATOM    143  CG  LYS A  20      27.352  -6.550  34.851  1.00  8.40           C  
ATOM    144  CD  LYS A  20      28.187  -6.065  36.028  1.00  9.58           C  
ATOM    145  CE  LYS A  20      27.530  -6.501  37.331  1.00  9.13           C  
ATOM    146  NZ  LYS A  20      28.229  -6.002  38.538  1.00  9.73           N1+
ATOM    147  N   MET A  21      28.370  -5.079  30.970  1.00  8.25           N  
ATOM    148  CA  MET A  21      28.891  -4.631  29.683  1.00  9.63           C  
ATOM    149  C   MET A  21      30.082  -5.479  29.268  1.00 10.06           C  
ATOM    150  O   MET A  21      31.214  -4.997  29.184  1.00 11.20           O  
ATOM    151  CB  MET A  21      29.282  -3.154  29.733  1.00  8.80           C  
ATOM    152  CG  MET A  21      29.537  -2.568  28.351  1.00 12.74           C  
ATOM    153  SD  MET A  21      29.827  -0.801  28.370  1.00 13.94           S  
ATOM    154  CE  MET A  21      31.539  -0.768  28.935  1.00 16.01           C  
ATOM    155  N   ASN A  22      29.805  -6.752  29.009  1.00 10.72           N  
ATOM    156  CA  ASN A  22      30.827  -7.702  28.594  1.00 12.68           C  
ATOM    157  C   ASN A  22      30.291  -8.607  27.505  1.00 12.90           C  
ATOM    158  O   ASN A  22      29.149  -9.061  27.572  1.00 13.56           O  
ATOM    159  CB  ASN A  22      31.255  -8.569  29.776  1.00 12.69           C  
ATOM    160  CG  ASN A  22      32.062  -7.806  30.792  1.00 14.04           C  
ATOM    161  ND2 ASN A  22      31.416  -7.410  31.883  1.00 12.24           N  
ATOM    162  OD1 ASN A  22      33.257  -7.568  30.600  1.00 11.64           O  
ATOM    163  N   GLY A  23      31.119  -8.869  26.501  1.00 14.77           N  
ATOM    164  CA  GLY A  23      30.703  -9.759  25.442  1.00 15.93           C  
ATOM    165  C   GLY A  23      30.867  -9.299  24.011  1.00 15.20           C  
ATOM    166  O   GLY A  23      30.667  -8.135  23.670  1.00 16.32           O  
ATOM    167  N   ASP A  24      31.269 -10.248  23.180  1.00 17.22           N  
ATOM    168  CA  ASP A  24      31.413 -10.048  21.749  1.00 16.72           C  
ATOM    169  C   ASP A  24      31.062 -11.424  21.218  1.00 16.20           C  
ATOM    170  O   ASP A  24      30.994 -12.375  21.989  1.00 14.35           O  
ATOM    171  CB  ASP A  24      32.834  -9.597  21.359  1.00 20.07           C  
ATOM    172  CG  ASP A  24      33.926 -10.567  21.785  1.00 22.31           C  
ATOM    173  OD1 ASP A  24      35.102 -10.154  21.728  1.00 25.50           O  
ATOM    174  OD2 ASP A  24      33.638 -11.721  22.157  1.00 23.71           O1-
ATOM    175  N   TYR A  25      30.806 -11.543  19.926  1.00 14.93           N  
ATOM    176  CA  TYR A  25      30.424 -12.837  19.385  1.00 14.11           C  
ATOM    177  C   TYR A  25      31.265 -14.010  19.877  1.00 14.00           C  
ATOM    178  O   TYR A  25      30.722 -15.026  20.314  1.00 15.03           O  
ATOM    179  CB  TYR A  25      30.425 -12.778  17.858  1.00 13.45           C  
ATOM    180  CG  TYR A  25      29.239 -12.022  17.315  1.00 13.32           C  
ATOM    181  CD1 TYR A  25      29.407 -10.887  16.523  1.00 12.91           C  
ATOM    182  CD2 TYR A  25      27.940 -12.439  17.602  1.00 13.50           C  
ATOM    183  CE1 TYR A  25      28.306 -10.187  16.027  1.00 15.02           C  
ATOM    184  CE2 TYR A  25      26.838 -11.748  17.114  1.00 12.79           C  
ATOM    185  CZ  TYR A  25      27.026 -10.626  16.328  1.00 14.65           C  
ATOM    186  OH  TYR A  25      25.930  -9.957  15.837  1.00 16.66           O  
ATOM    187  N   ALA A  26      32.583 -13.866  19.830  1.00 13.57           N  
ATOM    188  CA  ALA A  26      33.476 -14.935  20.258  1.00 15.33           C  
ATOM    189  C   ALA A  26      33.323 -15.322  21.729  1.00 15.70           C  
ATOM    190  O   ALA A  26      33.214 -16.509  22.050  1.00 16.15           O  
ATOM    191  CB  ALA A  26      34.926 -14.547  19.967  1.00 16.53           C  
ATOM    192  N   SER A  27      33.314 -14.334  22.621  1.00 16.58           N  
ATOM    193  CA  SER A  27      33.196 -14.620  24.049  1.00 16.99           C  
ATOM    194  C   SER A  27      31.799 -15.105  24.421  1.00 17.12           C  
ATOM    195  O   SER A  27      31.641 -15.906  25.347  1.00 18.08           O  
ATOM    196  CB  SER A  27      33.572 -13.390  24.885  1.00 18.11           C  
ATOM    197  OG  SER A  27      32.584 -12.379  24.808  1.00 18.77           O  
ATOM    198  N   VAL A  28      30.784 -14.625  23.709  1.00 16.16           N  
ATOM    199  CA  VAL A  28      29.418 -15.063  23.976  1.00 15.84           C  
ATOM    200  C   VAL A  28      29.315 -16.523  23.544  1.00 16.18           C  
ATOM    201  O   VAL A  28      28.654 -17.332  24.200  1.00 16.03           O  
ATOM    202  CB  VAL A  28      28.387 -14.209  23.202  1.00 15.72           C  
ATOM    203  CG1 VAL A  28      26.994 -14.808  23.348  1.00 16.07           C  
ATOM    204  CG2 VAL A  28      28.402 -12.783  23.732  1.00 16.06           C  
ATOM    205  N   ASP A  29      29.976 -16.854  22.438  1.00 15.70           N  
ATOM    206  CA  ASP A  29      29.989 -18.227  21.937  1.00 16.96           C  
ATOM    207  C   ASP A  29      30.572 -19.144  23.006  1.00 15.56           C  
ATOM    208  O   ASP A  29      30.054 -20.231  23.260  1.00 16.79           O  
ATOM    209  CB  ASP A  29      30.852 -18.337  20.675  1.00 18.98           C  
ATOM    210  CG  ASP A  29      30.114 -17.921  19.424  1.00 20.46           C  
ATOM    211  OD1 ASP A  29      30.748 -17.863  18.346  1.00 20.36           O  
ATOM    212  OD2 ASP A  29      28.897 -17.662  19.517  1.00 21.48           O1-
ATOM    213  N   GLY A  30      31.661 -18.693  23.619  1.00 15.97           N  
ATOM    214  CA  GLY A  30      32.319 -19.471  24.652  1.00 15.72           C  
ATOM    215  C   GLY A  30      31.418 -19.742  25.839  1.00 15.08           C  
ATOM    216  O   GLY A  30      31.365 -20.865  26.345  1.00 15.83           O  
ATOM    217  N   ILE A  31      30.700 -18.716  26.279  1.00 15.17           N  
ATOM    218  CA  ILE A  31      29.798 -18.851  27.420  1.00 13.94           C  
ATOM    219  C   ILE A  31      28.639 -19.784  27.098  1.00 14.93           C  
ATOM    220  O   ILE A  31      28.292 -20.661  27.893  1.00 13.12           O  
ATOM    221  CB  ILE A  31      29.232 -17.477  27.852  1.00 13.73           C  
ATOM    222  CG1 ILE A  31      30.366 -16.594  28.381  1.00 13.41           C  
ATOM    223  CG2 ILE A  31      28.154 -17.666  28.919  1.00 12.83           C  
ATOM    224  CD1 ILE A  31      29.974 -15.142  28.601  1.00 15.53           C  
ATOM    225  N   VAL A  32      28.035 -19.586  25.931  1.00 14.36           N  
ATOM    226  CA  VAL A  32      26.922 -20.421  25.505  1.00 16.04           C  
ATOM    227  C   VAL A  32      27.369 -21.879  25.458  1.00 16.21           C  
ATOM    228  O   VAL A  32      26.614 -22.780  25.814  1.00 16.70           O  
ATOM    229  CB  VAL A  32      26.406 -19.988  24.114  1.00 14.00           C  
ATOM    230  CG1 VAL A  32      25.331 -20.951  23.623  1.00 16.43           C  
ATOM    231  CG2 VAL A  32      25.841 -18.575  24.196  1.00 16.03           C  
ATOM    232  N   THR A  33      28.604 -22.106  25.023  1.00 17.49           N  
ATOM    233  CA  THR A  33      29.129 -23.461  24.943  1.00 18.60           C  
ATOM    234  C   THR A  33      29.142 -24.160  26.303  1.00 18.72           C  
ATOM    235  O   THR A  33      28.639 -25.277  26.419  1.00 19.38           O  
ATOM    236  CB  THR A  33      30.552 -23.479  24.344  1.00 20.54           C  
ATOM    237  CG2 THR A  33      31.166 -24.873  24.446  1.00 21.83           C  
ATOM    238  OG1 THR A  33      30.488 -23.099  22.965  1.00 21.60           O  
ATOM    239  N   PHE A  34      29.698 -23.525  27.335  1.00 18.82           N  
ATOM    240  CA  PHE A  34      29.721 -24.198  28.630  1.00 18.89           C  
ATOM    241  C   PHE A  34      28.355 -24.225  29.309  1.00 19.06           C  
ATOM    242  O   PHE A  34      28.104 -25.073  30.167  1.00 19.84           O  
ATOM    243  CB  PHE A  34      30.824 -23.632  29.563  1.00 19.88           C  
ATOM    244  CG  PHE A  34      30.608 -22.212  30.046  1.00 19.32           C  
ATOM    245  CD1 PHE A  34      29.551 -21.889  30.893  1.00 18.61           C  
ATOM    246  CD2 PHE A  34      31.528 -21.216  29.723  1.00 19.20           C  
ATOM    247  CE1 PHE A  34      29.417 -20.598  31.414  1.00 19.45           C  
ATOM    248  CE2 PHE A  34      31.403 -19.924  30.239  1.00 18.34           C  
ATOM    249  CZ  PHE A  34      30.345 -19.616  31.088  1.00 19.06           C  
ATOM    250  N   LEU A  35      27.466 -23.316  28.915  1.00 17.43           N  
ATOM    251  CA  LEU A  35      26.120 -23.294  29.480  1.00 18.74           C  
ATOM    252  C   LEU A  35      25.316 -24.457  28.906  1.00 18.57           C  
ATOM    253  O   LEU A  35      24.597 -25.144  29.631  1.00 18.96           O  
ATOM    254  CB  LEU A  35      25.407 -21.979  29.153  1.00 18.31           C  
ATOM    255  CG  LEU A  35      25.751 -20.748  29.994  1.00 19.94           C  
ATOM    256  CD1 LEU A  35      25.108 -19.516  29.367  1.00 20.82           C  
ATOM    257  CD2 LEU A  35      25.264 -20.943  31.430  1.00 19.57           C  
ATOM    258  N   ASN A  36      25.439 -24.678  27.601  1.00 18.40           N  
ATOM    259  CA  ASN A  36      24.714 -25.765  26.952  1.00 18.49           C  
ATOM    260  C   ASN A  36      25.216 -27.135  27.400  1.00 19.89           C  
ATOM    261  O   ASN A  36      24.430 -28.066  27.557  1.00 20.81           O  
ATOM    262  CB  ASN A  36      24.821 -25.663  25.425  1.00 18.36           C  
ATOM    263  CG  ASN A  36      23.959 -24.553  24.848  1.00 19.25           C  
ATOM    264  ND2 ASN A  36      24.251 -24.158  23.615  1.00 17.47           N  
ATOM    265  OD1 ASN A  36      23.031 -24.067  25.498  1.00 19.84           O  
ATOM    266  N   ALA A  37      26.523 -27.258  27.604  1.00 21.12           N  
ATOM    267  CA  ALA A  37      27.109 -28.528  28.026  1.00 22.56           C  
ATOM    268  C   ALA A  37      26.755 -28.866  29.471  1.00 23.24           C  
ATOM    269  O   ALA A  37      26.765 -30.033  29.861  1.00 23.55           O  
ATOM    270  CB  ALA A  37      28.621 -28.485  27.864  1.00 22.66           C  
ATOM    271  N   SER A  38      26.440 -27.846  30.260  1.00 24.01           N  
ATOM    272  CA  SER A  38      26.105 -28.055  31.664  1.00 25.83           C  
ATOM    273  C   SER A  38      24.872 -28.932  31.832  1.00 27.65           C  
ATOM    274  O   SER A  38      24.001 -28.978  30.961  1.00 26.77           O  
ATOM    275  CB  SER A  38      25.879 -26.712  32.369  1.00 24.95           C  
ATOM    276  OG  SER A  38      24.671 -26.098  31.951  1.00 24.70           O  
ATOM    277  N   ALA A  39      24.806 -29.632  32.960  1.00 29.82           N  
ATOM    278  CA  ALA A  39      23.674 -30.497  33.250  1.00 32.60           C  
ATOM    279  C   ALA A  39      22.437 -29.624  33.361  1.00 34.76           C  
ATOM    280  O   ALA A  39      22.529 -28.453  33.735  1.00 35.09           O  
ATOM    281  CB  ALA A  39      23.905 -31.243  34.559  1.00 32.18           C  
ATOM    282  N   ASP A  40      21.280 -30.182  33.031  1.00 36.79           N  
ATOM    283  CA  ASP A  40      20.051 -29.413  33.121  1.00 39.45           C  
ATOM    284  C   ASP A  40      19.458 -29.482  34.512  1.00 39.50           C  
ATOM    285  O   ASP A  40      18.449 -30.148  34.736  1.00 42.10           O  
ATOM    286  CB  ASP A  40      19.027 -29.899  32.101  1.00 41.42           C  
ATOM    287  CG  ASP A  40      18.980 -29.021  30.875  1.00 43.39           C  
ATOM    288  OD1 ASP A  40      19.978 -28.996  30.124  1.00 44.44           O  
ATOM    289  OD2 ASP A  40      17.947 -28.346  30.671  1.00 45.26           O1-
ATOM    290  N   ASN A  41      20.103 -28.796  35.447  1.00 38.71           N  
ATOM    291  CA  ASN A  41      19.634 -28.756  36.822  1.00 36.27           C  
ATOM    292  C   ASN A  41      18.215 -28.204  36.801  1.00 34.45           C  
ATOM    293  O   ASN A  41      17.990 -27.015  37.034  1.00 33.94           O  
ATOM    294  CB  ASN A  41      20.549 -27.857  37.651  1.00 37.54           C  
ATOM    295  CG  ASN A  41      21.997 -28.296  37.592  1.00 37.87           C  
ATOM    296  ND2 ASN A  41      22.836 -27.489  36.952  1.00 38.55           N  
ATOM    297  OD1 ASN A  41      22.357 -29.355  38.105  1.00 38.91           O  
ATOM    298  N   SER A  42      17.264 -29.083  36.505  1.00 32.16           N  
ATOM    299  CA  SER A  42      15.858 -28.722  36.425  1.00 30.65           C  
ATOM    300  C   SER A  42      15.343 -28.136  37.731  1.00 28.76           C  
ATOM    301  O   SER A  42      14.282 -27.515  37.764  1.00 29.33           O  
ATOM    302  CB  SER A  42      15.028 -29.952  36.051  1.00 31.48           C  
ATOM    303  OG  SER A  42      15.216 -30.994  36.994  1.00 34.45           O  
ATOM    304  N   SER A  43      16.095 -28.341  38.806  1.00 26.93           N  
ATOM    305  CA  SER A  43      15.701 -27.828  40.112  1.00 24.33           C  
ATOM    306  C   SER A  43      16.079 -26.358  40.245  1.00 23.53           C  
ATOM    307  O   SER A  43      15.916 -25.758  41.305  1.00 23.73           O  
ATOM    308  CB  SER A  43      16.382 -28.633  41.224  1.00 24.28           C  
ATOM    309  OG  SER A  43      17.794 -28.504  41.163  1.00 23.23           O  
ATOM    310  N   VAL A  44      16.574 -25.769  39.162  1.00 22.08           N  
ATOM    311  CA  VAL A  44      16.987 -24.374  39.208  1.00 19.04           C  
ATOM    312  C   VAL A  44      16.601 -23.563  37.977  1.00 18.59           C  
ATOM    313  O   VAL A  44      16.871 -23.978  36.849  1.00 19.25           O  
ATOM    314  CB  VAL A  44      18.526 -24.267  39.369  1.00 18.93           C  
ATOM    315  CG1 VAL A  44      18.942 -22.809  39.472  1.00 17.54           C  
ATOM    316  CG2 VAL A  44      18.985 -25.047  40.594  1.00 17.81           C  
ATOM    317  N   ASP A  45      15.958 -22.417  38.191  1.00 16.36           N  
ATOM    318  CA  ASP A  45      15.626 -21.535  37.076  1.00 14.02           C  
ATOM    319  C   ASP A  45      16.961 -20.861  36.765  1.00 13.41           C  
ATOM    320  O   ASP A  45      17.549 -20.231  37.644  1.00 11.84           O  
ATOM    321  CB  ASP A  45      14.628 -20.439  37.482  1.00 15.86           C  
ATOM    322  CG  ASP A  45      13.192 -20.919  37.521  1.00 18.89           C  
ATOM    323  OD1 ASP A  45      12.819 -21.783  36.700  1.00 19.23           O  
ATOM    324  OD2 ASP A  45      12.425 -20.407  38.364  1.00 17.52           O1-
ATOM    325  N   VAL A  46      17.451 -20.996  35.537  1.00 12.27           N  
ATOM    326  CA  VAL A  46      18.717 -20.370  35.173  1.00 12.38           C  
ATOM    327  C   VAL A  46      18.467 -19.280  34.137  1.00 11.14           C  
ATOM    328  O   VAL A  46      17.906 -19.533  33.070  1.00 12.03           O  
ATOM    329  CB  VAL A  46      19.713 -21.390  34.589  1.00 13.15           C  
ATOM    330  CG1 VAL A  46      21.024 -20.689  34.252  1.00 13.60           C  
ATOM    331  CG2 VAL A  46      19.950 -22.518  35.588  1.00 13.79           C  
ATOM    332  N   VAL A  47      18.885 -18.066  34.467  1.00  9.59           N  
ATOM    333  CA  VAL A  47      18.692 -16.912  33.597  1.00 10.31           C  
ATOM    334  C   VAL A  47      19.995 -16.143  33.394  1.00 10.13           C  
ATOM    335  O   VAL A  47      20.737 -15.902  34.343  1.00 11.92           O  
ATOM    336  CB  VAL A  47      17.638 -15.956  34.209  1.00 11.03           C  
ATOM    337  CG1 VAL A  47      17.518 -14.689  33.377  1.00 12.67           C  
ATOM    338  CG2 VAL A  47      16.289 -16.660  34.304  1.00  9.39           C  
ATOM    339  N   VAL A  48      20.283 -15.769  32.154  1.00  9.74           N  
ATOM    340  CA  VAL A  48      21.493 -14.997  31.879  1.00  9.05           C  
ATOM    341  C   VAL A  48      21.096 -13.709  31.167  1.00  9.15           C  
ATOM    342  O   VAL A  48      20.136 -13.691  30.398  1.00  9.49           O  
ATOM    343  CB  VAL A  48      22.495 -15.796  31.022  1.00  8.75           C  
ATOM    344  CG1 VAL A  48      22.947 -17.038  31.796  1.00 10.38           C  
ATOM    345  CG2 VAL A  48      21.867 -16.187  29.700  1.00 11.31           C  
ATOM    346  N   ALA A  49      21.834 -12.635  31.434  1.00  8.92           N  
ATOM    347  CA  ALA A  49      21.527 -11.337  30.847  1.00 10.01           C  
ATOM    348  C   ALA A  49      22.659 -10.767  30.002  1.00 10.79           C  
ATOM    349  O   ALA A  49      23.613 -10.167  30.515  1.00 10.62           O  
ATOM    350  CB  ALA A  49      21.143 -10.354  31.952  1.00  8.76           C  
ATOM    351  N   PRO A  50      22.569 -10.955  28.682  1.00  9.14           N  
ATOM    352  CA  PRO A  50      23.592 -10.448  27.767  1.00 11.37           C  
ATOM    353  C   PRO A  50      23.336  -8.976  27.489  1.00 11.13           C  
ATOM    354  O   PRO A  50      22.257  -8.457  27.789  1.00 12.28           O  
ATOM    355  CB  PRO A  50      23.369 -11.261  26.490  1.00 11.15           C  
ATOM    356  CG  PRO A  50      22.510 -12.435  26.923  1.00  9.61           C  
ATOM    357  CD  PRO A  50      21.625 -11.835  27.975  1.00  9.76           C  
ATOM    358  N   PRO A  51      24.334  -8.280  26.931  1.00 12.29           N  
ATOM    359  CA  PRO A  51      24.137  -6.865  26.616  1.00 12.20           C  
ATOM    360  C   PRO A  51      23.066  -6.868  25.521  1.00 12.32           C  
ATOM    361  O   PRO A  51      22.954  -7.838  24.763  1.00 11.80           O  
ATOM    362  CB  PRO A  51      25.501  -6.436  26.085  1.00 13.00           C  
ATOM    363  CG  PRO A  51      26.449  -7.339  26.810  1.00 11.99           C  
ATOM    364  CD  PRO A  51      25.744  -8.670  26.767  1.00 11.14           C  
ATOM    365  N   ALA A  52      22.292  -5.793  25.427  1.00 12.85           N  
ATOM    366  CA  ALA A  52      21.211  -5.699  24.447  1.00 11.64           C  
ATOM    367  C   ALA A  52      21.497  -6.151  23.008  1.00 11.89           C  
ATOM    368  O   ALA A  52      20.694  -6.865  22.409  1.00 10.48           O  
ATOM    369  CB  ALA A  52      20.658  -4.271  24.436  1.00 12.03           C  
ATOM    370  N   PRO A  53      22.640  -5.746  22.432  1.00 11.59           N  
ATOM    371  CA  PRO A  53      22.950  -6.145  21.052  1.00 12.89           C  
ATOM    372  C   PRO A  53      23.124  -7.642  20.818  1.00 11.56           C  
ATOM    373  O   PRO A  53      23.121  -8.097  19.672  1.00 12.58           O  
ATOM    374  CB  PRO A  53      24.242  -5.382  20.749  1.00 12.79           C  
ATOM    375  CG  PRO A  53      24.191  -4.208  21.690  1.00 13.04           C  
ATOM    376  CD  PRO A  53      23.675  -4.842  22.956  1.00 11.76           C  
ATOM    377  N   TYR A  54      23.288  -8.404  21.893  1.00 11.55           N  
ATOM    378  CA  TYR A  54      23.493  -9.842  21.776  1.00 11.30           C  
ATOM    379  C   TYR A  54      22.348 -10.690  22.314  1.00 10.93           C  
ATOM    380  O   TYR A  54      22.478 -11.908  22.409  1.00 11.44           O  
ATOM    381  CB  TYR A  54      24.791 -10.232  22.489  1.00 11.84           C  
ATOM    382  CG  TYR A  54      26.008  -9.547  21.918  1.00 10.73           C  
ATOM    383  CD1 TYR A  54      26.582  -9.986  20.722  1.00 14.25           C  
ATOM    384  CD2 TYR A  54      26.561  -8.428  22.543  1.00 11.53           C  
ATOM    385  CE1 TYR A  54      27.675  -9.325  20.161  1.00 12.95           C  
ATOM    386  CE2 TYR A  54      27.655  -7.758  21.988  1.00 13.44           C  
ATOM    387  CZ  TYR A  54      28.204  -8.211  20.800  1.00 13.29           C  
ATOM    388  OH  TYR A  54      29.276  -7.551  20.239  1.00 15.37           O  
ATOM    389  N   LEU A  55      21.228 -10.059  22.649  1.00  9.77           N  
ATOM    390  CA  LEU A  55      20.083 -10.791  23.185  1.00 10.85           C  
ATOM    391  C   LEU A  55      19.538 -11.865  22.240  1.00 11.76           C  
ATOM    392  O   LEU A  55      19.424 -13.031  22.620  1.00 11.78           O  
ATOM    393  CB  LEU A  55      18.963  -9.816  23.565  1.00 12.55           C  
ATOM    394  CG  LEU A  55      19.225  -8.911  24.775  1.00 13.26           C  
ATOM    395  CD1 LEU A  55      18.119  -7.872  24.904  1.00 11.36           C  
ATOM    396  CD2 LEU A  55      19.299  -9.754  26.040  1.00 12.29           C  
ATOM    397  N   ALA A  56      19.206 -11.481  21.011  1.00 10.42           N  
ATOM    398  CA  ALA A  56      18.669 -12.438  20.048  1.00 11.68           C  
ATOM    399  C   ALA A  56      19.683 -13.536  19.734  1.00 12.76           C  
ATOM    400  O   ALA A  56      19.323 -14.708  19.611  1.00 13.81           O  
ATOM    401  CB  ALA A  56      18.255 -11.713  18.769  1.00 11.99           C  
ATOM    402  N   TYR A  57      20.952 -13.156  19.616  1.00 12.57           N  
ATOM    403  CA  TYR A  57      22.009 -14.119  19.319  1.00 13.26           C  
ATOM    404  C   TYR A  57      22.067 -15.198  20.399  1.00 14.08           C  
ATOM    405  O   TYR A  57      22.065 -16.394  20.102  1.00 12.30           O  
ATOM    406  CB  TYR A  57      23.363 -13.409  19.235  1.00 13.53           C  
ATOM    407  CG  TYR A  57      24.502 -14.306  18.799  1.00 14.99           C  
ATOM    408  CD1 TYR A  57      24.594 -14.753  17.482  1.00 16.10           C  
ATOM    409  CD2 TYR A  57      25.487 -14.705  19.702  1.00 16.00           C  
ATOM    410  CE1 TYR A  57      25.639 -15.573  17.072  1.00 16.98           C  
ATOM    411  CE2 TYR A  57      26.538 -15.526  19.303  1.00 15.32           C  
ATOM    412  CZ  TYR A  57      26.607 -15.954  17.985  1.00 18.01           C  
ATOM    413  OH  TYR A  57      27.646 -16.756  17.573  1.00 20.28           O  
ATOM    414  N   ALA A  58      22.104 -14.764  21.655  1.00 14.15           N  
ATOM    415  CA  ALA A  58      22.171 -15.689  22.778  1.00 15.27           C  
ATOM    416  C   ALA A  58      20.957 -16.607  22.825  1.00 15.53           C  
ATOM    417  O   ALA A  58      21.086 -17.810  23.055  1.00 15.67           O  
ATOM    418  CB  ALA A  58      22.293 -14.912  24.087  1.00 13.49           C  
ATOM    419  N   LYS A  59      19.775 -16.046  22.609  1.00 14.70           N  
ATOM    420  CA  LYS A  59      18.571 -16.859  22.648  1.00 17.19           C  
ATOM    421  C   LYS A  59      18.562 -17.905  21.544  1.00 16.57           C  
ATOM    422  O   LYS A  59      18.111 -19.027  21.749  1.00 17.65           O  
ATOM    423  CB  LYS A  59      17.315 -15.996  22.522  1.00 19.15           C  
ATOM    424  CG  LYS A  59      16.048 -16.805  22.753  1.00 22.55           C  
ATOM    425  CD  LYS A  59      14.791 -16.017  22.478  1.00 24.23           C  
ATOM    426  CE  LYS A  59      13.566 -16.832  22.870  1.00 27.58           C  
ATOM    427  NZ  LYS A  59      13.562 -18.181  22.238  1.00 27.97           N1+
ATOM    428  N   SER A  60      19.071 -17.547  20.371  1.00 17.35           N  
ATOM    429  CA  SER A  60      19.079 -18.487  19.258  1.00 17.47           C  
ATOM    430  C   SER A  60      20.015 -19.669  19.483  1.00 17.83           C  
ATOM    431  O   SER A  60      19.788 -20.754  18.948  1.00 17.44           O  
ATOM    432  CB  SER A  60      19.476 -17.776  17.962  1.00 17.81           C  
ATOM    433  OG  SER A  60      20.855 -17.460  17.955  1.00 22.35           O  
ATOM    434  N   LYS A  61      21.058 -19.466  20.282  1.00 16.78           N  
ATOM    435  CA  LYS A  61      22.037 -20.520  20.531  1.00 17.40           C  
ATOM    436  C   LYS A  61      21.886 -21.304  21.834  1.00 17.33           C  
ATOM    437  O   LYS A  61      22.355 -22.439  21.932  1.00 17.62           O  
ATOM    438  CB  LYS A  61      23.447 -19.937  20.489  1.00 18.42           C  
ATOM    439  CG  LYS A  61      23.828 -19.269  19.179  1.00 21.93           C  
ATOM    440  CD  LYS A  61      25.290 -18.866  19.223  1.00 26.68           C  
ATOM    441  CE  LYS A  61      26.171 -20.086  19.481  1.00 28.08           C  
ATOM    442  NZ  LYS A  61      27.573 -19.729  19.796  1.00 30.04           N1+
ATOM    443  N   LEU A  62      21.241 -20.709  22.828  1.00 16.71           N  
ATOM    444  CA  LEU A  62      21.078 -21.365  24.123  1.00 16.38           C  
ATOM    445  C   LEU A  62      20.042 -22.481  24.182  1.00 17.28           C  
ATOM    446  O   LEU A  62      19.007 -22.426  23.519  1.00 16.21           O  
ATOM    447  CB  LEU A  62      20.747 -20.324  25.192  1.00 15.85           C  
ATOM    448  CG  LEU A  62      21.924 -19.490  25.692  1.00 13.91           C  
ATOM    449  CD1 LEU A  62      21.411 -18.356  26.553  1.00 14.72           C  
ATOM    450  CD2 LEU A  62      22.886 -20.382  26.470  1.00 14.93           C  
ATOM    451  N   LYS A  63      20.338 -23.496  24.990  1.00 17.18           N  
ATOM    452  CA  LYS A  63      19.430 -24.619  25.173  1.00 18.48           C  
ATOM    453  C   LYS A  63      18.218 -24.076  25.926  1.00 18.32           C  
ATOM    454  O   LYS A  63      18.316 -23.061  26.615  1.00 18.34           O  
ATOM    455  CB  LYS A  63      20.105 -25.724  25.991  1.00 19.46           C  
ATOM    456  CG  LYS A  63      20.472 -25.311  27.412  1.00 19.99           C  
ATOM    457  CD  LYS A  63      21.169 -26.438  28.159  1.00 22.10           C  
ATOM    458  CE  LYS A  63      21.529 -26.013  29.575  1.00 22.61           C  
ATOM    459  NZ  LYS A  63      22.203 -27.108  30.326  1.00 25.56           N1+
ATOM    460  N   ALA A  64      17.085 -24.756  25.794  1.00 18.88           N  
ATOM    461  CA  ALA A  64      15.847 -24.331  26.439  1.00 20.62           C  
ATOM    462  C   ALA A  64      15.968 -24.076  27.938  1.00 20.03           C  
ATOM    463  O   ALA A  64      15.266 -23.224  28.481  1.00 23.19           O  
ATOM    464  CB  ALA A  64      14.750 -25.363  26.178  1.00 21.15           C  
ATOM    465  N   GLY A  65      16.857 -24.806  28.601  1.00 19.57           N  
ATOM    466  CA  GLY A  65      17.018 -24.658  30.039  1.00 17.20           C  
ATOM    467  C   GLY A  65      17.595 -23.345  30.537  1.00 16.46           C  
ATOM    468  O   GLY A  65      17.513 -23.048  31.729  1.00 16.92           O  
ATOM    469  N   VAL A  66      18.193 -22.564  29.642  1.00 15.38           N  
ATOM    470  CA  VAL A  66      18.771 -21.280  30.026  1.00 12.58           C  
ATOM    471  C   VAL A  66      17.949 -20.158  29.403  1.00 11.80           C  
ATOM    472  O   VAL A  66      17.889 -20.024  28.181  1.00 12.94           O  
ATOM    473  CB  VAL A  66      20.243 -21.157  29.557  1.00 12.66           C  
ATOM    474  CG1 VAL A  66      20.814 -19.807  29.970  1.00 12.38           C  
ATOM    475  CG2 VAL A  66      21.079 -22.282  30.160  1.00 13.93           C  
ATOM    476  N   LEU A  67      17.297 -19.366  30.247  1.00 10.77           N  
ATOM    477  CA  LEU A  67      16.482 -18.258  29.766  1.00 10.96           C  
ATOM    478  C   LEU A  67      17.319 -16.988  29.637  1.00 10.86           C  
ATOM    479  O   LEU A  67      18.270 -16.783  30.390  1.00 11.39           O  
ATOM    480  CB  LEU A  67      15.300 -18.022  30.712  1.00 12.08           C  
ATOM    481  CG  LEU A  67      14.318 -19.191  30.841  1.00 17.60           C  
ATOM    482  CD1 LEU A  67      13.157 -18.780  31.731  1.00 19.59           C  
ATOM    483  CD2 LEU A  67      13.801 -19.594  29.469  1.00 19.75           C  
ATOM    484  N   VAL A  68      16.960 -16.144  28.673  1.00 10.37           N  
ATOM    485  CA  VAL A  68      17.686 -14.901  28.420  1.00 10.48           C  
ATOM    486  C   VAL A  68      16.900 -13.692  28.915  1.00 10.28           C  
ATOM    487  O   VAL A  68      15.695 -13.583  28.685  1.00 11.14           O  
ATOM    488  CB  VAL A  68      17.981 -14.736  26.902  1.00  9.80           C  
ATOM    489  CG1 VAL A  68      18.675 -13.406  26.635  1.00 12.28           C  
ATOM    490  CG2 VAL A  68      18.853 -15.885  26.418  1.00 11.94           C  
ATOM    491  N   ALA A  69      17.597 -12.777  29.585  1.00  9.81           N  
ATOM    492  CA  ALA A  69      16.973 -11.577  30.125  1.00 10.85           C  
ATOM    493  C   ALA A  69      17.670 -10.315  29.652  1.00 10.30           C  
ATOM    494  O   ALA A  69      18.850 -10.340  29.298  1.00 10.73           O  
ATOM    495  CB  ALA A  69      17.001 -11.622  31.656  1.00  9.43           C  
ATOM    496  N   ALA A  70      16.928  -9.212  29.640  1.00 11.20           N  
ATOM    497  CA  ALA A  70      17.500  -7.925  29.272  1.00 10.06           C  
ATOM    498  C   ALA A  70      18.077  -7.357  30.568  1.00 10.21           C  
ATOM    499  O   ALA A  70      17.602  -7.684  31.662  1.00 11.40           O  
ATOM    500  CB  ALA A  70      16.427  -6.992  28.720  1.00  9.49           C  
ATOM    501  N   GLN A  71      19.088  -6.503  30.448  1.00  9.43           N  
ATOM    502  CA  GLN A  71      19.736  -5.912  31.616  1.00  9.50           C  
ATOM    503  C   GLN A  71      19.035  -4.677  32.181  1.00 10.32           C  
ATOM    504  O   GLN A  71      19.359  -4.220  33.283  1.00  9.88           O  
ATOM    505  CB  GLN A  71      21.189  -5.568  31.274  1.00  8.41           C  
ATOM    506  CG  GLN A  71      22.099  -6.783  31.165  1.00  8.46           C  
ATOM    507  CD  GLN A  71      23.520  -6.410  30.794  1.00 10.92           C  
ATOM    508  NE2 GLN A  71      24.277  -7.379  30.281  1.00  7.83           N  
ATOM    509  OE1 GLN A  71      23.937  -5.267  30.976  1.00  9.78           O  
ATOM    510  N   ASN A  72      18.069  -4.152  31.434  1.00  8.95           N  
ATOM    511  CA  ASN A  72      17.325  -2.964  31.844  1.00  9.92           C  
ATOM    512  C   ASN A  72      16.294  -2.658  30.758  1.00 10.46           C  
ATOM    513  O   ASN A  72      16.350  -3.229  29.666  1.00 12.92           O  
ATOM    514  CB  ASN A  72      18.298  -1.781  32.013  1.00 11.30           C  
ATOM    515  CG  ASN A  72      17.656  -0.567  32.675  1.00 11.82           C  
ATOM    516  ND2 ASN A  72      18.097   0.621  32.281  1.00 14.26           N  
ATOM    517  OD1 ASN A  72      16.799  -0.697  33.548  1.00 13.49           O  
ATOM    518  N   CYS A  73      15.348  -1.774  31.056  1.00 10.36           N  
ATOM    519  CA  CYS A  73      14.338  -1.381  30.077  1.00 10.00           C  
ATOM    520  C   CYS A  73      13.665  -0.099  30.554  1.00 10.50           C  
ATOM    521  O   CYS A  73      13.893   0.341  31.682  1.00  9.77           O  
ATOM    522  CB  CYS A  73      13.297  -2.493  29.876  1.00  5.69           C  
ATOM    523  SG  CYS A  73      12.096  -2.710  31.235  1.00 10.35           S  
ATOM    524  N   TYR A  74      12.848   0.506  29.698  1.00 11.09           N  
ATOM    525  CA  TYR A  74      12.171   1.748  30.060  1.00 12.79           C  
ATOM    526  C   TYR A  74      10.725   1.498  30.486  1.00 13.84           C  
ATOM    527  O   TYR A  74      10.313   0.344  30.632  1.00 13.86           O  
ATOM    528  CB  TYR A  74      12.236   2.748  28.901  1.00 12.65           C  
ATOM    529  CG  TYR A  74      11.940   4.172  29.313  1.00 11.89           C  
ATOM    530  CD1 TYR A  74      12.580   4.746  30.414  1.00 12.21           C  
ATOM    531  CD2 TYR A  74      11.023   4.948  28.606  1.00 12.03           C  
ATOM    532  CE1 TYR A  74      12.314   6.059  30.801  1.00 12.75           C  
ATOM    533  CE2 TYR A  74      10.750   6.261  28.984  1.00 12.74           C  
ATOM    534  CZ  TYR A  74      11.397   6.809  30.082  1.00 11.11           C  
ATOM    535  OH  TYR A  74      11.114   8.096  30.469  1.00 13.16           O  
ATOM    536  N   LYS A  75       9.953   2.571  30.665  1.00 14.78           N  
ATOM    537  CA  LYS A  75       8.577   2.454  31.150  1.00 14.67           C  
ATOM    538  C   LYS A  75       7.396   2.569  30.184  1.00 14.70           C  
ATOM    539  O   LYS A  75       6.254   2.630  30.625  1.00 14.27           O  
ATOM    540  CB  LYS A  75       8.368   3.435  32.307  1.00 15.20           C  
ATOM    541  CG  LYS A  75       8.570   4.894  31.933  1.00 15.02           C  
ATOM    542  CD  LYS A  75       8.343   5.805  33.125  1.00 17.72           C  
ATOM    543  CE  LYS A  75       8.475   7.265  32.735  1.00 16.49           C  
ATOM    544  NZ  LYS A  75       8.181   8.176  33.874  1.00 18.79           N1+
ATOM    545  N   VAL A  76       7.659   2.606  28.884  1.00 14.51           N  
ATOM    546  CA  VAL A  76       6.595   2.654  27.878  1.00 15.70           C  
ATOM    547  C   VAL A  76       7.022   1.717  26.753  1.00 16.45           C  
ATOM    548  O   VAL A  76       8.210   1.454  26.576  1.00 15.06           O  
ATOM    549  CB  VAL A  76       6.363   4.080  27.325  1.00 17.17           C  
ATOM    550  CG1 VAL A  76       5.841   4.986  28.439  1.00 18.55           C  
ATOM    551  CG2 VAL A  76       7.649   4.634  26.734  1.00 19.24           C  
ATOM    552  N   PRO A  77       6.063   1.189  25.981  1.00 16.44           N  
ATOM    553  CA  PRO A  77       6.433   0.274  24.895  1.00 17.31           C  
ATOM    554  C   PRO A  77       7.164   0.876  23.701  1.00 18.28           C  
ATOM    555  O   PRO A  77       8.056   0.242  23.133  1.00 17.38           O  
ATOM    556  CB  PRO A  77       5.094  -0.353  24.506  1.00 17.69           C  
ATOM    557  CG  PRO A  77       4.121   0.740  24.788  1.00 18.62           C  
ATOM    558  CD  PRO A  77       4.598   1.289  26.113  1.00 17.96           C  
ATOM    559  N   LYS A  78       6.790   2.096  23.322  1.00 18.80           N  
ATOM    560  CA  LYS A  78       7.400   2.758  22.172  1.00 18.90           C  
ATOM    561  C   LYS A  78       7.432   4.263  22.387  1.00 17.39           C  
ATOM    562  O   LYS A  78       6.586   4.812  23.089  1.00 16.90           O  
ATOM    563  CB  LYS A  78       6.585   2.461  20.911  1.00 22.38           C  
ATOM    564  CG  LYS A  78       6.230   1.001  20.722  1.00 27.57           C  
ATOM    565  CD  LYS A  78       5.088   0.839  19.731  1.00 30.42           C  
ATOM    566  CE  LYS A  78       4.609  -0.607  19.685  1.00 33.80           C  
ATOM    567  NZ  LYS A  78       3.417  -0.777  18.807  1.00 35.05           N1+
ATOM    568  N   GLY A  79       8.397   4.938  21.770  1.00 13.26           N  
ATOM    569  CA  GLY A  79       8.459   6.378  21.935  1.00 13.03           C  
ATOM    570  C   GLY A  79       9.816   6.999  21.694  1.00 11.33           C  
ATOM    571  O   GLY A  79      10.775   6.308  21.345  1.00 11.35           O  
ATOM    572  N   ALA A  80       9.886   8.312  21.894  1.00 10.53           N  
ATOM    573  CA  ALA A  80      11.111   9.066  21.677  1.00 10.20           C  
ATOM    574  C   ALA A  80      12.061   9.032  22.867  1.00 10.71           C  
ATOM    575  O   ALA A  80      12.179  10.000  23.619  1.00 11.72           O  
ATOM    576  CB  ALA A  80      10.771  10.510  21.313  1.00 11.70           C  
ATOM    577  N   PHE A  81      12.746   7.904  23.020  1.00  8.81           N  
ATOM    578  CA  PHE A  81      13.698   7.730  24.100  1.00 10.07           C  
ATOM    579  C   PHE A  81      14.936   7.038  23.552  1.00  9.30           C  
ATOM    580  O   PHE A  81      15.149   5.836  23.732  1.00 10.07           O  
ATOM    581  CB  PHE A  81      13.043   6.935  25.227  1.00 11.58           C  
ATOM    582  CG  PHE A  81      11.828   7.614  25.787  1.00 12.04           C  
ATOM    583  CD1 PHE A  81      11.961   8.710  26.633  1.00 12.51           C  
ATOM    584  CD2 PHE A  81      10.552   7.219  25.398  1.00 13.43           C  
ATOM    585  CE1 PHE A  81      10.839   9.409  27.081  1.00 14.21           C  
ATOM    586  CE2 PHE A  81       9.423   7.914  25.841  1.00 12.16           C  
ATOM    587  CZ  PHE A  81       9.570   9.008  26.680  1.00 11.36           C  
ATOM    588  N   THR A  82      15.735   7.830  22.851  1.00  9.92           N  
ATOM    589  CA  THR A  82      16.967   7.358  22.240  1.00  9.01           C  
ATOM    590  C   THR A  82      17.776   6.600  23.282  1.00  9.00           C  
ATOM    591  O   THR A  82      17.898   7.047  24.431  1.00  9.36           O  
ATOM    592  CB  THR A  82      17.785   8.552  21.702  1.00 10.54           C  
ATOM    593  CG2 THR A  82      19.081   8.074  21.052  1.00  9.79           C  
ATOM    594  OG1 THR A  82      17.000   9.266  20.733  1.00 11.20           O  
ATOM    595  N   GLY A  83      18.293   5.440  22.885  1.00  7.40           N  
ATOM    596  CA  GLY A  83      19.099   4.626  23.779  1.00  9.08           C  
ATOM    597  C   GLY A  83      18.363   3.659  24.693  1.00 10.36           C  
ATOM    598  O   GLY A  83      18.997   2.845  25.361  1.00 12.19           O  
ATOM    599  N   GLU A  84      17.035   3.726  24.719  1.00  9.10           N  
ATOM    600  CA  GLU A  84      16.241   2.847  25.583  1.00  9.66           C  
ATOM    601  C   GLU A  84      15.593   1.675  24.845  1.00 10.28           C  
ATOM    602  O   GLU A  84      15.447   1.698  23.618  1.00 10.36           O  
ATOM    603  CB  GLU A  84      15.121   3.648  26.248  1.00  9.21           C  
ATOM    604  CG  GLU A  84      15.591   4.790  27.111  1.00 11.13           C  
ATOM    605  CD  GLU A  84      16.376   4.315  28.314  1.00 11.30           C  
ATOM    606  OE1 GLU A  84      15.815   3.540  29.123  1.00 12.75           O  
ATOM    607  OE2 GLU A  84      17.551   4.720  28.451  1.00 12.25           O1-
ATOM    608  N   ILE A  85      15.201   0.655  25.607  1.00 10.90           N  
ATOM    609  CA  ILE A  85      14.505  -0.503  25.052  1.00 11.98           C  
ATOM    610  C   ILE A  85      13.309  -0.745  25.974  1.00 11.12           C  
ATOM    611  O   ILE A  85      13.317  -0.318  27.131  1.00 12.65           O  
ATOM    612  CB  ILE A  85      15.397  -1.771  24.976  1.00 11.87           C  
ATOM    613  CG1 ILE A  85      15.742  -2.274  26.377  1.00 11.25           C  
ATOM    614  CG2 ILE A  85      16.653  -1.466  24.159  1.00 11.56           C  
ATOM    615  CD1 ILE A  85      16.507  -3.599  26.366  1.00 14.34           C  
ATOM    616  N   SER A  86      12.289  -1.426  25.464  1.00 11.41           N  
ATOM    617  CA  SER A  86      11.070  -1.657  26.233  1.00 12.72           C  
ATOM    618  C   SER A  86      10.683  -3.120  26.403  1.00 12.12           C  
ATOM    619  O   SER A  86      11.221  -4.001  25.740  1.00 10.86           O  
ATOM    620  CB  SER A  86       9.908  -0.946  25.542  1.00 13.54           C  
ATOM    621  OG  SER A  86       9.668  -1.537  24.269  1.00 14.90           O  
ATOM    622  N   PRO A  87       9.736  -3.393  27.317  1.00 10.59           N  
ATOM    623  CA  PRO A  87       9.292  -4.771  27.532  1.00 10.62           C  
ATOM    624  C   PRO A  87       8.703  -5.317  26.223  1.00  9.87           C  
ATOM    625  O   PRO A  87       8.802  -6.509  25.939  1.00 11.90           O  
ATOM    626  CB  PRO A  87       8.236  -4.622  28.627  1.00 10.07           C  
ATOM    627  CG  PRO A  87       8.752  -3.463  29.423  1.00 10.55           C  
ATOM    628  CD  PRO A  87       9.186  -2.495  28.349  1.00 12.99           C  
ATOM    629  N   ALA A  88       8.090  -4.438  25.431  1.00 10.77           N  
ATOM    630  CA  ALA A  88       7.507  -4.851  24.155  1.00 12.22           C  
ATOM    631  C   ALA A  88       8.594  -5.463  23.280  1.00 11.39           C  
ATOM    632  O   ALA A  88       8.377  -6.487  22.637  1.00 11.87           O  
ATOM    633  CB  ALA A  88       6.869  -3.657  23.441  1.00 13.64           C  
ATOM    634  N   MET A  89       9.765  -4.831  23.252  1.00 11.60           N  
ATOM    635  CA  MET A  89      10.876  -5.353  22.456  1.00  9.76           C  
ATOM    636  C   MET A  89      11.363  -6.655  23.069  1.00 10.47           C  
ATOM    637  O   MET A  89      11.653  -7.617  22.365  1.00 10.79           O  
ATOM    638  CB  MET A  89      12.033  -4.357  22.415  1.00  9.93           C  
ATOM    639  CG  MET A  89      11.731  -3.093  21.654  1.00 10.81           C  
ATOM    640  SD  MET A  89      13.097  -1.933  21.768  1.00 11.71           S  
ATOM    641  CE  MET A  89      12.353  -0.507  20.965  1.00 14.77           C  
ATOM    642  N   ILE A  90      11.444  -6.682  24.395  1.00 10.60           N  
ATOM    643  CA  ILE A  90      11.894  -7.878  25.092  1.00 10.66           C  
ATOM    644  C   ILE A  90      10.982  -9.042  24.704  1.00 11.74           C  
ATOM    645  O   ILE A  90      11.452 -10.145  24.432  1.00 11.64           O  
ATOM    646  CB  ILE A  90      11.895  -7.638  26.628  1.00  8.97           C  
ATOM    647  CG1 ILE A  90      12.951  -6.575  26.962  1.00  9.40           C  
ATOM    648  CG2 ILE A  90      12.193  -8.936  27.377  1.00  9.32           C  
ATOM    649  CD1 ILE A  90      12.940  -6.099  28.402  1.00  9.60           C  
ATOM    650  N   LYS A  91       9.680  -8.782  24.645  1.00 12.58           N  
ATOM    651  CA  LYS A  91       8.716  -9.814  24.274  1.00 13.45           C  
ATOM    652  C   LYS A  91       8.889 -10.214  22.811  1.00 12.97           C  
ATOM    653  O   LYS A  91       8.827 -11.397  22.467  1.00 13.85           O  
ATOM    654  CB  LYS A  91       7.285  -9.315  24.498  1.00 17.33           C  
ATOM    655  CG  LYS A  91       6.889  -9.175  25.960  1.00 21.62           C  
ATOM    656  CD  LYS A  91       5.461  -8.648  26.116  1.00 25.85           C  
ATOM    657  CE  LYS A  91       5.339  -7.201  25.645  1.00 28.72           C  
ATOM    658  NZ  LYS A  91       3.973  -6.637  25.871  1.00 27.19           N1+
ATOM    659  N   ASP A  92       9.102  -9.219  21.955  1.00 11.91           N  
ATOM    660  CA  ASP A  92       9.281  -9.459  20.526  1.00 12.42           C  
ATOM    661  C   ASP A  92      10.461 -10.398  20.267  1.00 13.61           C  
ATOM    662  O   ASP A  92      10.433 -11.212  19.341  1.00 13.64           O  
ATOM    663  CB  ASP A  92       9.509  -8.133  19.793  1.00 12.52           C  
ATOM    664  CG  ASP A  92       9.546  -8.301  18.288  1.00 13.58           C  
ATOM    665  OD1 ASP A  92       8.548  -8.794  17.723  1.00 16.89           O  
ATOM    666  OD2 ASP A  92      10.568  -7.942  17.668  1.00 14.55           O1-
ATOM    667  N   LEU A  93      11.500 -10.278  21.086  1.00 15.28           N  
ATOM    668  CA  LEU A  93      12.686 -11.115  20.939  1.00 16.73           C  
ATOM    669  C   LEU A  93      12.432 -12.523  21.473  1.00 16.39           C  
ATOM    670  O   LEU A  93      13.261 -13.421  21.306  1.00 18.27           O  
ATOM    671  CB  LEU A  93      13.869 -10.484  21.681  1.00 18.56           C  
ATOM    672  CG  LEU A  93      14.261  -9.065  21.262  1.00 20.53           C  
ATOM    673  CD1 LEU A  93      15.466  -8.603  22.066  1.00 21.75           C  
ATOM    674  CD2 LEU A  93      14.578  -9.044  19.779  1.00 17.43           C  
ATOM    675  N   GLY A  94      11.281 -12.707  22.114  1.00 16.26           N  
ATOM    676  CA  GLY A  94      10.933 -14.005  22.666  1.00 16.82           C  
ATOM    677  C   GLY A  94      11.463 -14.210  24.074  1.00 15.10           C  
ATOM    678  O   GLY A  94      11.580 -15.346  24.541  1.00 15.81           O  
ATOM    679  N   LEU A  95      11.783 -13.111  24.751  1.00 13.77           N  
ATOM    680  CA  LEU A  95      12.313 -13.167  26.111  1.00 12.11           C  
ATOM    681  C   LEU A  95      11.209 -12.880  27.117  1.00 12.48           C  
ATOM    682  O   LEU A  95      10.198 -12.276  26.775  1.00 13.43           O  
ATOM    683  CB  LEU A  95      13.422 -12.130  26.284  1.00 11.74           C  
ATOM    684  CG  LEU A  95      14.469 -12.063  25.169  1.00 12.34           C  
ATOM    685  CD1 LEU A  95      15.487 -10.983  25.501  1.00 13.78           C  
ATOM    686  CD2 LEU A  95      15.149 -13.413  25.016  1.00 13.66           C  
ATOM    687  N   GLU A  96      11.405 -13.300  28.363  1.00 13.49           N  
ATOM    688  CA  GLU A  96      10.395 -13.059  29.388  1.00 14.04           C  
ATOM    689  C   GLU A  96      10.971 -12.578  30.710  1.00 13.98           C  
ATOM    690  O   GLU A  96      10.287 -12.613  31.735  1.00 12.85           O  
ATOM    691  CB  GLU A  96       9.545 -14.319  29.616  1.00 18.43           C  
ATOM    692  CG  GLU A  96      10.328 -15.587  29.907  1.00 24.63           C  
ATOM    693  CD  GLU A  96       9.428 -16.810  30.063  1.00 27.72           C  
ATOM    694  OE1 GLU A  96       8.613 -16.840  31.009  1.00 30.40           O  
ATOM    695  OE2 GLU A  96       9.533 -17.741  29.237  1.00 32.25           O1-
ATOM    696  N   TRP A  97      12.218 -12.112  30.679  1.00 12.72           N  
ATOM    697  CA  TRP A  97      12.890 -11.612  31.880  1.00 12.85           C  
ATOM    698  C   TRP A  97      13.639 -10.301  31.676  1.00 12.81           C  
ATOM    699  O   TRP A  97      14.146 -10.019  30.587  1.00 12.35           O  
ATOM    700  CB  TRP A  97      13.899 -12.636  32.406  1.00 12.64           C  
ATOM    701  CG  TRP A  97      13.291 -13.792  33.111  1.00 12.94           C  
ATOM    702  CD1 TRP A  97      12.967 -15.006  32.575  1.00 13.70           C  
ATOM    703  CD2 TRP A  97      12.904 -13.841  34.486  1.00 13.27           C  
ATOM    704  CE2 TRP A  97      12.350 -15.121  34.718  1.00 14.24           C  
ATOM    705  CE3 TRP A  97      12.971 -12.927  35.548  1.00 13.70           C  
ATOM    706  NE1 TRP A  97      12.402 -15.812  33.534  1.00 13.05           N  
ATOM    707  CZ2 TRP A  97      11.863 -15.511  35.970  1.00 13.16           C  
ATOM    708  CZ3 TRP A  97      12.486 -13.313  36.794  1.00 11.90           C  
ATOM    709  CH2 TRP A  97      11.939 -14.597  36.992  1.00 13.39           C  
ATOM    710  N   VAL A  98      13.709  -9.508  32.740  1.00 10.44           N  
ATOM    711  CA  VAL A  98      14.445  -8.248  32.717  1.00 10.87           C  
ATOM    712  C   VAL A  98      14.939  -7.937  34.125  1.00 12.40           C  
ATOM    713  O   VAL A  98      14.264  -8.236  35.112  1.00 11.25           O  
ATOM    714  CB  VAL A  98      13.573  -7.057  32.231  1.00 10.44           C  
ATOM    715  CG1 VAL A  98      12.409  -6.820  33.199  1.00  9.26           C  
ATOM    716  CG2 VAL A  98      14.427  -5.798  32.123  1.00 11.15           C  
ATOM    717  N   ILE A  99      16.130  -7.358  34.209  1.00 11.60           N  
ATOM    718  CA  ILE A  99      16.700  -6.971  35.491  1.00 10.95           C  
ATOM    719  C   ILE A  99      16.399  -5.485  35.667  1.00 10.84           C  
ATOM    720  O   ILE A  99      16.663  -4.689  34.771  1.00 11.04           O  
ATOM    721  CB  ILE A  99      18.231  -7.154  35.513  1.00 10.04           C  
ATOM    722  CG1 ILE A  99      18.584  -8.629  35.310  1.00  8.49           C  
ATOM    723  CG2 ILE A  99      18.800  -6.623  36.831  1.00 10.34           C  
ATOM    724  CD1 ILE A  99      20.080  -8.906  35.331  1.00 12.47           C  
ATOM    725  N   LEU A 100      15.835  -5.112  36.809  1.00  7.45           N  
ATOM    726  CA  LEU A 100      15.530  -3.707  37.058  1.00  9.65           C  
ATOM    727  C   LEU A 100      16.061  -3.253  38.409  1.00 11.49           C  
ATOM    728  O   LEU A 100      16.124  -4.033  39.359  1.00  8.93           O  
ATOM    729  CB  LEU A 100      14.017  -3.456  36.978  1.00 11.15           C  
ATOM    730  CG  LEU A 100      13.407  -3.539  35.573  1.00 11.12           C  
ATOM    731  CD1 LEU A 100      11.885  -3.425  35.640  1.00 12.02           C  
ATOM    732  CD2 LEU A 100      13.991  -2.423  34.709  1.00 11.49           C  
ATOM    733  N   GLY A 101      16.461  -1.987  38.477  1.00  9.45           N  
ATOM    734  CA  GLY A 101      16.977  -1.438  39.714  1.00 10.58           C  
ATOM    735  C   GLY A 101      18.381  -1.885  40.077  1.00  9.60           C  
ATOM    736  O   GLY A 101      18.781  -1.752  41.232  1.00  9.67           O  
ATOM    737  N   HIS A 102      19.142  -2.397  39.110  1.00 10.14           N  
ATOM    738  CA  HIS A 102      20.498  -2.836  39.417  1.00  8.26           C  
ATOM    739  C   HIS A 102      21.283  -1.672  40.009  1.00  8.80           C  
ATOM    740  O   HIS A 102      21.090  -0.523  39.620  1.00  8.56           O  
ATOM    741  CB  HIS A 102      21.220  -3.365  38.170  1.00  8.69           C  
ATOM    742  CG  HIS A 102      22.486  -4.091  38.494  1.00  7.44           C  
ATOM    743  CD2 HIS A 102      22.723  -5.403  38.728  1.00  6.97           C  
ATOM    744  ND1 HIS A 102      23.676  -3.438  38.735  1.00  8.57           N  
ATOM    745  CE1 HIS A 102      24.591  -4.317  39.106  1.00  8.63           C  
ATOM    746  NE2 HIS A 102      24.039  -5.516  39.111  1.00  8.25           N  
ATOM    747  N   SER A 103      22.159  -1.985  40.960  1.00 10.29           N  
ATOM    748  CA  SER A 103      22.974  -0.985  41.637  1.00 11.44           C  
ATOM    749  C   SER A 103      23.653  -0.028  40.668  1.00 10.42           C  
ATOM    750  O   SER A 103      23.713   1.176  40.914  1.00 12.26           O  
ATOM    751  CB  SER A 103      24.034  -1.671  42.504  1.00 10.85           C  
ATOM    752  OG  SER A 103      24.832  -0.711  43.175  1.00 12.05           O  
ATOM    753  N   GLU A 104      24.169  -0.555  39.564  1.00 10.85           N  
ATOM    754  CA  GLU A 104      24.831   0.305  38.600  1.00 11.45           C  
ATOM    755  C   GLU A 104      23.859   1.318  37.982  1.00 11.57           C  
ATOM    756  O   GLU A 104      24.242   2.458  37.708  1.00 10.83           O  
ATOM    757  CB  GLU A 104      25.530  -0.549  37.532  1.00 11.52           C  
ATOM    758  CG  GLU A 104      26.880  -1.098  38.008  1.00 13.09           C  
ATOM    759  CD  GLU A 104      27.078  -2.572  37.699  1.00 11.48           C  
ATOM    760  OE1 GLU A 104      26.669  -3.013  36.609  1.00 10.78           O  
ATOM    761  OE2 GLU A 104      27.658  -3.289  38.546  1.00 12.32           O1-
ATOM    762  N   ARG A 105      22.598   0.923  37.793  1.00 11.33           N  
ATOM    763  CA  ARG A 105      21.607   1.841  37.227  1.00 11.21           C  
ATOM    764  C   ARG A 105      21.227   2.927  38.230  1.00 11.87           C  
ATOM    765  O   ARG A 105      21.053   4.096  37.872  1.00 10.77           O  
ATOM    766  CB  ARG A 105      20.325   1.103  36.811  1.00 12.38           C  
ATOM    767  CG  ARG A 105      20.491   0.051  35.729  1.00 11.79           C  
ATOM    768  CD  ARG A 105      21.366   0.537  34.573  1.00 10.63           C  
ATOM    769  NE  ARG A 105      20.917   1.790  33.963  1.00  9.76           N  
ATOM    770  CZ  ARG A 105      21.538   2.350  32.929  1.00 12.10           C  
ATOM    771  NH1 ARG A 105      22.606   1.755  32.421  1.00 10.32           N1+
ATOM    772  NH2 ARG A 105      21.109   3.493  32.412  1.00 12.17           N  
ATOM    773  N   ARG A 106      21.088   2.533  39.491  1.00 11.42           N  
ATOM    774  CA  ARG A 106      20.713   3.465  40.541  1.00 13.37           C  
ATOM    775  C   ARG A 106      21.827   4.428  40.952  1.00 14.89           C  
ATOM    776  O   ARG A 106      21.585   5.621  41.141  1.00 15.18           O  
ATOM    777  CB  ARG A 106      20.282   2.704  41.797  1.00 12.17           C  
ATOM    778  CG  ARG A 106      19.109   1.755  41.647  1.00 12.14           C  
ATOM    779  CD  ARG A 106      18.810   1.144  43.020  1.00  9.14           C  
ATOM    780  NE  ARG A 106      17.696   0.200  43.026  1.00 10.35           N  
ATOM    781  CZ  ARG A 106      16.440   0.516  43.328  1.00  9.84           C  
ATOM    782  NH1 ARG A 106      16.122   1.763  43.648  1.00 11.24           N1+
ATOM    783  NH2 ARG A 106      15.501  -0.420  43.323  1.00 11.77           N  
ATOM    784  N   HIS A 107      23.043   3.906  41.083  1.00 14.94           N  
ATOM    785  CA  HIS A 107      24.162   4.714  41.557  1.00 15.17           C  
ATOM    786  C   HIS A 107      25.186   5.242  40.558  1.00 16.56           C  
ATOM    787  O   HIS A 107      25.961   6.141  40.887  1.00 20.74           O  
ATOM    788  CB  HIS A 107      24.852   3.946  42.682  1.00 14.96           C  
ATOM    789  CG  HIS A 107      23.909   3.521  43.764  1.00 15.54           C  
ATOM    790  CD2 HIS A 107      23.099   4.247  44.571  1.00 17.32           C  
ATOM    791  ND1 HIS A 107      23.674   2.199  44.075  1.00 16.79           N  
ATOM    792  CE1 HIS A 107      22.759   2.129  45.027  1.00 14.85           C  
ATOM    793  NE2 HIS A 107      22.394   3.357  45.345  1.00 18.40           N  
ATOM    794  N   VAL A 108      25.213   4.690  39.354  1.00 15.68           N  
ATOM    795  CA  VAL A 108      26.140   5.184  38.341  1.00 16.63           C  
ATOM    796  C   VAL A 108      25.342   6.044  37.370  1.00 15.61           C  
ATOM    797  O   VAL A 108      25.804   7.096  36.933  1.00 16.81           O  
ATOM    798  CB  VAL A 108      26.807   4.039  37.545  1.00 14.11           C  
ATOM    799  CG1 VAL A 108      27.743   4.618  36.484  1.00 17.43           C  
ATOM    800  CG2 VAL A 108      27.567   3.125  38.486  1.00 15.87           C  
ATOM    801  N   PHE A 109      24.127   5.604  37.055  1.00 14.40           N  
ATOM    802  CA  PHE A 109      23.294   6.335  36.114  1.00 15.03           C  
ATOM    803  C   PHE A 109      22.083   7.047  36.715  1.00 16.42           C  
ATOM    804  O   PHE A 109      21.160   7.446  36.000  1.00 17.28           O  
ATOM    805  CB  PHE A 109      22.896   5.394  34.973  1.00 13.53           C  
ATOM    806  CG  PHE A 109      24.082   4.814  34.254  1.00 14.60           C  
ATOM    807  CD1 PHE A 109      24.562   3.546  34.577  1.00 13.73           C  
ATOM    808  CD2 PHE A 109      24.779   5.574  33.316  1.00 14.70           C  
ATOM    809  CE1 PHE A 109      25.719   3.048  33.982  1.00 13.36           C  
ATOM    810  CE2 PHE A 109      25.941   5.084  32.715  1.00 13.54           C  
ATOM    811  CZ  PHE A 109      26.410   3.821  33.049  1.00 13.43           C  
ATOM    812  N   GLY A 110      22.112   7.198  38.037  1.00 15.00           N  
ATOM    813  CA  GLY A 110      21.079   7.906  38.776  1.00 16.07           C  
ATOM    814  C   GLY A 110      19.604   7.579  38.642  1.00 15.95           C  
ATOM    815  O   GLY A 110      18.765   8.468  38.803  1.00 16.05           O  
ATOM    816  N   GLU A 111      19.262   6.331  38.354  1.00 13.00           N  
ATOM    817  CA  GLU A 111      17.853   5.978  38.243  1.00 13.23           C  
ATOM    818  C   GLU A 111      17.213   6.028  39.632  1.00 11.21           C  
ATOM    819  O   GLU A 111      17.704   5.411  40.576  1.00 13.52           O  
ATOM    820  CB  GLU A 111      17.706   4.592  37.618  1.00 11.44           C  
ATOM    821  CG  GLU A 111      18.131   4.571  36.149  1.00 10.46           C  
ATOM    822  CD  GLU A 111      17.753   3.292  35.430  1.00 10.70           C  
ATOM    823  OE1 GLU A 111      16.865   2.568  35.917  1.00 10.89           O  
ATOM    824  OE2 GLU A 111      18.333   3.020  34.355  1.00 10.23           O1-
ATOM    825  N   SER A 112      16.118   6.773  39.742  1.00 12.79           N  
ATOM    826  CA  SER A 112      15.411   6.946  41.011  1.00 12.13           C  
ATOM    827  C   SER A 112      14.496   5.782  41.357  1.00 13.43           C  
ATOM    828  O   SER A 112      14.170   4.958  40.503  1.00  9.98           O  
ATOM    829  CB  SER A 112      14.566   8.220  40.963  1.00 14.95           C  
ATOM    830  OG  SER A 112      13.475   8.059  40.073  1.00 13.91           O  
ATOM    831  N   ASP A 113      14.070   5.730  42.616  1.00 13.44           N  
ATOM    832  CA  ASP A 113      13.171   4.675  43.065  1.00 15.93           C  
ATOM    833  C   ASP A 113      11.866   4.762  42.290  1.00 14.64           C  
ATOM    834  O   ASP A 113      11.288   3.743  41.917  1.00 14.23           O  
ATOM    835  CB  ASP A 113      12.858   4.807  44.561  1.00 16.42           C  
ATOM    836  CG  ASP A 113      14.082   4.645  45.436  1.00 20.91           C  
ATOM    837  OD1 ASP A 113      15.094   4.087  44.960  1.00 22.31           O  
ATOM    838  OD2 ASP A 113      14.024   5.069  46.609  1.00 19.77           O1-
ATOM    839  N   ALA A 114      11.407   5.990  42.059  1.00 14.47           N  
ATOM    840  CA  ALA A 114      10.160   6.226  41.339  1.00 14.15           C  
ATOM    841  C   ALA A 114      10.245   5.701  39.912  1.00 14.18           C  
ATOM    842  O   ALA A 114       9.330   5.033  39.429  1.00 12.98           O  
ATOM    843  CB  ALA A 114       9.843   7.709  41.328  1.00 14.87           C  
ATOM    844  N   LEU A 115      11.349   6.005  39.241  1.00 13.47           N  
ATOM    845  CA  LEU A 115      11.537   5.549  37.872  1.00 13.07           C  
ATOM    846  C   LEU A 115      11.566   4.031  37.820  1.00 13.09           C  
ATOM    847  O   LEU A 115      10.891   3.410  37.000  1.00 12.34           O  
ATOM    848  CB  LEU A 115      12.845   6.095  37.299  1.00 12.20           C  
ATOM    849  CG  LEU A 115      13.172   5.545  35.910  1.00 13.30           C  
ATOM    850  CD1 LEU A 115      12.038   5.871  34.949  1.00 14.16           C  
ATOM    851  CD2 LEU A 115      14.481   6.133  35.420  1.00 11.81           C  
ATOM    852  N   ILE A 116      12.355   3.434  38.703  1.00 13.19           N  
ATOM    853  CA  ILE A 116      12.472   1.986  38.745  1.00 12.44           C  
ATOM    854  C   ILE A 116      11.135   1.323  39.068  1.00 13.03           C  
ATOM    855  O   ILE A 116      10.823   0.266  38.526  1.00 13.54           O  
ATOM    856  CB  ILE A 116      13.570   1.573  39.748  1.00 13.30           C  
ATOM    857  CG1 ILE A 116      14.934   1.982  39.176  1.00 13.12           C  
ATOM    858  CG2 ILE A 116      13.513   0.078  40.021  1.00 12.72           C  
ATOM    859  CD1 ILE A 116      16.075   1.951  40.162  1.00 14.82           C  
ATOM    860  N   ALA A 117      10.334   1.948  39.928  1.00 13.13           N  
ATOM    861  CA  ALA A 117       9.027   1.389  40.266  1.00 14.23           C  
ATOM    862  C   ALA A 117       8.106   1.455  39.041  1.00 13.91           C  
ATOM    863  O   ALA A 117       7.359   0.515  38.763  1.00 13.24           O  
ATOM    864  CB  ALA A 117       8.407   2.151  41.434  1.00 15.35           C  
ATOM    865  N   GLU A 118       8.160   2.569  38.315  1.00 13.28           N  
ATOM    866  CA  GLU A 118       7.341   2.728  37.114  1.00 13.80           C  
ATOM    867  C   GLU A 118       7.738   1.690  36.067  1.00 12.80           C  
ATOM    868  O   GLU A 118       6.881   1.101  35.411  1.00 10.88           O  
ATOM    869  CB  GLU A 118       7.508   4.130  36.528  1.00 15.50           C  
ATOM    870  CG  GLU A 118       6.940   5.230  37.399  1.00 21.98           C  
ATOM    871  CD  GLU A 118       7.157   6.602  36.803  1.00 26.35           C  
ATOM    872  OE1 GLU A 118       8.327   6.960  36.542  1.00 29.23           O  
ATOM    873  OE2 GLU A 118       6.159   7.323  36.593  1.00 30.85           O1-
ATOM    874  N   LYS A 119       9.043   1.480  35.908  1.00 11.97           N  
ATOM    875  CA  LYS A 119       9.541   0.496  34.953  1.00 12.05           C  
ATOM    876  C   LYS A 119       9.030  -0.893  35.325  1.00 12.28           C  
ATOM    877  O   LYS A 119       8.607  -1.661  34.464  1.00 10.44           O  
ATOM    878  CB  LYS A 119      11.070   0.463  34.956  1.00 12.07           C  
ATOM    879  CG  LYS A 119      11.754   1.695  34.400  1.00 11.66           C  
ATOM    880  CD  LYS A 119      13.260   1.499  34.467  1.00  9.51           C  
ATOM    881  CE  LYS A 119      14.016   2.568  33.696  1.00  9.15           C  
ATOM    882  NZ  LYS A 119      15.448   2.154  33.547  1.00  8.60           N1+
ATOM    883  N   THR A 120       9.084  -1.204  36.618  1.00 10.64           N  
ATOM    884  CA  THR A 120       8.643  -2.502  37.124  1.00 11.78           C  
ATOM    885  C   THR A 120       7.153  -2.723  36.877  1.00 11.22           C  
ATOM    886  O   THR A 120       6.750  -3.780  36.391  1.00 11.61           O  
ATOM    887  CB  THR A 120       8.941  -2.631  38.637  1.00 11.16           C  
ATOM    888  CG2 THR A 120       8.541  -4.008  39.152  1.00 11.01           C  
ATOM    889  OG1 THR A 120      10.348  -2.454  38.858  1.00 12.70           O  
ATOM    890  N   VAL A 121       6.339  -1.726  37.206  1.00 12.98           N  
ATOM    891  CA  VAL A 121       4.900  -1.825  36.990  1.00 14.43           C  
ATOM    892  C   VAL A 121       4.602  -2.106  35.524  1.00 14.08           C  
ATOM    893  O   VAL A 121       3.809  -2.989  35.203  1.00 13.83           O  
ATOM    894  CB  VAL A 121       4.181  -0.522  37.386  1.00 16.33           C  
ATOM    895  CG1 VAL A 121       2.726  -0.568  36.942  1.00 19.65           C  
ATOM    896  CG2 VAL A 121       4.261  -0.332  38.876  1.00 17.68           C  
ATOM    897  N   HIS A 122       5.251  -1.351  34.640  1.00 13.08           N  
ATOM    898  CA  HIS A 122       5.055  -1.500  33.198  1.00 13.47           C  
ATOM    899  C   HIS A 122       5.545  -2.845  32.664  1.00 12.87           C  
ATOM    900  O   HIS A 122       4.890  -3.462  31.825  1.00 13.02           O  
ATOM    901  CB  HIS A 122       5.761  -0.361  32.453  1.00 14.51           C  
ATOM    902  CG  HIS A 122       5.714  -0.496  30.961  1.00 17.42           C  
ATOM    903  CD2 HIS A 122       6.704  -0.619  30.044  1.00 17.59           C  
ATOM    904  ND1 HIS A 122       4.531  -0.520  30.253  1.00 17.90           N  
ATOM    905  CE1 HIS A 122       4.796  -0.651  28.964  1.00 19.31           C  
ATOM    906  NE2 HIS A 122       6.106  -0.714  28.811  1.00 17.34           N  
ATOM    907  N   ALA A 123       6.701  -3.298  33.141  1.00 11.79           N  
ATOM    908  CA  ALA A 123       7.243  -4.577  32.698  1.00 10.53           C  
ATOM    909  C   ALA A 123       6.290  -5.701  33.102  1.00 11.49           C  
ATOM    910  O   ALA A 123       5.984  -6.594  32.314  1.00 11.00           O  
ATOM    911  CB  ALA A 123       8.626  -4.803  33.310  1.00 10.46           C  
ATOM    912  N   LEU A 124       5.810  -5.651  34.337  1.00 10.07           N  
ATOM    913  CA  LEU A 124       4.897  -6.673  34.812  1.00 11.32           C  
ATOM    914  C   LEU A 124       3.593  -6.668  34.014  1.00 12.07           C  
ATOM    915  O   LEU A 124       3.079  -7.734  33.662  1.00 12.60           O  
ATOM    916  CB  LEU A 124       4.621  -6.474  36.304  1.00  9.21           C  
ATOM    917  CG  LEU A 124       5.841  -6.725  37.196  1.00 11.35           C  
ATOM    918  CD1 LEU A 124       5.524  -6.391  38.655  1.00 11.05           C  
ATOM    919  CD2 LEU A 124       6.256  -8.177  37.054  1.00 10.51           C  
ATOM    920  N   GLU A 125       3.060  -5.480  33.729  1.00 13.00           N  
ATOM    921  CA  GLU A 125       1.823  -5.376  32.951  1.00 13.37           C  
ATOM    922  C   GLU A 125       2.035  -6.016  31.586  1.00 15.29           C  
ATOM    923  O   GLU A 125       1.122  -6.614  31.019  1.00 15.44           O  
ATOM    924  CB  GLU A 125       1.413  -3.912  32.745  1.00 14.19           C  
ATOM    925  CG  GLU A 125       0.952  -3.178  33.997  1.00 14.42           C  
ATOM    926  CD  GLU A 125       0.642  -1.711  33.733  1.00 17.93           C  
ATOM    927  OE1 GLU A 125       1.463  -1.034  33.074  1.00 17.25           O  
ATOM    928  OE2 GLU A 125      -0.417  -1.227  34.191  1.00 19.51           O1-
ATOM    929  N   ALA A 126       3.252  -5.890  31.066  1.00 15.09           N  
ATOM    930  CA  ALA A 126       3.594  -6.439  29.760  1.00 15.95           C  
ATOM    931  C   ALA A 126       3.732  -7.959  29.753  1.00 16.94           C  
ATOM    932  O   ALA A 126       3.851  -8.570  28.690  1.00 18.71           O  
ATOM    933  CB  ALA A 126       4.882  -5.798  29.253  1.00 15.59           C  
ATOM    934  N   GLY A 127       3.734  -8.566  30.933  1.00 16.67           N  
ATOM    935  CA  GLY A 127       3.850 -10.011  31.011  1.00 17.66           C  
ATOM    936  C   GLY A 127       5.266 -10.533  31.166  1.00 19.15           C  
ATOM    937  O   GLY A 127       5.492 -11.740  31.086  1.00 20.97           O  
ATOM    938  N   ILE A 128       6.226  -9.637  31.374  1.00 17.69           N  
ATOM    939  CA  ILE A 128       7.612 -10.054  31.554  1.00 18.41           C  
ATOM    940  C   ILE A 128       7.886 -10.188  33.051  1.00 16.63           C  
ATOM    941  O   ILE A 128       7.233  -9.534  33.865  1.00 18.55           O  
ATOM    942  CB  ILE A 128       8.597  -9.032  30.937  1.00 20.46           C  
ATOM    943  CG1 ILE A 128      10.040  -9.485  31.160  1.00 23.54           C  
ATOM    944  CG2 ILE A 128       8.404  -7.678  31.566  1.00 21.94           C  
ATOM    945  CD1 ILE A 128      11.064  -8.526  30.599  1.00 26.44           C  
ATOM    946  N   LYS A 129       8.837 -11.043  33.409  1.00 14.86           N  
ATOM    947  CA  LYS A 129       9.181 -11.250  34.813  1.00 13.00           C  
ATOM    948  C   LYS A 129      10.350 -10.347  35.175  1.00 13.08           C  
ATOM    949  O   LYS A 129      11.210 -10.057  34.337  1.00 12.69           O  
ATOM    950  CB  LYS A 129       9.512 -12.722  35.056  1.00 14.18           C  
ATOM    951  CG  LYS A 129       8.355 -13.633  34.655  1.00 15.90           C  
ATOM    952  CD  LYS A 129       8.710 -15.097  34.740  1.00 20.82           C  
ATOM    953  CE  LYS A 129       7.564 -15.955  34.219  1.00 23.39           C  
ATOM    954  NZ  LYS A 129       7.907 -17.402  34.242  1.00 27.63           N1+
ATOM    955  N   VAL A 130      10.383  -9.913  36.430  1.00 11.34           N  
ATOM    956  CA  VAL A 130      11.407  -8.981  36.876  1.00 10.22           C  
ATOM    957  C   VAL A 130      12.308  -9.415  38.025  1.00 11.47           C  
ATOM    958  O   VAL A 130      11.833  -9.912  39.046  1.00 10.87           O  
ATOM    959  CB  VAL A 130      10.749  -7.643  37.307  1.00  9.72           C  
ATOM    960  CG1 VAL A 130      11.813  -6.658  37.785  1.00 10.35           C  
ATOM    961  CG2 VAL A 130       9.933  -7.063  36.162  1.00 10.64           C  
ATOM    962  N   VAL A 131      13.613  -9.229  37.838  1.00  8.89           N  
ATOM    963  CA  VAL A 131      14.590  -9.487  38.890  1.00 10.15           C  
ATOM    964  C   VAL A 131      14.766  -8.062  39.431  1.00 11.12           C  
ATOM    965  O   VAL A 131      15.441  -7.229  38.828  1.00 10.11           O  
ATOM    966  CB  VAL A 131      15.940 -10.019  38.343  1.00 10.25           C  
ATOM    967  CG1 VAL A 131      16.965 -10.096  39.475  1.00  9.90           C  
ATOM    968  CG2 VAL A 131      15.752 -11.405  37.732  1.00 10.57           C  
ATOM    969  N   PHE A 132      14.109  -7.790  40.552  1.00  8.63           N  
ATOM    970  CA  PHE A 132      14.109  -6.479  41.200  1.00 11.51           C  
ATOM    971  C   PHE A 132      15.267  -6.353  42.192  1.00 12.49           C  
ATOM    972  O   PHE A 132      15.261  -6.998  43.235  1.00 10.03           O  
ATOM    973  CB  PHE A 132      12.771  -6.304  41.926  1.00 11.42           C  
ATOM    974  CG  PHE A 132      12.515  -4.912  42.411  1.00 10.78           C  
ATOM    975  CD1 PHE A 132      12.124  -3.915  41.523  1.00  9.48           C  
ATOM    976  CD2 PHE A 132      12.663  -4.594  43.757  1.00  9.87           C  
ATOM    977  CE1 PHE A 132      11.883  -2.618  41.966  1.00 10.69           C  
ATOM    978  CE2 PHE A 132      12.426  -3.297  44.211  1.00 10.49           C  
ATOM    979  CZ  PHE A 132      12.036  -2.310  43.317  1.00 11.42           C  
ATOM    980  N   CYS A 133      16.244  -5.506  41.876  1.00 11.02           N  
ATOM    981  CA  CYS A 133      17.414  -5.351  42.736  1.00 11.12           C  
ATOM    982  C   CYS A 133      17.343  -4.243  43.783  1.00 10.94           C  
ATOM    983  O   CYS A 133      16.911  -3.122  43.498  1.00 10.15           O  
ATOM    984  CB  CYS A 133      18.661  -5.133  41.872  1.00 12.22           C  
ATOM    985  SG  CYS A 133      18.896  -6.342  40.539  1.00 11.22           S  
ATOM    986  N   ILE A 134      17.786  -4.572  44.997  1.00 10.51           N  
ATOM    987  CA  ILE A 134      17.826  -3.631  46.116  1.00  8.82           C  
ATOM    988  C   ILE A 134      19.146  -3.825  46.858  1.00  9.08           C  
ATOM    989  O   ILE A 134      19.778  -4.871  46.741  1.00 11.40           O  
ATOM    990  CB  ILE A 134      16.661  -3.868  47.121  1.00  9.89           C  
ATOM    991  CG1 ILE A 134      16.756  -5.270  47.716  1.00 10.93           C  
ATOM    992  CG2 ILE A 134      15.322  -3.679  46.422  1.00  9.08           C  
ATOM    993  CD1 ILE A 134      15.716  -5.536  48.809  1.00 10.38           C  
ATOM    994  N   GLY A 135      19.560  -2.824  47.627  1.00 10.53           N  
ATOM    995  CA  GLY A 135      20.805  -2.952  48.365  1.00 10.89           C  
ATOM    996  C   GLY A 135      21.316  -1.631  48.896  1.00 11.12           C  
ATOM    997  O   GLY A 135      21.098  -0.577  48.289  1.00 11.32           O  
ATOM    998  N   GLU A 136      22.021  -1.694  50.022  1.00 11.07           N  
ATOM    999  CA  GLU A 136      22.549  -0.498  50.656  1.00 11.58           C  
ATOM   1000  C   GLU A 136      24.048  -0.324  50.444  1.00 13.83           C  
ATOM   1001  O   GLU A 136      24.769  -1.286  50.169  1.00 13.67           O  
ATOM   1002  CB  GLU A 136      22.229  -0.530  52.165  1.00 10.95           C  
ATOM   1003  CG  GLU A 136      23.216  -1.306  53.063  1.00 12.54           C  
ATOM   1004  CD  GLU A 136      23.331  -2.790  52.744  1.00 14.00           C  
ATOM   1005  OE1 GLU A 136      22.402  -3.354  52.132  1.00 12.99           O  
ATOM   1006  OE2 GLU A 136      24.353  -3.403  53.132  1.00 14.11           O1-
ATOM   1007  N   LYS A 137      24.504   0.920  50.556  1.00 14.26           N  
ATOM   1008  CA  LYS A 137      25.919   1.233  50.420  1.00 14.93           C  
ATOM   1009  C   LYS A 137      26.588   0.964  51.768  1.00 15.18           C  
ATOM   1010  O   LYS A 137      25.922   0.931  52.803  1.00 14.01           O  
ATOM   1011  CB  LYS A 137      26.106   2.699  50.030  1.00 16.38           C  
ATOM   1012  CG  LYS A 137      25.671   3.028  48.611  1.00 18.41           C  
ATOM   1013  CD  LYS A 137      25.949   4.487  48.286  1.00 21.82           C  
ATOM   1014  CE  LYS A 137      25.536   4.823  46.863  1.00 24.42           C  
ATOM   1015  NZ  LYS A 137      25.893   6.225  46.497  1.00 26.13           N1+
ATOM   1016  N   LEU A 138      27.902   0.781  51.751  1.00 14.31           N  
ATOM   1017  CA  LEU A 138      28.652   0.497  52.967  1.00 16.93           C  
ATOM   1018  C   LEU A 138      28.400   1.519  54.075  1.00 16.15           C  
ATOM   1019  O   LEU A 138      28.159   1.149  55.225  1.00 14.14           O  
ATOM   1020  CB  LEU A 138      30.151   0.430  52.653  1.00 18.18           C  
ATOM   1021  CG  LEU A 138      31.077   0.085  53.826  1.00 21.19           C  
ATOM   1022  CD1 LEU A 138      30.681  -1.254  54.426  1.00 21.42           C  
ATOM   1023  CD2 LEU A 138      32.519   0.045  53.342  1.00 22.40           C  
ATOM   1024  N   GLU A 139      28.443   2.800  53.727  1.00 17.82           N  
ATOM   1025  CA  GLU A 139      28.231   3.858  54.710  1.00 19.04           C  
ATOM   1026  C   GLU A 139      26.837   3.803  55.323  1.00 18.72           C  
ATOM   1027  O   GLU A 139      26.650   4.144  56.493  1.00 18.19           O  
ATOM   1028  CB  GLU A 139      28.450   5.234  54.072  1.00 22.72           C  
ATOM   1029  CG  GLU A 139      29.611   5.291  53.095  1.00 27.52           C  
ATOM   1030  CD  GLU A 139      29.207   4.870  51.689  1.00 29.43           C  
ATOM   1031  OE1 GLU A 139      28.536   5.671  50.998  1.00 32.27           O  
ATOM   1032  OE2 GLU A 139      29.552   3.741  51.280  1.00 26.09           O1-
ATOM   1033  N   GLU A 140      25.860   3.373  54.529  1.00 16.18           N  
ATOM   1034  CA  GLU A 140      24.483   3.282  54.996  1.00 15.86           C  
ATOM   1035  C   GLU A 140      24.325   2.135  55.989  1.00 16.16           C  
ATOM   1036  O   GLU A 140      23.656   2.282  57.013  1.00 16.43           O  
ATOM   1037  CB  GLU A 140      23.537   3.117  53.796  1.00 15.58           C  
ATOM   1038  CG  GLU A 140      23.629   4.294  52.817  1.00 15.62           C  
ATOM   1039  CD  GLU A 140      22.705   4.160  51.619  1.00 16.77           C  
ATOM   1040  OE1 GLU A 140      22.757   3.113  50.943  1.00 13.00           O  
ATOM   1041  OE2 GLU A 140      21.939   5.111  51.349  1.00 14.78           O1-
ATOM   1042  N   ARG A 141      24.953   0.999  55.699  1.00 15.35           N  
ATOM   1043  CA  ARG A 141      24.880  -0.140  56.610  1.00 15.85           C  
ATOM   1044  C   ARG A 141      25.564   0.216  57.928  1.00 17.55           C  
ATOM   1045  O   ARG A 141      25.086  -0.143  59.006  1.00 17.08           O  
ATOM   1046  CB  ARG A 141      25.555  -1.373  55.996  1.00 16.20           C  
ATOM   1047  CG  ARG A 141      25.822  -2.503  57.001  1.00 14.95           C  
ATOM   1048  CD  ARG A 141      26.372  -3.755  56.320  1.00 15.35           C  
ATOM   1049  NE  ARG A 141      25.334  -4.510  55.621  1.00 14.47           N  
ATOM   1050  CZ  ARG A 141      24.566  -5.440  56.182  1.00 18.90           C  
ATOM   1051  NH1 ARG A 141      24.716  -5.749  57.465  1.00 19.36           N1+
ATOM   1052  NH2 ARG A 141      23.635  -6.056  55.463  1.00 16.46           N  
ATOM   1053  N   GLU A 142      26.680   0.930  57.836  1.00 17.68           N  
ATOM   1054  CA  GLU A 142      27.418   1.319  59.032  1.00 19.95           C  
ATOM   1055  C   GLU A 142      26.628   2.322  59.865  1.00 19.49           C  
ATOM   1056  O   GLU A 142      26.795   2.395  61.082  1.00 18.90           O  
ATOM   1057  CB  GLU A 142      28.785   1.887  58.644  1.00 20.85           C  
ATOM   1058  CG  GLU A 142      29.615   0.898  57.838  1.00 26.37           C  
ATOM   1059  CD  GLU A 142      31.026   1.380  57.559  1.00 29.05           C  
ATOM   1060  OE1 GLU A 142      31.189   2.525  57.083  1.00 31.16           O  
ATOM   1061  OE2 GLU A 142      31.974   0.602  57.804  1.00 30.56           O1-
ATOM   1062  N   ALA A 143      25.758   3.084  59.208  1.00 17.98           N  
ATOM   1063  CA  ALA A 143      24.929   4.064  59.903  1.00 17.80           C  
ATOM   1064  C   ALA A 143      23.673   3.365  60.415  1.00 17.84           C  
ATOM   1065  O   ALA A 143      22.763   4.001  60.955  1.00 17.38           O  
ATOM   1066  CB  ALA A 143      24.556   5.204  58.958  1.00 16.00           C  
ATOM   1067  N   GLY A 144      23.634   2.048  60.230  1.00 17.17           N  
ATOM   1068  CA  GLY A 144      22.501   1.256  60.670  1.00 17.75           C  
ATOM   1069  C   GLY A 144      21.242   1.458  59.847  1.00 16.89           C  
ATOM   1070  O   GLY A 144      20.137   1.328  60.364  1.00 18.60           O  
ATOM   1071  N   HIS A 145      21.394   1.756  58.562  1.00 16.99           N  
ATOM   1072  CA  HIS A 145      20.223   1.979  57.721  1.00 14.77           C  
ATOM   1073  C   HIS A 145      20.004   0.949  56.617  1.00 14.84           C  
ATOM   1074  O   HIS A 145      19.347   1.244  55.619  1.00 12.43           O  
ATOM   1075  CB  HIS A 145      20.275   3.381  57.111  1.00 15.64           C  
ATOM   1076  CG  HIS A 145      20.219   4.483  58.123  1.00 16.38           C  
ATOM   1077  CD2 HIS A 145      20.975   5.596  58.272  1.00 17.17           C  
ATOM   1078  ND1 HIS A 145      19.283   4.518  59.136  1.00 18.33           N  
ATOM   1079  CE1 HIS A 145      19.468   5.605  59.864  1.00 16.29           C  
ATOM   1080  NE2 HIS A 145      20.488   6.277  59.361  1.00 17.39           N  
ATOM   1081  N   THR A 146      20.546  -0.253  56.785  1.00 13.24           N  
ATOM   1082  CA  THR A 146      20.353  -1.305  55.788  1.00 13.51           C  
ATOM   1083  C   THR A 146      18.852  -1.526  55.567  1.00 14.12           C  
ATOM   1084  O   THR A 146      18.373  -1.550  54.429  1.00 14.24           O  
ATOM   1085  CB  THR A 146      21.000  -2.636  56.243  1.00 14.64           C  
ATOM   1086  CG2 THR A 146      20.606  -3.777  55.312  1.00 10.21           C  
ATOM   1087  OG1 THR A 146      22.427  -2.500  56.247  1.00 14.18           O  
ATOM   1088  N   LYS A 147      18.109  -1.668  56.660  1.00 12.34           N  
ATOM   1089  CA  LYS A 147      16.665  -1.886  56.575  1.00 14.02           C  
ATOM   1090  C   LYS A 147      15.940  -0.702  55.949  1.00 12.84           C  
ATOM   1091  O   LYS A 147      14.992  -0.878  55.188  1.00 12.95           O  
ATOM   1092  CB  LYS A 147      16.079  -2.139  57.970  1.00 14.19           C  
ATOM   1093  CG  LYS A 147      16.575  -3.402  58.644  1.00 17.92           C  
ATOM   1094  CD  LYS A 147      16.016  -3.525  60.053  1.00 20.22           C  
ATOM   1095  CE  LYS A 147      16.647  -4.703  60.783  1.00 25.17           C  
ATOM   1096  NZ  LYS A 147      16.151  -4.839  62.185  1.00 28.72           N1+
ATOM   1097  N   ASP A 148      16.388   0.505  56.278  1.00 14.10           N  
ATOM   1098  CA  ASP A 148      15.766   1.718  55.762  1.00 13.23           C  
ATOM   1099  C   ASP A 148      15.915   1.858  54.254  1.00 13.79           C  
ATOM   1100  O   ASP A 148      14.991   2.310  53.571  1.00 12.43           O  
ATOM   1101  CB  ASP A 148      16.351   2.939  56.467  1.00 15.80           C  
ATOM   1102  CG  ASP A 148      16.182   2.865  57.971  1.00 16.59           C  
ATOM   1103  OD1 ASP A 148      17.003   2.196  58.633  1.00 20.82           O  
ATOM   1104  OD2 ASP A 148      15.215   3.457  58.483  1.00 18.80           O1-
ATOM   1105  N   VAL A 149      17.080   1.480  53.738  1.00 12.97           N  
ATOM   1106  CA  VAL A 149      17.321   1.553  52.299  1.00 13.44           C  
ATOM   1107  C   VAL A 149      16.466   0.506  51.585  1.00 12.91           C  
ATOM   1108  O   VAL A 149      15.709   0.830  50.672  1.00 11.76           O  
ATOM   1109  CB  VAL A 149      18.809   1.306  51.955  1.00 13.68           C  
ATOM   1110  CG1 VAL A 149      18.975   1.174  50.445  1.00 13.79           C  
ATOM   1111  CG2 VAL A 149      19.666   2.454  52.477  1.00 15.26           C  
ATOM   1112  N   ASN A 150      16.580  -0.749  52.010  1.00 13.83           N  
ATOM   1113  CA  ASN A 150      15.806  -1.820  51.392  1.00 14.08           C  
ATOM   1114  C   ASN A 150      14.306  -1.570  51.496  1.00 14.91           C  
ATOM   1115  O   ASN A 150      13.565  -1.828  50.551  1.00 12.98           O  
ATOM   1116  CB  ASN A 150      16.151  -3.174  52.020  1.00 15.64           C  
ATOM   1117  CG  ASN A 150      17.560  -3.620  51.700  1.00 16.33           C  
ATOM   1118  ND2 ASN A 150      18.228  -4.215  52.682  1.00 19.29           N  
ATOM   1119  OD1 ASN A 150      18.042  -3.451  50.575  1.00 15.87           O  
ATOM   1120  N   PHE A 151      13.856  -1.060  52.638  1.00 14.23           N  
ATOM   1121  CA  PHE A 151      12.436  -0.774  52.815  1.00 16.09           C  
ATOM   1122  C   PHE A 151      11.954   0.237  51.780  1.00 15.90           C  
ATOM   1123  O   PHE A 151      10.936   0.024  51.120  1.00 15.45           O  
ATOM   1124  CB  PHE A 151      12.173  -0.236  54.228  1.00 17.34           C  
ATOM   1125  CG  PHE A 151      10.755   0.232  54.455  1.00 20.01           C  
ATOM   1126  CD1 PHE A 151      10.328   1.474  53.985  1.00 21.31           C  
ATOM   1127  CD2 PHE A 151       9.846  -0.571  55.139  1.00 21.21           C  
ATOM   1128  CE1 PHE A 151       9.017   1.909  54.191  1.00 20.43           C  
ATOM   1129  CE2 PHE A 151       8.534  -0.145  55.350  1.00 21.63           C  
ATOM   1130  CZ  PHE A 151       8.119   1.097  54.875  1.00 22.46           C  
ATOM   1131  N   ARG A 152      12.692   1.334  51.634  1.00 14.13           N  
ATOM   1132  CA  ARG A 152      12.311   2.375  50.691  1.00 13.76           C  
ATOM   1133  C   ARG A 152      12.249   1.861  49.254  1.00 13.61           C  
ATOM   1134  O   ARG A 152      11.288   2.120  48.533  1.00 13.32           O  
ATOM   1135  CB  ARG A 152      13.298   3.544  50.770  1.00 14.90           C  
ATOM   1136  CG  ARG A 152      12.906   4.749  49.928  1.00 16.12           C  
ATOM   1137  CD  ARG A 152      14.059   5.737  49.818  1.00 17.47           C  
ATOM   1138  NE  ARG A 152      15.188   5.173  49.080  1.00 17.08           N  
ATOM   1139  CZ  ARG A 152      16.454   5.269  49.469  1.00 17.95           C  
ATOM   1140  NH1 ARG A 152      16.755   5.909  50.593  1.00 20.00           N1+
ATOM   1141  NH2 ARG A 152      17.418   4.719  48.745  1.00 18.41           N  
ATOM   1142  N   GLN A 153      13.273   1.124  48.844  1.00 13.07           N  
ATOM   1143  CA  GLN A 153      13.322   0.614  47.480  1.00 11.08           C  
ATOM   1144  C   GLN A 153      12.182  -0.355  47.173  1.00 12.14           C  
ATOM   1145  O   GLN A 153      11.644  -0.354  46.062  1.00 10.65           O  
ATOM   1146  CB  GLN A 153      14.686  -0.025  47.227  1.00 11.64           C  
ATOM   1147  CG  GLN A 153      15.823   0.957  47.477  1.00 10.67           C  
ATOM   1148  CD  GLN A 153      17.190   0.364  47.219  1.00 10.67           C  
ATOM   1149  NE2 GLN A 153      18.096   1.175  46.686  1.00  9.44           N  
ATOM   1150  OE1 GLN A 153      17.437  -0.804  47.517  1.00 12.79           O  
ATOM   1151  N   LEU A 154      11.809  -1.166  48.159  1.00 10.63           N  
ATOM   1152  CA  LEU A 154      10.717  -2.123  47.996  1.00 10.94           C  
ATOM   1153  C   LEU A 154       9.370  -1.420  48.112  1.00 11.28           C  
ATOM   1154  O   LEU A 154       8.438  -1.721  47.371  1.00  9.73           O  
ATOM   1155  CB  LEU A 154      10.798  -3.218  49.061  1.00 11.21           C  
ATOM   1156  CG  LEU A 154      11.931  -4.232  48.910  1.00 10.57           C  
ATOM   1157  CD1 LEU A 154      11.973  -5.118  50.144  1.00 12.70           C  
ATOM   1158  CD2 LEU A 154      11.721  -5.068  47.645  1.00 12.76           C  
ATOM   1159  N   GLN A 155       9.266  -0.489  49.053  1.00 12.18           N  
ATOM   1160  CA  GLN A 155       8.019   0.243  49.245  1.00 13.89           C  
ATOM   1161  C   GLN A 155       7.656   1.012  47.979  1.00 12.99           C  
ATOM   1162  O   GLN A 155       6.482   1.262  47.711  1.00 13.48           O  
ATOM   1163  CB  GLN A 155       8.146   1.213  50.424  1.00 14.17           C  
ATOM   1164  CG  GLN A 155       6.839   1.886  50.830  1.00 17.00           C  
ATOM   1165  CD  GLN A 155       5.785   0.891  51.291  1.00 18.62           C  
ATOM   1166  NE2 GLN A 155       4.575   1.020  50.760  1.00 17.57           N  
ATOM   1167  OE1 GLN A 155       6.057   0.020  52.119  1.00 19.79           O  
ATOM   1168  N   ALA A 156       8.666   1.374  47.192  1.00 13.63           N  
ATOM   1169  CA  ALA A 156       8.427   2.107  45.955  1.00 13.18           C  
ATOM   1170  C   ALA A 156       7.511   1.327  45.013  1.00 15.02           C  
ATOM   1171  O   ALA A 156       6.680   1.922  44.324  1.00 14.72           O  
ATOM   1172  CB  ALA A 156       9.750   2.421  45.260  1.00 13.89           C  
ATOM   1173  N   ILE A 157       7.658   0.003  44.964  1.00 15.22           N  
ATOM   1174  CA  ILE A 157       6.793  -0.785  44.089  1.00 15.34           C  
ATOM   1175  C   ILE A 157       5.525  -1.248  44.794  1.00 16.02           C  
ATOM   1176  O   ILE A 157       4.526  -1.559  44.141  1.00 16.56           O  
ATOM   1177  CB  ILE A 157       7.526  -2.000  43.454  1.00 13.71           C  
ATOM   1178  CG1 ILE A 157       8.228  -2.837  44.521  1.00 14.64           C  
ATOM   1179  CG2 ILE A 157       8.506  -1.504  42.391  1.00 14.43           C  
ATOM   1180  CD1 ILE A 157       8.910  -4.077  43.953  1.00 14.95           C  
ATOM   1181  N   VAL A 158       5.553  -1.298  46.123  1.00 15.25           N  
ATOM   1182  CA  VAL A 158       4.354  -1.667  46.860  1.00 17.15           C  
ATOM   1183  C   VAL A 158       3.366  -0.519  46.636  1.00 19.29           C  
ATOM   1184  O   VAL A 158       2.181  -0.747  46.395  1.00 19.36           O  
ATOM   1185  CB  VAL A 158       4.622  -1.816  48.378  1.00 17.66           C  
ATOM   1186  CG1 VAL A 158       3.301  -1.876  49.142  1.00 16.54           C  
ATOM   1187  CG2 VAL A 158       5.419  -3.082  48.645  1.00 15.54           C  
ATOM   1188  N   ASP A 159       3.870   0.715  46.691  1.00 19.00           N  
ATOM   1189  CA  ASP A 159       3.029   1.896  46.496  1.00 20.48           C  
ATOM   1190  C   ASP A 159       2.418   1.957  45.100  1.00 21.77           C  
ATOM   1191  O   ASP A 159       1.410   2.632  44.888  1.00 21.56           O  
ATOM   1192  CB  ASP A 159       3.821   3.185  46.747  1.00 21.02           C  
ATOM   1193  CG  ASP A 159       4.160   3.393  48.209  1.00 22.86           C  
ATOM   1194  OD1 ASP A 159       3.402   2.913  49.078  1.00 22.50           O  
ATOM   1195  OD2 ASP A 159       5.178   4.060  48.491  1.00 23.65           O1-
ATOM   1196  N   LYS A 160       3.037   1.264  44.149  1.00 21.67           N  
ATOM   1197  CA  LYS A 160       2.535   1.231  42.782  1.00 23.83           C  
ATOM   1198  C   LYS A 160       1.518   0.106  42.630  1.00 23.77           C  
ATOM   1199  O   LYS A 160       0.899  -0.048  41.578  1.00 24.94           O  
ATOM   1200  CB  LYS A 160       3.689   1.028  41.795  1.00 26.38           C  
ATOM   1201  CG  LYS A 160       4.626   2.219  41.688  1.00 28.75           C  
ATOM   1202  CD  LYS A 160       3.909   3.428  41.104  1.00 32.42           C  
ATOM   1203  CE  LYS A 160       4.766   4.682  41.188  1.00 34.52           C  
ATOM   1204  NZ  LYS A 160       6.065   4.539  40.474  1.00 37.09           N1+
ATOM   1205  N   GLY A 161       1.360  -0.680  43.691  1.00 23.42           N  
ATOM   1206  CA  GLY A 161       0.407  -1.776  43.681  1.00 22.50           C  
ATOM   1207  C   GLY A 161       0.739  -2.932  42.756  1.00 22.22           C  
ATOM   1208  O   GLY A 161      -0.146  -3.476  42.094  1.00 21.68           O  
ATOM   1209  N   VAL A 162       2.010  -3.316  42.702  1.00 21.25           N  
ATOM   1210  CA  VAL A 162       2.422  -4.428  41.853  1.00 19.85           C  
ATOM   1211  C   VAL A 162       2.000  -5.751  42.484  1.00 20.50           C  
ATOM   1212  O   VAL A 162       1.740  -5.817  43.688  1.00 20.44           O  
ATOM   1213  CB  VAL A 162       3.965  -4.480  41.678  1.00 19.33           C  
ATOM   1214  CG1 VAL A 162       4.478  -3.181  41.078  1.00 18.77           C  
ATOM   1215  CG2 VAL A 162       4.633  -4.753  43.027  1.00 17.92           C  
ATOM   1216  N   SER A 163       1.908  -6.793  41.664  1.00 19.87           N  
ATOM   1217  CA  SER A 163       1.590  -8.127  42.164  1.00 20.71           C  
ATOM   1218  C   SER A 163       2.989  -8.735  42.277  1.00 18.99           C  
ATOM   1219  O   SER A 163       3.936  -8.192  41.702  1.00 18.68           O  
ATOM   1220  CB  SER A 163       0.722  -8.905  41.168  1.00 20.94           C  
ATOM   1221  OG  SER A 163       1.360  -9.033  39.911  1.00 28.99           O  
ATOM   1222  N   TRP A 164       3.135  -9.846  42.991  1.00 16.49           N  
ATOM   1223  CA  TRP A 164       4.466 -10.423  43.179  1.00 15.47           C  
ATOM   1224  C   TRP A 164       4.775 -11.785  42.561  1.00 14.16           C  
ATOM   1225  O   TRP A 164       5.899 -12.275  42.683  1.00 12.20           O  
ATOM   1226  CB  TRP A 164       4.786 -10.470  44.681  1.00 14.85           C  
ATOM   1227  CG  TRP A 164       4.838  -9.112  45.309  1.00 15.29           C  
ATOM   1228  CD1 TRP A 164       3.777  -8.317  45.631  1.00 13.93           C  
ATOM   1229  CD2 TRP A 164       6.016  -8.351  45.607  1.00 13.77           C  
ATOM   1230  CE2 TRP A 164       5.588  -7.098  46.101  1.00 14.77           C  
ATOM   1231  CE3 TRP A 164       7.390  -8.603  45.501  1.00 14.16           C  
ATOM   1232  NE1 TRP A 164       4.217  -7.107  46.106  1.00 14.90           N  
ATOM   1233  CZ2 TRP A 164       6.486  -6.096  46.488  1.00 14.27           C  
ATOM   1234  CZ3 TRP A 164       8.285  -7.605  45.886  1.00 13.97           C  
ATOM   1235  CH2 TRP A 164       7.826  -6.366  46.373  1.00 13.69           C  
ATOM   1236  N   GLU A 165       3.808 -12.397  41.889  1.00 15.42           N  
ATOM   1237  CA  GLU A 165       4.047 -13.712  41.304  1.00 15.97           C  
ATOM   1238  C   GLU A 165       5.229 -13.743  40.338  1.00 15.26           C  
ATOM   1239  O   GLU A 165       5.943 -14.741  40.261  1.00 15.86           O  
ATOM   1240  CB  GLU A 165       2.796 -14.227  40.580  1.00 17.67           C  
ATOM   1241  CG  GLU A 165       2.433 -13.446  39.333  1.00 22.74           C  
ATOM   1242  CD  GLU A 165       1.535 -12.262  39.625  1.00 23.81           C  
ATOM   1243  OE1 GLU A 165       1.602 -11.719  40.749  1.00 25.69           O  
ATOM   1244  OE2 GLU A 165       0.767 -11.867  38.724  1.00 26.88           O1-
ATOM   1245  N   ASN A 166       5.442 -12.655  39.608  1.00 13.74           N  
ATOM   1246  CA  ASN A 166       6.534 -12.612  38.639  1.00 12.72           C  
ATOM   1247  C   ASN A 166       7.713 -11.730  39.024  1.00 13.12           C  
ATOM   1248  O   ASN A 166       8.389 -11.169  38.158  1.00 13.17           O  
ATOM   1249  CB  ASN A 166       6.001 -12.198  37.266  1.00 14.86           C  
ATOM   1250  CG  ASN A 166       5.131 -13.269  36.642  1.00 14.39           C  
ATOM   1251  ND2 ASN A 166       4.103 -12.855  35.913  1.00 18.19           N  
ATOM   1252  OD1 ASN A 166       5.392 -14.458  36.805  1.00 16.82           O  
ATOM   1253  N   ILE A 167       7.956 -11.614  40.323  1.00 11.69           N  
ATOM   1254  CA  ILE A 167       9.076 -10.828  40.822  1.00 10.46           C  
ATOM   1255  C   ILE A 167      10.044 -11.705  41.606  1.00 10.78           C  
ATOM   1256  O   ILE A 167       9.630 -12.522  42.429  1.00 12.60           O  
ATOM   1257  CB  ILE A 167       8.619  -9.697  41.778  1.00 11.49           C  
ATOM   1258  CG1 ILE A 167       7.818  -8.642  41.012  1.00 11.18           C  
ATOM   1259  CG2 ILE A 167       9.837  -9.064  42.455  1.00 10.06           C  
ATOM   1260  CD1 ILE A 167       7.254  -7.547  41.902  1.00 10.48           C  
ATOM   1261  N   VAL A 168      11.330 -11.545  41.317  1.00  9.83           N  
ATOM   1262  CA  VAL A 168      12.386 -12.239  42.043  1.00 10.18           C  
ATOM   1263  C   VAL A 168      13.157 -11.076  42.655  1.00 10.15           C  
ATOM   1264  O   VAL A 168      13.622 -10.194  41.942  1.00 10.54           O  
ATOM   1265  CB  VAL A 168      13.342 -13.035  41.118  1.00 10.16           C  
ATOM   1266  CG1 VAL A 168      14.558 -13.530  41.928  1.00  8.83           C  
ATOM   1267  CG2 VAL A 168      12.611 -14.231  40.512  1.00 12.06           C  
ATOM   1268  N   ILE A 169      13.256 -11.049  43.976  1.00  7.72           N  
ATOM   1269  CA  ILE A 169      13.974  -9.976  44.643  1.00  7.69           C  
ATOM   1270  C   ILE A 169      15.440 -10.351  44.750  1.00  9.58           C  
ATOM   1271  O   ILE A 169      15.771 -11.454  45.175  1.00 11.32           O  
ATOM   1272  CB  ILE A 169      13.429  -9.748  46.061  1.00  7.16           C  
ATOM   1273  CG1 ILE A 169      11.964  -9.329  45.979  1.00  8.63           C  
ATOM   1274  CG2 ILE A 169      14.262  -8.680  46.784  1.00  7.05           C  
ATOM   1275  CD1 ILE A 169      11.299  -9.221  47.339  1.00  5.74           C  
ATOM   1276  N   ALA A 170      16.315  -9.438  44.344  1.00 11.24           N  
ATOM   1277  CA  ALA A 170      17.745  -9.681  44.428  1.00 10.40           C  
ATOM   1278  C   ALA A 170      18.361  -8.700  45.411  1.00 10.61           C  
ATOM   1279  O   ALA A 170      18.397  -7.496  45.156  1.00 11.02           O  
ATOM   1280  CB  ALA A 170      18.399  -9.520  43.053  1.00 11.03           C  
ATOM   1281  N   TYR A 171      18.817  -9.206  46.551  1.00  9.42           N  
ATOM   1282  CA  TYR A 171      19.458  -8.345  47.525  1.00 10.14           C  
ATOM   1283  C   TYR A 171      20.937  -8.339  47.183  1.00 10.28           C  
ATOM   1284  O   TYR A 171      21.606  -9.378  47.239  1.00  9.90           O  
ATOM   1285  CB  TYR A 171      19.279  -8.867  48.952  1.00  8.80           C  
ATOM   1286  CG  TYR A 171      20.146  -8.121  49.942  1.00  9.85           C  
ATOM   1287  CD1 TYR A 171      20.056  -6.733  50.064  1.00 10.12           C  
ATOM   1288  CD2 TYR A 171      21.081  -8.792  50.725  1.00  8.61           C  
ATOM   1289  CE1 TYR A 171      20.879  -6.028  50.943  1.00 10.72           C  
ATOM   1290  CE2 TYR A 171      21.910  -8.100  51.604  1.00  8.23           C  
ATOM   1291  CZ  TYR A 171      21.804  -6.721  51.706  1.00  7.53           C  
ATOM   1292  OH  TYR A 171      22.638  -6.040  52.556  1.00  9.95           O  
ATOM   1293  N   GLU A 172      21.443  -7.171  46.813  1.00 10.97           N  
ATOM   1294  CA  GLU A 172      22.846  -7.051  46.464  1.00 11.99           C  
ATOM   1295  C   GLU A 172      23.475  -5.835  47.124  1.00 12.10           C  
ATOM   1296  O   GLU A 172      23.360  -4.725  46.615  1.00 12.68           O  
ATOM   1297  CB  GLU A 172      23.002  -6.944  44.949  0.75 15.36           C  
ATOM   1299  CG  GLU A 172      22.589  -8.190  44.208  0.75 17.48           C  
ATOM   1301  CD  GLU A 172      23.080  -8.195  42.780  0.75 19.36           C  
ATOM   1303  OE1 GLU A 172      23.400  -9.289  42.274  0.75 20.98           O  
ATOM   1305  OE2 GLU A 172      23.143  -7.110  42.163  0.75 21.63           O1-
ATOM   1307  N   PRO A 173      24.143  -6.033  48.275  1.00 12.03           N  
ATOM   1308  CA  PRO A 173      24.789  -4.924  48.989  1.00 11.68           C  
ATOM   1309  C   PRO A 173      25.751  -4.265  48.010  1.00 12.52           C  
ATOM   1310  O   PRO A 173      26.576  -4.947  47.402  1.00 12.09           O  
ATOM   1311  CB  PRO A 173      25.539  -5.622  50.127  1.00 14.17           C  
ATOM   1312  CG  PRO A 173      24.825  -6.926  50.299  1.00 15.38           C  
ATOM   1313  CD  PRO A 173      24.479  -7.326  48.892  1.00 12.72           C  
ATOM   1314  N   VAL A 174      25.651  -2.951  47.851  1.00 11.36           N  
ATOM   1315  CA  VAL A 174      26.524  -2.251  46.913  1.00 12.61           C  
ATOM   1316  C   VAL A 174      27.992  -2.543  47.189  1.00 13.10           C  
ATOM   1317  O   VAL A 174      28.791  -2.708  46.258  1.00 13.75           O  
ATOM   1318  CB  VAL A 174      26.292  -0.730  46.978  1.00 13.24           C  
ATOM   1319  CG1 VAL A 174      27.152  -0.022  45.933  1.00 13.27           C  
ATOM   1320  CG2 VAL A 174      24.818  -0.432  46.756  1.00 14.16           C  
ATOM   1321  N   TRP A 175      28.341  -2.627  48.468  1.00 13.01           N  
ATOM   1322  CA  TRP A 175      29.723  -2.878  48.859  1.00 12.84           C  
ATOM   1323  C   TRP A 175      30.263  -4.258  48.490  1.00 14.09           C  
ATOM   1324  O   TRP A 175      31.474  -4.478  48.537  1.00 14.28           O  
ATOM   1325  CB  TRP A 175      29.904  -2.645  50.367  1.00 13.18           C  
ATOM   1326  CG  TRP A 175      28.865  -3.282  51.248  1.00 11.93           C  
ATOM   1327  CD1 TRP A 175      27.719  -2.701  51.716  1.00 14.21           C  
ATOM   1328  CD2 TRP A 175      28.885  -4.613  51.778  1.00 12.27           C  
ATOM   1329  CE2 TRP A 175      27.718  -4.766  52.562  1.00 12.61           C  
ATOM   1330  CE3 TRP A 175      29.774  -5.692  51.669  1.00 12.74           C  
ATOM   1331  NE1 TRP A 175      27.027  -3.584  52.505  1.00 12.00           N  
ATOM   1332  CZ2 TRP A 175      27.417  -5.956  53.234  1.00 13.11           C  
ATOM   1333  CZ3 TRP A 175      29.476  -6.876  52.337  1.00 13.94           C  
ATOM   1334  CH2 TRP A 175      28.305  -6.998  53.110  1.00 13.23           C  
ATOM   1335  N   ALA A 176      29.378  -5.179  48.118  1.00 13.05           N  
ATOM   1336  CA  ALA A 176      29.797  -6.531  47.762  1.00 11.69           C  
ATOM   1337  C   ALA A 176      29.897  -6.740  46.256  1.00 12.22           C  
ATOM   1338  O   ALA A 176      30.367  -7.780  45.798  1.00 14.11           O  
ATOM   1339  CB  ALA A 176      28.825  -7.554  48.359  1.00 10.68           C  
ATOM   1340  N   ILE A 177      29.466  -5.748  45.485  1.00 11.55           N  
ATOM   1341  CA  ILE A 177      29.493  -5.869  44.030  1.00 11.51           C  
ATOM   1342  C   ILE A 177      30.876  -5.666  43.407  1.00 12.68           C  
ATOM   1343  O   ILE A 177      31.434  -4.569  43.455  1.00 13.16           O  
ATOM   1344  CB  ILE A 177      28.492  -4.880  43.390  1.00 11.55           C  
ATOM   1345  CG1 ILE A 177      27.090  -5.144  43.946  1.00 12.60           C  
ATOM   1346  CG2 ILE A 177      28.497  -5.028  41.865  1.00 11.67           C  
ATOM   1347  CD1 ILE A 177      26.024  -4.184  43.441  1.00 13.25           C  
ATOM   1348  N   GLY A 178      31.416  -6.743  42.836  1.00 12.75           N  
ATOM   1349  CA  GLY A 178      32.710  -6.710  42.171  1.00 14.70           C  
ATOM   1350  C   GLY A 178      33.929  -6.415  43.024  1.00 15.40           C  
ATOM   1351  O   GLY A 178      35.016  -6.177  42.491  1.00 16.98           O  
ATOM   1352  N   THR A 179      33.758  -6.454  44.341  1.00 13.95           N  
ATOM   1353  CA  THR A 179      34.849  -6.162  45.271  1.00 14.26           C  
ATOM   1354  C   THR A 179      35.439  -7.385  45.961  1.00 12.90           C  
ATOM   1355  O   THR A 179      36.507  -7.298  46.569  1.00 15.00           O  
ATOM   1356  CB  THR A 179      34.373  -5.236  46.386  1.00 13.21           C  
ATOM   1357  CG2 THR A 179      33.948  -3.889  45.824  1.00 13.60           C  
ATOM   1358  OG1 THR A 179      33.267  -5.852  47.063  1.00 15.64           O  
ATOM   1359  N   GLY A 180      34.737  -8.510  45.887  1.00 11.78           N  
ATOM   1360  CA  GLY A 180      35.205  -9.715  46.545  1.00 12.75           C  
ATOM   1361  C   GLY A 180      34.755  -9.691  47.995  1.00 11.92           C  
ATOM   1362  O   GLY A 180      34.908 -10.665  48.730  1.00 12.64           O  
ATOM   1363  N   LYS A 181      34.188  -8.562  48.405  1.00 12.72           N  
ATOM   1364  CA  LYS A 181      33.710  -8.400  49.770  1.00 11.67           C  
ATOM   1365  C   LYS A 181      32.311  -8.992  49.910  1.00 14.71           C  
ATOM   1366  O   LYS A 181      31.327  -8.276  50.115  1.00 14.54           O  
ATOM   1367  CB  LYS A 181      33.701  -6.918  50.147  1.00 15.03           C  
ATOM   1368  CG  LYS A 181      33.414  -6.669  51.622  1.00 17.10           C  
ATOM   1369  CD  LYS A 181      33.630  -5.215  51.991  1.00 22.71           C  
ATOM   1370  CE  LYS A 181      33.372  -4.994  53.474  1.00 25.19           C  
ATOM   1371  NZ  LYS A 181      33.691  -3.603  53.886  1.00 29.48           N1+
ATOM   1372  N   THR A 182      32.239 -10.313  49.797  1.00 13.71           N  
ATOM   1373  CA  THR A 182      30.983 -11.044  49.887  1.00 14.07           C  
ATOM   1374  C   THR A 182      30.341 -10.933  51.268  1.00 14.59           C  
ATOM   1375  O   THR A 182      31.033 -10.905  52.284  1.00 16.07           O  
ATOM   1376  CB  THR A 182      31.208 -12.540  49.587  1.00 13.04           C  
ATOM   1377  CG2 THR A 182      29.883 -13.225  49.289  1.00 14.62           C  
ATOM   1378  OG1 THR A 182      32.083 -12.678  48.457  1.00 14.56           O  
ATOM   1379  N   ALA A 183      29.016 -10.854  51.304  1.00 15.66           N  
ATOM   1380  CA  ALA A 183      28.317 -10.806  52.579  1.00 14.99           C  
ATOM   1381  C   ALA A 183      28.450 -12.212  53.158  1.00 15.52           C  
ATOM   1382  O   ALA A 183      28.528 -13.187  52.408  1.00 15.76           O  
ATOM   1383  CB  ALA A 183      26.842 -10.467  52.368  1.00 15.70           C  
ATOM   1384  N   SER A 184      28.491 -12.325  54.482  1.00 14.75           N  
ATOM   1385  CA  SER A 184      28.596 -13.636  55.107  1.00 14.38           C  
ATOM   1386  C   SER A 184      27.225 -14.291  54.995  1.00 14.41           C  
ATOM   1387  O   SER A 184      26.221 -13.605  54.775  1.00 12.42           O  
ATOM   1388  CB  SER A 184      28.979 -13.502  56.584  1.00 14.90           C  
ATOM   1389  OG  SER A 184      27.910 -12.967  57.346  1.00 16.64           O  
ATOM   1390  N   GLY A 185      27.184 -15.611  55.138  1.00 13.00           N  
ATOM   1391  CA  GLY A 185      25.920 -16.316  55.063  1.00 15.10           C  
ATOM   1392  C   GLY A 185      24.962 -15.751  56.094  1.00 14.99           C  
ATOM   1393  O   GLY A 185      23.768 -15.596  55.835  1.00 13.80           O  
ATOM   1394  N   GLU A 186      25.499 -15.432  57.267  1.00 16.52           N  
ATOM   1395  CA  GLU A 186      24.705 -14.869  58.351  1.00 18.07           C  
ATOM   1396  C   GLU A 186      24.125 -13.508  57.953  1.00 16.67           C  
ATOM   1397  O   GLU A 186      22.926 -13.273  58.102  1.00 16.69           O  
ATOM   1398  CB  GLU A 186      25.571 -14.726  59.608  1.00 22.13           C  
ATOM   1399  CG  GLU A 186      24.828 -14.241  60.840  1.00 28.38           C  
ATOM   1400  CD  GLU A 186      25.712 -14.209  62.079  1.00 33.16           C  
ATOM   1401  OE1 GLU A 186      26.306 -15.258  62.414  1.00 34.70           O  
ATOM   1402  OE2 GLU A 186      25.811 -13.140  62.722  1.00 35.96           O1-
ATOM   1403  N   GLN A 187      24.973 -12.615  57.447  1.00 14.51           N  
ATOM   1404  CA  GLN A 187      24.514 -11.288  57.032  1.00 14.32           C  
ATOM   1405  C   GLN A 187      23.416 -11.366  55.970  1.00 13.19           C  
ATOM   1406  O   GLN A 187      22.434 -10.624  56.031  1.00 13.16           O  
ATOM   1407  CB  GLN A 187      25.676 -10.457  56.477  1.00 14.65           C  
ATOM   1408  CG  GLN A 187      26.709 -10.037  57.507  1.00 16.71           C  
ATOM   1409  CD  GLN A 187      27.872  -9.301  56.873  1.00 16.34           C  
ATOM   1410  NE2 GLN A 187      28.139  -8.089  57.349  1.00 19.23           N  
ATOM   1411  OE1 GLN A 187      28.521  -9.814  55.961  1.00 18.08           O  
ATOM   1412  N   ALA A 188      23.591 -12.251  54.994  1.00 14.43           N  
ATOM   1413  CA  ALA A 188      22.611 -12.405  53.922  1.00 12.32           C  
ATOM   1414  C   ALA A 188      21.312 -12.989  54.457  1.00 14.11           C  
ATOM   1415  O   ALA A 188      20.228 -12.476  54.178  1.00 12.40           O  
ATOM   1416  CB  ALA A 188      23.172 -13.299  52.815  1.00 14.46           C  
ATOM   1417  N   GLN A 189      21.424 -14.063  55.232  1.00 12.84           N  
ATOM   1418  CA  GLN A 189      20.245 -14.707  55.797  1.00 15.26           C  
ATOM   1419  C   GLN A 189      19.411 -13.714  56.597  1.00 14.59           C  
ATOM   1420  O   GLN A 189      18.191 -13.694  56.475  1.00 14.17           O  
ATOM   1421  CB  GLN A 189      20.658 -15.879  56.693  1.00 17.38           C  
ATOM   1422  CG  GLN A 189      19.517 -16.559  57.460  1.00 18.97           C  
ATOM   1423  CD  GLN A 189      18.482 -17.230  56.562  1.00 21.01           C  
ATOM   1424  NE2 GLN A 189      17.276 -17.403  57.087  1.00 20.73           N  
ATOM   1425  OE1 GLN A 189      18.768 -17.604  55.423  1.00 19.87           O  
ATOM   1426  N   GLU A 190      20.058 -12.880  57.405  1.00 15.10           N  
ATOM   1427  CA  GLU A 190      19.297 -11.924  58.198  1.00 17.01           C  
ATOM   1428  C   GLU A 190      18.571 -10.897  57.331  1.00 14.21           C  
ATOM   1429  O   GLU A 190      17.442 -10.531  57.630  1.00 14.35           O  
ATOM   1430  CB  GLU A 190      20.183 -11.226  59.244  1.00 21.03           C  
ATOM   1431  CG  GLU A 190      21.338 -10.406  58.715  1.00 28.83           C  
ATOM   1432  CD  GLU A 190      22.007  -9.586  59.814  1.00 33.74           C  
ATOM   1433  OE1 GLU A 190      21.320  -8.734  60.422  1.00 35.99           O  
ATOM   1434  OE2 GLU A 190      23.214  -9.793  60.072  1.00 35.09           O1-
ATOM   1435  N   VAL A 191      19.195 -10.435  56.252  1.00 12.57           N  
ATOM   1436  CA  VAL A 191      18.520  -9.469  55.393  1.00 10.62           C  
ATOM   1437  C   VAL A 191      17.354 -10.136  54.655  1.00 11.34           C  
ATOM   1438  O   VAL A 191      16.272  -9.554  54.538  1.00 12.06           O  
ATOM   1439  CB  VAL A 191      19.483  -8.840  54.363  1.00 11.20           C  
ATOM   1440  CG1 VAL A 191      18.692  -8.027  53.344  1.00 10.34           C  
ATOM   1441  CG2 VAL A 191      20.485  -7.942  55.077  1.00 11.52           C  
ATOM   1442  N   HIS A 192      17.565 -11.355  54.167  1.00 11.31           N  
ATOM   1443  CA  HIS A 192      16.500 -12.065  53.465  1.00 11.47           C  
ATOM   1444  C   HIS A 192      15.320 -12.341  54.400  1.00 12.72           C  
ATOM   1445  O   HIS A 192      14.165 -12.279  53.977  1.00 12.99           O  
ATOM   1446  CB  HIS A 192      17.010 -13.381  52.867  1.00 10.97           C  
ATOM   1447  CG  HIS A 192      17.891 -13.200  51.669  1.00 10.11           C  
ATOM   1448  CD2 HIS A 192      18.840 -12.275  51.390  1.00 11.85           C  
ATOM   1449  ND1 HIS A 192      17.851 -14.048  50.584  1.00 10.01           N  
ATOM   1450  CE1 HIS A 192      18.737 -13.652  49.685  1.00 10.95           C  
ATOM   1451  NE2 HIS A 192      19.350 -12.578  50.150  1.00 10.82           N  
ATOM   1452  N   GLU A 193      15.600 -12.647  55.667  1.00 12.21           N  
ATOM   1453  CA  GLU A 193      14.513 -12.893  56.612  1.00 12.58           C  
ATOM   1454  C   GLU A 193      13.737 -11.594  56.800  1.00 11.80           C  
ATOM   1455  O   GLU A 193      12.507 -11.593  56.879  1.00 12.61           O  
ATOM   1456  CB  GLU A 193      15.049 -13.368  57.966  1.00 14.55           C  
ATOM   1457  CG  GLU A 193      15.679 -14.753  57.945  1.00 17.03           C  
ATOM   1458  CD  GLU A 193      16.175 -15.186  59.315  1.00 20.78           C  
ATOM   1459  OE1 GLU A 193      16.804 -14.360  60.009  1.00 21.92           O  
ATOM   1460  OE2 GLU A 193      15.946 -16.352  59.693  1.00 24.90           O1-
ATOM   1461  N   TRP A 194      14.464 -10.483  56.866  1.00 11.92           N  
ATOM   1462  CA  TRP A 194      13.828  -9.183  57.029  1.00 13.85           C  
ATOM   1463  C   TRP A 194      12.944  -8.897  55.816  1.00 12.78           C  
ATOM   1464  O   TRP A 194      11.817  -8.425  55.956  1.00 13.15           O  
ATOM   1465  CB  TRP A 194      14.876  -8.076  57.162  1.00 15.03           C  
ATOM   1466  CG  TRP A 194      14.261  -6.710  57.259  1.00 16.80           C  
ATOM   1467  CD1 TRP A 194      13.872  -6.061  58.395  1.00 18.17           C  
ATOM   1468  CD2 TRP A 194      13.906  -5.854  56.166  1.00 16.57           C  
ATOM   1469  CE2 TRP A 194      13.303  -4.701  56.717  1.00 17.12           C  
ATOM   1470  CE3 TRP A 194      14.037  -5.949  54.773  1.00 16.46           C  
ATOM   1471  NE1 TRP A 194      13.297  -4.853  58.077  1.00 16.70           N  
ATOM   1472  CZ2 TRP A 194      12.831  -3.649  55.923  1.00 16.48           C  
ATOM   1473  CZ3 TRP A 194      13.567  -4.902  53.984  1.00 16.73           C  
ATOM   1474  CH2 TRP A 194      12.972  -3.767  54.564  1.00 17.24           C  
ATOM   1475  N   ILE A 195      13.456  -9.182  54.623  1.00 13.22           N  
ATOM   1476  CA  ILE A 195      12.684  -8.942  53.414  1.00 11.98           C  
ATOM   1477  C   ILE A 195      11.387  -9.743  53.435  1.00 11.71           C  
ATOM   1478  O   ILE A 195      10.337  -9.222  53.069  1.00 13.88           O  
ATOM   1479  CB  ILE A 195      13.495  -9.291  52.143  1.00 12.11           C  
ATOM   1480  CG1 ILE A 195      14.688  -8.338  52.024  1.00 11.19           C  
ATOM   1481  CG2 ILE A 195      12.600  -9.183  50.904  1.00 11.98           C  
ATOM   1482  CD1 ILE A 195      15.652  -8.679  50.904  1.00 12.86           C  
ATOM   1483  N   ARG A 196      11.448 -11.002  53.866  1.00 12.67           N  
ATOM   1484  CA  ARG A 196      10.235 -11.812  53.930  1.00 14.60           C  
ATOM   1485  C   ARG A 196       9.275 -11.272  54.976  1.00 15.23           C  
ATOM   1486  O   ARG A 196       8.059 -11.326  54.797  1.00 15.59           O  
ATOM   1487  CB  ARG A 196      10.558 -13.271  54.243  1.00 16.30           C  
ATOM   1488  CG  ARG A 196      11.141 -14.002  53.067  1.00 16.99           C  
ATOM   1489  CD  ARG A 196      11.281 -15.496  53.317  1.00 14.35           C  
ATOM   1490  NE  ARG A 196      12.322 -16.013  52.444  1.00 13.86           N  
ATOM   1491  CZ  ARG A 196      12.209 -16.123  51.126  1.00 12.40           C  
ATOM   1492  NH1 ARG A 196      11.085 -15.773  50.514  1.00 13.11           N1+
ATOM   1493  NH2 ARG A 196      13.246 -16.530  50.413  1.00 13.38           N  
ATOM   1494  N   ALA A 197       9.827 -10.754  56.069  1.00 16.39           N  
ATOM   1495  CA  ALA A 197       9.013 -10.184  57.135  1.00 16.32           C  
ATOM   1496  C   ALA A 197       8.272  -8.987  56.549  1.00 16.75           C  
ATOM   1497  O   ALA A 197       7.088  -8.780  56.816  1.00 15.79           O  
ATOM   1498  CB  ALA A 197       9.895  -9.743  58.286  1.00 16.96           C  
ATOM   1499  N   PHE A 198       8.988  -8.202  55.748  1.00 15.98           N  
ATOM   1500  CA  PHE A 198       8.425  -7.030  55.086  1.00 15.79           C  
ATOM   1501  C   PHE A 198       7.262  -7.474  54.196  1.00 15.02           C  
ATOM   1502  O   PHE A 198       6.166  -6.906  54.250  1.00 15.25           O  
ATOM   1503  CB  PHE A 198       9.511  -6.358  54.235  1.00 14.69           C  
ATOM   1504  CG  PHE A 198       8.997  -5.284  53.319  1.00 15.72           C  
ATOM   1505  CD1 PHE A 198       8.988  -3.952  53.717  1.00 16.56           C  
ATOM   1506  CD2 PHE A 198       8.540  -5.606  52.042  1.00 16.10           C  
ATOM   1507  CE1 PHE A 198       8.535  -2.952  52.855  1.00 16.26           C  
ATOM   1508  CE2 PHE A 198       8.085  -4.615  51.174  1.00 15.70           C  
ATOM   1509  CZ  PHE A 198       8.084  -3.286  51.581  1.00 14.10           C  
ATOM   1510  N   LEU A 199       7.507  -8.496  53.381  1.00 15.27           N  
ATOM   1511  CA  LEU A 199       6.486  -9.016  52.480  1.00 15.15           C  
ATOM   1512  C   LEU A 199       5.282  -9.567  53.237  1.00 15.75           C  
ATOM   1513  O   LEU A 199       4.143  -9.389  52.812  1.00 14.56           O  
ATOM   1514  CB  LEU A 199       7.071 -10.114  51.586  1.00 13.88           C  
ATOM   1515  CG  LEU A 199       8.079  -9.668  50.524  1.00 13.40           C  
ATOM   1516  CD1 LEU A 199       8.653 -10.888  49.837  1.00 13.25           C  
ATOM   1517  CD2 LEU A 199       7.403  -8.760  49.508  1.00 14.04           C  
ATOM   1518  N   LYS A 200       5.534 -10.232  54.360  1.00 16.52           N  
ATOM   1519  CA  LYS A 200       4.449 -10.802  55.149  1.00 19.06           C  
ATOM   1520  C   LYS A 200       3.502  -9.722  55.659  1.00 20.28           C  
ATOM   1521  O   LYS A 200       2.282  -9.886  55.616  1.00 20.88           O  
ATOM   1522  CB  LYS A 200       5.005 -11.601  56.334  1.00 21.09           C  
ATOM   1523  CG  LYS A 200       3.928 -12.277  57.172  1.00 25.77           C  
ATOM   1524  CD  LYS A 200       4.524 -13.154  58.263  1.00 29.66           C  
ATOM   1525  CE  LYS A 200       3.431 -13.862  59.056  1.00 31.36           C  
ATOM   1526  NZ  LYS A 200       3.990 -14.807  60.064  1.00 33.91           N1+
ATOM   1527  N   GLU A 201       4.067  -8.614  56.125  1.00 20.01           N  
ATOM   1528  CA  GLU A 201       3.269  -7.511  56.654  1.00 23.14           C  
ATOM   1529  C   GLU A 201       2.689  -6.591  55.589  1.00 22.59           C  
ATOM   1530  O   GLU A 201       1.536  -6.172  55.682  1.00 24.03           O  
ATOM   1531  CB  GLU A 201       4.108  -6.675  57.621  1.00 25.70           C  
ATOM   1532  CG  GLU A 201       4.563  -7.432  58.850  1.00 33.16           C  
ATOM   1533  CD  GLU A 201       3.408  -8.084  59.584  1.00 36.74           C  
ATOM   1534  OE1 GLU A 201       2.478  -7.356  59.999  1.00 38.19           O  
ATOM   1535  OE2 GLU A 201       3.430  -9.325  59.741  1.00 38.98           O1-
ATOM   1536  N   LYS A 202       3.493  -6.273  54.583  1.00 21.50           N  
ATOM   1537  CA  LYS A 202       3.072  -5.377  53.511  1.00 21.82           C  
ATOM   1538  C   LYS A 202       2.165  -6.024  52.467  1.00 21.52           C  
ATOM   1539  O   LYS A 202       1.315  -5.355  51.870  1.00 20.82           O  
ATOM   1540  CB  LYS A 202       4.306  -4.801  52.816  1.00 23.04           C  
ATOM   1541  CG  LYS A 202       5.177  -3.934  53.711  1.00 25.56           C  
ATOM   1542  CD  LYS A 202       4.490  -2.620  54.024  1.00 27.79           C  
ATOM   1543  CE  LYS A 202       5.347  -1.751  54.924  1.00 29.60           C  
ATOM   1544  NZ  LYS A 202       4.680  -0.454  55.218  1.00 30.10           N1+
ATOM   1545  N   VAL A 203       2.347  -7.320  52.245  1.00 20.34           N  
ATOM   1546  CA  VAL A 203       1.551  -8.033  51.256  1.00 19.68           C  
ATOM   1547  C   VAL A 203       0.760  -9.163  51.903  1.00 19.74           C  
ATOM   1548  O   VAL A 203      -0.407  -8.987  52.251  1.00 20.76           O  
ATOM   1549  CB  VAL A 203       2.457  -8.600  50.144  1.00 19.97           C  
ATOM   1550  CG1 VAL A 203       1.612  -9.060  48.963  1.00 19.61           C  
ATOM   1551  CG2 VAL A 203       3.461  -7.540  49.709  1.00 19.66           C  
ATOM   1552  N   SER A 204       1.391 -10.323  52.068  1.00 18.85           N  
ATOM   1553  CA  SER A 204       0.723 -11.460  52.690  1.00 17.18           C  
ATOM   1554  C   SER A 204       1.721 -12.567  52.994  1.00 17.86           C  
ATOM   1555  O   SER A 204       2.812 -12.607  52.424  1.00 15.58           O  
ATOM   1556  CB  SER A 204      -0.365 -12.023  51.768  1.00 17.22           C  
ATOM   1557  OG  SER A 204       0.204 -12.768  50.703  1.00 18.74           O  
ATOM   1558  N   PRO A 205       1.362 -13.476  53.912  1.00 17.66           N  
ATOM   1559  CA  PRO A 205       2.248 -14.585  54.269  1.00 17.36           C  
ATOM   1560  C   PRO A 205       2.517 -15.448  53.038  1.00 16.75           C  
ATOM   1561  O   PRO A 205       3.629 -15.936  52.837  1.00 17.12           O  
ATOM   1562  CB  PRO A 205       1.447 -15.333  55.327  1.00 17.43           C  
ATOM   1563  CG  PRO A 205       0.683 -14.245  55.991  1.00 18.05           C  
ATOM   1564  CD  PRO A 205       0.206 -13.418  54.825  1.00 17.94           C  
ATOM   1565  N   ALA A 206       1.487 -15.622  52.215  1.00 16.50           N  
ATOM   1566  CA  ALA A 206       1.600 -16.425  51.004  1.00 16.88           C  
ATOM   1567  C   ALA A 206       2.668 -15.867  50.073  1.00 16.45           C  
ATOM   1568  O   ALA A 206       3.479 -16.610  49.526  1.00 16.84           O  
ATOM   1569  CB  ALA A 206       0.256 -16.482  50.282  1.00 17.94           C  
ATOM   1570  N   VAL A 207       2.665 -14.552  49.897  1.00 15.80           N  
ATOM   1571  CA  VAL A 207       3.636 -13.907  49.021  1.00 15.27           C  
ATOM   1572  C   VAL A 207       5.034 -14.005  49.614  1.00 16.34           C  
ATOM   1573  O   VAL A 207       6.014 -14.236  48.899  1.00 15.45           O  
ATOM   1574  CB  VAL A 207       3.271 -12.418  48.802  1.00 15.56           C  
ATOM   1575  CG1 VAL A 207       4.375 -11.710  48.030  1.00 13.33           C  
ATOM   1576  CG2 VAL A 207       1.953 -12.324  48.044  1.00 17.57           C  
ATOM   1577  N   ALA A 208       5.119 -13.837  50.929  1.00 14.84           N  
ATOM   1578  CA  ALA A 208       6.397 -13.900  51.623  1.00 15.79           C  
ATOM   1579  C   ALA A 208       7.083 -15.246  51.419  1.00 15.37           C  
ATOM   1580  O   ALA A 208       8.294 -15.312  51.210  1.00 15.91           O  
ATOM   1581  CB  ALA A 208       6.191 -13.642  53.117  1.00 14.78           C  
ATOM   1582  N   ASP A 209       6.305 -16.320  51.465  1.00 16.77           N  
ATOM   1583  CA  ASP A 209       6.870 -17.652  51.318  1.00 18.16           C  
ATOM   1584  C   ASP A 209       7.012 -18.142  49.881  1.00 16.46           C  
ATOM   1585  O   ASP A 209       7.658 -19.157  49.635  1.00 16.32           O  
ATOM   1586  CB  ASP A 209       6.037 -18.652  52.123  1.00 21.92           C  
ATOM   1587  CG  ASP A 209       6.781 -19.947  52.387  1.00 26.11           C  
ATOM   1588  OD1 ASP A 209       6.477 -20.960  51.719  1.00 26.17           O  
ATOM   1589  OD2 ASP A 209       7.677 -19.948  53.263  1.00 29.35           O1-
ATOM   1590  N   ALA A 210       6.423 -17.423  48.933  1.00 14.24           N  
ATOM   1591  CA  ALA A 210       6.490 -17.830  47.531  1.00 13.95           C  
ATOM   1592  C   ALA A 210       7.510 -17.041  46.719  1.00 12.84           C  
ATOM   1593  O   ALA A 210       8.032 -17.528  45.715  1.00 13.48           O  
ATOM   1594  CB  ALA A 210       5.114 -17.695  46.887  1.00 15.08           C  
ATOM   1595  N   THR A 211       7.799 -15.824  47.163  1.00 12.10           N  
ATOM   1596  CA  THR A 211       8.728 -14.955  46.455  1.00 12.16           C  
ATOM   1597  C   THR A 211      10.188 -15.360  46.611  1.00 11.36           C  
ATOM   1598  O   THR A 211      10.701 -15.448  47.725  1.00 12.12           O  
ATOM   1599  CB  THR A 211       8.564 -13.494  46.930  1.00 12.68           C  
ATOM   1600  CG2 THR A 211       9.455 -12.553  46.116  1.00 12.10           C  
ATOM   1601  OG1 THR A 211       7.195 -13.100  46.777  1.00 14.18           O  
ATOM   1602  N   ARG A 212      10.855 -15.616  45.489  1.00 10.83           N  
ATOM   1603  CA  ARG A 212      12.266 -15.967  45.535  1.00  9.56           C  
ATOM   1604  C   ARG A 212      13.064 -14.719  45.899  1.00 10.51           C  
ATOM   1605  O   ARG A 212      12.791 -13.624  45.397  1.00 10.45           O  
ATOM   1606  CB  ARG A 212      12.766 -16.487  44.174  1.00 10.38           C  
ATOM   1607  CG  ARG A 212      12.564 -17.976  43.923  1.00 11.23           C  
ATOM   1608  CD  ARG A 212      11.185 -18.261  43.356  1.00 12.28           C  
ATOM   1609  NE  ARG A 212      11.024 -17.738  42.000  1.00 11.89           N  
ATOM   1610  CZ  ARG A 212      11.553 -18.283  40.905  1.00 13.49           C  
ATOM   1611  NH1 ARG A 212      12.292 -19.385  40.987  1.00 10.77           N1+
ATOM   1612  NH2 ARG A 212      11.328 -17.730  39.717  1.00 12.32           N  
ATOM   1613  N   ILE A 213      14.033 -14.884  46.793  1.00 10.11           N  
ATOM   1614  CA  ILE A 213      14.909 -13.787  47.193  1.00 10.42           C  
ATOM   1615  C   ILE A 213      16.325 -14.323  47.018  1.00 10.01           C  
ATOM   1616  O   ILE A 213      16.755 -15.227  47.738  1.00 11.26           O  
ATOM   1617  CB  ILE A 213      14.695 -13.372  48.667  1.00  9.26           C  
ATOM   1618  CG1 ILE A 213      13.217 -13.061  48.912  1.00 12.21           C  
ATOM   1619  CG2 ILE A 213      15.545 -12.139  48.981  1.00 11.16           C  
ATOM   1620  CD1 ILE A 213      12.886 -12.753  50.364  1.00 11.17           C  
ATOM   1621  N   ILE A 214      17.036 -13.789  46.032  1.00  9.86           N  
ATOM   1622  CA  ILE A 214      18.392 -14.240  45.754  1.00  9.08           C  
ATOM   1623  C   ILE A 214      19.432 -13.232  46.216  1.00  9.12           C  
ATOM   1624  O   ILE A 214      19.165 -12.032  46.278  1.00 12.70           O  
ATOM   1625  CB  ILE A 214      18.585 -14.500  44.249  1.00  8.72           C  
ATOM   1626  CG1 ILE A 214      18.290 -13.223  43.457  1.00  8.42           C  
ATOM   1627  CG2 ILE A 214      17.654 -15.614  43.790  1.00  8.56           C  
ATOM   1628  CD1 ILE A 214      18.538 -13.369  41.958  1.00  8.29           C  
ATOM   1629  N   TYR A 215      20.616 -13.731  46.551  1.00 10.95           N  
ATOM   1630  CA  TYR A 215      21.705 -12.878  47.005  1.00 10.28           C  
ATOM   1631  C   TYR A 215      22.698 -12.631  45.879  1.00 11.43           C  
ATOM   1632  O   TYR A 215      22.996 -13.530  45.096  1.00 10.44           O  
ATOM   1633  CB  TYR A 215      22.450 -13.517  48.187  1.00 10.73           C  
ATOM   1634  CG  TYR A 215      23.744 -12.798  48.494  1.00  9.63           C  
ATOM   1635  CD1 TYR A 215      23.739 -11.568  49.153  1.00 10.30           C  
ATOM   1636  CD2 TYR A 215      24.961 -13.281  48.014  1.00  9.56           C  
ATOM   1637  CE1 TYR A 215      24.911 -10.833  49.316  1.00 10.12           C  
ATOM   1638  CE2 TYR A 215      26.138 -12.550  48.170  1.00  9.71           C  
ATOM   1639  CZ  TYR A 215      26.102 -11.325  48.819  1.00  9.83           C  
ATOM   1640  OH  TYR A 215      27.246 -10.569  48.937  1.00 13.15           O  
ATOM   1641  N   GLY A 216      23.206 -11.406  45.812  1.00 10.91           N  
ATOM   1642  CA  GLY A 216      24.182 -11.059  44.796  1.00 11.59           C  
ATOM   1643  C   GLY A 216      25.277 -10.214  45.414  1.00 11.84           C  
ATOM   1644  O   GLY A 216      25.040  -9.510  46.399  1.00 10.53           O  
ATOM   1645  N   GLY A 217      26.473 -10.277  44.839  1.00 10.39           N  
ATOM   1646  CA  GLY A 217      27.580  -9.503  45.363  1.00 10.49           C  
ATOM   1647  C   GLY A 217      28.757 -10.402  45.668  1.00 11.29           C  
ATOM   1648  O   GLY A 217      28.887 -10.922  46.777  1.00 12.67           O  
ATOM   1649  N   SER A 218      29.608 -10.590  44.666  1.00 12.45           N  
ATOM   1650  CA  SER A 218      30.794 -11.422  44.791  1.00 12.66           C  
ATOM   1651  C   SER A 218      30.511 -12.878  45.135  1.00 13.45           C  
ATOM   1652  O   SER A 218      31.165 -13.470  45.999  1.00 14.70           O  
ATOM   1653  CB  SER A 218      31.760 -10.810  45.807  1.00 14.60           C  
ATOM   1654  OG  SER A 218      32.228  -9.559  45.332  1.00 13.47           O  
ATOM   1655  N   VAL A 219      29.524 -13.450  44.458  1.00 12.81           N  
ATOM   1656  CA  VAL A 219      29.205 -14.856  44.642  1.00 12.41           C  
ATOM   1657  C   VAL A 219      30.191 -15.578  43.732  1.00 13.20           C  
ATOM   1658  O   VAL A 219      30.348 -15.210  42.564  1.00 11.84           O  
ATOM   1659  CB  VAL A 219      27.766 -15.181  44.188  1.00 13.01           C  
ATOM   1660  CG1 VAL A 219      27.526 -16.688  44.243  1.00 12.88           C  
ATOM   1661  CG2 VAL A 219      26.771 -14.461  45.079  1.00 11.52           C  
ATOM   1662  N   THR A 220      30.865 -16.591  44.266  1.00 14.29           N  
ATOM   1663  CA  THR A 220      31.842 -17.350  43.493  1.00 16.64           C  
ATOM   1664  C   THR A 220      31.588 -18.844  43.636  1.00 16.46           C  
ATOM   1665  O   THR A 220      30.773 -19.274  44.451  1.00 16.82           O  
ATOM   1666  CB  THR A 220      33.276 -17.072  43.977  1.00 16.74           C  
ATOM   1667  CG2 THR A 220      33.556 -15.578  43.995  1.00 18.10           C  
ATOM   1668  OG1 THR A 220      33.435 -17.595  45.303  1.00 19.85           O  
ATOM   1669  N   ALA A 221      32.301 -19.632  42.841  1.00 18.50           N  
ATOM   1670  CA  ALA A 221      32.164 -21.080  42.888  1.00 20.65           C  
ATOM   1671  C   ALA A 221      32.551 -21.603  44.270  1.00 21.35           C  
ATOM   1672  O   ALA A 221      32.082 -22.656  44.695  1.00 22.67           O  
ATOM   1673  CB  ALA A 221      33.048 -21.719  41.824  1.00 20.89           C  
ATOM   1674  N   ASP A 222      33.398 -20.856  44.970  1.00 22.42           N  
ATOM   1675  CA  ASP A 222      33.864 -21.263  46.291  1.00 25.00           C  
ATOM   1676  C   ASP A 222      32.954 -20.940  47.472  1.00 24.16           C  
ATOM   1677  O   ASP A 222      33.070 -21.572  48.522  1.00 25.08           O  
ATOM   1678  CB  ASP A 222      35.252 -20.680  46.558  1.00 27.73           C  
ATOM   1679  CG  ASP A 222      36.341 -21.381  45.767  1.00 31.93           C  
ATOM   1680  OD1 ASP A 222      37.507 -20.940  45.845  1.00 34.15           O  
ATOM   1681  OD2 ASP A 222      36.032 -22.376  45.073  1.00 35.43           O1-
ATOM   1682  N   ASN A 223      32.057 -19.967  47.324  1.00 20.92           N  
ATOM   1683  CA  ASN A 223      31.171 -19.625  48.436  1.00 18.53           C  
ATOM   1684  C   ASN A 223      29.694 -19.927  48.195  1.00 17.28           C  
ATOM   1685  O   ASN A 223      28.884 -19.841  49.116  1.00 16.47           O  
ATOM   1686  CB  ASN A 223      31.335 -18.147  48.837  1.00 17.30           C  
ATOM   1687  CG  ASN A 223      31.068 -17.185  47.691  1.00 18.16           C  
ATOM   1688  ND2 ASN A 223      31.741 -16.035  47.713  1.00 16.07           N  
ATOM   1689  OD1 ASN A 223      30.254 -17.460  46.812  1.00 17.51           O  
ATOM   1690  N   ALA A 224      29.347 -20.298  46.966  1.00 16.11           N  
ATOM   1691  CA  ALA A 224      27.960 -20.601  46.621  1.00 16.54           C  
ATOM   1692  C   ALA A 224      27.328 -21.658  47.527  1.00 16.56           C  
ATOM   1693  O   ALA A 224      26.237 -21.457  48.062  1.00 16.24           O  
ATOM   1694  CB  ALA A 224      27.871 -21.049  45.163  1.00 17.36           C  
ATOM   1695  N   ALA A 225      28.011 -22.787  47.691  1.00 18.66           N  
ATOM   1696  CA  ALA A 225      27.497 -23.869  48.526  1.00 18.80           C  
ATOM   1697  C   ALA A 225      27.262 -23.390  49.954  1.00 18.94           C  
ATOM   1698  O   ALA A 225      26.223 -23.672  50.551  1.00 18.60           O  
ATOM   1699  CB  ALA A 225      28.473 -25.043  48.520  1.00 19.90           C  
ATOM   1700  N   GLU A 226      28.228 -22.655  50.491  1.00 18.31           N  
ATOM   1701  CA  GLU A 226      28.133 -22.134  51.852  1.00 18.45           C  
ATOM   1702  C   GLU A 226      26.932 -21.200  52.022  1.00 18.44           C  
ATOM   1703  O   GLU A 226      26.189 -21.307  52.998  1.00 16.23           O  
ATOM   1704  CB  GLU A 226      29.428 -21.399  52.221  1.00 21.18           C  
ATOM   1705  CG  GLU A 226      29.500 -20.936  53.670  1.00 28.29           C  
ATOM   1706  CD  GLU A 226      29.547 -22.087  54.666  1.00 31.97           C  
ATOM   1707  OE1 GLU A 226      29.516 -21.815  55.885  1.00 35.80           O  
ATOM   1708  OE2 GLU A 226      29.619 -23.260  54.238  1.00 35.24           O1-
ATOM   1709  N   LEU A 227      26.737 -20.286  51.075  1.00 14.85           N  
ATOM   1710  CA  LEU A 227      25.614 -19.357  51.150  1.00 15.66           C  
ATOM   1711  C   LEU A 227      24.287 -20.095  50.959  1.00 15.61           C  
ATOM   1712  O   LEU A 227      23.290 -19.788  51.619  1.00 13.65           O  
ATOM   1713  CB  LEU A 227      25.764 -18.253  50.092  1.00 14.24           C  
ATOM   1714  CG  LEU A 227      26.901 -17.242  50.305  1.00 15.32           C  
ATOM   1715  CD1 LEU A 227      27.085 -16.394  49.052  1.00 16.67           C  
ATOM   1716  CD2 LEU A 227      26.592 -16.362  51.509  1.00 16.07           C  
ATOM   1717  N   GLY A 228      24.286 -21.079  50.066  1.00 14.88           N  
ATOM   1718  CA  GLY A 228      23.080 -21.843  49.794  1.00 17.73           C  
ATOM   1719  C   GLY A 228      22.550 -22.654  50.965  1.00 18.17           C  
ATOM   1720  O   GLY A 228      21.450 -23.199  50.891  1.00 19.74           O  
ATOM   1721  N   LYS A 229      23.325 -22.741  52.042  1.00 17.74           N  
ATOM   1722  CA  LYS A 229      22.912 -23.490  53.230  1.00 19.43           C  
ATOM   1723  C   LYS A 229      21.762 -22.780  53.943  1.00 19.34           C  
ATOM   1724  O   LYS A 229      20.975 -23.410  54.654  1.00 19.17           O  
ATOM   1725  CB  LYS A 229      24.080 -23.626  54.211  1.00 21.41           C  
ATOM   1726  CG  LYS A 229      25.398 -24.072  53.597  1.00 27.57           C  
ATOM   1727  CD  LYS A 229      25.335 -25.479  53.041  1.00 31.56           C  
ATOM   1728  CE  LYS A 229      26.717 -25.949  52.598  1.00 32.18           C  
ATOM   1729  NZ  LYS A 229      26.710 -27.347  52.087  1.00 32.02           N1+
ATOM   1730  N   LYS A 230      21.681 -21.464  53.758  1.00 17.44           N  
ATOM   1731  CA  LYS A 230      20.642 -20.649  54.389  1.00 17.12           C  
ATOM   1732  C   LYS A 230      19.314 -20.821  53.652  1.00 16.64           C  
ATOM   1733  O   LYS A 230      19.214 -20.536  52.459  1.00 15.20           O  
ATOM   1734  CB  LYS A 230      21.067 -19.179  54.384  1.00 17.08           C  
ATOM   1735  CG  LYS A 230      22.451 -18.932  54.987  1.00 18.39           C  
ATOM   1736  CD  LYS A 230      22.538 -19.408  56.441  1.00 19.39           C  
ATOM   1737  CE  LYS A 230      23.899 -19.081  57.042  1.00 20.91           C  
ATOM   1738  NZ  LYS A 230      24.063 -19.620  58.425  1.00 20.06           N1+
ATOM   1739  N   PRO A 231      18.269 -21.270  54.366  1.00 16.96           N  
ATOM   1740  CA  PRO A 231      16.947 -21.489  53.774  1.00 16.55           C  
ATOM   1741  C   PRO A 231      16.278 -20.280  53.129  1.00 15.94           C  
ATOM   1742  O   PRO A 231      15.462 -20.442  52.224  1.00 17.95           O  
ATOM   1743  CB  PRO A 231      16.139 -22.050  54.943  1.00 17.63           C  
ATOM   1744  CG  PRO A 231      16.732 -21.348  56.110  1.00 17.80           C  
ATOM   1745  CD  PRO A 231      18.215 -21.434  55.831  1.00 18.11           C  
ATOM   1746  N   ASP A 232      16.618 -19.074  53.576  1.00 14.35           N  
ATOM   1747  CA  ASP A 232      16.001 -17.882  53.001  1.00 12.66           C  
ATOM   1748  C   ASP A 232      16.696 -17.346  51.754  1.00 12.64           C  
ATOM   1749  O   ASP A 232      16.204 -16.412  51.125  1.00 11.06           O  
ATOM   1750  CB  ASP A 232      15.877 -16.776  54.053  1.00 13.44           C  
ATOM   1751  CG  ASP A 232      14.724 -17.019  55.016  1.00 13.77           C  
ATOM   1752  OD1 ASP A 232      14.859 -17.863  55.926  1.00 15.77           O  
ATOM   1753  OD2 ASP A 232      13.672 -16.370  54.855  1.00 14.10           O1-
ATOM   1754  N   ILE A 233      17.836 -17.936  51.406  1.00 10.53           N  
ATOM   1755  CA  ILE A 233      18.584 -17.545  50.209  1.00 11.99           C  
ATOM   1756  C   ILE A 233      18.190 -18.563  49.141  1.00 10.92           C  
ATOM   1757  O   ILE A 233      18.611 -19.720  49.181  1.00 11.01           O  
ATOM   1758  CB  ILE A 233      20.104 -17.587  50.468  1.00 11.89           C  
ATOM   1759  CG1 ILE A 233      20.454 -16.576  51.569  1.00 12.53           C  
ATOM   1760  CG2 ILE A 233      20.877 -17.283  49.175  1.00 12.85           C  
ATOM   1761  CD1 ILE A 233      21.923 -16.521  51.921  1.00 13.02           C  
ATOM   1762  N   ASP A 234      17.377 -18.121  48.187  1.00 10.70           N  
ATOM   1763  CA  ASP A 234      16.859 -18.999  47.143  1.00 11.78           C  
ATOM   1764  C   ASP A 234      17.702 -19.117  45.890  1.00 12.49           C  
ATOM   1765  O   ASP A 234      17.301 -19.764  44.926  1.00 12.83           O  
ATOM   1766  CB  ASP A 234      15.450 -18.544  46.755  1.00 12.55           C  
ATOM   1767  CG  ASP A 234      14.522 -18.447  47.951  1.00 13.54           C  
ATOM   1768  OD1 ASP A 234      14.495 -19.401  48.758  1.00 12.03           O  
ATOM   1769  OD2 ASP A 234      13.814 -17.428  48.081  1.00 11.96           O1-
ATOM   1770  N   GLY A 235      18.877 -18.507  45.906  1.00 11.61           N  
ATOM   1771  CA  GLY A 235      19.727 -18.560  44.738  1.00 11.27           C  
ATOM   1772  C   GLY A 235      20.629 -17.356  44.722  1.00 10.69           C  
ATOM   1773  O   GLY A 235      20.806 -16.696  45.741  1.00 10.69           O  
ATOM   1774  N   PHE A 236      21.173 -17.037  43.557  1.00 10.83           N  
ATOM   1775  CA  PHE A 236      22.099 -15.927  43.467  1.00 11.00           C  
ATOM   1776  C   PHE A 236      21.976 -15.137  42.181  1.00 10.10           C  
ATOM   1777  O   PHE A 236      21.418 -15.611  41.194  1.00  9.50           O  
ATOM   1778  CB  PHE A 236      23.526 -16.469  43.528  1.00 12.71           C  
ATOM   1779  CG  PHE A 236      23.739 -17.502  44.596  1.00 13.70           C  
ATOM   1780  CD1 PHE A 236      23.879 -17.124  45.925  1.00 14.02           C  
ATOM   1781  CD2 PHE A 236      23.789 -18.854  44.272  1.00 12.18           C  
ATOM   1782  CE1 PHE A 236      24.068 -18.078  46.924  1.00 15.03           C  
ATOM   1783  CE2 PHE A 236      23.977 -19.819  45.264  1.00 15.57           C  
ATOM   1784  CZ  PHE A 236      24.117 -19.427  46.594  1.00 13.23           C  
ATOM   1785  N   LEU A 237      22.494 -13.916  42.221  1.00 10.90           N  
ATOM   1786  CA  LEU A 237      22.570 -13.084  41.036  1.00 10.67           C  
ATOM   1787  C   LEU A 237      24.087 -12.980  40.948  1.00  9.24           C  
ATOM   1788  O   LEU A 237      24.742 -12.475  41.868  1.00 10.09           O  
ATOM   1789  CB  LEU A 237      21.939 -11.706  41.240  1.00 10.96           C  
ATOM   1790  CG  LEU A 237      21.933 -10.889  39.941  1.00 10.47           C  
ATOM   1791  CD1 LEU A 237      21.301 -11.711  38.812  1.00 12.04           C  
ATOM   1792  CD2 LEU A 237      21.176  -9.587  40.151  1.00 12.11           C  
ATOM   1793  N   VAL A 238      24.636 -13.478  39.847  1.00 10.38           N  
ATOM   1794  CA  VAL A 238      26.080 -13.521  39.640  1.00 10.66           C  
ATOM   1795  C   VAL A 238      26.588 -12.576  38.554  1.00 11.43           C  
ATOM   1796  O   VAL A 238      26.098 -12.592  37.428  1.00 10.73           O  
ATOM   1797  CB  VAL A 238      26.506 -14.956  39.263  1.00 12.32           C  
ATOM   1798  CG1 VAL A 238      28.020 -15.065  39.217  1.00 10.93           C  
ATOM   1799  CG2 VAL A 238      25.912 -15.952  40.255  1.00 10.94           C  
ATOM   1800  N   GLY A 239      27.590 -11.770  38.900  1.00 11.54           N  
ATOM   1801  CA  GLY A 239      28.154 -10.839  37.940  1.00 12.25           C  
ATOM   1802  C   GLY A 239      29.411 -11.368  37.275  1.00 13.19           C  
ATOM   1803  O   GLY A 239      29.344 -12.111  36.293  1.00 13.49           O  
ATOM   1804  N   GLY A 240      30.565 -10.991  37.818  1.00 11.84           N  
ATOM   1805  CA  GLY A 240      31.831 -11.420  37.248  1.00 13.28           C  
ATOM   1806  C   GLY A 240      31.970 -12.901  36.941  1.00 12.65           C  
ATOM   1807  O   GLY A 240      32.456 -13.272  35.874  1.00 14.09           O  
ATOM   1808  N   ALA A 241      31.540 -13.752  37.865  1.00 12.83           N  
ATOM   1809  CA  ALA A 241      31.657 -15.192  37.677  1.00 12.74           C  
ATOM   1810  C   ALA A 241      30.719 -15.782  36.620  1.00 14.15           C  
ATOM   1811  O   ALA A 241      30.853 -16.948  36.252  1.00 14.97           O  
ATOM   1812  CB  ALA A 241      31.463 -15.905  39.014  1.00 13.03           C  
ATOM   1813  N   SER A 242      29.776 -14.985  36.125  1.00 12.70           N  
ATOM   1814  CA  SER A 242      28.841 -15.478  35.121  1.00 11.92           C  
ATOM   1815  C   SER A 242      29.503 -15.524  33.748  1.00 12.82           C  
ATOM   1816  O   SER A 242      28.980 -16.131  32.820  1.00 12.06           O  
ATOM   1817  CB  SER A 242      27.585 -14.594  35.073  1.00 10.94           C  
ATOM   1818  OG  SER A 242      27.849 -13.333  34.485  1.00 11.35           O  
ATOM   1819  N   LEU A 243      30.669 -14.895  33.637  1.00 12.55           N  
ATOM   1820  CA  LEU A 243      31.408 -14.848  32.377  1.00 13.55           C  
ATOM   1821  C   LEU A 243      32.380 -16.018  32.241  1.00 13.42           C  
ATOM   1822  O   LEU A 243      33.033 -16.173  31.204  1.00 14.20           O  
ATOM   1823  CB  LEU A 243      32.196 -13.537  32.289  1.00 12.61           C  
ATOM   1824  CG  LEU A 243      31.414 -12.237  32.494  1.00 14.62           C  
ATOM   1825  CD1 LEU A 243      32.384 -11.074  32.556  1.00 13.29           C  
ATOM   1826  CD2 LEU A 243      30.399 -12.048  31.373  1.00 12.47           C  
ATOM   1827  N   LYS A 244      32.467 -16.838  33.284  1.00 15.32           N  
ATOM   1828  CA  LYS A 244      33.385 -17.974  33.299  1.00 16.97           C  
ATOM   1829  C   LYS A 244      32.691 -19.302  33.605  1.00 16.41           C  
ATOM   1830  O   LYS A 244      31.557 -19.328  34.077  1.00 15.38           O  
ATOM   1831  CB  LYS A 244      34.478 -17.729  34.346  1.00 18.41           C  
ATOM   1832  CG  LYS A 244      35.186 -16.390  34.212  1.00 23.95           C  
ATOM   1833  CD  LYS A 244      35.917 -16.279  32.888  1.00 27.98           C  
ATOM   1834  CE  LYS A 244      36.529 -14.896  32.710  1.00 30.59           C  
ATOM   1835  NZ  LYS A 244      37.222 -14.767  31.397  1.00 33.37           N1+
ATOM   1836  N   PRO A 245      33.378 -20.426  33.341  1.00 17.55           N  
ATOM   1837  CA  PRO A 245      32.856 -21.776  33.582  1.00 17.86           C  
ATOM   1838  C   PRO A 245      32.415 -21.982  35.030  1.00 18.19           C  
ATOM   1839  O   PRO A 245      31.570 -22.833  35.317  1.00 18.81           O  
ATOM   1840  CB  PRO A 245      34.036 -22.667  33.203  1.00 18.44           C  
ATOM   1841  CG  PRO A 245      34.674 -21.899  32.092  1.00 19.94           C  
ATOM   1842  CD  PRO A 245      34.676 -20.491  32.642  1.00 19.28           C  
ATOM   1843  N   ASP A 246      32.990 -21.201  35.940  1.00 18.26           N  
ATOM   1844  CA  ASP A 246      32.641 -21.290  37.356  1.00 19.10           C  
ATOM   1845  C   ASP A 246      31.156 -21.022  37.582  1.00 17.77           C  
ATOM   1846  O   ASP A 246      30.590 -21.422  38.603  1.00 16.87           O  
ATOM   1847  CB  ASP A 246      33.468 -20.293  38.171  1.00 22.10           C  
ATOM   1848  CG  ASP A 246      34.778 -20.879  38.659  1.00 24.60           C  
ATOM   1849  OD1 ASP A 246      35.155 -21.981  38.200  1.00 27.20           O  
ATOM   1850  OD2 ASP A 246      35.434 -20.232  39.502  1.00 26.33           O1-
ATOM   1851  N   PHE A 247      30.529 -20.332  36.634  1.00 16.71           N  
ATOM   1852  CA  PHE A 247      29.105 -20.037  36.744  1.00 15.57           C  
ATOM   1853  C   PHE A 247      28.345 -21.354  36.860  1.00 16.06           C  
ATOM   1854  O   PHE A 247      27.366 -21.460  37.606  1.00 14.37           O  
ATOM   1855  CB  PHE A 247      28.626 -19.268  35.511  1.00 15.79           C  
ATOM   1856  CG  PHE A 247      27.178 -18.871  35.565  1.00 13.79           C  
ATOM   1857  CD1 PHE A 247      26.711 -18.017  36.559  1.00 16.39           C  
ATOM   1858  CD2 PHE A 247      26.280 -19.344  34.613  1.00 14.38           C  
ATOM   1859  CE1 PHE A 247      25.367 -17.635  36.605  1.00 16.00           C  
ATOM   1860  CE2 PHE A 247      24.936 -18.971  34.649  1.00 15.17           C  
ATOM   1861  CZ  PHE A 247      24.479 -18.113  35.650  1.00 14.62           C  
ATOM   1862  N   VAL A 248      28.804 -22.358  36.119  1.00 15.15           N  
ATOM   1863  CA  VAL A 248      28.177 -23.675  36.145  1.00 16.11           C  
ATOM   1864  C   VAL A 248      28.352 -24.327  37.515  1.00 16.22           C  
ATOM   1865  O   VAL A 248      27.435 -24.981  38.022  1.00 16.12           O  
ATOM   1866  CB  VAL A 248      28.772 -24.590  35.050  1.00 15.41           C  
ATOM   1867  CG1 VAL A 248      28.225 -26.009  35.188  1.00 17.58           C  
ATOM   1868  CG2 VAL A 248      28.427 -24.029  33.679  1.00 15.80           C  
ATOM   1869  N   LYS A 249      29.522 -24.143  38.120  1.00 16.75           N  
ATOM   1870  CA  LYS A 249      29.771 -24.714  39.438  1.00 16.73           C  
ATOM   1871  C   LYS A 249      28.842 -24.063  40.454  1.00 16.48           C  
ATOM   1872  O   LYS A 249      28.417 -24.692  41.421  1.00 15.48           O  
ATOM   1873  CB  LYS A 249      31.231 -24.513  39.848  1.00 18.28           C  
ATOM   1874  CG  LYS A 249      32.207 -25.334  39.014  1.00 22.69           C  
ATOM   1875  CD  LYS A 249      33.628 -25.232  39.538  1.00 26.58           C  
ATOM   1876  CE  LYS A 249      34.581 -26.057  38.682  1.00 27.94           C  
ATOM   1877  NZ  LYS A 249      35.993 -25.946  39.140  1.00 31.27           N1+
ATOM   1878  N   ILE A 250      28.519 -22.795  40.225  1.00 14.80           N  
ATOM   1879  CA  ILE A 250      27.622 -22.084  41.124  1.00 13.63           C  
ATOM   1880  C   ILE A 250      26.212 -22.647  40.970  1.00 13.74           C  
ATOM   1881  O   ILE A 250      25.502 -22.845  41.959  1.00 12.80           O  
ATOM   1882  CB  ILE A 250      27.625 -20.567  40.821  1.00 12.09           C  
ATOM   1883  CG1 ILE A 250      29.013 -19.989  41.127  1.00 11.69           C  
ATOM   1884  CG2 ILE A 250      26.553 -19.863  41.654  1.00 12.30           C  
ATOM   1885  CD1 ILE A 250      29.180 -18.516  40.772  1.00 12.05           C  
ATOM   1886  N   ILE A 251      25.805 -22.911  39.731  1.00 13.38           N  
ATOM   1887  CA  ILE A 251      24.482 -23.472  39.490  1.00 14.19           C  
ATOM   1888  C   ILE A 251      24.412 -24.863  40.121  1.00 16.08           C  
ATOM   1889  O   ILE A 251      23.436 -25.198  40.786  1.00 16.83           O  
ATOM   1890  CB  ILE A 251      24.177 -23.591  37.974  1.00 14.26           C  
ATOM   1891  CG1 ILE A 251      24.091 -22.197  37.345  1.00 12.83           C  
ATOM   1892  CG2 ILE A 251      22.868 -24.343  37.761  1.00 13.91           C  
ATOM   1893  CD1 ILE A 251      23.940 -22.221  35.832  1.00 15.69           C  
ATOM   1894  N   ASN A 252      25.456 -25.664  39.918  1.00 16.47           N  
ATOM   1895  CA  ASN A 252      25.484 -27.011  40.482  1.00 17.21           C  
ATOM   1896  C   ASN A 252      25.410 -26.975  42.006  1.00 16.93           C  
ATOM   1897  O   ASN A 252      24.754 -27.816  42.624  1.00 17.98           O  
ATOM   1898  CB  ASN A 252      26.752 -27.759  40.064  1.00 18.83           C  
ATOM   1899  CG  ASN A 252      26.822 -28.006  38.569  1.00 20.82           C  
ATOM   1900  ND2 ASN A 252      28.035 -28.163  38.055  1.00 24.34           N  
ATOM   1901  OD1 ASN A 252      25.797 -28.072  37.886  1.00 23.87           O  
ATOM   1902  N   ALA A 253      26.091 -26.008  42.612  1.00 16.33           N  
ATOM   1903  CA  ALA A 253      26.084 -25.894  44.067  1.00 16.58           C  
ATOM   1904  C   ALA A 253      24.683 -25.607  44.599  1.00 17.46           C  
ATOM   1905  O   ALA A 253      24.321 -26.040  45.693  1.00 16.05           O  
ATOM   1906  CB  ALA A 253      27.052 -24.797  44.511  1.00 17.27           C  
ATOM   1907  N   ARG A 254      23.889 -24.883  43.819  1.00 16.67           N  
ATOM   1908  CA  ARG A 254      22.532 -24.531  44.232  1.00 17.21           C  
ATOM   1909  C   ARG A 254      21.503 -25.631  43.972  1.00 18.85           C  
ATOM   1910  O   ARG A 254      20.555 -25.794  44.743  1.00 17.77           O  
ATOM   1911  CB  ARG A 254      22.102 -23.242  43.520  1.00 16.21           C  
ATOM   1912  CG  ARG A 254      20.641 -22.838  43.699  1.00 18.03           C  
ATOM   1913  CD  ARG A 254      20.335 -22.311  45.097  1.00 17.13           C  
ATOM   1914  NE  ARG A 254      20.309 -23.374  46.097  1.00 16.91           N  
ATOM   1915  CZ  ARG A 254      20.041 -23.180  47.385  1.00 19.15           C  
ATOM   1916  NH1 ARG A 254      19.773 -21.961  47.830  1.00 20.56           N1+
ATOM   1917  NH2 ARG A 254      20.044 -24.205  48.228  1.00 18.46           N  
ATOM   1918  N   SER A 255      21.688 -26.383  42.891  1.00 19.46           N  
ATOM   1919  CA  SER A 255      20.750 -27.444  42.526  1.00 22.24           C  
ATOM   1920  C   SER A 255      20.592 -28.508  43.604  1.00 22.45           C  
ATOM   1921  O   SER A 255      21.424 -28.632  44.500  1.00 22.78           O  
ATOM   1922  CB  SER A 255      21.192 -28.117  41.224  1.00 22.38           C  
ATOM   1923  OG  SER A 255      22.395 -28.844  41.409  1.00 25.03           O  
ATOM   1924  N   THR A 256      19.514 -29.277  43.506  1.00 25.34           N  
ATOM   1925  CA  THR A 256      19.249 -30.344  44.461  1.00 28.40           C  
ATOM   1926  C   THR A 256      20.372 -31.377  44.395  1.00 29.68           C  
ATOM   1927  O   THR A 256      20.747 -31.833  43.314  1.00 30.38           O  
ATOM   1928  CB  THR A 256      17.901 -31.030  44.156  1.00 29.08           C  
ATOM   1929  CG2 THR A 256      17.659 -32.188  45.110  1.00 30.25           C  
ATOM   1930  OG1 THR A 256      16.839 -30.078  44.299  1.00 30.38           O  
ATOM   1931  N   ALA A 257      20.906 -31.733  45.558  1.00 31.63           N  
ATOM   1932  CA  ALA A 257      21.994 -32.701  45.658  1.00 32.74           C  
ATOM   1933  C   ALA A 257      21.573 -34.101  45.214  1.00 33.64           C  
ATOM   1934  O   ALA A 257      21.161 -34.896  46.085  1.00 32.85           O  
ATOM   1935  CB  ALA A 257      22.519 -32.741  47.089  1.00 33.11           C  
TER
ATOM   1936  N   ARG B   1      31.125  19.569   1.169  1.00 25.41           N  
ATOM   1937  CA  ARG B   1      30.586  18.664   2.223  1.00 23.05           C  
ATOM   1938  C   ARG B   1      29.466  17.784   1.666  1.00 22.20           C  
ATOM   1939  O   ARG B   1      28.442  18.284   1.197  1.00 22.58           O  
ATOM   1940  CB  ARG B   1      30.064  19.490   3.404  1.00 21.78           C  
ATOM   1941  CG  ARG B   1      31.135  20.330   4.091  1.00 22.22           C  
ATOM   1942  CD  ARG B   1      30.578  21.073   5.294  1.00 20.39           C  
ATOM   1943  NE  ARG B   1      29.618  22.111   4.922  1.00 21.78           N  
ATOM   1944  CZ  ARG B   1      29.947  23.328   4.500  1.00 21.42           C  
ATOM   1945  NH1 ARG B   1      31.222  23.680   4.389  1.00 20.88           N1+
ATOM   1946  NH2 ARG B   1      28.996  24.202   4.196  1.00 21.42           N  
ATOM   1947  N   LYS B   2      29.671  16.472   1.724  1.00 20.94           N  
ATOM   1948  CA  LYS B   2      28.690  15.514   1.227  1.00 20.32           C  
ATOM   1949  C   LYS B   2      27.469  15.467   2.143  1.00 17.98           C  
ATOM   1950  O   LYS B   2      27.606  15.442   3.364  1.00 17.89           O  
ATOM   1951  CB  LYS B   2      29.323  14.128   1.136  1.00 21.10           C  
ATOM   1952  CG  LYS B   2      28.425  13.081   0.514  1.00 22.54           C  
ATOM   1953  CD  LYS B   2      29.125  11.737   0.480  1.00 23.77           C  
ATOM   1954  CE  LYS B   2      28.280  10.693  -0.224  1.00 23.49           C  
ATOM   1955  NZ  LYS B   2      28.937   9.361  -0.169  1.00 26.12           N1+
ATOM   1956  N   PHE B   3      26.280  15.446   1.546  1.00 17.48           N  
ATOM   1957  CA  PHE B   3      25.030  15.418   2.307  1.00 15.00           C  
ATOM   1958  C   PHE B   3      24.964  14.187   3.211  1.00 14.41           C  
ATOM   1959  O   PHE B   3      25.363  13.090   2.823  1.00 14.59           O  
ATOM   1960  CB  PHE B   3      23.838  15.436   1.342  1.00 15.13           C  
ATOM   1961  CG  PHE B   3      22.607  16.109   1.897  1.00 16.31           C  
ATOM   1962  CD1 PHE B   3      22.667  17.419   2.366  1.00 16.40           C  
ATOM   1963  CD2 PHE B   3      21.383  15.448   1.912  1.00 17.75           C  
ATOM   1964  CE1 PHE B   3      21.522  18.064   2.840  1.00 16.15           C  
ATOM   1965  CE2 PHE B   3      20.232  16.086   2.384  1.00 17.14           C  
ATOM   1966  CZ  PHE B   3      20.304  17.394   2.847  1.00 16.80           C  
ATOM   1967  N   PHE B   4      24.449  14.375   4.421  1.00 13.67           N  
ATOM   1968  CA  PHE B   4      24.351  13.288   5.388  1.00 12.86           C  
ATOM   1969  C   PHE B   4      22.938  13.240   5.950  1.00 11.99           C  
ATOM   1970  O   PHE B   4      22.453  14.232   6.470  1.00 12.54           O  
ATOM   1971  CB  PHE B   4      25.342  13.526   6.529  1.00 12.94           C  
ATOM   1972  CG  PHE B   4      25.328  12.458   7.593  1.00 12.31           C  
ATOM   1973  CD1 PHE B   4      26.320  11.482   7.629  1.00 12.21           C  
ATOM   1974  CD2 PHE B   4      24.344  12.450   8.580  1.00 11.14           C  
ATOM   1975  CE1 PHE B   4      26.339  10.516   8.635  1.00 12.76           C  
ATOM   1976  CE2 PHE B   4      24.352  11.489   9.590  1.00 11.83           C  
ATOM   1977  CZ  PHE B   4      25.350  10.523   9.619  1.00 10.98           C  
ATOM   1978  N   VAL B   5      22.279  12.094   5.833  1.00 11.21           N  
ATOM   1979  CA  VAL B   5      20.929  11.953   6.361  1.00 12.73           C  
ATOM   1980  C   VAL B   5      20.864  10.744   7.285  1.00 11.44           C  
ATOM   1981  O   VAL B   5      21.094   9.606   6.865  1.00 12.09           O  
ATOM   1982  CB  VAL B   5      19.894  11.800   5.225  1.00 13.88           C  
ATOM   1983  CG1 VAL B   5      18.510  11.540   5.808  1.00 14.04           C  
ATOM   1984  CG2 VAL B   5      19.876  13.067   4.373  1.00 14.70           C  
ATOM   1985  N   GLY B   6      20.556  11.004   8.552  1.00 11.18           N  
ATOM   1986  CA  GLY B   6      20.474   9.934   9.520  1.00 12.31           C  
ATOM   1987  C   GLY B   6      19.056   9.745  10.010  1.00 10.72           C  
ATOM   1988  O   GLY B   6      18.300  10.707  10.138  1.00 11.48           O  
ATOM   1989  N   GLY B   7      18.688   8.494  10.246  1.00 10.90           N  
ATOM   1990  CA  GLY B   7      17.361   8.187  10.740  1.00  9.97           C  
ATOM   1991  C   GLY B   7      17.495   7.553  12.109  1.00 10.22           C  
ATOM   1992  O   GLY B   7      18.011   6.442  12.231  1.00 11.41           O  
ATOM   1993  N   ASN B   8      17.050   8.268  13.140  1.00  8.50           N  
ATOM   1994  CA  ASN B   8      17.120   7.774  14.510  1.00  8.10           C  
ATOM   1995  C   ASN B   8      15.754   7.178  14.849  1.00  9.09           C  
ATOM   1996  O   ASN B   8      14.782   7.906  15.031  1.00 10.26           O  
ATOM   1997  CB  ASN B   8      17.462   8.925  15.465  1.00  7.64           C  
ATOM   1998  CG  ASN B   8      17.434   8.498  16.922  1.00  9.07           C  
ATOM   1999  ND2 ASN B   8      17.466   9.470  17.827  1.00 10.73           N  
ATOM   2000  OD1 ASN B   8      17.402   7.305  17.226  1.00  8.81           O  
ATOM   2001  N   TRP B   9      15.689   5.853  14.920  1.00  7.89           N  
ATOM   2002  CA  TRP B   9      14.426   5.168  15.199  1.00  8.83           C  
ATOM   2003  C   TRP B   9      14.016   5.289  16.658  1.00  7.89           C  
ATOM   2004  O   TRP B   9      12.868   5.012  17.012  1.00 10.70           O  
ATOM   2005  CB  TRP B   9      14.526   3.687  14.821  1.00  8.48           C  
ATOM   2006  CG  TRP B   9      14.863   3.452  13.372  1.00  9.65           C  
ATOM   2007  CD1 TRP B   9      14.924   4.390  12.382  1.00 11.20           C  
ATOM   2008  CD2 TRP B   9      15.188   2.197  12.757  1.00 10.36           C  
ATOM   2009  CE2 TRP B   9      15.438   2.456  11.390  1.00 10.48           C  
ATOM   2010  CE3 TRP B   9      15.293   0.882  13.228  1.00 10.40           C  
ATOM   2011  NE1 TRP B   9      15.270   3.802  11.192  1.00  8.45           N  
ATOM   2012  CZ2 TRP B   9      15.788   1.446  10.485  1.00  9.80           C  
ATOM   2013  CZ3 TRP B   9      15.641  -0.126  12.330  1.00 11.04           C  
ATOM   2014  CH2 TRP B   9      15.884   0.165  10.970  1.00 10.42           C  
ATOM   2015  N   LYS B  10      14.959   5.709  17.493  1.00  8.40           N  
ATOM   2016  CA  LYS B  10      14.722   5.861  18.928  1.00  8.49           C  
ATOM   2017  C   LYS B  10      14.180   4.562  19.507  1.00  9.98           C  
ATOM   2018  O   LYS B  10      14.610   3.484  19.102  1.00  9.95           O  
ATOM   2019  CB  LYS B  10      13.775   7.041  19.183  1.00  9.01           C  
ATOM   2020  CG  LYS B  10      14.326   8.347  18.616  1.00 11.85           C  
ATOM   2021  CD  LYS B  10      13.532   9.588  19.014  1.00 12.32           C  
ATOM   2022  CE  LYS B  10      14.192  10.829  18.419  1.00 13.03           C  
ATOM   2023  NZ  LYS B  10      13.512  12.117  18.757  1.00 12.12           N1+
ATOM   2024  N   MET B  11      13.252   4.640  20.458  1.00 10.07           N  
ATOM   2025  CA  MET B  11      12.721   3.412  21.035  1.00 10.46           C  
ATOM   2026  C   MET B  11      11.515   2.916  20.250  1.00 11.82           C  
ATOM   2027  O   MET B  11      10.404   2.813  20.774  1.00 10.78           O  
ATOM   2028  CB  MET B  11      12.349   3.617  22.506  1.00 10.24           C  
ATOM   2029  CG  MET B  11      12.126   2.306  23.247  1.00 11.86           C  
ATOM   2030  SD  MET B  11      11.804   2.527  25.007  1.00 13.95           S  
ATOM   2031  CE  MET B  11      10.120   3.225  24.957  1.00 13.72           C  
ATOM   2032  N   ASN B  12      11.756   2.603  18.982  1.00 12.15           N  
ATOM   2033  CA  ASN B  12      10.720   2.107  18.092  1.00 14.71           C  
ATOM   2034  C   ASN B  12      11.192   0.898  17.314  1.00 16.42           C  
ATOM   2035  O   ASN B  12      12.311   0.875  16.794  1.00 15.82           O  
ATOM   2036  CB  ASN B  12      10.301   3.183  17.086  1.00 14.08           C  
ATOM   2037  CG  ASN B  12       9.631   4.361  17.740  1.00 16.64           C  
ATOM   2038  ND2 ASN B  12       8.325   4.254  17.946  1.00 14.69           N  
ATOM   2039  OD1 ASN B  12      10.278   5.356  18.071  1.00 17.43           O  
ATOM   2040  N   GLY B  13      10.335  -0.111  17.236  1.00 17.59           N  
ATOM   2041  CA  GLY B  13      10.686  -1.280  16.468  1.00 18.62           C  
ATOM   2042  C   GLY B  13      10.559  -2.664  17.060  1.00 18.24           C  
ATOM   2043  O   GLY B  13      10.795  -2.904  18.245  1.00 17.82           O  
ATOM   2044  N   ASP B  14      10.146  -3.570  16.184  1.00 16.33           N  
ATOM   2045  CA  ASP B  14      10.020  -4.989  16.458  1.00 17.90           C  
ATOM   2046  C   ASP B  14      10.372  -5.562  15.095  1.00 16.81           C  
ATOM   2047  O   ASP B  14      10.455  -4.810  14.118  1.00 16.25           O  
ATOM   2048  CB  ASP B  14       8.598  -5.387  16.891  1.00 19.45           C  
ATOM   2049  CG  ASP B  14       7.514  -4.734  16.061  1.00 22.49           C  
ATOM   2050  OD1 ASP B  14       7.569  -4.801  14.816  1.00 20.37           O  
ATOM   2051  OD2 ASP B  14       6.587  -4.161  16.670  1.00 27.81           O1-
ATOM   2052  N   TYR B  15      10.601  -6.864  15.013  1.00 16.27           N  
ATOM   2053  CA  TYR B  15      10.969  -7.465  13.737  1.00 16.72           C  
ATOM   2054  C   TYR B  15      10.074  -7.044  12.573  1.00 16.55           C  
ATOM   2055  O   TYR B  15      10.564  -6.756  11.480  1.00 15.60           O  
ATOM   2056  CB  TYR B  15      10.979  -8.986  13.861  1.00 16.43           C  
ATOM   2057  CG  TYR B  15      12.112  -9.505  14.713  1.00 16.02           C  
ATOM   2058  CD1 TYR B  15      13.438  -9.304  14.335  1.00 15.82           C  
ATOM   2059  CD2 TYR B  15      11.862 -10.215  15.887  1.00 17.34           C  
ATOM   2060  CE1 TYR B  15      14.488  -9.800  15.098  1.00 15.76           C  
ATOM   2061  CE2 TYR B  15      12.909 -10.715  16.663  1.00 15.68           C  
ATOM   2062  CZ  TYR B  15      14.217 -10.505  16.258  1.00 17.45           C  
ATOM   2063  OH  TYR B  15      15.257 -11.013  17.000  1.00 18.17           O  
ATOM   2064  N   ALA B  16       8.766  -6.998  12.813  1.00 16.37           N  
ATOM   2065  CA  ALA B  16       7.809  -6.630  11.773  1.00 16.57           C  
ATOM   2066  C   ALA B  16       7.950  -5.190  11.289  1.00 17.02           C  
ATOM   2067  O   ALA B  16       7.987  -4.944  10.084  1.00 17.59           O  
ATOM   2068  CB  ALA B  16       6.383  -6.875  12.262  1.00 17.58           C  
ATOM   2069  N   SER B  17       8.028  -4.238  12.216  1.00 15.54           N  
ATOM   2070  CA  SER B  17       8.158  -2.841  11.817  1.00 15.41           C  
ATOM   2071  C   SER B  17       9.549  -2.570  11.240  1.00 15.47           C  
ATOM   2072  O   SER B  17       9.699  -1.759  10.324  1.00 15.40           O  
ATOM   2073  CB  SER B  17       7.864  -1.903  12.996  1.00 16.14           C  
ATOM   2074  OG  SER B  17       8.825  -2.026  14.026  1.00 18.80           O  
ATOM   2075  N   VAL B  18      10.565  -3.247  11.771  1.00 13.86           N  
ATOM   2076  CA  VAL B  18      11.919  -3.074  11.256  1.00 14.76           C  
ATOM   2077  C   VAL B  18      11.961  -3.601   9.820  1.00 13.63           C  
ATOM   2078  O   VAL B  18      12.603  -3.007   8.952  1.00 14.22           O  
ATOM   2079  CB  VAL B  18      12.957  -3.828  12.118  1.00 14.64           C  
ATOM   2080  CG1 VAL B  18      14.338  -3.744  11.477  1.00 13.23           C  
ATOM   2081  CG2 VAL B  18      12.995  -3.227  13.517  1.00 14.99           C  
ATOM   2082  N   ASP B  19      11.271  -4.712   9.570  1.00 12.20           N  
ATOM   2083  CA  ASP B  19      11.233  -5.284   8.226  1.00 13.22           C  
ATOM   2084  C   ASP B  19      10.588  -4.297   7.259  1.00 13.07           C  
ATOM   2085  O   ASP B  19      11.013  -4.172   6.112  1.00 13.26           O  
ATOM   2086  CB  ASP B  19      10.443  -6.598   8.203  1.00 13.92           C  
ATOM   2087  CG  ASP B  19      11.238  -7.777   8.745  1.00 16.22           C  
ATOM   2088  OD1 ASP B  19      12.477  -7.670   8.869  1.00 18.01           O  
ATOM   2089  OD2 ASP B  19      10.621  -8.825   9.032  1.00 16.61           O1-
ATOM   2090  N   GLY B  20       9.556  -3.604   7.728  1.00 13.13           N  
ATOM   2091  CA  GLY B  20       8.876  -2.633   6.892  1.00 13.62           C  
ATOM   2092  C   GLY B  20       9.784  -1.483   6.496  1.00 13.69           C  
ATOM   2093  O   GLY B  20       9.759  -1.030   5.349  1.00 14.30           O  
ATOM   2094  N   ILE B  21      10.587  -1.008   7.442  1.00 12.53           N  
ATOM   2095  CA  ILE B  21      11.503   0.093   7.170  1.00 12.07           C  
ATOM   2096  C   ILE B  21      12.613  -0.379   6.240  1.00 12.44           C  
ATOM   2097  O   ILE B  21      12.967   0.310   5.281  1.00 11.16           O  
ATOM   2098  CB  ILE B  21      12.136   0.640   8.467  1.00 12.98           C  
ATOM   2099  CG1 ILE B  21      11.056   1.282   9.340  1.00 12.72           C  
ATOM   2100  CG2 ILE B  21      13.204   1.680   8.130  1.00 12.88           C  
ATOM   2101  CD1 ILE B  21      11.549   1.723  10.709  1.00 16.11           C  
ATOM   2102  N   VAL B  22      13.161  -1.558   6.524  1.00 11.39           N  
ATOM   2103  CA  VAL B  22      14.225  -2.107   5.690  1.00 13.78           C  
ATOM   2104  C   VAL B  22      13.717  -2.238   4.259  1.00 14.21           C  
ATOM   2105  O   VAL B  22      14.447  -1.967   3.300  1.00 13.17           O  
ATOM   2106  CB  VAL B  22      14.683  -3.499   6.199  1.00 15.75           C  
ATOM   2107  CG1 VAL B  22      15.712  -4.094   5.249  1.00 19.22           C  
ATOM   2108  CG2 VAL B  22      15.273  -3.372   7.598  1.00 15.97           C  
ATOM   2109  N   THR B  23      12.455  -2.634   4.118  1.00 13.78           N  
ATOM   2110  CA  THR B  23      11.858  -2.800   2.799  1.00 14.91           C  
ATOM   2111  C   THR B  23      11.865  -1.529   1.953  1.00 14.35           C  
ATOM   2112  O   THR B  23      12.336  -1.551   0.816  1.00 13.89           O  
ATOM   2113  CB  THR B  23      10.401  -3.316   2.894  1.00 16.34           C  
ATOM   2114  CG2 THR B  23       9.761  -3.369   1.506  1.00 16.93           C  
ATOM   2115  OG1 THR B  23      10.397  -4.633   3.458  1.00 19.65           O  
ATOM   2116  N   PHE B  24      11.354  -0.418   2.483  1.00 15.46           N  
ATOM   2117  CA  PHE B  24      11.341   0.788   1.668  1.00 13.79           C  
ATOM   2118  C   PHE B  24      12.736   1.365   1.452  1.00 13.10           C  
ATOM   2119  O   PHE B  24      13.007   1.967   0.414  1.00 13.56           O  
ATOM   2120  CB  PHE B  24      10.345   1.839   2.214  1.00 13.93           C  
ATOM   2121  CG  PHE B  24      10.754   2.513   3.503  1.00 13.42           C  
ATOM   2122  CD1 PHE B  24      11.820   3.405   3.541  1.00 13.67           C  
ATOM   2123  CD2 PHE B  24      10.002   2.325   4.662  1.00 12.81           C  
ATOM   2124  CE1 PHE B  24      12.129   4.107   4.710  1.00 14.66           C  
ATOM   2125  CE2 PHE B  24      10.302   3.021   5.835  1.00 14.47           C  
ATOM   2126  CZ  PHE B  24      11.367   3.914   5.858  1.00 14.37           C  
ATOM   2127  N   LEU B  25      13.634   1.153   2.409  1.00 13.47           N  
ATOM   2128  CA  LEU B  25      15.001   1.639   2.260  1.00 13.15           C  
ATOM   2129  C   LEU B  25      15.715   0.833   1.177  1.00 13.81           C  
ATOM   2130  O   LEU B  25      16.377   1.397   0.301  1.00 13.94           O  
ATOM   2131  CB  LEU B  25      15.769   1.521   3.580  1.00 13.68           C  
ATOM   2132  CG  LEU B  25      15.479   2.587   4.639  1.00 14.36           C  
ATOM   2133  CD1 LEU B  25      16.220   2.242   5.928  1.00 14.28           C  
ATOM   2134  CD2 LEU B  25      15.908   3.954   4.129  1.00 15.81           C  
ATOM   2135  N   ASN B  26      15.574  -0.489   1.230  1.00 12.89           N  
ATOM   2136  CA  ASN B  26      16.225  -1.349   0.241  1.00 12.06           C  
ATOM   2137  C   ASN B  26      15.668  -1.135  -1.168  1.00 12.02           C  
ATOM   2138  O   ASN B  26      16.387  -1.282  -2.168  1.00 11.91           O  
ATOM   2139  CB  ASN B  26      16.081  -2.819   0.644  1.00 12.40           C  
ATOM   2140  CG  ASN B  26      16.967  -3.191   1.827  1.00 10.94           C  
ATOM   2141  ND2 ASN B  26      16.857  -4.434   2.279  1.00 11.18           N  
ATOM   2142  OD1 ASN B  26      17.744  -2.372   2.319  1.00 11.40           O  
ATOM   2143  N   ALA B  27      14.392  -0.781  -1.251  1.00 12.51           N  
ATOM   2144  CA  ALA B  27      13.766  -0.544  -2.548  1.00 14.46           C  
ATOM   2145  C   ALA B  27      14.401   0.661  -3.234  1.00 15.50           C  
ATOM   2146  O   ALA B  27      14.518   0.699  -4.459  1.00 14.76           O  
ATOM   2147  CB  ALA B  27      12.270  -0.318  -2.372  1.00 16.19           C  
ATOM   2148  N   SER B  28      14.827   1.641  -2.441  1.00 14.50           N  
ATOM   2149  CA  SER B  28      15.433   2.844  -2.998  1.00 15.34           C  
ATOM   2150  C   SER B  28      16.833   2.604  -3.559  1.00 15.40           C  
ATOM   2151  O   SER B  28      17.554   1.705  -3.123  1.00 14.96           O  
ATOM   2152  CB  SER B  28      15.496   3.946  -1.935  1.00 15.53           C  
ATOM   2153  OG  SER B  28      16.446   3.640  -0.932  1.00 17.71           O  
ATOM   2154  N   ALA B  29      17.212   3.411  -4.539  1.00 16.54           N  
ATOM   2155  CA  ALA B  29      18.531   3.294  -5.141  1.00 19.69           C  
ATOM   2156  C   ALA B  29      19.471   4.183  -4.339  1.00 20.56           C  
ATOM   2157  O   ALA B  29      19.033   5.164  -3.739  1.00 21.87           O  
ATOM   2158  CB  ALA B  29      18.482   3.749  -6.595  1.00 19.71           C  
ATOM   2159  N   ASP B  30      20.756   3.845  -4.315  1.00 21.96           N  
ATOM   2160  CA  ASP B  30      21.713   4.658  -3.576  1.00 24.28           C  
ATOM   2161  C   ASP B  30      21.946   5.990  -4.271  1.00 25.18           C  
ATOM   2162  O   ASP B  30      21.869   6.088  -5.495  1.00 24.46           O  
ATOM   2163  CB  ASP B  30      23.056   3.941  -3.422  1.00 25.10           C  
ATOM   2164  CG  ASP B  30      22.989   2.772  -2.465  1.00 26.09           C  
ATOM   2165  OD1 ASP B  30      22.223   2.848  -1.479  1.00 23.13           O  
ATOM   2166  OD2 ASP B  30      23.718   1.784  -2.695  1.00 26.92           O1-
ATOM   2167  N   ASN B  31      22.222   7.015  -3.474  1.00 26.39           N  
ATOM   2168  CA  ASN B  31      22.491   8.344  -3.998  1.00 28.07           C  
ATOM   2169  C   ASN B  31      23.957   8.637  -3.708  1.00 28.17           C  
ATOM   2170  O   ASN B  31      24.347   8.803  -2.553  1.00 27.55           O  
ATOM   2171  CB  ASN B  31      21.602   9.378  -3.306  1.00 30.35           C  
ATOM   2172  CG  ASN B  31      21.746  10.759  -3.907  1.00 31.25           C  
ATOM   2173  ND2 ASN B  31      20.622  11.433  -4.122  1.00 33.34           N  
ATOM   2174  OD1 ASN B  31      22.855  11.220  -4.166  1.00 33.14           O  
ATOM   2175  N   SER B  32      24.767   8.691  -4.760  1.00 27.76           N  
ATOM   2176  CA  SER B  32      26.198   8.943  -4.616  1.00 28.55           C  
ATOM   2177  C   SER B  32      26.527  10.192  -3.807  1.00 27.25           C  
ATOM   2178  O   SER B  32      27.583  10.269  -3.181  1.00 27.94           O  
ATOM   2179  CB  SER B  32      26.854   9.056  -5.995  1.00 29.04           C  
ATOM   2180  OG  SER B  32      26.722   7.849  -6.723  1.00 34.71           O  
ATOM   2181  N   SER B  33      25.624  11.166  -3.815  1.00 26.01           N  
ATOM   2182  CA  SER B  33      25.865  12.407  -3.092  1.00 25.45           C  
ATOM   2183  C   SER B  33      25.284  12.442  -1.683  1.00 22.73           C  
ATOM   2184  O   SER B  33      25.227  13.506  -1.069  1.00 24.16           O  
ATOM   2185  CB  SER B  33      25.317  13.592  -3.889  1.00 27.45           C  
ATOM   2186  OG  SER B  33      23.909  13.509  -4.024  1.00 30.97           O  
ATOM   2187  N   VAL B  34      24.852  11.295  -1.168  1.00 20.33           N  
ATOM   2188  CA  VAL B  34      24.281  11.263   0.176  1.00 17.80           C  
ATOM   2189  C   VAL B  34      24.644  10.031   0.995  1.00 18.05           C  
ATOM   2190  O   VAL B  34      24.473   8.897   0.547  1.00 18.19           O  
ATOM   2191  CB  VAL B  34      22.735  11.352   0.137  1.00 17.36           C  
ATOM   2192  CG1 VAL B  34      22.176  11.360   1.564  1.00 15.87           C  
ATOM   2193  CG2 VAL B  34      22.299  12.600  -0.605  1.00 18.80           C  
ATOM   2194  N   ASP B  35      25.146  10.268   2.204  1.00 16.31           N  
ATOM   2195  CA  ASP B  35      25.488   9.196   3.128  1.00 15.29           C  
ATOM   2196  C   ASP B  35      24.223   8.962   3.945  1.00 13.93           C  
ATOM   2197  O   ASP B  35      23.628   9.915   4.449  1.00 12.89           O  
ATOM   2198  CB  ASP B  35      26.623   9.629   4.056  1.00 16.53           C  
ATOM   2199  CG  ASP B  35      27.969   9.652   3.360  1.00 19.57           C  
ATOM   2200  OD1 ASP B  35      28.814  10.491   3.737  1.00 20.88           O  
ATOM   2201  OD2 ASP B  35      28.186   8.827   2.447  1.00 21.90           O1-
ATOM   2202  N   VAL B  36      23.806   7.706   4.058  1.00 11.78           N  
ATOM   2203  CA  VAL B  36      22.603   7.378   4.814  1.00 11.94           C  
ATOM   2204  C   VAL B  36      22.937   6.473   5.991  1.00 10.95           C  
ATOM   2205  O   VAL B  36      23.572   5.431   5.827  1.00  9.62           O  
ATOM   2206  CB  VAL B  36      21.552   6.672   3.923  1.00 11.45           C  
ATOM   2207  CG1 VAL B  36      20.293   6.383   4.733  1.00 12.19           C  
ATOM   2208  CG2 VAL B  36      21.216   7.545   2.719  1.00 11.53           C  
ATOM   2209  N   VAL B  37      22.496   6.877   7.179  1.00 10.73           N  
ATOM   2210  CA  VAL B  37      22.742   6.116   8.393  1.00 11.32           C  
ATOM   2211  C   VAL B  37      21.435   5.999   9.165  1.00  9.85           C  
ATOM   2212  O   VAL B  37      20.669   6.959   9.230  1.00 12.03           O  
ATOM   2213  CB  VAL B  37      23.786   6.831   9.291  1.00 11.36           C  
ATOM   2214  CG1 VAL B  37      23.993   6.059  10.580  1.00 13.13           C  
ATOM   2215  CG2 VAL B  37      25.110   6.961   8.546  1.00 11.68           C  
ATOM   2216  N   VAL B  38      21.155   4.814   9.698  1.00  8.89           N  
ATOM   2217  CA  VAL B  38      19.951   4.617  10.507  1.00  7.97           C  
ATOM   2218  C   VAL B  38      20.381   4.037  11.847  1.00  9.19           C  
ATOM   2219  O   VAL B  38      21.339   3.267  11.925  1.00  8.13           O  
ATOM   2220  CB  VAL B  38      18.906   3.687   9.818  1.00  7.82           C  
ATOM   2221  CG1 VAL B  38      18.421   4.334   8.529  1.00  7.98           C  
ATOM   2222  CG2 VAL B  38      19.487   2.306   9.558  1.00  7.41           C  
ATOM   2223  N   ALA B  39      19.677   4.422  12.905  1.00  9.20           N  
ATOM   2224  CA  ALA B  39      20.020   3.970  14.245  1.00  9.27           C  
ATOM   2225  C   ALA B  39      18.895   3.177  14.891  1.00  8.99           C  
ATOM   2226  O   ALA B  39      17.973   3.748  15.465  1.00 10.07           O  
ATOM   2227  CB  ALA B  39      20.381   5.169  15.109  1.00  6.90           C  
ATOM   2228  N   PRO B  40      18.964   1.841  14.801  1.00  9.06           N  
ATOM   2229  CA  PRO B  40      17.960   0.941  15.376  1.00  9.91           C  
ATOM   2230  C   PRO B  40      18.169   0.793  16.883  1.00 10.42           C  
ATOM   2231  O   PRO B  40      19.232   1.132  17.404  1.00 10.17           O  
ATOM   2232  CB  PRO B  40      18.234  -0.391  14.674  1.00 10.89           C  
ATOM   2233  CG  PRO B  40      19.067  -0.023  13.452  1.00 10.12           C  
ATOM   2234  CD  PRO B  40      19.914   1.097  13.954  1.00  9.60           C  
ATOM   2235  N   PRO B  41      17.143   0.313  17.609  1.00 10.72           N  
ATOM   2236  CA  PRO B  41      17.321   0.135  19.054  1.00 11.68           C  
ATOM   2237  C   PRO B  41      18.376  -0.975  19.177  1.00 10.25           C  
ATOM   2238  O   PRO B  41      18.451  -1.850  18.309  1.00 11.07           O  
ATOM   2239  CB  PRO B  41      15.943  -0.331  19.521  1.00 11.28           C  
ATOM   2240  CG  PRO B  41      15.010   0.288  18.537  1.00 11.30           C  
ATOM   2241  CD  PRO B  41      15.735   0.126  17.217  1.00 10.37           C  
ATOM   2242  N   ALA B  42      19.172  -0.953  20.243  1.00 10.85           N  
ATOM   2243  CA  ALA B  42      20.246  -1.929  20.437  1.00 10.99           C  
ATOM   2244  C   ALA B  42      19.958  -3.405  20.129  1.00 10.89           C  
ATOM   2245  O   ALA B  42      20.774  -4.073  19.497  1.00 12.90           O  
ATOM   2246  CB  ALA B  42      20.810  -1.800  21.854  1.00 12.35           C  
ATOM   2247  N   PRO B  43      18.808  -3.936  20.573  1.00 11.42           N  
ATOM   2248  CA  PRO B  43      18.473  -5.345  20.317  1.00 11.27           C  
ATOM   2249  C   PRO B  43      18.297  -5.721  18.846  1.00 12.78           C  
ATOM   2250  O   PRO B  43      18.263  -6.906  18.510  1.00 12.93           O  
ATOM   2251  CB  PRO B  43      17.176  -5.542  21.104  1.00 13.72           C  
ATOM   2252  CG  PRO B  43      17.297  -4.552  22.211  1.00 13.73           C  
ATOM   2253  CD  PRO B  43      17.827  -3.336  21.493  1.00 12.50           C  
ATOM   2254  N   TYR B  44      18.181  -4.720  17.978  1.00 10.35           N  
ATOM   2255  CA  TYR B  44      17.990  -4.977  16.554  1.00 10.22           C  
ATOM   2256  C   TYR B  44      19.145  -4.518  15.671  1.00 10.50           C  
ATOM   2257  O   TYR B  44      19.037  -4.552  14.444  1.00 11.59           O  
ATOM   2258  CB  TYR B  44      16.687  -4.328  16.073  1.00  9.45           C  
ATOM   2259  CG  TYR B  44      15.461  -4.797  16.834  1.00  8.41           C  
ATOM   2260  CD1 TYR B  44      15.006  -4.109  17.961  1.00 10.83           C  
ATOM   2261  CD2 TYR B  44      14.783  -5.952  16.450  1.00  9.97           C  
ATOM   2262  CE1 TYR B  44      13.900  -4.565  18.690  1.00 11.25           C  
ATOM   2263  CE2 TYR B  44      13.680  -6.416  17.171  1.00 12.17           C  
ATOM   2264  CZ  TYR B  44      13.245  -5.721  18.287  1.00 11.47           C  
ATOM   2265  OH  TYR B  44      12.156  -6.187  18.992  1.00 13.40           O  
ATOM   2266  N   LEU B  45      20.252  -4.103  16.280  1.00 10.68           N  
ATOM   2267  CA  LEU B  45      21.402  -3.646  15.504  1.00 10.81           C  
ATOM   2268  C   LEU B  45      21.900  -4.696  14.511  1.00 11.77           C  
ATOM   2269  O   LEU B  45      22.002  -4.416  13.317  1.00 10.98           O  
ATOM   2270  CB  LEU B  45      22.546  -3.224  16.433  1.00 11.17           C  
ATOM   2271  CG  LEU B  45      22.289  -1.978  17.289  1.00 11.24           C  
ATOM   2272  CD1 LEU B  45      23.441  -1.767  18.267  1.00 10.73           C  
ATOM   2273  CD2 LEU B  45      22.115  -0.758  16.382  1.00 11.95           C  
ATOM   2274  N   ALA B  46      22.207  -5.900  14.996  1.00 11.02           N  
ATOM   2275  CA  ALA B  46      22.697  -6.966  14.119  1.00 11.78           C  
ATOM   2276  C   ALA B  46      21.663  -7.345  13.060  1.00 12.68           C  
ATOM   2277  O   ALA B  46      22.005  -7.552  11.892  1.00 13.34           O  
ATOM   2278  CB  ALA B  46      23.079  -8.200  14.945  1.00 12.21           C  
ATOM   2279  N   TYR B  47      20.400  -7.433  13.466  1.00 12.79           N  
ATOM   2280  CA  TYR B  47      19.332  -7.786  12.537  1.00 11.07           C  
ATOM   2281  C   TYR B  47      19.267  -6.778  11.391  1.00 11.68           C  
ATOM   2282  O   TYR B  47      19.212  -7.161  10.223  1.00 11.75           O  
ATOM   2283  CB  TYR B  47      17.987  -7.826  13.263  1.00 10.45           C  
ATOM   2284  CG  TYR B  47      16.842  -8.284  12.389  1.00 10.62           C  
ATOM   2285  CD1 TYR B  47      15.904  -7.378  11.897  1.00 11.11           C  
ATOM   2286  CD2 TYR B  47      16.698  -9.628  12.056  1.00 10.07           C  
ATOM   2287  CE1 TYR B  47      14.843  -7.803  11.098  1.00 13.87           C  
ATOM   2288  CE2 TYR B  47      15.646 -10.064  11.260  1.00 12.60           C  
ATOM   2289  CZ  TYR B  47      14.721  -9.148  10.788  1.00 12.69           C  
ATOM   2290  OH  TYR B  47      13.660  -9.586  10.032  1.00 15.19           O  
ATOM   2291  N   ALA B  48      19.276  -5.490  11.729  1.00 11.63           N  
ATOM   2292  CA  ALA B  48      19.217  -4.436  10.719  1.00 11.94           C  
ATOM   2293  C   ALA B  48      20.433  -4.495   9.796  1.00 12.79           C  
ATOM   2294  O   ALA B  48      20.306  -4.350   8.576  1.00 13.23           O  
ATOM   2295  CB  ALA B  48      19.135  -3.063  11.393  1.00 12.25           C  
ATOM   2296  N   LYS B  49      21.610  -4.702  10.379  1.00 12.90           N  
ATOM   2297  CA  LYS B  49      22.849  -4.786   9.606  1.00 15.07           C  
ATOM   2298  C   LYS B  49      22.788  -5.916   8.579  1.00 16.42           C  
ATOM   2299  O   LYS B  49      23.238  -5.762   7.443  1.00 17.26           O  
ATOM   2300  CB  LYS B  49      24.039  -5.006  10.548  1.00 17.24           C  
ATOM   2301  CG  LYS B  49      25.397  -5.191   9.869  1.00 20.16           C  
ATOM   2302  CD  LYS B  49      25.770  -4.001   9.004  1.00 22.63           C  
ATOM   2303  CE  LYS B  49      27.266  -3.989   8.689  1.00 23.53           C  
ATOM   2304  NZ  LYS B  49      27.746  -5.290   8.159  1.00 24.22           N1+
ATOM   2305  N   SER B  50      22.224  -7.051   8.972  1.00 16.69           N  
ATOM   2306  CA  SER B  50      22.138  -8.183   8.061  1.00 17.35           C  
ATOM   2307  C   SER B  50      21.084  -8.000   6.973  1.00 16.28           C  
ATOM   2308  O   SER B  50      21.233  -8.532   5.879  1.00 16.35           O  
ATOM   2309  CB  SER B  50      21.840  -9.471   8.832  1.00 19.61           C  
ATOM   2310  OG  SER B  50      20.530  -9.450   9.370  1.00 24.29           O  
ATOM   2311  N   LYS B  51      20.033  -7.239   7.271  1.00 14.79           N  
ATOM   2312  CA  LYS B  51      18.940  -7.033   6.322  1.00 14.35           C  
ATOM   2313  C   LYS B  51      19.054  -5.838   5.372  1.00 13.72           C  
ATOM   2314  O   LYS B  51      18.532  -5.876   4.255  1.00 13.51           O  
ATOM   2315  CB  LYS B  51      17.610  -6.931   7.083  1.00 15.70           C  
ATOM   2316  CG  LYS B  51      17.194  -8.200   7.814  1.00 15.73           C  
ATOM   2317  CD  LYS B  51      17.014  -9.363   6.849  1.00 21.07           C  
ATOM   2318  CE  LYS B  51      16.472 -10.593   7.562  1.00 23.21           C  
ATOM   2319  NZ  LYS B  51      16.331 -11.758   6.642  1.00 26.12           N1+
ATOM   2320  N   LEU B  52      19.731  -4.780   5.807  1.00 13.57           N  
ATOM   2321  CA  LEU B  52      19.863  -3.576   4.993  1.00 12.00           C  
ATOM   2322  C   LEU B  52      20.880  -3.658   3.866  1.00 12.59           C  
ATOM   2323  O   LEU B  52      21.912  -4.317   3.991  1.00 12.59           O  
ATOM   2324  CB  LEU B  52      20.224  -2.386   5.882  1.00 11.43           C  
ATOM   2325  CG  LEU B  52      19.117  -1.880   6.809  1.00 11.22           C  
ATOM   2326  CD1 LEU B  52      19.727  -1.013   7.901  1.00 12.18           C  
ATOM   2327  CD2 LEU B  52      18.077  -1.102   5.991  1.00 11.98           C  
ATOM   2328  N   LYS B  53      20.577  -2.973   2.767  1.00 12.78           N  
ATOM   2329  CA  LYS B  53      21.483  -2.923   1.627  1.00 13.76           C  
ATOM   2330  C   LYS B  53      22.767  -2.259   2.130  1.00 14.48           C  
ATOM   2331  O   LYS B  53      22.733  -1.479   3.083  1.00 15.53           O  
ATOM   2332  CB  LYS B  53      20.870  -2.096   0.492  1.00 12.32           C  
ATOM   2333  CG  LYS B  53      20.536  -0.656   0.863  1.00 13.02           C  
ATOM   2334  CD  LYS B  53      19.948   0.108  -0.316  1.00 13.63           C  
ATOM   2335  CE  LYS B  53      19.729   1.575   0.021  1.00 13.61           C  
ATOM   2336  NZ  LYS B  53      19.335   2.380  -1.166  1.00 17.21           N1+
ATOM   2337  N   ALA B  54      23.892  -2.562   1.492  1.00 14.53           N  
ATOM   2338  CA  ALA B  54      25.175  -2.001   1.906  1.00 14.54           C  
ATOM   2339  C   ALA B  54      25.200  -0.474   1.921  1.00 14.46           C  
ATOM   2340  O   ALA B  54      25.990   0.129   2.646  1.00 14.96           O  
ATOM   2341  CB  ALA B  54      26.285  -2.524   0.996  1.00 16.41           C  
ATOM   2342  N   GLY B  55      24.334   0.141   1.123  1.00 14.31           N  
ATOM   2343  CA  GLY B  55      24.289   1.590   1.037  1.00 14.14           C  
ATOM   2344  C   GLY B  55      23.809   2.307   2.281  1.00 15.19           C  
ATOM   2345  O   GLY B  55      23.986   3.518   2.410  1.00 16.36           O  
ATOM   2346  N   VAL B  56      23.190   1.574   3.195  1.00 12.23           N  
ATOM   2347  CA  VAL B  56      22.709   2.176   4.428  1.00 12.11           C  
ATOM   2348  C   VAL B  56      23.523   1.620   5.584  1.00 10.36           C  
ATOM   2349  O   VAL B  56      23.561   0.407   5.797  1.00 11.90           O  
ATOM   2350  CB  VAL B  56      21.215   1.866   4.665  1.00 12.02           C  
ATOM   2351  CG1 VAL B  56      20.755   2.520   5.950  1.00 10.19           C  
ATOM   2352  CG2 VAL B  56      20.381   2.377   3.494  1.00 13.04           C  
ATOM   2353  N   LEU B  57      24.194   2.508   6.312  1.00 10.95           N  
ATOM   2354  CA  LEU B  57      25.001   2.090   7.450  1.00 10.85           C  
ATOM   2355  C   LEU B  57      24.172   2.148   8.725  1.00 10.80           C  
ATOM   2356  O   LEU B  57      23.264   2.971   8.852  1.00 11.14           O  
ATOM   2357  CB  LEU B  57      26.247   2.968   7.583  1.00 13.52           C  
ATOM   2358  CG  LEU B  57      27.455   2.524   6.750  1.00 16.76           C  
ATOM   2359  CD1 LEU B  57      27.099   2.532   5.273  1.00 18.94           C  
ATOM   2360  CD2 LEU B  57      28.629   3.451   7.027  1.00 17.95           C  
ATOM   2361  N   VAL B  58      24.486   1.257   9.659  1.00  9.87           N  
ATOM   2362  CA  VAL B  58      23.770   1.173  10.927  1.00  9.80           C  
ATOM   2363  C   VAL B  58      24.592   1.786  12.049  1.00 11.03           C  
ATOM   2364  O   VAL B  58      25.806   1.581  12.138  1.00 10.81           O  
ATOM   2365  CB  VAL B  58      23.438  -0.300  11.270  1.00  9.59           C  
ATOM   2366  CG1 VAL B  58      22.777  -0.398  12.643  1.00  9.78           C  
ATOM   2367  CG2 VAL B  58      22.518  -0.879  10.198  1.00 11.49           C  
ATOM   2368  N   ALA B  59      23.911   2.535  12.913  1.00  9.40           N  
ATOM   2369  CA  ALA B  59      24.558   3.201  14.031  1.00  6.57           C  
ATOM   2370  C   ALA B  59      23.861   2.835  15.325  1.00  9.41           C  
ATOM   2371  O   ALA B  59      22.678   2.494  15.324  1.00 10.45           O  
ATOM   2372  CB  ALA B  59      24.498   4.710  13.840  1.00  7.07           C  
ATOM   2373  N   ALA B  60      24.609   2.893  16.421  1.00 10.16           N  
ATOM   2374  CA  ALA B  60      24.048   2.629  17.738  1.00  9.07           C  
ATOM   2375  C   ALA B  60      23.502   3.970  18.220  1.00  9.80           C  
ATOM   2376  O   ALA B  60      23.993   5.027  17.817  1.00  9.31           O  
ATOM   2377  CB  ALA B  60      25.132   2.126  18.685  1.00  9.74           C  
ATOM   2378  N   GLN B  61      22.490   3.928  19.082  1.00  9.40           N  
ATOM   2379  CA  GLN B  61      21.870   5.146  19.599  1.00  9.27           C  
ATOM   2380  C   GLN B  61      22.591   5.778  20.784  1.00  8.11           C  
ATOM   2381  O   GLN B  61      22.285   6.909  21.168  1.00  8.47           O  
ATOM   2382  CB  GLN B  61      20.414   4.861  19.978  1.00  7.72           C  
ATOM   2383  CG  GLN B  61      19.488   4.660  18.780  1.00  6.80           C  
ATOM   2384  CD  GLN B  61      18.071   4.327  19.190  1.00 10.70           C  
ATOM   2385  NE2 GLN B  61      17.304   3.746  18.274  1.00  9.36           N  
ATOM   2386  OE1 GLN B  61      17.668   4.596  20.318  1.00  9.02           O  
ATOM   2387  N   ASN B  62      23.556   5.057  21.351  1.00  7.80           N  
ATOM   2388  CA  ASN B  62      24.308   5.551  22.499  1.00  8.26           C  
ATOM   2389  C   ASN B  62      25.352   4.500  22.872  1.00  8.82           C  
ATOM   2390  O   ASN B  62      25.319   3.382  22.363  1.00  9.90           O  
ATOM   2391  CB  ASN B  62      23.333   5.781  23.667  1.00  8.61           C  
ATOM   2392  CG  ASN B  62      23.974   6.468  24.868  1.00 11.61           C  
ATOM   2393  ND2 ASN B  62      23.464   6.159  26.059  1.00 12.07           N  
ATOM   2394  OD1 ASN B  62      24.884   7.287  24.730  1.00 11.14           O  
ATOM   2395  N   CYS B  63      26.292   4.868  23.736  1.00  8.37           N  
ATOM   2396  CA  CYS B  63      27.308   3.933  24.213  1.00  8.29           C  
ATOM   2397  C   CYS B  63      27.981   4.517  25.453  1.00  9.53           C  
ATOM   2398  O   CYS B  63      27.730   5.672  25.819  1.00  7.81           O  
ATOM   2399  CB  CYS B  63      28.348   3.636  23.121  1.00  9.88           C  
ATOM   2400  SG  CYS B  63      29.525   4.959  22.758  1.00 11.47           S  
ATOM   2401  N   TYR B  64      28.828   3.727  26.106  1.00  9.17           N  
ATOM   2402  CA  TYR B  64      29.512   4.198  27.307  1.00 11.98           C  
ATOM   2403  C   TYR B  64      30.952   4.610  27.007  1.00 11.97           C  
ATOM   2404  O   TYR B  64      31.340   4.710  25.837  1.00 12.65           O  
ATOM   2405  CB  TYR B  64      29.480   3.123  28.397  1.00 11.00           C  
ATOM   2406  CG  TYR B  64      29.731   3.663  29.793  1.00 11.36           C  
ATOM   2407  CD1 TYR B  64      30.629   3.031  30.654  1.00 11.88           C  
ATOM   2408  CD2 TYR B  64      29.070   4.805  30.251  1.00 11.42           C  
ATOM   2409  CE1 TYR B  64      30.865   3.525  31.942  1.00 12.94           C  
ATOM   2410  CE2 TYR B  64      29.297   5.306  31.534  1.00 12.82           C  
ATOM   2411  CZ  TYR B  64      30.196   4.658  32.372  1.00 12.63           C  
ATOM   2412  OH  TYR B  64      30.421   5.139  33.639  1.00 15.89           O  
ATOM   2413  N   LYS B  65      31.750   4.826  28.056  1.00 12.51           N  
ATOM   2414  CA  LYS B  65      33.129   5.293  27.882  1.00 12.88           C  
ATOM   2415  C   LYS B  65      34.301   4.337  28.126  1.00 13.75           C  
ATOM   2416  O   LYS B  65      35.450   4.782  28.236  1.00 14.68           O  
ATOM   2417  CB  LYS B  65      33.332   6.563  28.708  1.00 13.45           C  
ATOM   2418  CG  LYS B  65      33.046   6.376  30.189  1.00 13.94           C  
ATOM   2419  CD  LYS B  65      33.320   7.649  30.973  1.00 15.40           C  
ATOM   2420  CE  LYS B  65      33.092   7.422  32.459  1.00 15.04           C  
ATOM   2421  NZ  LYS B  65      33.493   8.601  33.276  1.00 18.59           N1+
ATOM   2422  N   VAL B  66      34.023   3.040  28.230  1.00 13.72           N  
ATOM   2423  CA  VAL B  66      35.075   2.035  28.390  1.00 14.27           C  
ATOM   2424  C   VAL B  66      34.668   0.851  27.515  1.00 15.33           C  
ATOM   2425  O   VAL B  66      33.491   0.695  27.186  1.00 15.71           O  
ATOM   2426  CB  VAL B  66      35.274   1.582  29.864  1.00 16.18           C  
ATOM   2427  CG1 VAL B  66      35.780   2.752  30.696  1.00 16.45           C  
ATOM   2428  CG2 VAL B  66      33.982   1.022  30.437  1.00 15.15           C  
ATOM   2429  N   PRO B  67      35.631   0.011  27.106  1.00 15.26           N  
ATOM   2430  CA  PRO B  67      35.278  -1.131  26.256  1.00 15.42           C  
ATOM   2431  C   PRO B  67      34.487  -2.244  26.933  1.00 15.74           C  
ATOM   2432  O   PRO B  67      33.656  -2.897  26.302  1.00 15.71           O  
ATOM   2433  CB  PRO B  67      36.636  -1.598  25.726  1.00 15.79           C  
ATOM   2434  CG  PRO B  67      37.564  -1.256  26.840  1.00 18.64           C  
ATOM   2435  CD  PRO B  67      37.091   0.108  27.285  1.00 16.96           C  
ATOM   2436  N   LYS B  68      34.744  -2.464  28.216  1.00 16.86           N  
ATOM   2437  CA  LYS B  68      34.037  -3.503  28.942  1.00 16.98           C  
ATOM   2438  C   LYS B  68      34.157  -3.277  30.436  1.00 15.11           C  
ATOM   2439  O   LYS B  68      35.161  -2.762  30.917  1.00 15.19           O  
ATOM   2440  CB  LYS B  68      34.578  -4.885  28.562  1.00 20.65           C  
ATOM   2441  CG  LYS B  68      36.078  -5.050  28.718  1.00 26.93           C  
ATOM   2442  CD  LYS B  68      36.550  -6.394  28.158  1.00 30.38           C  
ATOM   2443  CE  LYS B  68      35.862  -7.567  28.848  1.00 33.54           C  
ATOM   2444  NZ  LYS B  68      36.372  -8.884  28.371  1.00 36.44           N1+
ATOM   2445  N   GLY B  69      33.116  -3.651  31.168  1.00 12.18           N  
ATOM   2446  CA  GLY B  69      33.143  -3.465  32.604  1.00 11.13           C  
ATOM   2447  C   GLY B  69      31.784  -3.648  33.238  1.00 12.16           C  
ATOM   2448  O   GLY B  69      30.814  -3.998  32.560  1.00 10.34           O  
ATOM   2449  N   ALA B  70      31.723  -3.394  34.543  1.00 11.20           N  
ATOM   2450  CA  ALA B  70      30.501  -3.541  35.319  1.00 11.69           C  
ATOM   2451  C   ALA B  70      29.556  -2.356  35.162  1.00 11.05           C  
ATOM   2452  O   ALA B  70      29.401  -1.548  36.076  1.00 11.13           O  
ATOM   2453  CB  ALA B  70      30.851  -3.742  36.788  1.00 11.38           C  
ATOM   2454  N   PHE B  71      28.924  -2.264  33.995  1.00 10.08           N  
ATOM   2455  CA  PHE B  71      27.989  -1.184  33.712  1.00 10.27           C  
ATOM   2456  C   PHE B  71      26.736  -1.769  33.078  1.00 10.79           C  
ATOM   2457  O   PHE B  71      26.510  -1.685  31.867  1.00 10.63           O  
ATOM   2458  CB  PHE B  71      28.664  -0.162  32.801  1.00 11.49           C  
ATOM   2459  CG  PHE B  71      29.883   0.451  33.421  1.00 12.62           C  
ATOM   2460  CD1 PHE B  71      29.756   1.375  34.452  1.00 10.89           C  
ATOM   2461  CD2 PHE B  71      31.159   0.039  33.040  1.00 10.68           C  
ATOM   2462  CE1 PHE B  71      30.881   1.878  35.105  1.00 13.93           C  
ATOM   2463  CE2 PHE B  71      32.289   0.536  33.687  1.00 11.57           C  
ATOM   2464  CZ  PHE B  71      32.151   1.452  34.718  1.00 10.91           C  
ATOM   2465  N   THR B  72      25.933  -2.389  33.929  1.00  8.84           N  
ATOM   2466  CA  THR B  72      24.694  -3.021  33.511  1.00  9.44           C  
ATOM   2467  C   THR B  72      23.853  -2.068  32.680  1.00  9.68           C  
ATOM   2468  O   THR B  72      23.650  -0.912  33.060  1.00  9.62           O  
ATOM   2469  CB  THR B  72      23.888  -3.476  34.746  1.00  8.53           C  
ATOM   2470  CG2 THR B  72      22.547  -4.068  34.334  1.00 10.53           C  
ATOM   2471  OG1 THR B  72      24.643  -4.465  35.456  1.00 10.92           O  
ATOM   2472  N   GLY B  73      23.390  -2.558  31.533  1.00 10.07           N  
ATOM   2473  CA  GLY B  73      22.561  -1.754  30.653  1.00 10.53           C  
ATOM   2474  C   GLY B  73      23.298  -0.952  29.596  1.00 11.25           C  
ATOM   2475  O   GLY B  73      22.663  -0.369  28.717  1.00 10.75           O  
ATOM   2476  N   GLU B  74      24.626  -0.933  29.665  1.00  9.78           N  
ATOM   2477  CA  GLU B  74      25.437  -0.168  28.715  1.00  9.98           C  
ATOM   2478  C   GLU B  74      26.069  -1.006  27.614  1.00 10.84           C  
ATOM   2479  O   GLU B  74      26.238  -2.221  27.752  1.00 10.85           O  
ATOM   2480  CB  GLU B  74      26.567   0.557  29.454  1.00 10.02           C  
ATOM   2481  CG  GLU B  74      26.112   1.530  30.521  1.00  9.39           C  
ATOM   2482  CD  GLU B  74      25.326   2.687  29.940  1.00 10.11           C  
ATOM   2483  OE1 GLU B  74      25.875   3.410  29.077  1.00 12.34           O  
ATOM   2484  OE2 GLU B  74      24.162   2.870  30.343  1.00 12.47           O1-
ATOM   2485  N   ILE B  75      26.410  -0.343  26.512  1.00 10.66           N  
ATOM   2486  CA  ILE B  75      27.095  -1.003  25.409  1.00 11.41           C  
ATOM   2487  C   ILE B  75      28.310  -0.142  25.104  1.00  9.93           C  
ATOM   2488  O   ILE B  75      28.338   1.041  25.435  1.00 11.33           O  
ATOM   2489  CB  ILE B  75      26.216  -1.148  24.143  1.00 10.71           C  
ATOM   2490  CG1 ILE B  75      25.783   0.220  23.624  1.00  8.35           C  
ATOM   2491  CG2 ILE B  75      25.003  -2.015  24.459  1.00 12.37           C  
ATOM   2492  CD1 ILE B  75      25.083   0.140  22.276  1.00 11.47           C  
ATOM   2493  N   SER B  76      29.310  -0.721  24.458  1.00 10.47           N  
ATOM   2494  CA  SER B  76      30.528   0.034  24.189  1.00 10.34           C  
ATOM   2495  C   SER B  76      30.910   0.067  22.727  1.00 11.12           C  
ATOM   2496  O   SER B  76      30.364  -0.680  21.923  1.00  9.86           O  
ATOM   2497  CB  SER B  76      31.683  -0.594  24.951  1.00 10.43           C  
ATOM   2498  OG  SER B  76      31.939  -1.888  24.430  1.00 11.76           O  
ATOM   2499  N   PRO B  77      31.867   0.943  22.371  1.00 10.33           N  
ATOM   2500  CA  PRO B  77      32.341   1.064  20.991  1.00 12.26           C  
ATOM   2501  C   PRO B  77      32.911  -0.277  20.525  1.00 11.64           C  
ATOM   2502  O   PRO B  77      32.830  -0.618  19.350  1.00 11.82           O  
ATOM   2503  CB  PRO B  77      33.413   2.142  21.096  1.00 11.67           C  
ATOM   2504  CG  PRO B  77      32.856   3.049  22.138  1.00 13.05           C  
ATOM   2505  CD  PRO B  77      32.380   2.057  23.190  1.00 13.05           C  
ATOM   2506  N   ALA B  78      33.492  -1.031  21.456  1.00 12.76           N  
ATOM   2507  CA  ALA B  78      34.061  -2.335  21.131  1.00 11.60           C  
ATOM   2508  C   ALA B  78      32.962  -3.262  20.617  1.00 11.86           C  
ATOM   2509  O   ALA B  78      33.166  -4.011  19.663  1.00 11.91           O  
ATOM   2510  CB  ALA B  78      34.734  -2.941  22.355  1.00 12.67           C  
ATOM   2511  N   MET B  79      31.795  -3.206  21.254  1.00 11.17           N  
ATOM   2512  CA  MET B  79      30.663  -4.026  20.835  1.00 10.44           C  
ATOM   2513  C   MET B  79      30.135  -3.531  19.490  1.00 11.46           C  
ATOM   2514  O   MET B  79      29.796  -4.322  18.612  1.00 12.21           O  
ATOM   2515  CB  MET B  79      29.549  -3.962  21.880  1.00 10.55           C  
ATOM   2516  CG  MET B  79      29.933  -4.562  23.216  1.00 11.54           C  
ATOM   2517  SD  MET B  79      28.553  -4.445  24.373  1.00 11.55           S  
ATOM   2518  CE  MET B  79      29.326  -5.084  25.899  1.00 11.99           C  
ATOM   2519  N   ILE B  80      30.074  -2.214  19.335  1.00 12.05           N  
ATOM   2520  CA  ILE B  80      29.597  -1.618  18.093  1.00 10.74           C  
ATOM   2521  C   ILE B  80      30.458  -2.118  16.935  1.00 12.19           C  
ATOM   2522  O   ILE B  80      29.941  -2.489  15.885  1.00 13.17           O  
ATOM   2523  CB  ILE B  80      29.642  -0.071  18.178  1.00  9.90           C  
ATOM   2524  CG1 ILE B  80      28.655   0.405  19.250  1.00 10.36           C  
ATOM   2525  CG2 ILE B  80      29.284   0.549  16.836  1.00  8.95           C  
ATOM   2526  CD1 ILE B  80      28.691   1.899  19.523  1.00 11.74           C  
ATOM   2527  N   LYS B  81      31.770  -2.150  17.141  1.00 12.63           N  
ATOM   2528  CA  LYS B  81      32.688  -2.620  16.105  1.00 14.99           C  
ATOM   2529  C   LYS B  81      32.541  -4.122  15.866  1.00 14.53           C  
ATOM   2530  O   LYS B  81      32.599  -4.589  14.727  1.00 14.47           O  
ATOM   2531  CB  LYS B  81      34.126  -2.293  16.501  1.00 17.58           C  
ATOM   2532  CG  LYS B  81      34.375  -0.803  16.668  1.00 21.67           C  
ATOM   2533  CD  LYS B  81      35.789  -0.526  17.144  1.00 24.99           C  
ATOM   2534  CE  LYS B  81      36.818  -1.035  16.151  1.00 26.58           C  
ATOM   2535  NZ  LYS B  81      38.202  -0.771  16.624  1.00 30.62           N1+
ATOM   2536  N   ASP B  82      32.350  -4.876  16.944  1.00 13.11           N  
ATOM   2537  CA  ASP B  82      32.185  -6.322  16.842  1.00 12.87           C  
ATOM   2538  C   ASP B  82      30.948  -6.641  16.009  1.00 13.39           C  
ATOM   2539  O   ASP B  82      30.909  -7.641  15.289  1.00 13.29           O  
ATOM   2540  CB  ASP B  82      32.040  -6.941  18.234  1.00 12.70           C  
ATOM   2541  CG  ASP B  82      31.928  -8.450  18.185  1.00 13.36           C  
ATOM   2542  OD1 ASP B  82      32.860  -9.106  17.665  1.00 14.29           O  
ATOM   2543  OD2 ASP B  82      30.909  -8.983  18.663  1.00 11.78           O1-
ATOM   2544  N   LEU B  83      29.936  -5.784  16.115  1.00 13.57           N  
ATOM   2545  CA  LEU B  83      28.701  -5.958  15.364  1.00 14.27           C  
ATOM   2546  C   LEU B  83      28.916  -5.563  13.908  1.00 14.76           C  
ATOM   2547  O   LEU B  83      28.044  -5.772  13.067  1.00 16.85           O  
ATOM   2548  CB  LEU B  83      27.589  -5.103  15.974  1.00 14.93           C  
ATOM   2549  CG  LEU B  83      27.237  -5.481  17.412  1.00 18.51           C  
ATOM   2550  CD1 LEU B  83      26.333  -4.427  18.031  1.00 19.10           C  
ATOM   2551  CD2 LEU B  83      26.577  -6.851  17.417  1.00 19.86           C  
ATOM   2552  N   GLY B  84      30.082  -4.991  13.621  1.00 15.52           N  
ATOM   2553  CA  GLY B  84      30.396  -4.575  12.264  1.00 14.84           C  
ATOM   2554  C   GLY B  84      29.895  -3.181  11.924  1.00 15.71           C  
ATOM   2555  O   GLY B  84      29.727  -2.843  10.749  1.00 15.87           O  
ATOM   2556  N   LEU B  85      29.658  -2.371  12.952  1.00 13.90           N  
ATOM   2557  CA  LEU B  85      29.168  -1.006  12.773  1.00 11.89           C  
ATOM   2558  C   LEU B  85      30.310  -0.008  12.962  1.00 11.91           C  
ATOM   2559  O   LEU B  85      31.339  -0.339  13.548  1.00 13.04           O  
ATOM   2560  CB  LEU B  85      28.062  -0.713  13.792  1.00 10.53           C  
ATOM   2561  CG  LEU B  85      27.014  -1.820  13.968  1.00 12.16           C  
ATOM   2562  CD1 LEU B  85      26.046  -1.419  15.069  1.00 12.64           C  
ATOM   2563  CD2 LEU B  85      26.274  -2.073  12.669  1.00 12.96           C  
ATOM   2564  N   GLU B  86      30.121   1.216  12.479  1.00 12.25           N  
ATOM   2565  CA  GLU B  86      31.152   2.237  12.603  1.00 15.20           C  
ATOM   2566  C   GLU B  86      30.599   3.608  12.987  1.00 14.42           C  
ATOM   2567  O   GLU B  86      31.290   4.621  12.871  1.00 14.38           O  
ATOM   2568  CB  GLU B  86      31.943   2.340  11.293  1.00 18.83           C  
ATOM   2569  CG  GLU B  86      31.094   2.610  10.060  1.00 23.98           C  
ATOM   2570  CD  GLU B  86      31.892   2.548   8.761  1.00 27.57           C  
ATOM   2571  OE1 GLU B  86      32.418   1.464   8.433  1.00 30.35           O  
ATOM   2572  OE2 GLU B  86      31.993   3.582   8.069  1.00 29.11           O1-
ATOM   2573  N   TRP B  87      29.357   3.635  13.464  1.00 12.29           N  
ATOM   2574  CA  TRP B  87      28.724   4.888  13.859  1.00  9.62           C  
ATOM   2575  C   TRP B  87      27.987   4.786  15.191  1.00  8.96           C  
ATOM   2576  O   TRP B  87      27.509   3.715  15.573  1.00 10.46           O  
ATOM   2577  CB  TRP B  87      27.706   5.340  12.809  1.00 10.81           C  
ATOM   2578  CG  TRP B  87      28.281   5.938  11.567  1.00 11.68           C  
ATOM   2579  CD1 TRP B  87      28.565   5.292  10.396  1.00 12.98           C  
ATOM   2580  CD2 TRP B  87      28.632   7.310  11.367  1.00 11.26           C  
ATOM   2581  CE2 TRP B  87      29.121   7.428  10.045  1.00 12.35           C  
ATOM   2582  CE3 TRP B  87      28.580   8.454  12.177  1.00 13.37           C  
ATOM   2583  NE1 TRP B  87      29.069   6.182   9.476  1.00 12.04           N  
ATOM   2584  CZ2 TRP B  87      29.557   8.646   9.513  1.00 11.70           C  
ATOM   2585  CZ3 TRP B  87      29.015   9.670  11.647  1.00 14.91           C  
ATOM   2586  CH2 TRP B  87      29.497   9.753  10.326  1.00 12.17           C  
ATOM   2587  N   VAL B  88      27.900   5.916  15.881  1.00  7.66           N  
ATOM   2588  CA  VAL B  88      27.175   6.007  17.149  1.00  7.36           C  
ATOM   2589  C   VAL B  88      26.681   7.440  17.333  1.00  9.15           C  
ATOM   2590  O   VAL B  88      27.354   8.391  16.935  1.00 10.18           O  
ATOM   2591  CB  VAL B  88      28.058   5.613  18.366  1.00  6.92           C  
ATOM   2592  CG1 VAL B  88      29.141   6.660  18.622  1.00  8.32           C  
ATOM   2593  CG2 VAL B  88      27.179   5.463  19.607  1.00  7.18           C  
ATOM   2594  N   ILE B  89      25.491   7.589  17.908  1.00  8.59           N  
ATOM   2595  CA  ILE B  89      24.930   8.908  18.177  1.00  8.87           C  
ATOM   2596  C   ILE B  89      25.234   9.198  19.645  1.00 10.24           C  
ATOM   2597  O   ILE B  89      24.948   8.369  20.509  1.00  8.64           O  
ATOM   2598  CB  ILE B  89      23.387   8.934  17.983  1.00  9.58           C  
ATOM   2599  CG1 ILE B  89      23.036   8.659  16.516  1.00  8.78           C  
ATOM   2600  CG2 ILE B  89      22.828  10.287  18.413  1.00  8.58           C  
ATOM   2601  CD1 ILE B  89      21.549   8.593  16.246  1.00  9.86           C  
ATOM   2602  N   LEU B  90      25.836  10.352  19.925  1.00  9.31           N  
ATOM   2603  CA  LEU B  90      26.142  10.719  21.305  1.00  9.90           C  
ATOM   2604  C   LEU B  90      25.633  12.114  21.648  1.00  9.75           C  
ATOM   2605  O   LEU B  90      25.621  13.016  20.811  1.00 10.24           O  
ATOM   2606  CB  LEU B  90      27.653  10.646  21.573  1.00  9.15           C  
ATOM   2607  CG  LEU B  90      28.284   9.249  21.553  1.00  9.64           C  
ATOM   2608  CD1 LEU B  90      29.805   9.353  21.691  1.00  9.18           C  
ATOM   2609  CD2 LEU B  90      27.695   8.419  22.690  1.00  8.87           C  
ATOM   2610  N   GLY B  91      25.187  12.277  22.890  1.00  8.79           N  
ATOM   2611  CA  GLY B  91      24.697  13.567  23.332  1.00  9.14           C  
ATOM   2612  C   GLY B  91      23.307  13.930  22.854  1.00  8.75           C  
ATOM   2613  O   GLY B  91      22.919  15.094  22.913  1.00  8.80           O  
ATOM   2614  N   HIS B  92      22.544  12.944  22.396  1.00  9.14           N  
ATOM   2615  CA  HIS B  92      21.200  13.227  21.922  1.00  8.07           C  
ATOM   2616  C   HIS B  92      20.408  13.910  23.033  1.00  9.82           C  
ATOM   2617  O   HIS B  92      20.588  13.614  24.216  1.00 10.56           O  
ATOM   2618  CB  HIS B  92      20.498  11.942  21.489  1.00  8.49           C  
ATOM   2619  CG  HIS B  92      19.200  12.186  20.789  1.00  9.08           C  
ATOM   2620  CD2 HIS B  92      18.908  12.299  19.472  1.00  9.00           C  
ATOM   2621  ND1 HIS B  92      18.024  12.433  21.466  1.00  8.61           N  
ATOM   2622  CE1 HIS B  92      17.064  12.690  20.594  1.00  7.81           C  
ATOM   2623  NE2 HIS B  92      17.574  12.616  19.377  1.00 10.48           N  
ATOM   2624  N   SER B  93      19.543  14.836  22.640  1.00  9.64           N  
ATOM   2625  CA  SER B  93      18.729  15.588  23.594  1.00 10.55           C  
ATOM   2626  C   SER B  93      18.054  14.719  24.650  1.00 11.13           C  
ATOM   2627  O   SER B  93      18.016  15.078  25.830  1.00 11.06           O  
ATOM   2628  CB  SER B  93      17.671  16.396  22.843  1.00 10.99           C  
ATOM   2629  OG  SER B  93      16.871  17.144  23.740  1.00 12.14           O  
ATOM   2630  N   GLU B  94      17.525  13.573  24.242  1.00 10.44           N  
ATOM   2631  CA  GLU B  94      16.857  12.702  25.201  1.00 10.24           C  
ATOM   2632  C   GLU B  94      17.833  12.150  26.247  1.00 11.49           C  
ATOM   2633  O   GLU B  94      17.467  11.984  27.412  1.00 10.30           O  
ATOM   2634  CB  GLU B  94      16.121  11.585  24.452  1.00  7.91           C  
ATOM   2635  CG  GLU B  94      14.811  12.073  23.802  1.00  9.01           C  
ATOM   2636  CD  GLU B  94      14.608  11.578  22.378  1.00  8.13           C  
ATOM   2637  OE1 GLU B  94      15.066  10.463  22.057  1.00  9.01           O  
ATOM   2638  OE2 GLU B  94      13.965  12.303  21.582  1.00  8.64           O1-
ATOM   2639  N   ARG B  95      19.077  11.890  25.849  1.00 10.18           N  
ATOM   2640  CA  ARG B  95      20.066  11.391  26.803  1.00  9.94           C  
ATOM   2641  C   ARG B  95      20.449  12.502  27.783  1.00 11.59           C  
ATOM   2642  O   ARG B  95      20.580  12.267  28.984  1.00 11.45           O  
ATOM   2643  CB  ARG B  95      21.338  10.905  26.088  1.00  9.61           C  
ATOM   2644  CG  ARG B  95      21.158   9.739  25.120  1.00  9.91           C  
ATOM   2645  CD  ARG B  95      20.278   8.626  25.679  1.00 12.05           C  
ATOM   2646  NE  ARG B  95      20.707   8.104  26.975  1.00 10.62           N  
ATOM   2647  CZ  ARG B  95      20.036   7.161  27.635  1.00 11.80           C  
ATOM   2648  NH1 ARG B  95      18.929   6.658  27.107  1.00  8.42           N1+
ATOM   2649  NH2 ARG B  95      20.455   6.726  28.819  1.00 11.06           N  
ATOM   2650  N   ARG B  96      20.628  13.713  27.262  1.00 10.79           N  
ATOM   2651  CA  ARG B  96      21.012  14.853  28.090  1.00 12.38           C  
ATOM   2652  C   ARG B  96      19.911  15.345  29.027  1.00 12.76           C  
ATOM   2653  O   ARG B  96      20.168  15.616  30.195  1.00 15.01           O  
ATOM   2654  CB  ARG B  96      21.439  16.047  27.223  1.00 11.31           C  
ATOM   2655  CG  ARG B  96      22.669  15.852  26.358  1.00 10.43           C  
ATOM   2656  CD  ARG B  96      22.961  17.150  25.606  1.00  9.44           C  
ATOM   2657  NE  ARG B  96      24.033  17.039  24.617  1.00 10.22           N  
ATOM   2658  CZ  ARG B  96      25.298  17.387  24.830  1.00  9.39           C  
ATOM   2659  NH1 ARG B  96      25.671  17.870  26.010  1.00 12.00           N1+
ATOM   2660  NH2 ARG B  96      26.187  17.277  23.850  1.00 10.72           N  
ATOM   2661  N   HIS B  97      18.686  15.444  28.519  1.00 12.61           N  
ATOM   2662  CA  HIS B  97      17.593  15.991  29.312  1.00 13.89           C  
ATOM   2663  C   HIS B  97      16.610  15.037  29.981  1.00 14.62           C  
ATOM   2664  O   HIS B  97      16.000  15.390  30.991  1.00 19.23           O  
ATOM   2665  CB  HIS B  97      16.859  17.026  28.462  1.00 13.20           C  
ATOM   2666  CG  HIS B  97      17.774  18.057  27.877  1.00 13.88           C  
ATOM   2667  CD2 HIS B  97      18.554  18.991  28.472  1.00 12.65           C  
ATOM   2668  ND1 HIS B  97      18.031  18.149  26.525  1.00 14.67           N  
ATOM   2669  CE1 HIS B  97      18.931  19.092  26.314  1.00 10.77           C  
ATOM   2670  NE2 HIS B  97      19.265  19.618  27.478  1.00 15.63           N  
ATOM   2671  N   VAL B  98      16.445  13.838  29.439  1.00 13.51           N  
ATOM   2672  CA  VAL B  98      15.545  12.876  30.062  1.00 14.46           C  
ATOM   2673  C   VAL B  98      16.346  11.982  31.003  1.00 14.41           C  
ATOM   2674  O   VAL B  98      15.899  11.673  32.105  1.00 15.49           O  
ATOM   2675  CB  VAL B  98      14.827  11.990  29.016  1.00 12.46           C  
ATOM   2676  CG1 VAL B  98      14.017  10.902  29.723  1.00 14.47           C  
ATOM   2677  CG2 VAL B  98      13.905  12.847  28.153  1.00 15.78           C  
ATOM   2678  N   PHE B  99      17.543  11.586  30.576  1.00 14.28           N  
ATOM   2679  CA  PHE B  99      18.374  10.716  31.396  1.00 13.48           C  
ATOM   2680  C   PHE B  99      19.583  11.394  32.048  1.00 13.47           C  
ATOM   2681  O   PHE B  99      20.497  10.729  32.536  1.00 15.59           O  
ATOM   2682  CB  PHE B  99      18.791   9.490  30.575  1.00 12.29           C  
ATOM   2683  CG  PHE B  99      17.618   8.719  30.028  1.00 12.25           C  
ATOM   2684  CD1 PHE B  99      17.178   8.920  28.719  1.00 12.01           C  
ATOM   2685  CD2 PHE B  99      16.904   7.846  30.848  1.00 14.16           C  
ATOM   2686  CE1 PHE B  99      16.042   8.266  28.238  1.00 11.54           C  
ATOM   2687  CE2 PHE B  99      15.766   7.187  30.376  1.00 12.12           C  
ATOM   2688  CZ  PHE B  99      15.335   7.399  29.074  1.00 13.08           C  
ATOM   2689  N   GLY B 100      19.572  12.723  32.041  1.00 13.91           N  
ATOM   2690  CA  GLY B 100      20.618  13.509  32.679  1.00 14.19           C  
ATOM   2691  C   GLY B 100      22.099  13.313  32.395  1.00 14.99           C  
ATOM   2692  O   GLY B 100      22.919  13.479  33.301  1.00 15.58           O  
ATOM   2693  N   GLU B 101      22.465  12.974  31.165  1.00 12.75           N  
ATOM   2694  CA  GLU B 101      23.879  12.811  30.842  1.00 12.85           C  
ATOM   2695  C   GLU B 101      24.528  14.197  30.776  1.00 12.06           C  
ATOM   2696  O   GLU B 101      24.054  15.080  30.061  1.00 12.13           O  
ATOM   2697  CB  GLU B 101      24.040  12.064  29.513  1.00 12.67           C  
ATOM   2698  CG  GLU B 101      23.568  10.620  29.603  1.00 11.72           C  
ATOM   2699  CD  GLU B 101      23.942   9.787  28.402  1.00 10.07           C  
ATOM   2700  OE1 GLU B 101      24.837  10.204  27.631  1.00 11.09           O  
ATOM   2701  OE2 GLU B 101      23.347   8.701  28.236  1.00 10.33           O1-
ATOM   2702  N   SER B 102      25.604  14.386  31.537  1.00 13.26           N  
ATOM   2703  CA  SER B 102      26.302  15.671  31.592  1.00 12.07           C  
ATOM   2704  C   SER B 102      27.158  15.948  30.364  1.00 12.49           C  
ATOM   2705  O   SER B 102      27.479  15.035  29.610  1.00 12.82           O  
ATOM   2706  CB  SER B 102      27.204  15.732  32.825  1.00 12.88           C  
ATOM   2707  OG  SER B 102      28.319  14.866  32.678  1.00 13.73           O  
ATOM   2708  N   ASP B 103      27.535  17.213  30.177  1.00 13.61           N  
ATOM   2709  CA  ASP B 103      28.383  17.593  29.042  1.00 11.94           C  
ATOM   2710  C   ASP B 103      29.687  16.812  29.131  1.00 12.55           C  
ATOM   2711  O   ASP B 103      30.215  16.341  28.123  1.00 11.26           O  
ATOM   2712  CB  ASP B 103      28.733  19.088  29.078  1.00 12.72           C  
ATOM   2713  CG  ASP B 103      27.553  19.992  28.761  1.00 14.54           C  
ATOM   2714  OD1 ASP B 103      26.458  19.494  28.421  1.00 15.24           O  
ATOM   2715  OD2 ASP B 103      27.735  21.224  28.854  1.00 15.47           O1-
ATOM   2716  N   ALA B 104      30.206  16.703  30.350  1.00 13.01           N  
ATOM   2717  CA  ALA B 104      31.457  16.002  30.613  1.00 13.00           C  
ATOM   2718  C   ALA B 104      31.383  14.519  30.273  1.00 12.27           C  
ATOM   2719  O   ALA B 104      32.296  13.982  29.659  1.00 13.30           O  
ATOM   2720  CB  ALA B 104      31.854  16.179  32.073  1.00 13.38           C  
ATOM   2721  N   LEU B 105      30.306  13.853  30.683  1.00 11.22           N  
ATOM   2722  CA  LEU B 105      30.161  12.430  30.394  1.00 10.53           C  
ATOM   2723  C   LEU B 105      30.104  12.219  28.885  1.00 11.82           C  
ATOM   2724  O   LEU B 105      30.766  11.337  28.342  1.00 12.32           O  
ATOM   2725  CB  LEU B 105      28.890  11.874  31.041  1.00 11.72           C  
ATOM   2726  CG  LEU B 105      28.518  10.448  30.620  1.00 11.95           C  
ATOM   2727  CD1 LEU B 105      29.644   9.485  30.965  1.00 13.95           C  
ATOM   2728  CD2 LEU B 105      27.225  10.041  31.309  1.00 12.73           C  
ATOM   2729  N   ILE B 106      29.315  13.048  28.210  1.00 10.20           N  
ATOM   2730  CA  ILE B 106      29.180  12.949  26.766  1.00 11.98           C  
ATOM   2731  C   ILE B 106      30.527  13.167  26.070  1.00 10.02           C  
ATOM   2732  O   ILE B 106      30.838  12.486  25.096  1.00 11.17           O  
ATOM   2733  CB  ILE B 106      28.124  13.954  26.265  1.00 11.11           C  
ATOM   2734  CG1 ILE B 106      26.743  13.512  26.766  1.00 14.63           C  
ATOM   2735  CG2 ILE B 106      28.145  14.044  24.750  1.00 12.66           C  
ATOM   2736  CD1 ILE B 106      25.660  14.529  26.578  1.00 13.80           C  
ATOM   2737  N   ALA B 107      31.327  14.101  26.579  1.00 10.70           N  
ATOM   2738  CA  ALA B 107      32.641  14.372  25.995  1.00 12.23           C  
ATOM   2739  C   ALA B 107      33.567  13.171  26.187  1.00 11.93           C  
ATOM   2740  O   ALA B 107      34.337  12.817  25.291  1.00 12.05           O  
ATOM   2741  CB  ALA B 107      33.257  15.624  26.629  1.00 11.63           C  
ATOM   2742  N   GLU B 108      33.487  12.539  27.354  1.00 12.94           N  
ATOM   2743  CA  GLU B 108      34.313  11.371  27.643  1.00 13.34           C  
ATOM   2744  C   GLU B 108      33.905  10.217  26.732  1.00 12.73           C  
ATOM   2745  O   GLU B 108      34.753   9.472  26.243  1.00 12.81           O  
ATOM   2746  CB  GLU B 108      34.161  10.963  29.109  1.00 14.61           C  
ATOM   2747  CG  GLU B 108      34.507  12.071  30.079  1.00 19.37           C  
ATOM   2748  CD  GLU B 108      34.199  11.705  31.513  1.00 22.47           C  
ATOM   2749  OE1 GLU B 108      33.216  10.969  31.737  1.00 24.62           O  
ATOM   2750  OE2 GLU B 108      34.929  12.169  32.415  1.00 25.96           O1-
ATOM   2751  N   LYS B 109      32.601  10.067  26.512  1.00 12.68           N  
ATOM   2752  CA  LYS B 109      32.093   9.017  25.639  1.00 10.91           C  
ATOM   2753  C   LYS B 109      32.612   9.265  24.232  1.00 10.61           C  
ATOM   2754  O   LYS B 109      33.038   8.342  23.543  1.00 11.42           O  
ATOM   2755  CB  LYS B 109      30.563   9.030  25.598  1.00 11.12           C  
ATOM   2756  CG  LYS B 109      29.865   8.540  26.863  1.00  9.22           C  
ATOM   2757  CD  LYS B 109      28.357   8.648  26.674  1.00  9.66           C  
ATOM   2758  CE  LYS B 109      27.587   8.013  27.823  1.00  9.22           C  
ATOM   2759  NZ  LYS B 109      26.185   7.760  27.397  1.00 10.05           N1+
ATOM   2760  N   THR B 110      32.568  10.525  23.810  1.00 10.74           N  
ATOM   2761  CA  THR B 110      33.021  10.890  22.474  1.00 11.71           C  
ATOM   2762  C   THR B 110      34.511  10.597  22.274  1.00 11.56           C  
ATOM   2763  O   THR B 110      34.905  10.027  21.252  1.00 11.74           O  
ATOM   2764  CB  THR B 110      32.720  12.377  22.192  1.00 11.30           C  
ATOM   2765  CG2 THR B 110      33.167  12.760  20.792  1.00 10.33           C  
ATOM   2766  OG1 THR B 110      31.307  12.598  22.303  1.00 11.77           O  
ATOM   2767  N   VAL B 111      35.335  10.987  23.243  1.00 13.13           N  
ATOM   2768  CA  VAL B 111      36.772  10.740  23.171  1.00 13.53           C  
ATOM   2769  C   VAL B 111      37.026   9.244  22.994  1.00 12.83           C  
ATOM   2770  O   VAL B 111      37.759   8.819  22.096  1.00 13.15           O  
ATOM   2771  CB  VAL B 111      37.484  11.206  24.467  1.00 15.03           C  
ATOM   2772  CG1 VAL B 111      38.931  10.732  24.471  1.00 16.29           C  
ATOM   2773  CG2 VAL B 111      37.425  12.718  24.579  1.00 16.68           C  
ATOM   2774  N   HIS B 112      36.406   8.446  23.855  1.00 12.68           N  
ATOM   2775  CA  HIS B 112      36.565   6.998  23.813  1.00 12.99           C  
ATOM   2776  C   HIS B 112      36.087   6.378  22.505  1.00 13.53           C  
ATOM   2777  O   HIS B 112      36.749   5.500  21.946  1.00 12.59           O  
ATOM   2778  CB  HIS B 112      35.809   6.351  24.975  1.00 13.84           C  
ATOM   2779  CG  HIS B 112      35.878   4.854  24.978  1.00 14.78           C  
ATOM   2780  CD2 HIS B 112      34.914   3.916  24.823  1.00 14.47           C  
ATOM   2781  ND1 HIS B 112      37.061   4.164  25.144  1.00 14.79           N  
ATOM   2782  CE1 HIS B 112      36.821   2.865  25.090  1.00 14.52           C  
ATOM   2783  NE2 HIS B 112      35.527   2.688  24.895  1.00 15.75           N  
ATOM   2784  N   ALA B 113      34.932   6.828  22.024  1.00 12.76           N  
ATOM   2785  CA  ALA B 113      34.380   6.293  20.789  1.00 11.69           C  
ATOM   2786  C   ALA B 113      35.302   6.593  19.616  1.00 11.70           C  
ATOM   2787  O   ALA B 113      35.543   5.729  18.778  1.00 11.72           O  
ATOM   2788  CB  ALA B 113      32.990   6.872  20.536  1.00 11.91           C  
ATOM   2789  N   LEU B 114      35.827   7.813  19.567  1.00 11.00           N  
ATOM   2790  CA  LEU B 114      36.722   8.195  18.481  1.00 12.46           C  
ATOM   2791  C   LEU B 114      38.039   7.420  18.567  1.00 12.30           C  
ATOM   2792  O   LEU B 114      38.607   7.033  17.540  1.00 13.63           O  
ATOM   2793  CB  LEU B 114      36.969   9.708  18.515  1.00 11.44           C  
ATOM   2794  CG  LEU B 114      35.710  10.557  18.271  1.00 11.57           C  
ATOM   2795  CD1 LEU B 114      36.002  12.025  18.543  1.00 13.48           C  
ATOM   2796  CD2 LEU B 114      35.224  10.355  16.837  1.00 12.13           C  
ATOM   2797  N   GLU B 115      38.522   7.191  19.786  1.00 12.50           N  
ATOM   2798  CA  GLU B 115      39.757   6.436  19.980  1.00 14.02           C  
ATOM   2799  C   GLU B 115      39.569   5.004  19.482  1.00 15.72           C  
ATOM   2800  O   GLU B 115      40.503   4.390  18.965  1.00 15.03           O  
ATOM   2801  CB  GLU B 115      40.157   6.409  21.461  1.00 15.83           C  
ATOM   2802  CG  GLU B 115      40.733   7.713  21.997  1.00 16.43           C  
ATOM   2803  CD  GLU B 115      41.009   7.641  23.486  1.00 20.12           C  
ATOM   2804  OE1 GLU B 115      40.129   7.145  24.221  1.00 19.68           O  
ATOM   2805  OE2 GLU B 115      42.091   8.086  23.927  1.00 20.14           O1-
ATOM   2806  N   ALA B 116      38.351   4.485  19.636  1.00 15.63           N  
ATOM   2807  CA  ALA B 116      38.007   3.130  19.214  1.00 15.44           C  
ATOM   2808  C   ALA B 116      37.914   3.025  17.699  1.00 17.01           C  
ATOM   2809  O   ALA B 116      37.796   1.933  17.147  1.00 17.41           O  
ATOM   2810  CB  ALA B 116      36.681   2.706  19.844  1.00 17.17           C  
ATOM   2811  N   GLY B 117      37.940   4.167  17.026  1.00 16.99           N  
ATOM   2812  CA  GLY B 117      37.877   4.146  15.579  1.00 16.93           C  
ATOM   2813  C   GLY B 117      36.495   4.206  14.960  1.00 18.26           C  
ATOM   2814  O   GLY B 117      36.334   3.893  13.781  1.00 21.33           O  
ATOM   2815  N   ILE B 118      35.485   4.586  15.731  1.00 15.93           N  
ATOM   2816  CA  ILE B 118      34.154   4.694  15.158  1.00 16.07           C  
ATOM   2817  C   ILE B 118      33.804   6.173  15.025  1.00 15.79           C  
ATOM   2818  O   ILE B 118      34.390   7.024  15.700  1.00 16.81           O  
ATOM   2819  CB  ILE B 118      33.081   3.982  16.010  1.00 18.06           C  
ATOM   2820  CG1 ILE B 118      32.861   4.724  17.322  1.00 17.89           C  
ATOM   2821  CG2 ILE B 118      33.501   2.535  16.276  1.00 19.53           C  
ATOM   2822  CD1 ILE B 118      31.673   4.203  18.105  1.00 19.32           C  
ATOM   2823  N   LYS B 119      32.853   6.468  14.145  1.00 14.49           N  
ATOM   2824  CA  LYS B 119      32.430   7.838  13.895  1.00 13.25           C  
ATOM   2825  C   LYS B 119      31.300   8.244  14.828  1.00 12.71           C  
ATOM   2826  O   LYS B 119      30.505   7.405  15.265  1.00 11.34           O  
ATOM   2827  CB  LYS B 119      32.032   7.978  12.428  1.00 14.95           C  
ATOM   2828  CG  LYS B 119      33.200   7.669  11.497  1.00 17.41           C  
ATOM   2829  CD  LYS B 119      32.781   7.561  10.048  1.00 19.38           C  
ATOM   2830  CE  LYS B 119      33.967   7.159   9.179  1.00 21.91           C  
ATOM   2831  NZ  LYS B 119      33.592   7.030   7.745  1.00 24.69           N1+
ATOM   2832  N   VAL B 120      31.236   9.538  15.127  1.00 11.68           N  
ATOM   2833  CA  VAL B 120      30.248  10.056  16.060  1.00  9.70           C  
ATOM   2834  C   VAL B 120      29.329  11.162  15.556  1.00 10.21           C  
ATOM   2835  O   VAL B 120      29.783  12.139  14.963  1.00  9.87           O  
ATOM   2836  CB  VAL B 120      30.957  10.599  17.330  1.00  9.37           C  
ATOM   2837  CG1 VAL B 120      29.942  11.178  18.303  1.00  7.55           C  
ATOM   2838  CG2 VAL B 120      31.749   9.493  17.987  1.00  7.05           C  
ATOM   2839  N   VAL B 121      28.027  10.992  15.783  1.00  9.09           N  
ATOM   2840  CA  VAL B 121      27.064  12.027  15.442  1.00  9.40           C  
ATOM   2841  C   VAL B 121      26.896  12.698  16.798  1.00 10.39           C  
ATOM   2842  O   VAL B 121      26.206  12.182  17.680  1.00  9.32           O  
ATOM   2843  CB  VAL B 121      25.713  11.450  14.958  1.00  8.50           C  
ATOM   2844  CG1 VAL B 121      24.656  12.573  14.885  1.00  8.37           C  
ATOM   2845  CG2 VAL B 121      25.893  10.824  13.574  1.00 10.04           C  
ATOM   2846  N   PHE B 122      27.579  13.827  16.964  1.00 10.03           N  
ATOM   2847  CA  PHE B 122      27.577  14.585  18.210  1.00  9.38           C  
ATOM   2848  C   PHE B 122      26.426  15.574  18.222  1.00  9.78           C  
ATOM   2849  O   PHE B 122      26.425  16.537  17.456  1.00  8.42           O  
ATOM   2850  CB  PHE B 122      28.902  15.334  18.342  1.00 10.06           C  
ATOM   2851  CG  PHE B 122      29.135  15.920  19.696  1.00 10.48           C  
ATOM   2852  CD1 PHE B 122      29.624  15.131  20.733  1.00  9.42           C  
ATOM   2853  CD2 PHE B 122      28.879  17.267  19.937  1.00  9.49           C  
ATOM   2854  CE1 PHE B 122      29.859  15.674  21.986  1.00  9.32           C  
ATOM   2855  CE2 PHE B 122      29.113  17.820  21.191  1.00 11.59           C  
ATOM   2856  CZ  PHE B 122      29.604  17.021  22.217  1.00 10.72           C  
ATOM   2857  N   CYS B 123      25.466  15.344  19.115  1.00  9.48           N  
ATOM   2858  CA  CYS B 123      24.273  16.178  19.211  1.00  8.88           C  
ATOM   2859  C   CYS B 123      24.349  17.317  20.220  1.00  8.93           C  
ATOM   2860  O   CYS B 123      24.834  17.146  21.341  1.00  9.58           O  
ATOM   2861  CB  CYS B 123      23.059  15.305  19.552  1.00  9.57           C  
ATOM   2862  SG  CYS B 123      22.786  13.914  18.429  1.00  9.39           S  
ATOM   2863  N   ILE B 124      23.853  18.478  19.802  1.00  7.64           N  
ATOM   2864  CA  ILE B 124      23.812  19.669  20.642  1.00  8.76           C  
ATOM   2865  C   ILE B 124      22.501  20.396  20.356  1.00  9.60           C  
ATOM   2866  O   ILE B 124      21.855  20.149  19.338  1.00  8.53           O  
ATOM   2867  CB  ILE B 124      24.990  20.633  20.336  1.00  8.22           C  
ATOM   2868  CG1 ILE B 124      24.883  21.164  18.906  1.00  8.99           C  
ATOM   2869  CG2 ILE B 124      26.323  19.917  20.541  1.00  8.63           C  
ATOM   2870  CD1 ILE B 124      26.021  22.119  18.523  1.00  8.64           C  
ATOM   2871  N   GLY B 125      22.106  21.295  21.251  1.00  9.01           N  
ATOM   2872  CA  GLY B 125      20.870  22.029  21.038  1.00  7.26           C  
ATOM   2873  C   GLY B 125      20.399  22.738  22.290  1.00  8.93           C  
ATOM   2874  O   GLY B 125      20.588  22.234  23.398  1.00 11.33           O  
ATOM   2875  N   GLU B 126      19.788  23.905  22.112  1.00  9.41           N  
ATOM   2876  CA  GLU B 126      19.282  24.687  23.233  1.00  9.33           C  
ATOM   2877  C   GLU B 126      17.787  24.462  23.420  1.00 10.41           C  
ATOM   2878  O   GLU B 126      17.085  24.089  22.479  1.00  9.47           O  
ATOM   2879  CB  GLU B 126      19.539  26.183  22.999  1.00 10.44           C  
ATOM   2880  CG  GLU B 126      18.479  26.908  22.164  1.00 10.09           C  
ATOM   2881  CD  GLU B 126      18.480  26.532  20.692  1.00 10.59           C  
ATOM   2882  OE1 GLU B 126      17.542  26.949  19.982  1.00 10.64           O  
ATOM   2883  OE2 GLU B 126      19.411  25.836  20.240  1.00 10.28           O1-
ATOM   2884  N   LYS B 127      17.313  24.687  24.645  1.00 10.43           N  
ATOM   2885  CA  LYS B 127      15.896  24.551  24.976  1.00 12.98           C  
ATOM   2886  C   LYS B 127      15.201  25.852  24.593  1.00 13.33           C  
ATOM   2887  O   LYS B 127      15.855  26.877  24.407  1.00 14.23           O  
ATOM   2888  CB  LYS B 127      15.715  24.326  26.480  1.00 11.42           C  
ATOM   2889  CG  LYS B 127      16.393  23.085  27.028  1.00 14.84           C  
ATOM   2890  CD  LYS B 127      16.300  23.060  28.555  1.00 17.90           C  
ATOM   2891  CE  LYS B 127      17.162  21.959  29.146  1.00 20.20           C  
ATOM   2892  NZ  LYS B 127      17.198  22.003  30.640  1.00 21.92           N1+
ATOM   2893  N   LEU B 128      13.876  25.814  24.495  1.00 14.22           N  
ATOM   2894  CA  LEU B 128      13.108  26.999  24.135  1.00 16.35           C  
ATOM   2895  C   LEU B 128      13.425  28.182  25.049  1.00 17.77           C  
ATOM   2896  O   LEU B 128      13.675  29.291  24.574  1.00 17.16           O  
ATOM   2897  CB  LEU B 128      11.608  26.697  24.202  1.00 17.91           C  
ATOM   2898  CG  LEU B 128      10.686  27.849  23.798  1.00 19.75           C  
ATOM   2899  CD1 LEU B 128      10.922  28.213  22.337  1.00 21.05           C  
ATOM   2900  CD2 LEU B 128       9.237  27.439  24.013  1.00 22.02           C  
ATOM   2901  N   GLU B 129      13.409  27.941  26.358  1.00 17.12           N  
ATOM   2902  CA  GLU B 129      13.692  28.995  27.325  1.00 19.96           C  
ATOM   2903  C   GLU B 129      15.088  29.590  27.157  1.00 18.57           C  
ATOM   2904  O   GLU B 129      15.289  30.785  27.390  1.00 16.91           O  
ATOM   2905  CB  GLU B 129      13.525  28.469  28.753  1.00 23.88           C  
ATOM   2906  CG  GLU B 129      13.860  29.493  29.828  1.00 32.80           C  
ATOM   2907  CD  GLU B 129      13.030  30.765  29.719  1.00 37.92           C  
ATOM   2908  OE1 GLU B 129      13.307  31.720  30.479  1.00 40.53           O  
ATOM   2909  OE2 GLU B 129      12.102  30.811  28.880  1.00 40.58           O1-
ATOM   2910  N   GLU B 130      16.048  28.763  26.753  1.00 16.73           N  
ATOM   2911  CA  GLU B 130      17.414  29.234  26.558  1.00 17.21           C  
ATOM   2912  C   GLU B 130      17.508  30.103  25.306  1.00 17.09           C  
ATOM   2913  O   GLU B 130      18.268  31.070  25.268  1.00 17.45           O  
ATOM   2914  CB  GLU B 130      18.375  28.042  26.470  1.00 15.90           C  
ATOM   2915  CG  GLU B 130      18.317  27.159  27.713  1.00 16.92           C  
ATOM   2916  CD  GLU B 130      19.212  25.937  27.636  1.00 15.91           C  
ATOM   2917  OE1 GLU B 130      19.223  25.265  26.584  1.00 15.55           O  
ATOM   2918  OE2 GLU B 130      19.892  25.637  28.638  1.00 16.63           O1-
ATOM   2919  N   ARG B 131      16.731  29.764  24.283  1.00 16.89           N  
ATOM   2920  CA  ARG B 131      16.734  30.554  23.058  1.00 16.59           C  
ATOM   2921  C   ARG B 131      16.040  31.889  23.314  1.00 16.83           C  
ATOM   2922  O   ARG B 131      16.508  32.938  22.874  1.00 16.36           O  
ATOM   2923  CB  ARG B 131      16.018  29.809  21.928  1.00 16.32           C  
ATOM   2924  CG  ARG B 131      15.704  30.685  20.715  1.00 16.40           C  
ATOM   2925  CD  ARG B 131      15.255  29.851  19.528  1.00 15.41           C  
ATOM   2926  NE  ARG B 131      16.369  29.157  18.892  1.00 13.20           N  
ATOM   2927  CZ  ARG B 131      17.039  29.621  17.842  1.00 10.59           C  
ATOM   2928  NH1 ARG B 131      16.711  30.785  17.301  1.00 15.65           N1+
ATOM   2929  NH2 ARG B 131      18.037  28.916  17.328  1.00 11.02           N  
ATOM   2930  N   GLU B 132      14.925  31.853  24.036  1.00 16.83           N  
ATOM   2931  CA  GLU B 132      14.192  33.080  24.323  1.00 19.50           C  
ATOM   2932  C   GLU B 132      15.026  34.025  25.185  1.00 18.68           C  
ATOM   2933  O   GLU B 132      14.902  35.245  25.076  1.00 19.90           O  
ATOM   2934  CB  GLU B 132      12.862  32.759  25.014  1.00 20.00           C  
ATOM   2935  CG  GLU B 132      11.982  31.811  24.209  1.00 23.94           C  
ATOM   2936  CD  GLU B 132      10.582  31.668  24.771  1.00 25.27           C  
ATOM   2937  OE1 GLU B 132      10.436  31.579  26.008  1.00 27.42           O  
ATOM   2938  OE2 GLU B 132       9.626  31.629  23.968  1.00 27.51           O1-
ATOM   2939  N   ALA B 133      15.881  33.456  26.029  1.00 18.05           N  
ATOM   2940  CA  ALA B 133      16.736  34.249  26.910  1.00 18.06           C  
ATOM   2941  C   ALA B 133      17.997  34.746  26.196  1.00 18.36           C  
ATOM   2942  O   ALA B 133      18.849  35.396  26.806  1.00 19.07           O  
ATOM   2943  CB  ALA B 133      17.116  33.432  28.137  1.00 17.23           C  
ATOM   2944  N   GLY B 134      18.113  34.429  24.910  1.00 17.35           N  
ATOM   2945  CA  GLY B 134      19.259  34.867  24.132  1.00 16.94           C  
ATOM   2946  C   GLY B 134      20.533  34.067  24.313  1.00 17.01           C  
ATOM   2947  O   GLY B 134      21.628  34.582  24.086  1.00 17.91           O  
ATOM   2948  N   HIS B 135      20.405  32.803  24.703  1.00 14.77           N  
ATOM   2949  CA  HIS B 135      21.578  31.966  24.912  1.00 14.15           C  
ATOM   2950  C   HIS B 135      21.727  30.800  23.946  1.00 13.31           C  
ATOM   2951  O   HIS B 135      22.375  29.806  24.270  1.00 12.22           O  
ATOM   2952  CB  HIS B 135      21.592  31.443  26.349  1.00 15.15           C  
ATOM   2953  CG  HIS B 135      21.824  32.509  27.371  1.00 20.25           C  
ATOM   2954  CD2 HIS B 135      21.086  32.900  28.437  1.00 23.45           C  
ATOM   2955  ND1 HIS B 135      22.944  33.313  27.364  1.00 22.54           N  
ATOM   2956  CE1 HIS B 135      22.886  34.153  28.382  1.00 22.99           C  
ATOM   2957  NE2 HIS B 135      21.769  33.924  29.049  1.00 24.71           N  
ATOM   2958  N   THR B 136      21.146  30.917  22.756  1.00 12.28           N  
ATOM   2959  CA  THR B 136      21.266  29.846  21.775  1.00 12.43           C  
ATOM   2960  C   THR B 136      22.746  29.607  21.496  1.00 13.05           C  
ATOM   2961  O   THR B 136      23.230  28.478  21.547  1.00 11.96           O  
ATOM   2962  CB  THR B 136      20.553  30.211  20.459  1.00 12.36           C  
ATOM   2963  CG2 THR B 136      20.813  29.152  19.389  1.00 12.81           C  
ATOM   2964  OG1 THR B 136      19.145  30.305  20.700  1.00 13.46           O  
ATOM   2965  N   LYS B 137      23.466  30.690  21.235  1.00 14.72           N  
ATOM   2966  CA  LYS B 137      24.889  30.610  20.940  1.00 16.72           C  
ATOM   2967  C   LYS B 137      25.681  30.038  22.119  1.00 17.03           C  
ATOM   2968  O   LYS B 137      26.483  29.116  21.950  1.00 15.54           O  
ATOM   2969  CB  LYS B 137      25.406  32.006  20.581  1.00 20.34           C  
ATOM   2970  CG  LYS B 137      26.553  32.023  19.593  1.00 24.40           C  
ATOM   2971  CD  LYS B 137      26.841  33.451  19.145  1.00 28.18           C  
ATOM   2972  CE  LYS B 137      27.929  33.498  18.086  1.00 31.08           C  
ATOM   2973  NZ  LYS B 137      28.227  34.897  17.669  1.00 32.68           N1+
ATOM   2974  N   ASP B 138      25.441  30.579  23.312  1.00 15.54           N  
ATOM   2975  CA  ASP B 138      26.139  30.142  24.523  1.00 17.60           C  
ATOM   2976  C   ASP B 138      25.986  28.656  24.829  1.00 15.81           C  
ATOM   2977  O   ASP B 138      26.971  27.969  25.103  1.00 13.61           O  
ATOM   2978  CB  ASP B 138      25.652  30.930  25.745  1.00 19.74           C  
ATOM   2979  CG  ASP B 138      25.742  32.428  25.554  1.00 23.27           C  
ATOM   2980  OD1 ASP B 138      24.839  33.000  24.911  1.00 25.67           O  
ATOM   2981  OD2 ASP B 138      26.718  33.035  26.047  1.00 26.19           O1-
ATOM   2982  N   VAL B 139      24.745  28.176  24.802  1.00 14.42           N  
ATOM   2983  CA  VAL B 139      24.450  26.777  25.092  1.00 13.75           C  
ATOM   2984  C   VAL B 139      25.120  25.825  24.112  1.00 13.35           C  
ATOM   2985  O   VAL B 139      25.813  24.894  24.520  1.00 13.31           O  
ATOM   2986  CB  VAL B 139      22.925  26.511  25.079  1.00 13.65           C  
ATOM   2987  CG1 VAL B 139      22.651  25.020  25.212  1.00 14.05           C  
ATOM   2988  CG2 VAL B 139      22.263  27.269  26.220  1.00 15.26           C  
ATOM   2989  N   ASN B 140      24.911  26.050  22.820  1.00 11.92           N  
ATOM   2990  CA  ASN B 140      25.510  25.182  21.819  1.00 13.05           C  
ATOM   2991  C   ASN B 140      27.037  25.233  21.871  1.00 13.01           C  
ATOM   2992  O   ASN B 140      27.696  24.208  21.719  1.00 12.02           O  
ATOM   2993  CB  ASN B 140      24.984  25.542  20.425  1.00 11.09           C  
ATOM   2994  CG  ASN B 140      23.546  25.099  20.222  1.00 14.34           C  
ATOM   2995  ND2 ASN B 140      22.621  26.058  20.224  1.00 13.89           N  
ATOM   2996  OD1 ASN B 140      23.268  23.905  20.081  1.00 11.70           O  
ATOM   2997  N   PHE B 141      27.603  26.412  22.110  1.00 12.13           N  
ATOM   2998  CA  PHE B 141      29.055  26.523  22.200  1.00 12.70           C  
ATOM   2999  C   PHE B 141      29.579  25.770  23.424  1.00 12.30           C  
ATOM   3000  O   PHE B 141      30.610  25.106  23.358  1.00 12.53           O  
ATOM   3001  CB  PHE B 141      29.488  27.993  22.272  1.00 13.73           C  
ATOM   3002  CG  PHE B 141      29.419  28.720  20.953  1.00 16.35           C  
ATOM   3003  CD1 PHE B 141      29.849  30.037  20.856  1.00 18.03           C  
ATOM   3004  CD2 PHE B 141      28.924  28.094  19.810  1.00 16.42           C  
ATOM   3005  CE1 PHE B 141      29.790  30.724  19.642  1.00 20.54           C  
ATOM   3006  CE2 PHE B 141      28.859  28.769  18.592  1.00 17.10           C  
ATOM   3007  CZ  PHE B 141      29.294  30.086  18.507  1.00 18.72           C  
ATOM   3008  N   ARG B 142      28.865  25.864  24.541  1.00 11.03           N  
ATOM   3009  CA  ARG B 142      29.296  25.177  25.750  1.00 12.91           C  
ATOM   3010  C   ARG B 142      29.358  23.667  25.534  1.00 12.20           C  
ATOM   3011  O   ARG B 142      30.324  23.015  25.925  1.00 11.08           O  
ATOM   3012  CB  ARG B 142      28.352  25.495  26.912  1.00 13.93           C  
ATOM   3013  CG  ARG B 142      28.583  24.632  28.142  1.00 17.61           C  
ATOM   3014  CD  ARG B 142      27.787  25.129  29.338  1.00 18.77           C  
ATOM   3015  NE  ARG B 142      26.365  25.316  29.055  1.00 24.47           N  
ATOM   3016  CZ  ARG B 142      25.503  24.336  28.800  1.00 25.43           C  
ATOM   3017  NH1 ARG B 142      25.903  23.072  28.785  1.00 24.70           N1+
ATOM   3018  NH2 ARG B 142      24.229  24.623  28.567  1.00 27.95           N  
ATOM   3019  N   GLN B 143      28.329  23.115  24.898  1.00 12.30           N  
ATOM   3020  CA  GLN B 143      28.287  21.678  24.657  1.00 10.62           C  
ATOM   3021  C   GLN B 143      29.431  21.235  23.750  1.00 11.13           C  
ATOM   3022  O   GLN B 143      29.955  20.129  23.897  1.00 10.59           O  
ATOM   3023  CB  GLN B 143      26.929  21.298  24.067  1.00 11.67           C  
ATOM   3024  CG  GLN B 143      25.774  21.691  24.995  1.00 11.22           C  
ATOM   3025  CD  GLN B 143      24.407  21.323  24.453  1.00 12.33           C  
ATOM   3026  NE2 GLN B 143      23.537  20.821  25.326  1.00 11.36           N  
ATOM   3027  OE1 GLN B 143      24.127  21.508  23.272  1.00 12.80           O  
ATOM   3028  N   LEU B 144      29.819  22.098  22.816  1.00 10.46           N  
ATOM   3029  CA  LEU B 144      30.923  21.792  21.910  1.00 10.20           C  
ATOM   3030  C   LEU B 144      32.267  22.001  22.600  1.00 11.43           C  
ATOM   3031  O   LEU B 144      33.215  21.255  22.363  1.00 14.15           O  
ATOM   3032  CB  LEU B 144      30.859  22.678  20.662  1.00 11.20           C  
ATOM   3033  CG  LEU B 144      29.758  22.384  19.642  1.00 13.36           C  
ATOM   3034  CD1 LEU B 144      29.757  23.476  18.580  1.00 11.78           C  
ATOM   3035  CD2 LEU B 144      29.978  21.011  19.012  1.00 14.18           C  
ATOM   3036  N   GLN B 145      32.345  23.017  23.455  1.00 12.31           N  
ATOM   3037  CA  GLN B 145      33.581  23.321  24.168  1.00 12.95           C  
ATOM   3038  C   GLN B 145      33.999  22.130  25.017  1.00 12.63           C  
ATOM   3039  O   GLN B 145      35.187  21.915  25.257  1.00 12.44           O  
ATOM   3040  CB  GLN B 145      33.390  24.545  25.070  1.00 12.91           C  
ATOM   3041  CG  GLN B 145      34.681  25.069  25.689  1.00 12.48           C  
ATOM   3042  CD  GLN B 145      35.651  25.584  24.645  1.00 15.95           C  
ATOM   3043  NE2 GLN B 145      36.882  25.078  24.672  1.00 14.18           N  
ATOM   3044  OE1 GLN B 145      35.298  26.428  23.824  1.00 16.08           O  
ATOM   3045  N   ALA B 146      33.015  21.357  25.471  1.00 12.82           N  
ATOM   3046  CA  ALA B 146      33.291  20.188  26.298  1.00 13.50           C  
ATOM   3047  C   ALA B 146      34.211  19.191  25.600  1.00 14.06           C  
ATOM   3048  O   ALA B 146      35.110  18.638  26.235  1.00 13.67           O  
ATOM   3049  CB  ALA B 146      31.987  19.509  26.706  1.00 14.39           C  
ATOM   3050  N   ILE B 147      33.997  18.943  24.306  1.00 14.12           N  
ATOM   3051  CA  ILE B 147      34.872  18.010  23.602  1.00 14.07           C  
ATOM   3052  C   ILE B 147      36.141  18.711  23.116  1.00 15.01           C  
ATOM   3053  O   ILE B 147      37.182  18.074  22.953  1.00 12.85           O  
ATOM   3054  CB  ILE B 147      34.160  17.291  22.418  1.00 15.33           C  
ATOM   3055  CG1 ILE B 147      33.456  18.296  21.504  1.00 14.44           C  
ATOM   3056  CG2 ILE B 147      33.181  16.258  22.968  1.00 14.14           C  
ATOM   3057  CD1 ILE B 147      32.823  17.649  20.284  1.00 16.33           C  
ATOM   3058  N   VAL B 148      36.060  20.018  22.886  1.00 14.54           N  
ATOM   3059  CA  VAL B 148      37.250  20.761  22.487  1.00 15.60           C  
ATOM   3060  C   VAL B 148      38.220  20.681  23.668  1.00 15.51           C  
ATOM   3061  O   VAL B 148      39.421  20.501  23.487  1.00 15.60           O  
ATOM   3062  CB  VAL B 148      36.935  22.247  22.185  1.00 15.51           C  
ATOM   3063  CG1 VAL B 148      38.231  23.055  22.133  1.00 15.22           C  
ATOM   3064  CG2 VAL B 148      36.200  22.366  20.849  1.00 13.74           C  
ATOM   3065  N   ASP B 149      37.687  20.799  24.882  1.00 15.26           N  
ATOM   3066  CA  ASP B 149      38.516  20.734  26.083  1.00 17.31           C  
ATOM   3067  C   ASP B 149      39.190  19.376  26.232  1.00 19.15           C  
ATOM   3068  O   ASP B 149      40.264  19.272  26.834  1.00 19.48           O  
ATOM   3069  CB  ASP B 149      37.685  21.033  27.335  1.00 16.07           C  
ATOM   3070  CG  ASP B 149      37.356  22.512  27.481  1.00 16.37           C  
ATOM   3071  OD1 ASP B 149      37.965  23.336  26.768  1.00 16.20           O  
ATOM   3072  OD2 ASP B 149      36.497  22.853  28.322  1.00 18.13           O1-
ATOM   3073  N   LYS B 150      38.557  18.337  25.695  1.00 17.69           N  
ATOM   3074  CA  LYS B 150      39.115  16.991  25.760  1.00 20.80           C  
ATOM   3075  C   LYS B 150      40.145  16.787  24.652  1.00 21.99           C  
ATOM   3076  O   LYS B 150      40.817  15.759  24.600  1.00 24.90           O  
ATOM   3077  CB  LYS B 150      38.008  15.944  25.626  1.00 23.17           C  
ATOM   3078  CG  LYS B 150      37.044  15.907  26.799  1.00 26.09           C  
ATOM   3079  CD  LYS B 150      37.737  15.457  28.072  1.00 29.84           C  
ATOM   3080  CE  LYS B 150      36.743  15.322  29.214  1.00 31.55           C  
ATOM   3081  NZ  LYS B 150      37.393  14.817  30.456  1.00 32.20           N1+
ATOM   3082  N   GLY B 151      40.256  17.771  23.766  1.00 22.69           N  
ATOM   3083  CA  GLY B 151      41.214  17.690  22.678  1.00 21.59           C  
ATOM   3084  C   GLY B 151      40.912  16.635  21.629  1.00 21.73           C  
ATOM   3085  O   GLY B 151      41.809  15.925  21.179  1.00 21.98           O  
ATOM   3086  N   VAL B 152      39.648  16.522  21.235  1.00 21.43           N  
ATOM   3087  CA  VAL B 152      39.265  15.547  20.223  1.00 19.50           C  
ATOM   3088  C   VAL B 152      39.624  16.084  18.845  1.00 20.21           C  
ATOM   3089  O   VAL B 152      39.761  17.295  18.663  1.00 19.25           O  
ATOM   3090  CB  VAL B 152      37.741  15.283  20.235  1.00 19.97           C  
ATOM   3091  CG1 VAL B 152      37.296  14.828  21.616  1.00 20.94           C  
ATOM   3092  CG2 VAL B 152      36.989  16.546  19.824  1.00 18.37           C  
ATOM   3093  N   SER B 153      39.804  15.184  17.884  1.00 18.51           N  
ATOM   3094  CA  SER B 153      40.073  15.608  16.516  1.00 18.86           C  
ATOM   3095  C   SER B 153      38.667  15.606  15.914  1.00 17.82           C  
ATOM   3096  O   SER B 153      37.740  15.056  16.515  1.00 18.39           O  
ATOM   3097  CB  SER B 153      41.000  14.623  15.791  1.00 17.65           C  
ATOM   3098  OG  SER B 153      40.398  13.360  15.616  1.00 23.01           O  
ATOM   3099  N   TRP B 154      38.493  16.201  14.740  1.00 17.41           N  
ATOM   3100  CA  TRP B 154      37.156  16.288  14.165  1.00 15.40           C  
ATOM   3101  C   TRP B 154      36.881  15.577  12.844  1.00 15.36           C  
ATOM   3102  O   TRP B 154      35.772  15.681  12.314  1.00 15.08           O  
ATOM   3103  CB  TRP B 154      36.775  17.766  14.017  1.00 14.33           C  
ATOM   3104  CG  TRP B 154      36.782  18.518  15.318  1.00 14.45           C  
ATOM   3105  CD1 TRP B 154      37.876  18.916  16.036  1.00 14.91           C  
ATOM   3106  CD2 TRP B 154      35.636  18.909  16.082  1.00 14.06           C  
ATOM   3107  CE2 TRP B 154      36.110  19.537  17.257  1.00 14.83           C  
ATOM   3108  CE3 TRP B 154      34.253  18.788  15.889  1.00 14.31           C  
ATOM   3109  NE1 TRP B 154      37.480  19.527  17.204  1.00 15.88           N  
ATOM   3110  CZ2 TRP B 154      35.248  20.043  18.237  1.00 12.63           C  
ATOM   3111  CZ3 TRP B 154      33.395  19.292  16.865  1.00 14.30           C  
ATOM   3112  CH2 TRP B 154      33.898  19.911  18.024  1.00 14.84           C  
ATOM   3113  N   GLU B 155      37.854  14.848  12.308  1.00 15.45           N  
ATOM   3114  CA  GLU B 155      37.635  14.189  11.026  1.00 15.10           C  
ATOM   3115  C   GLU B 155      36.507  13.156  11.036  1.00 14.06           C  
ATOM   3116  O   GLU B 155      35.888  12.906  10.002  1.00 14.27           O  
ATOM   3117  CB  GLU B 155      38.935  13.548  10.509  1.00 17.87           C  
ATOM   3118  CG  GLU B 155      39.386  12.276  11.212  1.00 21.49           C  
ATOM   3119  CD  GLU B 155      39.948  12.526  12.599  1.00 23.60           C  
ATOM   3120  OE1 GLU B 155      40.234  13.696  12.932  1.00 25.30           O  
ATOM   3121  OE2 GLU B 155      40.113  11.544  13.353  1.00 26.01           O1-
ATOM   3122  N   ASN B 156      36.227  12.573  12.198  1.00 11.95           N  
ATOM   3123  CA  ASN B 156      35.171  11.572  12.307  1.00 13.50           C  
ATOM   3124  C   ASN B 156      33.961  12.034  13.108  1.00 12.92           C  
ATOM   3125  O   ASN B 156      33.226  11.215  13.658  1.00 11.46           O  
ATOM   3126  CB  ASN B 156      35.711  10.279  12.928  1.00 15.73           C  
ATOM   3127  CG  ASN B 156      36.640   9.533  11.996  1.00 18.49           C  
ATOM   3128  ND2 ASN B 156      37.701   8.955  12.549  1.00 21.22           N  
ATOM   3129  OD1 ASN B 156      36.399   9.466  10.795  1.00 18.34           O  
ATOM   3130  N   ILE B 157      33.749  13.343  13.165  1.00 11.87           N  
ATOM   3131  CA  ILE B 157      32.609  13.888  13.890  1.00 12.31           C  
ATOM   3132  C   ILE B 157      31.643  14.635  12.970  1.00 11.54           C  
ATOM   3133  O   ILE B 157      32.055  15.470  12.169  1.00 11.66           O  
ATOM   3134  CB  ILE B 157      33.045  14.889  14.988  1.00 11.69           C  
ATOM   3135  CG1 ILE B 157      33.860  14.176  16.073  1.00 11.82           C  
ATOM   3136  CG2 ILE B 157      31.814  15.574  15.580  1.00 14.17           C  
ATOM   3137  CD1 ILE B 157      34.407  15.107  17.145  1.00 14.30           C  
ATOM   3138  N   VAL B 158      30.361  14.308  13.087  1.00  9.31           N  
ATOM   3139  CA  VAL B 158      29.303  14.987  12.350  1.00  9.71           C  
ATOM   3140  C   VAL B 158      28.533  15.683  13.469  1.00  9.59           C  
ATOM   3141  O   VAL B 158      28.102  15.027  14.409  1.00 11.49           O  
ATOM   3142  CB  VAL B 158      28.341  13.999  11.641  1.00  9.24           C  
ATOM   3143  CG1 VAL B 158      27.107  14.748  11.133  1.00 11.52           C  
ATOM   3144  CG2 VAL B 158      29.044  13.315  10.482  1.00 11.31           C  
ATOM   3145  N   ILE B 159      28.394  17.002  13.396  1.00  8.95           N  
ATOM   3146  CA  ILE B 159      27.664  17.726  14.428  1.00 10.49           C  
ATOM   3147  C   ILE B 159      26.189  17.780  14.072  1.00 10.22           C  
ATOM   3148  O   ILE B 159      25.827  18.118  12.946  1.00 11.04           O  
ATOM   3149  CB  ILE B 159      28.184  19.181  14.586  1.00 10.22           C  
ATOM   3150  CG1 ILE B 159      29.651  19.164  15.015  1.00  9.87           C  
ATOM   3151  CG2 ILE B 159      27.338  19.931  15.618  1.00 10.15           C  
ATOM   3152  CD1 ILE B 159      30.276  20.547  15.101  1.00  9.83           C  
ATOM   3153  N   ALA B 160      25.334  17.427  15.027  1.00 10.46           N  
ATOM   3154  CA  ALA B 160      23.904  17.474  14.790  1.00 10.70           C  
ATOM   3155  C   ALA B 160      23.304  18.554  15.674  1.00 11.24           C  
ATOM   3156  O   ALA B 160      23.297  18.433  16.895  1.00 11.13           O  
ATOM   3157  CB  ALA B 160      23.256  16.121  15.098  1.00 10.05           C  
ATOM   3158  N   TYR B 161      22.838  19.630  15.049  1.00 10.57           N  
ATOM   3159  CA  TYR B 161      22.207  20.707  15.786  1.00 10.52           C  
ATOM   3160  C   TYR B 161      20.725  20.383  15.822  1.00 11.43           C  
ATOM   3161  O   TYR B 161      20.054  20.368  14.786  1.00  8.79           O  
ATOM   3162  CB  TYR B 161      22.415  22.059  15.097  1.00  9.87           C  
ATOM   3163  CG  TYR B 161      21.561  23.149  15.708  1.00  8.37           C  
ATOM   3164  CD1 TYR B 161      21.608  23.407  17.082  1.00  9.74           C  
ATOM   3165  CD2 TYR B 161      20.676  23.892  14.929  1.00  6.08           C  
ATOM   3166  CE1 TYR B 161      20.793  24.370  17.664  1.00 10.11           C  
ATOM   3167  CE2 TYR B 161      19.853  24.866  15.502  1.00  8.78           C  
ATOM   3168  CZ  TYR B 161      19.915  25.096  16.871  1.00 10.17           C  
ATOM   3169  OH  TYR B 161      19.082  26.022  17.461  1.00 12.21           O  
ATOM   3170  N   GLU B 162      20.220  20.103  17.018  1.00 11.10           N  
ATOM   3171  CA  GLU B 162      18.817  19.775  17.184  1.00 12.35           C  
ATOM   3172  C   GLU B 162      18.237  20.553  18.350  1.00 11.29           C  
ATOM   3173  O   GLU B 162      18.357  20.136  19.501  1.00 13.05           O  
ATOM   3174  CB  GLU B 162      18.638  18.275  17.446  0.75 13.72           C  
ATOM   3176  CG  GLU B 162      18.854  17.404  16.229  0.75 16.14           C  
ATOM   3178  CD  GLU B 162      18.341  15.987  16.422  0.75 18.36           C  
ATOM   3180  OE1 GLU B 162      17.941  15.368  15.416  0.75 18.91           O  
ATOM   3182  OE2 GLU B 162      18.342  15.490  17.570  0.75 20.25           O1-
ATOM   3184  N   PRO B 163      17.626  21.713  18.069  1.00 12.11           N  
ATOM   3185  CA  PRO B 163      17.049  22.488  19.172  1.00 11.53           C  
ATOM   3186  C   PRO B 163      15.997  21.629  19.868  1.00 10.85           C  
ATOM   3187  O   PRO B 163      15.160  21.015  19.217  1.00 10.34           O  
ATOM   3188  CB  PRO B 163      16.469  23.723  18.471  1.00 12.35           C  
ATOM   3189  CG  PRO B 163      16.239  23.262  17.042  1.00 12.87           C  
ATOM   3190  CD  PRO B 163      17.452  22.399  16.778  1.00 11.37           C  
ATOM   3191  N   VAL B 164      16.058  21.577  21.191  1.00 11.14           N  
ATOM   3192  CA  VAL B 164      15.136  20.760  21.964  1.00 11.81           C  
ATOM   3193  C   VAL B 164      13.668  21.044  21.666  1.00 11.91           C  
ATOM   3194  O   VAL B 164      12.844  20.124  21.625  1.00 12.91           O  
ATOM   3195  CB  VAL B 164      15.386  20.946  23.479  1.00 13.06           C  
ATOM   3196  CG1 VAL B 164      14.497  20.003  24.280  1.00 13.98           C  
ATOM   3197  CG2 VAL B 164      16.856  20.688  23.794  1.00 13.35           C  
ATOM   3198  N   TRP B 165      13.343  22.315  21.457  1.00 10.36           N  
ATOM   3199  CA  TRP B 165      11.968  22.712  21.188  1.00 10.46           C  
ATOM   3200  C   TRP B 165      11.414  22.207  19.860  1.00 11.79           C  
ATOM   3201  O   TRP B 165      10.202  22.239  19.637  1.00 12.18           O  
ATOM   3202  CB  TRP B 165      11.830  24.238  21.259  1.00  8.91           C  
ATOM   3203  CG  TRP B 165      12.906  25.014  20.542  1.00 10.79           C  
ATOM   3204  CD1 TRP B 165      14.077  25.476  21.072  1.00 10.73           C  
ATOM   3205  CD2 TRP B 165      12.901  25.423  19.166  1.00 11.82           C  
ATOM   3206  CE2 TRP B 165      14.102  26.133  18.937  1.00 11.06           C  
ATOM   3207  CE3 TRP B 165      11.997  25.259  18.106  1.00 10.99           C  
ATOM   3208  NE1 TRP B 165      14.800  26.151  20.116  1.00 10.63           N  
ATOM   3209  CZ2 TRP B 165      14.424  26.682  17.688  1.00 10.47           C  
ATOM   3210  CZ3 TRP B 165      12.318  25.804  16.863  1.00 10.50           C  
ATOM   3211  CH2 TRP B 165      13.524  26.507  16.668  1.00 10.43           C  
ATOM   3212  N   ALA B 166      12.294  21.732  18.984  1.00 10.84           N  
ATOM   3213  CA  ALA B 166      11.872  21.231  17.679  1.00 12.15           C  
ATOM   3214  C   ALA B 166      11.770  19.705  17.604  1.00 12.11           C  
ATOM   3215  O   ALA B 166      11.357  19.156  16.581  1.00 12.13           O  
ATOM   3216  CB  ALA B 166      12.832  21.738  16.599  1.00 11.35           C  
ATOM   3217  N   ILE B 167      12.129  19.013  18.680  1.00 12.05           N  
ATOM   3218  CA  ILE B 167      12.089  17.554  18.658  1.00 11.11           C  
ATOM   3219  C   ILE B 167      10.706  16.949  18.909  1.00 12.60           C  
ATOM   3220  O   ILE B 167      10.146  17.083  19.999  1.00 11.32           O  
ATOM   3221  CB  ILE B 167      13.106  16.958  19.667  1.00 12.02           C  
ATOM   3222  CG1 ILE B 167      14.502  17.521  19.378  1.00 12.24           C  
ATOM   3223  CG2 ILE B 167      13.143  15.440  19.536  1.00 11.99           C  
ATOM   3224  CD1 ILE B 167      15.586  17.042  20.326  1.00 13.14           C  
ATOM   3225  N   GLY B 168      10.169  16.293  17.880  1.00 12.29           N  
ATOM   3226  CA  GLY B 168       8.870  15.638  17.968  1.00 13.33           C  
ATOM   3227  C   GLY B 168       7.662  16.525  18.213  1.00 14.32           C  
ATOM   3228  O   GLY B 168       6.566  16.028  18.479  1.00 14.63           O  
ATOM   3229  N   THR B 169       7.853  17.834  18.109  1.00 13.50           N  
ATOM   3230  CA  THR B 169       6.786  18.802  18.346  1.00 13.22           C  
ATOM   3231  C   THR B 169       6.162  19.350  17.071  1.00 13.66           C  
ATOM   3232  O   THR B 169       5.064  19.910  17.098  1.00 15.71           O  
ATOM   3233  CB  THR B 169       7.326  20.006  19.120  1.00 13.32           C  
ATOM   3234  CG2 THR B 169       7.810  19.592  20.507  1.00 13.22           C  
ATOM   3235  OG1 THR B 169       8.417  20.574  18.381  1.00 15.00           O  
ATOM   3236  N   GLY B 170       6.869  19.206  15.956  1.00 13.74           N  
ATOM   3237  CA  GLY B 170       6.375  19.741  14.705  1.00 13.95           C  
ATOM   3238  C   GLY B 170       6.833  21.187  14.589  1.00 13.13           C  
ATOM   3239  O   GLY B 170       6.675  21.822  13.548  1.00 14.80           O  
ATOM   3240  N   LYS B 171       7.416  21.703  15.670  1.00 12.87           N  
ATOM   3241  CA  LYS B 171       7.905  23.081  15.708  1.00 12.11           C  
ATOM   3242  C   LYS B 171       9.308  23.154  15.108  1.00 11.02           C  
ATOM   3243  O   LYS B 171      10.296  23.408  15.800  1.00 10.75           O  
ATOM   3244  CB  LYS B 171       7.912  23.597  17.151  1.00 13.83           C  
ATOM   3245  CG  LYS B 171       8.093  25.103  17.268  1.00 17.21           C  
ATOM   3246  CD  LYS B 171       7.860  25.589  18.694  1.00 20.65           C  
ATOM   3247  CE  LYS B 171       7.936  27.113  18.765  1.00 25.40           C  
ATOM   3248  NZ  LYS B 171       7.694  27.629  20.144  1.00 29.46           N1+
ATOM   3249  N   THR B 172       9.371  22.931  13.802  1.00 11.45           N  
ATOM   3250  CA  THR B 172      10.624  22.939  13.064  1.00 10.68           C  
ATOM   3251  C   THR B 172      11.287  24.311  13.063  1.00 11.85           C  
ATOM   3252  O   THR B 172      10.612  25.338  13.043  1.00 12.45           O  
ATOM   3253  CB  THR B 172      10.388  22.540  11.597  1.00  9.87           C  
ATOM   3254  CG2 THR B 172      11.711  22.162  10.923  1.00 10.30           C  
ATOM   3255  OG1 THR B 172       9.494  21.424  11.542  1.00  9.76           O  
ATOM   3256  N   ALA B 173      12.614  24.330  13.099  1.00 11.84           N  
ATOM   3257  CA  ALA B 173      13.326  25.599  13.032  1.00  9.96           C  
ATOM   3258  C   ALA B 173      13.140  26.046  11.587  1.00 12.03           C  
ATOM   3259  O   ALA B 173      12.989  25.209  10.699  1.00 11.37           O  
ATOM   3260  CB  ALA B 173      14.811  25.393  13.323  1.00 10.84           C  
ATOM   3261  N   SER B 174      13.121  27.353  11.347  1.00 11.62           N  
ATOM   3262  CA  SER B 174      12.987  27.853   9.988  1.00 11.54           C  
ATOM   3263  C   SER B 174      14.363  27.657   9.360  1.00 11.25           C  
ATOM   3264  O   SER B 174      15.347  27.436  10.069  1.00 10.56           O  
ATOM   3265  CB  SER B 174      12.639  29.344   9.994  1.00 13.08           C  
ATOM   3266  OG  SER B 174      13.716  30.110  10.516  1.00 12.83           O  
ATOM   3267  N   GLY B 175      14.439  27.736   8.039  1.00 12.12           N  
ATOM   3268  CA  GLY B 175      15.725  27.573   7.388  1.00 12.44           C  
ATOM   3269  C   GLY B 175      16.687  28.651   7.853  1.00 13.00           C  
ATOM   3270  O   GLY B 175      17.882  28.405   8.029  1.00 12.67           O  
ATOM   3271  N   GLU B 176      16.167  29.855   8.062  1.00 14.34           N  
ATOM   3272  CA  GLU B 176      16.999  30.963   8.507  1.00 14.01           C  
ATOM   3273  C   GLU B 176      17.549  30.728   9.914  1.00 14.03           C  
ATOM   3274  O   GLU B 176      18.716  31.015  10.191  1.00 12.16           O  
ATOM   3275  CB  GLU B 176      16.199  32.269   8.441  1.00 17.48           C  
ATOM   3276  CG  GLU B 176      15.810  32.621   7.010  1.00 22.67           C  
ATOM   3277  CD  GLU B 176      14.978  33.883   6.891  1.00 25.97           C  
ATOM   3278  OE1 GLU B 176      14.559  34.195   5.757  1.00 27.04           O  
ATOM   3279  OE2 GLU B 176      14.744  34.559   7.917  1.00 26.53           O1-
ATOM   3280  N   GLN B 177      16.717  30.196  10.800  1.00 11.24           N  
ATOM   3281  CA  GLN B 177      17.165  29.934  12.162  1.00 12.58           C  
ATOM   3282  C   GLN B 177      18.287  28.904  12.176  1.00 11.35           C  
ATOM   3283  O   GLN B 177      19.307  29.088  12.840  1.00 11.31           O  
ATOM   3284  CB  GLN B 177      16.006  29.426  13.018  1.00 11.51           C  
ATOM   3285  CG  GLN B 177      14.959  30.474  13.316  1.00 15.16           C  
ATOM   3286  CD  GLN B 177      13.817  29.911  14.124  1.00 15.11           C  
ATOM   3287  NE2 GLN B 177      13.468  30.586  15.211  1.00 17.41           N  
ATOM   3288  OE1 GLN B 177      13.249  28.880  13.772  1.00 16.43           O  
ATOM   3289  N   ALA B 178      18.089  27.817  11.439  1.00 11.24           N  
ATOM   3290  CA  ALA B 178      19.077  26.752  11.377  1.00 11.06           C  
ATOM   3291  C   ALA B 178      20.366  27.262  10.738  1.00 11.72           C  
ATOM   3292  O   ALA B 178      21.452  27.071  11.283  1.00 10.37           O  
ATOM   3293  CB  ALA B 178      18.516  25.572  10.586  1.00 10.66           C  
ATOM   3294  N   GLN B 179      20.238  27.918   9.588  1.00 11.50           N  
ATOM   3295  CA  GLN B 179      21.397  28.461   8.883  1.00 11.47           C  
ATOM   3296  C   GLN B 179      22.201  29.365   9.816  1.00 12.47           C  
ATOM   3297  O   GLN B 179      23.430  29.306   9.851  1.00 11.63           O  
ATOM   3298  CB  GLN B 179      20.928  29.249   7.652  1.00 13.37           C  
ATOM   3299  CG  GLN B 179      22.014  30.023   6.896  1.00 13.75           C  
ATOM   3300  CD  GLN B 179      23.015  29.129   6.181  1.00 13.90           C  
ATOM   3301  NE2 GLN B 179      24.200  29.673   5.909  1.00 13.17           N  
ATOM   3302  OE1 GLN B 179      22.726  27.976   5.859  1.00 12.49           O  
ATOM   3303  N   GLU B 180      21.499  30.192  10.584  1.00 12.69           N  
ATOM   3304  CA  GLU B 180      22.160  31.102  11.511  1.00 12.57           C  
ATOM   3305  C   GLU B 180      23.012  30.348  12.534  1.00 12.54           C  
ATOM   3306  O   GLU B 180      24.169  30.706  12.771  1.00 11.95           O  
ATOM   3307  CB  GLU B 180      21.127  31.958  12.246  1.00 12.65           C  
ATOM   3308  CG  GLU B 180      21.754  32.930  13.225  1.00 15.55           C  
ATOM   3309  CD  GLU B 180      20.732  33.793  13.926  1.00 15.95           C  
ATOM   3310  OE1 GLU B 180      20.952  35.020  13.997  1.00 16.22           O  
ATOM   3311  OE2 GLU B 180      19.719  33.248  14.410  1.00 17.44           O1-
ATOM   3312  N   VAL B 181      22.441  29.309  13.140  1.00 10.97           N  
ATOM   3313  CA  VAL B 181      23.164  28.520  14.135  1.00 11.52           C  
ATOM   3314  C   VAL B 181      24.329  27.745  13.519  1.00 12.69           C  
ATOM   3315  O   VAL B 181      25.411  27.666  14.109  1.00 13.17           O  
ATOM   3316  CB  VAL B 181      22.213  27.534  14.868  1.00 12.44           C  
ATOM   3317  CG1 VAL B 181      23.004  26.635  15.813  1.00 11.17           C  
ATOM   3318  CG2 VAL B 181      21.163  28.320  15.654  1.00 13.62           C  
ATOM   3319  N   HIS B 182      24.121  27.171  12.337  1.00 12.54           N  
ATOM   3320  CA  HIS B 182      25.198  26.425  11.699  1.00 12.01           C  
ATOM   3321  C   HIS B 182      26.366  27.347  11.362  1.00 12.09           C  
ATOM   3322  O   HIS B 182      27.524  26.929  11.423  1.00 13.40           O  
ATOM   3323  CB  HIS B 182      24.706  25.711  10.439  1.00  9.06           C  
ATOM   3324  CG  HIS B 182      23.833  24.527  10.718  1.00 10.45           C  
ATOM   3325  CD2 HIS B 182      22.925  24.295  11.697  1.00  8.91           C  
ATOM   3326  ND1 HIS B 182      23.820  23.408   9.914  1.00  9.76           N  
ATOM   3327  CE1 HIS B 182      22.944  22.538  10.384  1.00  9.28           C  
ATOM   3328  NE2 HIS B 182      22.386  23.052  11.465  1.00 10.27           N  
ATOM   3329  N   GLU B 183      26.069  28.597  11.007  1.00 12.31           N  
ATOM   3330  CA  GLU B 183      27.128  29.554  10.696  1.00 12.06           C  
ATOM   3331  C   GLU B 183      27.900  29.844  11.980  1.00 13.31           C  
ATOM   3332  O   GLU B 183      29.127  29.921  11.974  1.00 11.28           O  
ATOM   3333  CB  GLU B 183      26.546  30.856  10.133  1.00 11.88           C  
ATOM   3334  CG  GLU B 183      25.842  30.694   8.797  1.00 14.67           C  
ATOM   3335  CD  GLU B 183      25.214  31.988   8.311  1.00 16.71           C  
ATOM   3336  OE1 GLU B 183      24.779  32.796   9.162  1.00 18.79           O  
ATOM   3337  OE2 GLU B 183      25.139  32.188   7.082  1.00 17.42           O1-
ATOM   3338  N   TRP B 184      27.176  29.996  13.086  1.00 12.17           N  
ATOM   3339  CA  TRP B 184      27.827  30.247  14.367  1.00 13.27           C  
ATOM   3340  C   TRP B 184      28.728  29.062  14.713  1.00 14.35           C  
ATOM   3341  O   TRP B 184      29.863  29.244  15.152  1.00 14.09           O  
ATOM   3342  CB  TRP B 184      26.797  30.440  15.491  1.00 14.67           C  
ATOM   3343  CG  TRP B 184      26.070  31.763  15.471  1.00 16.61           C  
ATOM   3344  CD1 TRP B 184      26.516  32.939  14.933  1.00 16.47           C  
ATOM   3345  CD2 TRP B 184      24.802  32.056  16.076  1.00 16.59           C  
ATOM   3346  CE2 TRP B 184      24.546  33.431  15.866  1.00 18.07           C  
ATOM   3347  CE3 TRP B 184      23.859  31.292  16.777  1.00 16.50           C  
ATOM   3348  NE1 TRP B 184      25.606  33.945  15.167  1.00 18.06           N  
ATOM   3349  CZ2 TRP B 184      23.383  34.059  16.333  1.00 18.87           C  
ATOM   3350  CZ3 TRP B 184      22.703  31.915  17.241  1.00 17.33           C  
ATOM   3351  CH2 TRP B 184      22.476  33.286  17.016  1.00 18.33           C  
ATOM   3352  N   ILE B 185      28.221  27.848  14.505  1.00 13.71           N  
ATOM   3353  CA  ILE B 185      28.992  26.650  14.810  1.00 13.94           C  
ATOM   3354  C   ILE B 185      30.298  26.611  14.021  1.00 15.60           C  
ATOM   3355  O   ILE B 185      31.345  26.270  14.571  1.00 15.08           O  
ATOM   3356  CB  ILE B 185      28.172  25.363  14.536  1.00 13.94           C  
ATOM   3357  CG1 ILE B 185      26.990  25.292  15.511  1.00 12.88           C  
ATOM   3358  CG2 ILE B 185      29.060  24.126  14.702  1.00 12.25           C  
ATOM   3359  CD1 ILE B 185      26.032  24.128  15.263  1.00 10.15           C  
ATOM   3360  N   ARG B 186      30.246  26.962  12.739  1.00 15.85           N  
ATOM   3361  CA  ARG B 186      31.461  26.970  11.931  1.00 17.53           C  
ATOM   3362  C   ARG B 186      32.423  28.044  12.413  1.00 18.22           C  
ATOM   3363  O   ARG B 186      33.635  27.840  12.411  1.00 19.43           O  
ATOM   3364  CB  ARG B 186      31.143  27.203  10.455  1.00 16.39           C  
ATOM   3365  CG  ARG B 186      30.435  26.044   9.818  1.00 16.25           C  
ATOM   3366  CD  ARG B 186      30.346  26.173   8.307  1.00 15.02           C  
ATOM   3367  NE  ARG B 186      29.316  25.265   7.835  1.00 13.96           N  
ATOM   3368  CZ  ARG B 186      29.444  23.945   7.782  1.00 12.23           C  
ATOM   3369  NH1 ARG B 186      30.579  23.359   8.145  1.00 11.96           N1+
ATOM   3370  NH2 ARG B 186      28.403  23.206   7.437  1.00 12.84           N  
ATOM   3371  N   ALA B 187      31.884  29.191  12.820  1.00 19.59           N  
ATOM   3372  CA  ALA B 187      32.721  30.280  13.319  1.00 20.14           C  
ATOM   3373  C   ALA B 187      33.461  29.776  14.552  1.00 21.01           C  
ATOM   3374  O   ALA B 187      34.652  30.042  14.732  1.00 19.96           O  
ATOM   3375  CB  ALA B 187      31.864  31.481  13.681  1.00 21.51           C  
ATOM   3376  N   PHE B 188      32.736  29.049  15.397  1.00 20.79           N  
ATOM   3377  CA  PHE B 188      33.297  28.476  16.615  1.00 19.38           C  
ATOM   3378  C   PHE B 188      34.434  27.527  16.250  1.00 19.56           C  
ATOM   3379  O   PHE B 188      35.513  27.587  16.836  1.00 19.05           O  
ATOM   3380  CB  PHE B 188      32.194  27.731  17.386  1.00 18.39           C  
ATOM   3381  CG  PHE B 188      32.695  26.893  18.535  1.00 17.35           C  
ATOM   3382  CD1 PHE B 188      33.224  25.622  18.315  1.00 15.55           C  
ATOM   3383  CD2 PHE B 188      32.630  27.374  19.840  1.00 15.43           C  
ATOM   3384  CE1 PHE B 188      33.679  24.840  19.380  1.00 16.90           C  
ATOM   3385  CE2 PHE B 188      33.084  26.603  20.912  1.00 16.36           C  
ATOM   3386  CZ  PHE B 188      33.609  25.332  20.682  1.00 15.49           C  
ATOM   3387  N   LEU B 189      34.187  26.661  15.271  1.00 18.81           N  
ATOM   3388  CA  LEU B 189      35.187  25.694  14.828  1.00 19.56           C  
ATOM   3389  C   LEU B 189      36.386  26.373  14.169  1.00 21.21           C  
ATOM   3390  O   LEU B 189      37.533  25.997  14.413  1.00 19.57           O  
ATOM   3391  CB  LEU B 189      34.561  24.692  13.851  1.00 18.65           C  
ATOM   3392  CG  LEU B 189      33.516  23.727  14.421  1.00 17.08           C  
ATOM   3393  CD1 LEU B 189      32.942  22.872  13.308  1.00 15.33           C  
ATOM   3394  CD2 LEU B 189      34.165  22.843  15.484  1.00 17.00           C  
ATOM   3395  N   LYS B 190      36.121  27.376  13.337  1.00 22.74           N  
ATOM   3396  CA  LYS B 190      37.199  28.091  12.662  1.00 23.68           C  
ATOM   3397  C   LYS B 190      38.142  28.707  13.691  1.00 23.75           C  
ATOM   3398  O   LYS B 190      39.364  28.652  13.543  1.00 21.54           O  
ATOM   3399  CB  LYS B 190      36.630  29.192  11.758  1.00 26.02           C  
ATOM   3400  CG  LYS B 190      37.696  29.950  10.974  1.00 30.08           C  
ATOM   3401  CD  LYS B 190      37.093  31.021  10.074  1.00 32.43           C  
ATOM   3402  CE  LYS B 190      38.182  31.782   9.326  1.00 34.65           C  
ATOM   3403  NZ  LYS B 190      37.630  32.830   8.420  1.00 35.42           N1+
ATOM   3404  N   GLU B 191      37.565  29.275  14.744  1.00 23.33           N  
ATOM   3405  CA  GLU B 191      38.340  29.915  15.799  1.00 25.54           C  
ATOM   3406  C   GLU B 191      39.012  28.942  16.768  1.00 26.00           C  
ATOM   3407  O   GLU B 191      40.227  28.996  16.970  1.00 26.22           O  
ATOM   3408  CB  GLU B 191      37.440  30.868  16.591  1.00 27.71           C  
ATOM   3409  CG  GLU B 191      38.133  31.561  17.753  1.00 32.17           C  
ATOM   3410  CD  GLU B 191      37.192  32.453  18.539  1.00 34.81           C  
ATOM   3411  OE1 GLU B 191      36.624  33.392  17.941  1.00 37.82           O  
ATOM   3412  OE2 GLU B 191      37.018  32.216  19.754  1.00 36.05           O1-
ATOM   3413  N   LYS B 192      38.214  28.062  17.368  1.00 24.63           N  
ATOM   3414  CA  LYS B 192      38.708  27.092  18.345  1.00 24.49           C  
ATOM   3415  C   LYS B 192      39.563  25.974  17.754  1.00 23.92           C  
ATOM   3416  O   LYS B 192      40.447  25.442  18.427  1.00 24.99           O  
ATOM   3417  CB  LYS B 192      37.531  26.458  19.093  1.00 25.10           C  
ATOM   3418  CG  LYS B 192      36.620  27.439  19.813  1.00 25.49           C  
ATOM   3419  CD  LYS B 192      37.262  27.996  21.062  1.00 27.20           C  
ATOM   3420  CE  LYS B 192      36.295  28.903  21.799  1.00 25.91           C  
ATOM   3421  NZ  LYS B 192      36.872  29.395  23.071  1.00 28.59           N1+
ATOM   3422  N   VAL B 193      39.299  25.607  16.506  1.00 21.73           N  
ATOM   3423  CA  VAL B 193      40.051  24.535  15.875  1.00 21.42           C  
ATOM   3424  C   VAL B 193      40.857  25.040  14.683  1.00 21.43           C  
ATOM   3425  O   VAL B 193      42.053  25.300  14.810  1.00 21.19           O  
ATOM   3426  CB  VAL B 193      39.105  23.394  15.436  1.00 20.17           C  
ATOM   3427  CG1 VAL B 193      39.909  22.181  15.004  1.00 21.17           C  
ATOM   3428  CG2 VAL B 193      38.176  23.030  16.586  1.00 21.69           C  
ATOM   3429  N   SER B 194      40.208  25.187  13.532  1.00 21.24           N  
ATOM   3430  CA  SER B 194      40.895  25.667  12.337  1.00 20.85           C  
ATOM   3431  C   SER B 194      39.929  25.891  11.178  1.00 22.57           C  
ATOM   3432  O   SER B 194      38.838  25.318  11.140  1.00 22.77           O  
ATOM   3433  CB  SER B 194      41.955  24.660  11.898  1.00 20.73           C  
ATOM   3434  OG  SER B 194      41.350  23.530  11.292  1.00 20.48           O  
ATOM   3435  N   PRO B 195      40.322  26.739  10.215  1.00 22.54           N  
ATOM   3436  CA  PRO B 195      39.483  27.027   9.049  1.00 21.95           C  
ATOM   3437  C   PRO B 195      39.143  25.745   8.289  1.00 21.13           C  
ATOM   3438  O   PRO B 195      38.015  25.565   7.830  1.00 20.89           O  
ATOM   3439  CB  PRO B 195      40.358  27.969   8.225  1.00 21.59           C  
ATOM   3440  CG  PRO B 195      41.094  28.727   9.280  1.00 22.40           C  
ATOM   3441  CD  PRO B 195      41.498  27.629  10.245  1.00 22.85           C  
ATOM   3442  N   ALA B 196      40.128  24.857   8.168  1.00 20.91           N  
ATOM   3443  CA  ALA B 196      39.949  23.592   7.463  1.00 21.15           C  
ATOM   3444  C   ALA B 196      38.858  22.755   8.116  1.00 20.98           C  
ATOM   3445  O   ALA B 196      37.994  22.202   7.434  1.00 20.58           O  
ATOM   3446  CB  ALA B 196      41.262  22.813   7.442  1.00 21.55           C  
ATOM   3447  N   VAL B 197      38.905  22.661   9.441  1.00 20.19           N  
ATOM   3448  CA  VAL B 197      37.913  21.894  10.179  1.00 19.53           C  
ATOM   3449  C   VAL B 197      36.546  22.560  10.069  1.00 20.06           C  
ATOM   3450  O   VAL B 197      35.528  21.882   9.953  1.00 19.60           O  
ATOM   3451  CB  VAL B 197      38.314  21.751  11.667  1.00 19.20           C  
ATOM   3452  CG1 VAL B 197      37.124  21.289  12.501  1.00 17.42           C  
ATOM   3453  CG2 VAL B 197      39.449  20.747  11.791  1.00 19.91           C  
ATOM   3454  N   ALA B 198      36.525  23.889  10.089  1.00 20.13           N  
ATOM   3455  CA  ALA B 198      35.270  24.622   9.980  1.00 21.42           C  
ATOM   3456  C   ALA B 198      34.593  24.346   8.640  1.00 22.35           C  
ATOM   3457  O   ALA B 198      33.368  24.257   8.565  1.00 21.66           O  
ATOM   3458  CB  ALA B 198      35.519  26.121  10.138  1.00 21.49           C  
ATOM   3459  N   ASP B 199      35.392  24.207   7.586  1.00 21.72           N  
ATOM   3460  CA  ASP B 199      34.859  23.957   6.247  1.00 23.43           C  
ATOM   3461  C   ASP B 199      34.561  22.491   5.946  1.00 22.68           C  
ATOM   3462  O   ASP B 199      33.709  22.186   5.112  1.00 22.97           O  
ATOM   3463  CB  ASP B 199      35.830  24.470   5.177  1.00 26.40           C  
ATOM   3464  CG  ASP B 199      36.104  25.954   5.292  1.00 28.51           C  
ATOM   3465  OD1 ASP B 199      35.137  26.739   5.383  1.00 32.44           O  
ATOM   3466  OD2 ASP B 199      37.292  26.339   5.278  1.00 33.13           O1-
ATOM   3467  N   ALA B 200      35.267  21.586   6.616  1.00 20.95           N  
ATOM   3468  CA  ALA B 200      35.095  20.156   6.376  1.00 18.99           C  
ATOM   3469  C   ALA B 200      34.061  19.463   7.253  1.00 17.53           C  
ATOM   3470  O   ALA B 200      33.458  18.473   6.840  1.00 19.27           O  
ATOM   3471  CB  ALA B 200      36.435  19.449   6.529  1.00 19.88           C  
ATOM   3472  N   THR B 201      33.855  19.980   8.458  1.00 15.53           N  
ATOM   3473  CA  THR B 201      32.916  19.359   9.389  1.00 14.54           C  
ATOM   3474  C   THR B 201      31.464  19.471   8.949  1.00 14.16           C  
ATOM   3475  O   THR B 201      30.957  20.561   8.703  1.00 14.17           O  
ATOM   3476  CB  THR B 201      33.063  19.963  10.799  1.00 14.60           C  
ATOM   3477  CG2 THR B 201      32.193  19.212  11.799  1.00 13.12           C  
ATOM   3478  OG1 THR B 201      34.432  19.873  11.208  1.00 13.28           O  
ATOM   3479  N   ARG B 202      30.797  18.328   8.846  1.00 12.55           N  
ATOM   3480  CA  ARG B 202      29.405  18.322   8.445  1.00 11.77           C  
ATOM   3481  C   ARG B 202      28.529  18.652   9.642  1.00 12.51           C  
ATOM   3482  O   ARG B 202      28.688  18.086  10.723  1.00 13.93           O  
ATOM   3483  CB  ARG B 202      29.031  16.967   7.842  1.00 13.48           C  
ATOM   3484  CG  ARG B 202      29.767  16.699   6.530  1.00 15.12           C  
ATOM   3485  CD  ARG B 202      29.211  15.505   5.785  1.00 15.72           C  
ATOM   3486  NE  ARG B 202      29.653  14.238   6.355  1.00 19.92           N  
ATOM   3487  CZ  ARG B 202      29.299  13.048   5.882  1.00 19.74           C  
ATOM   3488  NH1 ARG B 202      28.496  12.963   4.831  1.00 21.39           N1+
ATOM   3489  NH2 ARG B 202      29.752  11.941   6.457  1.00 22.29           N  
ATOM   3490  N   ILE B 203      27.628  19.603   9.439  1.00 10.88           N  
ATOM   3491  CA  ILE B 203      26.704  20.036  10.479  1.00  8.64           C  
ATOM   3492  C   ILE B 203      25.300  19.782   9.954  1.00  9.57           C  
ATOM   3493  O   ILE B 203      24.859  20.429   9.005  1.00 11.47           O  
ATOM   3494  CB  ILE B 203      26.862  21.539  10.773  1.00  8.60           C  
ATOM   3495  CG1 ILE B 203      28.333  21.865  11.038  1.00  9.12           C  
ATOM   3496  CG2 ILE B 203      26.001  21.923  11.979  1.00  7.88           C  
ATOM   3497  CD1 ILE B 203      28.604  23.327  11.303  1.00 10.03           C  
ATOM   3498  N   ILE B 204      24.601  18.833  10.568  1.00  8.60           N  
ATOM   3499  CA  ILE B 204      23.255  18.503  10.134  1.00  7.84           C  
ATOM   3500  C   ILE B 204      22.216  19.053  11.095  1.00  8.27           C  
ATOM   3501  O   ILE B 204      22.494  19.266  12.274  1.00  9.15           O  
ATOM   3502  CB  ILE B 204      23.078  16.972   9.993  1.00  7.88           C  
ATOM   3503  CG1 ILE B 204      23.294  16.274  11.342  1.00  8.52           C  
ATOM   3504  CG2 ILE B 204      24.083  16.436   8.983  1.00  9.63           C  
ATOM   3505  CD1 ILE B 204      23.185  14.749  11.265  1.00 11.85           C  
ATOM   3506  N   TYR B 205      21.024  19.301  10.566  1.00  8.88           N  
ATOM   3507  CA  TYR B 205      19.924  19.820  11.361  1.00  8.46           C  
ATOM   3508  C   TYR B 205      18.917  18.735  11.711  1.00  8.92           C  
ATOM   3509  O   TYR B 205      18.602  17.879  10.893  1.00  8.08           O  
ATOM   3510  CB  TYR B 205      19.200  20.949  10.613  1.00  7.82           C  
ATOM   3511  CG  TYR B 205      17.901  21.324  11.290  1.00  6.57           C  
ATOM   3512  CD1 TYR B 205      16.694  20.750  10.890  1.00  6.66           C  
ATOM   3513  CD2 TYR B 205      17.902  22.147  12.414  1.00  9.26           C  
ATOM   3514  CE1 TYR B 205      15.512  20.978  11.611  1.00  6.73           C  
ATOM   3515  CE2 TYR B 205      16.731  22.381  13.137  1.00  9.62           C  
ATOM   3516  CZ  TYR B 205      15.546  21.788  12.733  1.00  5.84           C  
ATOM   3517  OH  TYR B 205      14.402  21.972  13.485  1.00 10.07           O  
ATOM   3518  N   GLY B 206      18.403  18.791  12.936  1.00  7.72           N  
ATOM   3519  CA  GLY B 206      17.406  17.829  13.360  1.00 10.49           C  
ATOM   3520  C   GLY B 206      16.333  18.531  14.172  1.00 10.80           C  
ATOM   3521  O   GLY B 206      16.599  19.554  14.804  1.00 10.84           O  
ATOM   3522  N   GLY B 207      15.124  17.983  14.152  1.00 11.03           N  
ATOM   3523  CA  GLY B 207      14.028  18.574  14.898  1.00 11.19           C  
ATOM   3524  C   GLY B 207      12.827  18.786  14.004  1.00  8.41           C  
ATOM   3525  O   GLY B 207      12.679  19.835  13.383  1.00  9.14           O  
ATOM   3526  N   SER B 208      11.969  17.775  13.945  1.00  9.84           N  
ATOM   3527  CA  SER B 208      10.763  17.817  13.133  1.00  8.69           C  
ATOM   3528  C   SER B 208      11.034  18.028  11.649  1.00  9.28           C  
ATOM   3529  O   SER B 208      10.388  18.847  10.995  1.00  9.21           O  
ATOM   3530  CB  SER B 208       9.814  18.896  13.653  1.00 11.81           C  
ATOM   3531  OG  SER B 208       9.377  18.557  14.958  1.00 10.25           O  
ATOM   3532  N   VAL B 209      12.015  17.299  11.134  1.00  8.99           N  
ATOM   3533  CA  VAL B 209      12.329  17.360   9.716  1.00  9.61           C  
ATOM   3534  C   VAL B 209      11.356  16.362   9.091  1.00 10.60           C  
ATOM   3535  O   VAL B 209      11.231  15.230   9.564  1.00  9.97           O  
ATOM   3536  CB  VAL B 209      13.788  16.919   9.442  1.00  8.39           C  
ATOM   3537  CG1 VAL B 209      14.024  16.773   7.934  1.00  9.95           C  
ATOM   3538  CG2 VAL B 209      14.756  17.945  10.023  1.00  9.19           C  
ATOM   3539  N   THR B 210      10.649  16.790   8.051  1.00 11.34           N  
ATOM   3540  CA  THR B 210       9.684  15.934   7.380  1.00 13.90           C  
ATOM   3541  C   THR B 210       9.848  16.080   5.877  1.00 15.27           C  
ATOM   3542  O   THR B 210      10.605  16.929   5.405  1.00 16.88           O  
ATOM   3543  CB  THR B 210       8.236  16.327   7.743  1.00 14.40           C  
ATOM   3544  CG2 THR B 210       8.061  16.405   9.255  1.00 16.18           C  
ATOM   3545  OG1 THR B 210       7.937  17.607   7.174  1.00 16.95           O  
ATOM   3546  N   ALA B 211       9.138  15.247   5.126  1.00 15.35           N  
ATOM   3547  CA  ALA B 211       9.207  15.311   3.678  1.00 17.54           C  
ATOM   3548  C   ALA B 211       8.657  16.652   3.194  1.00 18.82           C  
ATOM   3549  O   ALA B 211       8.980  17.098   2.098  1.00 21.83           O  
ATOM   3550  CB  ALA B 211       8.411  14.156   3.061  1.00 17.05           C  
ATOM   3551  N   ASP B 212       7.835  17.294   4.020  1.00 21.19           N  
ATOM   3552  CA  ASP B 212       7.240  18.582   3.661  1.00 22.83           C  
ATOM   3553  C   ASP B 212       8.199  19.773   3.729  1.00 22.51           C  
ATOM   3554  O   ASP B 212       8.038  20.738   2.979  1.00 23.14           O  
ATOM   3555  CB  ASP B 212       6.029  18.879   4.553  1.00 25.87           C  
ATOM   3556  CG  ASP B 212       4.853  17.960   4.274  1.00 30.50           C  
ATOM   3557  OD1 ASP B 212       3.810  18.109   4.949  1.00 31.86           O  
ATOM   3558  OD2 ASP B 212       4.970  17.091   3.383  1.00 33.03           O1-
ATOM   3559  N   ASN B 213       9.189  19.710   4.617  1.00 17.53           N  
ATOM   3560  CA  ASN B 213      10.133  20.815   4.775  1.00 16.66           C  
ATOM   3561  C   ASN B 213      11.593  20.505   4.462  1.00 14.87           C  
ATOM   3562  O   ASN B 213      12.417  21.414   4.411  1.00 15.14           O  
ATOM   3563  CB  ASN B 213      10.061  21.377   6.203  1.00 16.07           C  
ATOM   3564  CG  ASN B 213      10.335  20.320   7.268  1.00 15.59           C  
ATOM   3565  ND2 ASN B 213       9.667  20.445   8.413  1.00 12.47           N  
ATOM   3566  OD1 ASN B 213      11.144  19.412   7.067  1.00 13.87           O  
ATOM   3567  N   ALA B 214      11.917  19.232   4.255  1.00 15.24           N  
ATOM   3568  CA  ALA B 214      13.299  18.841   3.985  1.00 13.82           C  
ATOM   3569  C   ALA B 214      13.906  19.527   2.760  1.00 14.89           C  
ATOM   3570  O   ALA B 214      15.046  19.995   2.800  1.00 14.31           O  
ATOM   3571  CB  ALA B 214      13.387  17.326   3.836  1.00 14.63           C  
ATOM   3572  N   ALA B 215      13.151  19.582   1.667  1.00 15.21           N  
ATOM   3573  CA  ALA B 215      13.649  20.214   0.453  1.00 16.07           C  
ATOM   3574  C   ALA B 215      13.993  21.683   0.692  1.00 16.73           C  
ATOM   3575  O   ALA B 215      15.034  22.166   0.244  1.00 17.41           O  
ATOM   3576  CB  ALA B 215      12.616  20.090  -0.669  1.00 17.49           C  
ATOM   3577  N   GLU B 216      13.130  22.397   1.406  1.00 15.87           N  
ATOM   3578  CA  GLU B 216      13.385  23.808   1.664  1.00 16.67           C  
ATOM   3579  C   GLU B 216      14.549  24.016   2.633  1.00 15.51           C  
ATOM   3580  O   GLU B 216      15.391  24.891   2.421  1.00 15.38           O  
ATOM   3581  CB  GLU B 216      12.124  24.494   2.196  1.00 19.37           C  
ATOM   3582  CG  GLU B 216      12.199  26.011   2.124  1.00 21.46           C  
ATOM   3583  CD  GLU B 216      12.381  26.527   0.700  1.00 22.77           C  
ATOM   3584  OE1 GLU B 216      12.851  27.674   0.545  1.00 20.15           O  
ATOM   3585  OE2 GLU B 216      12.050  25.794  -0.263  1.00 23.79           O1-
ATOM   3586  N   LEU B 217      14.601  23.219   3.698  1.00 13.95           N  
ATOM   3587  CA  LEU B 217      15.692  23.336   4.660  1.00 12.80           C  
ATOM   3588  C   LEU B 217      17.014  22.994   3.981  1.00 11.78           C  
ATOM   3589  O   LEU B 217      18.041  23.616   4.248  1.00 11.73           O  
ATOM   3590  CB  LEU B 217      15.474  22.387   5.838  1.00 12.30           C  
ATOM   3591  CG  LEU B 217      14.348  22.756   6.803  1.00 13.11           C  
ATOM   3592  CD1 LEU B 217      14.157  21.630   7.800  1.00 13.62           C  
ATOM   3593  CD2 LEU B 217      14.678  24.062   7.517  1.00 12.55           C  
ATOM   3594  N   GLY B 218      16.964  22.005   3.096  1.00 11.29           N  
ATOM   3595  CA  GLY B 218      18.152  21.563   2.388  1.00 13.57           C  
ATOM   3596  C   GLY B 218      18.790  22.598   1.484  1.00 14.19           C  
ATOM   3597  O   GLY B 218      19.928  22.419   1.054  1.00 13.71           O  
ATOM   3598  N   LYS B 219      18.067  23.674   1.183  1.00 13.66           N  
ATOM   3599  CA  LYS B 219      18.608  24.720   0.322  1.00 14.49           C  
ATOM   3600  C   LYS B 219      19.609  25.610   1.053  1.00 13.90           C  
ATOM   3601  O   LYS B 219      20.421  26.282   0.424  1.00 14.31           O  
ATOM   3602  CB  LYS B 219      17.476  25.565  -0.258  1.00 13.94           C  
ATOM   3603  CG  LYS B 219      16.591  24.783  -1.212  1.00 15.52           C  
ATOM   3604  CD  LYS B 219      15.413  25.613  -1.684  1.00 15.54           C  
ATOM   3605  CE  LYS B 219      14.542  24.814  -2.638  1.00 16.18           C  
ATOM   3606  NZ  LYS B 219      13.339  25.590  -3.046  1.00 19.32           N1+
ATOM   3607  N   LYS B 220      19.555  25.610   2.382  1.00 13.13           N  
ATOM   3608  CA  LYS B 220      20.486  26.409   3.173  1.00 12.76           C  
ATOM   3609  C   LYS B 220      21.871  25.762   3.083  1.00 13.41           C  
ATOM   3610  O   LYS B 220      22.068  24.626   3.508  1.00 12.96           O  
ATOM   3611  CB  LYS B 220      19.994  26.493   4.617  1.00 14.44           C  
ATOM   3612  CG  LYS B 220      18.726  27.331   4.755  1.00 13.63           C  
ATOM   3613  CD  LYS B 220      18.994  28.766   4.308  1.00 16.56           C  
ATOM   3614  CE  LYS B 220      17.790  29.670   4.481  1.00 17.94           C  
ATOM   3615  NZ  LYS B 220      18.124  31.085   4.133  1.00 13.68           N1+
ATOM   3616  N   PRO B 221      22.853  26.496   2.536  1.00 12.60           N  
ATOM   3617  CA  PRO B 221      24.232  26.032   2.348  1.00 12.70           C  
ATOM   3618  C   PRO B 221      25.041  25.516   3.532  1.00 13.02           C  
ATOM   3619  O   PRO B 221      25.930  24.683   3.350  1.00 11.93           O  
ATOM   3620  CB  PRO B 221      24.898  27.218   1.643  1.00 13.52           C  
ATOM   3621  CG  PRO B 221      24.157  28.390   2.186  1.00 15.28           C  
ATOM   3622  CD  PRO B 221      22.724  27.915   2.155  1.00 14.77           C  
ATOM   3623  N   ASP B 222      24.753  25.986   4.740  1.00 11.11           N  
ATOM   3624  CA  ASP B 222      25.506  25.507   5.889  1.00 12.99           C  
ATOM   3625  C   ASP B 222      24.858  24.324   6.599  1.00 12.24           C  
ATOM   3626  O   ASP B 222      25.336  23.866   7.637  1.00 12.87           O  
ATOM   3627  CB  ASP B 222      25.788  26.665   6.839  1.00 12.51           C  
ATOM   3628  CG  ASP B 222      26.915  27.546   6.330  1.00 16.41           C  
ATOM   3629  OD1 ASP B 222      28.080  27.283   6.693  1.00 17.20           O  
ATOM   3630  OD2 ASP B 222      26.643  28.478   5.542  1.00 15.66           O1-
ATOM   3631  N   ILE B 223      23.767  23.829   6.023  1.00 11.16           N  
ATOM   3632  CA  ILE B 223      23.090  22.651   6.552  1.00 12.03           C  
ATOM   3633  C   ILE B 223      23.604  21.532   5.650  1.00 12.69           C  
ATOM   3634  O   ILE B 223      23.406  21.572   4.432  1.00 11.96           O  
ATOM   3635  CB  ILE B 223      21.550  22.764   6.431  1.00 11.20           C  
ATOM   3636  CG1 ILE B 223      21.050  23.920   7.300  1.00 13.38           C  
ATOM   3637  CG2 ILE B 223      20.892  21.454   6.870  1.00 11.24           C  
ATOM   3638  CD1 ILE B 223      19.551  24.092   7.291  1.00 13.29           C  
ATOM   3639  N   ASP B 224      24.282  20.549   6.238  1.00 10.54           N  
ATOM   3640  CA  ASP B 224      24.852  19.459   5.455  1.00 11.88           C  
ATOM   3641  C   ASP B 224      24.058  18.168   5.508  1.00 11.42           C  
ATOM   3642  O   ASP B 224      24.542  17.121   5.088  1.00 12.27           O  
ATOM   3643  CB  ASP B 224      26.288  19.180   5.907  1.00 11.08           C  
ATOM   3644  CG  ASP B 224      27.163  20.416   5.862  1.00 14.32           C  
ATOM   3645  OD1 ASP B 224      27.180  21.104   4.814  1.00 13.06           O  
ATOM   3646  OD2 ASP B 224      27.843  20.693   6.873  1.00 12.65           O1-
ATOM   3647  N   GLY B 225      22.838  18.241   6.023  1.00 10.05           N  
ATOM   3648  CA  GLY B 225      22.021  17.051   6.107  1.00 10.41           C  
ATOM   3649  C   GLY B 225      21.052  17.159   7.261  1.00  9.07           C  
ATOM   3650  O   GLY B 225      20.878  18.236   7.827  1.00  8.73           O  
ATOM   3651  N   PHE B 226      20.430  16.040   7.608  1.00  9.93           N  
ATOM   3652  CA  PHE B 226      19.459  16.023   8.689  1.00  9.31           C  
ATOM   3653  C   PHE B 226      19.582  14.803   9.582  1.00  9.42           C  
ATOM   3654  O   PHE B 226      20.144  13.777   9.197  1.00  9.87           O  
ATOM   3655  CB  PHE B 226      18.030  16.009   8.135  1.00 10.63           C  
ATOM   3656  CG  PHE B 226      17.764  17.043   7.085  1.00 12.03           C  
ATOM   3657  CD1 PHE B 226      17.641  16.676   5.747  1.00 12.79           C  
ATOM   3658  CD2 PHE B 226      17.618  18.381   7.429  1.00 13.34           C  
ATOM   3659  CE1 PHE B 226      17.374  17.631   4.768  1.00 15.49           C  
ATOM   3660  CE2 PHE B 226      17.353  19.341   6.459  1.00 15.12           C  
ATOM   3661  CZ  PHE B 226      17.231  18.966   5.124  1.00 13.82           C  
ATOM   3662  N   LEU B 227      19.046  14.938  10.789  1.00  9.24           N  
ATOM   3663  CA  LEU B 227      18.965  13.832  11.728  1.00  9.07           C  
ATOM   3664  C   LEU B 227      17.446  13.788  11.822  1.00  9.08           C  
ATOM   3665  O   LEU B 227      16.816  14.786  12.190  1.00  9.94           O  
ATOM   3666  CB  LEU B 227      19.581  14.170  13.089  1.00  9.74           C  
ATOM   3667  CG  LEU B 227      19.541  12.972  14.054  1.00 11.88           C  
ATOM   3668  CD1 LEU B 227      20.103  11.723  13.364  1.00 12.57           C  
ATOM   3669  CD2 LEU B 227      20.334  13.296  15.314  1.00 11.53           C  
ATOM   3670  N   VAL B 228      16.868  12.654  11.447  1.00  8.39           N  
ATOM   3671  CA  VAL B 228      15.417  12.495  11.418  1.00 10.58           C  
ATOM   3672  C   VAL B 228      14.901  11.448  12.396  1.00 10.93           C  
ATOM   3673  O   VAL B 228      15.376  10.312  12.412  1.00  9.51           O  
ATOM   3674  CB  VAL B 228      14.972  12.099   9.997  1.00 10.72           C  
ATOM   3675  CG1 VAL B 228      13.463  12.218   9.854  1.00  9.18           C  
ATOM   3676  CG2 VAL B 228      15.689  12.977   8.975  1.00  9.65           C  
ATOM   3677  N   GLY B 229      13.913  11.838  13.197  1.00 10.95           N  
ATOM   3678  CA  GLY B 229      13.340  10.921  14.163  1.00 10.63           C  
ATOM   3679  C   GLY B 229      12.061  10.263  13.671  1.00 11.72           C  
ATOM   3680  O   GLY B 229      12.101   9.242  12.985  1.00 11.53           O  
ATOM   3681  N   GLY B 230      10.921  10.854  14.015  1.00 11.12           N  
ATOM   3682  CA  GLY B 230       9.642  10.294  13.605  1.00 11.76           C  
ATOM   3683  C   GLY B 230       9.493   9.991  12.124  1.00 12.05           C  
ATOM   3684  O   GLY B 230       8.982   8.934  11.753  1.00 11.00           O  
ATOM   3685  N   ALA B 231       9.942  10.905  11.271  1.00 11.65           N  
ATOM   3686  CA  ALA B 231       9.818  10.711   9.832  1.00 12.97           C  
ATOM   3687  C   ALA B 231      10.710   9.598   9.277  1.00 12.92           C  
ATOM   3688  O   ALA B 231      10.527   9.173   8.137  1.00 12.90           O  
ATOM   3689  CB  ALA B 231      10.098  12.028   9.104  1.00 13.16           C  
ATOM   3690  N   SER B 232      11.663   9.112  10.071  1.00 11.71           N  
ATOM   3691  CA  SER B 232      12.547   8.048   9.591  1.00 11.73           C  
ATOM   3692  C   SER B 232      11.864   6.687   9.654  1.00 11.82           C  
ATOM   3693  O   SER B 232      12.367   5.708   9.112  1.00 12.02           O  
ATOM   3694  CB  SER B 232      13.845   7.997  10.408  1.00 11.32           C  
ATOM   3695  OG  SER B 232      13.620   7.482  11.712  1.00 10.08           O  
ATOM   3696  N   LEU B 233      10.708   6.636  10.309  1.00 10.43           N  
ATOM   3697  CA  LEU B 233       9.963   5.391  10.463  1.00 10.10           C  
ATOM   3698  C   LEU B 233       8.982   5.117   9.325  1.00 12.99           C  
ATOM   3699  O   LEU B 233       8.326   4.073   9.310  1.00 12.64           O  
ATOM   3700  CB  LEU B 233       9.185   5.421  11.780  1.00  9.98           C  
ATOM   3701  CG  LEU B 233       9.998   5.707  13.043  1.00 10.38           C  
ATOM   3702  CD1 LEU B 233       9.046   5.784  14.223  1.00 11.57           C  
ATOM   3703  CD2 LEU B 233      11.042   4.617  13.263  1.00  9.58           C  
ATOM   3704  N   LYS B 234       8.879   6.049   8.381  1.00 13.04           N  
ATOM   3705  CA  LYS B 234       7.951   5.898   7.265  1.00 14.68           C  
ATOM   3706  C   LYS B 234       8.640   6.066   5.917  1.00 13.52           C  
ATOM   3707  O   LYS B 234       9.718   6.648   5.831  1.00 12.29           O  
ATOM   3708  CB  LYS B 234       6.811   6.912   7.388  1.00 16.75           C  
ATOM   3709  CG  LYS B 234       6.058   6.839   8.709  1.00 22.12           C  
ATOM   3710  CD  LYS B 234       5.477   5.455   8.952  1.00 26.37           C  
ATOM   3711  CE  LYS B 234       4.752   5.400  10.289  1.00 29.59           C  
ATOM   3712  NZ  LYS B 234       4.276   4.025  10.622  1.00 33.20           N1+
ATOM   3713  N   PRO B 235       8.010   5.568   4.840  1.00 14.31           N  
ATOM   3714  CA  PRO B 235       8.552   5.647   3.480  1.00 14.96           C  
ATOM   3715  C   PRO B 235       9.023   7.019   3.003  1.00 15.83           C  
ATOM   3716  O   PRO B 235       9.990   7.109   2.243  1.00 16.32           O  
ATOM   3717  CB  PRO B 235       7.408   5.100   2.627  1.00 15.28           C  
ATOM   3718  CG  PRO B 235       6.782   4.108   3.522  1.00 17.01           C  
ATOM   3719  CD  PRO B 235       6.721   4.855   4.835  1.00 14.59           C  
ATOM   3720  N   ASP B 236       8.354   8.086   3.434  1.00 15.74           N  
ATOM   3721  CA  ASP B 236       8.758   9.422   3.007  1.00 17.58           C  
ATOM   3722  C   ASP B 236      10.161   9.796   3.480  1.00 15.67           C  
ATOM   3723  O   ASP B 236      10.697  10.831   3.094  1.00 16.98           O  
ATOM   3724  CB  ASP B 236       7.745  10.477   3.466  1.00 20.82           C  
ATOM   3725  CG  ASP B 236       6.491  10.489   2.610  1.00 24.57           C  
ATOM   3726  OD1 ASP B 236       6.549  10.000   1.460  1.00 27.59           O  
ATOM   3727  OD2 ASP B 236       5.452  11.001   3.076  1.00 28.64           O1-
ATOM   3728  N   PHE B 237      10.756   8.952   4.317  1.00 15.36           N  
ATOM   3729  CA  PHE B 237      12.112   9.198   4.790  1.00 12.20           C  
ATOM   3730  C   PHE B 237      13.006   9.254   3.552  1.00 12.11           C  
ATOM   3731  O   PHE B 237      13.984   9.989   3.517  1.00 12.17           O  
ATOM   3732  CB  PHE B 237      12.570   8.062   5.711  1.00 12.84           C  
ATOM   3733  CG  PHE B 237      14.003   8.177   6.164  1.00 10.71           C  
ATOM   3734  CD1 PHE B 237      14.442   9.301   6.862  1.00 12.37           C  
ATOM   3735  CD2 PHE B 237      14.911   7.149   5.909  1.00 10.48           C  
ATOM   3736  CE1 PHE B 237      15.767   9.405   7.302  1.00 12.17           C  
ATOM   3737  CE2 PHE B 237      16.238   7.238   6.343  1.00 11.23           C  
ATOM   3738  CZ  PHE B 237      16.670   8.375   7.045  1.00 10.93           C  
ATOM   3739  N   VAL B 238      12.656   8.477   2.534  1.00 12.27           N  
ATOM   3740  CA  VAL B 238      13.442   8.456   1.302  1.00 14.28           C  
ATOM   3741  C   VAL B 238      13.407   9.812   0.592  1.00 13.91           C  
ATOM   3742  O   VAL B 238      14.366  10.195  -0.085  1.00 15.25           O  
ATOM   3743  CB  VAL B 238      12.949   7.343   0.345  1.00 14.30           C  
ATOM   3744  CG1 VAL B 238      13.691   7.426  -0.984  1.00 17.63           C  
ATOM   3745  CG2 VAL B 238      13.191   5.975   0.983  1.00 16.62           C  
ATOM   3746  N   LYS B 239      12.305  10.537   0.741  1.00 14.04           N  
ATOM   3747  CA  LYS B 239      12.192  11.852   0.119  1.00 14.71           C  
ATOM   3748  C   LYS B 239      13.111  12.828   0.847  1.00 15.34           C  
ATOM   3749  O   LYS B 239      13.585  13.804   0.267  1.00 15.46           O  
ATOM   3750  CB  LYS B 239      10.744  12.348   0.172  1.00 16.16           C  
ATOM   3751  CG  LYS B 239       9.781  11.505  -0.652  1.00 19.13           C  
ATOM   3752  CD  LYS B 239       8.365  12.053  -0.610  1.00 22.48           C  
ATOM   3753  CE  LYS B 239       7.429  11.213  -1.471  1.00 22.76           C  
ATOM   3754  NZ  LYS B 239       6.048  11.773  -1.495  1.00 26.99           N1+
ATOM   3755  N   ILE B 240      13.364  12.555   2.124  1.00 13.70           N  
ATOM   3756  CA  ILE B 240      14.241  13.402   2.920  1.00 13.78           C  
ATOM   3757  C   ILE B 240      15.682  13.116   2.527  1.00 14.18           C  
ATOM   3758  O   ILE B 240      16.501  14.027   2.413  1.00 16.21           O  
ATOM   3759  CB  ILE B 240      14.042  13.135   4.423  1.00 12.40           C  
ATOM   3760  CG1 ILE B 240      12.608  13.500   4.810  1.00 13.74           C  
ATOM   3761  CG2 ILE B 240      15.046  13.934   5.236  1.00 13.35           C  
ATOM   3762  CD1 ILE B 240      12.278  13.253   6.258  1.00 12.30           C  
ATOM   3763  N   ILE B 241      15.987  11.842   2.311  1.00 15.46           N  
ATOM   3764  CA  ILE B 241      17.325  11.444   1.897  1.00 14.88           C  
ATOM   3765  C   ILE B 241      17.659  12.160   0.588  1.00 15.89           C  
ATOM   3766  O   ILE B 241      18.782  12.628   0.396  1.00 15.96           O  
ATOM   3767  CB  ILE B 241      17.403   9.917   1.662  1.00 16.06           C  
ATOM   3768  CG1 ILE B 241      17.236   9.175   2.989  1.00 15.55           C  
ATOM   3769  CG2 ILE B 241      18.728   9.548   0.998  1.00 16.38           C  
ATOM   3770  CD1 ILE B 241      17.194   7.670   2.836  1.00 17.90           C  
ATOM   3771  N   ASN B 242      16.672  12.254  -0.301  1.00 15.77           N  
ATOM   3772  CA  ASN B 242      16.862  12.901  -1.599  1.00 16.82           C  
ATOM   3773  C   ASN B 242      16.493  14.385  -1.596  1.00 18.23           C  
ATOM   3774  O   ASN B 242      16.153  14.947  -2.640  1.00 18.23           O  
ATOM   3775  CB  ASN B 242      16.030  12.184  -2.670  1.00 19.43           C  
ATOM   3776  CG  ASN B 242      16.418  10.731  -2.836  1.00 21.50           C  
ATOM   3777  ND2 ASN B 242      15.448   9.836  -2.671  1.00 24.07           N  
ATOM   3778  OD1 ASN B 242      17.574  10.412  -3.112  1.00 23.54           O  
ATOM   3779  N   ALA B 243      16.570  15.020  -0.431  1.00 17.53           N  
ATOM   3780  CA  ALA B 243      16.225  16.433  -0.298  1.00 19.01           C  
ATOM   3781  C   ALA B 243      16.975  17.365  -1.255  1.00 20.38           C  
ATOM   3782  O   ALA B 243      16.442  18.399  -1.656  1.00 21.50           O  
ATOM   3783  CB  ALA B 243      16.440  16.886   1.148  1.00 19.43           C  
ATOM   3784  N   ARG B 244      18.206  17.010  -1.612  1.00 21.76           N  
ATOM   3785  CA  ARG B 244      18.998  17.833  -2.525  1.00 24.91           C  
ATOM   3786  C   ARG B 244      19.099  17.243  -3.925  1.00 28.01           C  
ATOM   3787  O   ARG B 244      19.895  17.700  -4.745  1.00 29.57           O  
ATOM   3788  CB  ARG B 244      20.406  18.060  -1.964  1.00 24.00           C  
ATOM   3789  CG  ARG B 244      20.456  19.153  -0.913  1.00 21.99           C  
ATOM   3790  CD  ARG B 244      21.866  19.437  -0.422  1.00 22.84           C  
ATOM   3791  NE  ARG B 244      21.892  20.637   0.411  1.00 19.34           N  
ATOM   3792  CZ  ARG B 244      22.938  21.044   1.125  1.00 19.10           C  
ATOM   3793  NH1 ARG B 244      24.068  20.348   1.120  1.00 16.06           N1+
ATOM   3794  NH2 ARG B 244      22.853  22.155   1.843  1.00 15.93           N  
ATOM   3795  N   SER B 245      18.286  16.232  -4.203  1.00 30.31           N  
ATOM   3796  CA  SER B 245      18.302  15.598  -5.511  1.00 33.33           C  
ATOM   3797  C   SER B 245      17.264  16.247  -6.418  1.00 35.09           C  
ATOM   3798  O   SER B 245      17.666  16.824  -7.452  1.00 36.32           O  
ATOM   3799  CB  SER B 245      18.013  14.104  -5.370  1.00 33.39           C  
ATOM   3800  OG  SER B 245      18.931  13.498  -4.479  1.00 34.77           O  
