# Supplementary material for: Structural Descriptors for Subunit Interface Regions in Homodimers: Effect of Lipid Membrane and Secondary Structure Type
Source: J Chem Inf Model. 2025 Mar 27;65(7):3117–26. doi: 10.1021/acs.jcim.4c01233 (PMC12004529; doi:10.1021/acs.jcim.4c01233)
Supplement: Supplementary file 3 — ci4c01233_si_003.tar [file ci4c01233_si_003.tar › database/alpha/2dh4_cytop.pdb]

HEADER    2dh4_chain_A
ATOM      1  N   MET A   1      58.365  15.531  42.637  1.00 74.23           N  
ATOM      2  CA  MET A   1      58.639  16.075  43.985  1.00 74.23           C  
ATOM      7  C   MET A   1      58.232  15.116  45.050  1.00 74.23           C  
ATOM      8  O   MET A   1      58.348  13.902  44.892  1.00 74.23           O  
ATOM      3  CB  MET A   1      57.875  17.391  44.203  1.00 74.23           C  
ATOM      4  CG  MET A   1      58.431  18.560  43.389  1.00 74.23           C  
ATOM      5  SD  MET A   1      60.086  19.097  43.916  1.00 74.23           S  
ATOM      6  CE  MET A   1      60.163  20.541  42.819  1.00 74.23           C  
ATOM      9  N   THR A   2      57.743  15.658  46.180  1.00 99.84           N  
ATOM     10  CA  THR A   2      57.339  14.833  47.277  1.00 99.84           C  
ATOM     14  C   THR A   2      55.880  15.058  47.480  1.00 99.84           C  
ATOM     15  O   THR A   2      55.283  15.940  46.869  1.00 99.84           O  
ATOM     11  CB  THR A   2      58.021  15.178  48.566  1.00 99.84           C  
ATOM     13  CG2 THR A   2      59.539  15.044  48.375  1.00 99.84           C  
ATOM     12  OG1 THR A   2      57.693  16.504  48.951  1.00 99.84           O  
ATOM     16  N   LYS A   3      55.260  14.223  48.334  1.00103.93           N  
ATOM     17  CA  LYS A   3      53.860  14.349  48.593  1.00103.93           C  
ATOM     23  C   LYS A   3      53.618  15.671  49.245  1.00103.93           C  
ATOM     24  O   LYS A   3      52.629  16.339  48.954  1.00103.93           O  
ATOM     18  CB  LYS A   3      53.311  13.228  49.490  1.00103.93           C  
ATOM     19  CG  LYS A   3      53.225  11.892  48.747  1.00103.93           C  
ATOM     20  CD  LYS A   3      52.307  11.953  47.522  1.00103.93           C  
ATOM     21  CE  LYS A   3      52.350  10.702  46.642  1.00103.93           C  
ATOM     22  NZ  LYS A   3      53.643  10.627  45.924  1.00103.93           N1+
ATOM     25  N   ASN A   4      54.529  16.089  50.143  1.00 27.00           N  
ATOM     26  CA  ASN A   4      54.380  17.355  50.800  1.00 27.00           C  
ATOM     31  C   ASN A   4      54.444  18.414  49.752  1.00 27.00           C  
ATOM     32  O   ASN A   4      53.711  19.400  49.805  1.00 27.00           O  
ATOM     27  CB  ASN A   4      55.491  17.648  51.824  1.00 27.00           C  
ATOM     28  CG  ASN A   4      55.247  16.777  53.048  1.00 27.00           C  
ATOM     30  ND2 ASN A   4      56.221  16.776  53.997  1.00 27.00           N  
ATOM     29  OD1 ASN A   4      54.209  16.128  53.165  1.00 27.00           O  
ATOM     33  N   LYS A   5      55.328  18.218  48.757  1.00 85.24           N  
ATOM     34  CA  LYS A   5      55.503  19.168  47.699  1.00 85.24           C  
ATOM     40  C   LYS A   5      54.202  19.279  46.972  1.00 85.24           C  
ATOM     41  O   LYS A   5      53.803  20.366  46.559  1.00 85.24           O  
ATOM     35  CB  LYS A   5      56.563  18.725  46.674  1.00 85.24           C  
ATOM     36  CG  LYS A   5      56.897  19.785  45.621  1.00 85.24           C  
ATOM     37  CD  LYS A   5      57.694  20.972  46.168  1.00 85.24           C  
ATOM     38  CE  LYS A   5      58.136  21.968  45.091  1.00 85.24           C  
ATOM     39  NZ  LYS A   5      57.035  22.906  44.778  1.00 85.24           N1+
ATOM     42  N   MET A   6      53.500  18.143  46.814  1.00 68.98           N  
ATOM     43  CA  MET A   6      52.264  18.121  46.092  1.00 68.98           C  
ATOM     48  C   MET A   6      51.294  19.031  46.772  1.00 68.98           C  
ATOM     49  O   MET A   6      50.605  19.818  46.125  1.00 68.98           O  
ATOM     44  CB  MET A   6      51.638  16.715  46.057  1.00 68.98           C  
ATOM     45  CG  MET A   6      50.313  16.643  45.296  1.00 68.98           C  
ATOM     46  SD  MET A   6      50.459  16.906  43.506  1.00 68.98           S  
ATOM     47  CE  MET A   6      48.685  16.697  43.181  1.00 68.98           C  
ATOM     50  N   GLU A   7      51.237  18.964  48.111  1.00 62.62           N  
ATOM     51  CA  GLU A   7      50.314  19.767  48.857  1.00 62.62           C  
ATOM     57  C   GLU A   7      50.633  21.213  48.654  1.00 62.62           C  
ATOM     58  O   GLU A   7      49.731  22.032  48.476  1.00 62.62           O  
ATOM     52  CB  GLU A   7      50.369  19.466  50.367  1.00 62.62           C  
ATOM     53  CG  GLU A   7      49.462  20.354  51.220  1.00 62.62           C  
ATOM     54  CD  GLU A   7      50.291  21.540  51.693  1.00 62.62           C  
ATOM     55  OE1 GLU A   7      51.053  21.366  52.682  1.00 62.62           O  
ATOM     56  OE2 GLU A   7      50.178  22.631  51.072  1.00 62.62           O1-
ATOM     59  N   ALA A   8      51.930  21.568  48.663  1.00 23.48           N  
ATOM     60  CA  ALA A   8      52.314  22.944  48.526  1.00 23.48           C  
ATOM     62  C   ALA A   8      51.887  23.441  47.184  1.00 23.48           C  
ATOM     63  O   ALA A   8      51.365  24.548  47.062  1.00 23.48           O  
ATOM     61  CB  ALA A   8      53.835  23.149  48.633  1.00 23.48           C  
ATOM     64  N   LYS A   9      52.090  22.623  46.135  1.00 39.34           N  
ATOM     65  CA  LYS A   9      51.744  23.050  44.814  1.00 39.34           C  
ATOM     71  C   LYS A   9      50.266  23.261  44.747  1.00 39.34           C  
ATOM     72  O   LYS A   9      49.811  24.246  44.171  1.00 39.34           O  
ATOM     66  CB  LYS A   9      52.166  22.047  43.726  1.00 39.34           C  
ATOM     67  CG  LYS A   9      53.680  22.041  43.500  1.00 39.34           C  
ATOM     68  CD  LYS A   9      54.193  20.867  42.664  1.00 39.34           C  
ATOM     69  CE  LYS A   9      55.693  20.944  42.370  1.00 39.34           C  
ATOM     70  NZ  LYS A   9      56.128  19.758  41.601  1.00 39.34           N1+
ATOM     73  N   ILE A  10      49.483  22.365  45.378  1.00 38.14           N  
ATOM     74  CA  ILE A  10      48.050  22.454  45.337  1.00 38.14           C  
ATOM     79  C   ILE A  10      47.656  23.757  45.944  1.00 38.14           C  
ATOM     80  O   ILE A  10      46.781  24.453  45.432  1.00 38.14           O  
ATOM     75  CB  ILE A  10      47.374  21.379  46.134  1.00 38.14           C  
ATOM     76  CG1 ILE A  10      47.691  19.997  45.541  1.00 38.14           C  
ATOM     77  CG2 ILE A  10      45.869  21.699  46.190  1.00 38.14           C  
ATOM     78  CD1 ILE A  10      47.300  18.840  46.455  1.00 38.14           C  
ATOM     81  N   ASP A  11      48.322  24.139  47.046  1.00 33.15           N  
ATOM     82  CA  ASP A  11      47.986  25.355  47.722  1.00 33.15           C  
ATOM     87  C   ASP A  11      48.132  26.460  46.729  1.00 33.15           C  
ATOM     88  O   ASP A  11      47.336  27.397  46.703  1.00 33.15           O  
ATOM     83  CB  ASP A  11      48.938  25.657  48.889  1.00 33.15           C  
ATOM     84  CG  ASP A  11      48.439  26.905  49.600  1.00 33.15           C  
ATOM     85  OD1 ASP A  11      47.321  27.374  49.256  1.00 33.15           O  
ATOM     86  OD2 ASP A  11      49.174  27.407  50.492  1.00 33.15           O1-
ATOM     89  N   GLU A  12      49.163  26.364  45.874  1.00 72.90           N  
ATOM     90  CA  GLU A  12      49.415  27.355  44.871  1.00 72.90           C  
ATOM     96  C   GLU A  12      48.250  27.413  43.930  1.00 72.90           C  
ATOM     97  O   GLU A  12      47.814  28.501  43.561  1.00 72.90           O  
ATOM     91  CB  GLU A  12      50.654  27.026  44.022  1.00 72.90           C  
ATOM     92  CG  GLU A  12      50.939  28.040  42.912  1.00 72.90           C  
ATOM     93  CD  GLU A  12      51.615  29.257  43.522  1.00 72.90           C  
ATOM     94  OE1 GLU A  12      51.129  29.749  44.575  1.00 72.90           O  
ATOM     95  OE2 GLU A  12      52.629  29.718  42.934  1.00 72.90           O1-
ATOM     98  N   LEU A  13      47.693  26.250  43.527  1.00150.03           N  
ATOM     99  CA  LEU A  13      46.637  26.274  42.551  1.00150.03           C  
ATOM    104  C   LEU A  13      45.471  27.037  43.084  1.00150.03           C  
ATOM    105  O   LEU A  13      44.927  27.909  42.410  1.00150.03           O  
ATOM    100  CB  LEU A  13      46.053  24.895  42.169  1.00150.03           C  
ATOM    101  CG  LEU A  13      46.983  23.939  41.398  1.00150.03           C  
ATOM    102  CD1 LEU A  13      47.533  24.596  40.123  1.00150.03           C  
ATOM    103  CD2 LEU A  13      48.053  23.313  42.297  1.00150.03           C  
ATOM    106  N   ILE A  14      45.074  26.743  44.332  1.00172.06           N  
ATOM    107  CA  ILE A  14      43.909  27.354  44.898  1.00172.06           C  
ATOM    112  C   ILE A  14      44.081  28.834  45.011  1.00172.06           C  
ATOM    113  O   ILE A  14      43.137  29.589  44.788  1.00172.06           O  
ATOM    108  CB  ILE A  14      43.575  26.839  46.265  1.00172.06           C  
ATOM    109  CG1 ILE A  14      43.048  25.398  46.190  1.00172.06           C  
ATOM    110  CG2 ILE A  14      42.567  27.813  46.888  1.00172.06           C  
ATOM    111  CD1 ILE A  14      44.057  24.380  45.674  1.00172.06           C  
ATOM    114  N   ASN A  15      45.283  29.295  45.385  1.00 51.10           N  
ATOM    115  CA  ASN A  15      45.487  30.695  45.624  1.00 51.10           C  
ATOM    120  C   ASN A  15      45.289  31.519  44.387  1.00 51.10           C  
ATOM    121  O   ASN A  15      44.703  32.595  44.459  1.00 51.10           O  
ATOM    116  CB  ASN A  15      46.890  31.014  46.167  1.00 51.10           C  
ATOM    117  CG  ASN A  15      46.944  30.499  47.597  1.00 51.10           C  
ATOM    119  ND2 ASN A  15      48.053  29.795  47.948  1.00 51.10           N  
ATOM    118  OD1 ASN A  15      46.017  30.707  48.379  1.00 51.10           O  
ATOM    122  N   ASN A  16      45.757  31.049  43.218  1.00106.51           N  
ATOM    123  CA  ASN A  16      45.711  31.874  42.041  1.00106.51           C  
ATOM    128  C   ASN A  16      44.498  31.600  41.201  1.00106.51           C  
ATOM    129  O   ASN A  16      43.753  30.648  41.423  1.00106.51           O  
ATOM    124  CB  ASN A  16      46.955  31.700  41.159  1.00106.51           C  
ATOM    125  CG  ASN A  16      47.066  30.223  40.820  1.00106.51           C  
ATOM    127  ND2 ASN A  16      48.223  29.610  41.179  1.00106.51           N  
ATOM    126  OD1 ASN A  16      46.153  29.627  40.251  1.00106.51           O  
ATOM    130  N   ASP A  17      44.260  32.492  40.212  1.00 36.42           N  
ATOM    131  CA  ASP A  17      43.166  32.363  39.293  1.00 36.42           C  
ATOM    136  C   ASP A  17      43.533  31.252  38.359  1.00 36.42           C  
ATOM    137  O   ASP A  17      44.704  30.889  38.269  1.00 36.42           O  
ATOM    132  CB  ASP A  17      42.935  33.641  38.460  1.00 36.42           C  
ATOM    133  CG  ASP A  17      42.383  34.725  39.375  1.00 36.42           C  
ATOM    134  OD1 ASP A  17      42.083  34.410  40.558  1.00 36.42           O  
ATOM    135  OD2 ASP A  17      42.248  35.885  38.899  1.00 36.42           O1-
ATOM    138  N   PRO A  18      42.577  30.680  37.666  1.00 62.41           N  
ATOM    139  CA  PRO A  18      42.845  29.574  36.789  1.00 62.41           C  
ATOM    143  C   PRO A  18      43.920  29.949  35.818  1.00 62.41           C  
ATOM    144  O   PRO A  18      43.956  31.095  35.368  1.00 62.41           O  
ATOM    141  CB  PRO A  18      41.524  29.287  36.080  1.00 62.41           C  
ATOM    142  CG  PRO A  18      40.836  30.664  36.051  1.00 62.41           C  
ATOM    140  CD  PRO A  18      41.325  31.346  37.338  1.00 62.41           C  
ATOM    145  N   VAL A  19      44.808  28.993  35.490  1.00 37.69           N  
ATOM    146  CA  VAL A  19      45.911  29.252  34.616  1.00 37.69           C  
ATOM    150  C   VAL A  19      45.406  29.280  33.210  1.00 37.69           C  
ATOM    151  O   VAL A  19      44.465  28.568  32.861  1.00 37.69           O  
ATOM    147  CB  VAL A  19      46.981  28.199  34.706  1.00 37.69           C  
ATOM    148  CG1 VAL A  19      48.118  28.551  33.734  1.00 37.69           C  
ATOM    149  CG2 VAL A  19      47.427  28.082  36.174  1.00 37.69           C  
ATOM    152  N   TRP A  20      46.011  30.151  32.380  1.00 75.79           N  
ATOM    153  CA  TRP A  20      45.649  30.252  30.997  1.00 75.79           C  
ATOM    164  C   TRP A  20      46.924  30.109  30.229  1.00 75.79           C  
ATOM    165  O   TRP A  20      47.893  30.821  30.489  1.00 75.79           O  
ATOM    154  CB  TRP A  20      45.027  31.619  30.670  1.00 75.79           C  
ATOM    155  CG  TRP A  20      44.566  31.795  29.248  1.00 75.79           C  
ATOM    157  CD1 TRP A  20      45.182  32.419  28.203  1.00 75.79           C  
ATOM    156  CD2 TRP A  20      43.312  31.304  28.749  1.00 75.79           C  
ATOM    159  CE2 TRP A  20      43.232  31.674  27.408  1.00 75.79           C  
ATOM    160  CE3 TRP A  20      42.311  30.605  29.359  1.00 75.79           C  
ATOM    158  NE1 TRP A  20      44.384  32.360  27.087  1.00 75.79           N  
ATOM    161  CZ2 TRP A  20      42.142  31.350  26.655  1.00 75.79           C  
ATOM    162  CZ3 TRP A  20      41.213  30.276  28.595  1.00 75.79           C  
ATOM    163  CH2 TRP A  20      41.131  30.643  27.268  1.00 75.79           C  
ATOM    166  N   SER A  21      46.961  29.157  29.274  1.00 42.31           N  
ATOM    167  CA  SER A  21      48.152  28.912  28.513  1.00 42.31           C  
ATOM    170  C   SER A  21      48.150  29.772  27.289  1.00 42.31           C  
ATOM    171  O   SER A  21      47.103  30.227  26.831  1.00 42.31           O  
ATOM    168  CB  SER A  21      48.271  27.448  28.058  1.00 42.31           C  
ATOM    169  OG  SER A  21      47.165  27.100  27.237  1.00 42.31           O  
ATOM    172  N   SER A  22      49.353  30.028  26.736  1.00 22.97           N  
ATOM    173  CA  SER A  22      49.466  30.797  25.531  1.00 22.97           C  
ATOM    176  C   SER A  22      48.881  29.971  24.434  1.00 22.97           C  
ATOM    177  O   SER A  22      48.279  30.495  23.498  1.00 22.97           O  
ATOM    174  CB  SER A  22      50.923  31.123  25.157  1.00 22.97           C  
ATOM    175  OG  SER A  22      51.644  29.931  24.882  1.00 22.97           O  
ATOM    178  N   GLN A  23      49.047  28.639  24.543  1.00 71.89           N  
ATOM    179  CA  GLN A  23      48.540  27.725  23.562  1.00 71.89           C  
ATOM    185  C   GLN A  23      47.048  27.799  23.576  1.00 71.89           C  
ATOM    186  O   GLN A  23      46.408  27.782  22.525  1.00 71.89           O  
ATOM    180  CB  GLN A  23      48.933  26.266  23.840  1.00 71.89           C  
ATOM    181  CG  GLN A  23      50.423  25.995  23.627  1.00 71.89           C  
ATOM    182  CD  GLN A  23      51.209  26.807  24.645  1.00 71.89           C  
ATOM    184  NE2 GLN A  23      52.418  27.279  24.234  1.00 71.89           N  
ATOM    183  OE1 GLN A  23      50.763  27.020  25.771  1.00 71.89           O  
ATOM    187  N   ASN A  24      46.458  27.902  24.782  1.00 80.01           N  
ATOM    188  CA  ASN A  24      45.034  27.921  24.948  1.00 80.01           C  
ATOM    193  C   ASN A  24      44.517  29.121  24.224  1.00 80.01           C  
ATOM    194  O   ASN A  24      43.542  29.051  23.474  1.00 80.01           O  
ATOM    189  CB  ASN A  24      44.652  28.068  26.432  1.00 80.01           C  
ATOM    190  CG  ASN A  24      43.265  27.496  26.652  1.00 80.01           C  
ATOM    192  ND2 ASN A  24      42.879  27.336  27.947  1.00 80.01           N  
ATOM    191  OD1 ASN A  24      42.550  27.185  25.701  1.00 80.01           O  
ATOM    195  N   GLU A  25      45.202  30.263  24.413  1.00 81.73           N  
ATOM    196  CA  GLU A  25      44.770  31.476  23.799  1.00 81.73           C  
ATOM    202  C   GLU A  25      44.843  31.326  22.314  1.00 81.73           C  
ATOM    203  O   GLU A  25      43.979  31.825  21.595  1.00 81.73           O  
ATOM    197  CB  GLU A  25      45.614  32.701  24.180  1.00 81.73           C  
ATOM    198  CG  GLU A  25      45.145  33.981  23.478  1.00 81.73           C  
ATOM    199  CD  GLU A  25      43.727  34.295  23.939  1.00 81.73           C  
ATOM    200  OE1 GLU A  25      43.264  33.663  24.925  1.00 81.73           O  
ATOM    201  OE2 GLU A  25      43.084  35.172  23.303  1.00 81.73           O1-
ATOM    204  N   SER A  26      45.880  30.631  21.813  1.00 29.69           N  
ATOM    205  CA  SER A  26      46.069  30.494  20.397  1.00 29.69           C  
ATOM    208  C   SER A  26      44.934  29.729  19.785  1.00 29.69           C  
ATOM    209  O   SER A  26      44.436  30.105  18.725  1.00 29.69           O  
ATOM    206  CB  SER A  26      47.369  29.752  20.048  1.00 29.69           C  
ATOM    207  OG  SER A  26      48.487  30.497  20.509  1.00 29.69           O  
ATOM    210  N   LEU A  27      44.474  28.643  20.437  1.00 42.85           N  
ATOM    211  CA  LEU A  27      43.450  27.837  19.832  1.00 42.85           C  
ATOM    216  C   LEU A  27      42.202  28.649  19.655  1.00 42.85           C  
ATOM    217  O   LEU A  27      41.564  28.604  18.606  1.00 42.85           O  
ATOM    212  CB  LEU A  27      43.094  26.588  20.658  1.00 42.85           C  
ATOM    213  CG  LEU A  27      44.241  25.561  20.716  1.00 42.85           C  
ATOM    214  CD1 LEU A  27      43.843  24.313  21.519  1.00 42.85           C  
ATOM    215  CD2 LEU A  27      44.749  25.222  19.304  1.00 42.85           C  
ATOM    218  N   ILE A  28      41.839  29.435  20.681  1.00159.57           N  
ATOM    219  CA  ILE A  28      40.644  30.231  20.677  1.00159.57           C  
ATOM    224  C   ILE A  28      40.719  31.272  19.605  1.00159.57           C  
ATOM    225  O   ILE A  28      39.695  31.657  19.046  1.00159.57           O  
ATOM    220  CB  ILE A  28      40.441  31.006  21.948  1.00159.57           C  
ATOM    221  CG1 ILE A  28      40.279  30.087  23.161  1.00159.57           C  
ATOM    222  CG2 ILE A  28      39.242  31.939  21.740  1.00159.57           C  
ATOM    223  CD1 ILE A  28      40.221  30.871  24.470  1.00159.57           C  
ATOM    226  N   SER A  29      41.928  31.807  19.357  1.00116.41           N  
ATOM    227  CA  SER A  29      42.153  32.926  18.481  1.00116.41           C  
ATOM    230  C   SER A  29      42.074  32.627  17.006  1.00116.41           C  
ATOM    231  O   SER A  29      42.170  33.555  16.203  1.00116.41           O  
ATOM    228  CB  SER A  29      43.494  33.630  18.758  1.00116.41           C  
ATOM    229  OG  SER A  29      44.576  32.733  18.572  1.00116.41           O  
ATOM    232  N   LYS A  30      41.872  31.368  16.579  1.00 93.14           N  
ATOM    233  CA  LYS A  30      41.970  31.071  15.171  1.00 93.14           C  
ATOM    239  C   LYS A  30      41.033  31.900  14.332  1.00 93.14           C  
ATOM    240  O   LYS A  30      41.460  32.408  13.294  1.00 93.14           O  
ATOM    234  CB  LYS A  30      41.690  29.593  14.844  1.00 93.14           C  
ATOM    235  CG  LYS A  30      42.752  28.636  15.388  1.00 93.14           C  
ATOM    236  CD  LYS A  30      42.375  27.163  15.220  1.00 93.14           C  
ATOM    237  CE  LYS A  30      41.163  26.740  16.051  1.00 93.14           C  
ATOM    238  NZ  LYS A  30      40.836  25.324  15.777  1.00 93.14           N1+
ATOM    241  N   PRO A  31      39.792  32.088  14.684  1.00 77.30           N  
ATOM    242  CA  PRO A  31      38.918  32.853  13.836  1.00 77.30           C  
ATOM    246  C   PRO A  31      39.394  34.265  13.694  1.00 77.30           C  
ATOM    247  O   PRO A  31      39.186  34.871  12.643  1.00 77.30           O  
ATOM    244  CB  PRO A  31      37.531  32.723  14.466  1.00 77.30           C  
ATOM    245  CG  PRO A  31      37.584  31.362  15.188  1.00 77.30           C  
ATOM    243  CD  PRO A  31      39.070  31.170  15.549  1.00 77.30           C  
ATOM    248  N   TYR A  32      39.998  34.818  14.760  1.00 71.22           N  
ATOM    249  CA  TYR A  32      40.481  36.166  14.747  1.00 71.22           C  
ATOM    258  C   TYR A  32      41.660  36.257  13.835  1.00 71.22           C  
ATOM    259  O   TYR A  32      41.725  37.140  12.985  1.00 71.22           O  
ATOM    250  CB  TYR A  32      40.907  36.630  16.155  1.00 71.22           C  
ATOM    251  CG  TYR A  32      41.239  38.085  16.134  1.00 71.22           C  
ATOM    252  CD1 TYR A  32      40.239  39.030  16.076  1.00 71.22           C  
ATOM    253  CD2 TYR A  32      42.548  38.505  16.201  1.00 71.22           C  
ATOM    254  CE1 TYR A  32      40.540  40.372  16.069  1.00 71.22           C  
ATOM    255  CE2 TYR A  32      42.856  39.845  16.195  1.00 71.22           C  
ATOM    256  CZ  TYR A  32      41.852  40.782  16.127  1.00 71.22           C  
ATOM    257  OH  TYR A  32      42.170  42.157  16.121  1.00 71.22           O  
ATOM    260  N   ASN A  33      42.597  35.298  13.945  1.00 36.53           N  
ATOM    261  CA  ASN A  33      43.826  35.349  13.204  1.00 36.53           C  
ATOM    266  C   ASN A  33      43.512  35.359  11.746  1.00 36.53           C  
ATOM    267  O   ASN A  33      44.157  36.060  10.970  1.00 36.53           O  
ATOM    262  CB  ASN A  33      44.725  34.127  13.465  1.00 36.53           C  
ATOM    263  CG  ASN A  33      45.182  34.179  14.914  1.00 36.53           C  
ATOM    265  ND2 ASN A  33      45.212  32.995  15.583  1.00 36.53           N  
ATOM    264  OD1 ASN A  33      45.496  35.246  15.440  1.00 36.53           O  
ATOM    268  N   HIS A  34      42.495  34.581  11.338  1.00 61.73           N  
ATOM    269  CA  HIS A  34      42.159  34.444   9.952  1.00 61.73           C  
ATOM    276  C   HIS A  34      41.744  35.769   9.370  1.00 61.73           C  
ATOM    277  O   HIS A  34      42.182  36.137   8.281  1.00 61.73           O  
ATOM    272  CB  HIS A  34      41.012  33.436   9.746  1.00 61.73           C  
ATOM    271  CG  HIS A  34      40.742  33.107   8.310  1.00 61.73           C  
ATOM    274  CD2 HIS A  34      41.300  32.157   7.511  1.00 61.73           C  
ATOM    270  ND1 HIS A  34      39.826  33.769   7.525  1.00 61.73           N  
ATOM    275  CE1 HIS A  34      39.873  33.190   6.299  1.00 61.73           C  
ATOM    273  NE2 HIS A  34      40.753  32.208   6.242  1.00 61.73           N  
ATOM    278  N   ILE A  35      40.900  36.534  10.085  1.00 73.09           N  
ATOM    279  CA  ILE A  35      40.397  37.792   9.597  1.00 73.09           C  
ATOM    284  C   ILE A  35      41.507  38.792   9.446  1.00 73.09           C  
ATOM    285  O   ILE A  35      41.425  39.680   8.600  1.00 73.09           O  
ATOM    280  CB  ILE A  35      39.309  38.394  10.446  1.00 73.09           C  
ATOM    281  CG1 ILE A  35      38.631  39.540   9.674  1.00 73.09           C  
ATOM    282  CG2 ILE A  35      39.899  38.815  11.804  1.00 73.09           C  
ATOM    283  CD1 ILE A  35      37.303  39.997  10.276  1.00 73.09           C  
ATOM    286  N   LEU A  36      42.563  38.707  10.278  1.00118.51           N  
ATOM    287  CA  LEU A  36      43.636  39.667  10.202  1.00118.51           C  
ATOM    292  C   LEU A  36      44.271  39.634   8.851  1.00118.51           C  
ATOM    293  O   LEU A  36      44.860  40.620   8.415  1.00118.51           O  
ATOM    288  CB  LEU A  36      44.777  39.518  11.229  1.00118.51           C  
ATOM    289  CG  LEU A  36      44.456  40.066  12.630  1.00118.51           C  
ATOM    290  CD1 LEU A  36      43.509  39.155  13.405  1.00118.51           C  
ATOM    291  CD2 LEU A  36      45.733  40.406  13.409  1.00118.51           C  
ATOM    294  N   LEU A  37      44.178  38.500   8.146  1.00 60.74           N  
ATOM    295  CA  LEU A  37      44.800  38.363   6.863  1.00 60.74           C  
ATOM    300  C   LEU A  37      44.269  39.433   5.955  1.00 60.74           C  
ATOM    301  O   LEU A  37      44.930  39.807   4.989  1.00 60.74           O  
ATOM    296  CB  LEU A  37      44.501  37.008   6.203  1.00 60.74           C  
ATOM    297  CG  LEU A  37      45.020  35.811   7.018  1.00 60.74           C  
ATOM    298  CD1 LEU A  37      44.797  34.490   6.267  1.00 60.74           C  
ATOM    299  CD2 LEU A  37      46.480  36.020   7.455  1.00 60.74           C  
ATOM    302  N   LYS A  38      43.038  39.919   6.200  1.00 79.65           N  
ATOM    303  CA  LYS A  38      42.437  40.911   5.346  1.00 79.65           C  
ATOM    309  C   LYS A  38      43.106  42.254   5.511  1.00 79.65           C  
ATOM    310  O   LYS A  38      43.515  42.661   6.598  1.00 79.65           O  
ATOM    304  CB  LYS A  38      40.927  41.045   5.599  1.00 79.65           C  
ATOM    305  CG  LYS A  38      40.204  39.721   5.327  1.00 79.65           C  
ATOM    306  CD  LYS A  38      38.769  39.645   5.852  1.00 79.65           C  
ATOM    307  CE  LYS A  38      38.103  38.292   5.588  1.00 79.65           C  
ATOM    308  NZ  LYS A  38      38.746  37.246   6.415  1.00 79.65           N1+
ATOM    311  N   PRO A  39      43.248  42.929   4.394  1.00 77.25           N  
ATOM    312  CA  PRO A  39      43.861  44.240   4.343  1.00 77.25           C  
ATOM    316  C   PRO A  39      42.889  45.354   4.603  1.00 77.25           C  
ATOM    317  O   PRO A  39      41.706  45.085   4.812  1.00 77.25           O  
ATOM    314  CB  PRO A  39      44.517  44.354   2.965  1.00 77.25           C  
ATOM    315  CG  PRO A  39      43.831  43.272   2.120  1.00 77.25           C  
ATOM    313  CD  PRO A  39      43.450  42.200   3.152  1.00 77.25           C  
ATOM    318  N   GLY A  40      43.372  46.619   4.556  1.00 29.75           N  
ATOM    319  CA  GLY A  40      42.540  47.771   4.776  1.00 29.75           C  
ATOM    320  C   GLY A  40      42.897  48.384   6.095  1.00 29.75           C  
ATOM    321  O   GLY A  40      42.374  49.433   6.469  1.00 29.75           O  
ATOM    322  N   LYS A  41      43.817  47.729   6.824  1.00 86.61           N  
ATOM    323  CA  LYS A  41      44.264  48.144   8.122  1.00 86.61           C  
ATOM    329  C   LYS A  41      44.978  49.457   8.021  1.00 86.61           C  
ATOM    330  O   LYS A  41      44.870  50.298   8.912  1.00 86.61           O  
ATOM    324  CB  LYS A  41      45.205  47.097   8.752  1.00 86.61           C  
ATOM    325  CG  LYS A  41      45.523  47.321  10.231  1.00 86.61           C  
ATOM    326  CD  LYS A  41      46.014  46.054  10.938  1.00 86.61           C  
ATOM    327  CE  LYS A  41      47.106  45.298  10.178  1.00 86.61           C  
ATOM    328  NZ  LYS A  41      47.472  44.062  10.909  1.00 86.61           N1+
ATOM    331  N   ASN A  42      45.748  49.664   6.938  1.00 31.43           N  
ATOM    332  CA  ASN A  42      46.473  50.892   6.776  1.00 31.43           C  
ATOM    337  C   ASN A  42      45.503  52.020   6.623  1.00 31.43           C  
ATOM    338  O   ASN A  42      45.718  53.100   7.168  1.00 31.43           O  
ATOM    333  CB  ASN A  42      47.374  50.919   5.529  1.00 31.43           C  
ATOM    334  CG  ASN A  42      48.599  50.058   5.798  1.00 31.43           C  
ATOM    336  ND2 ASN A  42      48.972  49.211   4.803  1.00 31.43           N  
ATOM    335  OD1 ASN A  42      49.208  50.138   6.863  1.00 31.43           O  
ATOM    339  N   PHE A  43      44.402  51.800   5.878  1.00 55.89           N  
ATOM    340  CA  PHE A  43      43.473  52.868   5.637  1.00 55.89           C  
ATOM    348  C   PHE A  43      42.858  53.352   6.910  1.00 55.89           C  
ATOM    349  O   PHE A  43      42.771  54.559   7.137  1.00 55.89           O  
ATOM    341  CB  PHE A  43      42.327  52.495   4.681  1.00 55.89           C  
ATOM    342  CG  PHE A  43      42.868  52.555   3.294  1.00 55.89           C  
ATOM    343  CD1 PHE A  43      43.538  51.492   2.733  1.00 55.89           C  
ATOM    344  CD2 PHE A  43      42.705  53.704   2.554  1.00 55.89           C  
ATOM    345  CE1 PHE A  43      44.026  51.579   1.449  1.00 55.89           C  
ATOM    346  CE2 PHE A  43      43.190  53.797   1.273  1.00 55.89           C  
ATOM    347  CZ  PHE A  43      43.854  52.732   0.720  1.00 55.89           C  
ATOM    350  N   ARG A  44      42.418  52.428   7.779  1.00 47.01           N  
ATOM    351  CA  ARG A  44      41.789  52.828   9.003  1.00 47.01           C  
ATOM    359  C   ARG A  44      42.780  53.607   9.805  1.00 47.01           C  
ATOM    360  O   ARG A  44      42.460  54.644  10.385  1.00 47.01           O  
ATOM    352  CB  ARG A  44      41.358  51.632   9.868  1.00 47.01           C  
ATOM    353  CG  ARG A  44      40.192  50.828   9.289  1.00 47.01           C  
ATOM    354  CD  ARG A  44      39.776  49.647  10.169  1.00 47.01           C  
ATOM    355  NE  ARG A  44      40.863  48.629  10.106  1.00 47.01           N  
ATOM    356  CZ  ARG A  44      40.788  47.608   9.201  1.00 47.01           C  
ATOM    357  NH1 ARG A  44      39.714  47.521   8.364  1.00 47.01           N1+
ATOM    358  NH2 ARG A  44      41.786  46.677   9.129  1.00 47.01           N  
ATOM    361  N   LEU A  45      44.029  53.116   9.825  1.00 48.69           N  
ATOM    362  CA  LEU A  45      45.105  53.707  10.564  1.00 48.69           C  
ATOM    367  C   LEU A  45      45.325  55.093  10.049  1.00 48.69           C  
ATOM    368  O   LEU A  45      45.503  56.034  10.824  1.00 48.69           O  
ATOM    363  CB  LEU A  45      46.415  52.933  10.334  1.00 48.69           C  
ATOM    364  CG  LEU A  45      47.640  53.538  11.043  1.00 48.69           C  
ATOM    365  CD1 LEU A  45      47.549  53.369  12.567  1.00 48.69           C  
ATOM    366  CD2 LEU A  45      48.952  53.006  10.443  1.00 48.69           C  
ATOM    369  N   ASN A  46      45.297  55.266   8.716  1.00 79.94           N  
ATOM    370  CA  ASN A  46      45.611  56.560   8.188  1.00 79.94           C  
ATOM    375  C   ASN A  46      44.572  57.556   8.614  1.00 79.94           C  
ATOM    376  O   ASN A  46      44.895  58.710   8.882  1.00 79.94           O  
ATOM    371  CB  ASN A  46      45.779  56.602   6.658  1.00 79.94           C  
ATOM    372  CG  ASN A  46      46.555  57.878   6.319  1.00 79.94           C  
ATOM    374  ND2 ASN A  46      47.444  58.312   7.249  1.00 79.94           N  
ATOM    373  OD1 ASN A  46      46.392  58.460   5.249  1.00 79.94           O  
ATOM    377  N   LEU A  47      43.290  57.144   8.692  1.00 57.08           N  
ATOM    378  CA  LEU A  47      42.254  58.055   9.107  1.00 57.08           C  
ATOM    383  C   LEU A  47      42.520  58.502  10.514  1.00 57.08           C  
ATOM    384  O   LEU A  47      42.344  59.673  10.846  1.00 57.08           O  
ATOM    379  CB  LEU A  47      40.858  57.410   9.086  1.00 57.08           C  
ATOM    380  CG  LEU A  47      39.735  58.311   9.641  1.00 57.08           C  
ATOM    381  CD1 LEU A  47      39.540  59.583   8.800  1.00 57.08           C  
ATOM    382  CD2 LEU A  47      38.434  57.514   9.823  1.00 57.08           C  
ATOM    385  N   ILE A  48      42.941  57.571  11.391  1.00 44.74           N  
ATOM    386  CA  ILE A  48      43.213  57.937  12.751  1.00 44.74           C  
ATOM    391  C   ILE A  48      44.374  58.886  12.784  1.00 44.74           C  
ATOM    392  O   ILE A  48      44.371  59.865  13.529  1.00 44.74           O  
ATOM    387  CB  ILE A  48      43.521  56.773  13.644  1.00 44.74           C  
ATOM    388  CG1 ILE A  48      42.278  55.880  13.790  1.00 44.74           C  
ATOM    389  CG2 ILE A  48      44.037  57.331  14.980  1.00 44.74           C  
ATOM    390  CD1 ILE A  48      42.545  54.575  14.539  1.00 44.74           C  
ATOM    393  N   VAL A  49      45.409  58.624  11.969  1.00 33.97           N  
ATOM    394  CA  VAL A  49      46.574  59.463  11.966  1.00 33.97           C  
ATOM    398  C   VAL A  49      46.187  60.853  11.556  1.00 33.97           C  
ATOM    399  O   VAL A  49      46.658  61.830  12.136  1.00 33.97           O  
ATOM    395  CB  VAL A  49      47.624  59.004  11.001  1.00 33.97           C  
ATOM    396  CG1 VAL A  49      48.776  60.023  11.018  1.00 33.97           C  
ATOM    397  CG2 VAL A  49      48.047  57.579  11.387  1.00 33.97           C  
ATOM    400  N   GLN A  50      45.323  60.985  10.536  1.00 81.47           N  
ATOM    401  CA  GLN A  50      44.931  62.278  10.045  1.00 81.47           C  
ATOM    407  C   GLN A  50      44.184  63.056  11.080  1.00 81.47           C  
ATOM    408  O   GLN A  50      44.399  64.260  11.236  1.00 81.47           O  
ATOM    402  CB  GLN A  50      44.019  62.180   8.812  1.00 81.47           C  
ATOM    403  CG  GLN A  50      44.788  61.962   7.515  1.00 81.47           C  
ATOM    404  CD  GLN A  50      45.426  63.310   7.233  1.00 81.47           C  
ATOM    406  NE2 GLN A  50      44.552  64.336   7.061  1.00 81.47           N  
ATOM    405  OE1 GLN A  50      46.646  63.458   7.218  1.00 81.47           O  
ATOM    409  N   ILE A  51      43.272  62.393  11.808  1.00129.12           N  
ATOM    410  CA  ILE A  51      42.508  63.064  12.818  1.00129.12           C  
ATOM    415  C   ILE A  51      43.439  63.522  13.893  1.00129.12           C  
ATOM    416  O   ILE A  51      43.238  64.572  14.501  1.00129.12           O  
ATOM    411  CB  ILE A  51      41.405  62.237  13.433  1.00129.12           C  
ATOM    412  CG1 ILE A  51      41.927  60.958  14.096  1.00129.12           C  
ATOM    413  CG2 ILE A  51      40.341  61.978  12.363  1.00129.12           C  
ATOM    414  CD1 ILE A  51      40.813  60.119  14.720  1.00129.12           C  
ATOM    417  N   ASN A  52      44.498  62.734  14.138  1.00 72.37           N  
ATOM    418  CA  ASN A  52      45.449  62.973  15.182  1.00 72.37           C  
ATOM    423  C   ASN A  52      46.107  64.304  14.970  1.00 72.37           C  
ATOM    424  O   ASN A  52      46.612  64.906  15.915  1.00 72.37           O  
ATOM    419  CB  ASN A  52      46.542  61.892  15.238  1.00 72.37           C  
ATOM    420  CG  ASN A  52      47.192  61.963  16.612  1.00 72.37           C  
ATOM    422  ND2 ASN A  52      46.386  62.339  17.640  1.00 72.37           N  
ATOM    421  OD1 ASN A  52      48.378  61.677  16.771  1.00 72.37           O  
ATOM    425  N   ARG A  53      46.150  64.795  13.719  1.00 48.66           N  
ATOM    426  CA  ARG A  53      46.777  66.063  13.484  1.00 48.66           C  
ATOM    434  C   ARG A  53      46.064  67.076  14.329  1.00 48.66           C  
ATOM    435  O   ARG A  53      46.690  67.977  14.885  1.00 48.66           O  
ATOM    427  CB  ARG A  53      46.685  66.511  12.011  1.00 48.66           C  
ATOM    428  CG  ARG A  53      47.521  65.657  11.048  1.00 48.66           C  
ATOM    429  CD  ARG A  53      47.378  66.060   9.577  1.00 48.66           C  
ATOM    430  NE  ARG A  53      48.263  65.171   8.767  1.00 48.66           N  
ATOM    431  CZ  ARG A  53      49.536  65.559   8.465  1.00 48.66           C  
ATOM    432  NH1 ARG A  53      50.009  66.764   8.897  1.00 48.66           N1+
ATOM    433  NH2 ARG A  53      50.337  64.745   7.717  1.00 48.66           N  
ATOM    436  N   VAL A  54      44.720  66.997  14.394  1.00 61.56           N  
ATOM    437  CA  VAL A  54      43.945  67.889  15.212  1.00 61.56           C  
ATOM    441  C   VAL A  54      44.048  67.567  16.688  1.00 61.56           C  
ATOM    442  O   VAL A  54      44.193  68.464  17.517  1.00 61.56           O  
ATOM    438  CB  VAL A  54      42.489  67.856  14.851  1.00 61.56           C  
ATOM    439  CG1 VAL A  54      41.724  68.803  15.792  1.00 61.56           C  
ATOM    440  CG2 VAL A  54      42.352  68.204  13.357  1.00 61.56           C  
ATOM    443  N   MET A  55      43.906  66.270  17.042  1.00 90.98           N  
ATOM    444  CA  MET A  55      43.852  65.749  18.391  1.00 90.98           C  
ATOM    449  C   MET A  55      45.164  65.762  19.138  1.00 90.98           C  
ATOM    450  O   MET A  55      45.191  66.004  20.343  1.00 90.98           O  
ATOM    445  CB  MET A  55      43.280  64.324  18.411  1.00 90.98           C  
ATOM    446  CG  MET A  55      41.885  64.284  17.785  1.00 90.98           C  
ATOM    447  SD  MET A  55      40.676  65.383  18.589  1.00 90.98           S  
ATOM    448  CE  MET A  55      39.452  65.308  17.249  1.00 90.98           C  
ATOM    451  N   ASN A  56      46.286  65.477  18.453  1.00 65.13           N  
ATOM    452  CA  ASN A  56      47.598  65.477  19.052  1.00 65.13           C  
ATOM    457  C   ASN A  56      47.727  64.529  20.213  1.00 65.13           C  
ATOM    458  O   ASN A  56      48.225  64.912  21.270  1.00 65.13           O  
ATOM    453  CB  ASN A  56      48.025  66.870  19.540  1.00 65.13           C  
ATOM    454  CG  ASN A  56      48.214  67.757  18.320  1.00 65.13           C  
ATOM    456  ND2 ASN A  56      47.534  68.935  18.314  1.00 65.13           N  
ATOM    455  OD1 ASN A  56      48.944  67.411  17.391  1.00 65.13           O  
ATOM    459  N   LEU A  57      47.291  63.261  20.059  1.00 69.20           N  
ATOM    460  CA  LEU A  57      47.490  62.291  21.101  1.00 69.20           C  
ATOM    465  C   LEU A  57      48.916  61.851  20.976  1.00 69.20           C  
ATOM    466  O   LEU A  57      49.467  61.861  19.877  1.00 69.20           O  
ATOM    461  CB  LEU A  57      46.632  61.024  20.926  1.00 69.20           C  
ATOM    462  CG  LEU A  57      45.116  61.281  20.814  1.00 69.20           C  
ATOM    463  CD1 LEU A  57      44.333  59.959  20.791  1.00 69.20           C  
ATOM    464  CD2 LEU A  57      44.616  62.259  21.889  1.00 69.20           C  
ATOM    467  N   PRO A  58      49.545  61.457  22.048  1.00 78.85           N  
ATOM    468  CA  PRO A  58      50.901  60.997  21.976  1.00 78.85           C  
ATOM    472  C   PRO A  58      50.873  59.721  21.201  1.00 78.85           C  
ATOM    473  O   PRO A  58      49.841  59.051  21.190  1.00 78.85           O  
ATOM    470  CB  PRO A  58      51.379  60.877  23.426  1.00 78.85           C  
ATOM    471  CG  PRO A  58      50.101  61.014  24.278  1.00 78.85           C  
ATOM    469  CD  PRO A  58      49.155  61.836  23.391  1.00 78.85           C  
ATOM    474  N   LYS A  59      51.991  59.366  20.547  1.00 83.51           N  
ATOM    475  CA  LYS A  59      52.018  58.228  19.674  1.00 83.51           C  
ATOM    481  C   LYS A  59      51.676  56.975  20.416  1.00 83.51           C  
ATOM    482  O   LYS A  59      50.942  56.133  19.901  1.00 83.51           O  
ATOM    476  CB  LYS A  59      53.385  58.044  18.992  1.00 83.51           C  
ATOM    477  CG  LYS A  59      53.665  59.124  17.942  1.00 83.51           C  
ATOM    478  CD  LYS A  59      55.129  59.222  17.513  1.00 83.51           C  
ATOM    479  CE  LYS A  59      55.989  60.049  18.472  1.00 83.51           C  
ATOM    480  NZ  LYS A  59      56.238  59.287  19.718  1.00 83.51           N1+
ATOM    483  N   ASP A  60      52.178  56.810  21.653  1.00 39.65           N  
ATOM    484  CA  ASP A  60      51.925  55.578  22.343  1.00 39.65           C  
ATOM    489  C   ASP A  60      50.450  55.411  22.571  1.00 39.65           C  
ATOM    490  O   ASP A  60      49.907  54.330  22.350  1.00 39.65           O  
ATOM    485  CB  ASP A  60      52.634  55.498  23.707  1.00 39.65           C  
ATOM    486  CG  ASP A  60      54.134  55.436  23.444  1.00 39.65           C  
ATOM    487  OD1 ASP A  60      54.627  56.280  22.649  1.00 39.65           O  
ATOM    488  OD2 ASP A  60      54.800  54.530  24.013  1.00 39.65           O1-
ATOM    491  N   GLN A  61      49.748  56.476  23.014  1.00110.61           N  
ATOM    492  CA  GLN A  61      48.344  56.326  23.281  1.00110.61           C  
ATOM    498  C   GLN A  61      47.581  56.122  22.007  1.00110.61           C  
ATOM    499  O   GLN A  61      46.590  55.396  21.982  1.00110.61           O  
ATOM    493  CB  GLN A  61      47.695  57.464  24.095  1.00110.61           C  
ATOM    494  CG  GLN A  61      47.592  58.823  23.416  1.00110.61           C  
ATOM    495  CD  GLN A  61      46.873  59.739  24.398  1.00110.61           C  
ATOM    497  NE2 GLN A  61      45.715  60.299  23.962  1.00110.61           N  
ATOM    496  OE1 GLN A  61      47.320  59.944  25.525  1.00110.61           O  
ATOM    500  N   LEU A  62      48.025  56.764  20.909  1.00 47.50           N  
ATOM    501  CA  LEU A  62      47.355  56.662  19.642  1.00 47.50           C  
ATOM    506  C   LEU A  62      47.384  55.225  19.212  1.00 47.50           C  
ATOM    507  O   LEU A  62      46.421  54.714  18.643  1.00 47.50           O  
ATOM    502  CB  LEU A  62      48.056  57.493  18.549  1.00 47.50           C  
ATOM    503  CG  LEU A  62      47.364  57.454  17.173  1.00 47.50           C  
ATOM    504  CD1 LEU A  62      46.002  58.165  17.222  1.00 47.50           C  
ATOM    505  CD2 LEU A  62      48.282  57.992  16.061  1.00 47.50           C  
ATOM    508  N   ALA A  63      48.505  54.528  19.473  1.00 27.30           N  
ATOM    509  CA  ALA A  63      48.630  53.156  19.067  1.00 27.30           C  
ATOM    511  C   ALA A  63      47.579  52.343  19.763  1.00 27.30           C  
ATOM    512  O   ALA A  63      46.994  51.440  19.166  1.00 27.30           O  
ATOM    510  CB  ALA A  63      49.995  52.550  19.434  1.00 27.30           C  
ATOM    513  N   ILE A  64      47.322  52.636  21.051  1.00 40.46           N  
ATOM    514  CA  ILE A  64      46.370  51.887  21.822  1.00 40.46           C  
ATOM    519  C   ILE A  64      44.996  52.080  21.260  1.00 40.46           C  
ATOM    520  O   ILE A  64      44.251  51.114  21.104  1.00 40.46           O  
ATOM    515  CB  ILE A  64      46.329  52.316  23.260  1.00 40.46           C  
ATOM    516  CG1 ILE A  64      47.712  52.136  23.906  1.00 40.46           C  
ATOM    517  CG2 ILE A  64      45.221  51.513  23.963  1.00 40.46           C  
ATOM    518  CD1 ILE A  64      47.837  52.807  25.272  1.00 40.46           C  
ATOM    521  N   VAL A  65      44.615  53.331  20.922  1.00120.72           N  
ATOM    522  CA  VAL A  65      43.284  53.521  20.414  1.00120.72           C  
ATOM    526  C   VAL A  65      43.152  52.717  19.165  1.00120.72           C  
ATOM    527  O   VAL A  65      42.114  52.107  18.916  1.00120.72           O  
ATOM    523  CB  VAL A  65      42.881  54.945  20.118  1.00120.72           C  
ATOM    524  CG1 VAL A  65      42.759  55.706  21.439  1.00120.72           C  
ATOM    525  CG2 VAL A  65      43.878  55.592  19.154  1.00120.72           C  
ATOM    528  N   SER A  66      44.223  52.675  18.358  1.00 33.46           N  
ATOM    529  CA  SER A  66      44.192  51.959  17.117  1.00 33.46           C  
ATOM    532  C   SER A  66      43.948  50.501  17.385  1.00 33.46           C  
ATOM    533  O   SER A  66      43.199  49.849  16.659  1.00 33.46           O  
ATOM    530  CB  SER A  66      45.515  52.085  16.342  1.00 33.46           C  
ATOM    531  OG  SER A  66      45.443  51.366  15.121  1.00 33.46           O  
ATOM    534  N   GLN A  67      44.560  49.944  18.447  1.00 41.39           N  
ATOM    535  CA  GLN A  67      44.416  48.544  18.743  1.00 41.39           C  
ATOM    541  C   GLN A  67      42.983  48.259  19.066  1.00 41.39           C  
ATOM    542  O   GLN A  67      42.424  47.245  18.647  1.00 41.39           O  
ATOM    536  CB  GLN A  67      45.209  48.130  19.990  1.00 41.39           C  
ATOM    537  CG  GLN A  67      46.716  48.352  19.879  1.00 41.39           C  
ATOM    538  CD  GLN A  67      47.333  47.925  21.204  1.00 41.39           C  
ATOM    540  NE2 GLN A  67      47.859  48.915  21.973  1.00 41.39           N  
ATOM    539  OE1 GLN A  67      47.340  46.746  21.550  1.00 41.39           O  
ATOM    543  N   ILE A  68      42.351  49.157  19.840  1.00 33.76           N  
ATOM    544  CA  ILE A  68      40.997  48.938  20.256  1.00 33.76           C  
ATOM    549  C   ILE A  68      40.111  48.943  19.051  1.00 33.76           C  
ATOM    550  O   ILE A  68      39.245  48.083  18.899  1.00 33.76           O  
ATOM    545  CB  ILE A  68      40.493  50.012  21.179  1.00 33.76           C  
ATOM    546  CG1 ILE A  68      41.352  50.082  22.451  1.00 33.76           C  
ATOM    547  CG2 ILE A  68      39.007  49.735  21.460  1.00 33.76           C  
ATOM    548  CD1 ILE A  68      41.087  51.328  23.298  1.00 33.76           C  
ATOM    551  N   VAL A  69      40.327  49.917  18.149  1.00 97.11           N  
ATOM    552  CA  VAL A  69      39.483  50.081  17.003  1.00 97.11           C  
ATOM    556  C   VAL A  69      39.576  48.865  16.133  1.00 97.11           C  
ATOM    557  O   VAL A  69      38.566  48.391  15.613  1.00 97.11           O  
ATOM    553  CB  VAL A  69      39.827  51.310  16.196  1.00 97.11           C  
ATOM    554  CG1 VAL A  69      41.100  51.056  15.372  1.00 97.11           C  
ATOM    555  CG2 VAL A  69      38.602  51.725  15.366  1.00 97.11           C  
ATOM    558  N   GLU A  70      40.792  48.313  15.956  1.00 96.17           N  
ATOM    559  CA  GLU A  70      40.968  47.179  15.095  1.00 96.17           C  
ATOM    565  C   GLU A  70      40.237  46.006  15.651  1.00 96.17           C  
ATOM    566  O   GLU A  70      39.584  45.260  14.923  1.00 96.17           O  
ATOM    560  CB  GLU A  70      42.443  46.771  14.942  1.00 96.17           C  
ATOM    561  CG  GLU A  70      43.265  47.801  14.168  1.00 96.17           C  
ATOM    562  CD  GLU A  70      42.659  47.921  12.778  1.00 96.17           C  
ATOM    563  OE1 GLU A  70      42.861  46.979  11.966  1.00 96.17           O  
ATOM    564  OE2 GLU A  70      41.975  48.947  12.515  1.00 96.17           O1-
ATOM    567  N   LEU A  71      40.327  45.811  16.972  1.00138.94           N  
ATOM    568  CA  LEU A  71      39.719  44.662  17.555  1.00138.94           C  
ATOM    573  C   LEU A  71      38.235  44.775  17.353  1.00138.94           C  
ATOM    574  O   LEU A  71      37.586  43.815  16.941  1.00138.94           O  
ATOM    569  CB  LEU A  71      40.043  44.583  19.058  1.00138.94           C  
ATOM    570  CG  LEU A  71      39.678  43.248  19.724  1.00138.94           C  
ATOM    571  CD1 LEU A  71      38.173  42.984  19.642  1.00138.94           C  
ATOM    572  CD2 LEU A  71      40.536  42.096  19.174  1.00138.94           C  
ATOM    575  N   LEU A  72      37.654  45.955  17.638  1.00 58.08           N  
ATOM    576  CA  LEU A  72      36.224  46.092  17.559  1.00 58.08           C  
ATOM    581  C   LEU A  72      35.771  45.916  16.148  1.00 58.08           C  
ATOM    582  O   LEU A  72      34.775  45.245  15.885  1.00 58.08           O  
ATOM    577  CB  LEU A  72      35.717  47.462  18.037  1.00 58.08           C  
ATOM    578  CG  LEU A  72      35.896  47.695  19.545  1.00 58.08           C  
ATOM    579  CD1 LEU A  72      35.365  49.076  19.956  1.00 58.08           C  
ATOM    580  CD2 LEU A  72      35.271  46.553  20.365  1.00 58.08           C  
ATOM    583  N   HIS A  73      36.501  46.518  15.196  1.00 53.33           N  
ATOM    584  CA  HIS A  73      36.130  46.455  13.814  1.00 53.33           C  
ATOM    591  C   HIS A  73      36.150  45.025  13.354  1.00 53.33           C  
ATOM    592  O   HIS A  73      35.196  44.545  12.743  1.00 53.33           O  
ATOM    587  CB  HIS A  73      37.120  47.250  12.948  1.00 53.33           C  
ATOM    586  CG  HIS A  73      36.768  47.291  11.495  1.00 53.33           C  
ATOM    589  CD2 HIS A  73      37.344  46.660  10.436  1.00 53.33           C  
ATOM    585  ND1 HIS A  73      35.741  48.045  10.974  1.00 53.33           N  
ATOM    590  CE1 HIS A  73      35.746  47.835   9.633  1.00 53.33           C  
ATOM    588  NE2 HIS A  73      36.701  47.002   9.260  1.00 53.33           N  
ATOM    593  N   ASN A  74      37.236  44.292  13.669  1.00 45.12           N  
ATOM    594  CA  ASN A  74      37.396  42.939  13.211  1.00 45.12           C  
ATOM    599  C   ASN A  74      36.319  42.077  13.795  1.00 45.12           C  
ATOM    600  O   ASN A  74      35.752  41.226  13.110  1.00 45.12           O  
ATOM    595  CB  ASN A  74      38.748  42.329  13.634  1.00 45.12           C  
ATOM    596  CG  ASN A  74      39.870  43.049  12.894  1.00 45.12           C  
ATOM    598  ND2 ASN A  74      41.105  42.985  13.461  1.00 45.12           N  
ATOM    597  OD1 ASN A  74      39.658  43.649  11.842  1.00 45.12           O  
ATOM    601  N   SER A  75      36.006  42.275  15.089  1.00 30.73           N  
ATOM    602  CA  SER A  75      35.029  41.455  15.746  1.00 30.73           C  
ATOM    605  C   SER A  75      33.697  41.663  15.099  1.00 30.73           C  
ATOM    606  O   SER A  75      32.947  40.713  14.877  1.00 30.73           O  
ATOM    603  CB  SER A  75      34.882  41.796  17.238  1.00 30.73           C  
ATOM    604  OG  SER A  75      36.102  41.533  17.916  1.00 30.73           O  
ATOM    607  N   SER A  76      33.381  42.924  14.759  1.00 36.20           N  
ATOM    608  CA  SER A  76      32.106  43.253  14.190  1.00 36.20           C  
ATOM    611  C   SER A  76      31.950  42.546  12.881  1.00 36.20           C  
ATOM    612  O   SER A  76      30.863  42.074  12.551  1.00 36.20           O  
ATOM    609  CB  SER A  76      31.957  44.762  13.918  1.00 36.20           C  
ATOM    610  OG  SER A  76      32.050  45.492  15.132  1.00 36.20           O  
ATOM    613  N   LEU A  77      33.035  42.469  12.090  1.00 49.12           N  
ATOM    614  CA  LEU A  77      32.969  41.844  10.799  1.00 49.12           C  
ATOM    619  C   LEU A  77      32.718  40.376  10.950  1.00 49.12           C  
ATOM    620  O   LEU A  77      31.941  39.795  10.194  1.00 49.12           O  
ATOM    615  CB  LEU A  77      34.263  42.009   9.983  1.00 49.12           C  
ATOM    616  CG  LEU A  77      34.597  43.477   9.656  1.00 49.12           C  
ATOM    617  CD1 LEU A  77      35.850  43.578   8.772  1.00 49.12           C  
ATOM    618  CD2 LEU A  77      33.389  44.209   9.055  1.00 49.12           C  
ATOM    621  N   LEU A  78      33.372  39.726  11.933  1.00 45.98           N  
ATOM    622  CA  LEU A  78      33.201  38.308  12.073  1.00 45.98           C  
ATOM    627  C   LEU A  78      31.762  38.022  12.370  1.00 45.98           C  
ATOM    628  O   LEU A  78      31.175  37.110  11.794  1.00 45.98           O  
ATOM    623  CB  LEU A  78      34.055  37.696  13.201  1.00 45.98           C  
ATOM    624  CG  LEU A  78      35.569  37.739  12.919  1.00 45.98           C  
ATOM    625  CD1 LEU A  78      36.369  37.115  14.074  1.00 45.98           C  
ATOM    626  CD2 LEU A  78      35.902  37.110  11.554  1.00 45.98           C  
ATOM    629  N   ILE A  79      31.152  38.804  13.280  1.00136.57           N  
ATOM    630  CA  ILE A  79      29.783  38.589  13.657  1.00136.57           C  
ATOM    635  C   ILE A  79      28.873  38.904  12.502  1.00136.57           C  
ATOM    636  O   ILE A  79      27.913  38.181  12.239  1.00136.57           O  
ATOM    631  CB  ILE A  79      29.375  39.404  14.862  1.00136.57           C  
ATOM    632  CG1 ILE A  79      28.160  38.769  15.550  1.00136.57           C  
ATOM    633  CG2 ILE A  79      29.135  40.864  14.442  1.00136.57           C  
ATOM    634  CD1 ILE A  79      28.480  37.432  16.221  1.00136.57           C  
ATOM    637  N   ASP A  80      29.163  39.995  11.764  1.00 50.50           N  
ATOM    638  CA  ASP A  80      28.299  40.444  10.709  1.00 50.50           C  
ATOM    643  C   ASP A  80      28.218  39.406   9.635  1.00 50.50           C  
ATOM    644  O   ASP A  80      27.146  39.164   9.081  1.00 50.50           O  
ATOM    639  CB  ASP A  80      28.777  41.744  10.039  1.00 50.50           C  
ATOM    640  CG  ASP A  80      27.655  42.259   9.143  1.00 50.50           C  
ATOM    641  OD1 ASP A  80      26.481  41.851   9.357  1.00 50.50           O  
ATOM    642  OD2 ASP A  80      27.960  43.064   8.223  1.00 50.50           O1-
ATOM    645  N   ASP A  81      29.350  38.760   9.310  1.00 52.20           N  
ATOM    646  CA  ASP A  81      29.355  37.794   8.249  1.00 52.20           C  
ATOM    651  C   ASP A  81      28.443  36.664   8.612  1.00 52.20           C  
ATOM    652  O   ASP A  81      27.742  36.134   7.753  1.00 52.20           O  
ATOM    647  CB  ASP A  81      30.747  37.196   7.983  1.00 52.20           C  
ATOM    648  CG  ASP A  81      31.598  38.251   7.293  1.00 52.20           C  
ATOM    649  OD1 ASP A  81      31.290  38.594   6.120  1.00 52.20           O  
ATOM    650  OD2 ASP A  81      32.577  38.721   7.929  1.00 52.20           O1-
ATOM    653  N   ILE A  82      28.438  36.245   9.891  1.00 39.36           N  
ATOM    654  CA  ILE A  82      27.577  35.167  10.278  1.00 39.36           C  
ATOM    659  C   ILE A  82      26.155  35.617  10.111  1.00 39.36           C  
ATOM    660  O   ILE A  82      25.317  34.887   9.584  1.00 39.36           O  
ATOM    655  CB  ILE A  82      27.764  34.735  11.707  1.00 39.36           C  
ATOM    656  CG1 ILE A  82      29.182  34.176  11.925  1.00 39.36           C  
ATOM    657  CG2 ILE A  82      26.655  33.728  12.052  1.00 39.36           C  
ATOM    658  CD1 ILE A  82      29.524  33.957  13.400  1.00 39.36           C  
ATOM    661  N   GLU A  83      25.855  36.856  10.539  1.00 70.48           N  
ATOM    662  CA  GLU A  83      24.513  37.372  10.503  1.00 70.48           C  
ATOM    668  C   GLU A  83      24.019  37.455   9.080  1.00 70.48           C  
ATOM    669  O   GLU A  83      22.852  37.172   8.806  1.00 70.48           O  
ATOM    663  CB  GLU A  83      24.426  38.781  11.114  1.00 70.48           C  
ATOM    664  CG  GLU A  83      24.722  38.809  12.616  1.00 70.48           C  
ATOM    665  CD  GLU A  83      24.949  40.257  13.026  1.00 70.48           C  
ATOM    666  OE1 GLU A  83      23.938  40.970  13.266  1.00 70.48           O  
ATOM    667  OE2 GLU A  83      26.135  40.675  13.096  1.00 70.48           O1-
ATOM    670  N   ASP A  84      24.888  37.916   8.158  1.00 76.81           N  
ATOM    671  CA  ASP A  84      24.631  38.066   6.747  1.00 76.81           C  
ATOM    676  C   ASP A  84      24.704  36.751   6.014  1.00 76.81           C  
ATOM    677  O   ASP A  84      24.186  36.628   4.905  1.00 76.81           O  
ATOM    672  CB  ASP A  84      25.580  39.073   6.072  1.00 76.81           C  
ATOM    673  CG  ASP A  84      25.175  40.456   6.568  1.00 76.81           C  
ATOM    674  OD1 ASP A  84      24.105  40.549   7.228  1.00 76.81           O  
ATOM    675  OD2 ASP A  84      25.920  41.435   6.295  1.00 76.81           O1-
ATOM    678  N   ASN A  85      25.373  35.735   6.591  1.00 66.71           N  
ATOM    679  CA  ASN A  85      25.545  34.482   5.907  1.00 66.71           C  
ATOM    684  C   ASN A  85      26.408  34.717   4.702  1.00 66.71           C  
ATOM    685  O   ASN A  85      26.186  34.137   3.641  1.00 66.71           O  
ATOM    680  CB  ASN A  85      24.212  33.860   5.451  1.00 66.71           C  
ATOM    681  CG  ASN A  85      24.446  32.399   5.088  1.00 66.71           C  
ATOM    683  ND2 ASN A  85      24.291  31.500   6.096  1.00 66.71           N  
ATOM    682  OD1 ASN A  85      24.761  32.063   3.948  1.00 66.71           O  
ATOM    686  N   ALA A  86      27.429  35.589   4.845  1.00 57.85           N  
ATOM    687  CA  ALA A  86      28.310  35.897   3.749  1.00 57.85           C  
ATOM    689  C   ALA A  86      29.371  34.845   3.589  1.00 57.85           C  
ATOM    690  O   ALA A  86      30.001  34.408   4.553  1.00 57.85           O  
ATOM    688  CB  ALA A  86      29.016  37.256   3.916  1.00 57.85           C  
ATOM    691  N   PRO A  87      29.556  34.402   2.369  1.00 89.99           N  
ATOM    692  CA  PRO A  87      30.586  33.445   2.046  1.00 89.99           C  
ATOM    696  C   PRO A  87      31.972  34.016   1.966  1.00 89.99           C  
ATOM    697  O   PRO A  87      32.925  33.258   2.151  1.00 89.99           O  
ATOM    694  CB  PRO A  87      30.149  32.769   0.745  1.00 89.99           C  
ATOM    695  CG  PRO A  87      29.088  33.716   0.158  1.00 89.99           C  
ATOM    693  CD  PRO A  87      28.477  34.389   1.397  1.00 89.99           C  
ATOM    698  N   LEU A  88      32.128  35.324   1.671  1.00 64.95           N  
ATOM    699  CA  LEU A  88      33.455  35.843   1.480  1.00 64.95           C  
ATOM    704  C   LEU A  88      33.575  37.187   2.127  1.00 64.95           C  
ATOM    705  O   LEU A  88      32.588  37.899   2.310  1.00 64.95           O  
ATOM    700  CB  LEU A  88      33.817  36.075   0.000  1.00 64.95           C  
ATOM    701  CG  LEU A  88      33.865  34.796  -0.854  1.00 64.95           C  
ATOM    702  CD1 LEU A  88      34.236  35.117  -2.313  1.00 64.95           C  
ATOM    703  CD2 LEU A  88      34.785  33.738  -0.223  1.00 64.95           C  
ATOM    706  N   ARG A  89      34.817  37.543   2.515  1.00148.24           N  
ATOM    707  CA  ARG A  89      35.122  38.841   3.038  1.00148.24           C  
ATOM    715  C   ARG A  89      36.430  39.224   2.413  1.00148.24           C  
ATOM    716  O   ARG A  89      37.446  38.563   2.621  1.00148.24           O  
ATOM    708  CB  ARG A  89      35.310  38.851   4.570  1.00148.24           C  
ATOM    709  CG  ARG A  89      35.607  40.231   5.166  1.00148.24           C  
ATOM    710  CD  ARG A  89      34.405  41.180   5.171  1.00148.24           C  
ATOM    711  NE  ARG A  89      33.556  40.827   6.344  1.00148.24           N  
ATOM    712  CZ  ARG A  89      32.391  41.501   6.573  1.00148.24           C  
ATOM    713  NH1 ARG A  89      31.975  42.466   5.706  1.00148.24           N1+
ATOM    714  NH2 ARG A  89      31.634  41.201   7.668  1.00148.24           N  
ATOM    717  N   ARG A  90      36.441  40.312   1.622  1.00113.09           N  
ATOM    718  CA  ARG A  90      37.660  40.756   1.010  1.00113.09           C  
ATOM    726  C   ARG A  90      38.244  39.647   0.186  1.00113.09           C  
ATOM    727  O   ARG A  90      39.453  39.425   0.212  1.00113.09           O  
ATOM    719  CB  ARG A  90      38.729  41.145   2.044  1.00113.09           C  
ATOM    720  CG  ARG A  90      38.287  42.239   3.016  1.00113.09           C  
ATOM    721  CD  ARG A  90      38.427  43.656   2.466  1.00113.09           C  
ATOM    722  NE  ARG A  90      38.008  44.579   3.557  1.00113.09           N  
ATOM    723  CZ  ARG A  90      38.672  45.756   3.737  1.00113.09           C  
ATOM    724  NH1 ARG A  90      39.680  46.105   2.884  1.00113.09           N1+
ATOM    725  NH2 ARG A  90      38.336  46.574   4.776  1.00113.09           N  
ATOM    728  N   GLY A  91      37.403  38.895  -0.546  1.00 30.31           N  
ATOM    729  CA  GLY A  91      37.910  37.897  -1.448  1.00 30.31           C  
ATOM    730  C   GLY A  91      38.323  36.666  -0.699  1.00 30.31           C  
ATOM    731  O   GLY A  91      38.799  35.704  -1.303  1.00 30.31           O  
ATOM    732  N   GLN A  92      38.137  36.636   0.632  1.00 54.56           N  
ATOM    733  CA  GLN A  92      38.603  35.491   1.362  1.00 54.56           C  
ATOM    739  C   GLN A  92      37.430  34.785   1.975  1.00 54.56           C  
ATOM    740  O   GLN A  92      36.379  35.382   2.200  1.00 54.56           O  
ATOM    734  CB  GLN A  92      39.550  35.873   2.510  1.00 54.56           C  
ATOM    735  CG  GLN A  92      40.175  34.670   3.211  1.00 54.56           C  
ATOM    736  CD  GLN A  92      41.198  34.087   2.252  1.00 54.56           C  
ATOM    738  NE2 GLN A  92      42.388  34.740   2.171  1.00 54.56           N  
ATOM    737  OE1 GLN A  92      40.943  33.088   1.582  1.00 54.56           O  
ATOM    741  N   THR A  93      37.592  33.474   2.264  1.00120.16           N  
ATOM    742  CA  THR A  93      36.523  32.715   2.852  1.00120.16           C  
ATOM    746  C   THR A  93      36.269  33.247   4.219  1.00120.16           C  
ATOM    747  O   THR A  93      37.194  33.600   4.949  1.00120.16           O  
ATOM    743  CB  THR A  93      36.811  31.254   3.045  1.00120.16           C  
ATOM    745  CG2 THR A  93      36.986  30.580   1.683  1.00120.16           C  
ATOM    744  OG1 THR A  93      37.971  31.082   3.846  1.00120.16           O  
ATOM    748  N   THR A  94      34.981  33.292   4.605  1.00119.94           N  
ATOM    749  CA  THR A  94      34.626  33.819   5.885  1.00119.94           C  
ATOM    753  C   THR A  94      35.017  32.829   6.941  1.00119.94           C  
ATOM    754  O   THR A  94      34.993  31.617   6.732  1.00119.94           O  
ATOM    750  CB  THR A  94      33.160  34.103   6.024  1.00119.94           C  
ATOM    752  CG2 THR A  94      32.404  32.775   6.161  1.00119.94           C  
ATOM    751  OG1 THR A  94      32.928  34.910   7.167  1.00119.94           O  
ATOM    755  N   SER A  95      35.376  33.345   8.131  1.00 51.87           N  
ATOM    756  CA  SER A  95      35.874  32.534   9.205  1.00 51.87           C  
ATOM    759  C   SER A  95      34.851  31.547   9.695  1.00 51.87           C  
ATOM    760  O   SER A  95      35.213  30.428  10.058  1.00 51.87           O  
ATOM    757  CB  SER A  95      36.346  33.370  10.408  1.00 51.87           C  
ATOM    758  OG  SER A  95      37.478  34.145  10.039  1.00 51.87           O  
ATOM    761  N   HIS A  96      33.550  31.898   9.712  1.00 76.90           N  
ATOM    762  CA  HIS A  96      32.593  30.974  10.262  1.00 76.90           C  
ATOM    769  C   HIS A  96      32.552  29.745   9.412  1.00 76.90           C  
ATOM    770  O   HIS A  96      32.238  28.656   9.889  1.00 76.90           O  
ATOM    765  CB  HIS A  96      31.167  31.541  10.438  1.00 76.90           C  
ATOM    764  CG  HIS A  96      30.395  31.753   9.174  1.00 76.90           C  
ATOM    767  CD2 HIS A  96      30.354  32.826   8.339  1.00 76.90           C  
ATOM    763  ND1 HIS A  96      29.533  30.824   8.637  1.00 76.90           N  
ATOM    768  CE1 HIS A  96      29.016  31.377   7.510  1.00 76.90           C  
ATOM    766  NE2 HIS A  96      29.486  32.593   7.289  1.00 76.90           N  
ATOM    771  N   LEU A  97      32.828  29.898   8.111  1.00149.46           N  
ATOM    772  CA  LEU A  97      32.834  28.787   7.209  1.00149.46           C  
ATOM    777  C   LEU A  97      33.938  27.841   7.597  1.00149.46           C  
ATOM    778  O   LEU A  97      33.746  26.627   7.580  1.00149.46           O  
ATOM    773  CB  LEU A  97      33.120  29.263   5.776  1.00149.46           C  
ATOM    774  CG  LEU A  97      33.090  28.163   4.709  1.00149.46           C  
ATOM    775  CD1 LEU A  97      31.662  27.644   4.488  1.00149.46           C  
ATOM    776  CD2 LEU A  97      33.757  28.639   3.412  1.00149.46           C  
ATOM    779  N   ILE A  98      35.146  28.372   7.900  1.00130.12           N  
ATOM    780  CA  ILE A  98      36.265  27.521   8.220  1.00130.12           C  
ATOM    785  C   ILE A  98      36.136  26.900   9.586  1.00130.12           C  
ATOM    786  O   ILE A  98      36.138  25.679   9.744  1.00130.12           O  
ATOM    781  CB  ILE A  98      37.556  28.291   8.281  1.00130.12           C  
ATOM    782  CG1 ILE A  98      37.840  29.063   6.977  1.00130.12           C  
ATOM    783  CG2 ILE A  98      38.664  27.288   8.644  1.00130.12           C  
ATOM    784  CD1 ILE A  98      38.119  28.182   5.764  1.00130.12           C  
ATOM    787  N   PHE A  99      36.035  27.772  10.608  1.00167.10           N  
ATOM    788  CA  PHE A  99      36.023  27.459  12.012  1.00167.10           C  
ATOM    796  C   PHE A  99      34.693  26.985  12.507  1.00167.10           C  
ATOM    797  O   PHE A  99      34.627  26.253  13.493  1.00167.10           O  
ATOM    789  CB  PHE A  99      36.464  28.657  12.862  1.00167.10           C  
ATOM    790  CG  PHE A  99      37.846  28.968  12.399  1.00167.10           C  
ATOM    791  CD1 PHE A  99      38.926  28.289  12.914  1.00167.10           C  
ATOM    792  CD2 PHE A  99      38.063  29.918  11.427  1.00167.10           C  
ATOM    793  CE1 PHE A  99      40.200  28.571  12.480  1.00167.10           C  
ATOM    794  CE2 PHE A  99      39.335  30.205  10.990  1.00167.10           C  
ATOM    795  CZ  PHE A  99      40.409  29.533  11.520  1.00167.10           C  
ATOM    798  N   GLY A 100      33.591  27.447  11.890  1.00 25.01           N  
ATOM    799  CA  GLY A 100      32.290  27.075  12.362  1.00 25.01           C  
ATOM    800  C   GLY A 100      31.728  28.270  13.066  1.00 25.01           C  
ATOM    801  O   GLY A 100      32.468  29.098  13.593  1.00 25.01           O  
ATOM    802  N   VAL A 101      30.385  28.394  13.083  1.00134.14           N  
ATOM    803  CA  VAL A 101      29.787  29.544  13.691  1.00134.14           C  
ATOM    807  C   VAL A 101      29.995  29.591  15.176  1.00134.14           C  
ATOM    808  O   VAL A 101      30.183  30.690  15.694  1.00134.14           O  
ATOM    804  CB  VAL A 101      28.342  29.809  13.331  1.00134.14           C  
ATOM    805  CG1 VAL A 101      28.317  30.290  11.876  1.00134.14           C  
ATOM    806  CG2 VAL A 101      27.479  28.558  13.520  1.00134.14           C  
ATOM    809  N   PRO A 102      29.979  28.513  15.919  1.00 71.54           N  
ATOM    810  CA  PRO A 102      30.137  28.633  17.343  1.00 71.54           C  
ATOM    814  C   PRO A 102      31.444  29.224  17.764  1.00 71.54           C  
ATOM    815  O   PRO A 102      31.456  30.069  18.658  1.00 71.54           O  
ATOM    812  CB  PRO A 102      29.877  27.241  17.911  1.00 71.54           C  
ATOM    813  CG  PRO A 102      28.933  26.603  16.876  1.00 71.54           C  
ATOM    811  CD  PRO A 102      29.307  27.281  15.546  1.00 71.54           C  
ATOM    816  N   SER A 103      32.557  28.799  17.141  1.00 70.15           N  
ATOM    817  CA  SER A 103      33.849  29.291  17.519  1.00 70.15           C  
ATOM    820  C   SER A 103      33.960  30.730  17.129  1.00 70.15           C  
ATOM    821  O   SER A 103      34.495  31.552  17.873  1.00 70.15           O  
ATOM    818  CB  SER A 103      34.991  28.525  16.832  1.00 70.15           C  
ATOM    819  OG  SER A 103      36.245  29.050  17.238  1.00 70.15           O  
ATOM    822  N   THR A 104      33.435  31.072  15.941  1.00 38.48           N  
ATOM    823  CA  THR A 104      33.570  32.405  15.431  1.00 38.48           C  
ATOM    827  C   THR A 104      32.859  33.370  16.327  1.00 38.48           C  
ATOM    828  O   THR A 104      33.399  34.416  16.682  1.00 38.48           O  
ATOM    824  CB  THR A 104      32.992  32.542  14.053  1.00 38.48           C  
ATOM    826  CG2 THR A 104      33.203  33.984  13.563  1.00 38.48           C  
ATOM    825  OG1 THR A 104      33.629  31.630  13.171  1.00 38.48           O  
ATOM    829  N   ILE A 105      31.618  33.041  16.725  1.00112.94           N  
ATOM    830  CA  ILE A 105      30.872  33.948  17.547  1.00112.94           C  
ATOM    835  C   ILE A 105      31.540  34.104  18.877  1.00112.94           C  
ATOM    836  O   ILE A 105      31.648  35.217  19.388  1.00112.94           O  
ATOM    831  CB  ILE A 105      29.435  33.545  17.711  1.00112.94           C  
ATOM    832  CG1 ILE A 105      29.307  32.135  18.302  1.00112.94           C  
ATOM    833  CG2 ILE A 105      28.744  33.717  16.352  1.00112.94           C  
ATOM    834  CD1 ILE A 105      27.860  31.725  18.569  1.00112.94           C  
ATOM    837  N   ASN A 106      32.026  33.002  19.481  1.00 96.34           N  
ATOM    838  CA  ASN A 106      32.622  33.156  20.777  1.00 96.34           C  
ATOM    843  C   ASN A 106      33.869  33.982  20.677  1.00 96.34           C  
ATOM    844  O   ASN A 106      34.134  34.803  21.552  1.00 96.34           O  
ATOM    839  CB  ASN A 106      32.947  31.835  21.510  1.00 96.34           C  
ATOM    840  CG  ASN A 106      34.031  31.042  20.798  1.00 96.34           C  
ATOM    842  ND2 ASN A 106      33.657  29.826  20.324  1.00 96.34           N  
ATOM    841  OD1 ASN A 106      35.182  31.464  20.703  1.00 96.34           O  
ATOM    845  N   THR A 107      34.673  33.791  19.611  1.00 40.45           N  
ATOM    846  CA  THR A 107      35.910  34.512  19.477  1.00 40.45           C  
ATOM    850  C   THR A 107      35.637  35.976  19.315  1.00 40.45           C  
ATOM    851  O   THR A 107      36.284  36.814  19.943  1.00 40.45           O  
ATOM    847  CB  THR A 107      36.706  34.075  18.280  1.00 40.45           C  
ATOM    849  CG2 THR A 107      38.002  34.899  18.221  1.00 40.45           C  
ATOM    848  OG1 THR A 107      37.014  32.692  18.375  1.00 40.45           O  
ATOM    852  N   ALA A 108      34.651  36.335  18.478  1.00 31.47           N  
ATOM    853  CA  ALA A 108      34.398  37.726  18.234  1.00 31.47           C  
ATOM    855  C   ALA A 108      34.014  38.382  19.522  1.00 31.47           C  
ATOM    856  O   ALA A 108      34.469  39.482  19.829  1.00 31.47           O  
ATOM    854  CB  ALA A 108      33.244  37.962  17.243  1.00 31.47           C  
ATOM    857  N   ASN A 109      33.169  37.710  20.324  1.00 60.06           N  
ATOM    858  CA  ASN A 109      32.687  38.277  21.552  1.00 60.06           C  
ATOM    863  C   ASN A 109      33.841  38.474  22.487  1.00 60.06           C  
ATOM    864  O   ASN A 109      33.954  39.505  23.151  1.00 60.06           O  
ATOM    859  CB  ASN A 109      31.674  37.352  22.250  1.00 60.06           C  
ATOM    860  CG  ASN A 109      30.468  37.185  21.329  1.00 60.06           C  
ATOM    862  ND2 ASN A 109      30.417  37.993  20.236  1.00 60.06           N  
ATOM    861  OD1 ASN A 109      29.599  36.347  21.569  1.00 60.06           O  
ATOM    865  N   TYR A 110      34.749  37.485  22.526  1.00 78.07           N  
ATOM    866  CA  TYR A 110      35.876  37.473  23.413  1.00 78.07           C  
ATOM    875  C   TYR A 110      36.727  38.666  23.098  1.00 78.07           C  
ATOM    876  O   TYR A 110      37.203  39.360  23.996  1.00 78.07           O  
ATOM    867  CB  TYR A 110      36.661  36.158  23.225  1.00 78.07           C  
ATOM    868  CG  TYR A 110      37.833  36.044  24.141  1.00 78.07           C  
ATOM    869  CD1 TYR A 110      37.662  36.011  25.506  1.00 78.07           C  
ATOM    870  CD2 TYR A 110      39.102  35.907  23.629  1.00 78.07           C  
ATOM    871  CE1 TYR A 110      38.744  35.883  26.345  1.00 78.07           C  
ATOM    872  CE2 TYR A 110      40.188  35.777  24.462  1.00 78.07           C  
ATOM    873  CZ  TYR A 110      40.009  35.769  25.823  1.00 78.07           C  
ATOM    874  OH  TYR A 110      41.121  35.635  26.681  1.00 78.07           O  
ATOM    877  N   MET A 111      36.916  38.956  21.801  1.00114.25           N  
ATOM    878  CA  MET A 111      37.724  40.067  21.400  1.00114.25           C  
ATOM    883  C   MET A 111      37.120  41.362  21.863  1.00114.25           C  
ATOM    884  O   MET A 111      37.850  42.280  22.237  1.00114.25           O  
ATOM    879  CB  MET A 111      38.008  40.064  19.887  1.00114.25           C  
ATOM    880  CG  MET A 111      39.227  39.206  19.520  1.00114.25           C  
ATOM    881  SD  MET A 111      39.075  37.430  19.862  1.00114.25           S  
ATOM    882  CE  MET A 111      40.834  37.056  19.620  1.00114.25           C  
ATOM    885  N   TYR A 112      35.778  41.480  21.888  1.00128.93           N  
ATOM    886  CA  TYR A 112      35.185  42.722  22.315  1.00128.93           C  
ATOM    895  C   TYR A 112      35.664  43.022  23.707  1.00128.93           C  
ATOM    896  O   TYR A 112      36.010  44.160  24.023  1.00128.93           O  
ATOM    887  CB  TYR A 112      33.647  42.696  22.428  1.00128.93           C  
ATOM    888  CG  TYR A 112      32.991  42.624  21.089  1.00128.93           C  
ATOM    889  CD1 TYR A 112      32.822  43.769  20.345  1.00128.93           C  
ATOM    890  CD2 TYR A 112      32.542  41.429  20.574  1.00128.93           C  
ATOM    891  CE1 TYR A 112      32.210  43.729  19.115  1.00128.93           C  
ATOM    892  CE2 TYR A 112      31.927  41.382  19.343  1.00128.93           C  
ATOM    893  CZ  TYR A 112      31.759  42.533  18.611  1.00128.93           C  
ATOM    894  OH  TYR A 112      31.127  42.490  17.350  1.00128.93           O  
ATOM    897  N   PHE A 113      35.692  42.000  24.580  1.00 49.44           N  
ATOM    898  CA  PHE A 113      36.100  42.188  25.946  1.00 49.44           C  
ATOM    906  C   PHE A 113      37.547  42.567  26.012  1.00 49.44           C  
ATOM    907  O   PHE A 113      37.940  43.374  26.855  1.00 49.44           O  
ATOM    899  CB  PHE A 113      35.847  40.952  26.825  1.00 49.44           C  
ATOM    900  CG  PHE A 113      34.365  40.861  26.965  1.00 49.44           C  
ATOM    901  CD1 PHE A 113      33.606  40.201  26.025  1.00 49.44           C  
ATOM    902  CD2 PHE A 113      33.732  41.454  28.032  1.00 49.44           C  
ATOM    903  CE1 PHE A 113      32.240  40.123  26.157  1.00 49.44           C  
ATOM    904  CE2 PHE A 113      32.366  41.380  28.170  1.00 49.44           C  
ATOM    905  CZ  PHE A 113      31.617  40.713  27.230  1.00 49.44           C  
ATOM    908  N   ARG A 114      38.384  41.977  25.140  1.00127.93           N  
ATOM    909  CA  ARG A 114      39.786  42.283  25.116  1.00127.93           C  
ATOM    917  C   ARG A 114      39.939  43.729  24.766  1.00127.93           C  
ATOM    918  O   ARG A 114      40.800  44.422  25.300  1.00127.93           O  
ATOM    910  CB  ARG A 114      40.559  41.468  24.063  1.00127.93           C  
ATOM    911  CG  ARG A 114      40.766  40.002  24.447  1.00127.93           C  
ATOM    912  CD  ARG A 114      41.734  39.839  25.619  1.00127.93           C  
ATOM    913  NE  ARG A 114      42.089  38.398  25.734  1.00127.93           N  
ATOM    914  CZ  ARG A 114      43.234  38.043  26.389  1.00127.93           C  
ATOM    915  NH1 ARG A 114      44.033  39.008  26.929  1.00127.93           N1+
ATOM    916  NH2 ARG A 114      43.586  36.729  26.501  1.00127.93           N  
ATOM    919  N   ALA A 115      39.103  44.227  23.841  1.00 23.35           N  
ATOM    920  CA  ALA A 115      39.204  45.603  23.458  1.00 23.35           C  
ATOM    922  C   ALA A 115      38.916  46.446  24.662  1.00 23.35           C  
ATOM    923  O   ALA A 115      39.583  47.448  24.916  1.00 23.35           O  
ATOM    921  CB  ALA A 115      38.190  45.997  22.371  1.00 23.35           C  
ATOM    924  N   MET A 116      37.920  46.027  25.459  1.00 43.95           N  
ATOM    925  CA  MET A 116      37.493  46.766  26.611  1.00 43.95           C  
ATOM    930  C   MET A 116      38.645  46.874  27.567  1.00 43.95           C  
ATOM    931  O   MET A 116      38.845  47.921  28.182  1.00 43.95           O  
ATOM    926  CB  MET A 116      36.346  46.067  27.360  1.00 43.95           C  
ATOM    927  CG  MET A 116      35.764  46.877  28.521  1.00 43.95           C  
ATOM    928  SD  MET A 116      34.487  45.994  29.467  1.00 43.95           S  
ATOM    929  CE  MET A 116      33.293  45.891  28.103  1.00 43.95           C  
ATOM    932  N   GLN A 117      39.445  45.796  27.711  1.00100.15           N  
ATOM    933  CA  GLN A 117      40.515  45.803  28.674  1.00100.15           C  
ATOM    939  C   GLN A 117      41.535  46.839  28.308  1.00100.15           C  
ATOM    940  O   GLN A 117      42.137  47.457  29.184  1.00100.15           O  
ATOM    934  CB  GLN A 117      41.282  44.474  28.837  1.00100.15           C  
ATOM    935  CG  GLN A 117      42.163  44.074  27.652  1.00100.15           C  
ATOM    936  CD  GLN A 117      43.123  42.997  28.142  1.00100.15           C  
ATOM    938  NE2 GLN A 117      44.258  43.434  28.751  1.00100.15           N  
ATOM    937  OE1 GLN A 117      42.871  41.802  27.997  1.00100.15           O  
ATOM    941  N   LEU A 118      41.742  47.059  26.998  1.00 68.07           N  
ATOM    942  CA  LEU A 118      42.742  47.945  26.466  1.00 68.07           C  
ATOM    947  C   LEU A 118      42.470  49.349  26.924  1.00 68.07           C  
ATOM    948  O   LEU A 118      43.396  50.146  27.075  1.00 68.07           O  
ATOM    943  CB  LEU A 118      42.731  47.961  24.926  1.00 68.07           C  
ATOM    944  CG  LEU A 118      43.019  46.585  24.289  1.00 68.07           C  
ATOM    945  CD1 LEU A 118      43.002  46.661  22.753  1.00 68.07           C  
ATOM    946  CD2 LEU A 118      44.327  45.980  24.830  1.00 68.07           C  
ATOM    949  N   VAL A 119      41.189  49.694  27.151  1.00 56.24           N  
ATOM    950  CA  VAL A 119      40.809  51.033  27.509  1.00 56.24           C  
ATOM    954  C   VAL A 119      41.567  51.468  28.728  1.00 56.24           C  
ATOM    955  O   VAL A 119      42.043  52.599  28.795  1.00 56.24           O  
ATOM    951  CB  VAL A 119      39.350  51.152  27.859  1.00 56.24           C  
ATOM    952  CG1 VAL A 119      39.085  52.565  28.404  1.00 56.24           C  
ATOM    953  CG2 VAL A 119      38.508  50.814  26.617  1.00 56.24           C  
ATOM    956  N   SER A 120      41.723  50.575  29.717  1.00 88.73           N  
ATOM    957  CA  SER A 120      42.357  50.918  30.960  1.00 88.73           C  
ATOM    960  C   SER A 120      43.773  51.353  30.716  1.00 88.73           C  
ATOM    961  O   SER A 120      44.366  52.052  31.535  1.00 88.73           O  
ATOM    958  CB  SER A 120      42.412  49.721  31.918  1.00 88.73           C  
ATOM    959  OG  SER A 120      43.140  50.076  33.080  1.00 88.73           O  
ATOM    962  N   GLN A 121      44.368  50.916  29.598  1.00 60.31           N  
ATOM    963  CA  GLN A 121      45.722  51.241  29.243  1.00 60.31           C  
ATOM    969  C   GLN A 121      45.851  52.690  28.851  1.00 60.31           C  
ATOM    970  O   GLN A 121      46.943  53.251  28.904  1.00 60.31           O  
ATOM    964  CB  GLN A 121      46.252  50.386  28.080  1.00 60.31           C  
ATOM    965  CG  GLN A 121      46.327  48.897  28.429  1.00 60.31           C  
ATOM    966  CD  GLN A 121      46.861  48.145  27.219  1.00 60.31           C  
ATOM    968  NE2 GLN A 121      46.932  46.792  27.330  1.00 60.31           N  
ATOM    967  OE1 GLN A 121      47.208  48.743  26.202  1.00 60.31           O  
ATOM    971  N   LEU A 122      44.760  53.317  28.374  1.00 77.23           N  
ATOM    972  CA  LEU A 122      44.799  54.669  27.882  1.00 77.23           C  
ATOM    977  C   LEU A 122      45.165  55.678  28.940  1.00 77.23           C  
ATOM    978  O   LEU A 122      45.884  56.633  28.643  1.00 77.23           O  
ATOM    973  CB  LEU A 122      43.465  55.112  27.248  1.00 77.23           C  
ATOM    974  CG  LEU A 122      43.158  54.419  25.903  1.00 77.23           C  
ATOM    975  CD1 LEU A 122      41.817  54.896  25.321  1.00 77.23           C  
ATOM    976  CD2 LEU A 122      44.313  54.605  24.904  1.00 77.23           C  
ATOM    979  N   THR A 123      44.667  55.549  30.187  1.00157.20           N  
ATOM    980  CA  THR A 123      44.997  56.555  31.167  1.00157.20           C  
ATOM    984  C   THR A 123      45.053  56.012  32.552  1.00157.20           C  
ATOM    985  O   THR A 123      44.562  54.926  32.859  1.00157.20           O  
ATOM    981  CB  THR A 123      44.016  57.687  31.246  1.00157.20           C  
ATOM    983  CG2 THR A 123      44.190  58.627  30.055  1.00157.20           C  
ATOM    982  OG1 THR A 123      42.692  57.180  31.321  1.00157.20           O  
ATOM    986  N   THR A 124      45.805  56.754  33.386  1.00126.16           N  
ATOM    987  CA  THR A 124      45.893  56.588  34.801  1.00126.16           C  
ATOM    991  C   THR A 124      44.737  57.285  35.464  1.00126.16           C  
ATOM    992  O   THR A 124      44.201  56.807  36.464  1.00126.16           O  
ATOM    988  CB  THR A 124      47.147  57.191  35.359  1.00126.16           C  
ATOM    990  CG2 THR A 124      47.176  56.917  36.869  1.00126.16           C  
ATOM    989  OG1 THR A 124      48.288  56.616  34.740  1.00126.16           O  
ATOM    993  N   LYS A 125      44.326  58.450  34.912  1.00123.90           N  
ATOM    994  CA  LYS A 125      43.348  59.279  35.563  1.00123.90           C  
ATOM   1000  C   LYS A 125      42.002  58.635  35.571  1.00123.90           C  
ATOM   1001  O   LYS A 125      41.451  58.252  34.542  1.00123.90           O  
ATOM    995  CB  LYS A 125      43.269  60.704  34.981  1.00123.90           C  
ATOM    996  CG  LYS A 125      43.181  60.789  33.459  1.00123.90           C  
ATOM    997  CD  LYS A 125      43.057  62.235  32.972  1.00123.90           C  
ATOM    998  CE  LYS A 125      43.250  62.411  31.466  1.00123.90           C  
ATOM    999  NZ  LYS A 125      43.067  63.831  31.094  1.00123.90           N1+
ATOM   1002  N   GLU A 126      41.437  58.528  36.788  1.00125.14           N  
ATOM   1003  CA  GLU A 126      40.203  57.846  37.031  1.00125.14           C  
ATOM   1009  C   GLU A 126      39.053  58.553  36.384  1.00125.14           C  
ATOM   1010  O   GLU A 126      38.176  57.902  35.820  1.00125.14           O  
ATOM   1004  CB  GLU A 126      39.905  57.715  38.532  1.00125.14           C  
ATOM   1005  CG  GLU A 126      38.878  56.629  38.844  1.00125.14           C  
ATOM   1006  CD  GLU A 126      39.560  55.288  38.611  1.00125.14           C  
ATOM   1007  OE1 GLU A 126      39.803  54.949  37.422  1.00125.14           O  
ATOM   1008  OE2 GLU A 126      39.857  54.589  39.617  1.00125.14           O1-
ATOM   1011  N   PRO A 127      38.990  59.854  36.448  1.00 69.69           N  
ATOM   1012  CA  PRO A 127      37.863  60.515  35.858  1.00 69.69           C  
ATOM   1016  C   PRO A 127      37.803  60.327  34.378  1.00 69.69           C  
ATOM   1017  O   PRO A 127      36.716  60.115  33.843  1.00 69.69           O  
ATOM   1014  CB  PRO A 127      37.952  61.967  36.322  1.00 69.69           C  
ATOM   1015  CG  PRO A 127      38.663  61.859  37.686  1.00 69.69           C  
ATOM   1013  CD  PRO A 127      39.539  60.599  37.568  1.00 69.69           C  
ATOM   1018  N   LEU A 128      38.962  60.390  33.701  1.00 49.22           N  
ATOM   1019  CA  LEU A 128      39.011  60.248  32.276  1.00 49.22           C  
ATOM   1024  C   LEU A 128      38.631  58.848  31.912  1.00 49.22           C  
ATOM   1025  O   LEU A 128      37.902  58.620  30.948  1.00 49.22           O  
ATOM   1020  CB  LEU A 128      40.407  60.528  31.698  1.00 49.22           C  
ATOM   1021  CG  LEU A 128      40.484  60.386  30.167  1.00 49.22           C  
ATOM   1022  CD1 LEU A 128      39.549  61.383  29.465  1.00 49.22           C  
ATOM   1023  CD2 LEU A 128      41.934  60.485  29.668  1.00 49.22           C  
ATOM   1026  N   TYR A 129      39.103  57.872  32.706  1.00 53.46           N  
ATOM   1027  CA  TYR A 129      38.886  56.484  32.415  1.00 53.46           C  
ATOM   1036  C   TYR A 129      37.419  56.220  32.396  1.00 53.46           C  
ATOM   1037  O   TYR A 129      36.915  55.520  31.518  1.00 53.46           O  
ATOM   1028  CB  TYR A 129      39.517  55.554  33.466  1.00 53.46           C  
ATOM   1029  CG  TYR A 129      39.129  54.154  33.132  1.00 53.46           C  
ATOM   1030  CD1 TYR A 129      39.759  53.467  32.120  1.00 53.46           C  
ATOM   1031  CD2 TYR A 129      38.135  53.525  33.844  1.00 53.46           C  
ATOM   1032  CE1 TYR A 129      39.398  52.174  31.821  1.00 53.46           C  
ATOM   1033  CE2 TYR A 129      37.769  52.233  33.551  1.00 53.46           C  
ATOM   1034  CZ  TYR A 129      38.399  51.556  32.536  1.00 53.46           C  
ATOM   1035  OH  TYR A 129      38.027  50.230  32.231  1.00 53.46           O  
ATOM   1038  N   HIS A 130      36.689  56.796  33.362  1.00 32.89           N  
ATOM   1039  CA  HIS A 130      35.280  56.569  33.457  1.00 32.89           C  
ATOM   1046  C   HIS A 130      34.655  57.035  32.180  1.00 32.89           C  
ATOM   1047  O   HIS A 130      33.815  56.348  31.598  1.00 32.89           O  
ATOM   1042  CB  HIS A 130      34.668  57.366  34.623  1.00 32.89           C  
ATOM   1041  CG  HIS A 130      33.211  57.103  34.849  1.00 32.89           C  
ATOM   1044  CD2 HIS A 130      32.598  56.167  35.623  1.00 32.89           C  
ATOM   1040  ND1 HIS A 130      32.200  57.833  34.267  1.00 32.89           N  
ATOM   1045  CE1 HIS A 130      31.031  57.308  34.716  1.00 32.89           C  
ATOM   1043  NE2 HIS A 130      31.222  56.294  35.542  1.00 32.89           N  
ATOM   1048  N   ASN A 131      35.077  58.216  31.697  1.00 28.60           N  
ATOM   1049  CA  ASN A 131      34.520  58.784  30.505  1.00 28.60           C  
ATOM   1054  C   ASN A 131      34.826  57.904  29.329  1.00 28.60           C  
ATOM   1055  O   ASN A 131      33.979  57.710  28.459  1.00 28.60           O  
ATOM   1050  CB  ASN A 131      35.078  60.184  30.199  1.00 28.60           C  
ATOM   1051  CG  ASN A 131      34.565  61.134  31.271  1.00 28.60           C  
ATOM   1053  ND2 ASN A 131      35.273  62.279  31.462  1.00 28.60           N  
ATOM   1052  OD1 ASN A 131      33.551  60.869  31.917  1.00 28.60           O  
ATOM   1056  N   LEU A 132      36.049  57.349  29.265  1.00 50.60           N  
ATOM   1057  CA  LEU A 132      36.429  56.557  28.128  1.00 50.60           C  
ATOM   1062  C   LEU A 132      35.571  55.333  28.032  1.00 50.60           C  
ATOM   1063  O   LEU A 132      35.066  54.998  26.961  1.00 50.60           O  
ATOM   1058  CB  LEU A 132      37.889  56.079  28.206  1.00 50.60           C  
ATOM   1059  CG  LEU A 132      38.914  57.229  28.213  1.00 50.60           C  
ATOM   1060  CD1 LEU A 132      40.353  56.693  28.281  1.00 50.60           C  
ATOM   1061  CD2 LEU A 132      38.692  58.189  27.033  1.00 50.60           C  
ATOM   1064  N   ILE A 133      35.368  54.620  29.150  1.00146.93           N  
ATOM   1065  CA  ILE A 133      34.590  53.424  29.046  1.00146.93           C  
ATOM   1070  C   ILE A 133      33.170  53.746  28.706  1.00146.93           C  
ATOM   1071  O   ILE A 133      32.514  52.978  28.003  1.00146.93           O  
ATOM   1066  CB  ILE A 133      34.727  52.461  30.186  1.00146.93           C  
ATOM   1067  CG1 ILE A 133      34.325  53.055  31.531  1.00146.93           C  
ATOM   1068  CG2 ILE A 133      36.167  51.930  30.160  1.00146.93           C  
ATOM   1069  CD1 ILE A 133      34.298  51.962  32.588  1.00146.93           C  
ATOM   1072  N   THR A 134      32.646  54.884  29.194  1.00 31.61           N  
ATOM   1073  CA  THR A 134      31.287  55.240  28.896  1.00 31.61           C  
ATOM   1077  C   THR A 134      31.129  55.381  27.408  1.00 31.61           C  
ATOM   1078  O   THR A 134      30.148  54.908  26.836  1.00 31.61           O  
ATOM   1074  CB  THR A 134      30.884  56.546  29.516  1.00 31.61           C  
ATOM   1076  CG2 THR A 134      29.418  56.829  29.148  1.00 31.61           C  
ATOM   1075  OG1 THR A 134      31.028  56.483  30.928  1.00 31.61           O  
ATOM   1079  N   ILE A 135      32.105  56.023  26.736  1.00 37.63           N  
ATOM   1080  CA  ILE A 135      32.027  56.233  25.316  1.00 37.63           C  
ATOM   1085  C   ILE A 135      31.987  54.898  24.642  1.00 37.63           C  
ATOM   1086  O   ILE A 135      31.228  54.683  23.697  1.00 37.63           O  
ATOM   1081  CB  ILE A 135      33.225  56.964  24.784  1.00 37.63           C  
ATOM   1082  CG1 ILE A 135      33.271  58.395  25.343  1.00 37.63           C  
ATOM   1083  CG2 ILE A 135      33.191  56.887  23.249  1.00 37.63           C  
ATOM   1084  CD1 ILE A 135      34.592  59.110  25.077  1.00 37.63           C  
ATOM   1087  N   PHE A 136      32.822  53.969  25.130  1.00 59.61           N  
ATOM   1088  CA  PHE A 136      32.939  52.642  24.600  1.00 59.61           C  
ATOM   1096  C   PHE A 136      31.612  51.952  24.735  1.00 59.61           C  
ATOM   1097  O   PHE A 136      31.095  51.382  23.775  1.00 59.61           O  
ATOM   1089  CB  PHE A 136      33.996  51.861  25.409  1.00 59.61           C  
ATOM   1090  CG  PHE A 136      34.161  50.474  24.899  1.00 59.61           C  
ATOM   1091  CD1 PHE A 136      34.939  50.219  23.791  1.00 59.61           C  
ATOM   1092  CD2 PHE A 136      33.559  49.423  25.550  1.00 59.61           C  
ATOM   1093  CE1 PHE A 136      35.099  48.936  23.329  1.00 59.61           C  
ATOM   1094  CE2 PHE A 136      33.716  48.136  25.090  1.00 59.61           C  
ATOM   1095  CZ  PHE A 136      34.484  47.892  23.978  1.00 59.61           C  
ATOM   1098  N   ASN A 137      31.011  52.024  25.936  1.00 37.40           N  
ATOM   1099  CA  ASN A 137      29.777  51.345  26.209  1.00 37.40           C  
ATOM   1104  C   ASN A 137      28.688  51.878  25.330  1.00 37.40           C  
ATOM   1105  O   ASN A 137      27.947  51.114  24.712  1.00 37.40           O  
ATOM   1100  CB  ASN A 137      29.331  51.541  27.671  1.00 37.40           C  
ATOM   1101  CG  ASN A 137      28.166  50.609  27.976  1.00 37.40           C  
ATOM   1103  ND2 ASN A 137      27.928  50.349  29.290  1.00 37.40           N  
ATOM   1102  OD1 ASN A 137      27.481  50.131  27.075  1.00 37.40           O  
ATOM   1106  N   GLU A 138      28.582  53.216  25.231  1.00 55.16           N  
ATOM   1107  CA  GLU A 138      27.499  53.831  24.518  1.00 55.16           C  
ATOM   1113  C   GLU A 138      27.539  53.496  23.057  1.00 55.16           C  
ATOM   1114  O   GLU A 138      26.518  53.141  22.469  1.00 55.16           O  
ATOM   1108  CB  GLU A 138      27.510  55.362  24.665  1.00 55.16           C  
ATOM   1109  CG  GLU A 138      27.241  55.826  26.100  1.00 55.16           C  
ATOM   1110  CD  GLU A 138      27.424  57.335  26.163  1.00 55.16           C  
ATOM   1111  OE1 GLU A 138      28.469  57.825  25.657  1.00 55.16           O  
ATOM   1112  OE2 GLU A 138      26.527  58.016  26.728  1.00 55.16           O1-
ATOM   1115  N   GLU A 139      28.721  53.586  22.423  1.00120.61           N  
ATOM   1116  CA  GLU A 139      28.793  53.372  21.005  1.00120.61           C  
ATOM   1122  C   GLU A 139      28.519  51.943  20.661  1.00120.61           C  
ATOM   1123  O   GLU A 139      27.922  51.662  19.623  1.00120.61           O  
ATOM   1117  CB  GLU A 139      30.141  53.781  20.395  1.00120.61           C  
ATOM   1118  CG  GLU A 139      30.404  55.282  20.536  1.00120.61           C  
ATOM   1119  CD  GLU A 139      29.162  56.035  20.079  1.00120.61           C  
ATOM   1120  OE1 GLU A 139      28.373  55.465  19.278  1.00120.61           O  
ATOM   1121  OE2 GLU A 139      28.983  57.200  20.527  1.00120.61           O1-
ATOM   1124  N   LEU A 140      28.970  50.995  21.503  1.00 47.37           N  
ATOM   1125  CA  LEU A 140      28.740  49.611  21.204  1.00 47.37           C  
ATOM   1130  C   LEU A 140      27.268  49.357  21.260  1.00 47.37           C  
ATOM   1131  O   LEU A 140      26.735  48.580  20.467  1.00 47.37           O  
ATOM   1126  CB  LEU A 140      29.450  48.652  22.171  1.00 47.37           C  
ATOM   1127  CG  LEU A 140      30.986  48.724  22.063  1.00 47.37           C  
ATOM   1128  CD1 LEU A 140      31.659  47.674  22.963  1.00 47.37           C  
ATOM   1129  CD2 LEU A 140      31.452  48.650  20.597  1.00 47.37           C  
ATOM   1132  N   ILE A 141      26.566  50.000  22.211  1.00 35.45           N  
ATOM   1133  CA  ILE A 141      25.149  49.801  22.286  1.00 35.45           C  
ATOM   1138  C   ILE A 141      24.532  50.312  21.020  1.00 35.45           C  
ATOM   1139  O   ILE A 141      23.660  49.664  20.445  1.00 35.45           O  
ATOM   1134  CB  ILE A 141      24.487  50.509  23.433  1.00 35.45           C  
ATOM   1135  CG1 ILE A 141      24.956  49.915  24.773  1.00 35.45           C  
ATOM   1136  CG2 ILE A 141      22.963  50.441  23.218  1.00 35.45           C  
ATOM   1137  CD1 ILE A 141      24.509  50.720  25.991  1.00 35.45           C  
ATOM   1140  N   ASN A 142      24.982  51.486  20.538  1.00 40.38           N  
ATOM   1141  CA  ASN A 142      24.407  52.080  19.360  1.00 40.38           C  
ATOM   1146  C   ASN A 142      24.615  51.171  18.182  1.00 40.38           C  
ATOM   1147  O   ASN A 142      23.719  50.992  17.358  1.00 40.38           O  
ATOM   1142  CB  ASN A 142      25.030  53.447  19.024  1.00 40.38           C  
ATOM   1143  CG  ASN A 142      24.630  54.424  20.122  1.00 40.38           C  
ATOM   1145  ND2 ASN A 142      25.381  55.551  20.236  1.00 40.38           N  
ATOM   1144  OD1 ASN A 142      23.671  54.194  20.858  1.00 40.38           O  
ATOM   1148  N   LEU A 143      25.811  50.563  18.082  1.00 51.60           N  
ATOM   1149  CA  LEU A 143      26.138  49.705  16.977  1.00 51.60           C  
ATOM   1154  C   LEU A 143      25.197  48.542  16.946  1.00 51.60           C  
ATOM   1155  O   LEU A 143      24.674  48.184  15.893  1.00 51.60           O  
ATOM   1150  CB  LEU A 143      27.573  49.152  17.094  1.00 51.60           C  
ATOM   1151  CG  LEU A 143      27.954  48.087  16.046  1.00 51.60           C  
ATOM   1152  CD1 LEU A 143      27.770  48.606  14.615  1.00 51.60           C  
ATOM   1153  CD2 LEU A 143      29.383  47.567  16.288  1.00 51.60           C  
ATOM   1156  N   HIS A 144      24.943  47.926  18.112  1.00 50.99           N  
ATOM   1157  CA  HIS A 144      24.100  46.769  18.149  1.00 50.99           C  
ATOM   1164  C   HIS A 144      22.694  47.129  17.792  1.00 50.99           C  
ATOM   1165  O   HIS A 144      21.999  46.343  17.152  1.00 50.99           O  
ATOM   1160  CB  HIS A 144      24.133  46.047  19.505  1.00 50.99           C  
ATOM   1159  CG  HIS A 144      25.445  45.343  19.704  1.00 50.99           C  
ATOM   1162  CD2 HIS A 144      26.622  45.796  20.221  1.00 50.99           C  
ATOM   1158  ND1 HIS A 144      25.679  44.039  19.331  1.00 50.99           N  
ATOM   1163  CE1 HIS A 144      26.974  43.767  19.637  1.00 50.99           C  
ATOM   1161  NE2 HIS A 144      27.587  44.804  20.179  1.00 50.99           N  
ATOM   1166  N   ARG A 145      22.232  48.319  18.216  1.00143.37           N  
ATOM   1167  CA  ARG A 145      20.881  48.727  17.961  1.00143.37           C  
ATOM   1175  C   ARG A 145      20.659  48.857  16.479  1.00143.37           C  
ATOM   1176  O   ARG A 145      19.679  48.342  15.944  1.00143.37           O  
ATOM   1168  CB  ARG A 145      20.570  50.077  18.624  1.00143.37           C  
ATOM   1169  CG  ARG A 145      19.084  50.339  18.852  1.00143.37           C  
ATOM   1170  CD  ARG A 145      18.830  51.642  19.610  1.00143.37           C  
ATOM   1171  NE  ARG A 145      19.597  51.574  20.887  1.00143.37           N  
ATOM   1172  CZ  ARG A 145      20.273  52.676  21.322  1.00143.37           C  
ATOM   1173  NH1 ARG A 145      20.218  53.831  20.598  1.00143.37           N1+
ATOM   1174  NH2 ARG A 145      21.013  52.624  22.468  1.00143.37           N  
ATOM   1177  N   GLY A 146      21.578  49.534  15.761  1.00 20.01           N  
ATOM   1178  CA  GLY A 146      21.408  49.729  14.346  1.00 20.01           C  
ATOM   1179  C   GLY A 146      21.460  48.406  13.652  1.00 20.01           C  
ATOM   1180  O   GLY A 146      20.691  48.145  12.727  1.00 20.01           O  
ATOM   1181  N   GLN A 147      22.384  47.532  14.086  1.00 41.69           N  
ATOM   1182  CA  GLN A 147      22.532  46.254  13.458  1.00 41.69           C  
ATOM   1188  C   GLN A 147      21.262  45.489  13.648  1.00 41.69           C  
ATOM   1189  O   GLN A 147      20.822  44.767  12.755  1.00 41.69           O  
ATOM   1183  CB  GLN A 147      23.673  45.411  14.050  1.00 41.69           C  
ATOM   1184  CG  GLN A 147      23.817  44.037  13.390  1.00 41.69           C  
ATOM   1185  CD  GLN A 147      24.288  44.225  11.955  1.00 41.69           C  
ATOM   1187  NE2 GLN A 147      24.211  43.136  11.143  1.00 41.69           N  
ATOM   1186  OE1 GLN A 147      24.718  45.309  11.566  1.00 41.69           O  
ATOM   1190  N   GLY A 148      20.636  45.637  14.829  1.00 22.84           N  
ATOM   1191  CA  GLY A 148      19.449  44.891  15.125  1.00 22.84           C  
ATOM   1192  C   GLY A 148      18.375  45.233  14.137  1.00 22.84           C  
ATOM   1193  O   GLY A 148      17.685  44.342  13.645  1.00 22.84           O  
ATOM   1194  N   LEU A 149      18.195  46.535  13.831  1.00 91.90           N  
ATOM   1195  CA  LEU A 149      17.174  46.967  12.909  1.00 91.90           C  
ATOM   1200  C   LEU A 149      17.463  46.482  11.521  1.00 91.90           C  
ATOM   1201  O   LEU A 149      16.563  46.020  10.819  1.00 91.90           O  
ATOM   1196  CB  LEU A 149      17.039  48.499  12.814  1.00 91.90           C  
ATOM   1197  CG  LEU A 149      16.337  49.152  14.017  1.00 91.90           C  
ATOM   1198  CD1 LEU A 149      14.849  48.776  14.055  1.00 91.90           C  
ATOM   1199  CD2 LEU A 149      17.047  48.831  15.335  1.00 91.90           C  
ATOM   1202  N   ASP A 150      18.734  46.567  11.086  1.00 51.07           N  
ATOM   1203  CA  ASP A 150      19.052  46.209   9.734  1.00 51.07           C  
ATOM   1208  C   ASP A 150      18.664  44.779   9.537  1.00 51.07           C  
ATOM   1209  O   ASP A 150      18.024  44.431   8.547  1.00 51.07           O  
ATOM   1204  CB  ASP A 150      20.562  46.322   9.434  1.00 51.07           C  
ATOM   1205  CG  ASP A 150      20.799  46.189   7.933  1.00 51.07           C  
ATOM   1206  OD1 ASP A 150      19.801  46.242   7.166  1.00 51.07           O  
ATOM   1207  OD2 ASP A 150      21.984  46.031   7.533  1.00 51.07           O1-
ATOM   1210  N   ILE A 151      19.039  43.908  10.491  1.00134.04           N  
ATOM   1211  CA  ILE A 151      18.726  42.515  10.378  1.00134.04           C  
ATOM   1216  C   ILE A 151      17.251  42.257  10.492  1.00134.04           C  
ATOM   1217  O   ILE A 151      16.705  41.445   9.749  1.00134.04           O  
ATOM   1212  CB  ILE A 151      19.529  41.631  11.299  1.00134.04           C  
ATOM   1213  CG1 ILE A 151      19.390  42.015  12.778  1.00134.04           C  
ATOM   1214  CG2 ILE A 151      20.971  41.641  10.782  1.00134.04           C  
ATOM   1215  CD1 ILE A 151      20.197  41.101  13.702  1.00134.04           C  
ATOM   1218  N   TYR A 152      16.561  42.958  11.407  1.00 62.27           N  
ATOM   1219  CA  TYR A 152      15.166  42.710  11.648  1.00 62.27           C  
ATOM   1228  C   TYR A 152      14.379  42.977  10.396  1.00 62.27           C  
ATOM   1229  O   TYR A 152      13.548  42.168   9.986  1.00 62.27           O  
ATOM   1220  CB  TYR A 152      14.628  43.635  12.757  1.00 62.27           C  
ATOM   1221  CG  TYR A 152      13.259  43.203  13.159  1.00 62.27           C  
ATOM   1222  CD1 TYR A 152      13.095  42.201  14.089  1.00 62.27           C  
ATOM   1223  CD2 TYR A 152      12.145  43.805  12.625  1.00 62.27           C  
ATOM   1224  CE1 TYR A 152      11.837  41.798  14.474  1.00 62.27           C  
ATOM   1225  CE2 TYR A 152      10.888  43.405  13.007  1.00 62.27           C  
ATOM   1226  CZ  TYR A 152      10.729  42.400  13.929  1.00 62.27           C  
ATOM   1227  OH  TYR A 152       9.435  41.993  14.320  1.00 62.27           O  
ATOM   1230  N   TRP A 153      14.648  44.113   9.730  1.00 63.23           N  
ATOM   1231  CA  TRP A 153      13.901  44.494   8.567  1.00 63.23           C  
ATOM   1242  C   TRP A 153      14.100  43.463   7.501  1.00 63.23           C  
ATOM   1243  O   TRP A 153      13.157  43.084   6.807  1.00 63.23           O  
ATOM   1232  CB  TRP A 153      14.336  45.869   8.034  1.00 63.23           C  
ATOM   1233  CG  TRP A 153      13.993  46.988   8.992  1.00 63.23           C  
ATOM   1235  CD1 TRP A 153      13.104  46.982  10.029  1.00 63.23           C  
ATOM   1234  CD2 TRP A 153      14.596  48.292   8.981  1.00 63.23           C  
ATOM   1237  CE2 TRP A 153      14.029  49.016  10.032  1.00 63.23           C  
ATOM   1238  CE3 TRP A 153      15.548  48.839   8.168  1.00 63.23           C  
ATOM   1236  NE1 TRP A 153      13.115  48.200  10.666  1.00 63.23           N  
ATOM   1239  CZ2 TRP A 153      14.409  50.303  10.285  1.00 63.23           C  
ATOM   1240  CZ3 TRP A 153      15.924  50.140   8.422  1.00 63.23           C  
ATOM   1241  CH2 TRP A 153      15.364  50.857   9.461  1.00 63.23           C  
ATOM   1244  N   ARG A 154      15.349  42.996   7.329  1.00 89.80           N  
ATOM   1245  CA  ARG A 154      15.661  42.040   6.304  1.00 89.80           C  
ATOM   1253  C   ARG A 154      15.008  40.710   6.559  1.00 89.80           C  
ATOM   1254  O   ARG A 154      14.415  40.119   5.657  1.00 89.80           O  
ATOM   1246  CB  ARG A 154      17.174  41.803   6.207  1.00 89.80           C  
ATOM   1247  CG  ARG A 154      17.586  40.861   5.079  1.00 89.80           C  
ATOM   1248  CD  ARG A 154      19.087  40.571   5.058  1.00 89.80           C  
ATOM   1249  NE  ARG A 154      19.351  39.523   6.085  1.00 89.80           N  
ATOM   1250  CZ  ARG A 154      20.051  39.819   7.219  1.00 89.80           C  
ATOM   1251  NH1 ARG A 154      20.579  41.066   7.397  1.00 89.80           N1+
ATOM   1252  NH2 ARG A 154      20.228  38.861   8.174  1.00 89.80           N  
ATOM   1255  N   ASP A 155      15.111  40.192   7.796  1.00 68.28           N  
ATOM   1256  CA  ASP A 155      14.603  38.883   8.110  1.00 68.28           C  
ATOM   1261  C   ASP A 155      13.098  38.860   8.085  1.00 68.28           C  
ATOM   1262  O   ASP A 155      12.483  37.873   7.683  1.00 68.28           O  
ATOM   1257  CB  ASP A 155      15.057  38.421   9.505  1.00 68.28           C  
ATOM   1258  CG  ASP A 155      16.573  38.275   9.472  1.00 68.28           C  
ATOM   1259  OD1 ASP A 155      17.148  38.344   8.354  1.00 68.28           O  
ATOM   1260  OD2 ASP A 155      17.176  38.094  10.564  1.00 68.28           O1-
ATOM   1263  N   PHE A 156      12.480  39.936   8.597  1.00113.34           N  
ATOM   1264  CA  PHE A 156      11.064  40.127   8.756  1.00113.34           C  
ATOM   1272  C   PHE A 156      10.317  40.560   7.527  1.00113.34           C  
ATOM   1273  O   PHE A 156       9.092  40.446   7.509  1.00113.34           O  
ATOM   1265  CB  PHE A 156      10.741  41.020   9.957  1.00113.34           C  
ATOM   1266  CG  PHE A 156      11.058  40.104  11.087  1.00113.34           C  
ATOM   1267  CD1 PHE A 156      10.123  39.185  11.502  1.00113.34           C  
ATOM   1268  CD2 PHE A 156      12.286  40.133  11.705  1.00113.34           C  
ATOM   1269  CE1 PHE A 156      10.395  38.319  12.533  1.00113.34           C  
ATOM   1270  CE2 PHE A 156      12.565  39.267  12.738  1.00113.34           C  
ATOM   1271  CZ  PHE A 156      11.619  38.361  13.154  1.00113.34           C  
ATOM   1274  N   LEU A 157      11.008  41.116   6.507  1.00 87.75           N  
ATOM   1275  CA  LEU A 157      10.387  41.673   5.327  1.00 87.75           C  
ATOM   1280  C   LEU A 157       9.379  40.691   4.820  1.00 87.75           C  
ATOM   1281  O   LEU A 157       9.607  39.485   4.913  1.00 87.75           O  
ATOM   1276  CB  LEU A 157      11.419  41.923   4.204  1.00 87.75           C  
ATOM   1277  CG  LEU A 157      10.880  42.575   2.915  1.00 87.75           C  
ATOM   1278  CD1 LEU A 157      10.490  44.046   3.146  1.00 87.75           C  
ATOM   1279  CD2 LEU A 157      11.872  42.405   1.751  1.00 87.75           C  
ATOM   1282  N   PRO A 158       8.244  41.103   4.305  1.00103.51           N  
ATOM   1283  CA  PRO A 158       7.805  42.472   4.130  1.00103.51           C  
ATOM   1287  C   PRO A 158       7.218  43.202   5.303  1.00103.51           C  
ATOM   1288  O   PRO A 158       6.643  44.260   5.053  1.00103.51           O  
ATOM   1285  CB  PRO A 158       6.827  42.456   2.953  1.00103.51           C  
ATOM   1286  CG  PRO A 158       6.359  40.997   2.859  1.00103.51           C  
ATOM   1284  CD  PRO A 158       7.567  40.208   3.379  1.00103.51           C  
ATOM   1289  N   GLU A 159       7.314  42.708   6.555  1.00101.21           N  
ATOM   1290  CA  GLU A 159       6.579  43.354   7.613  1.00101.21           C  
ATOM   1296  C   GLU A 159       6.906  44.819   7.708  1.00101.21           C  
ATOM   1297  O   GLU A 159       5.992  45.636   7.822  1.00101.21           O  
ATOM   1291  CB  GLU A 159       6.758  42.700   8.999  1.00101.21           C  
ATOM   1292  CG  GLU A 159       8.175  42.707   9.566  1.00101.21           C  
ATOM   1293  CD  GLU A 159       8.086  42.185  10.994  1.00101.21           C  
ATOM   1294  OE1 GLU A 159       7.680  41.007  11.173  1.00101.21           O  
ATOM   1295  OE2 GLU A 159       8.416  42.961  11.927  1.00101.21           O1-
ATOM   1298  N   ILE A 160       8.191  45.222   7.644  1.00 88.31           N  
ATOM   1299  CA  ILE A 160       8.430  46.639   7.688  1.00 88.31           C  
ATOM   1304  C   ILE A 160       9.181  47.046   6.455  1.00 88.31           C  
ATOM   1305  O   ILE A 160      10.190  46.441   6.099  1.00 88.31           O  
ATOM   1300  CB  ILE A 160       9.263  47.111   8.853  1.00 88.31           C  
ATOM   1301  CG1 ILE A 160       8.566  46.870  10.203  1.00 88.31           C  
ATOM   1302  CG2 ILE A 160       9.592  48.592   8.607  1.00 88.31           C  
ATOM   1303  CD1 ILE A 160       8.579  45.414  10.658  1.00 88.31           C  
ATOM   1306  N   ILE A 161       8.681  48.087   5.757  1.00 99.40           N  
ATOM   1307  CA  ILE A 161       9.393  48.650   4.644  1.00 99.40           C  
ATOM   1312  C   ILE A 161       9.892  49.961   5.157  1.00 99.40           C  
ATOM   1313  O   ILE A 161       9.114  50.871   5.443  1.00 99.40           O  
ATOM   1308  CB  ILE A 161       8.549  48.919   3.428  1.00 99.40           C  
ATOM   1309  CG1 ILE A 161       8.098  47.602   2.763  1.00 99.40           C  
ATOM   1310  CG2 ILE A 161       9.361  49.827   2.490  1.00 99.40           C  
ATOM   1311  CD1 ILE A 161       7.094  46.786   3.573  1.00 99.40           C  
ATOM   1314  N   PRO A 162      11.182  50.071   5.305  1.00 79.81           N  
ATOM   1315  CA  PRO A 162      11.762  51.258   5.868  1.00 79.81           C  
ATOM   1319  C   PRO A 162      11.745  52.410   4.923  1.00 79.81           C  
ATOM   1320  O   PRO A 162      11.766  52.195   3.712  1.00 79.81           O  
ATOM   1317  CB  PRO A 162      13.168  50.865   6.327  1.00 79.81           C  
ATOM   1318  CG  PRO A 162      13.446  49.520   5.629  1.00 79.81           C  
ATOM   1316  CD  PRO A 162      12.047  48.913   5.445  1.00 79.81           C  
ATOM   1321  N   THR A 163      11.687  53.638   5.470  1.00 31.38           N  
ATOM   1322  CA  THR A 163      11.741  54.824   4.670  1.00 31.38           C  
ATOM   1326  C   THR A 163      13.170  55.255   4.662  1.00 31.38           C  
ATOM   1327  O   THR A 163      14.001  54.685   5.369  1.00 31.38           O  
ATOM   1323  CB  THR A 163      10.929  55.958   5.225  1.00 31.38           C  
ATOM   1325  CG2 THR A 163       9.458  55.518   5.312  1.00 31.38           C  
ATOM   1324  OG1 THR A 163      11.413  56.318   6.510  1.00 31.38           O  
ATOM   1328  N   GLN A 164      13.494  56.283   3.856  1.00 41.46           N  
ATOM   1329  CA  GLN A 164      14.848  56.742   3.766  1.00 41.46           C  
ATOM   1335  C   GLN A 164      15.271  57.252   5.110  1.00 41.46           C  
ATOM   1336  O   GLN A 164      16.406  57.033   5.533  1.00 41.46           O  
ATOM   1330  CB  GLN A 164      15.037  57.884   2.752  1.00 41.46           C  
ATOM   1331  CG  GLN A 164      16.487  58.369   2.652  1.00 41.46           C  
ATOM   1332  CD  GLN A 164      16.557  59.490   1.624  1.00 41.46           C  
ATOM   1334  NE2 GLN A 164      16.645  59.119   0.318  1.00 41.46           N  
ATOM   1333  OE1 GLN A 164      16.537  60.669   1.974  1.00 41.46           O  
ATOM   1337  N   GLU A 165      14.368  57.952   5.824  1.00 59.02           N  
ATOM   1338  CA  GLU A 165      14.736  58.497   7.100  1.00 59.02           C  
ATOM   1344  C   GLU A 165      15.017  57.381   8.055  1.00 59.02           C  
ATOM   1345  O   GLU A 165      15.975  57.443   8.823  1.00 59.02           O  
ATOM   1339  CB  GLU A 165      13.651  59.382   7.742  1.00 59.02           C  
ATOM   1340  CG  GLU A 165      12.373  58.639   8.136  1.00 59.02           C  
ATOM   1341  CD  GLU A 165      11.428  59.651   8.765  1.00 59.02           C  
ATOM   1342  OE1 GLU A 165      11.737  60.871   8.695  1.00 59.02           O  
ATOM   1343  OE2 GLU A 165      10.387  59.218   9.327  1.00 59.02           O1-
ATOM   1346  N   MET A 166      14.194  56.317   8.024  1.00 50.14           N  
ATOM   1347  CA  MET A 166      14.360  55.229   8.945  1.00 50.14           C  
ATOM   1352  C   MET A 166      15.703  54.622   8.688  1.00 50.14           C  
ATOM   1353  O   MET A 166      16.450  54.302   9.613  1.00 50.14           O  
ATOM   1348  CB  MET A 166      13.308  54.130   8.730  1.00 50.14           C  
ATOM   1349  CG  MET A 166      11.875  54.613   8.947  1.00 50.14           C  
ATOM   1350  SD  MET A 166      10.598  53.369   8.588  1.00 50.14           S  
ATOM   1351  CE  MET A 166       9.236  54.568   8.515  1.00 50.14           C  
ATOM   1354  N   TYR A 167      16.047  54.485   7.397  1.00 59.34           N  
ATOM   1355  CA  TYR A 167      17.277  53.893   6.963  1.00 59.34           C  
ATOM   1364  C   TYR A 167      18.416  54.705   7.493  1.00 59.34           C  
ATOM   1365  O   TYR A 167      19.390  54.156   8.008  1.00 59.34           O  
ATOM   1356  CB  TYR A 167      17.368  53.905   5.426  1.00 59.34           C  
ATOM   1357  CG  TYR A 167      18.724  53.481   4.984  1.00 59.34           C  
ATOM   1358  CD1 TYR A 167      19.030  52.152   4.801  1.00 59.34           C  
ATOM   1359  CD2 TYR A 167      19.694  54.428   4.743  1.00 59.34           C  
ATOM   1360  CE1 TYR A 167      20.286  51.777   4.383  1.00 59.34           C  
ATOM   1361  CE2 TYR A 167      20.950  54.060   4.323  1.00 59.34           C  
ATOM   1362  CZ  TYR A 167      21.248  52.730   4.144  1.00 59.34           C  
ATOM   1363  OH  TYR A 167      22.534  52.344   3.713  1.00 59.34           O  
ATOM   1366  N   LEU A 168      18.312  56.043   7.388  1.00 41.91           N  
ATOM   1367  CA  LEU A 168      19.371  56.911   7.817  1.00 41.91           C  
ATOM   1372  C   LEU A 168      19.566  56.796   9.299  1.00 41.91           C  
ATOM   1373  O   LEU A 168      20.698  56.803   9.778  1.00 41.91           O  
ATOM   1368  CB  LEU A 168      19.118  58.391   7.478  1.00 41.91           C  
ATOM   1369  CG  LEU A 168      19.145  58.677   5.963  1.00 41.91           C  
ATOM   1370  CD1 LEU A 168      18.926  60.171   5.671  1.00 41.91           C  
ATOM   1371  CD2 LEU A 168      20.427  58.129   5.313  1.00 41.91           C  
ATOM   1374  N   ASN A 169      18.469  56.692  10.071  1.00 30.05           N  
ATOM   1375  CA  ASN A 169      18.580  56.607  11.501  1.00 30.05           C  
ATOM   1380  C   ASN A 169      19.292  55.335  11.848  1.00 30.05           C  
ATOM   1381  O   ASN A 169      20.126  55.297  12.752  1.00 30.05           O  
ATOM   1376  CB  ASN A 169      17.205  56.577  12.194  1.00 30.05           C  
ATOM   1377  CG  ASN A 169      16.507  57.905  11.920  1.00 30.05           C  
ATOM   1379  ND2 ASN A 169      15.178  57.849  11.638  1.00 30.05           N  
ATOM   1378  OD1 ASN A 169      17.129  58.966  11.950  1.00 30.05           O  
ATOM   1382  N   MET A 170      18.975  54.248  11.120  1.00 44.83           N  
ATOM   1383  CA  MET A 170      19.562  52.966  11.388  1.00 44.83           C  
ATOM   1388  C   MET A 170      21.045  53.052  11.163  1.00 44.83           C  
ATOM   1389  O   MET A 170      21.833  52.538  11.955  1.00 44.83           O  
ATOM   1384  CB  MET A 170      18.962  51.879  10.476  1.00 44.83           C  
ATOM   1385  CG  MET A 170      19.520  50.471  10.680  1.00 44.83           C  
ATOM   1386  SD  MET A 170      21.111  50.175   9.857  1.00 44.83           S  
ATOM   1387  CE  MET A 170      20.417  50.217   8.178  1.00 44.83           C  
ATOM   1390  N   VAL A 171      21.463  53.729  10.079  1.00 42.71           N  
ATOM   1391  CA  VAL A 171      22.852  53.855   9.729  1.00 42.71           C  
ATOM   1395  C   VAL A 171      23.582  54.640  10.776  1.00 42.71           C  
ATOM   1396  O   VAL A 171      24.718  54.321  11.128  1.00 42.71           O  
ATOM   1392  CB  VAL A 171      23.041  54.564   8.416  1.00 42.71           C  
ATOM   1393  CG1 VAL A 171      24.541  54.788   8.174  1.00 42.71           C  
ATOM   1394  CG2 VAL A 171      22.354  53.741   7.314  1.00 42.71           C  
ATOM   1397  N   MET A 172      22.948  55.697  11.314  1.00 91.79           N  
ATOM   1398  CA  MET A 172      23.643  56.500  12.274  1.00 91.79           C  
ATOM   1403  C   MET A 172      24.005  55.634  13.440  1.00 91.79           C  
ATOM   1404  O   MET A 172      25.083  55.784  14.013  1.00 91.79           O  
ATOM   1399  CB  MET A 172      22.827  57.715  12.749  1.00 91.79           C  
ATOM   1400  CG  MET A 172      22.733  58.818  11.688  1.00 91.79           C  
ATOM   1401  SD  MET A 172      24.245  59.813  11.463  1.00 91.79           S  
ATOM   1402  CE  MET A 172      25.298  58.472  10.838  1.00 91.79           C  
ATOM   1405  N   ASN A 173      23.103  54.731  13.864  1.00 52.94           N  
ATOM   1406  CA  ASN A 173      23.448  53.853  14.947  1.00 52.94           C  
ATOM   1411  C   ASN A 173      24.470  52.826  14.519  1.00 52.94           C  
ATOM   1412  O   ASN A 173      25.522  52.697  15.143  1.00 52.94           O  
ATOM   1407  CB  ASN A 173      22.230  53.097  15.509  1.00 52.94           C  
ATOM   1408  CG  ASN A 173      21.377  54.091  16.289  1.00 52.94           C  
ATOM   1410  ND2 ASN A 173      20.117  54.308  15.825  1.00 52.94           N  
ATOM   1409  OD1 ASN A 173      21.819  54.662  17.285  1.00 52.94           O  
ATOM   1413  N   LYS A 174      24.188  52.088  13.423  1.00108.13           N  
ATOM   1414  CA  LYS A 174      25.003  50.972  12.998  1.00108.13           C  
ATOM   1420  C   LYS A 174      26.399  51.354  12.587  1.00108.13           C  
ATOM   1421  O   LYS A 174      27.372  50.918  13.200  1.00108.13           O  
ATOM   1415  CB  LYS A 174      24.371  50.253  11.789  1.00108.13           C  
ATOM   1416  CG  LYS A 174      25.158  49.052  11.261  1.00108.13           C  
ATOM   1417  CD  LYS A 174      24.404  48.253  10.192  1.00108.13           C  
ATOM   1418  CE  LYS A 174      24.267  48.986   8.852  1.00108.13           C  
ATOM   1419  NZ  LYS A 174      23.760  48.062   7.813  1.00108.13           N1+
ATOM   1422  N   THR A 175      26.542  52.162  11.517  1.00139.81           N  
ATOM   1423  CA  THR A 175      27.843  52.532  11.012  1.00139.81           C  
ATOM   1427  C   THR A 175      28.504  53.584  11.846  1.00139.81           C  
ATOM   1428  O   THR A 175      29.711  53.545  12.077  1.00139.81           O  
ATOM   1424  CB  THR A 175      27.836  53.011   9.586  1.00139.81           C  
ATOM   1426  CG2 THR A 175      27.475  51.842   8.662  1.00139.81           C  
ATOM   1425  OG1 THR A 175      26.929  54.089   9.421  1.00139.81           O  
ATOM   1429  N   GLY A 176      27.712  54.558  12.318  1.00 42.35           N  
ATOM   1430  CA  GLY A 176      28.204  55.690  13.050  1.00 42.35           C  
ATOM   1431  C   GLY A 176      28.839  55.262  14.333  1.00 42.35           C  
ATOM   1432  O   GLY A 176      29.756  55.923  14.819  1.00 42.35           O  
ATOM   1433  N   GLY A 177      28.367  54.152  14.930  1.00 45.07           N  
ATOM   1434  CA  GLY A 177      28.821  53.804  16.246  1.00 45.07           C  
ATOM   1435  C   GLY A 177      30.320  53.695  16.299  1.00 45.07           C  
ATOM   1436  O   GLY A 177      30.948  54.304  17.161  1.00 45.07           O  
ATOM   1437  N   LEU A 178      30.942  52.949  15.375  1.00158.81           N  
ATOM   1438  CA  LEU A 178      32.365  52.756  15.436  1.00158.81           C  
ATOM   1443  C   LEU A 178      33.103  54.023  15.088  1.00158.81           C  
ATOM   1444  O   LEU A 178      34.149  54.310  15.669  1.00158.81           O  
ATOM   1439  CB  LEU A 178      32.822  51.617  14.514  1.00158.81           C  
ATOM   1440  CG  LEU A 178      34.237  51.116  14.830  1.00158.81           C  
ATOM   1441  CD1 LEU A 178      34.313  50.523  16.245  1.00158.81           C  
ATOM   1442  CD2 LEU A 178      34.704  50.101  13.788  1.00158.81           C  
ATOM   1445  N   PHE A 179      32.595  54.805  14.107  1.00 58.38           N  
ATOM   1446  CA  PHE A 179      33.265  56.017  13.718  1.00 58.38           C  
ATOM   1454  C   PHE A 179      33.290  56.938  14.892  1.00 58.38           C  
ATOM   1455  O   PHE A 179      34.347  57.446  15.268  1.00 58.38           O  
ATOM   1447  CB  PHE A 179      32.548  56.777  12.587  1.00 58.38           C  
ATOM   1448  CG  PHE A 179      32.770  56.078  11.292  1.00 58.38           C  
ATOM   1449  CD1 PHE A 179      33.882  56.368  10.533  1.00 58.38           C  
ATOM   1450  CD2 PHE A 179      31.872  55.140  10.832  1.00 58.38           C  
ATOM   1451  CE1 PHE A 179      34.095  55.731   9.332  1.00 58.38           C  
ATOM   1452  CE2 PHE A 179      32.080  54.500   9.633  1.00 58.38           C  
ATOM   1453  CZ  PHE A 179      33.193  54.796   8.881  1.00 58.38           C  
ATOM   1456  N   ARG A 180      32.120  57.162  15.518  1.00201.92           N  
ATOM   1457  CA  ARG A 180      32.064  58.061  16.632  1.00201.92           C  
ATOM   1465  C   ARG A 180      32.819  57.493  17.792  1.00201.92           C  
ATOM   1466  O   ARG A 180      33.379  58.234  18.597  1.00201.92           O  
ATOM   1458  CB  ARG A 180      30.644  58.494  17.045  1.00201.92           C  
ATOM   1459  CG  ARG A 180      29.679  57.374  17.402  1.00201.92           C  
ATOM   1460  CD  ARG A 180      28.347  57.895  17.943  1.00201.92           C  
ATOM   1461  NE  ARG A 180      27.461  58.183  16.786  1.00201.92           N  
ATOM   1462  CZ  ARG A 180      26.110  58.177  16.971  1.00201.92           C  
ATOM   1463  NH1 ARG A 180      25.596  57.895  18.204  1.00201.92           N1+
ATOM   1464  NH2 ARG A 180      25.277  58.452  15.926  1.00201.92           N  
ATOM   1467  N   LEU A 181      32.858  56.157  17.925  1.00 60.41           N  
ATOM   1468  CA  LEU A 181      33.568  55.585  19.031  1.00 60.41           C  
ATOM   1473  C   LEU A 181      35.001  56.011  18.930  1.00 60.41           C  
ATOM   1474  O   LEU A 181      35.591  56.482  19.903  1.00 60.41           O  
ATOM   1469  CB  LEU A 181      33.510  54.046  18.997  1.00 60.41           C  
ATOM   1470  CG  LEU A 181      34.245  53.348  20.153  1.00 60.41           C  
ATOM   1471  CD1 LEU A 181      33.664  53.769  21.511  1.00 60.41           C  
ATOM   1472  CD2 LEU A 181      34.244  51.821  19.965  1.00 60.41           C  
ATOM   1475  N   THR A 182      35.603  55.893  17.733  1.00119.19           N  
ATOM   1476  CA  THR A 182      36.990  56.230  17.644  1.00119.19           C  
ATOM   1480  C   THR A 182      37.188  57.701  17.866  1.00119.19           C  
ATOM   1481  O   THR A 182      38.066  58.111  18.623  1.00119.19           O  
ATOM   1477  CB  THR A 182      37.635  55.815  16.346  1.00119.19           C  
ATOM   1479  CG2 THR A 182      37.242  56.784  15.223  1.00119.19           C  
ATOM   1478  OG1 THR A 182      39.045  55.808  16.495  1.00119.19           O  
ATOM   1482  N   LEU A 183      36.342  58.543  17.243  1.00 56.50           N  
ATOM   1483  CA  LEU A 183      36.514  59.966  17.314  1.00 56.50           C  
ATOM   1488  C   LEU A 183      36.356  60.451  18.728  1.00 56.50           C  
ATOM   1489  O   LEU A 183      37.148  61.264  19.201  1.00 56.50           O  
ATOM   1484  CB  LEU A 183      35.484  60.708  16.445  1.00 56.50           C  
ATOM   1485  CG  LEU A 183      35.622  62.239  16.482  1.00 56.50           C  
ATOM   1486  CD1 LEU A 183      36.979  62.686  15.917  1.00 56.50           C  
ATOM   1487  CD2 LEU A 183      34.431  62.923  15.790  1.00 56.50           C  
ATOM   1490  N   ARG A 184      35.334  59.952  19.448  1.00132.51           N  
ATOM   1491  CA  ARG A 184      35.061  60.441  20.771  1.00132.51           C  
ATOM   1499  C   ARG A 184      36.199  60.125  21.693  1.00132.51           C  
ATOM   1500  O   ARG A 184      36.564  60.945  22.534  1.00132.51           O  
ATOM   1492  CB  ARG A 184      33.760  59.883  21.375  1.00132.51           C  
ATOM   1493  CG  ARG A 184      32.518  60.326  20.595  1.00132.51           C  
ATOM   1494  CD  ARG A 184      31.224  60.330  21.413  1.00132.51           C  
ATOM   1495  NE  ARG A 184      30.957  58.946  21.891  1.00132.51           N  
ATOM   1496  CZ  ARG A 184      30.103  58.757  22.939  1.00132.51           C  
ATOM   1497  NH1 ARG A 184      29.530  59.835  23.549  1.00132.51           N1+
ATOM   1498  NH2 ARG A 184      29.817  57.496  23.376  1.00132.51           N  
ATOM   1501  N   LEU A 185      36.801  58.928  21.562  1.00 44.15           N  
ATOM   1502  CA  LEU A 185      37.880  58.574  22.441  1.00 44.15           C  
ATOM   1507  C   LEU A 185      38.989  59.557  22.238  1.00 44.15           C  
ATOM   1508  O   LEU A 185      39.558  60.074  23.197  1.00 44.15           O  
ATOM   1503  CB  LEU A 185      38.478  57.188  22.128  1.00 44.15           C  
ATOM   1504  CG  LEU A 185      37.523  56.007  22.369  1.00 44.15           C  
ATOM   1505  CD1 LEU A 185      38.202  54.669  22.031  1.00 44.15           C  
ATOM   1506  CD2 LEU A 185      36.951  56.039  23.796  1.00 44.15           C  
ATOM   1509  N   MET A 186      39.297  59.868  20.966  1.00123.72           N  
ATOM   1510  CA  MET A 186      40.392  60.732  20.631  1.00123.72           C  
ATOM   1515  C   MET A 186      40.151  62.086  21.224  1.00123.72           C  
ATOM   1516  O   MET A 186      41.057  62.692  21.795  1.00123.72           O  
ATOM   1511  CB  MET A 186      40.508  60.944  19.110  1.00123.72           C  
ATOM   1512  CG  MET A 186      40.802  59.673  18.310  1.00123.72           C  
ATOM   1513  SD  MET A 186      42.549  59.191  18.221  1.00123.72           S  
ATOM   1514  CE  MET A 186      42.979  60.432  16.967  1.00123.72           C  
ATOM   1517  N   GLU A 187      38.912  62.599  21.104  1.00 60.36           N  
ATOM   1518  CA  GLU A 187      38.601  63.910  21.598  1.00 60.36           C  
ATOM   1524  C   GLU A 187      38.714  63.939  23.091  1.00 60.36           C  
ATOM   1525  O   GLU A 187      39.173  64.924  23.665  1.00 60.36           O  
ATOM   1519  CB  GLU A 187      37.198  64.391  21.184  1.00 60.36           C  
ATOM   1520  CG  GLU A 187      37.113  64.673  19.680  1.00 60.36           C  
ATOM   1521  CD  GLU A 187      35.715  65.159  19.325  1.00 60.36           C  
ATOM   1522  OE1 GLU A 187      34.817  65.106  20.206  1.00 60.36           O  
ATOM   1523  OE2 GLU A 187      35.534  65.601  18.159  1.00 60.36           O1-
ATOM   1526  N   ALA A 188      38.292  62.864  23.775  1.00 35.83           N  
ATOM   1527  CA  ALA A 188      38.350  62.870  25.211  1.00 35.83           C  
ATOM   1529  C   ALA A 188      39.783  62.945  25.649  1.00 35.83           C  
ATOM   1530  O   ALA A 188      40.110  63.610  26.629  1.00 35.83           O  
ATOM   1528  CB  ALA A 188      37.743  61.603  25.836  1.00 35.83           C  
ATOM   1531  N   LEU A 189      40.656  62.207  24.938  1.00 82.52           N  
ATOM   1532  CA  LEU A 189      42.063  62.061  25.194  1.00 82.52           C  
ATOM   1537  C   LEU A 189      42.872  63.288  24.877  1.00 82.52           C  
ATOM   1538  O   LEU A 189      43.883  63.539  25.529  1.00 82.52           O  
ATOM   1533  CB  LEU A 189      42.673  60.901  24.387  1.00 82.52           C  
ATOM   1534  CG  LEU A 189      42.218  59.504  24.846  1.00 82.52           C  
ATOM   1535  CD1 LEU A 189      42.849  58.399  23.981  1.00 82.52           C  
ATOM   1536  CD2 LEU A 189      42.513  59.299  26.341  1.00 82.52           C  
ATOM   1539  N   SER A 190      42.472  64.071  23.857  1.00 59.93           N  
ATOM   1540  CA  SER A 190      43.292  65.155  23.374  1.00 59.93           C  
ATOM   1543  C   SER A 190      43.742  66.063  24.480  1.00 59.93           C  
ATOM   1544  O   SER A 190      42.959  66.569  25.281  1.00 59.93           O  
ATOM   1541  CB  SER A 190      42.578  66.031  22.327  1.00 59.93           C  
ATOM   1542  OG  SER A 190      43.435  67.080  21.897  1.00 59.93           O  
ATOM   1545  N   PRO A 191      45.044  66.213  24.541  1.00 79.49           N  
ATOM   1546  CA  PRO A 191      45.691  67.130  25.441  1.00 79.49           C  
ATOM   1550  C   PRO A 191      45.540  68.525  24.922  1.00 79.49           C  
ATOM   1551  O   PRO A 191      45.754  69.473  25.676  1.00 79.49           O  
ATOM   1548  CB  PRO A 191      47.153  66.685  25.517  1.00 79.49           C  
ATOM   1549  CG  PRO A 191      47.350  65.795  24.279  1.00 79.49           C  
ATOM   1547  CD  PRO A 191      45.955  65.201  24.037  1.00 79.49           C  
ATOM   1552  N   SER A 192      45.179  68.666  23.634  1.00 47.55           N  
ATOM   1553  CA  SER A 192      45.117  69.941  22.981  1.00 47.55           C  
ATOM   1556  C   SER A 192      44.079  70.799  23.635  1.00 47.55           C  
ATOM   1557  O   SER A 192      42.971  70.357  23.935  1.00 47.55           O  
ATOM   1554  CB  SER A 192      44.768  69.824  21.489  1.00 47.55           C  
ATOM   1555  OG  SER A 192      44.725  71.113  20.897  1.00 47.55           O  
ATOM   1558  N   SER A 193      44.427  72.084  23.842  1.00 85.57           N  
ATOM   1559  CA  SER A 193      43.568  73.007  24.525  1.00 85.57           C  
ATOM   1562  C   SER A 193      42.237  73.096  23.845  1.00 85.57           C  
ATOM   1563  O   SER A 193      41.267  72.498  24.309  1.00 85.57           O  
ATOM   1560  CB  SER A 193      44.182  74.418  24.615  1.00 85.57           C  
ATOM   1561  OG  SER A 193      44.509  74.905  23.322  1.00 85.57           O  
ATOM   1564  N   HIS A 194      42.156  73.825  22.713  1.00 97.27           N  
ATOM   1565  CA  HIS A 194      40.898  73.957  22.039  1.00 97.27           C  
ATOM   1572  C   HIS A 194      41.098  73.596  20.608  1.00 97.27           C  
ATOM   1573  O   HIS A 194      41.452  74.427  19.774  1.00 97.27           O  
ATOM   1568  CB  HIS A 194      40.317  75.384  22.092  1.00 97.27           C  
ATOM   1567  CG  HIS A 194      38.996  75.510  21.386  1.00 97.27           C  
ATOM   1570  CD2 HIS A 194      38.582  76.421  20.462  1.00 97.27           C  
ATOM   1566  ND1 HIS A 194      37.924  74.669  21.590  1.00 97.27           N  
ATOM   1571  CE1 HIS A 194      36.922  75.109  20.787  1.00 97.27           C  
ATOM   1569  NE2 HIS A 194      37.275  76.170  20.084  1.00 97.27           N  
ATOM   1574  N   HIS A 195      40.825  72.318  20.311  1.00 99.81           N  
ATOM   1575  CA  HIS A 195      40.938  71.728  19.014  1.00 99.81           C  
ATOM   1582  C   HIS A 195      39.855  72.249  18.126  1.00 99.81           C  
ATOM   1583  O   HIS A 195      39.831  71.938  16.936  1.00 99.81           O  
ATOM   1578  CB  HIS A 195      40.930  70.185  19.033  1.00 99.81           C  
ATOM   1577  CG  HIS A 195      39.948  69.573  19.987  1.00 99.81           C  
ATOM   1580  CD2 HIS A 195      38.701  69.073  19.771  1.00 99.81           C  
ATOM   1576  ND1 HIS A 195      40.197  69.394  21.330  1.00 99.81           N  
ATOM   1581  CE1 HIS A 195      39.097  68.800  21.857  1.00 99.81           C  
ATOM   1579  NE2 HIS A 195      38.162  68.585  20.948  1.00 99.81           N  
ATOM   1584  N   GLY A 196      38.876  72.982  18.691  1.00 50.30           N  
ATOM   1585  CA  GLY A 196      37.832  73.526  17.869  1.00 50.30           C  
ATOM   1586  C   GLY A 196      36.601  72.729  18.138  1.00 50.30           C  
ATOM   1587  O   GLY A 196      36.557  71.929  19.069  1.00 50.30           O  
ATOM   1588  N   HIS A 197      35.562  72.959  17.319  1.00 50.85           N  
ATOM   1589  CA  HIS A 197      34.294  72.302  17.443  1.00 50.85           C  
ATOM   1596  C   HIS A 197      34.534  70.832  17.334  1.00 50.85           C  
ATOM   1597  O   HIS A 197      35.489  70.400  16.689  1.00 50.85           O  
ATOM   1592  CB  HIS A 197      33.338  72.653  16.293  1.00 50.85           C  
ATOM   1591  CG  HIS A 197      33.888  72.199  14.970  1.00 50.85           C  
ATOM   1594  CD2 HIS A 197      33.670  71.049  14.274  1.00 50.85           C  
ATOM   1590  ND1 HIS A 197      34.785  72.924  14.219  1.00 50.85           N  
ATOM   1595  CE1 HIS A 197      35.066  72.184  13.116  1.00 50.85           C  
ATOM   1593  NE2 HIS A 197      34.412  71.037  13.106  1.00 50.85           N  
ATOM   1598  N   SER A 198      33.677  70.015  17.982  1.00 92.64           N  
ATOM   1599  CA  SER A 198      33.867  68.597  17.908  1.00 92.64           C  
ATOM   1602  C   SER A 198      33.575  68.145  16.508  1.00 92.64           C  
ATOM   1603  O   SER A 198      32.779  68.740  15.784  1.00 92.64           O  
ATOM   1600  CB  SER A 198      32.977  67.772  18.854  1.00 92.64           C  
ATOM   1601  OG  SER A 198      31.664  67.671  18.330  1.00 92.64           O  
ATOM   1604  N   LEU A 199      34.291  67.081  16.104  1.00112.56           N  
ATOM   1605  CA  LEU A 199      34.275  66.396  14.839  1.00112.56           C  
ATOM   1610  C   LEU A 199      33.092  65.482  14.668  1.00112.56           C  
ATOM   1611  O   LEU A 199      32.910  64.924  13.586  1.00112.56           O  
ATOM   1606  CB  LEU A 199      35.547  65.573  14.597  1.00112.56           C  
ATOM   1607  CG  LEU A 199      36.806  66.455  14.530  1.00112.56           C  
ATOM   1608  CD1 LEU A 199      38.051  65.647  14.134  1.00112.56           C  
ATOM   1609  CD2 LEU A 199      36.572  67.682  13.636  1.00112.56           C  
ATOM   1612  N   VAL A 200      32.301  65.222  15.728  1.00 67.39           N  
ATOM   1613  CA  VAL A 200      31.270  64.215  15.649  1.00 67.39           C  
ATOM   1617  C   VAL A 200      30.374  64.409  14.452  1.00 67.39           C  
ATOM   1618  O   VAL A 200      30.097  63.426  13.764  1.00 67.39           O  
ATOM   1614  CB  VAL A 200      30.380  64.174  16.858  1.00 67.39           C  
ATOM   1615  CG1 VAL A 200      29.327  63.075  16.638  1.00 67.39           C  
ATOM   1616  CG2 VAL A 200      31.247  63.949  18.107  1.00 67.39           C  
ATOM   1619  N   PRO A 201      29.902  65.580  14.124  1.00 72.46           N  
ATOM   1620  CA  PRO A 201      29.037  65.688  12.978  1.00 72.46           C  
ATOM   1624  C   PRO A 201      29.721  65.275  11.713  1.00 72.46           C  
ATOM   1625  O   PRO A 201      29.086  64.662  10.855  1.00 72.46           O  
ATOM   1622  CB  PRO A 201      28.516  67.122  12.997  1.00 72.46           C  
ATOM   1623  CG  PRO A 201      28.519  67.475  14.500  1.00 72.46           C  
ATOM   1621  CD  PRO A 201      29.644  66.618  15.106  1.00 72.46           C  
ATOM   1626  N   PHE A 202      31.020  65.594  11.595  1.00 58.43           N  
ATOM   1627  CA  PHE A 202      31.823  65.281  10.451  1.00 58.43           C  
ATOM   1635  C   PHE A 202      31.905  63.791  10.325  1.00 58.43           C  
ATOM   1636  O   PHE A 202      31.745  63.239   9.237  1.00 58.43           O  
ATOM   1628  CB  PHE A 202      33.249  65.832  10.649  1.00 58.43           C  
ATOM   1629  CG  PHE A 202      34.116  65.520   9.478  1.00 58.43           C  
ATOM   1630  CD1 PHE A 202      34.154  66.346   8.377  1.00 58.43           C  
ATOM   1631  CD2 PHE A 202      34.911  64.397   9.492  1.00 58.43           C  
ATOM   1632  CE1 PHE A 202      34.963  66.050   7.304  1.00 58.43           C  
ATOM   1633  CE2 PHE A 202      35.721  64.094   8.425  1.00 58.43           C  
ATOM   1634  CZ  PHE A 202      35.747  64.921   7.328  1.00 58.43           C  
ATOM   1637  N   ILE A 203      32.157  63.106  11.456  1.00140.70           N  
ATOM   1638  CA  ILE A 203      32.311  61.676  11.509  1.00140.70           C  
ATOM   1643  C   ILE A 203      31.032  60.997  11.134  1.00140.70           C  
ATOM   1644  O   ILE A 203      31.046  59.972  10.453  1.00140.70           O  
ATOM   1639  CB  ILE A 203      32.704  61.198  12.877  1.00140.70           C  
ATOM   1640  CG1 ILE A 203      34.161  61.577  13.181  1.00140.70           C  
ATOM   1641  CG2 ILE A 203      32.414  59.696  12.974  1.00140.70           C  
ATOM   1642  CD1 ILE A 203      35.176  60.947  12.229  1.00140.70           C  
ATOM   1645  N   ASN A 204      29.889  61.526  11.603  1.00 63.62           N  
ATOM   1646  CA  ASN A 204      28.641  60.895  11.289  1.00 63.62           C  
ATOM   1651  C   ASN A 204      28.428  60.958   9.808  1.00 63.62           C  
ATOM   1652  O   ASN A 204      27.994  59.983   9.196  1.00 63.62           O  
ATOM   1647  CB  ASN A 204      27.429  61.545  11.980  1.00 63.62           C  
ATOM   1648  CG  ASN A 204      27.439  61.139  13.450  1.00 63.62           C  
ATOM   1650  ND2 ASN A 204      27.696  59.832  13.720  1.00 63.62           N  
ATOM   1649  OD1 ASN A 204      27.214  61.962  14.336  1.00 63.62           O  
ATOM   1653  N   LEU A 205      28.757  62.103   9.184  1.00 37.69           N  
ATOM   1654  CA  LEU A 205      28.550  62.272   7.773  1.00 37.69           C  
ATOM   1659  C   LEU A 205      29.389  61.261   7.049  1.00 37.69           C  
ATOM   1660  O   LEU A 205      28.967  60.663   6.061  1.00 37.69           O  
ATOM   1655  CB  LEU A 205      28.972  63.672   7.293  1.00 37.69           C  
ATOM   1656  CG  LEU A 205      28.762  63.919   5.788  1.00 37.69           C  
ATOM   1657  CD1 LEU A 205      27.270  63.881   5.418  1.00 37.69           C  
ATOM   1658  CD2 LEU A 205      29.452  65.218   5.341  1.00 37.69           C  
ATOM   1661  N   LEU A 206      30.618  61.039   7.538  1.00 58.46           N  
ATOM   1662  CA  LEU A 206      31.520  60.118   6.912  1.00 58.46           C  
ATOM   1667  C   LEU A 206      30.917  58.743   6.991  1.00 58.46           C  
ATOM   1668  O   LEU A 206      30.948  57.981   6.024  1.00 58.46           O  
ATOM   1663  CB  LEU A 206      32.880  60.113   7.634  1.00 58.46           C  
ATOM   1664  CG  LEU A 206      34.003  59.361   6.905  1.00 58.46           C  
ATOM   1665  CD1 LEU A 206      34.319  60.026   5.554  1.00 58.46           C  
ATOM   1666  CD2 LEU A 206      35.243  59.230   7.805  1.00 58.46           C  
ATOM   1669  N   GLY A 207      30.323  58.399   8.150  1.00 26.26           N  
ATOM   1670  CA  GLY A 207      29.763  57.089   8.334  1.00 26.26           C  
ATOM   1671  C   GLY A 207      28.649  56.868   7.352  1.00 26.26           C  
ATOM   1672  O   GLY A 207      28.520  55.779   6.793  1.00 26.26           O  
ATOM   1673  N   ILE A 208      27.785  57.882   7.141  1.00111.90           N  
ATOM   1674  CA  ILE A 208      26.683  57.725   6.229  1.00111.90           C  
ATOM   1679  C   ILE A 208      27.169  57.588   4.821  1.00111.90           C  
ATOM   1680  O   ILE A 208      26.666  56.766   4.057  1.00111.90           O  
ATOM   1675  CB  ILE A 208      25.662  58.827   6.284  1.00111.90           C  
ATOM   1676  CG1 ILE A 208      26.270  60.195   5.967  1.00111.90           C  
ATOM   1677  CG2 ILE A 208      24.947  58.749   7.635  1.00111.90           C  
ATOM   1678  CD1 ILE A 208      25.217  61.278   5.760  1.00111.90           C  
ATOM   1681  N   ILE A 209      28.167  58.395   4.428  1.00 39.28           N  
ATOM   1682  CA  ILE A 209      28.660  58.315   3.086  1.00 39.28           C  
ATOM   1687  C   ILE A 209      29.209  56.934   2.891  1.00 39.28           C  
ATOM   1688  O   ILE A 209      29.019  56.319   1.843  1.00 39.28           O  
ATOM   1683  CB  ILE A 209      29.771  59.287   2.818  1.00 39.28           C  
ATOM   1684  CG1 ILE A 209      29.272  60.732   2.976  1.00 39.28           C  
ATOM   1685  CG2 ILE A 209      30.350  58.977   1.431  1.00 39.28           C  
ATOM   1686  CD1 ILE A 209      30.397  61.766   2.971  1.00 39.28           C  
ATOM   1689  N   TYR A 210      29.903  56.401   3.913  1.00 68.76           N  
ATOM   1690  CA  TYR A 210      30.519  55.106   3.797  1.00 68.76           C  
ATOM   1699  C   TYR A 210      29.498  54.040   3.544  1.00 68.76           C  
ATOM   1700  O   TYR A 210      29.660  53.225   2.636  1.00 68.76           O  
ATOM   1691  CB  TYR A 210      31.268  54.690   5.075  1.00 68.76           C  
ATOM   1692  CG  TYR A 210      31.528  53.221   5.005  1.00 68.76           C  
ATOM   1693  CD1 TYR A 210      32.575  52.707   4.270  1.00 68.76           C  
ATOM   1694  CD2 TYR A 210      30.711  52.355   5.696  1.00 68.76           C  
ATOM   1695  CE1 TYR A 210      32.798  51.348   4.222  1.00 68.76           C  
ATOM   1696  CE2 TYR A 210      30.929  51.000   5.653  1.00 68.76           C  
ATOM   1697  CZ  TYR A 210      31.968  50.493   4.912  1.00 68.76           C  
ATOM   1698  OH  TYR A 210      32.176  49.097   4.875  1.00 68.76           O  
ATOM   1701  N   GLN A 211      28.411  54.019   4.334  1.00 64.07           N  
ATOM   1702  CA  GLN A 211      27.470  52.946   4.205  1.00 64.07           C  
ATOM   1708  C   GLN A 211      26.744  53.000   2.897  1.00 64.07           C  
ATOM   1709  O   GLN A 211      26.586  51.983   2.223  1.00 64.07           O  
ATOM   1703  CB  GLN A 211      26.414  52.931   5.320  1.00 64.07           C  
ATOM   1704  CG  GLN A 211      25.466  51.736   5.219  1.00 64.07           C  
ATOM   1705  CD  GLN A 211      26.284  50.461   5.407  1.00 64.07           C  
ATOM   1707  NE2 GLN A 211      26.184  49.523   4.427  1.00 64.07           N  
ATOM   1706  OE1 GLN A 211      26.993  50.301   6.398  1.00 64.07           O  
ATOM   1710  N   ILE A 212      26.296  54.197   2.485  1.00 45.25           N  
ATOM   1711  CA  ILE A 212      25.528  54.295   1.278  1.00 45.25           C  
ATOM   1716  C   ILE A 212      26.381  53.876   0.125  1.00 45.25           C  
ATOM   1717  O   ILE A 212      25.916  53.208  -0.796  1.00 45.25           O  
ATOM   1712  CB  ILE A 212      25.009  55.678   1.027  1.00 45.25           C  
ATOM   1713  CG1 ILE A 212      24.051  56.077   2.166  1.00 45.25           C  
ATOM   1714  CG2 ILE A 212      24.347  55.695  -0.362  1.00 45.25           C  
ATOM   1715  CD1 ILE A 212      23.665  57.554   2.171  1.00 45.25           C  
ATOM   1718  N   ARG A 213      27.663  54.276   0.140  1.00 63.48           N  
ATOM   1719  CA  ARG A 213      28.546  53.927  -0.935  1.00 63.48           C  
ATOM   1727  C   ARG A 213      28.690  52.436  -0.979  1.00 63.48           C  
ATOM   1728  O   ARG A 213      28.669  51.839  -2.056  1.00 63.48           O  
ATOM   1720  CB  ARG A 213      29.941  54.559  -0.770  1.00 63.48           C  
ATOM   1721  CG  ARG A 213      30.905  54.213  -1.902  1.00 63.48           C  
ATOM   1722  CD  ARG A 213      32.102  55.158  -1.990  1.00 63.48           C  
ATOM   1723  NE  ARG A 213      31.566  56.497  -2.367  1.00 63.48           N  
ATOM   1724  CZ  ARG A 213      32.403  57.564  -2.539  1.00 63.48           C  
ATOM   1725  NH1 ARG A 213      33.750  57.404  -2.394  1.00 63.48           N1+
ATOM   1726  NH2 ARG A 213      31.890  58.791  -2.851  1.00 63.48           N  
ATOM   1729  N   ASP A 214      28.801  51.790   0.198  1.00 57.78           N  
ATOM   1730  CA  ASP A 214      28.976  50.364   0.235  1.00 57.78           C  
ATOM   1735  C   ASP A 214      27.803  49.749  -0.459  1.00 57.78           C  
ATOM   1736  O   ASP A 214      27.963  48.864  -1.300  1.00 57.78           O  
ATOM   1731  CB  ASP A 214      29.007  49.806   1.678  1.00 57.78           C  
ATOM   1732  CG  ASP A 214      29.195  48.288   1.652  1.00 57.78           C  
ATOM   1733  OD1 ASP A 214      28.297  47.573   1.134  1.00 57.78           O  
ATOM   1734  OD2 ASP A 214      30.239  47.817   2.176  1.00 57.78           O1-
ATOM   1737  N   ASP A 215      26.587  50.230  -0.144  1.00 65.23           N  
ATOM   1738  CA  ASP A 215      25.394  49.662  -0.707  1.00 65.23           C  
ATOM   1743  C   ASP A 215      25.385  49.855  -2.197  1.00 65.23           C  
ATOM   1744  O   ASP A 215      25.025  48.946  -2.943  1.00 65.23           O  
ATOM   1739  CB  ASP A 215      24.105  50.306  -0.163  1.00 65.23           C  
ATOM   1740  CG  ASP A 215      23.919  49.874   1.285  1.00 65.23           C  
ATOM   1741  OD1 ASP A 215      24.710  49.012   1.751  1.00 65.23           O  
ATOM   1742  OD2 ASP A 215      22.984  50.402   1.944  1.00 65.23           O1-
ATOM   1745  N   TYR A 216      25.779  51.055  -2.660  1.00 74.29           N  
ATOM   1746  CA  TYR A 216      25.748  51.440  -4.047  1.00 74.29           C  
ATOM   1755  C   TYR A 216      26.700  50.614  -4.868  1.00 74.29           C  
ATOM   1756  O   TYR A 216      26.325  50.068  -5.905  1.00 74.29           O  
ATOM   1747  CB  TYR A 216      26.153  52.921  -4.179  1.00 74.29           C  
ATOM   1748  CG  TYR A 216      26.049  53.409  -5.585  1.00 74.29           C  
ATOM   1749  CD1 TYR A 216      24.818  53.692  -6.129  1.00 74.29           C  
ATOM   1750  CD2 TYR A 216      27.176  53.620  -6.348  1.00 74.29           C  
ATOM   1751  CE1 TYR A 216      24.707  54.161  -7.415  1.00 74.29           C  
ATOM   1752  CE2 TYR A 216      27.072  54.091  -7.638  1.00 74.29           C  
ATOM   1753  CZ  TYR A 216      25.834  54.361  -8.174  1.00 74.29           C  
ATOM   1754  OH  TYR A 216      25.720  54.846  -9.494  1.00 74.29           O  
ATOM   1757  N   LEU A 217      27.960  50.473  -4.415  1.00109.98           N  
ATOM   1758  CA  LEU A 217      28.930  49.759  -5.201  1.00109.98           C  
ATOM   1763  C   LEU A 217      28.578  48.322  -5.323  1.00109.98           C  
ATOM   1764  O   LEU A 217      28.880  47.702  -6.342  1.00109.98           O  
ATOM   1759  CB  LEU A 217      30.375  49.801  -4.687  1.00109.98           C  
ATOM   1760  CG  LEU A 217      31.066  51.146  -4.949  1.00109.98           C  
ATOM   1761  CD1 LEU A 217      30.478  52.271  -4.083  1.00109.98           C  
ATOM   1762  CD2 LEU A 217      32.590  51.007  -4.861  1.00109.98           C  
ATOM   1765  N   ASN A 218      27.948  47.746  -4.289  1.00 64.91           N  
ATOM   1766  CA  ASN A 218      27.669  46.343  -4.324  1.00 64.91           C  
ATOM   1771  C   ASN A 218      26.858  46.041  -5.551  1.00 64.91           C  
ATOM   1772  O   ASN A 218      27.077  45.014  -6.194  1.00 64.91           O  
ATOM   1767  CB  ASN A 218      26.886  45.878  -3.085  1.00 64.91           C  
ATOM   1768  CG  ASN A 218      26.910  44.360  -3.048  1.00 64.91           C  
ATOM   1770  ND2 ASN A 218      27.767  43.794  -2.158  1.00 64.91           N  
ATOM   1769  OD1 ASN A 218      26.193  43.695  -3.793  1.00 64.91           O  
ATOM   1773  N   LEU A 219      25.851  46.880  -5.870  1.00112.11           N  
ATOM   1774  CA  LEU A 219      25.084  46.690  -7.074  1.00112.11           C  
ATOM   1779  C   LEU A 219      25.799  47.153  -8.320  1.00112.11           C  
ATOM   1780  O   LEU A 219      25.825  46.446  -9.327  1.00112.11           O  
ATOM   1775  CB  LEU A 219      23.710  47.377  -7.040  1.00112.11           C  
ATOM   1776  CG  LEU A 219      22.795  46.820  -5.933  1.00112.11           C  
ATOM   1777  CD1 LEU A 219      23.204  47.334  -4.545  1.00112.11           C  
ATOM   1778  CD2 LEU A 219      21.314  47.045  -6.255  1.00112.11           C  
ATOM   1781  N   LYS A 220      26.416  48.354  -8.283  1.00130.70           N  
ATOM   1782  CA  LYS A 220      27.014  48.921  -9.465  1.00130.70           C  
ATOM   1788  C   LYS A 220      28.112  48.065 -10.002  1.00130.70           C  
ATOM   1789  O   LYS A 220      28.199  47.863 -11.212  1.00130.70           O  
ATOM   1783  CB  LYS A 220      27.591  50.331  -9.259  1.00130.70           C  
ATOM   1784  CG  LYS A 220      26.587  51.436  -9.577  1.00130.70           C  
ATOM   1785  CD  LYS A 220      26.170  51.440 -11.051  1.00130.70           C  
ATOM   1786  CE  LYS A 220      25.167  52.533 -11.420  1.00130.70           C  
ATOM   1787  NZ  LYS A 220      24.899  52.511 -12.876  1.00130.70           N1+
ATOM   1790  N   ASP A 221      28.988  47.535  -9.137  1.00117.75           N  
ATOM   1791  CA  ASP A 221      30.055  46.754  -9.686  1.00117.75           C  
ATOM   1796  C   ASP A 221      29.506  45.523 -10.348  1.00117.75           C  
ATOM   1797  O   ASP A 221      30.054  45.056 -11.344  1.00117.75           O  
ATOM   1792  CB  ASP A 221      31.196  46.438  -8.691  1.00117.75           C  
ATOM   1793  CG  ASP A 221      30.693  45.719  -7.455  1.00117.75           C  
ATOM   1794  OD1 ASP A 221      29.465  45.460  -7.365  1.00117.75           O  
ATOM   1795  OD2 ASP A 221      31.541  45.432  -6.567  1.00117.75           O1-
ATOM   1798  N   PHE A 222      28.404  44.961  -9.817  1.00 59.72           N  
ATOM   1799  CA  PHE A 222      27.798  43.784 -10.382  1.00 59.72           C  
ATOM   1807  C   PHE A 222      27.241  44.136 -11.731  1.00 59.72           C  
ATOM   1808  O   PHE A 222      27.401  43.385 -12.694  1.00 59.72           O  
ATOM   1800  CB  PHE A 222      26.645  43.260  -9.501  1.00 59.72           C  
ATOM   1801  CG  PHE A 222      26.048  42.039 -10.115  1.00 59.72           C  
ATOM   1802  CD1 PHE A 222      26.659  40.813  -9.972  1.00 59.72           C  
ATOM   1803  CD2 PHE A 222      24.866  42.111 -10.815  1.00 59.72           C  
ATOM   1804  CE1 PHE A 222      26.108  39.682 -10.531  1.00 59.72           C  
ATOM   1805  CE2 PHE A 222      24.310  40.985 -11.375  1.00 59.72           C  
ATOM   1806  CZ  PHE A 222      24.932  39.767 -11.234  1.00 59.72           C  
ATOM   1809  N   GLN A 223      26.586  45.309 -11.839  1.00 43.58           N  
ATOM   1810  CA  GLN A 223      25.982  45.683 -13.084  1.00 43.58           C  
ATOM   1816  C   GLN A 223      27.074  45.777 -14.099  1.00 43.58           C  
ATOM   1817  O   GLN A 223      26.893  45.395 -15.255  1.00 43.58           O  
ATOM   1811  CB  GLN A 223      25.256  47.039 -13.008  1.00 43.58           C  
ATOM   1812  CG  GLN A 223      24.500  47.412 -14.286  1.00 43.58           C  
ATOM   1813  CD  GLN A 223      23.831  48.766 -14.075  1.00 43.58           C  
ATOM   1815  NE2 GLN A 223      22.527  48.861 -14.449  1.00 43.58           N  
ATOM   1814  OE1 GLN A 223      24.448  49.710 -13.582  1.00 43.58           O  
ATOM   1818  N   MET A 224      28.233  46.329 -13.695  1.00 47.38           N  
ATOM   1819  CA  MET A 224      29.346  46.440 -14.589  1.00 47.38           C  
ATOM   1824  C   MET A 224      29.896  45.085 -14.938  1.00 47.38           C  
ATOM   1825  O   MET A 224      30.148  44.808 -16.109  1.00 47.38           O  
ATOM   1820  CB  MET A 224      30.486  47.297 -14.018  1.00 47.38           C  
ATOM   1821  CG  MET A 224      30.091  48.767 -13.855  1.00 47.38           C  
ATOM   1822  SD  MET A 224      31.452  49.869 -13.371  1.00 47.38           S  
ATOM   1823  CE  MET A 224      32.324  49.749 -14.961  1.00 47.38           C  
ATOM   1826  N   SER A 225      30.091  44.184 -13.948  1.00 92.11           N  
ATOM   1827  CA  SER A 225      30.667  42.909 -14.292  1.00 92.11           C  
ATOM   1830  C   SER A 225      30.193  41.857 -13.338  1.00 92.11           C  
ATOM   1831  O   SER A 225      30.064  42.094 -12.140  1.00 92.11           O  
ATOM   1828  CB  SER A 225      32.205  42.886 -14.228  1.00 92.11           C  
ATOM   1829  OG  SER A 225      32.759  43.685 -15.261  1.00 92.11           O  
ATOM   1832  N   SER A 226      29.935  40.644 -13.869  1.00 56.74           N  
ATOM   1833  CA  SER A 226      29.503  39.535 -13.070  1.00 56.74           C  
ATOM   1836  C   SER A 226      30.662  39.089 -12.234  1.00 56.74           C  
ATOM   1837  O   SER A 226      30.489  38.382 -11.242  1.00 56.74           O  
ATOM   1834  CB  SER A 226      29.051  38.325 -13.910  1.00 56.74           C  
ATOM   1835  OG  SER A 226      27.881  38.644 -14.650  1.00 56.74           O  
ATOM   1838  N   GLU A 227      31.887  39.385 -12.703  1.00122.56           N  
ATOM   1839  CA  GLU A 227      33.112  39.050 -12.027  1.00122.56           C  
ATOM   1845  C   GLU A 227      33.527  40.023 -10.966  1.00122.56           C  
ATOM   1846  O   GLU A 227      34.123  39.623  -9.965  1.00122.56           O  
ATOM   1840  CB  GLU A 227      34.291  38.867 -12.999  1.00122.56           C  
ATOM   1841  CG  GLU A 227      34.248  37.514 -13.715  1.00122.56           C  
ATOM   1842  CD  GLU A 227      32.914  37.405 -14.436  1.00122.56           C  
ATOM   1843  OE1 GLU A 227      32.697  38.188 -15.398  1.00122.56           O  
ATOM   1844  OE2 GLU A 227      32.088  36.548 -14.023  1.00122.56           O1-
ATOM   1847  N   LYS A 228      33.270  41.331 -11.173  1.00 78.90           N  
ATOM   1848  CA  LYS A 228      33.762  42.327 -10.261  1.00 78.90           C  
ATOM   1854  C   LYS A 228      33.158  42.132  -8.913  1.00 78.90           C  
ATOM   1855  O   LYS A 228      33.853  42.190  -7.899  1.00 78.90           O  
ATOM   1849  CB  LYS A 228      33.428  43.764 -10.689  1.00 78.90           C  
ATOM   1850  CG  LYS A 228      34.166  44.228 -11.943  1.00 78.90           C  
ATOM   1851  CD  LYS A 228      33.738  45.622 -12.397  1.00 78.90           C  
ATOM   1852  CE  LYS A 228      33.911  46.678 -11.303  1.00 78.90           C  
ATOM   1853  NZ  LYS A 228      33.507  48.006 -11.812  1.00 78.90           N1+
ATOM   1856  N   GLY A 229      31.838  41.891  -8.861  1.00 35.67           N  
ATOM   1857  CA  GLY A 229      31.214  41.732  -7.586  1.00 35.67           C  
ATOM   1858  C   GLY A 229      30.094  40.753  -7.742  1.00 35.67           C  
ATOM   1859  O   GLY A 229      29.660  40.448  -8.852  1.00 35.67           O  
ATOM   1860  N   PHE A 230      29.681  40.173  -6.599  1.00 92.66           N  
ATOM   1861  CA  PHE A 230      28.629  39.210  -6.453  1.00 92.66           C  
ATOM   1869  C   PHE A 230      27.271  39.853  -6.376  1.00 92.66           C  
ATOM   1870  O   PHE A 230      26.268  39.221  -6.706  1.00 92.66           O  
ATOM   1862  CB  PHE A 230      28.802  38.367  -5.181  1.00 92.66           C  
ATOM   1863  CG  PHE A 230      30.172  37.787  -5.231  1.00 92.66           C  
ATOM   1864  CD1 PHE A 230      31.232  38.507  -4.729  1.00 92.66           C  
ATOM   1865  CD2 PHE A 230      30.407  36.546  -5.774  1.00 92.66           C  
ATOM   1866  CE1 PHE A 230      32.507  37.998  -4.762  1.00 92.66           C  
ATOM   1867  CE2 PHE A 230      31.682  36.030  -5.810  1.00 92.66           C  
ATOM   1868  CZ  PHE A 230      32.733  36.756  -5.304  1.00 92.66           C  
ATOM   1871  N   ALA A 231      27.188  41.115  -5.900  1.00 65.60           N  
ATOM   1872  CA  ALA A 231      25.902  41.703  -5.652  1.00 65.60           C  
ATOM   1874  C   ALA A 231      25.252  40.861  -4.595  1.00 65.60           C  
ATOM   1875  O   ALA A 231      24.057  40.572  -4.635  1.00 65.60           O  
ATOM   1873  CB  ALA A 231      24.985  41.724  -6.889  1.00 65.60           C  
ATOM   1876  N   GLU A 232      26.062  40.485  -3.586  1.00105.47           N  
ATOM   1877  CA  GLU A 232      25.715  39.629  -2.487  1.00105.47           C  
ATOM   1883  C   GLU A 232      24.636  40.251  -1.660  1.00105.47           C  
ATOM   1884  O   GLU A 232      23.886  39.537  -0.997  1.00105.47           O  
ATOM   1878  CB  GLU A 232      26.905  39.332  -1.557  1.00105.47           C  
ATOM   1879  CG  GLU A 232      26.536  38.471  -0.346  1.00105.47           C  
ATOM   1880  CD  GLU A 232      26.148  37.078  -0.820  1.00105.47           C  
ATOM   1881  OE1 GLU A 232      26.472  36.729  -1.986  1.00105.47           O  
ATOM   1882  OE2 GLU A 232      25.517  36.342  -0.015  1.00105.47           O1-
ATOM   1885  N   ASP A 233      24.534  41.593  -1.642  1.00132.30           N  
ATOM   1886  CA  ASP A 233      23.533  42.205  -0.811  1.00132.30           C  
ATOM   1891  C   ASP A 233      22.165  41.766  -1.251  1.00132.30           C  
ATOM   1892  O   ASP A 233      21.249  41.686  -0.433  1.00132.30           O  
ATOM   1887  CB  ASP A 233      23.630  43.744  -0.714  1.00132.30           C  
ATOM   1888  CG  ASP A 233      23.470  44.401  -2.071  1.00132.30           C  
ATOM   1889  OD1 ASP A 233      23.371  43.660  -3.084  1.00132.30           O  
ATOM   1890  OD2 ASP A 233      23.458  45.660  -2.112  1.00132.30           O1-
ATOM   1893  N   ILE A 234      21.972  41.488  -2.556  1.00 48.65           N  
ATOM   1894  CA  ILE A 234      20.696  41.022  -3.032  1.00 48.65           C  
ATOM   1899  C   ILE A 234      20.432  39.667  -2.457  1.00 48.65           C  
ATOM   1900  O   ILE A 234      19.327  39.377  -1.998  1.00 48.65           O  
ATOM   1895  CB  ILE A 234      20.634  40.913  -4.528  1.00 48.65           C  
ATOM   1896  CG1 ILE A 234      20.818  42.302  -5.161  1.00 48.65           C  
ATOM   1897  CG2 ILE A 234      19.306  40.231  -4.908  1.00 48.65           C  
ATOM   1898  CD1 ILE A 234      21.017  42.263  -6.675  1.00 48.65           C  
ATOM   1901  N   THR A 235      21.463  38.801  -2.445  1.00 40.10           N  
ATOM   1902  CA  THR A 235      21.315  37.461  -1.953  1.00 40.10           C  
ATOM   1906  C   THR A 235      20.924  37.548  -0.512  1.00 40.10           C  
ATOM   1907  O   THR A 235      20.156  36.732  -0.010  1.00 40.10           O  
ATOM   1903  CB  THR A 235      22.587  36.669  -2.043  1.00 40.10           C  
ATOM   1905  CG2 THR A 235      22.325  35.249  -1.511  1.00 40.10           C  
ATOM   1904  OG1 THR A 235      23.025  36.606  -3.393  1.00 40.10           O  
ATOM   1908  N   GLU A 236      21.484  38.546   0.190  1.00 76.18           N  
ATOM   1909  CA  GLU A 236      21.238  38.782   1.582  1.00 76.18           C  
ATOM   1915  C   GLU A 236      19.828  39.249   1.813  1.00 76.18           C  
ATOM   1916  O   GLU A 236      19.248  38.955   2.856  1.00 76.18           O  
ATOM   1910  CB  GLU A 236      22.221  39.819   2.149  1.00 76.18           C  
ATOM   1911  CG  GLU A 236      23.655  39.289   2.138  1.00 76.18           C  
ATOM   1912  CD  GLU A 236      24.623  40.450   2.310  1.00 76.18           C  
ATOM   1913  OE1 GLU A 236      24.152  41.616   2.381  1.00 76.18           O  
ATOM   1914  OE2 GLU A 236      25.853  40.181   2.371  1.00 76.18           O1-
ATOM   1917  N   GLY A 237      19.238  40.010   0.865  1.00 32.37           N  
ATOM   1918  CA  GLY A 237      17.889  40.482   1.060  1.00 32.37           C  
ATOM   1919  C   GLY A 237      17.925  41.759   1.848  1.00 32.37           C  
ATOM   1920  O   GLY A 237      16.916  42.167   2.422  1.00 32.37           O  
ATOM   1921  N   LYS A 238      19.086  42.444   1.866  1.00146.64           N  
ATOM   1922  CA  LYS A 238      19.239  43.614   2.687  1.00146.64           C  
ATOM   1928  C   LYS A 238      18.454  44.787   2.183  1.00146.64           C  
ATOM   1929  O   LYS A 238      18.276  44.986   0.982  1.00146.64           O  
ATOM   1923  CB  LYS A 238      20.693  44.090   2.868  1.00146.64           C  
ATOM   1924  CG  LYS A 238      21.330  44.636   1.592  1.00146.64           C  
ATOM   1925  CD  LYS A 238      22.584  45.480   1.838  1.00146.64           C  
ATOM   1926  CE  LYS A 238      23.445  44.991   3.004  1.00146.64           C  
ATOM   1927  NZ  LYS A 238      24.739  45.711   3.013  1.00146.64           N1+
ATOM   1930  N   LEU A 239      17.950  45.608   3.131  1.00112.98           N  
ATOM   1931  CA  LEU A 239      17.255  46.800   2.747  1.00112.98           C  
ATOM   1936  C   LEU A 239      18.299  47.856   2.626  1.00112.98           C  
ATOM   1937  O   LEU A 239      18.520  48.657   3.536  1.00112.98           O  
ATOM   1932  CB  LEU A 239      16.191  47.273   3.752  1.00112.98           C  
ATOM   1933  CG  LEU A 239      14.940  46.374   3.786  1.00112.98           C  
ATOM   1934  CD1 LEU A 239      14.188  46.413   2.443  1.00112.98           C  
ATOM   1935  CD2 LEU A 239      15.281  44.946   4.236  1.00112.98           C  
ATOM   1938  N   SER A 240      18.956  47.870   1.452  1.00 46.15           N  
ATOM   1939  CA  SER A 240      20.023  48.780   1.170  1.00 46.15           C  
ATOM   1942  C   SER A 240      19.433  50.087   0.759  1.00 46.15           C  
ATOM   1943  O   SER A 240      18.227  50.215   0.557  1.00 46.15           O  
ATOM   1940  CB  SER A 240      20.941  48.310   0.029  1.00 46.15           C  
ATOM   1941  OG  SER A 240      20.213  48.248  -1.189  1.00 46.15           O  
ATOM   1944  N   PHE A 241      20.299  51.102   0.614  1.00 68.22           N  
ATOM   1945  CA  PHE A 241      19.857  52.425   0.295  1.00 68.22           C  
ATOM   1953  C   PHE A 241      19.137  52.404  -1.031  1.00 68.22           C  
ATOM   1954  O   PHE A 241      18.042  52.957  -1.127  1.00 68.22           O  
ATOM   1946  CB  PHE A 241      21.046  53.406   0.219  1.00 68.22           C  
ATOM   1947  CG  PHE A 241      20.552  54.805   0.075  1.00 68.22           C  
ATOM   1948  CD1 PHE A 241      20.256  55.554   1.191  1.00 68.22           C  
ATOM   1949  CD2 PHE A 241      20.396  55.371  -1.169  1.00 68.22           C  
ATOM   1950  CE1 PHE A 241      19.806  56.848   1.070  1.00 68.22           C  
ATOM   1951  CE2 PHE A 241      19.947  56.664  -1.296  1.00 68.22           C  
ATOM   1952  CZ  PHE A 241      19.650  57.405  -0.176  1.00 68.22           C  
ATOM   1955  N   PRO A 242      19.668  51.797  -2.068  1.00 77.57           N  
ATOM   1956  CA  PRO A 242      18.977  51.791  -3.334  1.00 77.57           C  
ATOM   1960  C   PRO A 242      17.674  51.048  -3.280  1.00 77.57           C  
ATOM   1961  O   PRO A 242      16.713  51.472  -3.922  1.00 77.57           O  
ATOM   1958  CB  PRO A 242      19.971  51.221  -4.343  1.00 77.57           C  
ATOM   1959  CG  PRO A 242      21.343  51.592  -3.749  1.00 77.57           C  
ATOM   1957  CD  PRO A 242      21.104  51.636  -2.230  1.00 77.57           C  
ATOM   1962  N   ILE A 243      17.622  49.931  -2.530  1.00 90.80           N  
ATOM   1963  CA  ILE A 243      16.433  49.130  -2.425  1.00 90.80           C  
ATOM   1968  C   ILE A 243      15.378  49.919  -1.718  1.00 90.80           C  
ATOM   1969  O   ILE A 243      14.208  49.895  -2.097  1.00 90.80           O  
ATOM   1964  CB  ILE A 243      16.645  47.862  -1.650  1.00 90.80           C  
ATOM   1965  CG1 ILE A 243      17.619  46.927  -2.388  1.00 90.80           C  
ATOM   1966  CG2 ILE A 243      15.264  47.232  -1.401  1.00 90.80           C  
ATOM   1967  CD1 ILE A 243      17.105  46.460  -3.750  1.00 90.80           C  
ATOM   1970  N   VAL A 244      15.767  50.645  -0.657  1.00 27.56           N  
ATOM   1971  CA  VAL A 244      14.800  51.390   0.095  1.00 27.56           C  
ATOM   1975  C   VAL A 244      14.177  52.395  -0.818  1.00 27.56           C  
ATOM   1976  O   VAL A 244      12.963  52.597  -0.803  1.00 27.56           O  
ATOM   1972  CB  VAL A 244      15.401  52.128   1.256  1.00 27.56           C  
ATOM   1973  CG1 VAL A 244      14.308  52.992   1.908  1.00 27.56           C  
ATOM   1974  CG2 VAL A 244      16.027  51.101   2.215  1.00 27.56           C  
ATOM   1977  N   HIS A 245      15.002  53.046  -1.655  1.00 39.46           N  
ATOM   1978  CA  HIS A 245      14.478  54.037  -2.546  1.00 39.46           C  
ATOM   1985  C   HIS A 245      13.517  53.390  -3.496  1.00 39.46           C  
ATOM   1986  O   HIS A 245      12.427  53.908  -3.734  1.00 39.46           O  
ATOM   1981  CB  HIS A 245      15.576  54.711  -3.388  1.00 39.46           C  
ATOM   1980  CG  HIS A 245      15.030  55.739  -4.330  1.00 39.46           C  
ATOM   1983  CD2 HIS A 245      14.843  57.076  -4.165  1.00 39.46           C  
ATOM   1979  ND1 HIS A 245      14.588  55.449  -5.601  1.00 39.46           N  
ATOM   1984  CE1 HIS A 245      14.156  56.615  -6.140  1.00 39.46           C  
ATOM   1982  NE2 HIS A 245      14.290  57.631  -5.306  1.00 39.46           N  
ATOM   1987  N   ALA A 246      13.890  52.227  -4.058  1.00 34.15           N  
ATOM   1988  CA  ALA A 246      13.063  51.581  -5.039  1.00 34.15           C  
ATOM   1990  C   ALA A 246      11.747  51.174  -4.446  1.00 34.15           C  
ATOM   1991  O   ALA A 246      10.700  51.315  -5.078  1.00 34.15           O  
ATOM   1989  CB  ALA A 246      13.724  50.325  -5.635  1.00 34.15           C  
ATOM   1992  N   LEU A 247      11.761  50.643  -3.211  1.00 51.57           N  
ATOM   1993  CA  LEU A 247      10.542  50.181  -2.607  1.00 51.57           C  
ATOM   1998  C   LEU A 247       9.610  51.337  -2.392  1.00 51.57           C  
ATOM   1999  O   LEU A 247       8.412  51.222  -2.640  1.00 51.57           O  
ATOM   1994  CB  LEU A 247      10.785  49.483  -1.254  1.00 51.57           C  
ATOM   1995  CG  LEU A 247      11.515  48.129  -1.382  1.00 51.57           C  
ATOM   1996  CD1 LEU A 247      11.737  47.471  -0.010  1.00 51.57           C  
ATOM   1997  CD2 LEU A 247      10.780  47.193  -2.358  1.00 51.57           C  
ATOM   2000  N   ASN A 248      10.128  52.481  -1.908  1.00 39.47           N  
ATOM   2001  CA  ASN A 248       9.300  53.627  -1.652  1.00 39.47           C  
ATOM   2006  C   ASN A 248       8.824  54.231  -2.939  1.00 39.47           C  
ATOM   2007  O   ASN A 248       7.663  54.622  -3.057  1.00 39.47           O  
ATOM   2002  CB  ASN A 248      10.036  54.727  -0.868  1.00 39.47           C  
ATOM   2003  CG  ASN A 248      10.214  54.230   0.558  1.00 39.47           C  
ATOM   2005  ND2 ASN A 248      11.491  54.035   0.979  1.00 39.47           N  
ATOM   2004  OD1 ASN A 248       9.241  54.012   1.280  1.00 39.47           O  
ATOM   2008  N   PHE A 249       9.719  54.316  -3.941  1.00 47.34           N  
ATOM   2009  CA  PHE A 249       9.417  54.939  -5.200  1.00 47.34           C  
ATOM   2017  C   PHE A 249       8.289  54.203  -5.856  1.00 47.34           C  
ATOM   2018  O   PHE A 249       7.322  54.808  -6.314  1.00 47.34           O  
ATOM   2010  CB  PHE A 249      10.632  54.887  -6.148  1.00 47.34           C  
ATOM   2011  CG  PHE A 249      10.297  55.543  -7.443  1.00 47.34           C  
ATOM   2012  CD1 PHE A 249      10.423  56.905  -7.592  1.00 47.34           C  
ATOM   2013  CD2 PHE A 249       9.869  54.793  -8.515  1.00 47.34           C  
ATOM   2014  CE1 PHE A 249      10.121  57.511  -8.788  1.00 47.34           C  
ATOM   2015  CE2 PHE A 249       9.566  55.393  -9.715  1.00 47.34           C  
ATOM   2016  CZ  PHE A 249       9.691  56.755  -9.854  1.00 47.34           C  
ATOM   2019  N   THR A 250       8.373  52.862  -5.900  1.00 35.70           N  
ATOM   2020  CA  THR A 250       7.353  52.091  -6.553  1.00 35.70           C  
ATOM   2024  C   THR A 250       6.056  52.271  -5.836  1.00 35.70           C  
ATOM   2025  O   THR A 250       5.006  52.381  -6.469  1.00 35.70           O  
ATOM   2021  CB  THR A 250       7.657  50.622  -6.603  1.00 35.70           C  
ATOM   2023  CG2 THR A 250       8.962  50.416  -7.391  1.00 35.70           C  
ATOM   2022  OG1 THR A 250       7.782  50.097  -5.289  1.00 35.70           O  
ATOM   2026  N   LYS A 251       6.085  52.297  -4.491  1.00160.06           N  
ATOM   2027  CA  LYS A 251       4.856  52.422  -3.763  1.00160.06           C  
ATOM   2033  C   LYS A 251       4.215  53.735  -4.087  1.00160.06           C  
ATOM   2034  O   LYS A 251       3.018  53.793  -4.372  1.00160.06           O  
ATOM   2028  CB  LYS A 251       5.037  52.344  -2.238  1.00160.06           C  
ATOM   2029  CG  LYS A 251       5.377  50.937  -1.747  1.00160.06           C  
ATOM   2030  CD  LYS A 251       4.312  49.898  -2.110  1.00160.06           C  
ATOM   2031  CE  LYS A 251       3.148  49.813  -1.119  1.00160.06           C  
ATOM   2032  NZ  LYS A 251       3.577  49.101   0.105  1.00160.06           N1+
ATOM   2035  N   THR A 252       5.001  54.826  -4.084  1.00 33.85           N  
ATOM   2036  CA  THR A 252       4.445  56.130  -4.305  1.00 33.85           C  
ATOM   2040  C   THR A 252       3.856  56.229  -5.683  1.00 33.85           C  
ATOM   2041  O   THR A 252       2.745  56.727  -5.853  1.00 33.85           O  
ATOM   2037  CB  THR A 252       5.459  57.226  -4.166  1.00 33.85           C  
ATOM   2039  CG2 THR A 252       4.763  58.575  -4.408  1.00 33.85           C  
ATOM   2038  OG1 THR A 252       6.027  57.203  -2.865  1.00 33.85           O  
ATOM   2042  N   LYS A 253       4.592  55.754  -6.704  1.00127.16           N  
ATOM   2043  CA  LYS A 253       4.161  55.821  -8.073  1.00127.16           C  
ATOM   2049  C   LYS A 253       2.982  54.927  -8.288  1.00127.16           C  
ATOM   2050  O   LYS A 253       2.183  55.160  -9.192  1.00127.16           O  
ATOM   2044  CB  LYS A 253       5.264  55.454  -9.077  1.00127.16           C  
ATOM   2045  CG  LYS A 253       6.324  56.551  -9.196  1.00127.16           C  
ATOM   2046  CD  LYS A 253       5.749  57.884  -9.682  1.00127.16           C  
ATOM   2047  CE  LYS A 253       6.758  59.033  -9.672  1.00127.16           C  
ATOM   2048  NZ  LYS A 253       7.054  59.430  -8.278  1.00127.16           N1+
ATOM   2051  N   GLY A 254       2.842  53.854  -7.490  1.00 23.70           N  
ATOM   2052  CA  GLY A 254       1.715  52.990  -7.690  1.00 23.70           C  
ATOM   2053  C   GLY A 254       2.120  51.879  -8.603  1.00 23.70           C  
ATOM   2054  O   GLY A 254       1.271  51.186  -9.164  1.00 23.70           O  
ATOM   2055  N   GLN A 255       3.441  51.688  -8.780  1.00 76.43           N  
ATOM   2056  CA  GLN A 255       3.915  50.623  -9.615  1.00 76.43           C  
ATOM   2062  C   GLN A 255       3.831  49.374  -8.791  1.00 76.43           C  
ATOM   2063  O   GLN A 255       4.807  48.909  -8.205  1.00 76.43           O  
ATOM   2057  CB  GLN A 255       5.368  50.861 -10.037  1.00 76.43           C  
ATOM   2058  CG  GLN A 255       5.530  52.105 -10.918  1.00 76.43           C  
ATOM   2059  CD  GLN A 255       7.009  52.287 -11.222  1.00 76.43           C  
ATOM   2061  NE2 GLN A 255       7.871  51.568 -10.456  1.00 76.43           N  
ATOM   2060  OE1 GLN A 255       7.387  53.047 -12.114  1.00 76.43           O  
ATOM   2064  N   THR A 256       2.626  48.780  -8.769  1.00 38.97           N  
ATOM   2065  CA  THR A 256       2.328  47.651  -7.937  1.00 38.97           C  
ATOM   2069  C   THR A 256       3.138  46.452  -8.317  1.00 38.97           C  
ATOM   2070  O   THR A 256       3.698  45.778  -7.453  1.00 38.97           O  
ATOM   2066  CB  THR A 256       0.881  47.270  -8.027  1.00 38.97           C  
ATOM   2068  CG2 THR A 256       0.612  46.086  -7.081  1.00 38.97           C  
ATOM   2067  OG1 THR A 256       0.073  48.377  -7.659  1.00 38.97           O  
ATOM   2071  N   GLU A 257       3.235  46.153  -9.625  1.00 70.08           N  
ATOM   2072  CA  GLU A 257       3.895  44.941 -10.020  1.00 70.08           C  
ATOM   2078  C   GLU A 257       5.339  44.977  -9.631  1.00 70.08           C  
ATOM   2079  O   GLU A 257       5.851  44.026  -9.042  1.00 70.08           O  
ATOM   2073  CB  GLU A 257       3.815  44.694 -11.538  1.00 70.08           C  
ATOM   2074  CG  GLU A 257       4.447  45.804 -12.382  1.00 70.08           C  
ATOM   2075  CD  GLU A 257       4.295  45.423 -13.846  1.00 70.08           C  
ATOM   2076  OE1 GLU A 257       4.634  44.261 -14.193  1.00 70.08           O  
ATOM   2077  OE2 GLU A 257       3.832  46.288 -14.637  1.00 70.08           O1-
ATOM   2080  N   GLN A 258       6.037  46.088  -9.926  1.00138.35           N  
ATOM   2081  CA  GLN A 258       7.438  46.134  -9.622  1.00138.35           C  
ATOM   2087  C   GLN A 258       7.698  46.119  -8.146  1.00138.35           C  
ATOM   2088  O   GLN A 258       8.670  45.509  -7.702  1.00138.35           O  
ATOM   2082  CB  GLN A 258       8.216  47.257 -10.341  1.00138.35           C  
ATOM   2083  CG  GLN A 258       7.581  48.638 -10.278  1.00138.35           C  
ATOM   2084  CD  GLN A 258       6.734  48.733 -11.541  1.00138.35           C  
ATOM   2086  NE2 GLN A 258       5.433  48.355 -11.427  1.00138.35           N  
ATOM   2085  OE1 GLN A 258       7.220  49.120 -12.602  1.00138.35           O  
ATOM   2089  N   HIS A 259       6.840  46.764  -7.334  1.00 42.15           N  
ATOM   2090  CA  HIS A 259       7.096  46.756  -5.920  1.00 42.15           C  
ATOM   2097  C   HIS A 259       7.110  45.334  -5.451  1.00 42.15           C  
ATOM   2098  O   HIS A 259       8.002  44.919  -4.711  1.00 42.15           O  
ATOM   2093  CB  HIS A 259       6.016  47.483  -5.104  1.00 42.15           C  
ATOM   2092  CG  HIS A 259       6.328  47.502  -3.637  1.00 42.15           C  
ATOM   2095  CD2 HIS A 259       5.969  46.629  -2.656  1.00 42.15           C  
ATOM   2091  ND1 HIS A 259       7.087  48.470  -3.017  1.00 42.15           N  
ATOM   2096  CE1 HIS A 259       7.148  48.138  -1.703  1.00 42.15           C  
ATOM   2094  NE2 HIS A 259       6.484  47.027  -1.435  1.00 42.15           N  
ATOM   2099  N   ASN A 260       6.119  44.541  -5.890  1.00 48.75           N  
ATOM   2100  CA  ASN A 260       6.013  43.176  -5.459  1.00 48.75           C  
ATOM   2105  C   ASN A 260       7.181  42.378  -5.953  1.00 48.75           C  
ATOM   2106  O   ASN A 260       7.700  41.528  -5.234  1.00 48.75           O  
ATOM   2101  CB  ASN A 260       4.738  42.490  -5.971  1.00 48.75           C  
ATOM   2102  CG  ASN A 260       3.561  43.143  -5.262  1.00 48.75           C  
ATOM   2104  ND2 ASN A 260       3.736  43.429  -3.945  1.00 48.75           N  
ATOM   2103  OD1 ASN A 260       2.519  43.396  -5.862  1.00 48.75           O  
ATOM   2107  N   GLU A 261       7.622  42.626  -7.201  1.00 80.49           N  
ATOM   2108  CA  GLU A 261       8.707  41.873  -7.769  1.00 80.49           C  
ATOM   2114  C   GLU A 261       9.958  42.109  -6.982  1.00 80.49           C  
ATOM   2115  O   GLU A 261      10.723  41.178  -6.734  1.00 80.49           O  
ATOM   2109  CB  GLU A 261       9.005  42.265  -9.227  1.00 80.49           C  
ATOM   2110  CG  GLU A 261      10.318  41.696  -9.771  1.00 80.49           C  
ATOM   2111  CD  GLU A 261      10.237  40.178  -9.784  1.00 80.49           C  
ATOM   2112  OE1 GLU A 261       9.223  39.628  -9.278  1.00 80.49           O  
ATOM   2113  OE2 GLU A 261      11.200  39.548 -10.296  1.00 80.49           O1-
ATOM   2116  N   ILE A 262      10.200  43.362  -6.556  1.00 34.98           N  
ATOM   2117  CA  ILE A 262      11.400  43.647  -5.825  1.00 34.98           C  
ATOM   2122  C   ILE A 262      11.367  42.834  -4.572  1.00 34.98           C  
ATOM   2123  O   ILE A 262      12.348  42.185  -4.210  1.00 34.98           O  
ATOM   2118  CB  ILE A 262      11.509  45.099  -5.450  1.00 34.98           C  
ATOM   2119  CG1 ILE A 262      11.604  45.961  -6.723  1.00 34.98           C  
ATOM   2120  CG2 ILE A 262      12.700  45.271  -4.490  1.00 34.98           C  
ATOM   2121  CD1 ILE A 262      11.429  47.458  -6.475  1.00 34.98           C  
ATOM   2124  N   LEU A 263      10.211  42.820  -3.885  1.00 45.27           N  
ATOM   2125  CA  LEU A 263      10.115  42.089  -2.659  1.00 45.27           C  
ATOM   2130  C   LEU A 263      10.323  40.631  -2.937  1.00 45.27           C  
ATOM   2131  O   LEU A 263      11.044  39.954  -2.206  1.00 45.27           O  
ATOM   2126  CB  LEU A 263       8.752  42.256  -1.965  1.00 45.27           C  
ATOM   2127  CG  LEU A 263       8.519  43.677  -1.415  1.00 45.27           C  
ATOM   2128  CD1 LEU A 263       7.148  43.800  -0.732  1.00 45.27           C  
ATOM   2129  CD2 LEU A 263       9.674  44.108  -0.498  1.00 45.27           C  
ATOM   2132  N   ARG A 264       9.735  40.111  -4.029  1.00104.72           N  
ATOM   2133  CA  ARG A 264       9.821  38.701  -4.286  1.00104.72           C  
ATOM   2141  C   ARG A 264      11.261  38.300  -4.406  1.00104.72           C  
ATOM   2142  O   ARG A 264      11.708  37.340  -3.780  1.00104.72           O  
ATOM   2134  CB  ARG A 264       9.155  38.305  -5.618  1.00104.72           C  
ATOM   2135  CG  ARG A 264       9.220  36.806  -5.917  1.00104.72           C  
ATOM   2136  CD  ARG A 264       9.160  36.475  -7.411  1.00104.72           C  
ATOM   2137  NE  ARG A 264      10.571  36.376  -7.880  1.00104.72           N  
ATOM   2138  CZ  ARG A 264      10.877  36.323  -9.210  1.00104.72           C  
ATOM   2139  NH1 ARG A 264       9.891  36.437 -10.145  1.00104.72           N1+
ATOM   2140  NH2 ARG A 264      12.174  36.152  -9.602  1.00104.72           N  
ATOM   2143  N   ILE A 265      12.040  39.044  -5.206  1.00137.71           N  
ATOM   2144  CA  ILE A 265      13.414  38.693  -5.418  1.00137.71           C  
ATOM   2149  C   ILE A 265      14.209  38.801  -4.150  1.00137.71           C  
ATOM   2150  O   ILE A 265      15.050  37.944  -3.879  1.00137.71           O  
ATOM   2145  CB  ILE A 265      14.017  39.426  -6.581  1.00137.71           C  
ATOM   2146  CG1 ILE A 265      13.830  40.938  -6.466  1.00137.71           C  
ATOM   2147  CG2 ILE A 265      13.430  38.837  -7.867  1.00137.71           C  
ATOM   2148  CD1 ILE A 265      14.350  41.658  -7.705  1.00137.71           C  
ATOM   2151  N   LEU A 266      13.973  39.828  -3.313  1.00106.21           N  
ATOM   2152  CA  LEU A 266      14.754  39.872  -2.106  1.00106.21           C  
ATOM   2157  C   LEU A 266      14.467  38.664  -1.269  1.00106.21           C  
ATOM   2158  O   LEU A 266      15.373  38.104  -0.656  1.00106.21           O  
ATOM   2153  CB  LEU A 266      14.539  41.112  -1.213  1.00106.21           C  
ATOM   2154  CG  LEU A 266      15.255  42.395  -1.684  1.00106.21           C  
ATOM   2155  CD1 LEU A 266      14.639  42.991  -2.954  1.00106.21           C  
ATOM   2156  CD2 LEU A 266      15.362  43.414  -0.541  1.00106.21           C  
ATOM   2159  N   LEU A 267      13.199  38.222  -1.220  1.00129.32           N  
ATOM   2160  CA  LEU A 267      12.844  37.102  -0.393  1.00129.32           C  
ATOM   2165  C   LEU A 267      13.454  35.819  -0.869  1.00129.32           C  
ATOM   2166  O   LEU A 267      13.636  34.893  -0.080  1.00129.32           O  
ATOM   2161  CB  LEU A 267      11.333  36.949  -0.172  1.00129.32           C  
ATOM   2162  CG  LEU A 267      10.838  37.960   0.882  1.00129.32           C  
ATOM   2163  CD1 LEU A 267      11.127  39.412   0.475  1.00129.32           C  
ATOM   2164  CD2 LEU A 267       9.369  37.724   1.242  1.00129.32           C  
ATOM   2167  N   LEU A 268      13.760  35.713  -2.171  1.00 58.73           N  
ATOM   2168  CA  LEU A 268      14.332  34.515  -2.721  1.00 58.73           C  
ATOM   2173  C   LEU A 268      15.664  34.229  -2.082  1.00 58.73           C  
ATOM   2174  O   LEU A 268      16.007  33.067  -1.860  1.00 58.73           O  
ATOM   2169  CB  LEU A 268      14.568  34.619  -4.239  1.00 58.73           C  
ATOM   2170  CG  LEU A 268      13.276  34.752  -5.070  1.00 58.73           C  
ATOM   2171  CD1 LEU A 268      13.583  34.853  -6.573  1.00 58.73           C  
ATOM   2172  CD2 LEU A 268      12.290  33.620  -4.753  1.00 58.73           C  
ATOM   2175  N   ARG A 269      16.460  35.268  -1.760  1.00176.01           N  
ATOM   2176  CA  ARG A 269      17.777  35.039  -1.213  1.00176.01           C  
ATOM   2184  C   ARG A 269      18.527  34.237  -2.232  1.00176.01           C  
ATOM   2185  O   ARG A 269      19.189  33.254  -1.903  1.00176.01           O  
ATOM   2177  CB  ARG A 269      17.773  34.232   0.100  1.00176.01           C  
ATOM   2178  CG  ARG A 269      17.073  34.903   1.289  1.00176.01           C  
ATOM   2179  CD  ARG A 269      17.799  36.129   1.848  1.00176.01           C  
ATOM   2180  NE  ARG A 269      16.961  37.324   1.543  1.00176.01           N  
ATOM   2181  CZ  ARG A 269      16.024  37.747   2.441  1.00176.01           C  
ATOM   2182  NH1 ARG A 269      15.908  37.138   3.658  1.00176.01           N1+
ATOM   2183  NH2 ARG A 269      15.195  38.785   2.121  1.00176.01           N  
ATOM   2186  N   THR A 270      18.443  34.662  -3.510  1.00128.46           N  
ATOM   2187  CA  THR A 270      18.992  33.897  -4.596  1.00128.46           C  
ATOM   2191  C   THR A 270      20.384  34.296  -4.991  1.00128.46           C  
ATOM   2192  O   THR A 270      20.808  35.441  -4.840  1.00128.46           O  
ATOM   2188  CB  THR A 270      18.143  33.971  -5.832  1.00128.46           C  
ATOM   2190  CG2 THR A 270      18.155  35.421  -6.347  1.00128.46           C  
ATOM   2189  OG1 THR A 270      18.632  33.086  -6.830  1.00128.46           O  
ATOM   2193  N   SER A 271      21.155  33.282  -5.441  1.00 65.76           N  
ATOM   2194  CA  SER A 271      22.472  33.420  -5.998  1.00 65.76           C  
ATOM   2197  C   SER A 271      22.409  33.574  -7.501  1.00 65.76           C  
ATOM   2198  O   SER A 271      23.426  33.853  -8.135  1.00 65.76           O  
ATOM   2195  CB  SER A 271      23.373  32.214  -5.682  1.00 65.76           C  
ATOM   2196  OG  SER A 271      23.609  32.143  -4.284  1.00 65.76           O  
ATOM   2199  N   ASP A 272      21.225  33.364  -8.121  1.00 61.85           N  
ATOM   2200  CA  ASP A 272      21.096  33.375  -9.562  1.00 61.85           C  
ATOM   2205  C   ASP A 272      21.515  34.713 -10.095  1.00 61.85           C  
ATOM   2206  O   ASP A 272      20.928  35.740  -9.768  1.00 61.85           O  
ATOM   2201  CB  ASP A 272      19.647  33.097 -10.022  1.00 61.85           C  
ATOM   2202  CG  ASP A 272      19.570  32.902 -11.534  1.00 61.85           C  
ATOM   2203  OD1 ASP A 272      20.242  33.658 -12.284  1.00 61.85           O  
ATOM   2204  OD2 ASP A 272      18.822  31.981 -11.959  1.00 61.85           O1-
ATOM   2207  N   LYS A 273      22.525  34.719 -10.987  1.00 83.30           N  
ATOM   2208  CA  LYS A 273      23.071  35.950 -11.489  1.00 83.30           C  
ATOM   2214  C   LYS A 273      22.045  36.685 -12.288  1.00 83.30           C  
ATOM   2215  O   LYS A 273      21.961  37.910 -12.235  1.00 83.30           O  
ATOM   2209  CB  LYS A 273      24.288  35.774 -12.414  1.00 83.30           C  
ATOM   2210  CG  LYS A 273      23.928  35.343 -13.839  1.00 83.30           C  
ATOM   2211  CD  LYS A 273      25.055  35.602 -14.842  1.00 83.30           C  
ATOM   2212  CE  LYS A 273      24.633  35.444 -16.305  1.00 83.30           C  
ATOM   2213  NZ  LYS A 273      25.670  36.009 -17.197  1.00 83.30           N1+
ATOM   2216  N   ASP A 274      21.251  35.945 -13.072  1.00 88.30           N  
ATOM   2217  CA  ASP A 274      20.294  36.553 -13.943  1.00 88.30           C  
ATOM   2222  C   ASP A 274      19.272  37.285 -13.132  1.00 88.30           C  
ATOM   2223  O   ASP A 274      18.914  38.419 -13.449  1.00 88.30           O  
ATOM   2218  CB  ASP A 274      19.561  35.501 -14.778  1.00 88.30           C  
ATOM   2219  CG  ASP A 274      18.890  36.210 -15.933  1.00 88.30           C  
ATOM   2220  OD1 ASP A 274      19.257  37.381 -16.218  1.00 88.30           O  
ATOM   2221  OD2 ASP A 274      18.003  35.573 -16.557  1.00 88.30           O1-
ATOM   2224  N   ILE A 275      18.788  36.652 -12.047  1.00 39.43           N  
ATOM   2225  CA  ILE A 275      17.767  37.238 -11.226  1.00 39.43           C  
ATOM   2230  C   ILE A 275      18.301  38.482 -10.583  1.00 39.43           C  
ATOM   2231  O   ILE A 275      17.605  39.493 -10.504  1.00 39.43           O  
ATOM   2226  CB  ILE A 275      17.288  36.316 -10.140  1.00 39.43           C  
ATOM   2227  CG1 ILE A 275      16.625  35.071 -10.758  1.00 39.43           C  
ATOM   2228  CG2 ILE A 275      16.354  37.112  -9.214  1.00 39.43           C  
ATOM   2229  CD1 ILE A 275      16.330  33.963  -9.748  1.00 39.43           C  
ATOM   2232  N   LYS A 276      19.557  38.443 -10.096  1.00122.01           N  
ATOM   2233  CA  LYS A 276      20.115  39.608  -9.464  1.00122.01           C  
ATOM   2239  C   LYS A 276      20.170  40.715 -10.466  1.00122.01           C  
ATOM   2240  O   LYS A 276      19.898  41.869 -10.138  1.00122.01           O  
ATOM   2234  CB  LYS A 276      21.580  39.489  -8.994  1.00122.01           C  
ATOM   2235  CG  LYS A 276      21.858  38.792  -7.660  1.00122.01           C  
ATOM   2236  CD  LYS A 276      21.911  37.273  -7.727  1.00122.01           C  
ATOM   2237  CE  LYS A 276      22.736  36.664  -6.596  1.00122.01           C  
ATOM   2238  NZ  LYS A 276      24.153  37.075  -6.725  1.00122.01           N1+
ATOM   2241  N   LEU A 277      20.551  40.392 -11.717  1.00 42.78           N  
ATOM   2242  CA  LEU A 277      20.694  41.392 -12.736  1.00 42.78           C  
ATOM   2247  C   LEU A 277      19.359  42.006 -13.023  1.00 42.78           C  
ATOM   2248  O   LEU A 277      19.261  43.213 -13.236  1.00 42.78           O  
ATOM   2243  CB  LEU A 277      21.249  40.837 -14.059  1.00 42.78           C  
ATOM   2244  CG  LEU A 277      21.396  41.921 -15.144  1.00 42.78           C  
ATOM   2245  CD1 LEU A 277      22.362  43.031 -14.693  1.00 42.78           C  
ATOM   2246  CD2 LEU A 277      21.771  41.310 -16.503  1.00 42.78           C  
ATOM   2249  N   LYS A 278      18.289  41.189 -13.027  1.00 51.00           N  
ATOM   2250  CA  LYS A 278      16.987  41.701 -13.339  1.00 51.00           C  
ATOM   2256  C   LYS A 278      16.632  42.779 -12.358  1.00 51.00           C  
ATOM   2257  O   LYS A 278      16.183  43.857 -12.747  1.00 51.00           O  
ATOM   2251  CB  LYS A 278      15.880  40.642 -13.216  1.00 51.00           C  
ATOM   2252  CG  LYS A 278      14.489  41.208 -13.509  1.00 51.00           C  
ATOM   2253  CD  LYS A 278      13.369  40.171 -13.475  1.00 51.00           C  
ATOM   2254  CE  LYS A 278      11.977  40.802 -13.523  1.00 51.00           C  
ATOM   2255  NZ  LYS A 278      10.946  39.768 -13.295  1.00 51.00           N1+
ATOM   2258  N   LEU A 279      16.851  42.525 -11.056  1.00 55.40           N  
ATOM   2259  CA  LEU A 279      16.512  43.469 -10.028  1.00 55.40           C  
ATOM   2264  C   LEU A 279      17.314  44.718 -10.220  1.00 55.40           C  
ATOM   2265  O   LEU A 279      16.808  45.829 -10.068  1.00 55.40           O  
ATOM   2260  CB  LEU A 279      16.835  42.948  -8.619  1.00 55.40           C  
ATOM   2261  CG  LEU A 279      16.591  43.979  -7.500  1.00 55.40           C  
ATOM   2262  CD1 LEU A 279      15.141  44.489  -7.505  1.00 55.40           C  
ATOM   2263  CD2 LEU A 279      17.003  43.409  -6.132  1.00 55.40           C  
ATOM   2266  N   ILE A 280      18.598  44.556 -10.578  1.00100.29           N  
ATOM   2267  CA  ILE A 280      19.488  45.668 -10.735  1.00100.29           C  
ATOM   2272  C   ILE A 280      18.946  46.560 -11.810  1.00100.29           C  
ATOM   2273  O   ILE A 280      18.942  47.783 -11.670  1.00100.29           O  
ATOM   2268  CB  ILE A 280      20.844  45.236 -11.225  1.00100.29           C  
ATOM   2269  CG1 ILE A 280      21.511  44.241 -10.259  1.00100.29           C  
ATOM   2270  CG2 ILE A 280      21.677  46.506 -11.469  1.00100.29           C  
ATOM   2271  CD1 ILE A 280      21.898  44.835  -8.909  1.00100.29           C  
ATOM   2274  N   GLN A 281      18.487  45.962 -12.925  1.00 69.21           N  
ATOM   2275  CA  GLN A 281      17.995  46.707 -14.049  1.00 69.21           C  
ATOM   2281  C   GLN A 281      16.731  47.418 -13.689  1.00 69.21           C  
ATOM   2282  O   GLN A 281      16.468  48.512 -14.189  1.00 69.21           O  
ATOM   2276  CB  GLN A 281      17.750  45.832 -15.287  1.00 69.21           C  
ATOM   2277  CG  GLN A 281      19.057  45.253 -15.825  1.00 69.21           C  
ATOM   2278  CD  GLN A 281      19.983  46.429 -16.115  1.00 69.21           C  
ATOM   2280  NE2 GLN A 281      20.996  46.636 -15.231  1.00 69.21           N  
ATOM   2279  OE1 GLN A 281      19.802  47.152 -17.092  1.00 69.21           O  
ATOM   2283  N   ILE A 282      15.897  46.808 -12.830  1.00 29.18           N  
ATOM   2284  CA  ILE A 282      14.680  47.452 -12.434  1.00 29.18           C  
ATOM   2289  C   ILE A 282      15.083  48.717 -11.747  1.00 29.18           C  
ATOM   2290  O   ILE A 282      14.508  49.780 -11.976  1.00 29.18           O  
ATOM   2285  CB  ILE A 282      13.888  46.631 -11.456  1.00 29.18           C  
ATOM   2286  CG1 ILE A 282      13.456  45.306 -12.105  1.00 29.18           C  
ATOM   2287  CG2 ILE A 282      12.714  47.480 -10.942  1.00 29.18           C  
ATOM   2288  CD1 ILE A 282      12.915  44.286 -11.105  1.00 29.18           C  
ATOM   2291  N   LEU A 283      16.114  48.630 -10.889  1.00 51.43           N  
ATOM   2292  CA  LEU A 283      16.570  49.783 -10.176  1.00 51.43           C  
ATOM   2297  C   LEU A 283      17.099  50.779 -11.162  1.00 51.43           C  
ATOM   2298  O   LEU A 283      16.957  51.985 -10.963  1.00 51.43           O  
ATOM   2293  CB  LEU A 283      17.695  49.461  -9.176  1.00 51.43           C  
ATOM   2294  CG  LEU A 283      17.256  48.508  -8.047  1.00 51.43           C  
ATOM   2295  CD1 LEU A 283      18.362  48.339  -6.993  1.00 51.43           C  
ATOM   2296  CD2 LEU A 283      15.911  48.938  -7.440  1.00 51.43           C  
ATOM   2299  N   GLU A 284      17.785  50.304 -12.220  1.00101.08           N  
ATOM   2300  CA  GLU A 284      18.331  51.220 -13.180  1.00101.08           C  
ATOM   2306  C   GLU A 284      17.269  51.926 -13.983  1.00101.08           C  
ATOM   2307  O   GLU A 284      17.168  53.152 -13.945  1.00101.08           O  
ATOM   2301  CB  GLU A 284      19.266  50.518 -14.182  1.00101.08           C  
ATOM   2302  CG  GLU A 284      19.853  51.451 -15.244  1.00101.08           C  
ATOM   2303  CD  GLU A 284      20.775  52.447 -14.556  1.00101.08           C  
ATOM   2304  OE1 GLU A 284      21.518  52.023 -13.631  1.00101.08           O  
ATOM   2305  OE2 GLU A 284      20.741  53.646 -14.941  1.00101.08           O1-
ATOM   2308  N   PHE A 285      16.463  51.167 -14.756  1.00148.70           N  
ATOM   2309  CA  PHE A 285      15.496  51.769 -15.641  1.00148.70           C  
ATOM   2317  C   PHE A 285      14.210  52.235 -15.017  1.00148.70           C  
ATOM   2318  O   PHE A 285      13.757  53.350 -15.275  1.00148.70           O  
ATOM   2310  CB  PHE A 285      15.126  50.858 -16.819  1.00148.70           C  
ATOM   2311  CG  PHE A 285      16.344  50.776 -17.670  1.00148.70           C  
ATOM   2312  CD1 PHE A 285      16.566  51.718 -18.648  1.00148.70           C  
ATOM   2313  CD2 PHE A 285      17.272  49.776 -17.483  1.00148.70           C  
ATOM   2314  CE1 PHE A 285      17.689  51.656 -19.438  1.00148.70           C  
ATOM   2315  CE2 PHE A 285      18.397  49.709 -18.270  1.00148.70           C  
ATOM   2316  CZ  PHE A 285      18.607  50.650 -19.252  1.00148.70           C  
ATOM   2319  N   ASP A 286      13.556  51.353 -14.235  1.00 87.41           N  
ATOM   2320  CA  ASP A 286      12.246  51.629 -13.707  1.00 87.41           C  
ATOM   2325  C   ASP A 286      12.238  52.680 -12.631  1.00 87.41           C  
ATOM   2326  O   ASP A 286      11.540  53.689 -12.733  1.00 87.41           O  
ATOM   2321  CB  ASP A 286      11.630  50.355 -13.103  1.00 87.41           C  
ATOM   2322  CG  ASP A 286      10.249  50.669 -12.554  1.00 87.41           C  
ATOM   2323  OD1 ASP A 286       9.448  51.337 -13.260  1.00 87.41           O  
ATOM   2324  OD2 ASP A 286       9.987  50.254 -11.395  1.00 87.41           O1-
ATOM   2327  N   THR A 287      12.968  52.408 -11.530  1.00 84.44           N  
ATOM   2328  CA  THR A 287      13.054  53.254 -10.369  1.00 84.44           C  
ATOM   2332  C   THR A 287      14.079  54.344 -10.485  1.00 84.44           C  
ATOM   2333  O   THR A 287      13.935  55.398  -9.867  1.00 84.44           O  
ATOM   2329  CB  THR A 287      13.338  52.488  -9.111  1.00 84.44           C  
ATOM   2331  CG2 THR A 287      12.221  51.447  -8.917  1.00 84.44           C  
ATOM   2330  OG1 THR A 287      14.602  51.847  -9.195  1.00 84.44           O  
ATOM   2334  N   ASN A 288      15.169  54.103 -11.238  1.00 57.03           N  
ATOM   2335  CA  ASN A 288      16.244  55.051 -11.352  1.00 57.03           C  
ATOM   2340  C   ASN A 288      16.844  55.264  -9.993  1.00 57.03           C  
ATOM   2341  O   ASN A 288      17.318  56.354  -9.673  1.00 57.03           O  
ATOM   2336  CB  ASN A 288      15.781  56.405 -11.912  1.00 57.03           C  
ATOM   2337  CG  ASN A 288      15.283  56.150 -13.328  1.00 57.03           C  
ATOM   2339  ND2 ASN A 288      14.077  56.685 -13.651  1.00 57.03           N  
ATOM   2338  OD1 ASN A 288      15.944  55.482 -14.121  1.00 57.03           O  
ATOM   2342  N   SER A 289      16.847  54.203  -9.160  1.00 44.25           N  
ATOM   2343  CA  SER A 289      17.372  54.241  -7.826  1.00 44.25           C  
ATOM   2346  C   SER A 289      18.868  54.348  -7.848  1.00 44.25           C  
ATOM   2347  O   SER A 289      19.460  54.935  -6.944  1.00 44.25           O  
ATOM   2344  CB  SER A 289      17.007  52.987  -7.013  1.00 44.25           C  
ATOM   2345  OG  SER A 289      15.599  52.911  -6.845  1.00 44.25           O  
ATOM   2348  N   LEU A 290      19.531  53.759  -8.862  1.00 45.39           N  
ATOM   2349  CA  LEU A 290      20.967  53.800  -8.889  1.00 45.39           C  
ATOM   2354  C   LEU A 290      21.436  55.214  -9.066  1.00 45.39           C  
ATOM   2355  O   LEU A 290      22.334  55.670  -8.358  1.00 45.39           O  
ATOM   2350  CB  LEU A 290      21.564  52.952 -10.024  1.00 45.39           C  
ATOM   2351  CG  LEU A 290      21.261  51.449  -9.873  1.00 45.39           C  
ATOM   2352  CD1 LEU A 290      21.884  50.637 -11.018  1.00 45.39           C  
ATOM   2353  CD2 LEU A 290      21.661  50.933  -8.481  1.00 45.39           C  
ATOM   2356  N   ALA A 291      20.830  55.949 -10.018  1.00 24.31           N  
ATOM   2357  CA  ALA A 291      21.219  57.305 -10.291  1.00 24.31           C  
ATOM   2359  C   ALA A 291      20.920  58.148  -9.097  1.00 24.31           C  
ATOM   2360  O   ALA A 291      21.714  59.002  -8.709  1.00 24.31           O  
ATOM   2358  CB  ALA A 291      20.466  57.913 -11.485  1.00 24.31           C  
ATOM   2361  N   TYR A 292      19.757  57.905  -8.470  1.00 52.91           N  
ATOM   2362  CA  TYR A 292      19.330  58.675  -7.342  1.00 52.91           C  
ATOM   2371  C   TYR A 292      20.346  58.517  -6.257  1.00 52.91           C  
ATOM   2372  O   TYR A 292      20.716  59.488  -5.603  1.00 52.91           O  
ATOM   2363  CB  TYR A 292      17.967  58.194  -6.807  1.00 52.91           C  
ATOM   2364  CG  TYR A 292      17.652  58.904  -5.533  1.00 52.91           C  
ATOM   2365  CD1 TYR A 292      18.106  58.407  -4.333  1.00 52.91           C  
ATOM   2366  CD2 TYR A 292      16.902  60.058  -5.530  1.00 52.91           C  
ATOM   2367  CE1 TYR A 292      17.820  59.045  -3.150  1.00 52.91           C  
ATOM   2368  CE2 TYR A 292      16.612  60.703  -4.350  1.00 52.91           C  
ATOM   2369  CZ  TYR A 292      17.072  60.197  -3.158  1.00 52.91           C  
ATOM   2370  OH  TYR A 292      16.773  60.859  -1.949  1.00 52.91           O  
ATOM   2373  N   THR A 293      20.825  57.280  -6.040  1.00 36.07           N  
ATOM   2374  CA  THR A 293      21.775  57.012  -4.999  1.00 36.07           C  
ATOM   2378  C   THR A 293      23.088  57.671  -5.292  1.00 36.07           C  
ATOM   2379  O   THR A 293      23.725  58.220  -4.395  1.00 36.07           O  
ATOM   2375  CB  THR A 293      22.031  55.545  -4.824  1.00 36.07           C  
ATOM   2377  CG2 THR A 293      23.028  55.357  -3.669  1.00 36.07           C  
ATOM   2376  OG1 THR A 293      20.816  54.871  -4.528  1.00 36.07           O  
ATOM   2380  N   LYS A 294      23.530  57.632  -6.563  1.00112.24           N  
ATOM   2381  CA  LYS A 294      24.808  58.194  -6.891  1.00112.24           C  
ATOM   2387  C   LYS A 294      24.768  59.663  -6.615  1.00112.24           C  
ATOM   2388  O   LYS A 294      25.742  60.230  -6.121  1.00112.24           O  
ATOM   2382  CB  LYS A 294      25.230  57.941  -8.354  1.00112.24           C  
ATOM   2383  CG  LYS A 294      24.343  58.592  -9.417  1.00112.24           C  
ATOM   2384  CD  LYS A 294      24.559  60.097  -9.575  1.00112.24           C  
ATOM   2385  CE  LYS A 294      23.517  60.767 -10.471  1.00112.24           C  
ATOM   2386  NZ  LYS A 294      23.647  62.240 -10.389  1.00112.24           N1+
ATOM   2389  N   ASN A 295      23.629  60.315  -6.922  1.00 39.07           N  
ATOM   2390  CA  ASN A 295      23.467  61.727  -6.727  1.00 39.07           C  
ATOM   2395  C   ASN A 295      23.517  62.013  -5.264  1.00 39.07           C  
ATOM   2396  O   ASN A 295      24.151  62.966  -4.819  1.00 39.07           O  
ATOM   2391  CB  ASN A 295      22.104  62.235  -7.243  1.00 39.07           C  
ATOM   2392  CG  ASN A 295      22.051  63.758  -7.167  1.00 39.07           C  
ATOM   2394  ND2 ASN A 295      21.153  64.368  -7.987  1.00 39.07           N  
ATOM   2393  OD1 ASN A 295      22.771  64.394  -6.399  1.00 39.07           O  
ATOM   2397  N   PHE A 296      22.853  61.162  -4.471  1.00 80.32           N  
ATOM   2398  CA  PHE A 296      22.743  61.357  -3.058  1.00 80.32           C  
ATOM   2406  C   PHE A 296      24.129  61.336  -2.489  1.00 80.32           C  
ATOM   2407  O   PHE A 296      24.485  62.181  -1.668  1.00 80.32           O  
ATOM   2399  CB  PHE A 296      21.919  60.221  -2.420  1.00 80.32           C  
ATOM   2400  CG  PHE A 296      21.486  60.581  -1.038  1.00 80.32           C  
ATOM   2401  CD1 PHE A 296      20.322  61.291  -0.857  1.00 80.32           C  
ATOM   2402  CD2 PHE A 296      22.219  60.211   0.066  1.00 80.32           C  
ATOM   2403  CE1 PHE A 296      19.891  61.633   0.403  1.00 80.32           C  
ATOM   2404  CE2 PHE A 296      21.793  60.549   1.329  1.00 80.32           C  
ATOM   2405  CZ  PHE A 296      20.629  61.260   1.500  1.00 80.32           C  
ATOM   2408  N   ILE A 297      24.959  60.373  -2.929  1.00 40.70           N  
ATOM   2409  CA  ILE A 297      26.287  60.256  -2.399  1.00 40.70           C  
ATOM   2414  C   ILE A 297      27.089  61.476  -2.742  1.00 40.70           C  
ATOM   2415  O   ILE A 297      27.747  62.054  -1.880  1.00 40.70           O  
ATOM   2410  CB  ILE A 297      27.033  59.079  -2.956  1.00 40.70           C  
ATOM   2411  CG1 ILE A 297      26.315  57.766  -2.607  1.00 40.70           C  
ATOM   2412  CG2 ILE A 297      28.479  59.145  -2.435  1.00 40.70           C  
ATOM   2413  CD1 ILE A 297      26.830  56.564  -3.398  1.00 40.70           C  
ATOM   2416  N   ASN A 298      27.036  61.932  -4.008  1.00101.16           N  
ATOM   2417  CA  ASN A 298      27.874  63.038  -4.377  1.00101.16           C  
ATOM   2422  C   ASN A 298      27.510  64.242  -3.577  1.00101.16           C  
ATOM   2423  O   ASN A 298      28.385  65.003  -3.165  1.00101.16           O  
ATOM   2418  CB  ASN A 298      27.863  63.376  -5.883  1.00101.16           C  
ATOM   2419  CG  ASN A 298      26.453  63.657  -6.372  1.00101.16           C  
ATOM   2421  ND2 ASN A 298      26.012  62.856  -7.376  1.00101.16           N  
ATOM   2420  OD1 ASN A 298      25.777  64.572  -5.906  1.00101.16           O  
ATOM   2424  N   GLN A 299      26.208  64.447  -3.324  1.00 97.88           N  
ATOM   2425  CA  GLN A 299      25.798  65.606  -2.592  1.00 97.88           C  
ATOM   2431  C   GLN A 299      26.300  65.540  -1.178  1.00 97.88           C  
ATOM   2432  O   GLN A 299      26.687  66.562  -0.613  1.00 97.88           O  
ATOM   2426  CB  GLN A 299      24.278  65.854  -2.649  1.00 97.88           C  
ATOM   2427  CG  GLN A 299      23.391  64.756  -2.066  1.00 97.88           C  
ATOM   2428  CD  GLN A 299      21.947  65.204  -2.272  1.00 97.88           C  
ATOM   2430  NE2 GLN A 299      21.522  66.262  -1.532  1.00 97.88           N  
ATOM   2429  OE1 GLN A 299      21.219  64.635  -3.082  1.00 97.88           O  
ATOM   2433  N   LEU A 300      26.317  64.342  -0.563  1.00 43.79           N  
ATOM   2434  CA  LEU A 300      26.802  64.233   0.785  1.00 43.79           C  
ATOM   2439  C   LEU A 300      28.246  64.624   0.793  1.00 43.79           C  
ATOM   2440  O   LEU A 300      28.694  65.361   1.670  1.00 43.79           O  
ATOM   2435  CB  LEU A 300      26.725  62.801   1.343  1.00 43.79           C  
ATOM   2436  CG  LEU A 300      25.295  62.286   1.580  1.00 43.79           C  
ATOM   2437  CD1 LEU A 300      25.306  60.855   2.137  1.00 43.79           C  
ATOM   2438  CD2 LEU A 300      24.493  63.257   2.461  1.00 43.79           C  
ATOM   2441  N   VAL A 301      29.005  64.135  -0.207  1.00 34.76           N  
ATOM   2442  CA  VAL A 301      30.413  64.397  -0.304  1.00 34.76           C  
ATOM   2446  C   VAL A 301      30.628  65.862  -0.520  1.00 34.76           C  
ATOM   2447  O   VAL A 301      31.558  66.453   0.026  1.00 34.76           O  
ATOM   2443  CB  VAL A 301      31.066  63.671  -1.445  1.00 34.76           C  
ATOM   2444  CG1 VAL A 301      32.541  64.104  -1.516  1.00 34.76           C  
ATOM   2445  CG2 VAL A 301      30.876  62.157  -1.243  1.00 34.76           C  
ATOM   2448  N   ASN A 302      29.750  66.495  -1.317  1.00 41.61           N  
ATOM   2449  CA  ASN A 302      29.893  67.882  -1.655  1.00 41.61           C  
ATOM   2454  C   ASN A 302      29.815  68.703  -0.412  1.00 41.61           C  
ATOM   2455  O   ASN A 302      30.437  69.760  -0.324  1.00 41.61           O  
ATOM   2450  CB  ASN A 302      28.822  68.380  -2.643  1.00 41.61           C  
ATOM   2451  CG  ASN A 302      29.139  67.792  -4.013  1.00 41.61           C  
ATOM   2453  ND2 ASN A 302      28.103  67.686  -4.887  1.00 41.61           N  
ATOM   2452  OD1 ASN A 302      30.285  67.445  -4.304  1.00 41.61           O  
ATOM   2456  N   MET A 303      29.047  68.245   0.591  1.00 91.68           N  
ATOM   2457  CA  MET A 303      28.926  69.033   1.778  1.00 91.68           C  
ATOM   2462  C   MET A 303      30.278  69.199   2.399  1.00 91.68           C  
ATOM   2463  O   MET A 303      30.575  70.248   2.962  1.00 91.68           O  
ATOM   2458  CB  MET A 303      27.977  68.429   2.821  1.00 91.68           C  
ATOM   2459  CG  MET A 303      26.515  68.488   2.381  1.00 91.68           C  
ATOM   2460  SD  MET A 303      25.325  67.933   3.635  1.00 91.68           S  
ATOM   2461  CE  MET A 303      25.699  66.173   3.410  1.00 91.68           C  
ATOM   2464  N   ILE A 304      31.115  68.147   2.395  1.00 63.28           N  
ATOM   2465  CA  ILE A 304      32.444  68.279   2.928  1.00 63.28           C  
ATOM   2470  C   ILE A 304      33.337  69.072   2.011  1.00 63.28           C  
ATOM   2471  O   ILE A 304      34.053  69.975   2.443  1.00 63.28           O  
ATOM   2466  CB  ILE A 304      33.110  66.956   3.153  1.00 63.28           C  
ATOM   2467  CG1 ILE A 304      32.323  66.140   4.188  1.00 63.28           C  
ATOM   2468  CG2 ILE A 304      34.572  67.222   3.554  1.00 63.28           C  
ATOM   2469  CD1 ILE A 304      32.781  64.682   4.284  1.00 63.28           C  
ATOM   2472  N   LYS A 305      33.307  68.758   0.700  1.00108.72           N  
ATOM   2473  CA  LYS A 305      34.222  69.366  -0.224  1.00108.72           C  
ATOM   2479  C   LYS A 305      33.998  70.841  -0.298  1.00108.72           C  
ATOM   2480  O   LYS A 305      34.949  71.593  -0.510  1.00108.72           O  
ATOM   2474  CB  LYS A 305      34.193  68.746  -1.633  1.00108.72           C  
ATOM   2475  CG  LYS A 305      34.807  67.341  -1.652  1.00108.72           C  
ATOM   2476  CD  LYS A 305      34.626  66.589  -2.971  1.00108.72           C  
ATOM   2477  CE  LYS A 305      35.059  65.123  -2.899  1.00108.72           C  
ATOM   2478  NZ  LYS A 305      36.466  65.027  -2.455  1.00108.72           N1+
ATOM   2481  N   ASN A 306      32.742  71.302  -0.157  1.00112.11           N  
ATOM   2482  CA  ASN A 306      32.529  72.718  -0.211  1.00112.11           C  
ATOM   2487  C   ASN A 306      32.284  73.202   1.184  1.00112.11           C  
ATOM   2488  O   ASN A 306      31.328  73.937   1.434  1.00112.11           O  
ATOM   2483  CB  ASN A 306      31.286  73.082  -1.037  1.00112.11           C  
ATOM   2484  CG  ASN A 306      31.510  72.565  -2.450  1.00112.11           C  
ATOM   2486  ND2 ASN A 306      30.411  72.119  -3.116  1.00112.11           N  
ATOM   2485  OD1 ASN A 306      32.636  72.548  -2.947  1.00112.11           O  
ATOM   2489  N   ASP A 307      33.166  72.838   2.134  1.00 75.41           N  
ATOM   2490  CA  ASP A 307      32.959  73.276   3.485  1.00 75.41           C  
ATOM   2495  C   ASP A 307      33.951  74.367   3.741  1.00 75.41           C  
ATOM   2496  O   ASP A 307      34.969  74.151   4.399  1.00 75.41           O  
ATOM   2491  CB  ASP A 307      33.213  72.162   4.518  1.00 75.41           C  
ATOM   2492  CG  ASP A 307      32.692  72.607   5.882  1.00 75.41           C  
ATOM   2493  OD1 ASP A 307      31.699  73.381   5.916  1.00 75.41           O  
ATOM   2494  OD2 ASP A 307      33.292  72.186   6.908  1.00 75.41           O1-
ATOM   2497  N   ASN A 308      33.683  75.566   3.180  1.00 97.29           N  
ATOM   2498  CA  ASN A 308      34.523  76.721   3.342  1.00 97.29           C  
ATOM   2503  C   ASN A 308      34.399  77.280   4.731  1.00 97.29           C  
ATOM   2504  O   ASN A 308      35.384  77.733   5.312  1.00 97.29           O  
ATOM   2499  CB  ASN A 308      34.234  77.835   2.314  1.00 97.29           C  
ATOM   2500  CG  ASN A 308      32.790  78.306   2.435  1.00 97.29           C  
ATOM   2502  ND2 ASN A 308      32.602  79.611   2.774  1.00 97.29           N  
ATOM   2501  OD1 ASN A 308      31.850  77.540   2.227  1.00 97.29           O  
ATOM   2505  N   GLU A 309      33.177  77.250   5.298  1.00 66.06           N  
ATOM   2506  CA  GLU A 309      32.882  77.761   6.609  1.00 66.06           C  
ATOM   2512  C   GLU A 309      33.641  76.940   7.601  1.00 66.06           C  
ATOM   2513  O   GLU A 309      33.909  77.385   8.715  1.00 66.06           O  
ATOM   2507  CB  GLU A 309      31.395  77.661   6.987  1.00 66.06           C  
ATOM   2508  CG  GLU A 309      30.487  78.600   6.192  1.00 66.06           C  
ATOM   2509  CD  GLU A 309      29.118  78.570   6.859  1.00 66.06           C  
ATOM   2510  OE1 GLU A 309      29.046  78.911   8.070  1.00 66.06           O  
ATOM   2511  OE2 GLU A 309      28.130  78.203   6.170  1.00 66.06           O1-
ATOM   2514  N   ASN A 310      33.988  75.700   7.219  1.00 63.42           N  
ATOM   2515  CA  ASN A 310      34.688  74.808   8.096  1.00 63.42           C  
ATOM   2520  C   ASN A 310      33.774  74.431   9.205  1.00 63.42           C  
ATOM   2521  O   ASN A 310      34.223  74.187  10.324  1.00 63.42           O  
ATOM   2516  CB  ASN A 310      35.948  75.422   8.739  1.00 63.42           C  
ATOM   2517  CG  ASN A 310      37.042  75.549   7.689  1.00 63.42           C  
ATOM   2519  ND2 ASN A 310      37.824  76.659   7.758  1.00 63.42           N  
ATOM   2518  OD1 ASN A 310      37.199  74.676   6.835  1.00 63.42           O  
ATOM   2522  N   LYS A 311      32.455  74.400   8.935  1.00140.17           N  
ATOM   2523  CA  LYS A 311      31.598  73.970   9.992  1.00140.17           C  
ATOM   2529  C   LYS A 311      31.867  72.518  10.254  1.00140.17           C  
ATOM   2530  O   LYS A 311      32.072  72.112  11.393  1.00140.17           O  
ATOM   2524  CB  LYS A 311      30.094  74.138   9.701  1.00140.17           C  
ATOM   2525  CG  LYS A 311      29.546  73.215   8.614  1.00140.17           C  
ATOM   2526  CD  LYS A 311      28.020  73.114   8.630  1.00140.17           C  
ATOM   2527  CE  LYS A 311      27.316  74.339   8.037  1.00140.17           C  
ATOM   2528  NZ  LYS A 311      27.608  75.543   8.848  1.00140.17           N1+
ATOM   2531  N   TYR A 312      31.847  71.681   9.198  1.00 83.10           N  
ATOM   2532  CA  TYR A 312      32.116  70.277   9.370  1.00 83.10           C  
ATOM   2541  C   TYR A 312      33.568  70.042   9.630  1.00 83.10           C  
ATOM   2542  O   TYR A 312      33.957  69.430  10.625  1.00 83.10           O  
ATOM   2533  CB  TYR A 312      31.829  69.448   8.099  1.00 83.10           C  
ATOM   2534  CG  TYR A 312      30.375  69.403   7.768  1.00 83.10           C  
ATOM   2535  CD1 TYR A 312      29.794  70.366   6.975  1.00 83.10           C  
ATOM   2536  CD2 TYR A 312      29.593  68.374   8.241  1.00 83.10           C  
ATOM   2537  CE1 TYR A 312      28.453  70.305   6.671  1.00 83.10           C  
ATOM   2538  CE2 TYR A 312      28.254  68.309   7.941  1.00 83.10           C  
ATOM   2539  CZ  TYR A 312      27.678  69.278   7.157  1.00 83.10           C  
ATOM   2540  OH  TYR A 312      26.303  69.214   6.847  1.00 83.10           O  
ATOM   2543  N   LEU A 313      34.415  70.581   8.733  1.00109.29           N  
ATOM   2544  CA  LEU A 313      35.824  70.295   8.769  1.00109.29           C  
ATOM   2549  C   LEU A 313      36.453  71.099   9.851  1.00109.29           C  
ATOM   2550  O   LEU A 313      35.923  72.128  10.263  1.00109.29           O  
ATOM   2545  CB  LEU A 313      36.533  70.629   7.449  1.00109.29           C  
ATOM   2546  CG  LEU A 313      36.064  69.738   6.286  1.00109.29           C  
ATOM   2547  CD1 LEU A 313      34.568  69.931   5.981  1.00109.29           C  
ATOM   2548  CD2 LEU A 313      36.941  69.940   5.044  1.00109.29           C  
ATOM   2551  N   PRO A 314      37.526  70.610  10.411  1.00122.20           N  
ATOM   2552  CA  PRO A 314      38.259  71.374  11.375  1.00122.20           C  
ATOM   2556  C   PRO A 314      38.871  72.588  10.756  1.00122.20           C  
ATOM   2557  O   PRO A 314      38.543  73.706  11.152  1.00122.20           O  
ATOM   2554  CB  PRO A 314      39.255  70.407  12.015  1.00122.20           C  
ATOM   2555  CG  PRO A 314      39.279  69.193  11.067  1.00122.20           C  
ATOM   2553  CD  PRO A 314      37.881  69.201  10.425  1.00122.20           C  
ATOM   2558  N   ASP A 315      39.729  72.422   9.741  1.00176.91           N  
ATOM   2559  CA  ASP A 315      40.286  73.642   9.258  1.00176.91           C  
ATOM   2564  C   ASP A 315      40.701  73.505   7.834  1.00176.91           C  
ATOM   2565  O   ASP A 315      41.773  72.979   7.549  1.00176.91           O  
ATOM   2560  CB  ASP A 315      41.532  74.102  10.017  1.00176.91           C  
ATOM   2561  CG  ASP A 315      41.145  74.529  11.426  1.00176.91           C  
ATOM   2562  OD1 ASP A 315      40.965  73.631  12.292  1.00176.91           O  
ATOM   2563  OD2 ASP A 315      41.031  75.763  11.654  1.00176.91           O1-
ATOM   2566  N   LEU A 316      39.855  73.967   6.897  1.00253.41           N  
ATOM   2567  CA  LEU A 316      40.337  74.062   5.557  1.00253.41           C  
ATOM   2572  C   LEU A 316      40.651  75.517   5.490  1.00253.41           C  
ATOM   2573  O   LEU A 316      39.752  76.356   5.510  1.00253.41           O  
ATOM   2568  CB  LEU A 316      39.282  73.693   4.486  1.00253.41           C  
ATOM   2569  CG  LEU A 316      39.804  73.645   3.032  1.00253.41           C  
ATOM   2570  CD1 LEU A 316      38.680  73.267   2.053  1.00253.41           C  
ATOM   2571  CD2 LEU A 316      40.505  74.950   2.612  1.00253.41           C  
ATOM   2574  N   ALA A 317      41.950  75.857   5.428  1.00247.01           N  
ATOM   2575  CA  ALA A 317      42.299  77.240   5.529  1.00247.01           C  
ATOM   2577  C   ALA A 317      42.757  77.740   4.208  1.00247.01           C  
ATOM   2578  O   ALA A 317      43.345  77.014   3.409  1.00247.01           O  
ATOM   2576  CB  ALA A 317      43.427  77.514   6.540  1.00247.01           C  
ATOM   2579  N   SER A 318      42.462  79.025   3.947  1.00209.88           N  
ATOM   2580  CA  SER A 318      42.867  79.650   2.728  1.00209.88           C  
ATOM   2583  C   SER A 318      43.537  80.923   3.113  1.00209.88           C  
ATOM   2584  O   SER A 318      43.300  81.452   4.197  1.00209.88           O  
ATOM   2581  CB  SER A 318      41.693  80.004   1.799  1.00209.88           C  
ATOM   2582  OG  SER A 318      42.176  80.622   0.614  1.00209.88           O  
ATOM   2585  N   HIS A 319      44.417  81.440   2.234  1.00205.95           N  
ATOM   2586  CA  HIS A 319      45.075  82.668   2.554  1.00205.95           C  
ATOM   2593  C   HIS A 319      44.476  83.696   1.658  1.00205.95           C  
ATOM   2594  O   HIS A 319      44.274  83.458   0.468  1.00205.95           O  
ATOM   2589  CB  HIS A 319      46.592  82.642   2.291  1.00205.95           C  
ATOM   2588  CG  HIS A 319      47.341  83.722   3.014  1.00205.95           C  
ATOM   2591  CD2 HIS A 319      48.123  83.639   4.126  1.00205.95           C  
ATOM   2587  ND1 HIS A 319      47.353  85.049   2.647  1.00205.95           N  
ATOM   2592  CE1 HIS A 319      48.134  85.697   3.548  1.00205.95           C  
ATOM   2590  NE2 HIS A 319      48.624  84.882   4.466  1.00205.95           N  
ATOM   2595  N   SER A 320      44.149  84.871   2.219  1.00141.42           N  
ATOM   2596  CA  SER A 320      43.521  85.875   1.421  1.00141.42           C  
ATOM   2599  C   SER A 320      44.558  86.600   0.631  1.00141.42           C  
ATOM   2600  O   SER A 320      45.746  86.577   0.950  1.00141.42           O  
ATOM   2597  CB  SER A 320      42.755  86.919   2.245  1.00141.42           C  
ATOM   2598  OG  SER A 320      43.661  87.649   3.057  1.00141.42           O  
ATOM   2601  N   ASP A 321      44.098  87.246  -0.457  1.00224.24           N  
ATOM   2602  CA  ASP A 321      44.892  88.074  -1.315  1.00224.24           C  
ATOM   2607  C   ASP A 321      46.008  87.283  -1.911  1.00224.24           C  
ATOM   2608  O   ASP A 321      46.993  87.861  -2.368  1.00224.24           O  
ATOM   2603  CB  ASP A 321      45.522  89.278  -0.589  1.00224.24           C  
ATOM   2604  CG  ASP A 321      44.414  90.237  -0.173  1.00224.24           C  
ATOM   2605  OD1 ASP A 321      43.221  89.833  -0.232  1.00224.24           O  
ATOM   2606  OD2 ASP A 321      44.748  91.392   0.203  1.00224.24           O1-
ATOM   2609  N   THR A 322      45.902  85.942  -1.949  1.00321.05           N  
ATOM   2610  CA  THR A 322      47.000  85.254  -2.559  1.00321.05           C  
ATOM   2614  C   THR A 322      46.556  83.898  -2.993  1.00321.05           C  
ATOM   2615  O   THR A 322      45.594  83.342  -2.461  1.00321.05           O  
ATOM   2611  CB  THR A 322      48.160  85.058  -1.627  1.00321.05           C  
ATOM   2613  CG2 THR A 322      47.752  84.033  -0.553  1.00321.05           C  
ATOM   2612  OG1 THR A 322      49.298  84.592  -2.338  1.00321.05           O  
ATOM   2616  N   ALA A 323      47.250  83.337  -4.001  1.00244.27           N  
ATOM   2617  CA  ALA A 323      46.982  81.983  -4.375  1.00244.27           C  
ATOM   2619  C   ALA A 323      47.587  81.176  -3.271  1.00244.27           C  
ATOM   2620  O   ALA A 323      48.564  81.601  -2.659  1.00244.27           O  
ATOM   2618  CB  ALA A 323      47.656  81.563  -5.694  1.00244.27           C  
ATOM   2621  N   THR A 324      47.025  79.996  -2.956  1.00280.84           N  
ATOM   2622  CA  THR A 324      47.604  79.294  -1.849  1.00280.84           C  
ATOM   2626  C   THR A 324      47.759  77.857  -2.216  1.00280.84           C  
ATOM   2627  O   THR A 324      47.424  77.443  -3.324  1.00280.84           O  
ATOM   2623  CB  THR A 324      46.777  79.364  -0.597  1.00280.84           C  
ATOM   2625  CG2 THR A 324      46.581  80.844  -0.217  1.00280.84           C  
ATOM   2624  OG1 THR A 324      45.517  78.748  -0.809  1.00280.84           O  
ATOM   2628  N   ASN A 325      48.306  77.063  -1.276  1.00176.95           N  
ATOM   2629  CA  ASN A 325      48.538  75.671  -1.524  1.00176.95           C  
ATOM   2634  C   ASN A 325      47.379  74.911  -0.972  1.00176.95           C  
ATOM   2635  O   ASN A 325      47.239  74.793   0.245  1.00176.95           O  
ATOM   2630  CB  ASN A 325      49.772  75.133  -0.779  1.00176.95           C  
ATOM   2631  CG  ASN A 325      51.000  75.888  -1.269  1.00176.95           C  
ATOM   2633  ND2 ASN A 325      52.107  75.836  -0.479  1.00176.95           N  
ATOM   2632  OD1 ASN A 325      50.978  76.502  -2.332  1.00176.95           O  
ATOM   2636  N   LEU A 326      46.516  74.363  -1.852  1.00215.79           N  
ATOM   2637  CA  LEU A 326      45.415  73.614  -1.329  1.00215.79           C  
ATOM   2642  C   LEU A 326      45.493  72.194  -1.776  1.00215.79           C  
ATOM   2643  O   LEU A 326      45.487  71.881  -2.965  1.00215.79           O  
ATOM   2638  CB  LEU A 326      44.012  74.132  -1.713  1.00215.79           C  
ATOM   2639  CG  LEU A 326      43.612  75.447  -1.014  1.00215.79           C  
ATOM   2640  CD1 LEU A 326      42.136  75.803  -1.279  1.00215.79           C  
ATOM   2641  CD2 LEU A 326      43.947  75.402   0.487  1.00215.79           C  
ATOM   2644  N   HIS A 327      45.571  71.300  -0.773  1.00258.29           N  
ATOM   2645  CA  HIS A 327      45.534  69.876  -0.923  1.00258.29           C  
ATOM   2652  C   HIS A 327      44.697  69.362   0.205  1.00258.29           C  
ATOM   2653  O   HIS A 327      44.551  70.040   1.223  1.00258.29           O  
ATOM   2648  CB  HIS A 327      46.906  69.184  -0.852  1.00258.29           C  
ATOM   2647  CG  HIS A 327      47.530  68.935  -2.195  1.00258.29           C  
ATOM   2650  CD2 HIS A 327      47.855  67.749  -2.782  1.00258.29           C  
ATOM   2646  ND1 HIS A 327      47.884  69.911  -3.097  1.00258.29           N  
ATOM   2651  CE1 HIS A 327      48.401  69.274  -4.179  1.00258.29           C  
ATOM   2649  NE2 HIS A 327      48.404  67.961  -4.033  1.00258.29           N  
ATOM   2654  N   ASP A 328      44.094  68.166   0.043  1.00130.38           N  
ATOM   2655  CA  ASP A 328      43.256  67.615   1.064  1.00130.38           C  
ATOM   2660  C   ASP A 328      43.639  66.192   1.298  1.00130.38           C  
ATOM   2661  O   ASP A 328      43.573  65.381   0.374  1.00130.38           O  
ATOM   2656  CB  ASP A 328      41.782  67.484   0.630  1.00130.38           C  
ATOM   2657  CG  ASP A 328      41.163  68.851   0.425  1.00130.38           C  
ATOM   2658  OD1 ASP A 328      41.780  69.863   0.854  1.00130.38           O  
ATOM   2659  OD2 ASP A 328      40.047  68.890  -0.158  1.00130.38           O1-
ATOM   2662  N   GLU A 329      44.059  65.848   2.525  1.00144.24           N  
ATOM   2663  CA  GLU A 329      44.148  64.458   2.835  1.00144.24           C  
ATOM   2669  C   GLU A 329      42.715  64.030   2.879  1.00144.24           C  
ATOM   2670  O   GLU A 329      42.383  62.874   2.635  1.00144.24           O  
ATOM   2664  CB  GLU A 329      44.768  64.118   4.206  1.00144.24           C  
ATOM   2665  CG  GLU A 329      46.299  64.035   4.280  1.00144.24           C  
ATOM   2666  CD  GLU A 329      46.749  62.624   3.914  1.00144.24           C  
ATOM   2667  OE1 GLU A 329      46.820  61.753   4.821  1.00144.24           O  
ATOM   2668  OE2 GLU A 329      47.037  62.403   2.709  1.00144.24           O1-
ATOM   2671  N   LEU A 330      41.832  65.017   3.142  1.00131.69           N  
ATOM   2672  CA  LEU A 330      40.411  64.872   3.310  1.00131.69           C  
ATOM   2677  C   LEU A 330      39.855  64.172   2.104  1.00131.69           C  
ATOM   2678  O   LEU A 330      39.186  63.150   2.222  1.00131.69           O  
ATOM   2673  CB  LEU A 330      39.732  66.267   3.381  1.00131.69           C  
ATOM   2674  CG  LEU A 330      38.244  66.349   3.765  1.00131.69           C  
ATOM   2675  CD1 LEU A 330      37.352  65.549   2.810  1.00131.69           C  
ATOM   2676  CD2 LEU A 330      38.023  66.072   5.257  1.00131.69           C  
ATOM   2679  N   LEU A 331      40.155  64.705   0.906  1.00144.07           N  
ATOM   2680  CA  LEU A 331      39.661  64.130  -0.305  1.00144.07           C  
ATOM   2685  C   LEU A 331      40.214  62.766  -0.522  1.00144.07           C  
ATOM   2686  O   LEU A 331      39.501  61.877  -0.989  1.00144.07           O  
ATOM   2681  CB  LEU A 331      39.829  65.054  -1.523  1.00144.07           C  
ATOM   2682  CG  LEU A 331      40.237  64.349  -2.807  1.00144.07           C  
ATOM   2683  CD1 LEU A 331      39.938  65.210  -4.036  1.00144.07           C  
ATOM   2684  CD2 LEU A 331      41.727  63.983  -2.729  1.00144.07           C  
ATOM   2687  N   TYR A 332      41.478  62.540  -0.163  1.00102.75           N  
ATOM   2688  CA  TYR A 332      42.113  61.261  -0.301  1.00102.75           C  
ATOM   2697  C   TYR A 332      41.303  60.265   0.491  1.00102.75           C  
ATOM   2698  O   TYR A 332      41.038  59.154   0.026  1.00102.75           O  
ATOM   2689  CB  TYR A 332      43.539  61.412   0.262  1.00102.75           C  
ATOM   2690  CG  TYR A 332      44.132  60.174   0.852  1.00102.75           C  
ATOM   2691  CD1 TYR A 332      44.829  59.236   0.120  1.00102.75           C  
ATOM   2692  CD2 TYR A 332      43.990  59.995   2.210  1.00102.75           C  
ATOM   2693  CE1 TYR A 332      45.366  58.136   0.749  1.00102.75           C  
ATOM   2694  CE2 TYR A 332      44.525  58.897   2.835  1.00102.75           C  
ATOM   2695  CZ  TYR A 332      45.210  57.964   2.099  1.00102.75           C  
ATOM   2696  OH  TYR A 332      45.760  56.837   2.739  1.00102.75           O  
ATOM   2699  N   ILE A 333      40.894  60.662   1.706  1.00116.24           N  
ATOM   2700  CA  ILE A 333      40.153  59.857   2.634  1.00116.24           C  
ATOM   2705  C   ILE A 333      38.796  59.551   2.049  1.00116.24           C  
ATOM   2706  O   ILE A 333      38.317  58.421   2.099  1.00116.24           O  
ATOM   2701  CB  ILE A 333      39.937  60.613   3.919  1.00116.24           C  
ATOM   2702  CG1 ILE A 333      41.290  61.014   4.540  1.00116.24           C  
ATOM   2703  CG2 ILE A 333      39.072  59.759   4.875  1.00116.24           C  
ATOM   2704  CD1 ILE A 333      42.138  59.807   4.912  1.00116.24           C  
ATOM   2707  N   ILE A 334      38.137  60.565   1.454  1.00141.37           N  
ATOM   2708  CA  ILE A 334      36.791  60.379   0.988  1.00141.37           C  
ATOM   2713  C   ILE A 334      36.775  59.352  -0.124  1.00141.37           C  
ATOM   2714  O   ILE A 334      35.904  58.484  -0.147  1.00141.37           O  
ATOM   2709  CB  ILE A 334      36.155  61.670   0.501  1.00141.37           C  
ATOM   2710  CG1 ILE A 334      34.651  61.657   0.807  1.00141.37           C  
ATOM   2711  CG2 ILE A 334      36.471  61.909  -0.990  1.00141.37           C  
ATOM   2712  CD1 ILE A 334      34.400  62.018   2.271  1.00141.37           C  
ATOM   2715  N   ASP A 335      37.739  59.407  -1.070  1.00 60.42           N  
ATOM   2716  CA  ASP A 335      37.749  58.503  -2.191  1.00 60.42           C  
ATOM   2721  C   ASP A 335      38.016  57.095  -1.724  1.00 60.42           C  
ATOM   2722  O   ASP A 335      37.492  56.134  -2.283  1.00 60.42           O  
ATOM   2717  CB  ASP A 335      38.773  58.871  -3.290  1.00 60.42           C  
ATOM   2718  CG  ASP A 335      38.225  60.077  -4.056  1.00 60.42           C  
ATOM   2719  OD1 ASP A 335      36.989  60.315  -3.974  1.00 60.42           O  
ATOM   2720  OD2 ASP A 335      39.031  60.766  -4.741  1.00 60.42           O1-
ATOM   2723  N   HIS A 336      38.881  56.941  -0.709  1.00158.81           N  
ATOM   2724  CA  HIS A 336      39.288  55.694  -0.111  1.00158.81           C  
ATOM   2731  C   HIS A 336      38.279  55.125   0.834  1.00158.81           C  
ATOM   2732  O   HIS A 336      38.488  54.036   1.367  1.00158.81           O  
ATOM   2727  CB  HIS A 336      40.616  55.766   0.655  1.00158.81           C  
ATOM   2726  CG  HIS A 336      41.748  55.971  -0.299  1.00158.81           C  
ATOM   2729  CD2 HIS A 336      42.109  55.235  -1.385  1.00158.81           C  
ATOM   2725  ND1 HIS A 336      42.618  57.035  -0.260  1.00158.81           N  
ATOM   2730  CE1 HIS A 336      43.453  56.894  -1.322  1.00158.81           C  
ATOM   2728  NE2 HIS A 336      43.180  55.817  -2.033  1.00158.81           N  
ATOM   2733  N   LEU A 337      37.175  55.839   1.086  1.00 88.23           N  
ATOM   2734  CA  LEU A 337      36.259  55.521   2.146  1.00 88.23           C  
ATOM   2739  C   LEU A 337      35.850  54.072   2.106  1.00 88.23           C  
ATOM   2740  O   LEU A 337      35.644  53.463   3.154  1.00 88.23           O  
ATOM   2735  CB  LEU A 337      34.991  56.389   2.033  1.00 88.23           C  
ATOM   2736  CG  LEU A 337      33.921  56.178   3.114  1.00 88.23           C  
ATOM   2737  CD1 LEU A 337      34.436  56.586   4.498  1.00 88.23           C  
ATOM   2738  CD2 LEU A 337      32.639  56.940   2.755  1.00 88.23           C  
ATOM   2741  N   SER A 338      35.728  53.468   0.912  1.00 49.88           N  
ATOM   2742  CA  SER A 338      35.281  52.103   0.813  1.00 49.88           C  
ATOM   2745  C   SER A 338      36.253  51.171   1.486  1.00 49.88           C  
ATOM   2746  O   SER A 338      35.873  50.094   1.945  1.00 49.88           O  
ATOM   2743  CB  SER A 338      35.126  51.627  -0.646  1.00 49.88           C  
ATOM   2744  OG  SER A 338      34.084  52.346  -1.289  1.00 49.88           O  
ATOM   2747  N   GLU A 339      37.533  51.581   1.552  1.00173.67           N  
ATOM   2748  CA  GLU A 339      38.653  50.836   2.067  1.00173.67           C  
ATOM   2754  C   GLU A 339      38.559  50.627   3.552  1.00173.67           C  
ATOM   2755  O   GLU A 339      39.128  49.670   4.080  1.00173.67           O  
ATOM   2749  CB  GLU A 339      39.986  51.566   1.851  1.00173.67           C  
ATOM   2750  CG  GLU A 339      40.295  51.840   0.383  1.00173.67           C  
ATOM   2751  CD  GLU A 339      40.296  50.504  -0.331  1.00173.67           C  
ATOM   2752  OE1 GLU A 339      39.187  50.001  -0.651  1.00173.67           O  
ATOM   2753  OE2 GLU A 339      41.411  49.962  -0.556  1.00173.67           O1-
ATOM   2756  N   LEU A 340      37.915  51.561   4.273  1.00 43.71           N  
ATOM   2757  CA  LEU A 340      37.819  51.485   5.702  1.00 43.71           C  
ATOM   2762  C   LEU A 340      37.368  50.098   6.137  1.00 43.71           C  
ATOM   2763  O   LEU A 340      38.015  49.548   7.069  1.00 43.71           O  
ATOM   2758  CB  LEU A 340      36.801  52.481   6.289  1.00 43.71           C  
ATOM   2759  CG  LEU A 340      37.187  53.953   6.086  1.00 43.71           C  
ATOM   2760  CD1 LEU A 340      36.137  54.885   6.713  1.00 43.71           C  
ATOM   2761  CD2 LEU A 340      38.616  54.220   6.582  1.00 43.71           C  
ATOM   2764  OXT LEU A 340      36.368  49.584   5.568  1.00 43.71           O1-
TER   
HEADER    2dh4_chain_B
ATOM      1  N   MET B   1      27.037  62.140  -2.195  1.00 77.02           N  
ATOM      2  CA  MET B   1      26.378  63.379  -2.664  1.00 77.02           C  
ATOM      7  C   MET B   1      27.365  64.490  -2.760  1.00 77.02           C  
ATOM      8  O   MET B   1      28.547  64.266  -3.015  1.00 77.02           O  
ATOM      3  CB  MET B   1      25.267  63.800  -1.688  1.00 77.02           C  
ATOM      4  CG  MET B   1      24.075  62.841  -1.658  1.00 77.02           C  
ATOM      5  SD  MET B   1      23.119  62.792  -3.203  1.00 77.02           S  
ATOM      6  CE  MET B   1      22.540  64.509  -3.076  1.00 77.02           C  
ATOM      9  N   THR B   2      26.891  65.734  -2.564  1.00 31.08           N  
ATOM     10  CA  THR B   2      27.781  66.849  -2.642  1.00 31.08           C  
ATOM     14  C   THR B   2      28.593  66.845  -1.393  1.00 31.08           C  
ATOM     15  O   THR B   2      28.157  66.346  -0.357  1.00 31.08           O  
ATOM     11  CB  THR B   2      27.084  68.175  -2.734  1.00 31.08           C  
ATOM     13  CG2 THR B   2      26.177  68.167  -3.976  1.00 31.08           C  
ATOM     12  OG1 THR B   2      26.311  68.406  -1.565  1.00 31.08           O  
ATOM     16  N   LYS B   3      29.822  67.383  -1.476  1.00 66.26           N  
ATOM     17  CA  LYS B   3      30.687  67.418  -0.339  1.00 66.26           C  
ATOM     23  C   LYS B   3      30.079  68.298   0.703  1.00 66.26           C  
ATOM     24  O   LYS B   3      30.119  67.979   1.890  1.00 66.26           O  
ATOM     18  CB  LYS B   3      32.088  67.958  -0.671  1.00 66.26           C  
ATOM     19  CG  LYS B   3      32.950  66.945  -1.427  1.00 66.26           C  
ATOM     20  CD  LYS B   3      32.401  66.573  -2.805  1.00 66.26           C  
ATOM     21  CE  LYS B   3      33.211  65.486  -3.514  1.00 66.26           C  
ATOM     22  NZ  LYS B   3      32.585  65.152  -4.812  1.00 66.26           N1+
ATOM     25  N   ASN B   4      29.494  69.434   0.284  1.00 27.02           N  
ATOM     26  CA  ASN B   4      28.943  70.352   1.238  1.00 27.02           C  
ATOM     31  C   ASN B   4      27.809  69.704   1.967  1.00 27.02           C  
ATOM     32  O   ASN B   4      27.753  69.740   3.196  1.00 27.02           O  
ATOM     27  CB  ASN B   4      28.401  71.631   0.579  1.00 27.02           C  
ATOM     28  CG  ASN B   4      29.585  72.403   0.011  1.00 27.02           C  
ATOM     30  ND2 ASN B   4      29.295  73.405  -0.859  1.00 27.02           N  
ATOM     29  OD1 ASN B   4      30.738  72.127   0.339  1.00 27.02           O  
ATOM     33  N   LYS B   5      26.877  69.074   1.227  1.00101.57           N  
ATOM     34  CA  LYS B   5      25.736  68.474   1.859  1.00101.57           C  
ATOM     40  C   LYS B   5      26.157  67.323   2.706  1.00101.57           C  
ATOM     41  O   LYS B   5      25.608  67.107   3.785  1.00101.57           O  
ATOM     35  CB  LYS B   5      24.669  67.948   0.889  1.00101.57           C  
ATOM     36  CG  LYS B   5      23.504  67.313   1.653  1.00101.57           C  
ATOM     37  CD  LYS B   5      22.773  68.303   2.562  1.00101.57           C  
ATOM     38  CE  LYS B   5      21.859  67.636   3.590  1.00101.57           C  
ATOM     39  NZ  LYS B   5      20.728  66.971   2.908  1.00101.57           N1+
ATOM     42  N   MET B   6      27.157  66.556   2.243  1.00 51.43           N  
ATOM     43  CA  MET B   6      27.549  65.385   2.964  1.00 51.43           C  
ATOM     48  C   MET B   6      27.980  65.818   4.327  1.00 51.43           C  
ATOM     49  O   MET B   6      27.630  65.193   5.327  1.00 51.43           O  
ATOM     44  CB  MET B   6      28.724  64.649   2.291  1.00 51.43           C  
ATOM     45  CG  MET B   6      29.154  63.361   2.997  1.00 51.43           C  
ATOM     46  SD  MET B   6      30.096  63.601   4.533  1.00 51.43           S  
ATOM     47  CE  MET B   6      31.679  63.941   3.709  1.00 51.43           C  
ATOM     50  N   GLU B   7      28.729  66.931   4.397  1.00 30.19           N  
ATOM     51  CA  GLU B   7      29.232  67.420   5.645  1.00 30.19           C  
ATOM     57  C   GLU B   7      28.072  67.779   6.521  1.00 30.19           C  
ATOM     58  O   GLU B   7      28.074  67.488   7.716  1.00 30.19           O  
ATOM     52  CB  GLU B   7      30.082  68.690   5.464  1.00 30.19           C  
ATOM     53  CG  GLU B   7      31.356  68.464   4.644  1.00 30.19           C  
ATOM     54  CD  GLU B   7      31.987  69.819   4.353  1.00 30.19           C  
ATOM     55  OE1 GLU B   7      31.852  70.732   5.211  1.00 30.19           O  
ATOM     56  OE2 GLU B   7      32.608  69.960   3.266  1.00 30.19           O1-
ATOM     59  N   ALA B   8      27.038  68.415   5.940  1.00 25.43           N  
ATOM     60  CA  ALA B   8      25.918  68.863   6.716  1.00 25.43           C  
ATOM     62  C   ALA B   8      25.219  67.696   7.339  1.00 25.43           C  
ATOM     63  O   ALA B   8      24.882  67.729   8.521  1.00 25.43           O  
ATOM     61  CB  ALA B   8      24.878  69.621   5.875  1.00 25.43           C  
ATOM     64  N   LYS B   9      24.997  66.617   6.564  1.00 95.00           N  
ATOM     65  CA  LYS B   9      24.276  65.494   7.090  1.00 95.00           C  
ATOM     71  C   LYS B   9      25.072  64.885   8.198  1.00 95.00           C  
ATOM     72  O   LYS B   9      24.517  64.450   9.205  1.00 95.00           O  
ATOM     66  CB  LYS B   9      23.991  64.403   6.041  1.00 95.00           C  
ATOM     67  CG  LYS B   9      25.235  63.703   5.494  1.00 95.00           C  
ATOM     68  CD  LYS B   9      24.911  62.416   4.734  1.00 95.00           C  
ATOM     69  CE  LYS B   9      26.142  61.696   4.181  1.00 95.00           C  
ATOM     70  NZ  LYS B   9      26.793  60.909   5.253  1.00 95.00           N1+
ATOM     73  N   ILE B  10      26.405  64.839   8.034  1.00 86.67           N  
ATOM     74  CA  ILE B  10      27.262  64.250   9.019  1.00 86.67           C  
ATOM     79  C   ILE B  10      27.173  65.039  10.285  1.00 86.67           C  
ATOM     80  O   ILE B  10      27.126  64.464  11.370  1.00 86.67           O  
ATOM     75  CB  ILE B  10      28.700  64.213   8.593  1.00 86.67           C  
ATOM     76  CG1 ILE B  10      28.850  63.311   7.358  1.00 86.67           C  
ATOM     77  CG2 ILE B  10      29.544  63.750   9.791  1.00 86.67           C  
ATOM     78  CD1 ILE B  10      28.402  61.872   7.611  1.00 86.67           C  
ATOM     81  N   ASP B  11      27.140  66.382  10.188  1.00 75.45           N  
ATOM     82  CA  ASP B  11      27.114  67.179  11.379  1.00 75.45           C  
ATOM     87  C   ASP B  11      25.910  66.826  12.179  1.00 75.45           C  
ATOM     88  O   ASP B  11      25.996  66.649  13.392  1.00 75.45           O  
ATOM     83  CB  ASP B  11      26.991  68.688  11.123  1.00 75.45           C  
ATOM     84  CG  ASP B  11      28.351  69.234  10.752  1.00 75.45           C  
ATOM     85  OD1 ASP B  11      29.337  68.451  10.774  1.00 75.45           O  
ATOM     86  OD2 ASP B  11      28.421  70.453  10.445  1.00 75.45           O1-
ATOM     89  N   GLU B  12      24.747  66.699  11.521  1.00 71.20           N  
ATOM     90  CA  GLU B  12      23.558  66.435  12.274  1.00 71.20           C  
ATOM     96  C   GLU B  12      23.682  65.121  12.976  1.00 71.20           C  
ATOM     97  O   GLU B  12      23.351  65.006  14.155  1.00 71.20           O  
ATOM     91  CB  GLU B  12      22.287  66.317  11.416  1.00 71.20           C  
ATOM     92  CG  GLU B  12      21.796  67.639  10.834  1.00 71.20           C  
ATOM     93  CD  GLU B  12      20.543  67.339  10.024  1.00 71.20           C  
ATOM     94  OE1 GLU B  12      20.112  66.155  10.015  1.00 71.20           O  
ATOM     95  OE2 GLU B  12      19.998  68.291   9.403  1.00 71.20           O1-
ATOM     98  N   LEU B  13      24.182  64.093  12.269  1.00103.53           N  
ATOM     99  CA  LEU B  13      24.211  62.768  12.817  1.00103.53           C  
ATOM    104  C   LEU B  13      25.094  62.736  14.030  1.00103.53           C  
ATOM    105  O   LEU B  13      24.703  62.223  15.077  1.00103.53           O  
ATOM    100  CB  LEU B  13      24.737  61.752  11.776  1.00103.53           C  
ATOM    101  CG  LEU B  13      24.633  60.246  12.123  1.00103.53           C  
ATOM    102  CD1 LEU B  13      25.175  59.400  10.960  1.00103.53           C  
ATOM    103  CD2 LEU B  13      25.317  59.868  13.446  1.00103.53           C  
ATOM    106  N   ILE B  14      26.304  63.310  13.921  1.00 50.95           N  
ATOM    107  CA  ILE B  14      27.289  63.271  14.968  1.00 50.95           C  
ATOM    112  C   ILE B  14      26.834  64.034  16.172  1.00 50.95           C  
ATOM    113  O   ILE B  14      27.080  63.620  17.303  1.00 50.95           O  
ATOM    108  CB  ILE B  14      28.605  63.848  14.534  1.00 50.95           C  
ATOM    109  CG1 ILE B  14      28.459  65.336  14.181  1.00 50.95           C  
ATOM    110  CG2 ILE B  14      29.133  62.990  13.373  1.00 50.95           C  
ATOM    111  CD1 ILE B  14      29.796  66.060  14.028  1.00 50.95           C  
ATOM    114  N   ASN B  15      26.179  65.187  15.963  1.00 61.23           N  
ATOM    115  CA  ASN B  15      25.798  66.037  17.052  1.00 61.23           C  
ATOM    120  C   ASN B  15      24.828  65.340  17.955  1.00 61.23           C  
ATOM    121  O   ASN B  15      24.918  65.478  19.173  1.00 61.23           O  
ATOM    116  CB  ASN B  15      25.145  67.350  16.583  1.00 61.23           C  
ATOM    117  CG  ASN B  15      26.213  68.242  15.954  1.00 61.23           C  
ATOM    119  ND2 ASN B  15      27.332  67.637  15.473  1.00 61.23           N  
ATOM    118  OD1 ASN B  15      26.052  69.459  15.894  1.00 61.23           O  
ATOM    122  N   ASN B  16      23.877  64.569  17.394  1.00 52.41           N  
ATOM    123  CA  ASN B  16      22.862  63.961  18.208  1.00 52.41           C  
ATOM    128  C   ASN B  16      23.264  62.562  18.575  1.00 52.41           C  
ATOM    129  O   ASN B  16      24.165  61.975  17.979  1.00 52.41           O  
ATOM    124  CB  ASN B  16      21.505  63.853  17.490  1.00 52.41           C  
ATOM    125  CG  ASN B  16      20.996  65.260  17.205  1.00 52.41           C  
ATOM    127  ND2 ASN B  16      20.687  65.540  15.911  1.00 52.41           N  
ATOM    126  OD1 ASN B  16      20.885  66.089  18.107  1.00 52.41           O  
ATOM    130  N   ASP B  17      22.610  61.989  19.609  1.00 97.02           N  
ATOM    131  CA  ASP B  17      22.894  60.621  19.931  1.00 97.02           C  
ATOM    136  C   ASP B  17      22.183  59.843  18.875  1.00 97.02           C  
ATOM    137  O   ASP B  17      21.441  60.429  18.087  1.00 97.02           O  
ATOM    132  CB  ASP B  17      22.355  60.159  21.296  1.00 97.02           C  
ATOM    133  CG  ASP B  17      20.835  60.203  21.245  1.00 97.02           C  
ATOM    134  OD1 ASP B  17      20.289  61.168  20.648  1.00 97.02           O  
ATOM    135  OD2 ASP B  17      20.200  59.263  21.794  1.00 97.02           O1-
ATOM    138  N   PRO B  18      22.370  58.558  18.789  1.00147.85           N  
ATOM    139  CA  PRO B  18      21.673  57.868  17.748  1.00147.85           C  
ATOM    143  C   PRO B  18      20.215  57.909  18.046  1.00147.85           C  
ATOM    144  O   PRO B  18      19.847  57.868  19.218  1.00147.85           O  
ATOM    141  CB  PRO B  18      22.299  56.481  17.678  1.00147.85           C  
ATOM    142  CG  PRO B  18      23.751  56.734  18.129  1.00147.85           C  
ATOM    140  CD  PRO B  18      23.657  57.945  19.076  1.00147.85           C  
ATOM    145  N   VAL B  19      19.365  58.006  17.007  1.00 91.29           N  
ATOM    146  CA  VAL B  19      17.966  58.099  17.286  1.00 91.29           C  
ATOM    150  C   VAL B  19      17.480  56.728  17.632  1.00 91.29           C  
ATOM    151  O   VAL B  19      17.839  55.749  16.980  1.00 91.29           O  
ATOM    147  CB  VAL B  19      17.147  58.606  16.137  1.00 91.29           C  
ATOM    148  CG1 VAL B  19      17.126  57.541  15.028  1.00 91.29           C  
ATOM    149  CG2 VAL B  19      15.757  58.989  16.668  1.00 91.29           C  
ATOM    152  N   TRP B  20      16.659  56.623  18.694  1.00 68.35           N  
ATOM    153  CA  TRP B  20      16.153  55.340  19.087  1.00 68.35           C  
ATOM    164  C   TRP B  20      14.724  55.535  19.489  1.00 68.35           C  
ATOM    165  O   TRP B  20      14.360  56.571  20.042  1.00 68.35           O  
ATOM    154  CB  TRP B  20      16.937  54.745  20.276  1.00 68.35           C  
ATOM    155  CG  TRP B  20      16.548  53.347  20.698  1.00 68.35           C  
ATOM    157  CD1 TRP B  20      15.798  52.932  21.759  1.00 68.35           C  
ATOM    156  CD2 TRP B  20      16.934  52.162  19.984  1.00 68.35           C  
ATOM    159  CE2 TRP B  20      16.396  51.072  20.669  1.00 68.35           C  
ATOM    160  CE3 TRP B  20      17.676  51.996  18.851  1.00 68.35           C  
ATOM    158  NE1 TRP B  20      15.704  51.559  21.759  1.00 68.35           N  
ATOM    161  CZ2 TRP B  20      16.594  49.795  20.227  1.00 68.35           C  
ATOM    162  CZ3 TRP B  20      17.874  50.709  18.408  1.00 68.35           C  
ATOM    163  CH2 TRP B  20      17.344  49.629  19.084  1.00 68.35           C  
ATOM    166  N   SER B  21      13.860  54.539  19.211  1.00 34.47           N  
ATOM    167  CA  SER B  21      12.473  54.673  19.553  1.00 34.47           C  
ATOM    170  C   SER B  21      12.084  53.494  20.386  1.00 34.47           C  
ATOM    171  O   SER B  21      12.790  52.490  20.435  1.00 34.47           O  
ATOM    168  CB  SER B  21      11.538  54.699  18.331  1.00 34.47           C  
ATOM    169  OG  SER B  21      11.592  53.458  17.645  1.00 34.47           O  
ATOM    172  N   SER B  22      10.938  53.604  21.084  1.00 58.26           N  
ATOM    173  CA  SER B  22      10.483  52.545  21.935  1.00 58.26           C  
ATOM    176  C   SER B  22      10.180  51.362  21.076  1.00 58.26           C  
ATOM    177  O   SER B  22      10.376  50.218  21.487  1.00 58.26           O  
ATOM    174  CB  SER B  22       9.194  52.898  22.691  1.00 58.26           C  
ATOM    175  OG  SER B  22       8.800  51.805  23.505  1.00 58.26           O  
ATOM    178  N   GLN B  23       9.683  51.614  19.851  1.00 61.92           N  
ATOM    179  CA  GLN B  23       9.353  50.542  18.959  1.00 61.92           C  
ATOM    185  C   GLN B  23      10.613  49.817  18.618  1.00 61.92           C  
ATOM    186  O   GLN B  23      10.635  48.589  18.564  1.00 61.92           O  
ATOM    180  CB  GLN B  23       8.732  51.027  17.639  1.00 61.92           C  
ATOM    181  CG  GLN B  23       7.346  51.649  17.807  1.00 61.92           C  
ATOM    182  CD  GLN B  23       7.513  52.975  18.531  1.00 61.92           C  
ATOM    184  NE2 GLN B  23       6.459  53.395  19.280  1.00 61.92           N  
ATOM    183  OE1 GLN B  23       8.555  53.621  18.434  1.00 61.92           O  
ATOM    187  N   ASN B  24      11.705  50.570  18.394  1.00 31.78           N  
ATOM    188  CA  ASN B  24      12.951  49.968  18.022  1.00 31.78           C  
ATOM    193  C   ASN B  24      13.391  49.070  19.133  1.00 31.78           C  
ATOM    194  O   ASN B  24      13.827  47.945  18.895  1.00 31.78           O  
ATOM    189  CB  ASN B  24      14.085  50.990  17.820  1.00 31.78           C  
ATOM    190  CG  ASN B  24      13.778  51.826  16.588  1.00 31.78           C  
ATOM    192  ND2 ASN B  24      14.324  53.073  16.553  1.00 31.78           N  
ATOM    191  OD1 ASN B  24      13.079  51.386  15.677  1.00 31.78           O  
ATOM    195  N   GLU B  25      13.261  49.543  20.386  1.00 73.47           N  
ATOM    196  CA  GLU B  25      13.723  48.781  21.508  1.00 73.47           C  
ATOM    202  C   GLU B  25      12.971  47.492  21.560  1.00 73.47           C  
ATOM    203  O   GLU B  25      13.551  46.440  21.826  1.00 73.47           O  
ATOM    197  CB  GLU B  25      13.506  49.497  22.855  1.00 73.47           C  
ATOM    198  CG  GLU B  25      13.998  48.699  24.070  1.00 73.47           C  
ATOM    199  CD  GLU B  25      15.519  48.780  24.137  1.00 73.47           C  
ATOM    200  OE1 GLU B  25      16.074  49.835  23.730  1.00 73.47           O  
ATOM    201  OE2 GLU B  25      16.146  47.788  24.596  1.00 73.47           O1-
ATOM    204  N   SER B  26      11.655  47.538  21.294  1.00 27.66           N  
ATOM    205  CA  SER B  26      10.841  46.359  21.388  1.00 27.66           C  
ATOM    208  C   SER B  26      11.266  45.345  20.371  1.00 27.66           C  
ATOM    209  O   SER B  26      11.351  44.156  20.673  1.00 27.66           O  
ATOM    206  CB  SER B  26       9.349  46.645  21.145  1.00 27.66           C  
ATOM    207  OG  SER B  26       8.837  47.481  22.172  1.00 27.66           O  
ATOM    210  N   LEU B  27      11.565  45.788  19.135  1.00 41.37           N  
ATOM    211  CA  LEU B  27      11.883  44.855  18.088  1.00 41.37           C  
ATOM    216  C   LEU B  27      13.105  44.084  18.477  1.00 41.37           C  
ATOM    217  O   LEU B  27      13.144  42.859  18.379  1.00 41.37           O  
ATOM    212  CB  LEU B  27      12.218  45.553  16.758  1.00 41.37           C  
ATOM    213  CG  LEU B  27      11.053  46.360  16.159  1.00 41.37           C  
ATOM    214  CD1 LEU B  27      11.462  47.025  14.835  1.00 41.37           C  
ATOM    215  CD2 LEU B  27       9.785  45.499  16.029  1.00 41.37           C  
ATOM    218  N   ILE B  28      14.129  44.801  18.965  1.00110.05           N  
ATOM    219  CA  ILE B  28      15.398  44.229  19.299  1.00110.05           C  
ATOM    224  C   ILE B  28      15.266  43.262  20.434  1.00110.05           C  
ATOM    225  O   ILE B  28      15.991  42.273  20.492  1.00110.05           O  
ATOM    220  CB  ILE B  28      16.415  45.250  19.716  1.00110.05           C  
ATOM    221  CG1 ILE B  28      16.662  46.248  18.573  1.00110.05           C  
ATOM    222  CG2 ILE B  28      17.684  44.498  20.155  1.00110.05           C  
ATOM    223  CD1 ILE B  28      17.174  45.586  17.295  1.00110.05           C  
ATOM    226  N   SER B  29      14.377  43.557  21.398  1.00 60.73           N  
ATOM    227  CA  SER B  29      14.227  42.792  22.608  1.00 60.73           C  
ATOM    230  C   SER B  29      13.524  41.472  22.423  1.00 60.73           C  
ATOM    231  O   SER B  29      13.499  40.671  23.355  1.00 60.73           O  
ATOM    228  CB  SER B  29      13.450  43.555  23.692  1.00 60.73           C  
ATOM    229  OG  SER B  29      14.170  44.715  24.080  1.00 60.73           O  
ATOM    232  N   LYS B  30      12.961  41.177  21.238  1.00110.75           N  
ATOM    233  CA  LYS B  30      12.117  40.014  21.105  1.00110.75           C  
ATOM    239  C   LYS B  30      12.819  38.748  21.518  1.00110.75           C  
ATOM    240  O   LYS B  30      12.246  37.973  22.285  1.00110.75           O  
ATOM    234  CB  LYS B  30      11.646  39.795  19.654  1.00110.75           C  
ATOM    235  CG  LYS B  30      10.944  41.000  19.025  1.00110.75           C  
ATOM    236  CD  LYS B  30       9.655  41.419  19.731  1.00110.75           C  
ATOM    237  CE  LYS B  30       8.976  42.624  19.076  1.00110.75           C  
ATOM    238  NZ  LYS B  30       7.738  42.968  19.808  1.00110.75           N1+
ATOM    241  N   PRO B  31      14.020  38.469  21.082  1.00 79.85           N  
ATOM    242  CA  PRO B  31      14.632  37.223  21.459  1.00 79.85           C  
ATOM    246  C   PRO B  31      14.870  37.160  22.932  1.00 79.85           C  
ATOM    247  O   PRO B  31      14.840  36.070  23.501  1.00 79.85           O  
ATOM    244  CB  PRO B  31      15.905  37.120  20.623  1.00 79.85           C  
ATOM    245  CG  PRO B  31      15.574  37.937  19.359  1.00 79.85           C  
ATOM    243  CD  PRO B  31      14.556  38.990  19.836  1.00 79.85           C  
ATOM    248  N   TYR B  32      15.151  38.316  23.554  1.00 65.49           N  
ATOM    249  CA  TYR B  32      15.423  38.390  24.960  1.00 65.49           C  
ATOM    258  C   TYR B  32      14.167  38.141  25.744  1.00 65.49           C  
ATOM    259  O   TYR B  32      14.165  37.401  26.725  1.00 65.49           O  
ATOM    250  CB  TYR B  32      15.980  39.766  25.362  1.00 65.49           C  
ATOM    251  CG  TYR B  32      16.420  39.698  26.783  1.00 65.49           C  
ATOM    252  CD1 TYR B  32      17.634  39.135  27.105  1.00 65.49           C  
ATOM    253  CD2 TYR B  32      15.632  40.199  27.793  1.00 65.49           C  
ATOM    254  CE1 TYR B  32      18.056  39.070  28.412  1.00 65.49           C  
ATOM    255  CE2 TYR B  32      16.047  40.136  29.102  1.00 65.49           C  
ATOM    256  CZ  TYR B  32      17.259  39.569  29.414  1.00 65.49           C  
ATOM    257  OH  TYR B  32      17.686  39.503  30.758  1.00 65.49           O  
ATOM    260  N   ASN B  33      13.042  38.743  25.323  1.00 32.74           N  
ATOM    261  CA  ASN B  33      11.822  38.616  26.072  1.00 32.74           C  
ATOM    266  C   ASN B  33      11.422  37.179  26.090  1.00 32.74           C  
ATOM    267  O   ASN B  33      10.891  36.682  27.083  1.00 32.74           O  
ATOM    262  CB  ASN B  33      10.661  39.418  25.463  1.00 32.74           C  
ATOM    263  CG  ASN B  33      10.979  40.896  25.644  1.00 32.74           C  
ATOM    265  ND2 ASN B  33      10.724  41.706  24.582  1.00 32.74           N  
ATOM    264  OD1 ASN B  33      11.446  41.317  26.701  1.00 32.74           O  
ATOM    268  N   HIS B  34      11.684  36.467  24.982  1.00 47.15           N  
ATOM    269  CA  HIS B  34      11.280  35.100  24.848  1.00 47.15           C  
ATOM    276  C   HIS B  34      11.904  34.256  25.927  1.00 47.15           C  
ATOM    277  O   HIS B  34      11.226  33.433  26.539  1.00 47.15           O  
ATOM    272  CB  HIS B  34      11.703  34.522  23.488  1.00 47.15           C  
ATOM    271  CG  HIS B  34      11.237  33.117  23.266  1.00 47.15           C  
ATOM    274  CD2 HIS B  34      10.087  32.649  22.709  1.00 47.15           C  
ATOM    270  ND1 HIS B  34      11.961  32.003  23.627  1.00 47.15           N  
ATOM    275  CE1 HIS B  34      11.219  30.924  23.273  1.00 47.15           C  
ATOM    273  NE2 HIS B  34      10.072  31.265  22.713  1.00 47.15           N  
ATOM    278  N   ILE B  35      13.211  34.443  26.198  1.00106.72           N  
ATOM    279  CA  ILE B  35      13.932  33.674  27.182  1.00106.72           C  
ATOM    284  C   ILE B  35      13.393  33.950  28.553  1.00106.72           C  
ATOM    285  O   ILE B  35      13.443  33.091  29.430  1.00106.72           O  
ATOM    280  CB  ILE B  35      15.418  33.935  27.214  1.00106.72           C  
ATOM    281  CG1 ILE B  35      16.134  32.868  28.062  1.00106.72           C  
ATOM    282  CG2 ILE B  35      15.660  35.352  27.747  1.00106.72           C  
ATOM    283  CD1 ILE B  35      16.148  31.476  27.438  1.00106.72           C  
ATOM    286  N   LEU B  36      12.882  35.174  28.777  1.00 60.73           N  
ATOM    287  CA  LEU B  36      12.405  35.616  30.061  1.00 60.73           C  
ATOM    292  C   LEU B  36      11.324  34.696  30.535  1.00 60.73           C  
ATOM    293  O   LEU B  36      11.105  34.560  31.738  1.00 60.73           O  
ATOM    288  CB  LEU B  36      11.819  37.038  30.033  1.00 60.73           C  
ATOM    289  CG  LEU B  36      12.865  38.125  29.726  1.00 60.73           C  
ATOM    290  CD1 LEU B  36      12.233  39.526  29.733  1.00 60.73           C  
ATOM    291  CD2 LEU B  36      14.079  38.009  30.663  1.00 60.73           C  
ATOM    294  N   LEU B  37      10.602  34.048  29.607  1.00 58.66           N  
ATOM    295  CA  LEU B  37       9.528  33.165  29.964  1.00 58.66           C  
ATOM    300  C   LEU B  37      10.065  32.039  30.807  1.00 58.66           C  
ATOM    301  O   LEU B  37       9.330  31.462  31.604  1.00 58.66           O  
ATOM    296  CB  LEU B  37       8.834  32.540  28.743  1.00 58.66           C  
ATOM    297  CG  LEU B  37       8.154  33.576  27.831  1.00 58.66           C  
ATOM    298  CD1 LEU B  37       7.363  32.889  26.706  1.00 58.66           C  
ATOM    299  CD2 LEU B  37       7.305  34.569  28.641  1.00 58.66           C  
ATOM    302  N   LYS B  38      11.347  31.663  30.617  1.00118.00           N  
ATOM    303  CA  LYS B  38      11.992  30.582  31.324  1.00118.00           C  
ATOM    309  C   LYS B  38      12.162  30.920  32.791  1.00118.00           C  
ATOM    310  O   LYS B  38      12.482  32.045  33.166  1.00118.00           O  
ATOM    304  CB  LYS B  38      13.330  30.235  30.626  1.00118.00           C  
ATOM    305  CG  LYS B  38      14.255  29.187  31.249  1.00118.00           C  
ATOM    306  CD  LYS B  38      15.151  29.725  32.364  1.00118.00           C  
ATOM    307  CE  LYS B  38      16.279  28.771  32.763  1.00118.00           C  
ATOM    308  NZ  LYS B  38      17.282  29.486  33.585  1.00118.00           N1+
ATOM    311  N   PRO B  39      11.893  29.936  33.628  1.00 87.02           N  
ATOM    312  CA  PRO B  39      11.949  30.083  35.071  1.00 87.02           C  
ATOM    316  C   PRO B  39      13.304  29.835  35.667  1.00 87.02           C  
ATOM    317  O   PRO B  39      14.227  29.485  34.936  1.00 87.02           O  
ATOM    314  CB  PRO B  39      10.906  29.119  35.638  1.00 87.02           C  
ATOM    315  CG  PRO B  39      10.679  28.100  34.514  1.00 87.02           C  
ATOM    313  CD  PRO B  39      10.940  28.911  33.236  1.00 87.02           C  
ATOM    318  N   GLY B  40      13.429  29.977  37.007  1.00 31.87           N  
ATOM    319  CA  GLY B  40      14.674  29.725  37.681  1.00 31.87           C  
ATOM    320  C   GLY B  40      15.266  31.014  38.168  1.00 31.87           C  
ATOM    321  O   GLY B  40      16.284  31.011  38.859  1.00 31.87           O  
ATOM    322  N   LYS B  41      14.628  32.149  37.828  1.00 83.02           N  
ATOM    323  CA  LYS B  41      15.088  33.460  38.204  1.00 83.02           C  
ATOM    329  C   LYS B  41      15.085  33.595  39.693  1.00 83.02           C  
ATOM    330  O   LYS B  41      15.997  34.188  40.271  1.00 83.02           O  
ATOM    324  CB  LYS B  41      14.179  34.586  37.678  1.00 83.02           C  
ATOM    325  CG  LYS B  41      14.657  35.987  38.078  1.00 83.02           C  
ATOM    326  CD  LYS B  41      13.800  37.127  37.519  1.00 83.02           C  
ATOM    327  CE  LYS B  41      14.422  37.861  36.329  1.00 83.02           C  
ATOM    328  NZ  LYS B  41      14.406  36.991  35.134  1.00 83.02           N1+
ATOM    331  N   ASN B  42      14.048  33.057  40.359  1.00 27.49           N  
ATOM    332  CA  ASN B  42      13.930  33.196  41.781  1.00 27.49           C  
ATOM    337  C   ASN B  42      15.078  32.496  42.434  1.00 27.49           C  
ATOM    338  O   ASN B  42      15.630  32.982  43.419  1.00 27.49           O  
ATOM    333  CB  ASN B  42      12.634  32.579  42.336  1.00 27.49           C  
ATOM    334  CG  ASN B  42      11.464  33.447  41.893  1.00 27.49           C  
ATOM    336  ND2 ASN B  42      10.408  32.802  41.327  1.00 27.49           N  
ATOM    335  OD1 ASN B  42      11.490  34.668  42.041  1.00 27.49           O  
ATOM    339  N   PHE B  43      15.469  31.328  41.892  1.00 52.20           N  
ATOM    340  CA  PHE B  43      16.515  30.557  42.496  1.00 52.20           C  
ATOM    348  C   PHE B  43      17.796  31.327  42.475  1.00 52.20           C  
ATOM    349  O   PHE B  43      18.512  31.377  43.474  1.00 52.20           O  
ATOM    341  CB  PHE B  43      16.744  29.218  41.781  1.00 52.20           C  
ATOM    342  CG  PHE B  43      15.528  28.404  42.055  1.00 52.20           C  
ATOM    343  CD1 PHE B  43      14.383  28.585  41.314  1.00 52.20           C  
ATOM    344  CD2 PHE B  43      15.535  27.464  43.059  1.00 52.20           C  
ATOM    345  CE1 PHE B  43      13.261  27.834  41.569  1.00 52.20           C  
ATOM    346  CE2 PHE B  43      14.415  26.710  43.319  1.00 52.20           C  
ATOM    347  CZ  PHE B  43      13.276  26.895  42.573  1.00 52.20           C  
ATOM    350  N   ARG B  44      18.119  31.950  41.328  1.00113.50           N  
ATOM    351  CA  ARG B  44      19.347  32.676  41.191  1.00113.50           C  
ATOM    359  C   ARG B  44      19.314  33.846  42.126  1.00113.50           C  
ATOM    360  O   ARG B  44      20.317  34.192  42.750  1.00113.50           O  
ATOM    352  CB  ARG B  44      19.557  33.168  39.750  1.00113.50           C  
ATOM    353  CG  ARG B  44      21.015  33.451  39.389  1.00113.50           C  
ATOM    354  CD  ARG B  44      21.213  33.528  37.875  1.00113.50           C  
ATOM    355  NE  ARG B  44      22.665  33.681  37.579  1.00113.50           N  
ATOM    356  CZ  ARG B  44      23.462  32.579  37.465  1.00113.50           C  
ATOM    357  NH1 ARG B  44      22.991  31.346  37.811  1.00113.50           N1+
ATOM    358  NH2 ARG B  44      24.732  32.702  36.984  1.00113.50           N  
ATOM    361  N   LEU B  45      18.139  34.488  42.242  1.00 37.92           N  
ATOM    362  CA  LEU B  45      17.978  35.622  43.106  1.00 37.92           C  
ATOM    367  C   LEU B  45      18.175  35.150  44.514  1.00 37.92           C  
ATOM    368  O   LEU B  45      18.770  35.844  45.337  1.00 37.92           O  
ATOM    363  CB  LEU B  45      16.577  36.251  42.993  1.00 37.92           C  
ATOM    364  CG  LEU B  45      16.371  37.479  43.898  1.00 37.92           C  
ATOM    365  CD1 LEU B  45      17.309  38.630  43.497  1.00 37.92           C  
ATOM    366  CD2 LEU B  45      14.894  37.899  43.933  1.00 37.92           C  
ATOM    369  N   ASN B  46      17.690  33.930  44.817  1.00 45.47           N  
ATOM    370  CA  ASN B  46      17.781  33.408  46.151  1.00 45.47           C  
ATOM    375  C   ASN B  46      19.227  33.339  46.539  1.00 45.47           C  
ATOM    376  O   ASN B  46      19.600  33.741  47.640  1.00 45.47           O  
ATOM    371  CB  ASN B  46      17.200  31.988  46.286  1.00 45.47           C  
ATOM    372  CG  ASN B  46      17.291  31.571  47.751  1.00 45.47           C  
ATOM    374  ND2 ASN B  46      18.167  30.574  48.045  1.00 45.47           N  
ATOM    373  OD1 ASN B  46      16.599  32.116  48.610  1.00 45.47           O  
ATOM    377  N   LEU B  47      20.091  32.855  45.628  1.00 43.11           N  
ATOM    378  CA  LEU B  47      21.487  32.737  45.936  1.00 43.11           C  
ATOM    383  C   LEU B  47      22.031  34.098  46.242  1.00 43.11           C  
ATOM    384  O   LEU B  47      22.816  34.261  47.174  1.00 43.11           O  
ATOM    379  CB  LEU B  47      22.309  32.177  44.761  1.00 43.11           C  
ATOM    380  CG  LEU B  47      23.818  32.059  45.059  1.00 43.11           C  
ATOM    381  CD1 LEU B  47      24.090  31.050  46.190  1.00 43.11           C  
ATOM    382  CD2 LEU B  47      24.616  31.751  43.780  1.00 43.11           C  
ATOM    385  N   ILE B  48      21.624  35.118  45.466  1.00 88.31           N  
ATOM    386  CA  ILE B  48      22.116  36.450  45.681  1.00 88.31           C  
ATOM    391  C   ILE B  48      21.678  36.892  47.045  1.00 88.31           C  
ATOM    392  O   ILE B  48      22.463  37.446  47.815  1.00 88.31           O  
ATOM    387  CB  ILE B  48      21.554  37.444  44.699  1.00 88.31           C  
ATOM    388  CG1 ILE B  48      21.944  37.091  43.251  1.00 88.31           C  
ATOM    389  CG2 ILE B  48      22.022  38.844  45.132  1.00 88.31           C  
ATOM    390  CD1 ILE B  48      23.442  37.176  42.965  1.00 88.31           C  
ATOM    393  N   VAL B  49      20.402  36.635  47.387  1.00 31.45           N  
ATOM    394  CA  VAL B  49      19.862  37.074  48.642  1.00 31.45           C  
ATOM    398  C   VAL B  49      20.602  36.427  49.775  1.00 31.45           C  
ATOM    399  O   VAL B  49      20.952  37.092  50.747  1.00 31.45           O  
ATOM    395  CB  VAL B  49      18.408  36.732  48.802  1.00 31.45           C  
ATOM    396  CG1 VAL B  49      17.951  37.172  50.203  1.00 31.45           C  
ATOM    397  CG2 VAL B  49      17.621  37.388  47.655  1.00 31.45           C  
ATOM    400  N   GLN B  50      20.876  35.112  49.682  1.00 44.03           N  
ATOM    401  CA  GLN B  50      21.512  34.418  50.769  1.00 44.03           C  
ATOM    407  C   GLN B  50      22.893  34.959  50.984  1.00 44.03           C  
ATOM    408  O   GLN B  50      23.325  35.159  52.120  1.00 44.03           O  
ATOM    402  CB  GLN B  50      21.648  32.908  50.511  1.00 44.03           C  
ATOM    403  CG  GLN B  50      20.304  32.201  50.332  1.00 44.03           C  
ATOM    404  CD  GLN B  50      19.524  32.345  51.628  1.00 44.03           C  
ATOM    406  NE2 GLN B  50      18.205  32.655  51.508  1.00 44.03           N  
ATOM    405  OE1 GLN B  50      20.073  32.194  52.717  1.00 44.03           O  
ATOM    409  N   ILE B  51      23.622  35.219  49.887  1.00 54.75           N  
ATOM    410  CA  ILE B  51      24.964  35.724  49.960  1.00 54.75           C  
ATOM    415  C   ILE B  51      24.916  37.071  50.603  1.00 54.75           C  
ATOM    416  O   ILE B  51      25.839  37.480  51.302  1.00 54.75           O  
ATOM    411  CB  ILE B  51      25.619  35.881  48.615  1.00 54.75           C  
ATOM    412  CG1 ILE B  51      25.764  34.517  47.920  1.00 54.75           C  
ATOM    413  CG2 ILE B  51      26.961  36.599  48.820  1.00 54.75           C  
ATOM    414  CD1 ILE B  51      26.185  34.622  46.455  1.00 54.75           C  
ATOM    417  N   ASN B  52      23.820  37.803  50.357  1.00 71.45           N  
ATOM    418  CA  ASN B  52      23.660  39.142  50.837  1.00 71.45           C  
ATOM    423  C   ASN B  52      23.672  39.153  52.334  1.00 71.45           C  
ATOM    424  O   ASN B  52      23.945  40.185  52.942  1.00 71.45           O  
ATOM    419  CB  ASN B  52      22.364  39.810  50.347  1.00 71.45           C  
ATOM    420  CG  ASN B  52      22.545  41.314  50.506  1.00 71.45           C  
ATOM    422  ND2 ASN B  52      23.761  41.816  50.158  1.00 71.45           N  
ATOM    421  OD1 ASN B  52      21.630  42.025  50.919  1.00 71.45           O  
ATOM    425  N   ARG B  53      23.352  38.018  52.982  1.00107.00           N  
ATOM    426  CA  ARG B  53      23.328  37.998  54.417  1.00107.00           C  
ATOM    434  C   ARG B  53      24.688  38.408  54.894  1.00107.00           C  
ATOM    435  O   ARG B  53      24.812  39.149  55.869  1.00107.00           O  
ATOM    427  CB  ARG B  53      23.043  36.588  54.966  1.00107.00           C  
ATOM    428  CG  ARG B  53      21.675  36.042  54.546  1.00107.00           C  
ATOM    429  CD  ARG B  53      21.481  34.554  54.847  1.00107.00           C  
ATOM    430  NE  ARG B  53      21.278  34.406  56.315  1.00107.00           N  
ATOM    431  CZ  ARG B  53      21.023  33.172  56.839  1.00107.00           C  
ATOM    432  NH1 ARG B  53      20.965  32.084  56.018  1.00107.00           N1+
ATOM    433  NH2 ARG B  53      20.822  33.027  58.181  1.00107.00           N  
ATOM    436  N   VAL B  54      25.752  37.882  54.259  1.00131.45           N  
ATOM    437  CA  VAL B  54      27.089  38.248  54.632  1.00131.45           C  
ATOM    441  C   VAL B  54      27.489  39.612  54.131  1.00131.45           C  
ATOM    442  O   VAL B  54      28.122  40.375  54.859  1.00131.45           O  
ATOM    438  CB  VAL B  54      28.129  37.264  54.166  1.00131.45           C  
ATOM    439  CG1 VAL B  54      28.225  37.295  52.634  1.00131.45           C  
ATOM    440  CG2 VAL B  54      29.450  37.599  54.875  1.00131.45           C  
ATOM    443  N   MET B  55      27.184  39.926  52.850  1.00 84.70           N  
ATOM    444  CA  MET B  55      27.606  41.151  52.214  1.00 84.70           C  
ATOM    449  C   MET B  55      26.878  42.370  52.711  1.00 84.70           C  
ATOM    450  O   MET B  55      27.472  43.434  52.873  1.00 84.70           O  
ATOM    445  CB  MET B  55      27.496  41.097  50.685  1.00 84.70           C  
ATOM    446  CG  MET B  55      28.274  39.918  50.090  1.00 84.70           C  
ATOM    447  SD  MET B  55      29.955  39.681  50.750  1.00 84.70           S  
ATOM    448  CE  MET B  55      30.579  41.327  50.317  1.00 84.70           C  
ATOM    451  N   ASN B  56      25.562  42.248  52.962  1.00 68.27           N  
ATOM    452  CA  ASN B  56      24.757  43.328  53.469  1.00 68.27           C  
ATOM    457  C   ASN B  56      24.733  44.533  52.563  1.00 68.27           C  
ATOM    458  O   ASN B  56      24.897  45.660  53.029  1.00 68.27           O  
ATOM    453  CB  ASN B  56      25.228  43.798  54.856  1.00 68.27           C  
ATOM    454  CG  ASN B  56      25.098  42.614  55.803  1.00 68.27           C  
ATOM    456  ND2 ASN B  56      26.213  42.275  56.505  1.00 68.27           N  
ATOM    455  OD1 ASN B  56      24.040  41.997  55.907  1.00 68.27           O  
ATOM    459  N   LEU B  57      24.517  44.347  51.243  1.00 64.75           N  
ATOM    460  CA  LEU B  57      24.397  45.474  50.356  1.00 64.75           C  
ATOM    465  C   LEU B  57      23.023  46.044  50.554  1.00 64.75           C  
ATOM    466  O   LEU B  57      22.104  45.336  50.962  1.00 64.75           O  
ATOM    461  CB  LEU B  57      24.498  45.105  48.866  1.00 64.75           C  
ATOM    462  CG  LEU B  57      25.818  44.418  48.472  1.00 64.75           C  
ATOM    463  CD1 LEU B  57      25.909  44.221  46.949  1.00 64.75           C  
ATOM    464  CD2 LEU B  57      27.035  45.148  49.062  1.00 64.75           C  
ATOM    467  N   PRO B  58      22.850  47.309  50.268  1.00156.77           N  
ATOM    468  CA  PRO B  58      21.561  47.934  50.415  1.00156.77           C  
ATOM    472  C   PRO B  58      20.659  47.333  49.385  1.00156.77           C  
ATOM    473  O   PRO B  58      21.153  46.891  48.350  1.00156.77           O  
ATOM    470  CB  PRO B  58      21.805  49.428  50.227  1.00156.77           C  
ATOM    471  CG  PRO B  58      23.273  49.615  50.650  1.00156.77           C  
ATOM    469  CD  PRO B  58      23.942  48.266  50.345  1.00156.77           C  
ATOM    474  N   LYS B  59      19.338  47.317  49.633  1.00 73.75           N  
ATOM    475  CA  LYS B  59      18.449  46.625  48.747  1.00 73.75           C  
ATOM    481  C   LYS B  59      18.482  47.208  47.369  1.00 73.75           C  
ATOM    482  O   LYS B  59      18.463  46.469  46.386  1.00 73.75           O  
ATOM    476  CB  LYS B  59      16.985  46.602  49.216  1.00 73.75           C  
ATOM    477  CG  LYS B  59      16.148  45.637  48.376  1.00 73.75           C  
ATOM    478  CD  LYS B  59      14.811  45.238  49.002  1.00 73.75           C  
ATOM    479  CE  LYS B  59      14.011  44.265  48.133  1.00 73.75           C  
ATOM    480  NZ  LYS B  59      12.814  43.793  48.862  1.00 73.75           N1+
ATOM    483  N   ASP B  60      18.539  48.546  47.244  1.00 26.71           N  
ATOM    484  CA  ASP B  60      18.498  49.130  45.932  1.00 26.71           C  
ATOM    489  C   ASP B  60      19.689  48.665  45.149  1.00 26.71           C  
ATOM    490  O   ASP B  60      19.571  48.284  43.984  1.00 26.71           O  
ATOM    485  CB  ASP B  60      18.532  50.667  45.971  1.00 26.71           C  
ATOM    486  CG  ASP B  60      17.215  51.158  46.556  1.00 26.71           C  
ATOM    487  OD1 ASP B  60      16.216  50.392  46.497  1.00 26.71           O  
ATOM    488  OD2 ASP B  60      17.189  52.308  47.069  1.00 26.71           O1-
ATOM    491  N   GLN B  61      20.873  48.663  45.787  1.00 53.30           N  
ATOM    492  CA  GLN B  61      22.104  48.293  45.148  1.00 53.30           C  
ATOM    498  C   GLN B  61      22.043  46.846  44.757  1.00 53.30           C  
ATOM    499  O   GLN B  61      22.494  46.464  43.678  1.00 53.30           O  
ATOM    493  CB  GLN B  61      23.293  48.466  46.107  1.00 53.30           C  
ATOM    494  CG  GLN B  61      24.656  48.097  45.526  1.00 53.30           C  
ATOM    495  CD  GLN B  61      25.677  48.340  46.629  1.00 53.30           C  
ATOM    497  NE2 GLN B  61      26.053  47.252  47.359  1.00 53.30           N  
ATOM    496  OE1 GLN B  61      26.120  49.461  46.848  1.00 53.30           O  
ATOM    500  N   LEU B  62      21.467  46.003  45.633  1.00 46.73           N  
ATOM    501  CA  LEU B  62      21.401  44.586  45.407  1.00 46.73           C  
ATOM    506  C   LEU B  62      20.569  44.321  44.191  1.00 46.73           C  
ATOM    507  O   LEU B  62      20.860  43.408  43.420  1.00 46.73           O  
ATOM    502  CB  LEU B  62      20.760  43.834  46.586  1.00 46.73           C  
ATOM    503  CG  LEU B  62      20.769  42.304  46.425  1.00 46.73           C  
ATOM    504  CD1 LEU B  62      22.205  41.751  46.463  1.00 46.73           C  
ATOM    505  CD2 LEU B  62      19.841  41.629  47.447  1.00 46.73           C  
ATOM    508  N   ALA B  63      19.499  45.113  43.990  1.00 27.61           N  
ATOM    509  CA  ALA B  63      18.605  44.908  42.883  1.00 27.61           C  
ATOM    511  C   ALA B  63      19.348  45.079  41.593  1.00 27.61           C  
ATOM    512  O   ALA B  63      19.130  44.333  40.640  1.00 27.61           O  
ATOM    510  CB  ALA B  63      17.437  45.906  42.870  1.00 27.61           C  
ATOM    513  N   ILE B  64      20.241  46.082  41.522  1.00 87.62           N  
ATOM    514  CA  ILE B  64      20.976  46.353  40.317  1.00 87.62           C  
ATOM    519  C   ILE B  64      21.869  45.191  40.011  1.00 87.62           C  
ATOM    520  O   ILE B  64      21.974  44.765  38.861  1.00 87.62           O  
ATOM    515  CB  ILE B  64      21.835  47.575  40.450  1.00 87.62           C  
ATOM    516  CG1 ILE B  64      20.956  48.817  40.663  1.00 87.62           C  
ATOM    517  CG2 ILE B  64      22.737  47.669  39.210  1.00 87.62           C  
ATOM    518  CD1 ILE B  64      19.996  49.082  39.505  1.00 87.62           C  
ATOM    521  N   VAL B  65      22.536  44.640  41.044  1.00 34.36           N  
ATOM    522  CA  VAL B  65      23.433  43.538  40.839  1.00 34.36           C  
ATOM    526  C   VAL B  65      22.634  42.419  40.257  1.00 34.36           C  
ATOM    527  O   VAL B  65      23.078  41.740  39.332  1.00 34.36           O  
ATOM    523  CB  VAL B  65      24.047  43.038  42.117  1.00 34.36           C  
ATOM    524  CG1 VAL B  65      24.851  41.763  41.814  1.00 34.36           C  
ATOM    525  CG2 VAL B  65      24.894  44.167  42.728  1.00 34.36           C  
ATOM    528  N   SER B  66      21.412  42.204  40.779  1.00 86.41           N  
ATOM    529  CA  SER B  66      20.626  41.107  40.299  1.00 86.41           C  
ATOM    532  C   SER B  66      20.267  41.324  38.858  1.00 86.41           C  
ATOM    533  O   SER B  66      20.236  40.377  38.075  1.00 86.41           O  
ATOM    530  CB  SER B  66      19.338  40.850  41.104  1.00 86.41           C  
ATOM    531  OG  SER B  66      18.385  41.877  40.888  1.00 86.41           O  
ATOM    534  N   GLN B  67      20.000  42.584  38.464  1.00 49.21           N  
ATOM    535  CA  GLN B  67      19.619  42.888  37.112  1.00 49.21           C  
ATOM    541  C   GLN B  67      20.764  42.560  36.205  1.00 49.21           C  
ATOM    542  O   GLN B  67      20.576  42.019  35.116  1.00 49.21           O  
ATOM    536  CB  GLN B  67      19.323  44.384  36.922  1.00 49.21           C  
ATOM    537  CG  GLN B  67      18.156  44.891  37.767  1.00 49.21           C  
ATOM    538  CD  GLN B  67      18.088  46.402  37.598  1.00 49.21           C  
ATOM    540  NE2 GLN B  67      18.923  46.946  36.674  1.00 49.21           N  
ATOM    539  OE1 GLN B  67      17.322  47.084  38.277  1.00 49.21           O  
ATOM    543  N   ILE B  68      21.996  42.888  36.637  1.00 30.30           N  
ATOM    544  CA  ILE B  68      23.155  42.651  35.827  1.00 30.30           C  
ATOM    549  C   ILE B  68      23.300  41.178  35.630  1.00 30.30           C  
ATOM    550  O   ILE B  68      23.558  40.710  34.522  1.00 30.30           O  
ATOM    545  CB  ILE B  68      24.425  43.132  36.475  1.00 30.30           C  
ATOM    546  CG1 ILE B  68      24.401  44.660  36.651  1.00 30.30           C  
ATOM    547  CG2 ILE B  68      25.613  42.628  35.639  1.00 30.30           C  
ATOM    548  CD1 ILE B  68      25.513  45.192  37.556  1.00 30.30           C  
ATOM    551  N   VAL B  69      23.122  40.410  36.719  1.00 36.35           N  
ATOM    552  CA  VAL B  69      23.293  38.986  36.687  1.00 36.35           C  
ATOM    556  C   VAL B  69      22.300  38.374  35.747  1.00 36.35           C  
ATOM    557  O   VAL B  69      22.639  37.479  34.976  1.00 36.35           O  
ATOM    553  CB  VAL B  69      23.104  38.350  38.037  1.00 36.35           C  
ATOM    554  CG1 VAL B  69      23.185  36.825  37.871  1.00 36.35           C  
ATOM    555  CG2 VAL B  69      24.154  38.919  39.007  1.00 36.35           C  
ATOM    558  N   GLU B  70      21.039  38.840  35.782  1.00 84.38           N  
ATOM    559  CA  GLU B  70      20.024  38.257  34.952  1.00 84.38           C  
ATOM    565  C   GLU B  70      20.348  38.481  33.505  1.00 84.38           C  
ATOM    566  O   GLU B  70      20.187  37.580  32.684  1.00 84.38           O  
ATOM    560  CB  GLU B  70      18.630  38.853  35.209  1.00 84.38           C  
ATOM    561  CG  GLU B  70      18.067  38.483  36.583  1.00 84.38           C  
ATOM    562  CD  GLU B  70      17.885  36.971  36.608  1.00 84.38           C  
ATOM    563  OE1 GLU B  70      17.194  36.444  35.696  1.00 84.38           O  
ATOM    564  OE2 GLU B  70      18.434  36.324  37.538  1.00 84.38           O1-
ATOM    567  N   LEU B  71      20.811  39.693  33.150  1.00 47.85           N  
ATOM    568  CA  LEU B  71      21.086  40.006  31.775  1.00 47.85           C  
ATOM    573  C   LEU B  71      22.195  39.137  31.262  1.00 47.85           C  
ATOM    574  O   LEU B  71      22.099  38.581  30.170  1.00 47.85           O  
ATOM    569  CB  LEU B  71      21.517  41.474  31.585  1.00 47.85           C  
ATOM    570  CG  LEU B  71      20.390  42.488  31.867  1.00 47.85           C  
ATOM    571  CD1 LEU B  71      20.869  43.939  31.672  1.00 47.85           C  
ATOM    572  CD2 LEU B  71      19.141  42.167  31.029  1.00 47.85           C  
ATOM    575  N   LEU B  72      23.283  38.988  32.041  1.00 48.56           N  
ATOM    576  CA  LEU B  72      24.405  38.213  31.585  1.00 48.56           C  
ATOM    581  C   LEU B  72      24.013  36.776  31.446  1.00 48.56           C  
ATOM    582  O   LEU B  72      24.351  36.119  30.460  1.00 48.56           O  
ATOM    577  CB  LEU B  72      25.598  38.268  32.556  1.00 48.56           C  
ATOM    578  CG  LEU B  72      26.250  39.659  32.649  1.00 48.56           C  
ATOM    579  CD1 LEU B  72      27.435  39.653  33.626  1.00 48.56           C  
ATOM    580  CD2 LEU B  72      26.641  40.184  31.258  1.00 48.56           C  
ATOM    583  N   HIS B  73      23.273  36.247  32.434  1.00 50.59           N  
ATOM    584  CA  HIS B  73      22.911  34.861  32.427  1.00 50.59           C  
ATOM    591  C   HIS B  73      22.066  34.560  31.229  1.00 50.59           C  
ATOM    592  O   HIS B  73      22.325  33.600  30.506  1.00 50.59           O  
ATOM    587  CB  HIS B  73      22.107  34.472  33.678  1.00 50.59           C  
ATOM    586  CG  HIS B  73      21.776  33.013  33.740  1.00 50.59           C  
ATOM    589  CD2 HIS B  73      20.589  32.377  33.552  1.00 50.59           C  
ATOM    585  ND1 HIS B  73      22.692  32.025  34.020  1.00 50.59           N  
ATOM    590  CE1 HIS B  73      22.019  30.847  33.987  1.00 50.59           C  
ATOM    588  NE2 HIS B  73      20.738  31.011  33.708  1.00 50.59           N  
ATOM    593  N   ASN B  74      21.035  35.386  30.973  1.00 48.11           N  
ATOM    594  CA  ASN B  74      20.141  35.106  29.883  1.00 48.11           C  
ATOM    599  C   ASN B  74      20.861  35.203  28.575  1.00 48.11           C  
ATOM    600  O   ASN B  74      20.684  34.355  27.700  1.00 48.11           O  
ATOM    595  CB  ASN B  74      18.930  36.056  29.820  1.00 48.11           C  
ATOM    596  CG  ASN B  74      17.966  35.679  30.938  1.00 48.11           C  
ATOM    598  ND2 ASN B  74      17.001  36.590  31.240  1.00 48.11           N  
ATOM    597  OD1 ASN B  74      18.058  34.598  31.518  1.00 48.11           O  
ATOM    601  N   SER B  75      21.706  36.235  28.407  1.00 33.78           N  
ATOM    602  CA  SER B  75      22.385  36.443  27.160  1.00 33.78           C  
ATOM    605  C   SER B  75      23.263  35.268  26.884  1.00 33.78           C  
ATOM    606  O   SER B  75      23.335  34.781  25.757  1.00 33.78           O  
ATOM    603  CB  SER B  75      23.292  37.685  27.190  1.00 33.78           C  
ATOM    604  OG  SER B  75      22.519  38.855  27.417  1.00 33.78           O  
ATOM    607  N   SER B  76      23.955  34.768  27.921  1.00 32.84           N  
ATOM    608  CA  SER B  76      24.856  33.678  27.703  1.00 32.84           C  
ATOM    611  C   SER B  76      24.076  32.475  27.273  1.00 32.84           C  
ATOM    612  O   SER B  76      24.551  31.687  26.458  1.00 32.84           O  
ATOM    609  CB  SER B  76      25.664  33.305  28.958  1.00 32.84           C  
ATOM    610  OG  SER B  76      24.801  32.822  29.975  1.00 32.84           O  
ATOM    613  N   LEU B  77      22.857  32.292  27.817  1.00 51.03           N  
ATOM    614  CA  LEU B  77      22.050  31.153  27.471  1.00 51.03           C  
ATOM    619  C   LEU B  77      21.646  31.227  26.025  1.00 51.03           C  
ATOM    620  O   LEU B  77      21.692  30.227  25.312  1.00 51.03           O  
ATOM    615  CB  LEU B  77      20.749  31.064  28.288  1.00 51.03           C  
ATOM    616  CG  LEU B  77      20.971  30.836  29.794  1.00 51.03           C  
ATOM    617  CD1 LEU B  77      19.633  30.684  30.536  1.00 51.03           C  
ATOM    618  CD2 LEU B  77      21.933  29.663  30.048  1.00 51.03           C  
ATOM    621  N   LEU B  78      21.235  32.420  25.551  1.00 54.57           N  
ATOM    622  CA  LEU B  78      20.794  32.558  24.190  1.00 54.57           C  
ATOM    627  C   LEU B  78      21.924  32.217  23.274  1.00 54.57           C  
ATOM    628  O   LEU B  78      21.743  31.495  22.294  1.00 54.57           O  
ATOM    623  CB  LEU B  78      20.355  33.987  23.819  1.00 54.57           C  
ATOM    624  CG  LEU B  78      19.029  34.439  24.459  1.00 54.57           C  
ATOM    625  CD1 LEU B  78      18.671  35.874  24.030  1.00 54.57           C  
ATOM    626  CD2 LEU B  78      17.897  33.444  24.155  1.00 54.57           C  
ATOM    629  N   ILE B  79      23.128  32.734  23.559  1.00 52.62           N  
ATOM    630  CA  ILE B  79      24.262  32.470  22.719  1.00 52.62           C  
ATOM    635  C   ILE B  79      24.643  31.020  22.795  1.00 52.62           C  
ATOM    636  O   ILE B  79      24.978  30.405  21.783  1.00 52.62           O  
ATOM    631  CB  ILE B  79      25.455  33.330  23.039  1.00 52.62           C  
ATOM    632  CG1 ILE B  79      25.123  34.798  22.698  1.00 52.62           C  
ATOM    633  CG2 ILE B  79      26.673  32.774  22.284  1.00 52.62           C  
ATOM    634  CD1 ILE B  79      26.160  35.816  23.172  1.00 52.62           C  
ATOM    637  N   ASP B  80      24.591  30.427  24.002  1.00 57.61           N  
ATOM    638  CA  ASP B  80      25.021  29.068  24.182  1.00 57.61           C  
ATOM    643  C   ASP B  80      24.187  28.140  23.351  1.00 57.61           C  
ATOM    644  O   ASP B  80      24.712  27.217  22.728  1.00 57.61           O  
ATOM    639  CB  ASP B  80      24.902  28.601  25.644  1.00 57.61           C  
ATOM    640  CG  ASP B  80      25.584  27.246  25.778  1.00 57.61           C  
ATOM    641  OD1 ASP B  80      26.717  27.096  25.247  1.00 57.61           O  
ATOM    642  OD2 ASP B  80      24.985  26.348  26.428  1.00 57.61           O1-
ATOM    645  N   ASP B  81      22.863  28.368  23.303  1.00 46.60           N  
ATOM    646  CA  ASP B  81      21.984  27.491  22.582  1.00 46.60           C  
ATOM    651  C   ASP B  81      22.348  27.513  21.133  1.00 46.60           C  
ATOM    652  O   ASP B  81      22.243  26.498  20.447  1.00 46.60           O  
ATOM    647  CB  ASP B  81      20.500  27.893  22.697  1.00 46.60           C  
ATOM    648  CG  ASP B  81      20.012  27.523  24.091  1.00 46.60           C  
ATOM    649  OD1 ASP B  81      20.567  26.550  24.668  1.00 46.60           O  
ATOM    650  OD2 ASP B  81      19.079  28.203  24.598  1.00 46.60           O1-
ATOM    653  N   ILE B  82      22.750  28.684  20.611  1.00 36.05           N  
ATOM    654  CA  ILE B  82      23.133  28.772  19.232  1.00 36.05           C  
ATOM    659  C   ILE B  82      24.380  27.961  19.031  1.00 36.05           C  
ATOM    660  O   ILE B  82      24.511  27.228  18.052  1.00 36.05           O  
ATOM    655  CB  ILE B  82      23.419  30.180  18.800  1.00 36.05           C  
ATOM    656  CG1 ILE B  82      22.150  31.040  18.931  1.00 36.05           C  
ATOM    657  CG2 ILE B  82      23.990  30.139  17.372  1.00 36.05           C  
ATOM    658  CD1 ILE B  82      22.417  32.539  18.820  1.00 36.05           C  
ATOM    661  N   GLU B  83      25.334  28.071  19.971  1.00 68.15           N  
ATOM    662  CA  GLU B  83      26.598  27.398  19.847  1.00 68.15           C  
ATOM    668  C   GLU B  83      26.398  25.907  19.856  1.00 68.15           C  
ATOM    669  O   GLU B  83      27.059  25.176  19.117  1.00 68.15           O  
ATOM    663  CB  GLU B  83      27.541  27.710  21.021  1.00 68.15           C  
ATOM    664  CG  GLU B  83      27.991  29.169  21.100  1.00 68.15           C  
ATOM    665  CD  GLU B  83      28.621  29.364  22.473  1.00 68.15           C  
ATOM    666  OE1 GLU B  83      28.003  28.900  23.467  1.00 68.15           O  
ATOM    667  OE2 GLU B  83      29.722  29.968  22.549  1.00 68.15           O1-
ATOM    670  N   ASP B  84      25.526  25.431  20.765  1.00 92.21           N  
ATOM    671  CA  ASP B  84      25.174  24.053  20.983  1.00 92.21           C  
ATOM    676  C   ASP B  84      24.189  23.555  19.966  1.00 92.21           C  
ATOM    677  O   ASP B  84      23.972  22.350  19.860  1.00 92.21           O  
ATOM    672  CB  ASP B  84      24.569  23.810  22.373  1.00 92.21           C  
ATOM    673  CG  ASP B  84      25.675  24.028  23.395  1.00 92.21           C  
ATOM    674  OD1 ASP B  84      26.840  24.248  22.966  1.00 92.21           O  
ATOM    675  OD2 ASP B  84      25.372  23.977  24.616  1.00 92.21           O1-
ATOM    678  N   ASN B  85      23.521  24.468  19.237  1.00127.24           N  
ATOM    679  CA  ASN B  85      22.468  24.151  18.309  1.00127.24           C  
ATOM    684  C   ASN B  85      21.388  23.384  19.012  1.00127.24           C  
ATOM    685  O   ASN B  85      20.887  22.380  18.508  1.00127.24           O  
ATOM    680  CB  ASN B  85      22.885  23.485  16.971  1.00127.24           C  
ATOM    681  CG  ASN B  85      23.533  22.114  17.124  1.00127.24           C  
ATOM    683  ND2 ASN B  85      22.756  21.038  16.820  1.00127.24           N  
ATOM    682  OD1 ASN B  85      24.711  22.003  17.458  1.00127.24           O  
ATOM    686  N   ALA B  86      21.008  23.864  20.220  1.00 53.91           N  
ATOM    687  CA  ALA B  86      19.982  23.249  21.023  1.00 53.91           C  
ATOM    689  C   ALA B  86      18.614  23.674  20.568  1.00 53.91           C  
ATOM    690  O   ALA B  86      18.353  24.848  20.314  1.00 53.91           O  
ATOM    688  CB  ALA B  86      20.090  23.597  22.518  1.00 53.91           C  
ATOM    691  N   PRO B  87      17.744  22.704  20.428  1.00 87.60           N  
ATOM    692  CA  PRO B  87      16.366  22.938  20.078  1.00 87.60           C  
ATOM    696  C   PRO B  87      15.514  23.418  21.215  1.00 87.60           C  
ATOM    697  O   PRO B  87      14.510  24.081  20.954  1.00 87.60           O  
ATOM    694  CB  PRO B  87      15.856  21.626  19.479  1.00 87.60           C  
ATOM    695  CG  PRO B  87      16.852  20.565  19.981  1.00 87.60           C  
ATOM    693  CD  PRO B  87      18.165  21.345  20.133  1.00 87.60           C  
ATOM    698  N   LEU B  88      15.864  23.086  22.474  1.00 61.49           N  
ATOM    699  CA  LEU B  88      14.987  23.445  23.554  1.00 61.49           C  
ATOM    704  C   LEU B  88      15.785  23.977  24.702  1.00 61.49           C  
ATOM    705  O   LEU B  88      16.941  23.608  24.899  1.00 61.49           O  
ATOM    700  CB  LEU B  88      14.179  22.254  24.100  1.00 61.49           C  
ATOM    701  CG  LEU B  88      13.213  21.632  23.075  1.00 61.49           C  
ATOM    702  CD1 LEU B  88      12.437  20.454  23.688  1.00 61.49           C  
ATOM    703  CD2 LEU B  88      12.286  22.696  22.464  1.00 61.49           C  
ATOM    706  N   ARG B  89      15.171  24.904  25.464  1.00163.45           N  
ATOM    707  CA  ARG B  89      15.742  25.443  26.666  1.00163.45           C  
ATOM    715  C   ARG B  89      14.621  25.497  27.653  1.00163.45           C  
ATOM    716  O   ARG B  89      13.645  26.220  27.458  1.00163.45           O  
ATOM    708  CB  ARG B  89      16.278  26.879  26.492  1.00163.45           C  
ATOM    709  CG  ARG B  89      16.708  27.562  27.796  1.00163.45           C  
ATOM    710  CD  ARG B  89      17.937  26.944  28.471  1.00163.45           C  
ATOM    711  NE  ARG B  89      19.089  27.092  27.537  1.00163.45           N  
ATOM    712  CZ  ARG B  89      20.367  27.060  28.016  1.00163.45           C  
ATOM    713  NH1 ARG B  89      20.596  26.937  29.354  1.00163.45           N1+
ATOM    714  NH2 ARG B  89      21.422  27.143  27.155  1.00163.45           N  
ATOM    717  N   ARG B  90      14.743  24.740  28.758  1.00146.72           N  
ATOM    718  CA  ARG B  90      13.716  24.712  29.756  1.00146.72           C  
ATOM    726  C   ARG B  90      12.405  24.345  29.139  1.00146.72           C  
ATOM    727  O   ARG B  90      11.389  25.002  29.359  1.00146.72           O  
ATOM    719  CB  ARG B  90      13.561  26.031  30.529  1.00146.72           C  
ATOM    720  CG  ARG B  90      14.747  26.288  31.459  1.00146.72           C  
ATOM    721  CD  ARG B  90      15.309  24.997  32.053  1.00146.72           C  
ATOM    722  NE  ARG B  90      16.388  25.358  33.012  1.00146.72           N  
ATOM    723  CZ  ARG B  90      16.070  25.603  34.316  1.00146.72           C  
ATOM    724  NH1 ARG B  90      14.769  25.525  34.723  1.00146.72           N1+
ATOM    725  NH2 ARG B  90      17.051  25.923  35.208  1.00146.72           N  
ATOM    728  N   GLY B  91      12.414  23.291  28.305  1.00 32.74           N  
ATOM    729  CA  GLY B  91      11.203  22.747  27.768  1.00 32.74           C  
ATOM    730  C   GLY B  91      10.632  23.656  26.731  1.00 32.74           C  
ATOM    731  O   GLY B  91       9.551  23.387  26.210  1.00 32.74           O  
ATOM    732  N   GLN B  92      11.332  24.748  26.375  1.00 58.06           N  
ATOM    733  CA  GLN B  92      10.702  25.608  25.419  1.00 58.06           C  
ATOM    739  C   GLN B  92      11.606  25.755  24.233  1.00 58.06           C  
ATOM    740  O   GLN B  92      12.804  25.482  24.304  1.00 58.06           O  
ATOM    734  CB  GLN B  92      10.384  27.004  25.978  1.00 58.06           C  
ATOM    735  CG  GLN B  92       9.267  27.702  25.206  1.00 58.06           C  
ATOM    736  CD  GLN B  92       7.994  26.911  25.486  1.00 58.06           C  
ATOM    738  NE2 GLN B  92       7.051  26.907  24.506  1.00 58.06           N  
ATOM    737  OE1 GLN B  92       7.849  26.302  26.546  1.00 58.06           O  
ATOM    741  N   THR B  93      11.027  26.183  23.093  1.00 39.95           N  
ATOM    742  CA  THR B  93      11.766  26.328  21.874  1.00 39.95           C  
ATOM    746  C   THR B  93      12.769  27.418  22.063  1.00 39.95           C  
ATOM    747  O   THR B  93      12.466  28.478  22.608  1.00 39.95           O  
ATOM    743  CB  THR B  93      10.892  26.693  20.709  1.00 39.95           C  
ATOM    745  CG2 THR B  93      11.757  26.819  19.446  1.00 39.95           C  
ATOM    744  OG1 THR B  93       9.894  25.699  20.519  1.00 39.95           O  
ATOM    748  N   THR B  94      14.007  27.173  21.601  1.00120.06           N  
ATOM    749  CA  THR B  94      15.055  28.133  21.753  1.00120.06           C  
ATOM    753  C   THR B  94      14.759  29.314  20.877  1.00120.06           C  
ATOM    754  O   THR B  94      14.129  29.196  19.829  1.00120.06           O  
ATOM    750  CB  THR B  94      16.392  27.553  21.405  1.00120.06           C  
ATOM    752  CG2 THR B  94      16.354  27.031  19.965  1.00120.06           C  
ATOM    751  OG1 THR B  94      17.409  28.524  21.566  1.00120.06           O  
ATOM    755  N   SER B  95      15.221  30.501  21.308  1.00 89.82           N  
ATOM    756  CA  SER B  95      14.930  31.752  20.669  1.00 89.82           C  
ATOM    759  C   SER B  95      15.475  31.803  19.266  1.00 89.82           C  
ATOM    760  O   SER B  95      14.822  32.333  18.368  1.00 89.82           O  
ATOM    757  CB  SER B  95      15.523  32.932  21.456  1.00 89.82           C  
ATOM    758  OG  SER B  95      15.000  34.155  20.970  1.00 89.82           O  
ATOM    761  N   HIS B  96      16.668  31.232  19.019  1.00 69.01           N  
ATOM    762  CA  HIS B  96      17.256  31.352  17.711  1.00 69.01           C  
ATOM    769  C   HIS B  96      16.378  30.673  16.718  1.00 69.01           C  
ATOM    770  O   HIS B  96      16.348  31.042  15.545  1.00 69.01           O  
ATOM    765  CB  HIS B  96      18.686  30.781  17.609  1.00 69.01           C  
ATOM    764  CG  HIS B  96      18.823  29.333  17.975  1.00 69.01           C  
ATOM    767  CD2 HIS B  96      18.965  28.752  19.197  1.00 69.01           C  
ATOM    763  ND1 HIS B  96      18.858  28.302  17.063  1.00 69.01           N  
ATOM    768  CE1 HIS B  96      19.022  27.156  17.772  1.00 69.01           C  
ATOM    766  NE2 HIS B  96      19.093  27.379  19.073  1.00 69.01           N  
ATOM    771  N   LEU B  97      15.669  29.629  17.161  1.00115.01           N  
ATOM    772  CA  LEU B  97      14.814  28.887  16.292  1.00115.01           C  
ATOM    777  C   LEU B  97      13.694  29.779  15.823  1.00115.01           C  
ATOM    778  O   LEU B  97      13.324  29.739  14.651  1.00115.01           O  
ATOM    773  CB  LEU B  97      14.244  27.674  17.054  1.00115.01           C  
ATOM    774  CG  LEU B  97      13.543  26.597  16.211  1.00115.01           C  
ATOM    775  CD1 LEU B  97      13.039  25.460  17.113  1.00115.01           C  
ATOM    776  CD2 LEU B  97      12.435  27.171  15.320  1.00115.01           C  
ATOM    779  N   ILE B  98      13.068  30.553  16.740  1.00 65.78           N  
ATOM    780  CA  ILE B  98      11.979  31.420  16.365  1.00 65.78           C  
ATOM    785  C   ILE B  98      12.440  32.675  15.674  1.00 65.78           C  
ATOM    786  O   ILE B  98      11.973  33.019  14.591  1.00 65.78           O  
ATOM    781  CB  ILE B  98      11.171  31.838  17.557  1.00 65.78           C  
ATOM    782  CG1 ILE B  98      10.583  30.597  18.252  1.00 65.78           C  
ATOM    783  CG2 ILE B  98      10.108  32.847  17.092  1.00 65.78           C  
ATOM    784  CD1 ILE B  98      10.031  30.881  19.650  1.00 65.78           C  
ATOM    787  N   PHE B  99      13.368  33.400  16.327  1.00 91.25           N  
ATOM    788  CA  PHE B  99      13.870  34.687  15.921  1.00 91.25           C  
ATOM    796  C   PHE B  99      14.873  34.613  14.813  1.00 91.25           C  
ATOM    797  O   PHE B  99      15.015  35.559  14.040  1.00 91.25           O  
ATOM    789  CB  PHE B  99      14.492  35.443  17.102  1.00 91.25           C  
ATOM    790  CG  PHE B  99      13.371  35.623  18.065  1.00 91.25           C  
ATOM    791  CD1 PHE B  99      13.091  34.650  18.996  1.00 91.25           C  
ATOM    792  CD2 PHE B  99      12.583  36.748  18.029  1.00 91.25           C  
ATOM    793  CE1 PHE B  99      12.055  34.798  19.886  1.00 91.25           C  
ATOM    794  CE2 PHE B  99      11.545  36.906  18.917  1.00 91.25           C  
ATOM    795  CZ  PHE B  99      11.282  35.931  19.848  1.00 91.25           C  
ATOM    798  N   GLY B 100      15.646  33.514  14.742  1.00 25.34           N  
ATOM    799  CA  GLY B 100      16.673  33.416  13.749  1.00 25.34           C  
ATOM    800  C   GLY B 100      17.967  33.628  14.468  1.00 25.34           C  
ATOM    801  O   GLY B 100      18.021  34.312  15.488  1.00 25.34           O  
ATOM    802  N   VAL B 101      19.052  33.027  13.949  1.00 36.81           N  
ATOM    803  CA  VAL B 101      20.332  33.118  14.584  1.00 36.81           C  
ATOM    807  C   VAL B 101      20.816  34.537  14.575  1.00 36.81           C  
ATOM    808  O   VAL B 101      21.342  35.012  15.579  1.00 36.81           O  
ATOM    804  CB  VAL B 101      21.371  32.262  13.918  1.00 36.81           C  
ATOM    805  CG1 VAL B 101      22.725  32.503  14.608  1.00 36.81           C  
ATOM    806  CG2 VAL B 101      20.901  30.798  13.971  1.00 36.81           C  
ATOM    809  N   PRO B 102      20.677  35.252  13.493  1.00 73.95           N  
ATOM    810  CA  PRO B 102      21.204  36.587  13.483  1.00 73.95           C  
ATOM    814  C   PRO B 102      20.614  37.531  14.487  1.00 73.95           C  
ATOM    815  O   PRO B 102      21.372  38.275  15.106  1.00 73.95           O  
ATOM    812  CB  PRO B 102      21.132  37.047  12.031  1.00 73.95           C  
ATOM    813  CG  PRO B 102      21.290  35.731  11.243  1.00 73.95           C  
ATOM    811  CD  PRO B 102      20.709  34.649  12.171  1.00 73.95           C  
ATOM    816  N   SER B 103      19.283  37.524  14.681  1.00 32.95           N  
ATOM    817  CA  SER B 103      18.685  38.439  15.614  1.00 32.95           C  
ATOM    820  C   SER B 103      19.085  38.056  17.005  1.00 32.95           C  
ATOM    821  O   SER B 103      19.353  38.916  17.844  1.00 32.95           O  
ATOM    818  CB  SER B 103      17.148  38.421  15.562  1.00 32.95           C  
ATOM    819  OG  SER B 103      16.696  38.875  14.296  1.00 32.95           O  
ATOM    822  N   THR B 104      19.130  36.742  17.288  1.00118.73           N  
ATOM    823  CA  THR B 104      19.436  36.284  18.615  1.00118.73           C  
ATOM    827  C   THR B 104      20.837  36.641  18.995  1.00118.73           C  
ATOM    828  O   THR B 104      21.088  37.057  20.126  1.00118.73           O  
ATOM    824  CB  THR B 104      19.274  34.803  18.794  1.00118.73           C  
ATOM    826  CG2 THR B 104      17.794  34.428  18.637  1.00118.73           C  
ATOM    825  OG1 THR B 104      20.068  34.105  17.850  1.00118.73           O  
ATOM    829  N   ILE B 105      21.799  36.484  18.067  1.00 37.86           N  
ATOM    830  CA  ILE B 105      23.151  36.801  18.425  1.00 37.86           C  
ATOM    835  C   ILE B 105      23.224  38.260  18.739  1.00 37.86           C  
ATOM    836  O   ILE B 105      23.797  38.656  19.754  1.00 37.86           O  
ATOM    831  CB  ILE B 105      24.140  36.533  17.326  1.00 37.86           C  
ATOM    832  CG1 ILE B 105      24.187  35.032  16.989  1.00 37.86           C  
ATOM    833  CG2 ILE B 105      25.496  37.110  17.772  1.00 37.86           C  
ATOM    834  CD1 ILE B 105      24.970  34.717  15.715  1.00 37.86           C  
ATOM    837  N   ASN B 106      22.615  39.104  17.889  1.00 37.83           N  
ATOM    838  CA  ASN B 106      22.720  40.522  18.080  1.00 37.83           C  
ATOM    843  C   ASN B 106      22.118  40.914  19.395  1.00 37.83           C  
ATOM    844  O   ASN B 106      22.712  41.685  20.148  1.00 37.83           O  
ATOM    839  CB  ASN B 106      21.982  41.323  16.993  1.00 37.83           C  
ATOM    840  CG  ASN B 106      22.262  42.803  17.215  1.00 37.83           C  
ATOM    842  ND2 ASN B 106      21.641  43.668  16.369  1.00 37.83           N  
ATOM    841  OD1 ASN B 106      23.004  43.183  18.119  1.00 37.83           O  
ATOM    845  N   THR B 107      20.921  40.387  19.713  1.00118.32           N  
ATOM    846  CA  THR B 107      20.250  40.783  20.921  1.00118.32           C  
ATOM    850  C   THR B 107      21.049  40.362  22.111  1.00118.32           C  
ATOM    851  O   THR B 107      21.168  41.109  23.081  1.00118.32           O  
ATOM    847  CB  THR B 107      18.884  40.176  21.078  1.00118.32           C  
ATOM    849  CG2 THR B 107      18.034  40.560  19.863  1.00118.32           C  
ATOM    848  OG1 THR B 107      18.973  38.765  21.174  1.00118.32           O  
ATOM    852  N   ALA B 108      21.617  39.144  22.078  1.00 36.28           N  
ATOM    853  CA  ALA B 108      22.331  38.686  23.232  1.00 36.28           C  
ATOM    855  C   ALA B 108      23.493  39.597  23.483  1.00 36.28           C  
ATOM    856  O   ALA B 108      23.724  40.015  24.616  1.00 36.28           O  
ATOM    854  CB  ALA B 108      22.883  37.259  23.067  1.00 36.28           C  
ATOM    857  N   ASN B 109      24.248  39.956  22.427  1.00123.79           N  
ATOM    858  CA  ASN B 109      25.395  40.793  22.647  1.00123.79           C  
ATOM    863  C   ASN B 109      24.965  42.160  23.087  1.00123.79           C  
ATOM    864  O   ASN B 109      25.643  42.804  23.886  1.00123.79           O  
ATOM    859  CB  ASN B 109      26.368  40.889  21.457  1.00123.79           C  
ATOM    860  CG  ASN B 109      25.634  41.386  20.233  1.00123.79           C  
ATOM    862  ND2 ASN B 109      25.602  40.519  19.191  1.00123.79           N  
ATOM    861  OD1 ASN B 109      25.117  42.500  20.195  1.00123.79           O  
ATOM    865  N   TYR B 110      23.810  42.634  22.588  1.00 68.04           N  
ATOM    866  CA  TYR B 110      23.297  43.929  22.935  1.00 68.04           C  
ATOM    875  C   TYR B 110      23.094  43.963  24.422  1.00 68.04           C  
ATOM    876  O   TYR B 110      23.440  44.938  25.088  1.00 68.04           O  
ATOM    867  CB  TYR B 110      21.949  44.170  22.225  1.00 68.04           C  
ATOM    868  CG  TYR B 110      21.239  45.371  22.750  1.00 68.04           C  
ATOM    869  CD1 TYR B 110      21.641  46.647  22.429  1.00 68.04           C  
ATOM    870  CD2 TYR B 110      20.129  45.205  23.548  1.00 68.04           C  
ATOM    871  CE1 TYR B 110      20.957  47.737  22.917  1.00 68.04           C  
ATOM    872  CE2 TYR B 110      19.443  46.290  24.038  1.00 68.04           C  
ATOM    873  CZ  TYR B 110      19.857  47.561  23.725  1.00 68.04           C  
ATOM    874  OH  TYR B 110      19.154  48.678  24.226  1.00 68.04           O  
ATOM    877  N   MET B 111      22.551  42.871  24.988  1.00 58.72           N  
ATOM    878  CA  MET B 111      22.259  42.795  26.392  1.00 58.72           C  
ATOM    883  C   MET B 111      23.519  42.846  27.205  1.00 58.72           C  
ATOM    884  O   MET B 111      23.512  43.361  28.323  1.00 58.72           O  
ATOM    879  CB  MET B 111      21.477  41.524  26.759  1.00 58.72           C  
ATOM    880  CG  MET B 111      20.114  41.485  26.067  1.00 58.72           C  
ATOM    881  SD  MET B 111      19.029  42.878  26.503  1.00 58.72           S  
ATOM    882  CE  MET B 111      17.798  42.527  25.214  1.00 58.72           C  
ATOM    885  N   TYR B 112      24.634  42.298  26.685  1.00136.39           N  
ATOM    886  CA  TYR B 112      25.847  42.331  27.455  1.00136.39           C  
ATOM    895  C   TYR B 112      26.162  43.766  27.734  1.00136.39           C  
ATOM    896  O   TYR B 112      26.518  44.131  28.853  1.00136.39           O  
ATOM    887  CB  TYR B 112      27.096  41.822  26.710  1.00136.39           C  
ATOM    888  CG  TYR B 112      27.023  40.358  26.460  1.00136.39           C  
ATOM    889  CD1 TYR B 112      27.365  39.489  27.467  1.00136.39           C  
ATOM    890  CD2 TYR B 112      26.616  39.852  25.245  1.00136.39           C  
ATOM    891  CE1 TYR B 112      27.316  38.134  27.267  1.00136.39           C  
ATOM    892  CE2 TYR B 112      26.567  38.493  25.037  1.00136.39           C  
ATOM    893  CZ  TYR B 112      26.916  37.636  26.054  1.00136.39           C  
ATOM    894  OH  TYR B 112      26.872  36.239  25.862  1.00136.39           O  
ATOM    897  N   PHE B 113      26.034  44.620  26.704  1.00 46.89           N  
ATOM    898  CA  PHE B 113      26.360  46.011  26.827  1.00 46.89           C  
ATOM    906  C   PHE B 113      25.429  46.682  27.783  1.00 46.89           C  
ATOM    907  O   PHE B 113      25.845  47.557  28.541  1.00 46.89           O  
ATOM    899  CB  PHE B 113      26.327  46.764  25.487  1.00 46.89           C  
ATOM    900  CG  PHE B 113      27.512  46.287  24.720  1.00 46.89           C  
ATOM    901  CD1 PHE B 113      27.427  45.185  23.899  1.00 46.89           C  
ATOM    902  CD2 PHE B 113      28.719  46.938  24.838  1.00 46.89           C  
ATOM    903  CE1 PHE B 113      28.527  44.747  23.201  1.00 46.89           C  
ATOM    904  CE2 PHE B 113      29.822  46.504  24.141  1.00 46.89           C  
ATOM    905  CZ  PHE B 113      29.726  45.409  23.318  1.00 46.89           C  
ATOM    908  N   ARG B 114      24.139  46.306  27.759  1.00116.80           N  
ATOM    909  CA  ARG B 114      23.185  46.924  28.633  1.00116.80           C  
ATOM    917  C   ARG B 114      23.589  46.623  30.044  1.00116.80           C  
ATOM    918  O   ARG B 114      23.475  47.469  30.929  1.00116.80           O  
ATOM    910  CB  ARG B 114      21.756  46.408  28.399  1.00116.80           C  
ATOM    911  CG  ARG B 114      21.288  46.679  26.968  1.00116.80           C  
ATOM    912  CD  ARG B 114      20.833  48.118  26.708  1.00116.80           C  
ATOM    913  NE  ARG B 114      19.393  48.219  27.084  1.00116.80           N  
ATOM    914  CZ  ARG B 114      19.018  48.562  28.349  1.00116.80           C  
ATOM    915  NH1 ARG B 114      19.966  48.844  29.288  1.00116.80           N1+
ATOM    916  NH2 ARG B 114      17.694  48.627  28.669  1.00116.80           N  
ATOM    919  N   ALA B 115      24.075  45.394  30.292  1.00 24.27           N  
ATOM    920  CA  ALA B 115      24.490  45.013  31.613  1.00 24.27           C  
ATOM    922  C   ALA B 115      25.646  45.874  32.032  1.00 24.27           C  
ATOM    923  O   ALA B 115      25.725  46.320  33.175  1.00 24.27           O  
ATOM    921  CB  ALA B 115      24.957  43.549  31.692  1.00 24.27           C  
ATOM    924  N   MET B 116      26.568  46.154  31.094  1.00 39.21           N  
ATOM    925  CA  MET B 116      27.745  46.923  31.389  1.00 39.21           C  
ATOM    930  C   MET B 116      27.326  48.280  31.868  1.00 39.21           C  
ATOM    931  O   MET B 116      27.919  48.829  32.795  1.00 39.21           O  
ATOM    926  CB  MET B 116      28.628  47.131  30.148  1.00 39.21           C  
ATOM    927  CG  MET B 116      29.886  47.961  30.408  1.00 39.21           C  
ATOM    928  SD  MET B 116      30.927  48.210  28.940  1.00 39.21           S  
ATOM    929  CE  MET B 116      31.948  49.509  29.693  1.00 39.21           C  
ATOM    932  N   GLN B 117      26.275  48.850  31.252  1.00 38.49           N  
ATOM    933  CA  GLN B 117      25.822  50.174  31.580  1.00 38.49           C  
ATOM    939  C   GLN B 117      25.348  50.215  33.003  1.00 38.49           C  
ATOM    940  O   GLN B 117      25.559  51.200  33.708  1.00 38.49           O  
ATOM    934  CB  GLN B 117      24.647  50.637  30.699  1.00 38.49           C  
ATOM    935  CG  GLN B 117      24.148  52.046  31.034  1.00 38.49           C  
ATOM    936  CD  GLN B 117      22.991  52.381  30.100  1.00 38.49           C  
ATOM    938  NE2 GLN B 117      22.679  53.699  29.970  1.00 38.49           N  
ATOM    937  OE1 GLN B 117      22.381  51.496  29.501  1.00 38.49           O  
ATOM    941  N   LEU B 118      24.704  49.133  33.463  1.00146.45           N  
ATOM    942  CA  LEU B 118      24.107  49.075  34.766  1.00146.45           C  
ATOM    947  C   LEU B 118      25.172  49.193  35.818  1.00146.45           C  
ATOM    948  O   LEU B 118      24.921  49.707  36.908  1.00146.45           O  
ATOM    943  CB  LEU B 118      23.348  47.756  34.988  1.00146.45           C  
ATOM    944  CG  LEU B 118      22.452  47.769  36.236  1.00146.45           C  
ATOM    945  CD1 LEU B 118      21.272  48.732  36.054  1.00146.45           C  
ATOM    946  CD2 LEU B 118      21.992  46.359  36.617  1.00146.45           C  
ATOM    949  N   VAL B 119      26.394  48.712  35.519  1.00 42.01           N  
ATOM    950  CA  VAL B 119      27.475  48.701  36.467  1.00 42.01           C  
ATOM    954  C   VAL B 119      27.745  50.095  36.956  1.00 42.01           C  
ATOM    955  O   VAL B 119      28.012  50.300  38.139  1.00 42.01           O  
ATOM    951  CB  VAL B 119      28.753  48.177  35.877  1.00 42.01           C  
ATOM    952  CG1 VAL B 119      29.873  48.328  36.920  1.00 42.01           C  
ATOM    953  CG2 VAL B 119      28.522  46.728  35.417  1.00 42.01           C  
ATOM    956  N   SER B 120      27.672  51.097  36.061  1.00 90.62           N  
ATOM    957  CA  SER B 120      27.965  52.463  36.412  1.00 90.62           C  
ATOM    960  C   SER B 120      26.970  52.936  37.433  1.00 90.62           C  
ATOM    961  O   SER B 120      27.214  53.898  38.158  1.00 90.62           O  
ATOM    958  CB  SER B 120      27.835  53.403  35.202  1.00 90.62           C  
ATOM    959  OG  SER B 120      28.669  52.952  34.146  1.00 90.62           O  
ATOM    962  N   GLN B 121      25.795  52.293  37.482  1.00 80.58           N  
ATOM    963  CA  GLN B 121      24.733  52.631  38.390  1.00 80.58           C  
ATOM    969  C   GLN B 121      25.066  52.225  39.799  1.00 80.58           C  
ATOM    970  O   GLN B 121      24.465  52.723  40.751  1.00 80.58           O  
ATOM    964  CB  GLN B 121      23.398  51.970  38.014  1.00 80.58           C  
ATOM    965  CG  GLN B 121      22.868  52.435  36.658  1.00 80.58           C  
ATOM    966  CD  GLN B 121      21.554  51.717  36.405  1.00 80.58           C  
ATOM    968  NE2 GLN B 121      20.935  51.187  37.494  1.00 80.58           N  
ATOM    967  OE1 GLN B 121      21.088  51.634  35.269  1.00 80.58           O  
ATOM    971  N   LEU B 122      25.965  51.240  39.974  1.00 68.14           N  
ATOM    972  CA  LEU B 122      26.277  50.706  41.274  1.00 68.14           C  
ATOM    977  C   LEU B 122      26.909  51.715  42.193  1.00 68.14           C  
ATOM    978  O   LEU B 122      26.619  51.711  43.388  1.00 68.14           O  
ATOM    973  CB  LEU B 122      27.217  49.488  41.205  1.00 68.14           C  
ATOM    974  CG  LEU B 122      26.572  48.267  40.522  1.00 68.14           C  
ATOM    975  CD1 LEU B 122      27.541  47.073  40.474  1.00 68.14           C  
ATOM    976  CD2 LEU B 122      25.229  47.911  41.184  1.00 68.14           C  
ATOM    979  N   THR B 123      27.818  52.580  41.700  1.00 99.20           N  
ATOM    980  CA  THR B 123      28.457  53.489  42.618  1.00 99.20           C  
ATOM    984  C   THR B 123      28.823  54.754  41.913  1.00 99.20           C  
ATOM    985  O   THR B 123      28.976  54.790  40.693  1.00 99.20           O  
ATOM    981  CB  THR B 123      29.769  52.960  43.125  1.00 99.20           C  
ATOM    983  CG2 THR B 123      30.375  53.949  44.122  1.00 99.20           C  
ATOM    982  OG1 THR B 123      29.594  51.715  43.770  1.00 99.20           O  
ATOM    986  N   THR B 124      28.874  55.852  42.689  1.00125.76           N  
ATOM    987  CA  THR B 124      29.376  57.116  42.252  1.00125.76           C  
ATOM    991  C   THR B 124      30.877  57.145  42.328  1.00125.76           C  
ATOM    992  O   THR B 124      31.534  57.775  41.501  1.00125.76           O  
ATOM    988  CB  THR B 124      28.867  58.254  43.084  1.00125.76           C  
ATOM    990  CG2 THR B 124      29.410  58.101  44.513  1.00125.76           C  
ATOM    989  OG1 THR B 124      29.285  59.491  42.528  1.00125.76           O  
ATOM    993  N   LYS B 125      31.466  56.468  43.340  1.00112.87           N  
ATOM    994  CA  LYS B 125      32.875  56.620  43.569  1.00112.87           C  
ATOM   1000  C   LYS B 125      33.682  56.055  42.446  1.00112.87           C  
ATOM   1001  O   LYS B 125      33.477  54.931  41.992  1.00112.87           O  
ATOM    995  CB  LYS B 125      33.361  56.056  44.920  1.00112.87           C  
ATOM    996  CG  LYS B 125      33.049  54.586  45.184  1.00112.87           C  
ATOM    997  CD  LYS B 125      33.746  54.066  46.445  1.00112.87           C  
ATOM    998  CE  LYS B 125      33.232  52.712  46.937  1.00112.87           C  
ATOM    999  NZ  LYS B 125      33.968  52.308  48.157  1.00112.87           N1+
ATOM   1002  N   GLU B 126      34.651  56.870  41.981  1.00 91.53           N  
ATOM   1003  CA  GLU B 126      35.497  56.549  40.869  1.00 91.53           C  
ATOM   1009  C   GLU B 126      36.368  55.372  41.171  1.00 91.53           C  
ATOM   1010  O   GLU B 126      36.556  54.527  40.298  1.00 91.53           O  
ATOM   1004  CB  GLU B 126      36.432  57.703  40.460  1.00 91.53           C  
ATOM   1005  CG  GLU B 126      35.742  58.811  39.665  1.00 91.53           C  
ATOM   1006  CD  GLU B 126      34.790  59.550  40.589  1.00 91.53           C  
ATOM   1007  OE1 GLU B 126      35.275  60.260  41.511  1.00 91.53           O  
ATOM   1008  OE2 GLU B 126      33.556  59.407  40.381  1.00 91.53           O1-
ATOM   1011  N   PRO B 127      36.946  55.274  42.335  1.00143.69           N  
ATOM   1012  CA  PRO B 127      37.801  54.156  42.613  1.00143.69           C  
ATOM   1016  C   PRO B 127      37.101  52.834  42.626  1.00143.69           C  
ATOM   1017  O   PRO B 127      37.608  51.883  42.034  1.00143.69           O  
ATOM   1014  CB  PRO B 127      38.555  54.504  43.901  1.00143.69           C  
ATOM   1015  CG  PRO B 127      37.878  55.791  44.418  1.00143.69           C  
ATOM   1013  CD  PRO B 127      37.276  56.425  43.153  1.00143.69           C  
ATOM   1018  N   LEU B 128      35.928  52.756  43.279  1.00 50.56           N  
ATOM   1019  CA  LEU B 128      35.209  51.519  43.367  1.00 50.56           C  
ATOM   1024  C   LEU B 128      34.706  51.162  42.005  1.00 50.56           C  
ATOM   1025  O   LEU B 128      34.716  50.002  41.598  1.00 50.56           O  
ATOM   1020  CB  LEU B 128      33.995  51.598  44.305  1.00 50.56           C  
ATOM   1021  CG  LEU B 128      33.214  50.275  44.405  1.00 50.56           C  
ATOM   1022  CD1 LEU B 128      34.085  49.161  45.012  1.00 50.56           C  
ATOM   1023  CD2 LEU B 128      31.890  50.464  45.157  1.00 50.56           C  
ATOM   1026  N   TYR B 129      34.274  52.185  41.254  1.00 61.69           N  
ATOM   1027  CA  TYR B 129      33.680  52.016  39.964  1.00 61.69           C  
ATOM   1036  C   TYR B 129      34.663  51.329  39.068  1.00 61.69           C  
ATOM   1037  O   TYR B 129      34.313  50.391  38.350  1.00 61.69           O  
ATOM   1028  CB  TYR B 129      33.312  53.383  39.361  1.00 61.69           C  
ATOM   1029  CG  TYR B 129      32.833  53.182  37.971  1.00 61.69           C  
ATOM   1030  CD1 TYR B 129      31.556  52.736  37.724  1.00 61.69           C  
ATOM   1031  CD2 TYR B 129      33.667  53.457  36.914  1.00 61.69           C  
ATOM   1032  CE1 TYR B 129      31.122  52.558  36.432  1.00 61.69           C  
ATOM   1033  CE2 TYR B 129      33.239  53.281  35.621  1.00 61.69           C  
ATOM   1034  CZ  TYR B 129      31.965  52.829  35.379  1.00 61.69           C  
ATOM   1035  OH  TYR B 129      31.522  52.648  34.053  1.00 61.69           O  
ATOM   1038  N   HIS B 130      35.938  51.754  39.109  1.00 47.68           N  
ATOM   1039  CA  HIS B 130      36.915  51.150  38.252  1.00 47.68           C  
ATOM   1046  C   HIS B 130      37.005  49.701  38.603  1.00 47.68           C  
ATOM   1047  O   HIS B 130      37.090  48.843  37.726  1.00 47.68           O  
ATOM   1042  CB  HIS B 130      38.325  51.745  38.427  1.00 47.68           C  
ATOM   1041  CG  HIS B 130      39.334  51.164  37.477  1.00 47.68           C  
ATOM   1044  CD2 HIS B 130      40.132  50.067  37.605  1.00 47.68           C  
ATOM   1040  ND1 HIS B 130      39.622  51.693  36.237  1.00 47.68           N  
ATOM   1045  CE1 HIS B 130      40.572  50.897  35.683  1.00 47.68           C  
ATOM   1043  NE2 HIS B 130      40.913  49.897  36.475  1.00 47.68           N  
ATOM   1048  N   ASN B 131      36.977  49.388  39.909  1.00 31.95           N  
ATOM   1049  CA  ASN B 131      37.113  48.032  40.353  1.00 31.95           C  
ATOM   1054  C   ASN B 131      35.965  47.212  39.839  1.00 31.95           C  
ATOM   1055  O   ASN B 131      36.147  46.065  39.440  1.00 31.95           O  
ATOM   1050  CB  ASN B 131      37.115  47.913  41.887  1.00 31.95           C  
ATOM   1051  CG  ASN B 131      38.368  48.602  42.410  1.00 31.95           C  
ATOM   1053  ND2 ASN B 131      38.346  48.996  43.713  1.00 31.95           N  
ATOM   1052  OD1 ASN B 131      39.344  48.778  41.684  1.00 31.95           O  
ATOM   1056  N   LEU B 132      34.744  47.775  39.841  1.00 44.02           N  
ATOM   1057  CA  LEU B 132      33.582  47.038  39.423  1.00 44.02           C  
ATOM   1062  C   LEU B 132      33.700  46.674  37.974  1.00 44.02           C  
ATOM   1063  O   LEU B 132      33.390  45.552  37.579  1.00 44.02           O  
ATOM   1058  CB  LEU B 132      32.290  47.855  39.597  1.00 44.02           C  
ATOM   1059  CG  LEU B 132      31.999  48.234  41.062  1.00 44.02           C  
ATOM   1060  CD1 LEU B 132      30.704  49.052  41.184  1.00 44.02           C  
ATOM   1061  CD2 LEU B 132      32.005  46.999  41.976  1.00 44.02           C  
ATOM   1064  N   ILE B 133      34.154  47.625  37.140  1.00 88.89           N  
ATOM   1065  CA  ILE B 133      34.277  47.396  35.730  1.00 88.89           C  
ATOM   1070  C   ILE B 133      35.307  46.336  35.502  1.00 88.89           C  
ATOM   1071  O   ILE B 133      35.124  45.457  34.660  1.00 88.89           O  
ATOM   1066  CB  ILE B 133      34.703  48.623  34.973  1.00 88.89           C  
ATOM   1067  CG1 ILE B 133      33.618  49.709  35.059  1.00 88.89           C  
ATOM   1068  CG2 ILE B 133      35.034  48.199  33.533  1.00 88.89           C  
ATOM   1069  CD1 ILE B 133      32.288  49.281  34.440  1.00 88.89           C  
ATOM   1072  N   THR B 134      36.420  46.386  36.256  1.00100.54           N  
ATOM   1073  CA  THR B 134      37.474  45.442  36.032  1.00100.54           C  
ATOM   1077  C   THR B 134      36.955  44.066  36.319  1.00100.54           C  
ATOM   1078  O   THR B 134      37.291  43.113  35.621  1.00100.54           O  
ATOM   1074  CB  THR B 134      38.697  45.690  36.875  1.00100.54           C  
ATOM   1076  CG2 THR B 134      38.468  45.158  38.299  1.00100.54           C  
ATOM   1075  OG1 THR B 134      39.813  45.027  36.304  1.00100.54           O  
ATOM   1079  N   ILE B 135      36.106  43.926  37.356  1.00 40.78           N  
ATOM   1080  CA  ILE B 135      35.575  42.642  37.722  1.00 40.78           C  
ATOM   1085  C   ILE B 135      34.758  42.127  36.578  1.00 40.78           C  
ATOM   1086  O   ILE B 135      34.876  40.968  36.178  1.00 40.78           O  
ATOM   1081  CB  ILE B 135      34.665  42.744  38.912  1.00 40.78           C  
ATOM   1082  CG1 ILE B 135      35.448  43.234  40.142  1.00 40.78           C  
ATOM   1083  CG2 ILE B 135      33.965  41.391  39.109  1.00 40.78           C  
ATOM   1084  CD1 ILE B 135      34.559  43.656  41.311  1.00 40.78           C  
ATOM   1087  N   PHE B 136      33.918  43.008  36.010  1.00 58.33           N  
ATOM   1088  CA  PHE B 136      33.023  42.686  34.938  1.00 58.33           C  
ATOM   1096  C   PHE B 136      33.823  42.232  33.754  1.00 58.33           C  
ATOM   1097  O   PHE B 136      33.562  41.169  33.191  1.00 58.33           O  
ATOM   1089  CB  PHE B 136      32.230  43.943  34.529  1.00 58.33           C  
ATOM   1090  CG  PHE B 136      31.287  43.651  33.416  1.00 58.33           C  
ATOM   1091  CD1 PHE B 136      30.053  43.101  33.665  1.00 58.33           C  
ATOM   1092  CD2 PHE B 136      31.633  43.954  32.119  1.00 58.33           C  
ATOM   1093  CE1 PHE B 136      29.182  42.843  32.631  1.00 58.33           C  
ATOM   1094  CE2 PHE B 136      30.768  43.698  31.083  1.00 58.33           C  
ATOM   1095  CZ  PHE B 136      29.539  43.142  31.338  1.00 58.33           C  
ATOM   1098  N   ASN B 137      34.849  43.012  33.366  1.00 51.55           N  
ATOM   1099  CA  ASN B 137      35.599  42.716  32.178  1.00 51.55           C  
ATOM   1104  C   ASN B 137      36.325  41.414  32.314  1.00 51.55           C  
ATOM   1105  O   ASN B 137      36.281  40.572  31.418  1.00 51.55           O  
ATOM   1100  CB  ASN B 137      36.651  43.791  31.865  1.00 51.55           C  
ATOM   1101  CG  ASN B 137      37.175  43.542  30.457  1.00 51.55           C  
ATOM   1103  ND2 ASN B 137      36.470  42.667  29.690  1.00 51.55           N  
ATOM   1102  OD1 ASN B 137      38.185  44.112  30.049  1.00 51.55           O  
ATOM   1106  N   GLU B 138      37.000  41.210  33.458  1.00 47.31           N  
ATOM   1107  CA  GLU B 138      37.827  40.054  33.639  1.00 47.31           C  
ATOM   1113  C   GLU B 138      37.011  38.796  33.622  1.00 47.31           C  
ATOM   1114  O   GLU B 138      37.387  37.811  32.990  1.00 47.31           O  
ATOM   1108  CB  GLU B 138      38.609  40.110  34.962  1.00 47.31           C  
ATOM   1109  CG  GLU B 138      39.635  41.247  34.997  1.00 47.31           C  
ATOM   1110  CD  GLU B 138      40.355  41.223  36.339  1.00 47.31           C  
ATOM   1111  OE1 GLU B 138      40.035  40.332  37.168  1.00 47.31           O  
ATOM   1112  OE2 GLU B 138      41.238  42.097  36.549  1.00 47.31           O1-
ATOM   1115  N   GLU B 139      35.861  38.792  34.316  1.00125.09           N  
ATOM   1116  CA  GLU B 139      35.074  37.596  34.406  1.00125.09           C  
ATOM   1122  C   GLU B 139      34.485  37.251  33.075  1.00125.09           C  
ATOM   1123  O   GLU B 139      34.377  36.074  32.737  1.00125.09           O  
ATOM   1117  CB  GLU B 139      33.941  37.712  35.437  1.00125.09           C  
ATOM   1118  CG  GLU B 139      34.461  37.999  36.851  1.00125.09           C  
ATOM   1119  CD  GLU B 139      35.515  36.962  37.221  1.00125.09           C  
ATOM   1120  OE1 GLU B 139      35.617  35.923  36.514  1.00125.09           O  
ATOM   1121  OE2 GLU B 139      36.240  37.205  38.222  1.00125.09           O1-
ATOM   1124  N   LEU B 140      34.052  38.256  32.288  1.00104.29           N  
ATOM   1125  CA  LEU B 140      33.510  37.920  31.003  1.00104.29           C  
ATOM   1130  C   LEU B 140      34.588  37.356  30.135  1.00104.29           C  
ATOM   1131  O   LEU B 140      34.340  36.452  29.338  1.00104.29           O  
ATOM   1126  CB  LEU B 140      32.795  39.056  30.254  1.00104.29           C  
ATOM   1127  CG  LEU B 140      31.362  39.299  30.770  1.00104.29           C  
ATOM   1128  CD1 LEU B 140      31.334  39.964  32.152  1.00104.29           C  
ATOM   1129  CD2 LEU B 140      30.510  40.023  29.722  1.00104.29           C  
ATOM   1132  N   ILE B 141      35.824  37.869  30.259  1.00 29.74           N  
ATOM   1133  CA  ILE B 141      36.877  37.336  29.446  1.00 29.74           C  
ATOM   1138  C   ILE B 141      37.023  35.883  29.794  1.00 29.74           C  
ATOM   1139  O   ILE B 141      37.178  35.037  28.914  1.00 29.74           O  
ATOM   1134  CB  ILE B 141      38.202  38.003  29.690  1.00 29.74           C  
ATOM   1135  CG1 ILE B 141      38.135  39.489  29.298  1.00 29.74           C  
ATOM   1136  CG2 ILE B 141      39.280  37.212  28.928  1.00 29.74           C  
ATOM   1137  CD1 ILE B 141      39.345  40.298  29.760  1.00 29.74           C  
ATOM   1140  N   ASN B 142      36.957  35.558  31.100  1.00 39.87           N  
ATOM   1141  CA  ASN B 142      37.123  34.212  31.580  1.00 39.87           C  
ATOM   1146  C   ASN B 142      36.033  33.339  31.032  1.00 39.87           C  
ATOM   1147  O   ASN B 142      36.276  32.196  30.648  1.00 39.87           O  
ATOM   1142  CB  ASN B 142      37.042  34.120  33.115  1.00 39.87           C  
ATOM   1143  CG  ASN B 142      38.237  34.856  33.705  1.00 39.87           C  
ATOM   1145  ND2 ASN B 142      38.047  35.444  34.918  1.00 39.87           N  
ATOM   1144  OD1 ASN B 142      39.310  34.906  33.106  1.00 39.87           O  
ATOM   1148  N   LEU B 143      34.794  33.858  30.983  1.00 47.11           N  
ATOM   1149  CA  LEU B 143      33.673  33.094  30.510  1.00 47.11           C  
ATOM   1154  C   LEU B 143      33.900  32.713  29.077  1.00 47.11           C  
ATOM   1155  O   LEU B 143      33.674  31.570  28.684  1.00 47.11           O  
ATOM   1150  CB  LEU B 143      32.371  33.917  30.552  1.00 47.11           C  
ATOM   1151  CG  LEU B 143      31.131  33.191  29.994  1.00 47.11           C  
ATOM   1152  CD1 LEU B 143      30.753  31.973  30.849  1.00 47.11           C  
ATOM   1153  CD2 LEU B 143      29.961  34.169  29.788  1.00 47.11           C  
ATOM   1156  N   HIS B 144      34.363  33.668  28.254  1.00 48.80           N  
ATOM   1157  CA  HIS B 144      34.545  33.404  26.855  1.00 48.80           C  
ATOM   1164  C   HIS B 144      35.638  32.404  26.630  1.00 48.80           C  
ATOM   1165  O   HIS B 144      35.530  31.564  25.738  1.00 48.80           O  
ATOM   1160  CB  HIS B 144      34.831  34.676  26.039  1.00 48.80           C  
ATOM   1159  CG  HIS B 144      33.607  35.539  25.898  1.00 48.80           C  
ATOM   1162  CD2 HIS B 144      33.149  36.557  26.678  1.00 48.80           C  
ATOM   1158  ND1 HIS B 144      32.683  35.402  24.884  1.00 48.80           N  
ATOM   1163  CE1 HIS B 144      31.719  36.333  25.100  1.00 48.80           C  
ATOM   1161  NE2 HIS B 144      31.958  37.059  26.178  1.00 48.80           N  
ATOM   1166  N   ARG B 145      36.729  32.475  27.415  1.00 60.56           N  
ATOM   1167  CA  ARG B 145      37.817  31.558  27.225  1.00 60.56           C  
ATOM   1175  C   ARG B 145      37.357  30.158  27.496  1.00 60.56           C  
ATOM   1176  O   ARG B 145      37.635  29.245  26.721  1.00 60.56           O  
ATOM   1168  CB  ARG B 145      39.010  31.847  28.154  1.00 60.56           C  
ATOM   1169  CG  ARG B 145      39.786  33.107  27.764  1.00 60.56           C  
ATOM   1170  CD  ARG B 145      40.970  33.416  28.681  1.00 60.56           C  
ATOM   1171  NE  ARG B 145      41.709  34.562  28.078  1.00 60.56           N  
ATOM   1172  CZ  ARG B 145      42.544  35.324  28.845  1.00 60.56           C  
ATOM   1173  NH1 ARG B 145      42.687  35.058  30.175  1.00 60.56           N1+
ATOM   1174  NH2 ARG B 145      43.242  36.350  28.274  1.00 60.56           N  
ATOM   1177  N   GLY B 146      36.617  29.954  28.602  1.00 17.16           N  
ATOM   1178  CA  GLY B 146      36.186  28.630  28.955  1.00 17.16           C  
ATOM   1179  C   GLY B 146      35.278  28.111  27.888  1.00 17.16           C  
ATOM   1180  O   GLY B 146      35.366  26.947  27.500  1.00 17.16           O  
ATOM   1181  N   GLN B 147      34.367  28.968  27.393  1.00126.13           N  
ATOM   1182  CA  GLN B 147      33.445  28.546  26.382  1.00126.13           C  
ATOM   1188  C   GLN B 147      34.199  28.186  25.146  1.00126.13           C  
ATOM   1189  O   GLN B 147      33.898  27.189  24.491  1.00126.13           O  
ATOM   1183  CB  GLN B 147      32.439  29.630  25.956  1.00126.13           C  
ATOM   1184  CG  GLN B 147      31.198  29.734  26.839  1.00126.13           C  
ATOM   1185  CD  GLN B 147      30.224  28.655  26.380  1.00126.13           C  
ATOM   1187  NE2 GLN B 147      30.531  27.372  26.705  1.00126.13           N  
ATOM   1186  OE1 GLN B 147      29.216  28.945  25.737  1.00126.13           O  
ATOM   1190  N   GLY B 148      35.220  28.987  24.802  1.00 20.30           N  
ATOM   1191  CA  GLY B 148      35.915  28.751  23.574  1.00 20.30           C  
ATOM   1192  C   GLY B 148      36.531  27.388  23.600  1.00 20.30           C  
ATOM   1193  O   GLY B 148      36.489  26.662  22.608  1.00 20.30           O  
ATOM   1194  N   LEU B 149      37.130  27.009  24.741  1.00 50.57           N  
ATOM   1195  CA  LEU B 149      37.814  25.752  24.851  1.00 50.57           C  
ATOM   1200  C   LEU B 149      36.838  24.617  24.749  1.00 50.57           C  
ATOM   1201  O   LEU B 149      37.096  23.621  24.074  1.00 50.57           O  
ATOM   1196  CB  LEU B 149      38.571  25.634  26.187  1.00 50.57           C  
ATOM   1197  CG  LEU B 149      39.483  24.401  26.283  1.00 50.57           C  
ATOM   1198  CD1 LEU B 149      40.582  24.450  25.209  1.00 50.57           C  
ATOM   1199  CD2 LEU B 149      40.056  24.242  27.703  1.00 50.57           C  
ATOM   1202  N   ASP B 150      35.671  24.746  25.409  1.00 44.01           N  
ATOM   1203  CA  ASP B 150      34.701  23.687  25.430  1.00 44.01           C  
ATOM   1208  C   ASP B 150      34.259  23.438  24.024  1.00 44.01           C  
ATOM   1209  O   ASP B 150      34.153  22.293  23.585  1.00 44.01           O  
ATOM   1204  CB  ASP B 150      33.459  24.070  26.253  1.00 44.01           C  
ATOM   1205  CG  ASP B 150      32.642  22.815  26.521  1.00 44.01           C  
ATOM   1206  OD1 ASP B 150      33.114  21.708  26.146  1.00 44.01           O  
ATOM   1207  OD2 ASP B 150      31.535  22.946  27.108  1.00 44.01           O1-
ATOM   1210  N   ILE B 151      34.007  24.525  23.277  1.00 98.15           N  
ATOM   1211  CA  ILE B 151      33.548  24.454  21.924  1.00 98.15           C  
ATOM   1216  C   ILE B 151      34.630  23.838  21.087  1.00 98.15           C  
ATOM   1217  O   ILE B 151      34.368  23.002  20.226  1.00 98.15           O  
ATOM   1212  CB  ILE B 151      33.262  25.816  21.359  1.00 98.15           C  
ATOM   1213  CG1 ILE B 151      32.271  26.587  22.255  1.00 98.15           C  
ATOM   1214  CG2 ILE B 151      32.768  25.629  19.915  1.00 98.15           C  
ATOM   1215  CD1 ILE B 151      30.913  25.909  22.436  1.00 98.15           C  
ATOM   1218  N   TYR B 152      35.891  24.238  21.340  1.00127.25           N  
ATOM   1219  CA  TYR B 152      37.011  23.808  20.547  1.00127.25           C  
ATOM   1228  C   TYR B 152      37.139  22.317  20.626  1.00127.25           C  
ATOM   1229  O   TYR B 152      37.293  21.643  19.607  1.00127.25           O  
ATOM   1220  CB  TYR B 152      38.332  24.413  21.060  1.00127.25           C  
ATOM   1221  CG  TYR B 152      39.457  23.946  20.200  1.00127.25           C  
ATOM   1222  CD1 TYR B 152      40.113  22.769  20.479  1.00127.25           C  
ATOM   1223  CD2 TYR B 152      39.852  24.689  19.111  1.00127.25           C  
ATOM   1224  CE1 TYR B 152      41.152  22.339  19.686  1.00127.25           C  
ATOM   1225  CE2 TYR B 152      40.890  24.263  18.315  1.00127.25           C  
ATOM   1226  CZ  TYR B 152      41.541  23.087  18.601  1.00127.25           C  
ATOM   1227  OH  TYR B 152      42.605  22.655  17.780  1.00127.25           O  
ATOM   1230  N   TRP B 153      37.052  21.754  21.843  1.00 70.21           N  
ATOM   1231  CA  TRP B 153      37.239  20.341  22.015  1.00 70.21           C  
ATOM   1242  C   TRP B 153      36.173  19.605  21.270  1.00 70.21           C  
ATOM   1243  O   TRP B 153      36.443  18.606  20.607  1.00 70.21           O  
ATOM   1232  CB  TRP B 153      37.160  19.917  23.490  1.00 70.21           C  
ATOM   1233  CG  TRP B 153      38.345  20.363  24.316  1.00 70.21           C  
ATOM   1235  CD1 TRP B 153      39.611  20.677  23.916  1.00 70.21           C  
ATOM   1234  CD2 TRP B 153      38.310  20.535  25.740  1.00 70.21           C  
ATOM   1237  CE2 TRP B 153      39.586  20.944  26.135  1.00 70.21           C  
ATOM   1238  CE3 TRP B 153      37.301  20.371  26.643  1.00 70.21           C  
ATOM   1236  NE1 TRP B 153      40.375  21.022  25.005  1.00 70.21           N  
ATOM   1239  CZ2 TRP B 153      39.869  21.193  27.448  1.00 70.21           C  
ATOM   1240  CZ3 TRP B 153      37.590  20.622  27.966  1.00 70.21           C  
ATOM   1241  CH2 TRP B 153      38.850  21.024  28.360  1.00 70.21           C  
ATOM   1244  N   ARG B 154      34.920  20.078  21.373  1.00 97.32           N  
ATOM   1245  CA  ARG B 154      33.822  19.396  20.755  1.00 97.32           C  
ATOM   1253  C   ARG B 154      33.944  19.416  19.256  1.00 97.32           C  
ATOM   1254  O   ARG B 154      33.769  18.390  18.603  1.00 97.32           O  
ATOM   1246  CB  ARG B 154      32.475  20.022  21.151  1.00 97.32           C  
ATOM   1247  CG  ARG B 154      31.263  19.281  20.592  1.00 97.32           C  
ATOM   1248  CD  ARG B 154      29.958  19.621  21.315  1.00 97.32           C  
ATOM   1249  NE  ARG B 154      29.450  20.923  20.800  1.00 97.32           N  
ATOM   1250  CZ  ARG B 154      29.702  22.078  21.483  1.00 97.32           C  
ATOM   1251  NH1 ARG B 154      30.519  22.065  22.576  1.00 97.32           N1+
ATOM   1252  NH2 ARG B 154      29.111  23.243  21.089  1.00 97.32           N  
ATOM   1255  N   ASP B 155      34.255  20.587  18.670  1.00 61.81           N  
ATOM   1256  CA  ASP B 155      34.304  20.736  17.237  1.00 61.81           C  
ATOM   1261  C   ASP B 155      35.445  19.973  16.624  1.00 61.81           C  
ATOM   1262  O   ASP B 155      35.302  19.405  15.542  1.00 61.81           O  
ATOM   1257  CB  ASP B 155      34.450  22.203  16.800  1.00 61.81           C  
ATOM   1258  CG  ASP B 155      33.134  22.904  17.094  1.00 61.81           C  
ATOM   1259  OD1 ASP B 155      32.155  22.194  17.449  1.00 61.81           O  
ATOM   1260  OD2 ASP B 155      33.088  24.157  16.964  1.00 61.81           O1-
ATOM   1263  N   PHE B 156      36.625  19.999  17.274  1.00180.42           N  
ATOM   1264  CA  PHE B 156      37.836  19.349  16.831  1.00180.42           C  
ATOM   1272  C   PHE B 156      37.795  17.864  17.046  1.00180.42           C  
ATOM   1273  O   PHE B 156      38.510  17.109  16.393  1.00180.42           O  
ATOM   1265  CB  PHE B 156      39.100  19.960  17.451  1.00180.42           C  
ATOM   1266  CG  PHE B 156      39.285  21.225  16.682  1.00180.42           C  
ATOM   1267  CD1 PHE B 156      38.652  22.387  17.059  1.00180.42           C  
ATOM   1268  CD2 PHE B 156      40.075  21.234  15.554  1.00180.42           C  
ATOM   1269  CE1 PHE B 156      38.822  23.543  16.332  1.00180.42           C  
ATOM   1270  CE2 PHE B 156      40.248  22.387  14.825  1.00180.42           C  
ATOM   1271  CZ  PHE B 156      39.620  23.545  15.214  1.00180.42           C  
ATOM   1274  N   LEU B 157      36.985  17.441  18.024  1.00409.94           N  
ATOM   1275  CA  LEU B 157      36.676  16.132  18.536  1.00409.94           C  
ATOM   1280  C   LEU B 157      37.623  15.024  18.303  1.00409.94           C  
ATOM   1281  O   LEU B 157      37.783  14.297  19.266  1.00409.94           O  
ATOM   1276  CB  LEU B 157      35.268  15.619  18.151  1.00409.94           C  
ATOM   1277  CG  LEU B 157      34.773  14.366  18.929  1.00409.94           C  
ATOM   1278  CD1 LEU B 157      35.467  13.052  18.538  1.00409.94           C  
ATOM   1279  CD2 LEU B 157      34.835  14.603  20.443  1.00409.94           C  
ATOM   1282  N   PRO B 158      38.197  14.626  17.233  1.00296.34           N  
ATOM   1283  CA  PRO B 158      39.133  13.600  17.577  1.00296.34           C  
ATOM   1287  C   PRO B 158      40.451  14.166  18.022  1.00296.34           C  
ATOM   1288  O   PRO B 158      41.227  13.439  18.639  1.00296.34           O  
ATOM   1285  CB  PRO B 158      39.231  12.692  16.353  1.00296.34           C  
ATOM   1286  CG  PRO B 158      37.857  12.852  15.678  1.00296.34           C  
ATOM   1284  CD  PRO B 158      37.412  14.274  16.058  1.00296.34           C  
ATOM   1289  N   GLU B 159      40.729  15.455  17.728  1.00 68.15           N  
ATOM   1290  CA  GLU B 159      42.058  15.975  17.923  1.00 68.15           C  
ATOM   1296  C   GLU B 159      42.510  15.953  19.351  1.00 68.15           C  
ATOM   1297  O   GLU B 159      43.569  15.403  19.651  1.00 68.15           O  
ATOM   1291  CB  GLU B 159      42.219  17.417  17.410  1.00 68.15           C  
ATOM   1292  CG  GLU B 159      43.667  17.910  17.452  1.00 68.15           C  
ATOM   1293  CD  GLU B 159      43.720  19.307  16.849  1.00 68.15           C  
ATOM   1294  OE1 GLU B 159      42.840  20.138  17.201  1.00 68.15           O  
ATOM   1295  OE2 GLU B 159      44.639  19.558  16.025  1.00 68.15           O1-
ATOM   1298  N   ILE B 160      41.728  16.527  20.283  1.00179.39           N  
ATOM   1299  CA  ILE B 160      42.174  16.558  21.647  1.00179.39           C  
ATOM   1304  C   ILE B 160      41.192  15.864  22.520  1.00179.39           C  
ATOM   1305  O   ILE B 160      39.985  16.075  22.418  1.00179.39           O  
ATOM   1300  CB  ILE B 160      42.277  17.925  22.263  1.00179.39           C  
ATOM   1301  CG1 ILE B 160      40.921  18.649  22.218  1.00179.39           C  
ATOM   1302  CG2 ILE B 160      43.438  18.684  21.627  1.00179.39           C  
ATOM   1303  CD1 ILE B 160      40.423  18.974  20.809  1.00179.39           C  
ATOM   1306  N   ILE B 161      41.704  15.005  23.420  1.00 69.92           N  
ATOM   1307  CA  ILE B 161      40.821  14.418  24.375  1.00 69.92           C  
ATOM   1312  C   ILE B 161      41.281  14.988  25.672  1.00 69.92           C  
ATOM   1313  O   ILE B 161      42.408  14.757  26.106  1.00 69.92           O  
ATOM   1308  CB  ILE B 161      40.907  12.920  24.461  1.00 69.92           C  
ATOM   1309  CG1 ILE B 161      40.394  12.283  23.157  1.00 69.92           C  
ATOM   1310  CG2 ILE B 161      40.146  12.465  25.717  1.00 69.92           C  
ATOM   1311  CD1 ILE B 161      40.648  10.779  23.072  1.00 69.92           C  
ATOM   1314  N   PRO B 162      40.439  15.750  26.299  1.00 93.74           N  
ATOM   1315  CA  PRO B 162      40.802  16.411  27.509  1.00 93.74           C  
ATOM   1319  C   PRO B 162      40.870  15.483  28.666  1.00 93.74           C  
ATOM   1320  O   PRO B 162      40.181  14.462  28.673  1.00 93.74           O  
ATOM   1317  CB  PRO B 162      39.784  17.536  27.703  1.00 93.74           C  
ATOM   1318  CG  PRO B 162      38.622  17.166  26.763  1.00 93.74           C  
ATOM   1316  CD  PRO B 162      39.309  16.378  25.638  1.00 93.74           C  
ATOM   1321  N   THR B 163      41.718  15.831  29.648  1.00 29.08           N  
ATOM   1322  CA  THR B 163      41.827  15.076  30.853  1.00 29.08           C  
ATOM   1326  C   THR B 163      40.884  15.711  31.822  1.00 29.08           C  
ATOM   1327  O   THR B 163      40.281  16.744  31.533  1.00 29.08           O  
ATOM   1323  CB  THR B 163      43.195  15.130  31.465  1.00 29.08           C  
ATOM   1325  CG2 THR B 163      44.215  14.611  30.437  1.00 29.08           C  
ATOM   1324  OG1 THR B 163      43.512  16.463  31.840  1.00 29.08           O  
ATOM   1328  N   GLN B 164      40.730  15.097  33.009  1.00 40.20           N  
ATOM   1329  CA  GLN B 164      39.823  15.613  33.990  1.00 40.20           C  
ATOM   1335  C   GLN B 164      40.292  16.966  34.434  1.00 40.20           C  
ATOM   1336  O   GLN B 164      39.487  17.878  34.617  1.00 40.20           O  
ATOM   1330  CB  GLN B 164      39.712  14.726  35.244  1.00 40.20           C  
ATOM   1331  CG  GLN B 164      38.675  15.230  36.252  1.00 40.20           C  
ATOM   1332  CD  GLN B 164      38.655  14.275  37.438  1.00 40.20           C  
ATOM   1334  NE2 GLN B 164      37.694  13.317  37.432  1.00 40.20           N  
ATOM   1333  OE1 GLN B 164      39.479  14.380  38.350  1.00 40.20           O  
ATOM   1337  N   GLU B 165      41.615  17.136  34.620  1.00 30.04           N  
ATOM   1338  CA  GLU B 165      42.114  18.395  35.091  1.00 30.04           C  
ATOM   1344  C   GLU B 165      41.854  19.456  34.066  1.00 30.04           C  
ATOM   1345  O   GLU B 165      41.449  20.567  34.408  1.00 30.04           O  
ATOM   1339  CB  GLU B 165      43.623  18.378  35.392  1.00 30.04           C  
ATOM   1340  CG  GLU B 165      44.098  19.661  36.078  1.00 30.04           C  
ATOM   1341  CD  GLU B 165      45.538  19.471  36.529  1.00 30.04           C  
ATOM   1342  OE1 GLU B 165      46.132  18.407  36.206  1.00 30.04           O  
ATOM   1343  OE2 GLU B 165      46.064  20.394  37.207  1.00 30.04           O1-
ATOM   1346  N   MET B 166      42.065  19.137  32.775  1.00 24.29           N  
ATOM   1347  CA  MET B 166      41.867  20.112  31.740  1.00 24.29           C  
ATOM   1352  C   MET B 166      40.426  20.507  31.758  1.00 24.29           C  
ATOM   1353  O   MET B 166      40.089  21.682  31.618  1.00 24.29           O  
ATOM   1348  CB  MET B 166      42.190  19.567  30.337  1.00 24.29           C  
ATOM   1349  CG  MET B 166      43.676  19.258  30.137  1.00 24.29           C  
ATOM   1350  SD  MET B 166      44.091  18.530  28.522  1.00 24.29           S  
ATOM   1351  CE  MET B 166      43.713  20.023  27.559  1.00 24.29           C  
ATOM   1354  N   TYR B 167      39.535  19.519  31.954  1.00 48.91           N  
ATOM   1355  CA  TYR B 167      38.122  19.762  31.979  1.00 48.91           C  
ATOM   1364  C   TYR B 167      37.832  20.693  33.112  1.00 48.91           C  
ATOM   1365  O   TYR B 167      37.060  21.640  32.970  1.00 48.91           O  
ATOM   1356  CB  TYR B 167      37.323  18.466  32.226  1.00 48.91           C  
ATOM   1357  CG  TYR B 167      35.887  18.798  32.459  1.00 48.91           C  
ATOM   1358  CD1 TYR B 167      35.010  18.958  31.411  1.00 48.91           C  
ATOM   1359  CD2 TYR B 167      35.415  18.940  33.745  1.00 48.91           C  
ATOM   1360  CE1 TYR B 167      33.687  19.260  31.643  1.00 48.91           C  
ATOM   1361  CE2 TYR B 167      34.095  19.242  33.985  1.00 48.91           C  
ATOM   1362  CZ  TYR B 167      33.227  19.402  32.931  1.00 48.91           C  
ATOM   1363  OH  TYR B 167      31.872  19.711  33.175  1.00 48.91           O  
ATOM   1366  N   LEU B 168      38.463  20.448  34.273  1.00 43.48           N  
ATOM   1367  CA  LEU B 168      38.215  21.253  35.432  1.00 43.48           C  
ATOM   1372  C   LEU B 168      38.636  22.669  35.178  1.00 43.48           C  
ATOM   1373  O   LEU B 168      37.957  23.603  35.597  1.00 43.48           O  
ATOM   1368  CB  LEU B 168      38.945  20.749  36.687  1.00 43.48           C  
ATOM   1369  CG  LEU B 168      38.383  19.414  37.213  1.00 43.48           C  
ATOM   1370  CD1 LEU B 168      39.135  18.943  38.467  1.00 43.48           C  
ATOM   1371  CD2 LEU B 168      36.865  19.503  37.441  1.00 43.48           C  
ATOM   1374  N   ASN B 169      39.778  22.875  34.492  1.00 28.47           N  
ATOM   1375  CA  ASN B 169      40.257  24.208  34.241  1.00 28.47           C  
ATOM   1380  C   ASN B 169      39.286  24.926  33.355  1.00 28.47           C  
ATOM   1381  O   ASN B 169      39.027  26.117  33.534  1.00 28.47           O  
ATOM   1376  CB  ASN B 169      41.631  24.227  33.549  1.00 28.47           C  
ATOM   1377  CG  ASN B 169      42.662  23.731  34.553  1.00 28.47           C  
ATOM   1379  ND2 ASN B 169      43.530  22.780  34.117  1.00 28.47           N  
ATOM   1378  OD1 ASN B 169      42.690  24.175  35.700  1.00 28.47           O  
ATOM   1382  N   MET B 170      38.721  24.217  32.362  1.00 40.40           N  
ATOM   1383  CA  MET B 170      37.800  24.823  31.441  1.00 40.40           C  
ATOM   1388  C   MET B 170      36.600  25.300  32.208  1.00 40.40           C  
ATOM   1389  O   MET B 170      36.102  26.402  31.979  1.00 40.40           O  
ATOM   1384  CB  MET B 170      37.344  23.826  30.357  1.00 40.40           C  
ATOM   1385  CG  MET B 170      36.361  24.388  29.330  1.00 40.40           C  
ATOM   1386  SD  MET B 170      34.651  24.510  29.930  1.00 40.40           S  
ATOM   1387  CE  MET B 170      34.374  22.714  29.895  1.00 40.40           C  
ATOM   1390  N   VAL B 171      36.117  24.481  33.161  1.00 45.00           N  
ATOM   1391  CA  VAL B 171      34.952  24.812  33.935  1.00 45.00           C  
ATOM   1395  C   VAL B 171      35.205  26.026  34.775  1.00 45.00           C  
ATOM   1396  O   VAL B 171      34.328  26.876  34.929  1.00 45.00           O  
ATOM   1392  CB  VAL B 171      34.527  23.701  34.851  1.00 45.00           C  
ATOM   1393  CG1 VAL B 171      33.422  24.218  35.787  1.00 45.00           C  
ATOM   1394  CG2 VAL B 171      34.084  22.513  33.983  1.00 45.00           C  
ATOM   1397  N   MET B 172      36.421  26.156  35.340  1.00 52.15           N  
ATOM   1398  CA  MET B 172      36.685  27.280  36.190  1.00 52.15           C  
ATOM   1403  C   MET B 172      36.469  28.528  35.393  1.00 52.15           C  
ATOM   1404  O   MET B 172      35.920  29.505  35.897  1.00 52.15           O  
ATOM   1399  CB  MET B 172      38.129  27.318  36.715  1.00 52.15           C  
ATOM   1400  CG  MET B 172      38.402  26.329  37.847  1.00 52.15           C  
ATOM   1401  SD  MET B 172      37.645  26.802  39.431  1.00 52.15           S  
ATOM   1402  CE  MET B 172      38.735  28.230  39.699  1.00 52.15           C  
ATOM   1405  N   ASN B 173      36.941  28.552  34.134  1.00 52.00           N  
ATOM   1406  CA  ASN B 173      36.734  29.719  33.325  1.00 52.00           C  
ATOM   1411  C   ASN B 173      35.288  29.871  32.936  1.00 52.00           C  
ATOM   1412  O   ASN B 173      34.671  30.902  33.202  1.00 52.00           O  
ATOM   1407  CB  ASN B 173      37.536  29.684  32.012  1.00 52.00           C  
ATOM   1408  CG  ASN B 173      39.003  29.938  32.326  1.00 52.00           C  
ATOM   1410  ND2 ASN B 173      39.865  28.923  32.053  1.00 52.00           N  
ATOM   1409  OD1 ASN B 173      39.373  31.011  32.798  1.00 52.00           O  
ATOM   1413  N   LYS B 174      34.709  28.823  32.312  1.00103.82           N  
ATOM   1414  CA  LYS B 174      33.391  28.892  31.740  1.00103.82           C  
ATOM   1420  C   LYS B 174      32.303  29.115  32.750  1.00103.82           C  
ATOM   1421  O   LYS B 174      31.585  30.110  32.682  1.00103.82           O  
ATOM   1415  CB  LYS B 174      33.028  27.592  31.005  1.00103.82           C  
ATOM   1416  CG  LYS B 174      31.636  27.597  30.370  1.00103.82           C  
ATOM   1417  CD  LYS B 174      31.345  26.343  29.541  1.00103.82           C  
ATOM   1418  CE  LYS B 174      31.000  25.120  30.393  1.00103.82           C  
ATOM   1419  NZ  LYS B 174      30.688  23.963  29.527  1.00103.82           N1+
ATOM   1422  N   THR B 175      32.128  28.175  33.698  1.00139.05           N  
ATOM   1423  CA  THR B 175      31.048  28.269  34.642  1.00139.05           C  
ATOM   1427  C   THR B 175      31.352  29.234  35.742  1.00139.05           C  
ATOM   1428  O   THR B 175      30.492  29.996  36.178  1.00139.05           O  
ATOM   1424  CB  THR B 175      30.674  26.944  35.250  1.00139.05           C  
ATOM   1426  CG2 THR B 175      31.673  26.563  36.349  1.00139.05           C  
ATOM   1425  OG1 THR B 175      29.376  27.024  35.811  1.00139.05           O  
ATOM   1429  N   GLY B 176      32.612  29.228  36.205  1.00 40.55           N  
ATOM   1430  CA  GLY B 176      33.034  30.017  37.323  1.00 40.55           C  
ATOM   1431  C   GLY B 176      32.887  31.477  37.027  1.00 40.55           C  
ATOM   1432  O   GLY B 176      32.645  32.274  37.932  1.00 40.55           O  
ATOM   1433  N   GLY B 177      33.030  31.874  35.750  1.00 40.07           N  
ATOM   1434  CA  GLY B 177      33.092  33.274  35.436  1.00 40.07           C  
ATOM   1435  C   GLY B 177      31.899  34.028  35.961  1.00 40.07           C  
ATOM   1436  O   GLY B 177      32.070  35.055  36.613  1.00 40.07           O  
ATOM   1437  N   LEU B 178      30.663  33.561  35.707  1.00 65.83           N  
ATOM   1438  CA  LEU B 178      29.498  34.286  36.154  1.00 65.83           C  
ATOM   1443  C   LEU B 178      29.326  34.240  37.645  1.00 65.83           C  
ATOM   1444  O   LEU B 178      28.872  35.215  38.244  1.00 65.83           O  
ATOM   1439  CB  LEU B 178      28.190  33.803  35.505  1.00 65.83           C  
ATOM   1440  CG  LEU B 178      28.118  34.154  34.009  1.00 65.83           C  
ATOM   1441  CD1 LEU B 178      26.771  33.740  33.396  1.00 65.83           C  
ATOM   1442  CD2 LEU B 178      28.454  35.638  33.779  1.00 65.83           C  
ATOM   1445  N   PHE B 179      29.633  33.093  38.283  1.00 52.71           N  
ATOM   1446  CA  PHE B 179      29.460  32.976  39.704  1.00 52.71           C  
ATOM   1454  C   PHE B 179      30.404  33.922  40.382  1.00 52.71           C  
ATOM   1455  O   PHE B 179      30.023  34.634  41.308  1.00 52.71           O  
ATOM   1447  CB  PHE B 179      29.742  31.555  40.223  1.00 52.71           C  
ATOM   1448  CG  PHE B 179      28.648  30.666  39.727  1.00 52.71           C  
ATOM   1449  CD1 PHE B 179      27.485  30.518  40.450  1.00 52.71           C  
ATOM   1450  CD2 PHE B 179      28.780  29.984  38.539  1.00 52.71           C  
ATOM   1451  CE1 PHE B 179      26.474  29.702  39.998  1.00 52.71           C  
ATOM   1452  CE2 PHE B 179      27.774  29.166  38.081  1.00 52.71           C  
ATOM   1453  CZ  PHE B 179      26.618  29.023  38.811  1.00 52.71           C  
ATOM   1456  N   ARG B 180      31.672  33.948  39.927  1.00130.73           N  
ATOM   1457  CA  ARG B 180      32.682  34.786  40.507  1.00130.73           C  
ATOM   1465  C   ARG B 180      32.347  36.222  40.250  1.00130.73           C  
ATOM   1466  O   ARG B 180      32.566  37.089  41.095  1.00130.73           O  
ATOM   1458  CB  ARG B 180      34.079  34.523  39.921  1.00130.73           C  
ATOM   1459  CG  ARG B 180      35.219  35.013  40.814  1.00130.73           C  
ATOM   1460  CD  ARG B 180      36.591  34.931  40.144  1.00130.73           C  
ATOM   1461  NE  ARG B 180      36.810  33.515  39.738  1.00130.73           N  
ATOM   1462  CZ  ARG B 180      37.590  33.224  38.656  1.00130.73           C  
ATOM   1463  NH1 ARG B 180      38.140  34.232  37.918  1.00130.73           N1+
ATOM   1464  NH2 ARG B 180      37.816  31.922  38.313  1.00130.73           N  
ATOM   1467  N   LEU B 181      31.804  36.517  39.057  1.00 59.09           N  
ATOM   1468  CA  LEU B 181      31.509  37.878  38.719  1.00 59.09           C  
ATOM   1473  C   LEU B 181      30.517  38.416  39.699  1.00 59.09           C  
ATOM   1474  O   LEU B 181      30.682  39.523  40.210  1.00 59.09           O  
ATOM   1469  CB  LEU B 181      30.908  38.015  37.308  1.00 59.09           C  
ATOM   1470  CG  LEU B 181      30.432  39.436  36.959  1.00 59.09           C  
ATOM   1471  CD1 LEU B 181      31.566  40.463  37.085  1.00 59.09           C  
ATOM   1472  CD2 LEU B 181      29.762  39.467  35.574  1.00 59.09           C  
ATOM   1475  N   THR B 182      29.460  37.643  40.005  1.00119.50           N  
ATOM   1476  CA  THR B 182      28.462  38.172  40.887  1.00119.50           C  
ATOM   1480  C   THR B 182      29.015  38.358  42.271  1.00119.50           C  
ATOM   1481  O   THR B 182      28.804  39.394  42.899  1.00119.50           O  
ATOM   1477  CB  THR B 182      27.214  37.336  40.959  1.00119.50           C  
ATOM   1479  CG2 THR B 182      27.488  36.039  41.732  1.00119.50           C  
ATOM   1478  OG1 THR B 182      26.185  38.071  41.601  1.00119.50           O  
ATOM   1482  N   LEU B 183      29.759  37.357  42.774  1.00120.78           N  
ATOM   1483  CA  LEU B 183      30.254  37.374  44.120  1.00120.78           C  
ATOM   1488  C   LEU B 183      31.259  38.471  44.301  1.00120.78           C  
ATOM   1489  O   LEU B 183      31.265  39.162  45.318  1.00120.78           O  
ATOM   1484  CB  LEU B 183      30.847  36.001  44.496  1.00120.78           C  
ATOM   1485  CG  LEU B 183      31.268  35.825  45.964  1.00120.78           C  
ATOM   1486  CD1 LEU B 183      31.570  34.353  46.261  1.00120.78           C  
ATOM   1487  CD2 LEU B 183      32.462  36.712  46.329  1.00120.78           C  
ATOM   1490  N   ARG B 184      32.135  38.663  43.306  1.00126.64           N  
ATOM   1491  CA  ARG B 184      33.180  39.642  43.377  1.00126.64           C  
ATOM   1499  C   ARG B 184      32.571  41.011  43.464  1.00126.64           C  
ATOM   1500  O   ARG B 184      33.033  41.858  44.230  1.00126.64           O  
ATOM   1492  CB  ARG B 184      34.059  39.541  42.125  1.00126.64           C  
ATOM   1493  CG  ARG B 184      35.421  40.218  42.198  1.00126.64           C  
ATOM   1494  CD  ARG B 184      36.304  39.795  41.022  1.00126.64           C  
ATOM   1495  NE  ARG B 184      37.491  40.690  40.977  1.00126.64           N  
ATOM   1496  CZ  ARG B 184      38.205  40.780  39.818  1.00126.64           C  
ATOM   1497  NH1 ARG B 184      37.845  40.028  38.735  1.00126.64           N1+
ATOM   1498  NH2 ARG B 184      39.273  41.625  39.738  1.00126.64           N  
ATOM   1501  N   LEU B 185      31.503  41.264  42.686  1.00 43.77           N  
ATOM   1502  CA  LEU B 185      30.889  42.561  42.702  1.00 43.77           C  
ATOM   1507  C   LEU B 185      30.361  42.818  44.079  1.00 43.77           C  
ATOM   1508  O   LEU B 185      30.552  43.896  44.637  1.00 43.77           O  
ATOM   1503  CB  LEU B 185      29.696  42.677  41.736  1.00 43.77           C  
ATOM   1504  CG  LEU B 185      30.079  42.649  40.247  1.00 43.77           C  
ATOM   1505  CD1 LEU B 185      28.834  42.768  39.354  1.00 43.77           C  
ATOM   1506  CD2 LEU B 185      31.134  43.719  39.922  1.00 43.77           C  
ATOM   1509  N   MET B 186      29.694  41.810  44.671  1.00 43.83           N  
ATOM   1510  CA  MET B 186      29.083  41.956  45.960  1.00 43.83           C  
ATOM   1515  C   MET B 186      30.127  42.193  47.010  1.00 43.83           C  
ATOM   1516  O   MET B 186      29.931  43.015  47.903  1.00 43.83           O  
ATOM   1511  CB  MET B 186      28.257  40.720  46.358  1.00 43.83           C  
ATOM   1512  CG  MET B 186      27.064  40.489  45.426  1.00 43.83           C  
ATOM   1513  SD  MET B 186      26.038  39.045  45.832  1.00 43.83           S  
ATOM   1514  CE  MET B 186      25.274  39.803  47.297  1.00 43.83           C  
ATOM   1517  N   GLU B 187      31.267  41.478  46.942  1.00 54.77           N  
ATOM   1518  CA  GLU B 187      32.288  41.655  47.934  1.00 54.77           C  
ATOM   1524  C   GLU B 187      32.859  43.037  47.829  1.00 54.77           C  
ATOM   1525  O   GLU B 187      33.160  43.670  48.838  1.00 54.77           O  
ATOM   1519  CB  GLU B 187      33.442  40.642  47.813  1.00 54.77           C  
ATOM   1520  CG  GLU B 187      33.025  39.218  48.197  1.00 54.77           C  
ATOM   1521  CD  GLU B 187      34.245  38.312  48.096  1.00 54.77           C  
ATOM   1522  OE1 GLU B 187      35.306  38.787  47.609  1.00 54.77           O  
ATOM   1523  OE2 GLU B 187      34.127  37.127  48.510  1.00 54.77           O1-
ATOM   1526  N   ALA B 188      33.032  43.548  46.598  1.00 39.75           N  
ATOM   1527  CA  ALA B 188      33.615  44.849  46.415  1.00 39.75           C  
ATOM   1529  C   ALA B 188      32.725  45.897  47.022  1.00 39.75           C  
ATOM   1530  O   ALA B 188      33.206  46.866  47.608  1.00 39.75           O  
ATOM   1528  CB  ALA B 188      33.801  45.208  44.931  1.00 39.75           C  
ATOM   1531  N   LEU B 189      31.402  45.735  46.836  1.00 82.26           N  
ATOM   1532  CA  LEU B 189      30.352  46.621  47.266  1.00 82.26           C  
ATOM   1537  C   LEU B 189      30.075  46.589  48.747  1.00 82.26           C  
ATOM   1538  O   LEU B 189      29.610  47.585  49.300  1.00 82.26           O  
ATOM   1533  CB  LEU B 189      29.027  46.338  46.538  1.00 82.26           C  
ATOM   1534  CG  LEU B 189      29.088  46.667  45.035  1.00 82.26           C  
ATOM   1535  CD1 LEU B 189      27.750  46.373  44.337  1.00 82.26           C  
ATOM   1536  CD2 LEU B 189      29.561  48.111  44.808  1.00 82.26           C  
ATOM   1539  N   SER B 190      30.303  45.450  49.433  1.00107.92           N  
ATOM   1540  CA  SER B 190      29.853  45.334  50.798  1.00107.92           C  
ATOM   1543  C   SER B 190      30.380  46.433  51.666  1.00107.92           C  
ATOM   1544  O   SER B 190      31.573  46.732  51.699  1.00107.92           O  
ATOM   1541  CB  SER B 190      30.239  44.013  51.487  1.00107.92           C  
ATOM   1542  OG  SER B 190      31.610  44.026  51.855  1.00107.92           O  
ATOM   1545  N   PRO B 191      29.461  47.064  52.351  1.00162.20           N  
ATOM   1546  CA  PRO B 191      29.819  48.065  53.316  1.00162.20           C  
ATOM   1550  C   PRO B 191      30.362  47.390  54.536  1.00162.20           C  
ATOM   1551  O   PRO B 191      31.056  48.034  55.320  1.00162.20           O  
ATOM   1548  CB  PRO B 191      28.547  48.858  53.600  1.00162.20           C  
ATOM   1549  CG  PRO B 191      27.711  48.678  52.324  1.00162.20           C  
ATOM   1547  CD  PRO B 191      28.151  47.312  51.772  1.00162.20           C  
ATOM   1552  N   SER B 192      30.058  46.089  54.705  1.00 49.57           N  
ATOM   1553  CA  SER B 192      30.421  45.360  55.887  1.00 49.57           C  
ATOM   1556  C   SER B 192      31.900  45.439  56.074  1.00 49.57           C  
ATOM   1557  O   SER B 192      32.671  45.283  55.129  1.00 49.57           O  
ATOM   1554  CB  SER B 192      30.036  43.871  55.816  1.00 49.57           C  
ATOM   1555  OG  SER B 192      28.627  43.735  55.705  1.00 49.57           O  
ATOM   1558  N   SER B 193      32.331  45.677  57.332  1.00 51.70           N  
ATOM   1559  CA  SER B 193      33.725  45.842  57.616  1.00 51.70           C  
ATOM   1562  C   SER B 193      34.478  44.619  57.206  1.00 51.70           C  
ATOM   1563  O   SER B 193      35.156  44.625  56.180  1.00 51.70           O  
ATOM   1560  CB  SER B 193      34.000  46.134  59.106  1.00 51.70           C  
ATOM   1561  OG  SER B 193      33.494  45.093  59.929  1.00 51.70           O  
ATOM   1564  N   HIS B 194      34.356  43.520  57.979  1.00 71.73           N  
ATOM   1565  CA  HIS B 194      35.086  42.341  57.631  1.00 71.73           C  
ATOM   1572  C   HIS B 194      34.138  41.192  57.663  1.00 71.73           C  
ATOM   1573  O   HIS B 194      33.901  40.576  58.701  1.00 71.73           O  
ATOM   1568  CB  HIS B 194      36.248  42.035  58.588  1.00 71.73           C  
ATOM   1567  CG  HIS B 194      37.286  43.115  58.550  1.00 71.73           C  
ATOM   1570  CD2 HIS B 194      37.699  43.982  59.516  1.00 71.73           C  
ATOM   1566  ND1 HIS B 194      38.035  43.413  57.434  1.00 71.73           N  
ATOM   1571  CE1 HIS B 194      38.857  44.436  57.776  1.00 71.73           C  
ATOM   1569  NE2 HIS B 194      38.691  44.814  59.030  1.00 71.73           N  
ATOM   1574  N   HIS B 195      33.613  40.866  56.474  1.00100.48           N  
ATOM   1575  CA  HIS B 195      32.675  39.813  56.235  1.00100.48           C  
ATOM   1582  C   HIS B 195      33.354  38.496  56.409  1.00100.48           C  
ATOM   1583  O   HIS B 195      32.713  37.448  56.342  1.00100.48           O  
ATOM   1578  CB  HIS B 195      31.984  39.886  54.857  1.00100.48           C  
ATOM   1577  CG  HIS B 195      32.848  40.421  53.754  1.00100.48           C  
ATOM   1580  CD2 HIS B 195      33.631  39.772  52.851  1.00100.48           C  
ATOM   1576  ND1 HIS B 195      32.973  41.763  53.466  1.00100.48           N  
ATOM   1581  CE1 HIS B 195      33.820  41.859  52.412  1.00100.48           C  
ATOM   1579  NE2 HIS B 195      34.246  40.677  52.003  1.00100.48           N  
ATOM   1584  N   GLY B 196      34.692  38.510  56.552  1.00 40.41           N  
ATOM   1585  CA  GLY B 196      35.399  37.280  56.742  1.00 40.41           C  
ATOM   1586  C   GLY B 196      36.127  37.001  55.477  1.00 40.41           C  
ATOM   1587  O   GLY B 196      36.204  37.853  54.594  1.00 40.41           O  
ATOM   1588  N   HIS B 197      36.689  35.787  55.367  1.00 53.39           N  
ATOM   1589  CA  HIS B 197      37.467  35.437  54.217  1.00 53.39           C  
ATOM   1596  C   HIS B 197      36.589  35.517  53.013  1.00 53.39           C  
ATOM   1597  O   HIS B 197      35.369  35.380  53.098  1.00 53.39           O  
ATOM   1592  CB  HIS B 197      38.038  34.010  54.278  1.00 53.39           C  
ATOM   1591  CG  HIS B 197      36.969  32.970  54.440  1.00 53.39           C  
ATOM   1594  CD2 HIS B 197      36.187  32.369  53.501  1.00 53.39           C  
ATOM   1590  ND1 HIS B 197      36.580  32.441  55.650  1.00 53.39           N  
ATOM   1595  CE1 HIS B 197      35.589  31.552  55.386  1.00 53.39           C  
ATOM   1593  NE2 HIS B 197      35.316  31.474  54.096  1.00 53.39           N  
ATOM   1598  N   SER B 198      37.216  35.773  51.850  1.00 45.22           N  
ATOM   1599  CA  SER B 198      36.506  35.899  50.614  1.00 45.22           C  
ATOM   1602  C   SER B 198      35.845  34.591  50.310  1.00 45.22           C  
ATOM   1603  O   SER B 198      36.345  33.512  50.625  1.00 45.22           O  
ATOM   1600  CB  SER B 198      37.407  36.258  49.417  1.00 45.22           C  
ATOM   1601  OG  SER B 198      36.627  36.362  48.236  1.00 45.22           O  
ATOM   1604  N   LEU B 199      34.644  34.706  49.728  1.00113.32           N  
ATOM   1605  CA  LEU B 199      33.750  33.666  49.308  1.00113.32           C  
ATOM   1610  C   LEU B 199      34.190  33.015  48.029  1.00113.32           C  
ATOM   1611  O   LEU B 199      33.634  31.989  47.641  1.00113.32           O  
ATOM   1606  CB  LEU B 199      32.321  34.186  49.110  1.00113.32           C  
ATOM   1607  CG  LEU B 199      31.767  34.854  50.381  1.00113.32           C  
ATOM   1608  CD1 LEU B 199      30.270  35.165  50.247  1.00113.32           C  
ATOM   1609  CD2 LEU B 199      32.112  34.038  51.634  1.00113.32           C  
ATOM   1612  N   VAL B 200      35.145  33.620  47.298  1.00 63.24           N  
ATOM   1613  CA  VAL B 200      35.480  33.173  45.969  1.00 63.24           C  
ATOM   1617  C   VAL B 200      35.789  31.703  45.920  1.00 63.24           C  
ATOM   1618  O   VAL B 200      35.291  31.038  45.014  1.00 63.24           O  
ATOM   1614  CB  VAL B 200      36.651  33.912  45.384  1.00 63.24           C  
ATOM   1615  CG1 VAL B 200      37.025  33.258  44.043  1.00 63.24           C  
ATOM   1616  CG2 VAL B 200      36.272  35.399  45.255  1.00 63.24           C  
ATOM   1619  N   PRO B 201      36.555  31.119  46.800  1.00 71.23           N  
ATOM   1620  CA  PRO B 201      36.809  29.712  46.647  1.00 71.23           C  
ATOM   1624  C   PRO B 201      35.544  28.921  46.741  1.00 71.23           C  
ATOM   1625  O   PRO B 201      35.417  27.906  46.057  1.00 71.23           O  
ATOM   1622  CB  PRO B 201      37.878  29.379  47.682  1.00 71.23           C  
ATOM   1623  CG  PRO B 201      38.670  30.700  47.804  1.00 71.23           C  
ATOM   1621  CD  PRO B 201      37.649  31.805  47.468  1.00 71.23           C  
ATOM   1626  N   PHE B 202      34.592  29.370  47.576  1.00 55.62           N  
ATOM   1627  CA  PHE B 202      33.345  28.681  47.718  1.00 55.62           C  
ATOM   1635  C   PHE B 202      32.570  28.757  46.446  1.00 55.62           C  
ATOM   1636  O   PHE B 202      31.985  27.769  46.007  1.00 55.62           O  
ATOM   1628  CB  PHE B 202      32.446  29.277  48.816  1.00 55.62           C  
ATOM   1629  CG  PHE B 202      31.165  28.516  48.783  1.00 55.62           C  
ATOM   1630  CD1 PHE B 202      31.050  27.304  49.423  1.00 55.62           C  
ATOM   1631  CD2 PHE B 202      30.075  29.016  48.108  1.00 55.62           C  
ATOM   1632  CE1 PHE B 202      29.866  26.605  49.389  1.00 55.62           C  
ATOM   1633  CE2 PHE B 202      28.889  28.321  48.071  1.00 55.62           C  
ATOM   1634  CZ  PHE B 202      28.782  27.111  48.710  1.00 55.62           C  
ATOM   1637  N   ILE B 203      32.541  29.945  45.822  1.00 93.02           N  
ATOM   1638  CA  ILE B 203      31.757  30.151  44.639  1.00 93.02           C  
ATOM   1643  C   ILE B 203      32.291  29.280  43.546  1.00 93.02           C  
ATOM   1644  O   ILE B 203      31.531  28.711  42.764  1.00 93.02           O  
ATOM   1639  CB  ILE B 203      31.757  31.592  44.184  1.00 93.02           C  
ATOM   1640  CG1 ILE B 203      30.587  31.856  43.224  1.00 93.02           C  
ATOM   1641  CG2 ILE B 203      33.129  31.933  43.581  1.00 93.02           C  
ATOM   1642  CD1 ILE B 203      29.225  31.827  43.916  1.00 93.02           C  
ATOM   1645  N   ASN B 204      33.630  29.156  43.461  1.00 62.18           N  
ATOM   1646  CA  ASN B 204      34.221  28.366  42.421  1.00 62.18           C  
ATOM   1651  C   ASN B 204      33.779  26.939  42.575  1.00 62.18           C  
ATOM   1652  O   ASN B 204      33.446  26.276  41.593  1.00 62.18           O  
ATOM   1647  CB  ASN B 204      35.761  28.405  42.429  1.00 62.18           C  
ATOM   1648  CG  ASN B 204      36.222  29.774  41.932  1.00 62.18           C  
ATOM   1650  ND2 ASN B 204      35.392  30.433  41.079  1.00 62.18           N  
ATOM   1649  OD1 ASN B 204      37.300  30.244  42.291  1.00 62.18           O  
ATOM   1653  N   LEU B 205      33.743  26.434  43.821  1.00102.52           N  
ATOM   1654  CA  LEU B 205      33.385  25.067  44.083  1.00102.52           C  
ATOM   1659  C   LEU B 205      31.966  24.869  43.638  1.00102.52           C  
ATOM   1660  O   LEU B 205      31.619  23.844  43.050  1.00102.52           O  
ATOM   1655  CB  LEU B 205      33.483  24.747  45.591  1.00102.52           C  
ATOM   1656  CG  LEU B 205      33.359  23.257  45.977  1.00102.52           C  
ATOM   1657  CD1 LEU B 205      31.995  22.671  45.600  1.00102.52           C  
ATOM   1658  CD2 LEU B 205      34.539  22.431  45.443  1.00102.52           C  
ATOM   1661  N   LEU B 206      31.106  25.867  43.902  1.00 54.46           N  
ATOM   1662  CA  LEU B 206      29.716  25.779  43.566  1.00 54.46           C  
ATOM   1667  C   LEU B 206      29.597  25.675  42.074  1.00 54.46           C  
ATOM   1668  O   LEU B 206      28.809  24.884  41.557  1.00 54.46           O  
ATOM   1663  CB  LEU B 206      28.947  27.022  44.046  1.00 54.46           C  
ATOM   1664  CG  LEU B 206      27.419  26.909  43.932  1.00 54.46           C  
ATOM   1665  CD1 LEU B 206      26.891  25.751  44.795  1.00 54.46           C  
ATOM   1666  CD2 LEU B 206      26.746  28.247  44.275  1.00 54.46           C  
ATOM   1669  N   GLY B 207      30.403  26.464  41.337  1.00 21.06           N  
ATOM   1670  CA  GLY B 207      30.332  26.463  39.903  1.00 21.06           C  
ATOM   1671  C   GLY B 207      30.699  25.110  39.376  1.00 21.06           C  
ATOM   1672  O   GLY B 207      30.084  24.621  38.430  1.00 21.06           O  
ATOM   1673  N   ILE B 208      31.736  24.480  39.959  1.00 35.11           N  
ATOM   1674  CA  ILE B 208      32.182  23.198  39.492  1.00 35.11           C  
ATOM   1679  C   ILE B 208      31.116  22.180  39.746  1.00 35.11           C  
ATOM   1680  O   ILE B 208      30.808  21.354  38.888  1.00 35.11           O  
ATOM   1675  CB  ILE B 208      33.441  22.735  40.169  1.00 35.11           C  
ATOM   1676  CG1 ILE B 208      34.592  23.708  39.866  1.00 35.11           C  
ATOM   1677  CG2 ILE B 208      33.722  21.292  39.719  1.00 35.11           C  
ATOM   1678  CD1 ILE B 208      35.840  23.463  40.712  1.00 35.11           C  
ATOM   1681  N   ILE B 209      30.503  22.218  40.941  1.00 40.28           N  
ATOM   1682  CA  ILE B 209      29.495  21.242  41.229  1.00 40.28           C  
ATOM   1687  C   ILE B 209      28.405  21.436  40.228  1.00 40.28           C  
ATOM   1688  O   ILE B 209      27.883  20.474  39.668  1.00 40.28           O  
ATOM   1683  CB  ILE B 209      28.850  21.413  42.574  1.00 40.28           C  
ATOM   1684  CG1 ILE B 209      29.856  21.211  43.717  1.00 40.28           C  
ATOM   1685  CG2 ILE B 209      27.650  20.453  42.637  1.00 40.28           C  
ATOM   1686  CD1 ILE B 209      29.292  21.617  45.079  1.00 40.28           C  
ATOM   1689  N   TYR B 210      28.069  22.709  39.956  1.00 67.37           N  
ATOM   1690  CA  TYR B 210      26.972  23.043  39.095  1.00 67.37           C  
ATOM   1699  C   TYR B 210      27.172  22.440  37.739  1.00 67.37           C  
ATOM   1700  O   TYR B 210      26.266  21.797  37.209  1.00 67.37           O  
ATOM   1691  CB  TYR B 210      26.860  24.565  38.886  1.00 67.37           C  
ATOM   1692  CG  TYR B 210      25.890  24.823  37.785  1.00 67.37           C  
ATOM   1693  CD1 TYR B 210      24.538  24.891  38.033  1.00 67.37           C  
ATOM   1694  CD2 TYR B 210      26.341  24.998  36.498  1.00 67.37           C  
ATOM   1695  CE1 TYR B 210      23.650  25.128  37.010  1.00 67.37           C  
ATOM   1696  CE2 TYR B 210      25.459  25.237  35.471  1.00 67.37           C  
ATOM   1697  CZ  TYR B 210      24.110  25.299  35.726  1.00 67.37           C  
ATOM   1698  OH  TYR B 210      23.200  25.542  34.674  1.00 67.37           O  
ATOM   1701  N   GLN B 211      28.363  22.622  37.139  1.00141.54           N  
ATOM   1702  CA  GLN B 211      28.566  22.124  35.807  1.00141.54           C  
ATOM   1708  C   GLN B 211      28.556  20.632  35.754  1.00141.54           C  
ATOM   1709  O   GLN B 211      27.947  20.047  34.860  1.00141.54           O  
ATOM   1703  CB  GLN B 211      29.884  22.569  35.153  1.00141.54           C  
ATOM   1704  CG  GLN B 211      29.810  23.959  34.534  1.00141.54           C  
ATOM   1705  CD  GLN B 211      28.847  23.888  33.353  1.00141.54           C  
ATOM   1707  NE2 GLN B 211      28.531  22.647  32.893  1.00141.54           N  
ATOM   1706  OE1 GLN B 211      28.385  24.913  32.856  1.00141.54           O  
ATOM   1710  N   ILE B 212      29.227  19.967  36.711  1.00 47.08           N  
ATOM   1711  CA  ILE B 212      29.325  18.538  36.652  1.00 47.08           C  
ATOM   1716  C   ILE B 212      27.955  17.946  36.771  1.00 47.08           C  
ATOM   1717  O   ILE B 212      27.613  16.999  36.064  1.00 47.08           O  
ATOM   1712  CB  ILE B 212      30.196  17.967  37.734  1.00 47.08           C  
ATOM   1713  CG1 ILE B 212      31.631  18.499  37.580  1.00 47.08           C  
ATOM   1714  CG2 ILE B 212      30.107  16.433  37.669  1.00 47.08           C  
ATOM   1715  CD1 ILE B 212      32.537  18.178  38.767  1.00 47.08           C  
ATOM   1718  N   ARG B 213      27.122  18.494  37.674  1.00 58.94           N  
ATOM   1719  CA  ARG B 213      25.796  17.976  37.885  1.00 58.94           C  
ATOM   1727  C   ARG B 213      25.008  18.133  36.622  1.00 58.94           C  
ATOM   1728  O   ARG B 213      24.230  17.254  36.251  1.00 58.94           O  
ATOM   1720  CB  ARG B 213      25.041  18.717  39.005  1.00 58.94           C  
ATOM   1721  CG  ARG B 213      23.630  18.179  39.263  1.00 58.94           C  
ATOM   1722  CD  ARG B 213      22.898  18.923  40.382  1.00 58.94           C  
ATOM   1723  NE  ARG B 213      23.695  18.740  41.629  1.00 58.94           N  
ATOM   1724  CZ  ARG B 213      23.201  19.170  42.827  1.00 58.94           C  
ATOM   1725  NH1 ARG B 213      21.966  19.748  42.888  1.00 58.94           N1+
ATOM   1726  NH2 ARG B 213      23.941  19.019  43.964  1.00 58.94           N  
ATOM   1729  N   ASP B 214      25.193  19.268  35.925  1.00 41.54           N  
ATOM   1730  CA  ASP B 214      24.460  19.527  34.720  1.00 41.54           C  
ATOM   1735  C   ASP B 214      24.796  18.441  33.745  1.00 41.54           C  
ATOM   1736  O   ASP B 214      23.916  17.865  33.104  1.00 41.54           O  
ATOM   1731  CB  ASP B 214      24.881  20.863  34.081  1.00 41.54           C  
ATOM   1732  CG  ASP B 214      24.019  21.148  32.862  1.00 41.54           C  
ATOM   1733  OD1 ASP B 214      23.003  20.429  32.662  1.00 41.54           O  
ATOM   1734  OD2 ASP B 214      24.372  22.092  32.107  1.00 41.54           O1-
ATOM   1737  N   ASP B 215      26.097  18.123  33.625  1.00 46.86           N  
ATOM   1738  CA  ASP B 215      26.547  17.131  32.692  1.00 46.86           C  
ATOM   1743  C   ASP B 215      25.986  15.796  33.087  1.00 46.86           C  
ATOM   1744  O   ASP B 215      25.561  15.013  32.240  1.00 46.86           O  
ATOM   1739  CB  ASP B 215      28.080  16.985  32.681  1.00 46.86           C  
ATOM   1740  CG  ASP B 215      28.714  18.277  32.177  1.00 46.86           C  
ATOM   1741  OD1 ASP B 215      27.962  19.233  31.846  1.00 46.86           O  
ATOM   1742  OD2 ASP B 215      29.972  18.321  32.116  1.00 46.86           O1-
ATOM   1745  N   TYR B 216      25.977  15.503  34.401  1.00 57.14           N  
ATOM   1746  CA  TYR B 216      25.550  14.231  34.921  1.00 57.14           C  
ATOM   1755  C   TYR B 216      24.091  13.985  34.648  1.00 57.14           C  
ATOM   1756  O   TYR B 216      23.711  12.928  34.144  1.00 57.14           O  
ATOM   1747  CB  TYR B 216      25.764  14.164  36.446  1.00 57.14           C  
ATOM   1748  CG  TYR B 216      25.203  12.895  36.988  1.00 57.14           C  
ATOM   1749  CD1 TYR B 216      25.902  11.714  36.894  1.00 57.14           C  
ATOM   1750  CD2 TYR B 216      23.974  12.897  37.608  1.00 57.14           C  
ATOM   1751  CE1 TYR B 216      25.377  10.551  37.406  1.00 57.14           C  
ATOM   1752  CE2 TYR B 216      23.446  11.737  38.122  1.00 57.14           C  
ATOM   1753  CZ  TYR B 216      24.147  10.560  38.019  1.00 57.14           C  
ATOM   1754  OH  TYR B 216      23.610   9.367  38.544  1.00 57.14           O  
ATOM   1757  N   LEU B 217      23.245  14.982  34.946  1.00116.21           N  
ATOM   1758  CA  LEU B 217      21.812  14.893  34.862  1.00116.21           C  
ATOM   1763  C   LEU B 217      21.400  14.712  33.437  1.00116.21           C  
ATOM   1764  O   LEU B 217      20.419  14.024  33.151  1.00116.21           O  
ATOM   1759  CB  LEU B 217      21.176  16.170  35.452  1.00116.21           C  
ATOM   1760  CG  LEU B 217      19.643  16.209  35.599  1.00116.21           C  
ATOM   1761  CD1 LEU B 217      19.210  17.497  36.319  1.00116.21           C  
ATOM   1762  CD2 LEU B 217      18.919  16.055  34.252  1.00116.21           C  
ATOM   1765  N   ASN B 218      22.137  15.328  32.500  1.00 55.58           N  
ATOM   1766  CA  ASN B 218      21.732  15.247  31.131  1.00 55.58           C  
ATOM   1771  C   ASN B 218      21.684  13.803  30.728  1.00 55.58           C  
ATOM   1772  O   ASN B 218      20.781  13.395  30.001  1.00 55.58           O  
ATOM   1767  CB  ASN B 218      22.697  15.986  30.186  1.00 55.58           C  
ATOM   1768  CG  ASN B 218      22.048  16.097  28.812  1.00 55.58           C  
ATOM   1770  ND2 ASN B 218      21.354  17.239  28.559  1.00 55.58           N  
ATOM   1769  OD1 ASN B 218      22.149  15.192  27.985  1.00 55.58           O  
ATOM   1773  N   LEU B 219      22.699  13.011  31.126  1.00 64.50           N  
ATOM   1774  CA  LEU B 219      22.730  11.600  30.832  1.00 64.50           C  
ATOM   1779  C   LEU B 219      21.812  10.790  31.714  1.00 64.50           C  
ATOM   1780  O   LEU B 219      21.103   9.906  31.235  1.00 64.50           O  
ATOM   1775  CB  LEU B 219      24.139  11.001  30.980  1.00 64.50           C  
ATOM   1776  CG  LEU B 219      25.152  11.582  29.975  1.00 64.50           C  
ATOM   1777  CD1 LEU B 219      26.544  10.955  30.152  1.00 64.50           C  
ATOM   1778  CD2 LEU B 219      24.629  11.477  28.533  1.00 64.50           C  
ATOM   1781  N   LYS B 220      21.809  11.071  33.036  1.00 94.25           N  
ATOM   1782  CA  LYS B 220      21.094  10.247  33.974  1.00 94.25           C  
ATOM   1788  C   LYS B 220      19.620  10.284  33.725  1.00 94.25           C  
ATOM   1789  O   LYS B 220      18.952   9.252  33.779  1.00 94.25           O  
ATOM   1783  CB  LYS B 220      21.334  10.641  35.441  1.00 94.25           C  
ATOM   1784  CG  LYS B 220      20.860   9.558  36.413  1.00 94.25           C  
ATOM   1785  CD  LYS B 220      21.658   8.258  36.278  1.00 94.25           C  
ATOM   1786  CE  LYS B 220      21.216   7.145  37.230  1.00 94.25           C  
ATOM   1787  NZ  LYS B 220      22.035   5.933  36.996  1.00 94.25           N1+
ATOM   1790  N   ASP B 221      19.062  11.473  33.443  1.00 58.29           N  
ATOM   1791  CA  ASP B 221      17.644  11.555  33.239  1.00 58.29           C  
ATOM   1796  C   ASP B 221      17.261  10.743  32.042  1.00 58.29           C  
ATOM   1797  O   ASP B 221      16.180  10.159  32.001  1.00 58.29           O  
ATOM   1792  CB  ASP B 221      17.116  12.985  33.037  1.00 58.29           C  
ATOM   1793  CG  ASP B 221      17.014  13.641  34.407  1.00 58.29           C  
ATOM   1794  OD1 ASP B 221      17.440  13.003  35.407  1.00 58.29           O  
ATOM   1795  OD2 ASP B 221      16.496  14.788  34.472  1.00 58.29           O1-
ATOM   1798  N   PHE B 222      18.128  10.708  31.017  1.00 59.24           N  
ATOM   1799  CA  PHE B 222      17.847   9.969  29.817  1.00 59.24           C  
ATOM   1807  C   PHE B 222      17.832   8.503  30.144  1.00 59.24           C  
ATOM   1808  O   PHE B 222      16.953   7.767  29.696  1.00 59.24           O  
ATOM   1800  CB  PHE B 222      18.920  10.215  28.738  1.00 59.24           C  
ATOM   1801  CG  PHE B 222      18.466   9.648  27.434  1.00 59.24           C  
ATOM   1802  CD1 PHE B 222      17.590  10.349  26.634  1.00 59.24           C  
ATOM   1803  CD2 PHE B 222      18.929   8.431  26.991  1.00 59.24           C  
ATOM   1804  CE1 PHE B 222      17.166   9.846  25.426  1.00 59.24           C  
ATOM   1805  CE2 PHE B 222      18.510   7.920  25.784  1.00 59.24           C  
ATOM   1806  CZ  PHE B 222      17.629   8.625  24.999  1.00 59.24           C  
ATOM   1809  N   GLN B 223      18.800   8.044  30.966  1.00 44.16           N  
ATOM   1810  CA  GLN B 223      18.908   6.649  31.277  1.00 44.16           C  
ATOM   1816  C   GLN B 223      17.645   6.217  31.952  1.00 44.16           C  
ATOM   1817  O   GLN B 223      17.128   5.133  31.687  1.00 44.16           O  
ATOM   1811  CB  GLN B 223      20.064   6.351  32.245  1.00 44.16           C  
ATOM   1812  CG  GLN B 223      20.207   4.869  32.594  1.00 44.16           C  
ATOM   1813  CD  GLN B 223      21.377   4.728  33.555  1.00 44.16           C  
ATOM   1815  NE2 GLN B 223      21.911   3.483  33.684  1.00 44.16           N  
ATOM   1814  OE1 GLN B 223      21.807   5.698  34.175  1.00 44.16           O  
ATOM   1818  N   MET B 224      17.140   7.050  32.883  1.00 72.69           N  
ATOM   1819  CA  MET B 224      15.928   6.746  33.587  1.00 72.69           C  
ATOM   1824  C   MET B 224      14.737   6.799  32.676  1.00 72.69           C  
ATOM   1825  O   MET B 224      13.877   5.923  32.736  1.00 72.69           O  
ATOM   1820  CB  MET B 224      15.667   7.696  34.767  1.00 72.69           C  
ATOM   1821  CG  MET B 224      16.640   7.494  35.930  1.00 72.69           C  
ATOM   1822  SD  MET B 224      16.366   8.598  37.346  1.00 72.69           S  
ATOM   1823  CE  MET B 224      17.485   7.715  38.473  1.00 72.69           C  
ATOM   1826  N   SER B 225      14.639   7.813  31.796  1.00 52.18           N  
ATOM   1827  CA  SER B 225      13.444   7.911  31.000  1.00 52.18           C  
ATOM   1830  C   SER B 225      13.746   8.571  29.690  1.00 52.18           C  
ATOM   1831  O   SER B 225      14.529   9.514  29.615  1.00 52.18           O  
ATOM   1828  CB  SER B 225      12.363   8.758  31.693  1.00 52.18           C  
ATOM   1829  OG  SER B 225      11.199   8.842  30.887  1.00 52.18           O  
ATOM   1832  N   SER B 226      13.121   8.070  28.606  1.00 98.70           N  
ATOM   1833  CA  SER B 226      13.297   8.632  27.298  1.00 98.70           C  
ATOM   1836  C   SER B 226      12.579   9.946  27.235  1.00 98.70           C  
ATOM   1837  O   SER B 226      12.867  10.786  26.386  1.00 98.70           O  
ATOM   1834  CB  SER B 226      12.710   7.749  26.188  1.00 98.70           C  
ATOM   1835  OG  SER B 226      12.919   8.365  24.925  1.00 98.70           O  
ATOM   1838  N   GLU B 227      11.522  10.099  28.044  1.00129.76           N  
ATOM   1839  CA  GLU B 227      10.774  11.324  28.080  1.00129.76           C  
ATOM   1845  C   GLU B 227      11.345  12.353  29.006  1.00129.76           C  
ATOM   1846  O   GLU B 227      11.156  13.550  28.794  1.00129.76           O  
ATOM   1840  CB  GLU B 227       9.291  11.132  28.440  1.00129.76           C  
ATOM   1841  CG  GLU B 227       9.048  10.527  29.817  1.00129.76           C  
ATOM   1842  CD  GLU B 227       7.545  10.563  30.036  1.00129.76           C  
ATOM   1843  OE1 GLU B 227       6.843  11.189  29.195  1.00129.76           O  
ATOM   1844  OE2 GLU B 227       7.075   9.969  31.042  1.00129.76           O1-
ATOM   1847  N   LYS B 228      12.007  11.898  30.088  1.00 82.89           N  
ATOM   1848  CA  LYS B 228      12.495  12.753  31.134  1.00 82.89           C  
ATOM   1854  C   LYS B 228      13.506  13.702  30.568  1.00 82.89           C  
ATOM   1855  O   LYS B 228      13.468  14.902  30.845  1.00 82.89           O  
ATOM   1849  CB  LYS B 228      13.169  11.913  32.230  1.00 82.89           C  
ATOM   1850  CG  LYS B 228      13.283  12.591  33.591  1.00 82.89           C  
ATOM   1851  CD  LYS B 228      13.643  11.600  34.699  1.00 82.89           C  
ATOM   1852  CE  LYS B 228      13.768  12.235  36.084  1.00 82.89           C  
ATOM   1853  NZ  LYS B 228      14.142  11.204  37.078  1.00 82.89           N1+
ATOM   1856  N   GLY B 229      14.433  13.184  29.741  1.00 37.66           N  
ATOM   1857  CA  GLY B 229      15.447  14.014  29.157  1.00 37.66           C  
ATOM   1858  C   GLY B 229      15.865  13.391  27.856  1.00 37.66           C  
ATOM   1859  O   GLY B 229      15.646  12.204  27.617  1.00 37.66           O  
ATOM   1860  N   PHE B 230      16.397  14.242  26.954  1.00 97.94           N  
ATOM   1861  CA  PHE B 230      16.886  13.943  25.634  1.00 97.94           C  
ATOM   1869  C   PHE B 230      18.308  13.451  25.593  1.00 97.94           C  
ATOM   1870  O   PHE B 230      18.696  12.775  24.637  1.00 97.94           O  
ATOM   1862  CB  PHE B 230      16.760  15.159  24.703  1.00 97.94           C  
ATOM   1863  CG  PHE B 230      15.299  15.443  24.611  1.00 97.94           C  
ATOM   1864  CD1 PHE B 230      14.676  16.207  25.573  1.00 97.94           C  
ATOM   1865  CD2 PHE B 230      14.547  14.938  23.576  1.00 97.94           C  
ATOM   1866  CE1 PHE B 230      13.328  16.472  25.499  1.00 97.94           C  
ATOM   1867  CE2 PHE B 230      13.198  15.200  23.496  1.00 97.94           C  
ATOM   1868  CZ  PHE B 230      12.587  15.965  24.459  1.00 97.94           C  
ATOM   1871  N   ALA B 231      19.147  13.806  26.590  1.00 62.38           N  
ATOM   1872  CA  ALA B 231      20.541  13.461  26.500  1.00 62.38           C  
ATOM   1874  C   ALA B 231      21.103  14.146  25.289  1.00 62.38           C  
ATOM   1875  O   ALA B 231      21.836  13.555  24.498  1.00 62.38           O  
ATOM   1873  CB  ALA B 231      20.788  11.950  26.348  1.00 62.38           C  
ATOM   1876  N   GLU B 232      20.781  15.448  25.143  1.00100.06           N  
ATOM   1877  CA  GLU B 232      21.200  16.263  24.036  1.00100.06           C  
ATOM   1883  C   GLU B 232      22.694  16.386  24.007  1.00100.06           C  
ATOM   1884  O   GLU B 232      23.274  16.585  22.943  1.00100.06           O  
ATOM   1878  CB  GLU B 232      20.617  17.687  24.048  1.00100.06           C  
ATOM   1879  CG  GLU B 232      19.199  17.769  23.483  1.00100.06           C  
ATOM   1880  CD  GLU B 232      19.312  17.573  21.977  1.00100.06           C  
ATOM   1881  OE1 GLU B 232      20.307  18.081  21.394  1.00100.06           O  
ATOM   1882  OE2 GLU B 232      18.416  16.910  21.389  1.00100.06           O1-
ATOM   1885  N   ASP B 233      23.365  16.280  25.169  1.00 51.40           N  
ATOM   1886  CA  ASP B 233      24.793  16.454  25.207  1.00 51.40           C  
ATOM   1891  C   ASP B 233      25.430  15.473  24.270  1.00 51.40           C  
ATOM   1892  O   ASP B 233      26.454  15.772  23.657  1.00 51.40           O  
ATOM   1887  CB  ASP B 233      25.397  16.202  26.601  1.00 51.40           C  
ATOM   1888  CG  ASP B 233      25.029  17.368  27.508  1.00 51.40           C  
ATOM   1889  OD1 ASP B 233      24.494  18.382  26.986  1.00 51.40           O  
ATOM   1890  OD2 ASP B 233      25.285  17.261  28.738  1.00 51.40           O1-
ATOM   1893  N   ILE B 234      24.856  14.263  24.155  1.00100.58           N  
ATOM   1894  CA  ILE B 234      25.391  13.257  23.280  1.00100.58           C  
ATOM   1899  C   ILE B 234      25.286  13.760  21.877  1.00100.58           C  
ATOM   1900  O   ILE B 234      26.233  13.682  21.097  1.00100.58           O  
ATOM   1895  CB  ILE B 234      24.586  11.987  23.318  1.00100.58           C  
ATOM   1896  CG1 ILE B 234      24.511  11.413  24.743  1.00100.58           C  
ATOM   1897  CG2 ILE B 234      25.194  11.016  22.293  1.00100.58           C  
ATOM   1898  CD1 ILE B 234      25.861  11.007  25.322  1.00100.58           C  
ATOM   1901  N   THR B 235      24.114  14.320  21.530  1.00 37.98           N  
ATOM   1902  CA  THR B 235      23.879  14.781  20.194  1.00 37.98           C  
ATOM   1906  C   THR B 235      24.867  15.867  19.892  1.00 37.98           C  
ATOM   1907  O   THR B 235      25.395  15.939  18.785  1.00 37.98           O  
ATOM   1903  CB  THR B 235      22.498  15.343  20.014  1.00 37.98           C  
ATOM   1905  CG2 THR B 235      22.335  15.795  18.553  1.00 37.98           C  
ATOM   1904  OG1 THR B 235      21.526  14.357  20.328  1.00 37.98           O  
ATOM   1908  N   GLU B 236      25.140  16.752  20.870  1.00116.20           N  
ATOM   1909  CA  GLU B 236      26.045  17.841  20.624  1.00116.20           C  
ATOM   1915  C   GLU B 236      27.465  17.361  20.486  1.00116.20           C  
ATOM   1916  O   GLU B 236      28.275  18.032  19.847  1.00116.20           O  
ATOM   1910  CB  GLU B 236      25.976  19.013  21.627  1.00116.20           C  
ATOM   1911  CG  GLU B 236      26.469  18.753  23.047  1.00116.20           C  
ATOM   1912  CD  GLU B 236      26.452  20.096  23.768  1.00116.20           C  
ATOM   1913  OE1 GLU B 236      25.374  20.470  24.303  1.00116.20           O  
ATOM   1914  OE2 GLU B 236      27.515  20.772  23.785  1.00116.20           O1-
ATOM   1917  N   GLY B 237      27.825  16.212  21.101  1.00 38.78           N  
ATOM   1918  CA  GLY B 237      29.177  15.724  20.980  1.00 38.78           C  
ATOM   1919  C   GLY B 237      30.014  16.336  22.066  1.00 38.78           C  
ATOM   1920  O   GLY B 237      31.240  16.370  21.977  1.00 38.78           O  
ATOM   1921  N   LYS B 238      29.355  16.805  23.142  1.00 73.58           N  
ATOM   1922  CA  LYS B 238      29.969  17.521  24.230  1.00 73.58           C  
ATOM   1928  C   LYS B 238      30.967  16.685  24.974  1.00 73.58           C  
ATOM   1929  O   LYS B 238      30.782  15.488  25.182  1.00 73.58           O  
ATOM   1923  CB  LYS B 238      28.905  18.001  25.235  1.00 73.58           C  
ATOM   1924  CG  LYS B 238      29.392  18.934  26.343  1.00 73.58           C  
ATOM   1925  CD  LYS B 238      28.227  19.619  27.066  1.00 73.58           C  
ATOM   1926  CE  LYS B 238      28.649  20.563  28.191  1.00 73.58           C  
ATOM   1927  NZ  LYS B 238      27.459  21.264  28.723  1.00 73.58           N1+
ATOM   1930  N   LEU B 239      32.083  17.318  25.402  1.00102.36           N  
ATOM   1931  CA  LEU B 239      33.032  16.576  26.180  1.00102.36           C  
ATOM   1936  C   LEU B 239      32.657  16.845  27.601  1.00102.36           C  
ATOM   1937  O   LEU B 239      33.276  17.653  28.296  1.00102.36           O  
ATOM   1932  CB  LEU B 239      34.496  16.977  25.933  1.00102.36           C  
ATOM   1933  CG  LEU B 239      34.929  16.739  24.469  1.00102.36           C  
ATOM   1934  CD1 LEU B 239      36.451  16.822  24.310  1.00102.36           C  
ATOM   1935  CD2 LEU B 239      34.342  15.439  23.902  1.00102.36           C  
ATOM   1938  N   SER B 240      31.607  16.135  28.060  1.00 44.84           N  
ATOM   1939  CA  SER B 240      31.072  16.305  29.380  1.00 44.84           C  
ATOM   1942  C   SER B 240      31.932  15.549  30.336  1.00 44.84           C  
ATOM   1943  O   SER B 240      32.798  14.770  29.944  1.00 44.84           O  
ATOM   1940  CB  SER B 240      29.633  15.780  29.532  1.00 44.84           C  
ATOM   1941  OG  SER B 240      29.613  14.370  29.377  1.00 44.84           O  
ATOM   1944  N   PHE B 241      31.690  15.762  31.639  1.00 66.81           N  
ATOM   1945  CA  PHE B 241      32.489  15.175  32.670  1.00 66.81           C  
ATOM   1953  C   PHE B 241      32.425  13.673  32.557  1.00 66.81           C  
ATOM   1954  O   PHE B 241      33.471  13.027  32.590  1.00 66.81           O  
ATOM   1946  CB  PHE B 241      31.996  15.616  34.065  1.00 66.81           C  
ATOM   1947  CG  PHE B 241      32.908  15.107  35.127  1.00 66.81           C  
ATOM   1948  CD1 PHE B 241      34.027  15.821  35.486  1.00 66.81           C  
ATOM   1949  CD2 PHE B 241      32.633  13.925  35.775  1.00 66.81           C  
ATOM   1950  CE1 PHE B 241      34.868  15.354  36.470  1.00 66.81           C  
ATOM   1951  CE2 PHE B 241      33.470  13.453  36.758  1.00 66.81           C  
ATOM   1952  CZ  PHE B 241      34.589  14.169  37.109  1.00 66.81           C  
ATOM   1955  N   PRO B 242      31.266  13.071  32.413  1.00 72.62           N  
ATOM   1956  CA  PRO B 242      31.190  11.635  32.317  1.00 72.62           C  
ATOM   1960  C   PRO B 242      31.872  11.110  31.090  1.00 72.62           C  
ATOM   1961  O   PRO B 242      32.460  10.030  31.147  1.00 72.62           O  
ATOM   1958  CB  PRO B 242      29.704  11.294  32.386  1.00 72.62           C  
ATOM   1959  CG  PRO B 242      29.100  12.462  33.190  1.00 72.62           C  
ATOM   1957  CD  PRO B 242      30.021  13.656  32.884  1.00 72.62           C  
ATOM   1962  N   ILE B 243      31.783  11.846  29.968  1.00 96.36           N  
ATOM   1963  CA  ILE B 243      32.394  11.446  28.731  1.00 96.36           C  
ATOM   1968  C   ILE B 243      33.888  11.490  28.883  1.00 96.36           C  
ATOM   1969  O   ILE B 243      34.596  10.599  28.416  1.00 96.36           O  
ATOM   1964  CB  ILE B 243      32.029  12.344  27.582  1.00 96.36           C  
ATOM   1965  CG1 ILE B 243      30.525  12.229  27.268  1.00 96.36           C  
ATOM   1966  CG2 ILE B 243      32.940  11.999  26.392  1.00 96.36           C  
ATOM   1967  CD1 ILE B 243      30.095  10.825  26.838  1.00 96.36           C  
ATOM   1970  N   VAL B 244      34.411  12.545  29.538  1.00 31.86           N  
ATOM   1971  CA  VAL B 244      35.833  12.687  29.691  1.00 31.86           C  
ATOM   1975  C   VAL B 244      36.343  11.511  30.470  1.00 31.86           C  
ATOM   1976  O   VAL B 244      37.361  10.914  30.122  1.00 31.86           O  
ATOM   1972  CB  VAL B 244      36.213  13.934  30.436  1.00 31.86           C  
ATOM   1973  CG1 VAL B 244      37.737  13.936  30.649  1.00 31.86           C  
ATOM   1974  CG2 VAL B 244      35.697  15.150  29.646  1.00 31.86           C  
ATOM   1977  N   HIS B 245      35.627  11.126  31.538  1.00 46.91           N  
ATOM   1978  CA  HIS B 245      36.066  10.034  32.360  1.00 46.91           C  
ATOM   1985  C   HIS B 245      36.139   8.786  31.533  1.00 46.91           C  
ATOM   1986  O   HIS B 245      37.129   8.057  31.581  1.00 46.91           O  
ATOM   1981  CB  HIS B 245      35.099   9.759  33.527  1.00 46.91           C  
ATOM   1980  CG  HIS B 245      35.498   8.590  34.380  1.00 46.91           C  
ATOM   1983  CD2 HIS B 245      36.261   8.536  35.506  1.00 46.91           C  
ATOM   1979  ND1 HIS B 245      35.119   7.292  34.120  1.00 46.91           N  
ATOM   1984  CE1 HIS B 245      35.665   6.522  35.093  1.00 46.91           C  
ATOM   1982  NE2 HIS B 245      36.368   7.232  35.956  1.00 46.91           N  
ATOM   1987  N   ALA B 246      35.090   8.515  30.732  1.00 35.88           N  
ATOM   1988  CA  ALA B 246      35.013   7.304  29.962  1.00 35.88           C  
ATOM   1990  C   ALA B 246      36.118   7.230  28.948  1.00 35.88           C  
ATOM   1991  O   ALA B 246      36.732   6.178  28.777  1.00 35.88           O  
ATOM   1989  CB  ALA B 246      33.680   7.177  29.201  1.00 35.88           C  
ATOM   1992  N   LEU B 247      36.408   8.341  28.246  1.00 53.01           N  
ATOM   1993  CA  LEU B 247      37.414   8.327  27.219  1.00 53.01           C  
ATOM   1998  C   LEU B 247      38.743   8.019  27.841  1.00 53.01           C  
ATOM   1999  O   LEU B 247      39.524   7.238  27.299  1.00 53.01           O  
ATOM   1994  CB  LEU B 247      37.535   9.678  26.486  1.00 53.01           C  
ATOM   1995  CG  LEU B 247      36.309  10.023  25.611  1.00 53.01           C  
ATOM   1996  CD1 LEU B 247      36.479  11.379  24.903  1.00 53.01           C  
ATOM   1997  CD2 LEU B 247      36.005   8.889  24.619  1.00 53.01           C  
ATOM   2000  N   ASN B 248      39.051   8.640  28.995  1.00 38.17           N  
ATOM   2001  CA  ASN B 248      40.317   8.415  29.636  1.00 38.17           C  
ATOM   2006  C   ASN B 248      40.379   7.028  30.199  1.00 38.17           C  
ATOM   2007  O   ASN B 248      41.412   6.364  30.121  1.00 38.17           O  
ATOM   2002  CB  ASN B 248      40.579   9.405  30.781  1.00 38.17           C  
ATOM   2003  CG  ASN B 248      40.815  10.774  30.156  1.00 38.17           C  
ATOM   2005  ND2 ASN B 248      39.964  11.767  30.529  1.00 38.17           N  
ATOM   2004  OD1 ASN B 248      41.726  10.951  29.348  1.00 38.17           O  
ATOM   2008  N   PHE B 249      39.263   6.554  30.784  1.00 47.19           N  
ATOM   2009  CA  PHE B 249      39.206   5.271  31.427  1.00 47.19           C  
ATOM   2017  C   PHE B 249      39.489   4.201  30.420  1.00 47.19           C  
ATOM   2018  O   PHE B 249      40.268   3.285  30.677  1.00 47.19           O  
ATOM   2010  CB  PHE B 249      37.807   5.010  32.015  1.00 47.19           C  
ATOM   2011  CG  PHE B 249      37.780   3.676  32.678  1.00 47.19           C  
ATOM   2012  CD1 PHE B 249      38.225   3.525  33.971  1.00 47.19           C  
ATOM   2013  CD2 PHE B 249      37.291   2.579  32.007  1.00 47.19           C  
ATOM   2014  CE1 PHE B 249      38.193   2.292  34.579  1.00 47.19           C  
ATOM   2015  CE2 PHE B 249      37.257   1.344  32.611  1.00 47.19           C  
ATOM   2016  CZ  PHE B 249      37.708   1.201  33.901  1.00 47.19           C  
ATOM   2019  N   THR B 250      38.853   4.295  29.242  1.00 37.28           N  
ATOM   2020  CA  THR B 250      39.031   3.304  28.222  1.00 37.28           C  
ATOM   2024  C   THR B 250      40.447   3.326  27.742  1.00 37.28           C  
ATOM   2025  O   THR B 250      41.044   2.276  27.510  1.00 37.28           O  
ATOM   2021  CB  THR B 250      38.122   3.519  27.049  1.00 37.28           C  
ATOM   2023  CG2 THR B 250      36.666   3.425  27.537  1.00 37.28           C  
ATOM   2022  OG1 THR B 250      38.363   4.787  26.458  1.00 37.28           O  
ATOM   2026  N   LYS B 251      41.032   4.527  27.579  1.00 89.72           N  
ATOM   2027  CA  LYS B 251      42.376   4.610  27.081  1.00 89.72           C  
ATOM   2033  C   LYS B 251      43.301   3.926  28.042  1.00 89.72           C  
ATOM   2034  O   LYS B 251      44.135   3.117  27.638  1.00 89.72           O  
ATOM   2028  CB  LYS B 251      42.859   6.062  26.921  1.00 89.72           C  
ATOM   2029  CG  LYS B 251      44.287   6.178  26.389  1.00 89.72           C  
ATOM   2030  CD  LYS B 251      44.641   7.581  25.886  1.00 89.72           C  
ATOM   2031  CE  LYS B 251      44.320   8.697  26.884  1.00 89.72           C  
ATOM   2032  NZ  LYS B 251      42.865   8.971  26.885  1.00 89.72           N1+
ATOM   2035  N   THR B 252      43.139   4.202  29.353  1.00107.77           N  
ATOM   2036  CA  THR B 252      44.032   3.683  30.353  1.00107.77           C  
ATOM   2040  C   THR B 252      43.993   2.186  30.351  1.00107.77           C  
ATOM   2041  O   THR B 252      45.032   1.529  30.381  1.00107.77           O  
ATOM   2037  CB  THR B 252      43.675   4.126  31.743  1.00107.77           C  
ATOM   2039  CG2 THR B 252      43.683   5.663  31.786  1.00107.77           C  
ATOM   2038  OG1 THR B 252      42.396   3.634  32.112  1.00107.77           O  
ATOM   2042  N   LYS B 253      42.778   1.614  30.320  1.00130.32           N  
ATOM   2043  CA  LYS B 253      42.570   0.195  30.350  1.00130.32           C  
ATOM   2049  C   LYS B 253      43.075  -0.427  29.086  1.00130.32           C  
ATOM   2050  O   LYS B 253      43.440  -1.599  29.071  1.00130.32           O  
ATOM   2044  CB  LYS B 253      41.091  -0.187  30.524  1.00130.32           C  
ATOM   2045  CG  LYS B 253      40.569   0.118  31.928  1.00130.32           C  
ATOM   2046  CD  LYS B 253      41.279  -0.682  33.023  1.00130.32           C  
ATOM   2047  CE  LYS B 253      40.888  -0.277  34.445  1.00130.32           C  
ATOM   2048  NZ  LYS B 253      41.533   1.008  34.796  1.00130.32           N1+
ATOM   2051  N   GLY B 254      43.086   0.323  27.970  1.00 29.02           N  
ATOM   2052  CA  GLY B 254      43.553  -0.256  26.745  1.00 29.02           C  
ATOM   2053  C   GLY B 254      42.373  -0.821  26.019  1.00 29.02           C  
ATOM   2054  O   GLY B 254      42.531  -1.554  25.042  1.00 29.02           O  
ATOM   2055  N   GLN B 255      41.152  -0.493  26.487  1.00 70.50           N  
ATOM   2056  CA  GLN B 255      39.964  -0.973  25.844  1.00 70.50           C  
ATOM   2062  C   GLN B 255      39.812  -0.154  24.605  1.00 70.50           C  
ATOM   2063  O   GLN B 255      39.087   0.839  24.564  1.00 70.50           O  
ATOM   2057  CB  GLN B 255      38.720  -0.763  26.719  1.00 70.50           C  
ATOM   2058  CG  GLN B 255      38.815  -1.506  28.054  1.00 70.50           C  
ATOM   2059  CD  GLN B 255      37.650  -1.066  28.928  1.00 70.50           C  
ATOM   2061  NE2 GLN B 255      37.338  -1.879  29.973  1.00 70.50           N  
ATOM   2060  OE1 GLN B 255      37.040  -0.023  28.696  1.00 70.50           O  
ATOM   2064  N   THR B 256      40.499  -0.591  23.539  1.00112.83           N  
ATOM   2065  CA  THR B 256      40.546   0.158  22.324  1.00112.83           C  
ATOM   2069  C   THR B 256      39.199   0.232  21.672  1.00112.83           C  
ATOM   2070  O   THR B 256      38.809   1.289  21.181  1.00112.83           O  
ATOM   2066  CB  THR B 256      41.534  -0.406  21.345  1.00112.83           C  
ATOM   2068  CG2 THR B 256      40.979  -1.700  20.721  1.00112.83           C  
ATOM   2067  OG1 THR B 256      41.794   0.550  20.333  1.00112.83           O  
ATOM   2071  N   GLU B 257      38.442  -0.881  21.649  1.00 91.37           N  
ATOM   2072  CA  GLU B 257      37.188  -0.875  20.950  1.00 91.37           C  
ATOM   2078  C   GLU B 257      36.232   0.077  21.593  1.00 91.37           C  
ATOM   2079  O   GLU B 257      35.582   0.866  20.910  1.00 91.37           O  
ATOM   2073  CB  GLU B 257      36.508  -2.254  20.912  1.00 91.37           C  
ATOM   2074  CG  GLU B 257      35.110  -2.210  20.293  1.00 91.37           C  
ATOM   2075  CD  GLU B 257      35.238  -1.660  18.881  1.00 91.37           C  
ATOM   2076  OE1 GLU B 257      36.133  -2.137  18.133  1.00 91.37           O  
ATOM   2077  OE2 GLU B 257      34.434  -0.755  18.529  1.00 91.37           O1-
ATOM   2080  N   GLN B 258      36.129   0.038  22.934  1.00 79.43           N  
ATOM   2081  CA  GLN B 258      35.182   0.886  23.596  1.00 79.43           C  
ATOM   2087  C   GLN B 258      35.576   2.316  23.415  1.00 79.43           C  
ATOM   2088  O   GLN B 258      34.724   3.179  23.209  1.00 79.43           O  
ATOM   2082  CB  GLN B 258      35.058   0.627  25.111  1.00 79.43           C  
ATOM   2083  CG  GLN B 258      34.304  -0.656  25.480  1.00 79.43           C  
ATOM   2084  CD  GLN B 258      35.258  -1.841  25.466  1.00 79.43           C  
ATOM   2086  NE2 GLN B 258      34.947  -2.873  26.296  1.00 79.43           N  
ATOM   2085  OE1 GLN B 258      36.256  -1.853  24.746  1.00 79.43           O  
ATOM   2089  N   HIS B 259      36.887   2.608  23.473  1.00 45.91           N  
ATOM   2090  CA  HIS B 259      37.327   3.966  23.351  1.00 45.91           C  
ATOM   2097  C   HIS B 259      36.853   4.505  22.036  1.00 45.91           C  
ATOM   2098  O   HIS B 259      36.268   5.586  21.975  1.00 45.91           O  
ATOM   2093  CB  HIS B 259      38.862   4.074  23.364  1.00 45.91           C  
ATOM   2092  CG  HIS B 259      39.377   5.478  23.245  1.00 45.91           C  
ATOM   2095  CD2 HIS B 259      39.767   6.171  22.140  1.00 45.91           C  
ATOM   2091  ND1 HIS B 259      39.560   6.332  24.308  1.00 45.91           N  
ATOM   2096  CE1 HIS B 259      40.048   7.493  23.798  1.00 45.91           C  
ATOM   2094  NE2 HIS B 259      40.191   7.441  22.486  1.00 45.91           N  
ATOM   2099  N   ASN B 260      37.075   3.747  20.947  1.00109.59           N  
ATOM   2100  CA  ASN B 260      36.717   4.211  19.638  1.00109.59           C  
ATOM   2105  C   ASN B 260      35.227   4.325  19.496  1.00109.59           C  
ATOM   2106  O   ASN B 260      34.740   5.247  18.843  1.00109.59           O  
ATOM   2101  CB  ASN B 260      37.284   3.334  18.498  1.00109.59           C  
ATOM   2102  CG  ASN B 260      36.770   1.907  18.602  1.00109.59           C  
ATOM   2104  ND2 ASN B 260      37.705   0.936  18.785  1.00109.59           N  
ATOM   2103  OD1 ASN B 260      35.571   1.656  18.497  1.00109.59           O  
ATOM   2107  N   GLU B 261      34.462   3.401  20.105  1.00 85.13           N  
ATOM   2108  CA  GLU B 261      33.033   3.392  19.954  1.00 85.13           C  
ATOM   2114  C   GLU B 261      32.461   4.656  20.518  1.00 85.13           C  
ATOM   2115  O   GLU B 261      31.561   5.254  19.930  1.00 85.13           O  
ATOM   2109  CB  GLU B 261      32.365   2.222  20.698  1.00 85.13           C  
ATOM   2110  CG  GLU B 261      30.854   2.154  20.476  1.00 85.13           C  
ATOM   2111  CD  GLU B 261      30.645   1.822  19.004  1.00 85.13           C  
ATOM   2112  OE1 GLU B 261      31.438   1.004  18.465  1.00 85.13           O  
ATOM   2113  OE2 GLU B 261      29.703   2.394  18.394  1.00 85.13           O1-
ATOM   2116  N   ILE B 262      32.981   5.105  21.675  1.00 42.03           N  
ATOM   2117  CA  ILE B 262      32.470   6.286  22.311  1.00 42.03           C  
ATOM   2122  C   ILE B 262      32.673   7.434  21.374  1.00 42.03           C  
ATOM   2123  O   ILE B 262      31.783   8.259  21.168  1.00 42.03           O  
ATOM   2118  CB  ILE B 262      33.208   6.613  23.580  1.00 42.03           C  
ATOM   2119  CG1 ILE B 262      33.060   5.467  24.598  1.00 42.03           C  
ATOM   2120  CG2 ILE B 262      32.703   7.972  24.094  1.00 42.03           C  
ATOM   2121  CD1 ILE B 262      33.981   5.579  25.812  1.00 42.03           C  
ATOM   2124  N   LEU B 263      33.865   7.503  20.763  1.00 51.48           N  
ATOM   2125  CA  LEU B 263      34.184   8.585  19.872  1.00 51.48           C  
ATOM   2130  C   LEU B 263      33.266   8.540  18.696  1.00 51.48           C  
ATOM   2131  O   LEU B 263      32.792   9.577  18.233  1.00 51.48           O  
ATOM   2126  CB  LEU B 263      35.624   8.512  19.334  1.00 51.48           C  
ATOM   2127  CG  LEU B 263      36.698   8.850  20.384  1.00 51.48           C  
ATOM   2128  CD1 LEU B 263      38.112   8.753  19.786  1.00 51.48           C  
ATOM   2129  CD2 LEU B 263      36.429  10.228  21.016  1.00 51.48           C  
ATOM   2132  N   ARG B 264      32.982   7.329  18.185  1.00 75.37           N  
ATOM   2133  CA  ARG B 264      32.173   7.196  17.009  1.00 75.37           C  
ATOM   2141  C   ARG B 264      30.826   7.791  17.277  1.00 75.37           C  
ATOM   2142  O   ARG B 264      30.301   8.547  16.461  1.00 75.37           O  
ATOM   2134  CB  ARG B 264      31.931   5.724  16.630  1.00 75.37           C  
ATOM   2135  CG  ARG B 264      33.189   4.956  16.214  1.00 75.37           C  
ATOM   2136  CD  ARG B 264      32.933   3.465  15.972  1.00 75.37           C  
ATOM   2137  NE  ARG B 264      34.223   2.835  15.569  1.00 75.37           N  
ATOM   2138  CZ  ARG B 264      34.407   1.489  15.714  1.00 75.37           C  
ATOM   2139  NH1 ARG B 264      33.435   0.720  16.287  1.00 75.37           N1+
ATOM   2140  NH2 ARG B 264      35.567   0.911  15.287  1.00 75.37           N  
ATOM   2143  N   ILE B 265      30.230   7.473  18.439  1.00 45.25           N  
ATOM   2144  CA  ILE B 265      28.906   7.953  18.718  1.00 45.25           C  
ATOM   2149  C   ILE B 265      28.901   9.447  18.835  1.00 45.25           C  
ATOM   2150  O   ILE B 265      28.025  10.117  18.287  1.00 45.25           O  
ATOM   2145  CB  ILE B 265      28.306   7.370  19.966  1.00 45.25           C  
ATOM   2146  CG1 ILE B 265      28.128   5.852  19.800  1.00 45.25           C  
ATOM   2147  CG2 ILE B 265      26.986   8.108  20.257  1.00 45.25           C  
ATOM   2148  CD1 ILE B 265      27.747   5.131  21.092  1.00 45.25           C  
ATOM   2151  N   LEU B 266      29.894  10.023  19.533  1.00 46.36           N  
ATOM   2152  CA  LEU B 266      29.915  11.448  19.729  1.00 46.36           C  
ATOM   2157  C   LEU B 266      30.009  12.116  18.389  1.00 46.36           C  
ATOM   2158  O   LEU B 266      29.357  13.131  18.146  1.00 46.36           O  
ATOM   2153  CB  LEU B 266      31.134  11.908  20.553  1.00 46.36           C  
ATOM   2154  CG  LEU B 266      31.156  11.364  21.995  1.00 46.36           C  
ATOM   2155  CD1 LEU B 266      32.393  11.863  22.759  1.00 46.36           C  
ATOM   2156  CD2 LEU B 266      29.843  11.674  22.736  1.00 46.36           C  
ATOM   2159  N   LEU B 267      30.820  11.543  17.483  1.00 72.97           N  
ATOM   2160  CA  LEU B 267      31.076  12.078  16.171  1.00 72.97           C  
ATOM   2165  C   LEU B 267      29.832  12.082  15.339  1.00 72.97           C  
ATOM   2166  O   LEU B 267      29.678  12.924  14.456  1.00 72.97           O  
ATOM   2161  CB  LEU B 267      32.145  11.279  15.405  1.00 72.97           C  
ATOM   2162  CG  LEU B 267      33.558  11.473  15.978  1.00 72.97           C  
ATOM   2163  CD1 LEU B 267      34.603  10.663  15.196  1.00 72.97           C  
ATOM   2164  CD2 LEU B 267      33.906  12.968  16.045  1.00 72.97           C  
ATOM   2167  N   LEU B 268      28.926  11.121  15.578  1.00 59.60           N  
ATOM   2168  CA  LEU B 268      27.724  10.989  14.799  1.00 59.60           C  
ATOM   2173  C   LEU B 268      26.871  12.221  14.924  1.00 59.60           C  
ATOM   2174  O   LEU B 268      26.241  12.632  13.948  1.00 59.60           O  
ATOM   2169  CB  LEU B 268      26.841   9.816  15.259  1.00 59.60           C  
ATOM   2170  CG  LEU B 268      27.472   8.426  15.056  1.00 59.60           C  
ATOM   2171  CD1 LEU B 268      26.519   7.318  15.536  1.00 59.60           C
[truncated: 47,879 more chars]
