# Supplementary material for: Structural Descriptors for Subunit Interface Regions in Homodimers: Effect of Lipid Membrane and Secondary Structure Type
Source: J Chem Inf Model. 2025 Mar 27;65(7):3117–26. doi: 10.1021/acs.jcim.4c01233 (PMC12004529; doi:10.1021/acs.jcim.4c01233)
Supplement: Supplementary file 3 — ci4c01233_si_003.tar [file ci4c01233_si_003.tar › database/alpha/6vso_cytop.pdb]

ATOM      1  N   VAL A   1      16.944  72.871   2.730  1.00103.54           N  
ATOM      2  CA  VAL A   1      18.196  72.189   3.027  1.00102.59           C  
ATOM      3  C   VAL A   1      19.377  73.092   2.684  1.00105.39           C  
ATOM      4  O   VAL A   1      20.360  72.617   2.114  1.00109.47           O  
ATOM      5  CB  VAL A   1      18.311  70.843   2.253  1.00 95.53           C  
ATOM      6  CG1 VAL A   1      17.389  69.782   2.839  1.00 92.20           C  
ATOM      7  CG2 VAL A   1      18.007  71.053   0.784  1.00 92.81           C  
ATOM      8  N   SER A   2      19.315  74.380   3.023  1.00101.52           N  
ATOM      9  CA  SER A   2      20.299  75.248   2.389  1.00 95.73           C  
ATOM     10  C   SER A   2      20.420  76.599   3.077  1.00 88.87           C  
ATOM     11  O   SER A   2      19.440  77.149   3.588  1.00 88.66           O  
ATOM     12  CB  SER A   2      19.954  75.469   0.922  1.00 96.08           C  
ATOM     13  OG  SER A   2      20.921  76.313   0.325  1.00 98.36           O  
ATOM     14  N   THR A   3      21.649  77.122   3.062  1.00 83.19           N  
ATOM     15  CA  THR A   3      21.911  78.464   3.566  1.00 82.45           C  
ATOM     16  C   THR A   3      21.275  79.522   2.672  1.00 78.93           C  
ATOM     17  O   THR A   3      20.563  80.412   3.153  1.00 78.20           O  
ATOM     18  CB  THR A   3      23.423  78.695   3.647  1.00 67.69           C  
ATOM     19  CG2 THR A   3      23.730  80.074   4.192  1.00 67.73           C  
ATOM     20  OG1 THR A   3      24.023  77.702   4.486  1.00 86.46           O  
ATOM     21  N   VAL A   4      21.506  79.425   1.360  1.00 55.58           N  
ATOM     22  CA  VAL A   4      21.035  80.462   0.446  1.00 60.85           C  
ATOM     23  C   VAL A   4      19.517  80.434   0.334  1.00 65.21           C  
ATOM     24  O   VAL A   4      18.868  81.486   0.300  1.00 65.68           O  
ATOM     25  CB  VAL A   4      21.708  80.317  -0.933  1.00 60.17           C  
ATOM     26  CG1 VAL A   4      21.427  81.544  -1.789  1.00 58.10           C  
ATOM     27  CG2 VAL A   4      23.211  80.084  -0.795  1.00 60.92           C  
ATOM     28  N   GLN A   5      18.923  79.238   0.295  1.00 72.27           N  
ATOM     29  CA  GLN A   5      17.468  79.149   0.231  1.00 78.56           C  
ATOM     30  C   GLN A   5      16.833  79.737   1.481  1.00 73.09           C  
ATOM     31  O   GLN A   5      15.832  80.457   1.400  1.00 75.17           O  
ATOM     32  CB  GLN A   5      17.032  77.700   0.029  1.00 90.80           C  
ATOM     33  CG  GLN A   5      15.658  77.556  -0.600  1.00101.09           C  
ATOM     34  CD  GLN A   5      15.496  76.238  -1.329  1.00111.18           C  
ATOM     35  NE2 GLN A   5      14.557  76.191  -2.268  1.00113.38           N  
ATOM     36  OE1 GLN A   5      16.214  75.273  -1.057  1.00114.60           O  
ATOM     37  N   GLN A   6      17.397  79.437   2.649  1.00 69.69           N  
ATOM     38  CA  GLN A   6      16.869  80.009   3.880  1.00 66.73           C  
ATOM     39  C   GLN A   6      17.046  81.526   3.910  1.00 62.53           C  
ATOM     40  O   GLN A   6      16.151  82.251   4.362  1.00 63.84           O  
ATOM     41  CB  GLN A   6      17.527  79.336   5.086  1.00 64.05           C  
ATOM     42  CG  GLN A   6      16.883  77.992   5.442  1.00 66.31           C  
ATOM     43  CD  GLN A   6      17.747  77.113   6.342  1.00 73.10           C  
ATOM     44  NE2 GLN A   6      18.311  76.057   5.763  1.00 75.35           N  
ATOM     45  OE1 GLN A   6      17.899  77.372   7.537  1.00 75.18           O  
ATOM     46  N   LEU A   7      18.186  82.027   3.431  1.00 55.06           N  
ATOM     47  CA  LEU A   7      18.427  83.468   3.457  1.00 51.96           C  
ATOM     48  C   LEU A   7      17.503  84.217   2.499  1.00 54.53           C  
ATOM     49  O   LEU A   7      16.938  85.256   2.861  1.00 56.37           O  
ATOM     50  CB  LEU A   7      19.894  83.757   3.143  1.00 49.64           C  
ATOM     51  CG  LEU A   7      20.847  83.599   4.336  1.00 51.13           C  
ATOM     52  CD1 LEU A   7      22.307  83.747   3.917  1.00 47.04           C  
ATOM     53  CD2 LEU A   7      20.505  84.566   5.464  1.00 41.99           C  
ATOM     54  N   THR A   8      17.346  83.722   1.265  1.00 54.56           N  
ATOM     55  CA  THR A   8      16.487  84.423   0.308  1.00 52.75           C  
ATOM     56  C   THR A   8      15.035  84.392   0.760  1.00 53.48           C  
ATOM     57  O   THR A   8      14.285  85.346   0.529  1.00 52.26           O  
ATOM     58  CB  THR A   8      16.598  83.823  -1.093  1.00 50.43           C  
ATOM     59  CG2 THR A   8      17.999  84.059  -1.663  1.00 50.71           C  
ATOM     60  OG1 THR A   8      16.331  82.418  -1.042  1.00 49.82           O  
ATOM     61  N   LYS A   9      14.613  83.292   1.388  1.00 51.16           N  
ATOM     62  CA  LYS A   9      13.248  83.213   1.890  1.00 55.17           C  
ATOM     63  C   LYS A   9      12.977  84.328   2.894  1.00 62.86           C  
ATOM     64  O   LYS A   9      11.922  84.974   2.849  1.00 66.21           O  
ATOM     65  CB  LYS A   9      13.012  81.837   2.522  1.00 49.55           C  
ATOM     66  CG  LYS A   9      11.885  81.777   3.547  1.00 49.68           C  
ATOM     67  N   ARG A  10      13.939  84.595   3.778  1.00 62.13           N  
ATOM     68  CA  ARG A  10      13.791  85.667   4.757  1.00 57.56           C  
ATOM     69  C   ARG A  10      13.823  87.042   4.101  1.00 60.23           C  
ATOM     70  O   ARG A  10      13.125  87.961   4.545  1.00 67.35           O  
ATOM     71  CB  ARG A  10      14.886  85.536   5.804  1.00 55.46           C  
ATOM     72  CG  ARG A  10      14.752  84.254   6.593  1.00 53.40           C  
ATOM     73  CD  ARG A  10      15.793  84.145   7.679  1.00 50.30           C  
ATOM     74  NE  ARG A  10      15.493  83.062   8.610  1.00 49.89           N  
ATOM     75  CZ  ARG A  10      15.477  81.772   8.291  1.00 50.21           C  
ATOM     76  NH1 ARG A  10      15.774  81.378   7.063  1.00 53.44           N1+
ATOM     77  NH2 ARG A  10      15.183  80.869   9.215  1.00 50.17           N  
ATOM     78  N   PHE A  11      14.639  87.210   3.058  1.00 55.33           N  
ATOM     79  CA  PHE A  11      14.648  88.477   2.334  1.00 49.95           C  
ATOM     80  C   PHE A  11      13.315  88.714   1.641  1.00 52.87           C  
ATOM     81  O   PHE A  11      12.818  89.846   1.604  1.00 53.88           O  
ATOM     82  CB  PHE A  11      15.781  88.481   1.308  1.00 44.41           C  
ATOM     83  CG  PHE A  11      17.108  88.908   1.860  1.00 42.85           C  
ATOM     84  CD1 PHE A  11      17.336  90.222   2.222  1.00 46.50           C  
ATOM     85  CD2 PHE A  11      18.129  87.990   2.027  1.00 42.16           C  
ATOM     86  CE1 PHE A  11      18.561  90.616   2.729  1.00 46.55           C  
ATOM     87  CE2 PHE A  11      19.353  88.378   2.538  1.00 45.89           C  
ATOM     88  CZ  PHE A  11      19.567  89.695   2.889  1.00 34.13           C  
ATOM     89  N   SER A  12      12.721  87.651   1.089  1.00 59.89           N  
ATOM     90  CA  SER A  12      11.413  87.766   0.452  1.00 62.98           C  
ATOM     91  C   SER A  12      10.333  88.102   1.466  1.00 69.22           C  
ATOM     92  O   SER A  12       9.348  88.767   1.127  1.00 77.39           O  
ATOM     93  CB  SER A  12      11.078  86.473  -0.293  1.00 61.53           C  
ATOM     94  OG  SER A  12      11.970  86.266  -1.377  1.00 59.02           O  
ATOM     95  N   LEU A  13      10.498  87.644   2.708  1.00 70.41           N  
ATOM     96  CA  LEU A  13       9.549  87.976   3.765  1.00 73.69           C  
ATOM     97  C   LEU A  13       9.458  89.478   3.993  1.00 63.01           C  
ATOM     98  O   LEU A  13       8.431  89.972   4.475  1.00 62.61           O  
ATOM     99  CB  LEU A  13       9.961  87.291   5.067  1.00 84.54           C  
ATOM    100  CG  LEU A  13       9.756  85.787   5.227  1.00 97.17           C  
ATOM    101  CD1 LEU A  13       9.691  85.432   6.704  1.00107.57           C  
ATOM    102  CD2 LEU A  13       8.503  85.309   4.500  1.00106.70           C  
ATOM    103  N   GLY A  14      10.514  90.216   3.671  1.00 51.51           N  
ATOM    104  CA  GLY A  14      10.571  91.627   3.954  1.00 47.14           C  
ATOM    105  C   GLY A  14      11.344  91.942   5.210  1.00 43.83           C  
ATOM    106  O   GLY A  14      11.032  92.935   5.880  1.00 42.76           O  
ATOM    107  N   MET A  15      12.310  91.100   5.578  1.00 41.51           N  
ATOM    108  CA  MET A  15      13.026  91.284   6.832  1.00 42.53           C  
ATOM    109  C   MET A  15      13.794  92.598   6.862  1.00 43.25           C  
ATOM    110  O   MET A  15      13.911  93.220   7.923  1.00 48.29           O  
ATOM    111  CB  MET A  15      13.937  90.077   7.071  1.00 43.53           C  
ATOM    112  CG  MET A  15      15.204  90.043   6.238  1.00 44.79           C  
ATOM    113  SD  MET A  15      16.450  88.951   6.943  1.00 46.73           S  
ATOM    114  CE  MET A  15      17.849  89.262   5.878  1.00 42.12           C  
ATOM    115  N   LEU A  16      14.288  93.056   5.715  1.00 42.27           N  
ATOM    116  CA  LEU A  16      14.941  94.359   5.663  1.00 44.38           C  
ATOM    117  C   LEU A  16      13.948  95.495   5.866  1.00 41.73           C  
ATOM    118  O   LEU A  16      14.346  96.600   6.243  1.00 41.98           O  
ATOM    119  CB  LEU A  16      15.678  94.510   4.334  1.00 47.31           C  
ATOM    120  CG  LEU A  16      16.990  93.731   4.259  1.00 42.46           C  
ATOM    121  CD1 LEU A  16      17.824  94.182   3.079  1.00 42.30           C  
ATOM    122  CD2 LEU A  16      17.763  93.925   5.552  1.00 38.37           C  
ATOM    123  N   GLN A  17      12.670  95.251   5.615  1.00 41.42           N  
ATOM    124  CA  GLN A  17      11.633  96.236   5.869  1.00 43.05           C  
ATOM    125  C   GLN A  17      11.043  96.107   7.264  1.00 42.48           C  
ATOM    126  O   GLN A  17      10.081  96.812   7.580  1.00 42.03           O  
ATOM    127  CB  GLN A  17      10.521  96.103   4.829  1.00 49.33           C  
ATOM    128  CG  GLN A  17      10.886  96.623   3.457  1.00 54.56           C  
ATOM    129  CD  GLN A  17       9.787  96.374   2.454  1.00 63.85           C  
ATOM    130  NE2 GLN A  17       9.845  97.069   1.326  1.00 71.84           N  
ATOM    131  OE1 GLN A  17       8.893  95.560   2.689  1.00 65.78           O  
ATOM    132  N   GLY A  18      11.585  95.217   8.096  1.00 34.88           N  
ATOM    133  CA  GLY A  18      11.097  95.010   9.441  1.00 36.36           C  
ATOM    134  C   GLY A  18      10.105  93.878   9.593  1.00 44.92           C  
ATOM    135  O   GLY A  18       9.704  93.575  10.725  1.00 43.70           O  
ATOM    136  N   ARG A  19       9.705  93.235   8.501  1.00 52.16           N  
ATOM    137  CA  ARG A  19       8.764  92.134   8.598  1.00 47.46           C  
ATOM    138  C   ARG A  19       9.478  90.859   9.042  1.00 46.62           C  
ATOM    139  O   ARG A  19      10.705  90.737   8.964  1.00 45.56           O  
ATOM    140  CB  ARG A  19       8.054  91.911   7.261  1.00 43.78           C  
ATOM    141  CG  ARG A  19       6.970  92.939   6.960  1.00 48.28           C  
ATOM    142  CD  ARG A  19       6.426  92.824   5.532  1.00 53.42           C  
ATOM    143  NE  ARG A  19       7.085  93.744   4.606  1.00 55.64           N  
ATOM    144  N   GLY A  20       8.692  89.915   9.547  1.00 44.91           N  
ATOM    145  CA  GLY A  20       9.210  88.623   9.927  1.00 45.03           C  
ATOM    146  C   GLY A  20       9.100  88.325  11.407  1.00 46.64           C  
ATOM    147  O   GLY A  20       8.669  89.157  12.213  1.00 46.11           O  
ATOM    148  N   PRO A  21       9.498  87.112  11.790  1.00 47.00           N  
ATOM    149  CA  PRO A  21       9.417  86.712  13.198  1.00 43.34           C  
ATOM    150  C   PRO A  21      10.295  87.578  14.087  1.00 43.12           C  
ATOM    151  O   PRO A  21      11.268  88.193  13.643  1.00 46.67           O  
ATOM    152  CB  PRO A  21       9.905  85.260  13.175  1.00 42.31           C  
ATOM    153  CG  PRO A  21       9.561  84.794  11.801  1.00 42.96           C  
ATOM    154  CD  PRO A  21       9.864  85.979  10.923  1.00 46.31           C  
ATOM    155  N   LEU A  22       9.927  87.623  15.372  1.00 40.97           N  
ATOM    156  CA  LEU A  22      10.670  88.438  16.324  1.00 38.90           C  
ATOM    157  C   LEU A  22      12.134  88.028  16.376  1.00 41.11           C  
ATOM    158  O   LEU A  22      13.026  88.886  16.348  1.00 40.30           O  
ATOM    159  CB  LEU A  22      10.042  88.326  17.710  1.00 26.11           C  
ATOM    160  CG  LEU A  22      10.812  89.064  18.807  1.00 35.70           C  
ATOM    161  CD1 LEU A  22      10.837  90.556  18.531  1.00 34.76           C  
ATOM    162  CD2 LEU A  22      10.244  88.766  20.189  1.00 26.03           C  
ATOM    163  N   LYS A  23      12.402  86.716  16.436  1.00 42.93           N  
ATOM    164  CA  LYS A  23      13.781  86.234  16.484  1.00 44.15           C  
ATOM    165  C   LYS A  23      14.562  86.673  15.252  1.00 39.77           C  
ATOM    166  O   LYS A  23      15.698  87.153  15.364  1.00 41.69           O  
ATOM    167  CB  LYS A  23      13.794  84.709  16.608  1.00 53.33           C  
ATOM    168  CG  LYS A  23      15.153  84.114  16.942  1.00 60.02           C  
ATOM    169  CD  LYS A  23      15.055  82.638  17.302  1.00 66.00           C  
ATOM    170  CE  LYS A  23      14.561  82.448  18.730  1.00 71.92           C  
ATOM    171  NZ  LYS A  23      13.855  81.151  18.922  1.00 77.61           N1+
ATOM    172  N   LEU A  24      13.957  86.546  14.069  1.00 34.31           N  
ATOM    173  CA  LEU A  24      14.611  87.024  12.857  1.00 31.21           C  
ATOM    174  C   LEU A  24      14.847  88.524  12.923  1.00 31.61           C  
ATOM    175  O   LEU A  24      15.924  89.008  12.552  1.00 31.64           O  
ATOM    176  CB  LEU A  24      13.773  86.655  11.631  1.00 31.58           C  
ATOM    177  CG  LEU A  24      14.148  87.293  10.293  1.00 26.35           C  
ATOM    178  CD1 LEU A  24      15.514  86.871   9.832  1.00 26.38           C  
ATOM    179  CD2 LEU A  24      13.123  86.891   9.259  1.00 47.43           C  
ATOM    180  N   PHE A  25      13.865  89.273  13.430  1.00 32.44           N  
ATOM    181  CA  PHE A  25      14.010  90.722  13.523  1.00 31.61           C  
ATOM    182  C   PHE A  25      15.122  91.100  14.495  1.00 32.01           C  
ATOM    183  O   PHE A  25      15.979  91.935  14.179  1.00 32.17           O  
ATOM    184  CB  PHE A  25      12.685  91.350  13.959  1.00 29.09           C  
ATOM    185  CG  PHE A  25      12.799  92.805  14.315  1.00 28.97           C  
ATOM    186  CD1 PHE A  25      12.946  93.762  13.326  1.00 27.19           C  
ATOM    187  CD2 PHE A  25      12.775  93.213  15.639  1.00 29.91           C  
ATOM    188  CE1 PHE A  25      13.059  95.096  13.643  1.00 29.68           C  
ATOM    189  CE2 PHE A  25      12.888  94.550  15.965  1.00 32.97           C  
ATOM    190  CZ  PHE A  25      13.026  95.492  14.966  1.00 34.95           C  
ATOM    191  N   MET A  26      15.143  90.472  15.674  1.00 30.49           N  
ATOM    192  CA  MET A  26      16.164  90.807  16.657  1.00 33.33           C  
ATOM    193  C   MET A  26      17.557  90.487  16.128  1.00 38.42           C  
ATOM    194  O   MET A  26      18.506  91.250  16.352  1.00 41.72           O  
ATOM    195  CB  MET A  26      15.911  90.041  17.958  1.00 33.93           C  
ATOM    196  CG  MET A  26      14.659  90.428  18.704  1.00 36.20           C  
ATOM    197  SD  MET A  26      14.604  92.193  19.005  1.00 46.05           S  
ATOM    198  CE  MET A  26      15.899  92.385  20.221  1.00 43.96           C  
ATOM    199  N   ALA A  27      17.692  89.371  15.404  1.00 33.70           N  
ATOM    200  CA  ALA A  27      18.988  88.994  14.852  1.00 31.17           C  
ATOM    201  C   ALA A  27      19.482  90.022  13.842  1.00 34.62           C  
ATOM    202  O   ALA A  27      20.679  90.336  13.798  1.00 29.74           O  
ATOM    203  CB  ALA A  27      18.901  87.609  14.216  1.00 29.60           C  
ATOM    204  N   LEU A  28      18.572  90.553  13.020  1.00 41.86           N  
ATOM    205  CA  LEU A  28      18.953  91.556  12.030  1.00 38.30           C  
ATOM    206  C   LEU A  28      19.315  92.882  12.691  1.00 30.56           C  
ATOM    207  O   LEU A  28      20.289  93.533  12.293  1.00 26.83           O  
ATOM    208  CB  LEU A  28      17.827  91.733  11.017  1.00 26.14           C  
ATOM    209  CG  LEU A  28      17.993  92.843   9.986  1.00 26.13           C  
ATOM    210  CD1 LEU A  28      19.309  92.695   9.246  1.00 30.66           C  
ATOM    211  CD2 LEU A  28      16.845  92.760   9.011  1.00 26.16           C  
ATOM    212  N   VAL A  29      18.546  93.300  13.700  1.00 26.33           N  
ATOM    213  CA  VAL A  29      18.881  94.530  14.410  1.00 29.60           C  
ATOM    214  C   VAL A  29      20.236  94.386  15.087  1.00 38.56           C  
ATOM    215  O   VAL A  29      21.082  95.287  15.018  1.00 43.30           O  
ATOM    216  CB  VAL A  29      17.780  94.877  15.432  1.00 29.24           C  
ATOM    217  CG1 VAL A  29      18.146  96.131  16.212  1.00 31.37           C  
ATOM    218  CG2 VAL A  29      16.440  95.045  14.752  1.00 25.89           C  
ATOM    219  N   ALA A  30      20.481  93.228  15.710  1.00 37.69           N  
ATOM    220  CA  ALA A  30      21.772  92.987  16.347  1.00 29.94           C  
ATOM    221  C   ALA A  30      22.890  92.996  15.321  1.00 31.24           C  
ATOM    222  O   ALA A  30      23.949  93.589  15.550  1.00 35.47           O  
ATOM    223  CB  ALA A  30      21.748  91.660  17.099  1.00 26.12           C  
ATOM    224  N   PHE A  31      22.665  92.342  14.181  1.00 31.22           N  
ATOM    225  CA  PHE A  31      23.661  92.312  13.116  1.00 29.03           C  
ATOM    226  C   PHE A  31      24.056  93.720  12.685  1.00 32.48           C  
ATOM    227  O   PHE A  31      25.245  94.042  12.587  1.00 31.89           O  
ATOM    228  CB  PHE A  31      23.109  91.514  11.936  1.00 29.33           C  
ATOM    229  CG  PHE A  31      23.937  91.610  10.692  1.00 32.51           C  
ATOM    230  CD1 PHE A  31      25.164  90.971  10.604  1.00 34.20           C  
ATOM    231  CD2 PHE A  31      23.489  92.344   9.606  1.00 33.64           C  
ATOM    232  CE1 PHE A  31      25.926  91.055   9.451  1.00 33.53           C  
ATOM    233  CE2 PHE A  31      24.243  92.433   8.452  1.00 33.49           C  
ATOM    234  CZ  PHE A  31      25.464  91.788   8.375  1.00 33.06           C  
ATOM    235  N   LEU A  32      23.066  94.578  12.425  1.00 38.48           N  
ATOM    236  CA  LEU A  32      23.363  95.942  11.995  1.00 38.12           C  
ATOM    237  C   LEU A  32      24.078  96.724  13.093  1.00 41.58           C  
ATOM    238  O   LEU A  32      25.030  97.464  12.818  1.00 40.61           O  
ATOM    239  CB  LEU A  32      22.067  96.640  11.576  1.00 31.28           C  
ATOM    240  CG  LEU A  32      21.433  96.092  10.297  1.00 26.00           C  
ATOM    241  CD1 LEU A  32      20.074  96.697  10.051  1.00 25.98           C  
ATOM    242  CD2 LEU A  32      22.335  96.356   9.118  1.00 26.03           C  
ATOM    243  N   ARG A  33      23.653  96.552  14.348  1.00 40.80           N  
ATOM    244  CA  ARG A  33      24.287  97.277  15.443  1.00 46.70           C  
ATOM    245  C   ARG A  33      25.735  96.850  15.629  1.00 48.69           C  
ATOM    246  O   ARG A  33      26.573  97.670  16.020  1.00 53.32           O  
ATOM    247  CB  ARG A  33      23.499  97.075  16.740  1.00 51.66           C  
ATOM    248  CG  ARG A  33      22.117  97.706  16.722  1.00 58.13           C  
ATOM    249  CD  ARG A  33      21.419  97.580  18.060  1.00 63.65           C  
ATOM    250  NE  ARG A  33      21.718  98.712  18.930  1.00 69.61           N  
ATOM    251  CZ  ARG A  33      20.864  99.701  19.173  1.00 72.77           C  
ATOM    252  NH1 ARG A  33      19.666  99.690  18.603  1.00 72.25           N1+
ATOM    253  NH2 ARG A  33      21.207 100.700  19.977  1.00 73.84           N  
ATOM    254  N   PHE A  34      26.047  95.580  15.348  1.00 48.84           N  
ATOM    255  CA  PHE A  34      27.428  95.124  15.447  1.00 48.88           C  
ATOM    256  C   PHE A  34      28.323  95.928  14.516  1.00 54.79           C  
ATOM    257  O   PHE A  34      29.424  96.344  14.898  1.00 65.85           O  
ATOM    258  CB  PHE A  34      27.524  93.634  15.110  1.00 46.01           C  
ATOM    259  CG  PHE A  34      26.835  92.733  16.097  1.00 40.33           C  
ATOM    260  CD1 PHE A  34      26.565  93.164  17.384  1.00 39.41           C  
ATOM    261  CD2 PHE A  34      26.474  91.441  15.734  1.00 34.34           C  
ATOM    262  CE1 PHE A  34      25.928  92.334  18.286  1.00 39.64           C  
ATOM    263  CE2 PHE A  34      25.843  90.603  16.631  1.00 33.59           C  
ATOM    264  CZ  PHE A  34      25.567  91.049  17.908  1.00 38.07           C  
ATOM    265  N   LEU A  35      27.862  96.161  13.293  1.00 48.89           N  
ATOM    266  CA  LEU A  35      28.621  96.872  12.280  1.00 42.22           C  
ATOM    267  C   LEU A  35      28.330  98.366  12.271  1.00 43.04           C  
ATOM    268  O   LEU A  35      28.936  99.094  11.478  1.00 46.71           O  
ATOM    269  CB  LEU A  35      28.309  96.266  10.908  1.00 37.91           C  
ATOM    270  CG  LEU A  35      28.696  94.791  10.778  1.00 42.61           C  
ATOM    271  CD1 LEU A  35      28.163  94.170   9.500  1.00 41.62           C  
ATOM    272  CD2 LEU A  35      30.205  94.639  10.840  1.00 47.95           C  
ATOM    273  N   THR A  36      27.434  98.834  13.145  1.00 39.63           N  
ATOM    274  CA  THR A  36      26.997 100.232  13.197  1.00 40.99           C  
ATOM    275  C   THR A  36      26.541 100.701  11.814  1.00 37.66           C  
ATOM    276  O   THR A  36      26.941 101.755  11.314  1.00 35.04           O  
ATOM    277  CB  THR A  36      28.080 101.153  13.773  1.00 43.58           C  
ATOM    278  CG2 THR A  36      28.812 100.487  14.936  1.00 44.79           C  
ATOM    279  OG1 THR A  36      29.024 101.488  12.752  1.00 52.38           O  
ATOM    280  N   ILE A  37      25.691  99.893  11.198  1.00 36.14           N  
ATOM    281  CA  ILE A  37      25.095 100.196   9.900  1.00 38.10           C  
ATOM    282  C   ILE A  37      23.704 100.766  10.154  1.00 47.63           C  
ATOM    283  O   ILE A  37      22.929 100.155  10.903  1.00 50.94           O  
ATOM    284  CB  ILE A  37      25.020  98.946   9.003  1.00 31.94           C  
ATOM    285  CG1 ILE A  37      26.423  98.501   8.585  1.00 28.14           C  
ATOM    286  CG2 ILE A  37      24.178  99.215   7.775  1.00 30.17           C  
ATOM    287  CD1 ILE A  37      26.480  97.108   7.986  1.00 26.58           C  
ATOM    288  N   PRO A  38      23.365 101.925   9.599  1.00 56.11           N  
ATOM    289  CA  PRO A  38      22.052 102.508   9.868  1.00 54.85           C  
ATOM    290  C   PRO A  38      20.945 101.582   9.404  1.00 49.20           C  
ATOM    291  O   PRO A  38      21.010 101.019   8.300  1.00 53.21           O  
ATOM    292  CB  PRO A  38      22.077 103.807   9.050  1.00 55.43           C  
ATOM    293  CG  PRO A  38      23.536 104.182   9.042  1.00 58.17           C  
ATOM    294  CD  PRO A  38      24.234 102.855   8.857  1.00 57.85           C  
ATOM    295  N   PRO A  39      19.906 101.407  10.208  1.00 34.11           N  
ATOM    296  CA  PRO A  39      18.829 100.485   9.843  1.00 33.53           C  
ATOM    297  C   PRO A  39      17.854 101.159   8.889  1.00 35.01           C  
ATOM    298  O   PRO A  39      17.951 102.350   8.596  1.00 35.39           O  
ATOM    299  CB  PRO A  39      18.158 100.155  11.186  1.00 32.42           C  
ATOM    300  CG  PRO A  39      18.915 100.950  12.241  1.00 29.70           C  
ATOM    301  CD  PRO A  39      19.682 102.014  11.525  1.00 30.48           C  
ATOM    302  N   THR A  40      16.930 100.358   8.370  1.00 38.49           N  
ATOM    303  CA  THR A  40      15.893 100.913   7.516  1.00 43.66           C  
ATOM    304  C   THR A  40      14.767 101.494   8.371  1.00 42.76           C  
ATOM    305  O   THR A  40      14.632 101.182   9.558  1.00 46.64           O  
ATOM    306  CB  THR A  40      15.349  99.849   6.560  1.00 43.00           C  
ATOM    307  CG2 THR A  40      16.484  99.236   5.760  1.00 42.10           C  
ATOM    308  OG1 THR A  40      14.690  98.817   7.303  1.00 42.58           O  
ATOM    309  N   ALA A  41      13.960 102.363   7.753  1.00 36.15           N  
ATOM    310  CA  ALA A  41      12.854 102.981   8.479  1.00 37.14           C  
ATOM    311  C   ALA A  41      11.892 101.931   9.022  1.00 42.68           C  
ATOM    312  O   ALA A  41      11.381 102.063  10.141  1.00 47.47           O  
ATOM    313  CB  ALA A  41      12.118 103.975   7.580  1.00 33.71           C  
ATOM    314  N   GLY A  42      11.636 100.878   8.244  1.00 38.02           N  
ATOM    315  CA  GLY A  42      10.739  99.830   8.702  1.00 31.07           C  
ATOM    316  C   GLY A  42      11.289  99.070   9.891  1.00 29.24           C  
ATOM    317  O   GLY A  42      10.539  98.675  10.787  1.00 31.09           O  
ATOM    318  N   ILE A  43      12.600  98.836   9.907  1.00 29.33           N  
ATOM    319  CA  ILE A  43      13.211  98.178  11.055  1.00 34.54           C  
ATOM    320  C   ILE A  43      13.123  99.090  12.266  1.00 35.44           C  
ATOM    321  O   ILE A  43      12.688  98.687  13.352  1.00 36.86           O  
ATOM    322  CB  ILE A  43      14.678  97.821  10.746  1.00 32.05           C  
ATOM    323  CG1 ILE A  43      14.769  96.656   9.770  1.00 26.00           C  
ATOM    324  CG2 ILE A  43      15.406  97.427  12.032  1.00 21.61           C  
ATOM    325  CD1 ILE A  43      16.184  96.306   9.421  1.00 21.66           C  
ATOM    326  N   LEU A  44      13.489 100.358  12.069  1.00 33.44           N  
ATOM    327  CA  LEU A  44      13.535 101.316  13.162  1.00 30.78           C  
ATOM    328  C   LEU A  44      12.157 101.499  13.779  1.00 33.72           C  
ATOM    329  O   LEU A  44      12.025 101.628  15.002  1.00 38.50           O  
ATOM    330  CB  LEU A  44      14.084 102.639  12.635  1.00 31.52           C  
ATOM    331  CG  LEU A  44      14.934 103.500  13.552  1.00 36.69           C  
ATOM    332  CD1 LEU A  44      15.685 102.618  14.531  1.00 37.90           C  
ATOM    333  CD2 LEU A  44      15.909 104.284  12.691  1.00 41.18           C  
ATOM    334  N   LYS A  45      11.117 101.506  12.943  1.00 38.68           N  
ATOM    335  CA  LYS A  45       9.762 101.658  13.453  1.00 35.47           C  
ATOM    336  C   LYS A  45       9.393 100.497  14.366  1.00 40.26           C  
ATOM    337  O   LYS A  45       8.807 100.700  15.435  1.00 48.37           O  
ATOM    338  CB  LYS A  45       8.783 101.770  12.283  1.00 32.92           C  
ATOM    339  CG  LYS A  45       7.321 101.845  12.665  1.00 38.21           C  
ATOM    340  CD  LYS A  45       6.447 101.768  11.424  1.00 46.18           C  
ATOM    341  CE  LYS A  45       4.968 101.754  11.778  1.00 54.64           C  
ATOM    342  NZ  LYS A  45       4.149 101.194  10.659  1.00 57.72           N1+
ATOM    343  N   ARG A  46       9.768  99.273  13.982  1.00 40.78           N  
ATOM    344  CA  ARG A  46       9.432  98.110  14.798  1.00 40.41           C  
ATOM    345  C   ARG A  46      10.258  98.051  16.081  1.00 39.54           C  
ATOM    346  O   ARG A  46       9.779  97.533  17.095  1.00 40.54           O  
ATOM    347  CB  ARG A  46       9.638  96.828  13.987  1.00 37.36           C  
ATOM    348  CG  ARG A  46       9.273  95.564  14.739  1.00 32.51           C  
ATOM    349  CD  ARG A  46       9.203  94.360  13.833  1.00 34.08           C  
ATOM    350  NE  ARG A  46       8.749  93.181  14.564  1.00 41.64           N  
ATOM    351  CZ  ARG A  46       8.780  91.945  14.080  1.00 42.20           C  
ATOM    352  NH1 ARG A  46       9.260  91.728  12.865  1.00 38.98           N1+
ATOM    353  NH2 ARG A  46       8.339  90.927  14.809  1.00 45.78           N  
ATOM    354  N   TRP A  47      11.472  98.614  16.066  1.00 37.93           N  
ATOM    355  CA  TRP A  47      12.347  98.569  17.234  1.00 40.98           C  
ATOM    356  C   TRP A  47      11.653  99.114  18.478  1.00 45.24           C  
ATOM    357  O   TRP A  47      11.860  98.605  19.587  1.00 46.49           O  
ATOM    358  CB  TRP A  47      13.640  99.336  16.942  1.00 44.22           C  
ATOM    359  CG  TRP A  47      14.601  99.421  18.086  1.00 45.96           C  
ATOM    360  CD1 TRP A  47      15.149 100.557  18.595  1.00 50.49           C  
ATOM    361  CD2 TRP A  47      15.127  98.341  18.865  1.00 47.64           C  
ATOM    362  CE2 TRP A  47      15.984  98.905  19.831  1.00 49.19           C  
ATOM    363  CE3 TRP A  47      14.959  96.953  18.844  1.00 50.64           C  
ATOM    364  NE1 TRP A  47      15.977 100.259  19.644  1.00 52.39           N  
ATOM    365  CZ2 TRP A  47      16.668  98.134  20.765  1.00 47.10           C  
ATOM    366  CZ3 TRP A  47      15.640  96.189  19.778  1.00 49.61           C  
ATOM    367  CH2 TRP A  47      16.484  96.781  20.723  1.00 47.52           C  
ATOM    368  N   GLY A  48      10.827 100.151  18.316  1.00 44.20           N  
ATOM    369  CA  GLY A  48      10.017 100.637  19.424  1.00 42.69           C  
ATOM    370  C   GLY A  48       8.796  99.792  19.725  1.00 44.73           C  
ATOM    371  O   GLY A  48       8.370  99.710  20.879  1.00 50.28           O  
ATOM    372  N   THR A  49       8.200  99.179  18.695  1.00 47.60           N  
ATOM    373  CA  THR A  49       6.939  98.452  18.858  1.00 55.58           C  
ATOM    374  C   THR A  49       7.107  97.141  19.627  1.00 55.53           C  
ATOM    375  O   THR A  49       6.214  96.755  20.394  1.00 58.23           O  
ATOM    376  CB  THR A  49       6.318  98.186  17.483  1.00 63.15           C  
ATOM    377  CG2 THR A  49       5.161  97.174  17.552  1.00 62.70           C  
ATOM    378  OG1 THR A  49       5.829  99.415  16.931  1.00 70.04           O  
ATOM    379  N   ILE A  50       8.236  96.447  19.439  1.00 54.37           N  
ATOM    380  CA  ILE A  50       8.423  95.059  19.872  1.00 55.90           C  
ATOM    381  C   ILE A  50       8.008  94.818  21.316  1.00 57.95           C  
ATOM    382  O   ILE A  50       8.129  95.705  22.171  1.00 58.46           O  
ATOM    383  CB  ILE A  50       9.883  94.609  19.683  1.00 55.54           C  
ATOM    384  CG1 ILE A  50      10.836  95.504  20.485  1.00 49.36           C  
ATOM    385  CG2 ILE A  50      10.239  94.571  18.198  1.00 59.75           C  
ATOM    386  CD1 ILE A  50      12.274  95.021  20.471  1.00 45.11           C  
ATOM    387  N   LYS A  51       7.531  93.605  21.590  1.00 58.87           N  
ATOM    388  CA  LYS A  51       7.185  93.212  22.948  1.00 56.87           C  
ATOM    389  C   LYS A  51       8.471  93.010  23.735  1.00 61.10           C  
ATOM    390  O   LYS A  51       9.254  92.103  23.435  1.00 61.34           O  
ATOM    391  CB  LYS A  51       6.347  91.936  22.934  1.00 49.51           C  
ATOM    392  N   LYS A  52       8.680  93.852  24.750  1.00 66.33           N  
ATOM    393  CA  LYS A  52       9.983  93.915  25.408  1.00 70.17           C  
ATOM    394  C   LYS A  52      10.338  92.604  26.097  1.00 72.50           C  
ATOM    395  O   LYS A  52      11.484  92.145  26.012  1.00 72.76           O  
ATOM    396  CB  LYS A  52      10.005  95.071  26.409  1.00 71.99           C  
ATOM    397  N   SER A  53       9.371  91.982  26.776  1.00 70.55           N  
ATOM    398  CA  SER A  53       9.664  90.774  27.541  1.00 70.46           C  
ATOM    399  C   SER A  53      10.125  89.642  26.629  1.00 71.44           C  
ATOM    400  O   SER A  53      11.151  89.000  26.883  1.00 70.25           O  
ATOM    401  CB  SER A  53       8.437  90.360  28.351  1.00 71.14           C  
ATOM    402  OG  SER A  53       8.702  89.184  29.094  1.00 74.34           O  
ATOM    403  N   LYS A  54       9.378  89.388  25.552  1.00 74.35           N  
ATOM    404  CA  LYS A  54       9.781  88.347  24.613  1.00 71.52           C  
ATOM    405  C   LYS A  54      11.085  88.723  23.925  1.00 71.46           C  
ATOM    406  O   LYS A  54      11.940  87.862  23.686  1.00 82.65           O  
ATOM    407  CB  LYS A  54       8.681  88.109  23.575  1.00 70.35           C  
ATOM    408  CG  LYS A  54       7.510  87.262  24.055  1.00 71.66           C  
ATOM    409  N   ALA A  55      11.255  90.008  23.605  1.00 61.35           N  
ATOM    410  CA  ALA A  55      12.468  90.450  22.929  1.00 55.80           C  
ATOM    411  C   ALA A  55      13.701  90.252  23.803  1.00 57.82           C  
ATOM    412  O   ALA A  55      14.760  89.845  23.309  1.00 62.30           O  
ATOM    413  CB  ALA A  55      12.326  91.910  22.512  1.00 51.96           C  
ATOM    414  N   ILE A  56      13.583  90.533  25.105  1.00 54.88           N  
ATOM    415  CA  ILE A  56      14.710  90.354  26.021  1.00 52.02           C  
ATOM    416  C   ILE A  56      15.113  88.888  26.089  1.00 52.48           C  
ATOM    417  O   ILE A  56      16.306  88.555  26.118  1.00 53.95           O  
ATOM    418  CB  ILE A  56      14.361  90.924  27.411  1.00 48.92           C  
ATOM    419  CG1 ILE A  56      14.416  92.451  27.385  1.00 43.96           C  
ATOM    420  CG2 ILE A  56      15.287  90.382  28.491  1.00 52.31           C  
ATOM    421  CD1 ILE A  56      14.016  93.096  28.678  1.00 41.03           C  
ATOM    422  N   ASN A  57      14.127  87.988  26.085  1.00 53.50           N  
ATOM    423  CA  ASN A  57      14.426  86.561  26.094  1.00 58.79           C  
ATOM    424  C   ASN A  57      15.241  86.167  24.869  1.00 55.88           C  
ATOM    425  O   ASN A  57      16.198  85.387  24.969  1.00 53.35           O  
ATOM    426  CB  ASN A  57      13.126  85.762  26.149  1.00 66.43           C  
ATOM    427  CG  ASN A  57      12.701  85.449  27.565  1.00 76.84           C  
ATOM    428  ND2 ASN A  57      11.564  84.772  27.708  1.00 82.12           N  
ATOM    429  OD1 ASN A  57      13.387  85.808  28.522  1.00 79.18           O  
ATOM    430  N   VAL A  58      14.885  86.715  23.705  1.00 51.90           N  
ATOM    431  CA  VAL A  58      15.618  86.411  22.482  1.00 47.11           C  
ATOM    432  C   VAL A  58      17.057  86.902  22.597  1.00 47.63           C  
ATOM    433  O   VAL A  58      18.006  86.176  22.271  1.00 46.60           O  
ATOM    434  CB  VAL A  58      14.890  87.025  21.270  1.00 41.88           C  
ATOM    435  CG1 VAL A  58      15.790  87.065  20.061  1.00 44.12           C  
ATOM    436  CG2 VAL A  58      13.619  86.247  20.959  1.00 40.46           C  
ATOM    437  N   LEU A  59      17.242  88.123  23.107  1.00 44.50           N  
ATOM    438  CA  LEU A  59      18.584  88.680  23.242  1.00 43.50           C  
ATOM    439  C   LEU A  59      19.440  87.883  24.217  1.00 44.79           C  
ATOM    440  O   LEU A  59      20.657  87.772  24.025  1.00 44.29           O  
ATOM    441  CB  LEU A  59      18.500  90.134  23.696  1.00 43.96           C  
ATOM    442  CG  LEU A  59      18.202  91.166  22.612  1.00 44.81           C  
ATOM    443  CD1 LEU A  59      18.064  92.551  23.224  1.00 46.44           C  
ATOM    444  CD2 LEU A  59      19.287  91.159  21.545  1.00 43.18           C  
ATOM    445  N   ARG A  60      18.831  87.315  25.259  1.00 46.47           N  
ATOM    446  CA  ARG A  60      19.600  86.524  26.215  1.00 45.75           C  
ATOM    447  C   ARG A  60      20.160  85.275  25.555  1.00 46.25           C  
ATOM    448  O   ARG A  60      21.288  84.865  25.846  1.00 46.95           O  
ATOM    449  CB  ARG A  60      18.723  86.159  27.406  1.00 50.63           C  
ATOM    450  CG  ARG A  60      18.609  87.268  28.430  1.00 56.03           C  
ATOM    451  CD  ARG A  60      17.686  86.865  29.560  1.00 59.75           C  
ATOM    452  NE  ARG A  60      17.423  87.994  30.443  1.00 63.86           N  
ATOM    453  CZ  ARG A  60      16.397  88.060  31.284  1.00 66.57           C  
ATOM    454  NH1 ARG A  60      15.529  87.057  31.361  1.00 68.54           N1+
ATOM    455  NH2 ARG A  60      16.235  89.136  32.039  1.00 65.93           N  
ATOM    456  N   GLY A  61      19.381  84.653  24.666  1.00 49.81           N  
ATOM    457  CA  GLY A  61      19.882  83.518  23.914  1.00 45.77           C  
ATOM    458  C   GLY A  61      20.990  83.898  22.957  1.00 43.70           C  
ATOM    459  O   GLY A  61      21.875  83.085  22.674  1.00 41.44           O  
ATOM    460  N   PHE A  62      20.958  85.133  22.443  1.00 41.72           N  
ATOM    461  CA  PHE A  62      22.041  85.598  21.584  1.00 40.81           C  
ATOM    462  C   PHE A  62      23.330  85.715  22.376  1.00 40.71           C  
ATOM    463  O   PHE A  62      24.396  85.304  21.904  1.00 41.39           O  
ATOM    464  CB  PHE A  62      21.695  86.952  20.960  1.00 43.70           C  
ATOM    465  CG  PHE A  62      20.584  86.906  19.942  1.00 46.31           C  
ATOM    466  CD1 PHE A  62      19.917  85.725  19.651  1.00 44.82           C  
ATOM    467  CD2 PHE A  62      20.202  88.062  19.277  1.00 44.04           C  
ATOM    468  CE1 PHE A  62      18.896  85.704  18.718  1.00 38.94           C  
ATOM    469  CE2 PHE A  62      19.181  88.042  18.346  1.00 36.60           C  
ATOM    470  CZ  PHE A  62      18.532  86.866  18.064  1.00 34.47           C  
ATOM    471  N   ARG A  63      23.241  86.257  23.594  1.00 39.02           N  
ATOM    472  CA  ARG A  63      24.414  86.361  24.453  1.00 38.08           C  
ATOM    473  C   ARG A  63      24.989  84.985  24.758  1.00 39.93           C  
ATOM    474  O   ARG A  63      26.211  84.798  24.734  1.00 42.17           O  
ATOM    475  CB  ARG A  63      24.049  87.085  25.747  1.00 41.30           C  
ATOM    476  CG  ARG A  63      25.226  87.659  26.511  1.00 44.18           C  
ATOM    477  CD  ARG A  63      24.744  88.338  27.781  1.00 46.74           C  
ATOM    478  NE  ARG A  63      23.728  87.541  28.463  1.00 50.87           N  
ATOM    479  CZ  ARG A  63      22.996  87.976  29.485  1.00 58.58           C  
ATOM    480  NH1 ARG A  63      23.156  89.212  29.940  1.00 59.87           N1+
ATOM    481  NH2 ARG A  63      22.099  87.177  30.050  1.00 61.75           N  
ATOM    482  N   LYS A  64      24.124  84.006  25.037  1.00 33.92           N  
ATOM    483  CA  LYS A  64      24.600  82.641  25.234  1.00 46.31           C  
ATOM    484  C   LYS A  64      25.238  82.106  23.957  1.00 41.05           C  
ATOM    485  O   LYS A  64      26.244  81.391  24.006  1.00 40.96           O  
ATOM    486  CB  LYS A  64      23.440  81.744  25.677  1.00 46.72           C  
ATOM    487  CG  LYS A  64      22.785  82.151  26.993  1.00 55.29           C  
ATOM    488  CD  LYS A  64      21.452  81.429  27.182  1.00 64.85           C  
ATOM    489  CE  LYS A  64      20.580  82.149  28.211  1.00 71.58           C  
ATOM    490  NZ  LYS A  64      19.117  81.917  27.979  1.00 74.43           N1+
ATOM    491  N   GLU A  65      24.673  82.461  22.798  1.00 40.46           N  
ATOM    492  CA  GLU A  65      25.223  82.001  21.528  1.00 43.31           C  
ATOM    493  C   GLU A  65      26.564  82.661  21.224  1.00 42.43           C  
ATOM    494  O   GLU A  65      27.462  82.022  20.659  1.00 42.78           O  
ATOM    495  CB  GLU A  65      24.223  82.257  20.401  1.00 50.09           C  
ATOM    496  CG  GLU A  65      24.640  81.623  19.093  1.00 59.33           C  
ATOM    497  CD  GLU A  65      24.830  80.131  19.234  1.00 69.19           C  
ATOM    498  OE1 GLU A  65      23.944  79.475  19.823  1.00 69.49           O  
ATOM    499  OE2 GLU A  65      25.885  79.623  18.792  1.00 73.34           O1-
ATOM    500  N   ILE A  66      26.728  83.934  21.597  1.00 40.08           N  
ATOM    501  CA  ILE A  66      28.009  84.597  21.388  1.00 37.42           C  
ATOM    502  C   ILE A  66      29.063  83.981  22.297  1.00 42.19           C  
ATOM    503  O   ILE A  66      30.232  83.848  21.912  1.00 44.99           O  
ATOM    504  CB  ILE A  66      27.865  86.113  21.628  1.00 37.58           C  
ATOM    505  CG1 ILE A  66      26.904  86.724  20.608  1.00 36.91           C  
ATOM    506  CG2 ILE A  66      29.221  86.812  21.534  1.00 33.74           C  
ATOM    507  CD1 ILE A  66      27.399  86.701  19.198  1.00 41.40           C  
ATOM    508  N   GLY A  67      28.667  83.579  23.509  1.00 42.57           N  
ATOM    509  CA  GLY A  67      29.595  82.898  24.394  1.00 41.16           C  
ATOM    510  C   GLY A  67      30.029  81.547  23.857  1.00 42.30           C  
ATOM    511  O   GLY A  67      31.193  81.162  23.994  1.00 45.08           O  
ATOM    512  N   ARG A  68      29.105  80.811  23.229  1.00 37.84           N  
ATOM    513  CA  ARG A  68      29.455  79.519  22.644  1.00 36.98           C  
ATOM    514  C   ARG A  68      30.506  79.690  21.556  1.00 37.32           C  
ATOM    515  O   ARG A  68      31.440  78.887  21.446  1.00 39.60           O  
ATOM    516  CB  ARG A  68      28.211  78.860  22.054  1.00 42.84           C  
ATOM    517  CG  ARG A  68      27.194  78.329  23.035  1.00 53.40           C  
ATOM    518  CD  ARG A  68      26.129  77.558  22.270  1.00 66.29           C  
ATOM    519  NE  ARG A  68      25.169  76.910  23.152  1.00 77.83           N  
ATOM    520  CZ  ARG A  68      24.008  77.462  23.503  1.00 83.78           C  
ATOM    521  NH1 ARG A  68      23.674  78.669  23.049  1.00 81.96           N1+
ATOM    522  NH2 ARG A  68      23.180  76.819  24.309  1.00 87.31           N  
ATOM    523  N   MET A  69      30.359  80.732  20.735  1.00 35.31           N  
ATOM    524  CA  MET A  69      31.327  80.994  19.679  1.00 34.48           C  
ATOM    525  C   MET A  69      32.692  81.308  20.267  1.00 35.78           C  
ATOM    526  O   MET A  69      33.723  80.896  19.724  1.00 40.43           O  
ATOM    527  CB  MET A  69      30.828  82.150  18.819  1.00 38.57           C  
ATOM    528  CG  MET A  69      29.671  81.786  17.917  1.00 40.25           C  
ATOM    529  SD  MET A  69      28.938  83.239  17.150  1.00 41.97           S  
ATOM    530  CE  MET A  69      30.353  83.901  16.284  1.00 39.94           C  
ATOM    531  N   LEU A  70      32.713  82.033  21.386  1.00 32.29           N  
ATOM    532  CA  LEU A  70      33.966  82.341  22.059  1.00 35.39           C  
ATOM    533  C   LEU A  70      34.612  81.082  22.630  1.00 43.06           C  
ATOM    534  O   LEU A  70      35.843  80.989  22.693  1.00 49.68           O  
ATOM    535  CB  LEU A  70      33.706  83.374  23.150  1.00 34.26           C  
ATOM    536  CG  LEU A  70      33.700  84.819  22.662  1.00 34.37           C  
ATOM    537  CD1 LEU A  70      33.195  85.740  23.749  1.00 33.26           C  
ATOM    538  CD2 LEU A  70      35.099  85.225  22.216  1.00 35.31           C  
ATOM    539  N   ASN A  71      33.798  80.124  23.079  1.00 46.28           N  
ATOM    540  CA  ASN A  71      34.315  78.841  23.544  1.00 52.97           C  
ATOM    541  C   ASN A  71      34.960  78.062  22.405  1.00 58.39           C  
ATOM    542  O   ASN A  71      36.004  77.425  22.589  1.00 62.68           O  
ATOM    543  CB  ASN A  71      33.180  78.024  24.163  1.00 60.65           C  
ATOM    544  CG  ASN A  71      32.964  78.341  25.627  1.00 71.84           C  
ATOM    545  ND2 ASN A  71      32.038  77.622  26.259  1.00 75.12           N  
ATOM    546  OD1 ASN A  71      33.600  79.241  26.178  1.00 76.10           O  
ATOM    547  N   ILE A  72      34.334  78.090  21.226  1.00 57.46           N  
ATOM    548  CA  ILE A  72      34.849  77.375  20.061  1.00 52.57           C  
ATOM    549  C   ILE A  72      36.244  77.870  19.700  1.00 56.46           C  
ATOM    550  O   ILE A  72      37.136  77.073  19.385  1.00 62.42           O  
ATOM    551  CB  ILE A  72      33.862  77.518  18.886  1.00 44.48           C  
ATOM    552  CG1 ILE A  72      32.674  76.574  19.080  1.00 46.36           C  
ATOM    553  CG2 ILE A  72      34.546  77.260  17.551  1.00 38.21           C  
ATOM    554  CD1 ILE A  72      31.704  76.560  17.916  1.00 49.07           C  
ATOM    555  N   LEU A  73      36.460  79.187  19.750  1.00 53.72           N  
ATOM    556  CA  LEU A  73      37.778  79.722  19.427  1.00 58.40           C  
ATOM    557  C   LEU A  73      38.832  79.223  20.408  1.00 67.62           C  
ATOM    558  O   LEU A  73      39.909  78.773  19.999  1.00 78.27           O  
ATOM    559  CB  LEU A  73      37.734  81.247  19.411  1.00 57.74           C  
ATOM    560  CG  LEU A  73      36.926  81.863  18.270  1.00 56.32           C  
ATOM    561  CD1 LEU A  73      36.987  83.381  18.314  1.00 57.80           C  
ATOM    562  CD2 LEU A  73      37.415  81.347  16.931  1.00 54.02           C  
ATOM    563  N   ASN A  74      38.542  79.292  21.709  1.00 68.94           N  
ATOM    564  CA  ASN A  74      39.503  78.803  22.695  1.00 75.17           C  
ATOM    565  C   ASN A  74      39.726  77.299  22.559  1.00 74.61           C  
ATOM    566  O   ASN A  74      40.836  76.808  22.799  1.00 71.40           O  
ATOM    567  CB  ASN A  74      39.037  79.172  24.102  1.00 79.21           C  
ATOM    568  CG  ASN A  74      39.456  80.583  24.502  1.00 85.23           C  
ATOM    569  ND2 ASN A  74      40.266  81.217  23.661  1.00 84.95           N  
ATOM    570  OD1 ASN A  74      39.048  81.100  25.544  1.00 88.95           O  
ATOM    571  N   ARG A  75      38.689  76.555  22.162  1.00 75.74           N  
ATOM    572  CA  ARG A  75      38.831  75.114  21.977  1.00 73.69           C  
ATOM    573  C   ARG A  75      39.820  74.788  20.863  1.00 73.76           C  
ATOM    574  O   ARG A  75      40.563  73.804  20.955  1.00 74.90           O  
ATOM    575  CB  ARG A  75      37.466  74.484  21.691  1.00 72.19           C  
ATOM    576  N   ARG A  76      39.841  75.592  19.803  1.00 76.03           N  
ATOM    577  CA  ARG A  76      40.779  75.368  18.709  1.00 80.20           C  
ATOM    578  C   ARG A  76      42.218  75.566  19.180  1.00 86.69           C  
ATOM    579  O   ARG A  76      42.512  76.469  19.969  1.00 86.88           O  
ATOM    580  CB  ARG A  76      40.473  76.310  17.545  1.00 74.90           C  
ATOM    581  N   ARG A  77      43.115  74.713  18.683  1.00 91.10           N  
ATOM    582  CA  ARG A  77      44.529  74.751  19.065  1.00 91.29           C  
ATOM    583  C   ARG A  77      45.179  76.087  18.718  1.00 90.10           C  
ATOM    584  O   ARG A  77      46.382  76.152  18.469  1.00 87.52           O  
ATOM    585  CB  ARG A  77      45.299  73.615  18.389  1.00 90.13           C  
TER
ATOM    586  N   ASN B   1      19.278 107.883  14.759  1.00 94.63           N  
ATOM    587  CA  ASN B   1      19.558 109.212  14.232  1.00 93.70           C  
ATOM    588  C   ASN B   1      19.681 109.171  12.716  1.00 82.95           C  
ATOM    589  O   ASN B   1      19.288 110.112  12.029  1.00 82.60           O  
ATOM    590  CB  ASN B   1      20.839 109.784  14.845  1.00104.96           C  
ATOM    591  CG  ASN B   1      21.016 109.397  16.302  1.00113.83           C  
ATOM    592  ND2 ASN B   1      22.266 109.210  16.715  1.00113.84           N  
ATOM    593  OD1 ASN B   1      20.044 109.259  17.045  1.00118.88           O  
ATOM    594  N   ARG B   2      20.243 108.079  12.203  1.00 74.04           N  
ATOM    595  CA  ARG B   2      20.414 107.870  10.774  1.00 67.00           C  
ATOM    596  C   ARG B   2      19.546 106.702  10.327  1.00 57.78           C  
ATOM    597  O   ARG B   2      19.204 105.825  11.125  1.00 55.90           O  
ATOM    598  CB  ARG B   2      21.877 107.593  10.423  1.00 71.54           C  
ATOM    599  CG  ARG B   2      22.869 108.513  11.104  1.00 79.77           C  
ATOM    600  CD  ARG B   2      24.201 108.497  10.378  1.00 91.48           C  
ATOM    601  NE  ARG B   2      25.282 109.039  11.196  1.00101.59           N  
ATOM    602  CZ  ARG B   2      26.476 109.385  10.722  1.00105.71           C  
ATOM    603  NH1 ARG B   2      26.744 109.252   9.430  1.00105.54           N1+
ATOM    604  NH2 ARG B   2      27.401 109.866  11.540  1.00107.02           N  
ATOM    605  N   VAL B   3      19.183 106.701   9.043  1.00 51.94           N  
ATOM    606  CA  VAL B   3      18.394 105.627   8.455  1.00 48.23           C  
ATOM    607  C   VAL B   3      19.038 105.223   7.137  1.00 48.54           C  
ATOM    608  O   VAL B   3      19.816 105.969   6.537  1.00 52.00           O  
ATOM    609  CB  VAL B   3      16.911 106.025   8.237  1.00 43.75           C  
ATOM    610  CG1 VAL B   3      16.731 106.840   6.984  1.00 41.73           C  
ATOM    611  CG2 VAL B   3      15.992 104.813   8.240  1.00 45.88           C  
ATOM    612  N   SER B   4      18.709 104.015   6.701  1.00 48.95           N  
ATOM    613  CA  SER B   4      19.142 103.486   5.421  1.00 52.05           C  
ATOM    614  C   SER B   4      17.909 103.186   4.586  1.00 54.03           C  
ATOM    615  O   SER B   4      16.826 102.936   5.126  1.00 53.83           O  
ATOM    616  CB  SER B   4      19.975 102.215   5.601  1.00 54.27           C  
ATOM    617  OG  SER B   4      21.173 102.486   6.308  1.00 54.04           O  
ATOM    618  N   THR B   5      18.068 103.245   3.268  1.00 58.17           N  
ATOM    619  CA  THR B   5      17.031 102.758   2.375  1.00 64.84           C  
ATOM    620  C   THR B   5      17.245 101.266   2.159  1.00 56.72           C  
ATOM    621  O   THR B   5      18.371 100.766   2.242  1.00 54.60           O  
ATOM    622  CB  THR B   5      17.045 103.496   1.031  1.00 81.92           C  
ATOM    623  CG2 THR B   5      17.525 104.930   1.217  1.00 86.88           C  
ATOM    624  OG1 THR B   5      17.925 102.831   0.115  1.00 92.45           O  
ATOM    625  N   VAL B   6      16.145 100.549   1.913  1.00 50.82           N  
ATOM    626  CA  VAL B   6      16.240  99.121   1.623  1.00 46.30           C  
ATOM    627  C   VAL B   6      17.192  98.884   0.460  1.00 44.68           C  
ATOM    628  O   VAL B   6      18.051  97.996   0.511  1.00 40.46           O  
ATOM    629  CB  VAL B   6      14.844  98.539   1.342  1.00 44.56           C  
ATOM    630  CG1 VAL B   6      14.948  97.120   0.820  1.00 37.32           C  
ATOM    631  CG2 VAL B   6      13.975  98.600   2.593  1.00 48.76           C  
ATOM    632  N   GLN B   7      17.073  99.695  -0.595  1.00 53.26           N  
ATOM    633  CA  GLN B   7      17.980  99.567  -1.728  1.00 64.08           C  
ATOM    634  C   GLN B   7      19.425  99.807  -1.304  1.00 64.04           C  
ATOM    635  O   GLN B   7      20.340  99.132  -1.787  1.00 64.71           O  
ATOM    636  CB  GLN B   7      17.569 100.534  -2.842  1.00 76.71           C  
ATOM    637  CG  GLN B   7      18.494 100.524  -4.057  1.00 85.83           C  
ATOM    638  CD  GLN B   7      18.232 101.678  -5.005  1.00 88.23           C  
ATOM    639  NE2 GLN B   7      18.178 101.381  -6.299  1.00 88.12           N  
ATOM    640  OE1 GLN B   7      18.070 102.821  -4.579  1.00 90.05           O  
ATOM    641  N   GLN B   8      19.646 100.750  -0.383  1.00 55.82           N  
ATOM    642  CA  GLN B   8      21.004 101.038   0.069  1.00 56.46           C  
ATOM    643  C   GLN B   8      21.622  99.838   0.774  1.00 51.70           C  
ATOM    644  O   GLN B   8      22.807  99.537   0.580  1.00 50.76           O  
ATOM    645  CB  GLN B   8      21.007 102.256   0.994  1.00 62.63           C  
ATOM    646  CG  GLN B   8      20.901 103.591   0.279  1.00 66.43           C  
ATOM    647  CD  GLN B   8      21.028 104.765   1.226  1.00 68.14           C  
ATOM    648  NE2 GLN B   8      20.845 105.970   0.700  1.00 69.69           N  
ATOM    649  OE1 GLN B   8      21.282 104.593   2.418  1.00 69.16           O  
ATOM    650  N   LEU B   9      20.838  99.141   1.602  1.00 46.64           N  
ATOM    651  CA  LEU B   9      21.377  98.005   2.342  1.00 41.22           C  
ATOM    652  C   LEU B   9      21.725  96.853   1.413  1.00 42.31           C  
ATOM    653  O   LEU B   9      22.782  96.231   1.560  1.00 43.06           O  
ATOM    654  CB  LEU B   9      20.383  97.532   3.400  1.00 35.42           C  
ATOM    655  CG  LEU B   9      20.454  98.180   4.782  1.00 32.74           C  
ATOM    656  CD1 LEU B   9      19.659  97.363   5.796  1.00 34.45           C  
ATOM    657  CD2 LEU B   9      21.891  98.347   5.227  1.00 28.37           C  
ATOM    658  N   THR B  10      20.848  96.555   0.451  1.00 42.37           N  
ATOM    659  CA  THR B  10      21.070  95.413  -0.430  1.00 41.27           C  
ATOM    660  C   THR B  10      22.278  95.615  -1.344  1.00 51.70           C  
ATOM    661  O   THR B  10      22.919  94.633  -1.739  1.00 56.51           O  
ATOM    662  CB  THR B  10      19.816  95.139  -1.262  1.00 33.93           C  
ATOM    663  CG2 THR B  10      18.620  94.857  -0.370  1.00 28.67           C  
ATOM    664  OG1 THR B  10      19.528  96.268  -2.098  1.00 38.01           O  
ATOM    665  N   LYS B  11      22.598  96.866  -1.706  1.00 54.37           N  
ATOM    666  CA  LYS B  11      23.814  97.121  -2.475  1.00 54.44           C  
ATOM    667  C   LYS B  11      25.048  96.661  -1.716  1.00 60.96           C  
ATOM    668  O   LYS B  11      25.972  96.087  -2.306  1.00 68.04           O  
ATOM    669  CB  LYS B  11      23.951  98.607  -2.811  1.00 54.24           C  
ATOM    670  CG  LYS B  11      22.845  99.226  -3.653  1.00 56.75           C  
ATOM    671  CD  LYS B  11      23.148 100.710  -3.901  1.00 57.71           C  
ATOM    672  CE  LYS B  11      21.877 101.540  -4.041  1.00 57.69           C  
ATOM    673  NZ  LYS B  11      22.094 102.974  -3.697  1.00 55.50           N1+
ATOM    674  N   ARG B  12      25.081  96.908  -0.404  1.00 64.11           N  
ATOM    675  CA  ARG B  12      26.284  96.638   0.379  1.00 68.57           C  
ATOM    676  C   ARG B  12      26.516  95.141   0.547  1.00 64.90           C  
ATOM    677  O   ARG B  12      27.652  94.669   0.426  1.00 67.32           O  
ATOM    678  CB  ARG B  12      26.180  97.334   1.737  1.00 75.30           C  
ATOM    679  CG  ARG B  12      26.169  98.860   1.648  1.00 78.09           C  
ATOM    680  CD  ARG B  12      25.806  99.503   2.984  1.00 77.85           C  
ATOM    681  NE  ARG B  12      26.966  99.671   3.856  1.00 76.26           N  
ATOM    682  CZ  ARG B  12      26.994 100.467   4.920  1.00 76.04           C  
ATOM    683  NH1 ARG B  12      25.923 101.174   5.252  1.00 75.52           N1+
ATOM    684  NH2 ARG B  12      28.093 100.555   5.655  1.00 77.31           N  
ATOM    685  N   PHE B  13      25.460  94.378   0.822  1.00 63.55           N  
ATOM    686  CA  PHE B  13      25.596  92.932   0.947  1.00 67.22           C  
ATOM    687  C   PHE B  13      25.779  92.313  -0.434  1.00 67.42           C  
ATOM    688  O   PHE B  13      25.022  92.609  -1.366  1.00 69.29           O  
ATOM    689  CB  PHE B  13      24.372  92.325   1.635  1.00 72.03           C  
ATOM    690  CG  PHE B  13      23.987  92.989   2.937  1.00 77.17           C  
ATOM    691  CD1 PHE B  13      24.876  93.799   3.637  1.00 78.62           C  
ATOM    692  CD2 PHE B  13      22.717  92.793   3.460  1.00 77.41           C  
ATOM    693  CE1 PHE B  13      24.500  94.400   4.826  1.00 78.57           C  
ATOM    694  CE2 PHE B  13      22.337  93.388   4.647  1.00 77.90           C  
ATOM    695  CZ  PHE B  13      23.227  94.191   5.331  1.00 79.27           C  
ATOM    696  N   SER B  14      26.783  91.452  -0.569  1.00 64.12           N  
ATOM    697  CA  SER B  14      27.175  90.928  -1.867  1.00 61.53           C  
ATOM    698  C   SER B  14      27.227  89.411  -1.823  1.00 61.42           C  
ATOM    699  O   SER B  14      27.327  88.801  -0.757  1.00 65.12           O  
ATOM    700  CB  SER B  14      28.541  91.465  -2.304  1.00 59.34           C  
ATOM    701  OG  SER B  14      29.557  91.012  -1.427  1.00 59.87           O  
ATOM    702  N   LEU B  15      27.169  88.805  -3.009  1.00 60.79           N  
ATOM    703  CA  LEU B  15      27.337  87.360  -3.103  1.00 57.51           C  
ATOM    704  C   LEU B  15      28.681  86.922  -2.546  1.00 53.61           C  
ATOM    705  O   LEU B  15      28.797  85.811  -2.017  1.00 53.20           O  
ATOM    706  CB  LEU B  15      27.191  86.906  -4.555  1.00 58.95           C  
ATOM    707  CG  LEU B  15      25.753  86.890  -5.078  1.00 59.11           C  
ATOM    708  CD1 LEU B  15      25.617  85.995  -6.303  1.00 55.79           C  
ATOM    709  CD2 LEU B  15      24.796  86.458  -3.974  1.00 59.19           C  
ATOM    710  N   GLY B  16      29.695  87.785  -2.632  1.00 53.39           N  
ATOM    711  CA  GLY B  16      31.025  87.398  -2.199  1.00 56.13           C  
ATOM    712  C   GLY B  16      31.095  86.998  -0.738  1.00 54.39           C  
ATOM    713  O   GLY B  16      31.882  86.123  -0.365  1.00 56.93           O  
ATOM    714  N   MET B  17      30.276  87.616   0.108  1.00 62.98           N  
ATOM    715  CA  MET B  17      30.344  87.293   1.524  1.00 64.55           C  
ATOM    716  C   MET B  17      29.571  86.026   1.873  1.00 63.46           C  
ATOM    717  O   MET B  17      29.750  85.498   2.976  1.00 65.72           O  
ATOM    718  CB  MET B  17      29.862  88.485   2.348  1.00 67.37           C  
ATOM    719  CG  MET B  17      28.400  88.810   2.214  1.00 75.61           C  
ATOM    720  SD  MET B  17      28.066  90.417   2.958  1.00 84.46           S  
ATOM    721  CE  MET B  17      29.277  91.418   2.092  1.00 80.66           C  
ATOM    722  N   LEU B  18      28.736  85.516   0.962  1.00 58.22           N  
ATOM    723  CA  LEU B  18      28.257  84.142   1.097  1.00 51.34           C  
ATOM    724  C   LEU B  18      29.394  83.138   0.966  1.00 47.42           C  
ATOM    725  O   LEU B  18      29.303  82.029   1.500  1.00 50.63           O  
ATOM    726  CB  LEU B  18      27.178  83.837   0.059  1.00 49.21           C  
ATOM    727  CG  LEU B  18      25.756  84.329   0.315  1.00 46.30           C  
ATOM    728  CD1 LEU B  18      24.776  83.477  -0.480  1.00 45.77           C  
ATOM    729  CD2 LEU B  18      25.431  84.276   1.803  1.00 41.57           C  
ATOM    730  N   GLN B  19      30.452  83.489   0.245  1.00 46.22           N  
ATOM    731  CA  GLN B  19      31.651  82.669   0.172  1.00 50.40           C  
ATOM    732  C   GLN B  19      32.637  82.983   1.290  1.00 51.48           C  
ATOM    733  O   GLN B  19      33.787  82.535   1.233  1.00 54.04           O  
ATOM    734  CB  GLN B  19      32.334  82.851  -1.187  1.00 58.13           C  
ATOM    735  CG  GLN B  19      31.382  82.950  -2.369  1.00 63.26           C  
ATOM    736  CD  GLN B  19      32.005  83.657  -3.567  1.00 66.75           C  
ATOM    737  NE2 GLN B  19      31.361  83.542  -4.723  1.00 69.30           N  
ATOM    738  OE1 GLN B  19      33.048  84.302  -3.452  1.00 65.83           O  
ATOM    739  N   GLY B  20      32.219  83.748   2.297  1.00 47.38           N  
ATOM    740  CA  GLY B  20      33.095  84.087   3.397  1.00 45.49           C  
ATOM    741  C   GLY B  20      34.054  85.225   3.138  1.00 45.29           C  
ATOM    742  O   GLY B  20      34.936  85.468   3.968  1.00 46.01           O  
ATOM    743  N   ARG B  21      33.920  85.928   2.019  1.00 48.29           N  
ATOM    744  CA  ARG B  21      34.757  87.089   1.764  1.00 51.39           C  
ATOM    745  C   ARG B  21      34.313  88.272   2.628  1.00 49.51           C  
ATOM    746  O   ARG B  21      33.183  88.327   3.125  1.00 50.49           O  
ATOM    747  CB  ARG B  21      34.706  87.458   0.281  1.00 60.57           C  
ATOM    748  CG  ARG B  21      36.029  87.303  -0.445  1.00 70.06           C  
ATOM    749  CD  ARG B  21      35.893  87.551  -1.940  1.00 76.97           C  
ATOM    750  NE  ARG B  21      35.667  86.305  -2.666  1.00 82.52           N  
ATOM    751  CZ  ARG B  21      36.621  85.632  -3.302  1.00 82.87           C  
ATOM    752  NH1 ARG B  21      37.871  86.079  -3.291  1.00 79.60           N1+
ATOM    753  NH2 ARG B  21      36.329  84.505  -3.940  1.00 84.36           N  
ATOM    754  N   GLY B  22      35.227  89.221   2.817  1.00 46.97           N  
ATOM    755  CA  GLY B  22      34.918  90.441   3.526  1.00 48.25           C  
ATOM    756  C   GLY B  22      35.840  90.709   4.698  1.00 54.64           C  
ATOM    757  O   GLY B  22      36.724  89.910   5.025  1.00 60.81           O  
ATOM    758  N   PRO B  23      35.654  91.855   5.349  1.00 53.68           N  
ATOM    759  CA  PRO B  23      36.434  92.159   6.555  1.00 52.42           C  
ATOM    760  C   PRO B  23      36.053  91.243   7.709  1.00 55.50           C  
ATOM    761  O   PRO B  23      34.979  90.638   7.736  1.00 59.93           O  
ATOM    762  CB  PRO B  23      36.069  93.615   6.863  1.00 50.22           C  
ATOM    763  CG  PRO B  23      35.492  94.151   5.579  1.00 52.17           C  
ATOM    764  CD  PRO B  23      34.814  92.987   4.928  1.00 50.56           C  
ATOM    765  N   LEU B  24      36.963  91.146   8.679  1.00 55.99           N  
ATOM    766  CA  LEU B  24      36.745  90.242   9.805  1.00 56.02           C  
ATOM    767  C   LEU B  24      35.475  90.601  10.572  1.00 58.97           C  
ATOM    768  O   LEU B  24      34.606  89.746  10.783  1.00 58.71           O  
ATOM    769  CB  LEU B  24      37.962  90.250  10.729  1.00 52.38           C  
ATOM    770  CG  LEU B  24      37.832  89.350  11.962  1.00 49.91           C  
ATOM    771  CD1 LEU B  24      37.590  87.905  11.564  1.00 51.33           C  
ATOM    772  CD2 LEU B  24      39.059  89.464  12.858  1.00 46.51           C  
ATOM    773  N   LYS B  25      35.344  91.866  10.987  1.00 59.54           N  
ATOM    774  CA  LYS B  25      34.183  92.267  11.779  1.00 57.76           C  
ATOM    775  C   LYS B  25      32.883  91.999  11.032  1.00 55.44           C  
ATOM    776  O   LYS B  25      31.909  91.521  11.624  1.00 53.96           O  
ATOM    777  CB  LYS B  25      34.284  93.742  12.171  1.00 59.39           C  
ATOM    778  CG  LYS B  25      33.247  94.172  13.205  1.00 59.45           C  
ATOM    779  CD  LYS B  25      33.336  95.650  13.559  1.00 61.44           C  
ATOM    780  CE  LYS B  25      32.828  96.514  12.421  1.00 70.69           C  
ATOM    781  NZ  LYS B  25      32.630  97.938  12.825  1.00 76.40           N1+
ATOM    782  N   LEU B  26      32.848  92.298   9.731  1.00 41.17           N  
ATOM    783  CA  LEU B  26      31.677  91.954   8.928  1.00 42.19           C  
ATOM    784  C   LEU B  26      31.460  90.448   8.896  1.00 42.94           C  
ATOM    785  O   LEU B  26      30.345  89.963   9.124  1.00 46.31           O  
ATOM    786  CB  LEU B  26      31.823  92.492   7.507  1.00 41.05           C  
ATOM    787  CG  LEU B  26      30.888  91.767   6.532  1.00 40.16           C  
ATOM    788  CD1 LEU B  26      29.461  92.252   6.683  1.00 40.41           C  
ATOM    789  CD2 LEU B  26      31.347  91.878   5.086  1.00 42.89           C  
ATOM    790  N   PHE B  27      32.518  89.691   8.607  1.00 41.08           N  
ATOM    791  CA  PHE B  27      32.393  88.240   8.561  1.00 43.95           C  
ATOM    792  C   PHE B  27      31.888  87.692   9.890  1.00 44.03           C  
ATOM    793  O   PHE B  27      30.974  86.858   9.923  1.00 40.83           O  
ATOM    794  CB  PHE B  27      33.735  87.606   8.199  1.00 46.21           C  
ATOM    795  CG  PHE B  27      33.716  86.114   8.260  1.00 49.77           C  
ATOM    796  CD1 PHE B  27      32.961  85.390   7.355  1.00 50.39           C  
ATOM    797  CD2 PHE B  27      34.424  85.430   9.239  1.00 54.01           C  
ATOM    798  CE1 PHE B  27      32.922  84.009   7.404  1.00 52.69           C  
ATOM    799  CE2 PHE B  27      34.388  84.044   9.298  1.00 55.11           C  
ATOM    800  CZ  PHE B  27      33.635  83.333   8.374  1.00 54.60           C  
ATOM    801  N   MET B  28      32.470  88.162  10.998  1.00 45.81           N  
ATOM    802  CA  MET B  28      32.047  87.699  12.317  1.00 47.38           C  
ATOM    803  C   MET B  28      30.568  87.976  12.552  1.00 41.38           C  
ATOM    804  O   MET B  28      29.846  87.126  13.087  1.00 40.20           O  
ATOM    805  CB  MET B  28      32.895  88.364  13.405  1.00 51.83           C  
ATOM    806  CG  MET B  28      34.387  88.041  13.344  1.00 54.60           C  
ATOM    807  SD  MET B  28      34.755  86.277  13.425  1.00 58.44           S  
ATOM    808  CE  MET B  28      33.879  85.825  14.917  1.00 58.82           C  
ATOM    809  N   ALA B  29      30.095  89.156  12.148  1.00 39.62           N  
ATOM    810  CA  ALA B  29      28.689  89.487  12.343  1.00 38.95           C  
ATOM    811  C   ALA B  29      27.789  88.548  11.548  1.00 39.08           C  
ATOM    812  O   ALA B  29      26.768  88.072  12.059  1.00 39.87           O  
ATOM    813  CB  ALA B  29      28.440  90.946  11.958  1.00 34.55           C  
ATOM    814  N   LEU B  30      28.166  88.251  10.302  1.00 35.31           N  
ATOM    815  CA  LEU B  30      27.379  87.330   9.490  1.00 36.09           C  
ATOM    816  C   LEU B  30      27.332  85.938  10.114  1.00 36.76           C  
ATOM    817  O   LEU B  30      26.260  85.323  10.190  1.00 38.47           O  
ATOM    818  CB  LEU B  30      27.945  87.277   8.071  1.00 40.09           C  
ATOM    819  CG  LEU B  30      27.358  86.235   7.113  1.00 40.62           C  
ATOM    820  CD1 LEU B  30      25.872  86.470   6.878  1.00 38.69           C  
ATOM    821  CD2 LEU B  30      28.114  86.238   5.792  1.00 38.53           C  
ATOM    822  N   VAL B  31      28.484  85.429  10.573  1.00 35.14           N  
ATOM    823  CA  VAL B  31      28.522  84.131  11.255  1.00 31.81           C  
ATOM    824  C   VAL B  31      27.579  84.128  12.451  1.00 32.97           C  
ATOM    825  O   VAL B  31      26.778  83.203  12.629  1.00 33.94           O  
ATOM    826  CB  VAL B  31      29.958  83.784  11.690  1.00 28.18           C  
ATOM    827  CG1 VAL B  31      29.973  82.467  12.447  1.00 28.02           C  
ATOM    828  CG2 VAL B  31      30.893  83.721  10.501  1.00 28.59           C  
ATOM    829  N   ALA B  32      27.667  85.164  13.293  1.00 33.33           N  
ATOM    830  CA  ALA B  32      26.790  85.254  14.455  1.00 33.30           C  
ATOM    831  C   ALA B  32      25.325  85.289  14.040  1.00 37.90           C  
ATOM    832  O   ALA B  32      24.476  84.651  14.677  1.00 38.91           O  
ATOM    833  CB  ALA B  32      27.143  86.488  15.280  1.00 31.60           C  
ATOM    834  N   PHE B  33      25.012  86.025  12.969  1.00 36.51           N  
ATOM    835  CA  PHE B  33      23.633  86.106  12.496  1.00 34.50           C  
ATOM    836  C   PHE B  33      23.078  84.722  12.169  1.00 36.18           C  
ATOM    837  O   PHE B  33      21.991  84.350  12.629  1.00 35.19           O  
ATOM    838  CB  PHE B  33      23.556  87.030  11.278  1.00 28.28           C  
ATOM    839  CG  PHE B  33      22.189  87.103  10.663  1.00 28.90           C  
ATOM    840  CD1 PHE B  33      21.287  88.066  11.070  1.00 34.91           C  
ATOM    841  CD2 PHE B  33      21.812  86.222   9.665  1.00 28.03           C  
ATOM    842  CE1 PHE B  33      20.030  88.134  10.503  1.00 39.64           C  
ATOM    843  CE2 PHE B  33      20.559  86.286   9.097  1.00 30.54           C  
ATOM    844  CZ  PHE B  33      19.668  87.243   9.511  1.00 34.94           C  
ATOM    845  N   LEU B  34      23.816  83.946  11.370  1.00 33.05           N  
ATOM    846  CA  LEU B  34      23.373  82.598  11.030  1.00 31.47           C  
ATOM    847  C   LEU B  34      23.218  81.736  12.274  1.00 32.98           C  
ATOM    848  O   LEU B  34      22.270  80.949  12.380  1.00 33.27           O  
ATOM    849  CB  LEU B  34      24.360  81.960  10.063  1.00 20.77           C  
ATOM    850  CG  LEU B  34      24.545  82.699   8.745  1.00 26.84           C  
ATOM    851  CD1 LEU B  34      25.823  82.254   8.067  1.00 25.32           C  
ATOM    852  CD2 LEU B  34      23.354  82.458   7.846  1.00 30.59           C  
ATOM    853  N   ARG B  35      24.141  81.872  13.228  1.00 35.97           N  
ATOM    854  CA  ARG B  35      24.064  81.078  14.448  1.00 36.88           C  
ATOM    855  C   ARG B  35      22.862  81.472  15.293  1.00 37.98           C  
ATOM    856  O   ARG B  35      22.223  80.606  15.904  1.00 42.52           O  
ATOM    857  CB  ARG B  35      25.355  81.218  15.246  1.00 37.31           C  
ATOM    858  CG  ARG B  35      26.553  80.641  14.552  1.00 42.39           C  
ATOM    859  CD  ARG B  35      27.660  80.383  15.539  1.00 58.30           C  
ATOM    860  NE  ARG B  35      27.308  79.400  16.562  1.00 68.74           N  
ATOM    861  CZ  ARG B  35      27.373  78.085  16.385  1.00 72.04           C  
ATOM    862  NH1 ARG B  35      27.772  77.592  15.220  1.00 74.15           N1+
ATOM    863  NH2 ARG B  35      27.043  77.264  17.370  1.00 74.82           N  
ATOM    864  N   PHE B  36      22.545  82.769  15.355  1.00 29.69           N  
ATOM    865  CA  PHE B  36      21.346  83.200  16.065  1.00 31.43           C  
ATOM    866  C   PHE B  36      20.118  82.445  15.568  1.00 36.74           C  
ATOM    867  O   PHE B  36      19.318  81.934  16.361  1.00 35.68           O  
ATOM    868  CB  PHE B  36      21.138  84.706  15.897  1.00 34.29           C  
ATOM    869  CG  PHE B  36      22.174  85.559  16.571  1.00 36.29           C  
ATOM    870  CD1 PHE B  36      22.902  85.086  17.644  1.00 37.60           C  
ATOM    871  CD2 PHE B  36      22.391  86.861  16.145  1.00 35.49           C  
ATOM    872  CE1 PHE B  36      23.848  85.892  18.266  1.00 38.84           C  
ATOM    873  CE2 PHE B  36      23.330  87.668  16.762  1.00 34.07           C  
ATOM    874  CZ  PHE B  36      24.060  87.184  17.821  1.00 35.57           C  
ATOM    875  N   LEU B  37      19.964  82.362  14.248  1.00 42.21           N  
ATOM    876  CA  LEU B  37      18.806  81.758  13.605  1.00 44.15           C  
ATOM    877  C   LEU B  37      18.999  80.277  13.315  1.00 47.67           C  
ATOM    878  O   LEU B  37      18.139  79.673  12.667  1.00 54.57           O  
ATOM    879  CB  LEU B  37      18.484  82.503  12.305  1.00 43.07           C  
ATOM    880  CG  LEU B  37      18.404  84.028  12.414  1.00 41.12           C  
ATOM    881  CD1 LEU B  37      18.055  84.644  11.079  1.00 40.69           C  
ATOM    882  CD2 LEU B  37      17.389  84.443  13.474  1.00 42.75           C  
ATOM    883  N   THR B  38      20.096  79.687  13.790  1.00 46.73           N  
ATOM    884  CA  THR B  38      20.447  78.291  13.520  1.00 45.89           C  
ATOM    885  C   THR B  38      20.334  77.978  12.028  1.00 47.64           C  
ATOM    886  O   THR B  38      19.644  77.045  11.612  1.00 54.59           O  
ATOM    887  CB  THR B  38      19.592  77.319  14.343  1.00 42.75           C  
ATOM    888  CG2 THR B  38      19.312  77.872  15.730  1.00 41.83           C  
ATOM    889  OG1 THR B  38      18.345  77.090  13.679  1.00 48.03           O  
ATOM    890  N   ILE B  39      21.004  78.783  11.218  1.00 40.68           N  
ATOM    891  CA  ILE B  39      21.084  78.567   9.776  1.00 41.64           C  
ATOM    892  C   ILE B  39      22.459  77.991   9.466  1.00 47.00           C  
ATOM    893  O   ILE B  39      23.467  78.573   9.886  1.00 51.87           O  
ATOM    894  CB  ILE B  39      20.845  79.863   8.981  1.00 43.84           C  
ATOM    895  CG1 ILE B  39      19.409  80.349   9.181  1.00 41.17           C  
ATOM    896  CG2 ILE B  39      21.120  79.641   7.498  1.00 41.44           C  
ATOM    897  CD1 ILE B  39      19.182  81.805   8.817  1.00 40.11           C  
ATOM    898  N   PRO B  40      22.546  76.861   8.767  1.00 51.40           N  
ATOM    899  CA  PRO B  40      23.853  76.324   8.421  1.00 51.64           C  
ATOM    900  C   PRO B  40      24.613  77.305   7.552  1.00 51.74           C  
ATOM    901  O   PRO B  40      24.010  78.091   6.798  1.00 58.83           O  
ATOM    902  CB  PRO B  40      23.516  75.039   7.653  1.00 54.55           C  
ATOM    903  CG  PRO B  40      22.161  74.661   8.123  1.00 58.90           C  
ATOM    904  CD  PRO B  40      21.455  75.964   8.354  1.00 58.10           C  
ATOM    905  N   PRO B  41      25.934  77.308   7.639  1.00 46.11           N  
ATOM    906  CA  PRO B  41      26.744  78.174   6.784  1.00 45.19           C  
ATOM    907  C   PRO B  41      27.094  77.475   5.475  1.00 50.14           C  
ATOM    908  O   PRO B  41      26.830  76.282   5.286  1.00 55.80           O  
ATOM    909  CB  PRO B  41      28.014  78.397   7.619  1.00 40.95           C  
ATOM    910  CG  PRO B  41      27.979  77.338   8.706  1.00 40.19           C  
ATOM    911  CD  PRO B  41      26.779  76.472   8.497  1.00 44.26           C  
ATOM    912  N   THR B  42      27.715  78.234   4.585  1.00 45.87           N  
ATOM    913  CA  THR B  42      28.239  77.695   3.345  1.00 42.38           C  
ATOM    914  C   THR B  42      29.652  77.181   3.581  1.00 43.50           C  
ATOM    915  O   THR B  42      30.313  77.545   4.555  1.00 44.44           O  
ATOM    916  CB  THR B  42      28.252  78.757   2.249  1.00 45.42           C  
ATOM    917  CG2 THR B  42      26.840  79.294   2.018  1.00 47.89           C  
ATOM    918  OG1 THR B  42      29.108  79.833   2.652  1.00 44.97           O  
ATOM    919  N   ALA B  43      30.110  76.322   2.670  1.00 42.28           N  
ATOM    920  CA  ALA B  43      31.489  75.857   2.723  1.00 37.89           C  
ATOM    921  C   ALA B  43      32.468  77.026   2.740  1.00 43.04           C  
ATOM    922  O   ALA B  43      33.403  77.048   3.548  1.00 44.29           O  
ATOM    923  CB  ALA B  43      31.765  74.935   1.542  1.00 36.38           C  
ATOM    924  N   GLY B  44      32.258  78.016   1.868  1.00 50.16           N  
ATOM    925  CA  GLY B  44      33.140  79.174   1.852  1.00 50.31           C  
ATOM    926  C   GLY B  44      33.160  79.918   3.174  1.00 48.80           C  
ATOM    927  O   GLY B  44      34.228  80.277   3.679  1.00 51.60           O  
ATOM    928  N   ILE B  45      31.977  80.169   3.745  1.00 59.00           N  
ATOM    929  CA  ILE B  45      31.895  80.766   5.078  1.00 55.87           C  
ATOM    930  C   ILE B  45      32.617  79.885   6.087  1.00 56.01           C  
ATOM    931  O   ILE B  45      33.392  80.365   6.924  1.00 58.68           O  
ATOM    932  CB  ILE B  45      30.424  80.980   5.483  1.00 49.62           C  
ATOM    933  CG1 ILE B  45      29.827  82.196   4.779  1.00 49.78           C  
ATOM    934  CG2 ILE B  45      30.304  81.175   6.984  1.00 41.96           C  
ATOM    935  CD1 ILE B  45      28.350  82.390   5.076  1.00 45.45           C  
ATOM    936  N   LEU B  46      32.377  78.574   6.008  1.00 51.60           N  
ATOM    937  CA  LEU B  46      32.968  77.633   6.951  1.00 42.80           C  
ATOM    938  C   LEU B  46      34.487  77.634   6.860  1.00 43.06           C  
ATOM    939  O   LEU B  46      35.176  77.603   7.887  1.00 41.45           O  
ATOM    940  CB  LEU B  46      32.397  76.242   6.689  1.00 32.71           C  
ATOM    941  CG  LEU B  46      32.452  75.190   7.784  1.00 32.61           C  
ATOM    942  CD1 LEU B  46      32.336  75.826   9.137  1.00 36.08           C  
ATOM    943  CD2 LEU B  46      31.292  74.228   7.563  1.00 32.77           C  
ATOM    944  N   LYS B  47      35.026  77.690   5.637  1.00 43.23           N  
ATOM    945  CA  LYS B  47      36.474  77.652   5.458  1.00 46.06           C  
ATOM    946  C   LYS B  47      37.142  78.874   6.072  1.00 51.38           C  
ATOM    947  O   LYS B  47      38.248  78.778   6.615  1.00 58.92           O  
ATOM    948  CB  LYS B  47      36.819  77.540   3.975  1.00 50.50           C  
ATOM    949  CG  LYS B  47      36.495  76.180   3.381  1.00 57.79           C  
ATOM    950  CD  LYS B  47      37.088  76.008   1.997  1.00 70.18           C  
ATOM    951  CE  LYS B  47      37.044  74.550   1.570  1.00 79.92           C  
ATOM    952  NZ  LYS B  47      35.689  73.968   1.768  1.00 84.65           N1+
ATOM    953  N   ARG B  48      36.489  80.035   5.999  1.00 49.11           N  
ATOM    954  CA  ARG B  48      37.067  81.226   6.606  1.00 48.12           C  
ATOM    955  C   ARG B  48      37.067  81.130   8.127  1.00 54.68           C  
ATOM    956  O   ARG B  48      37.960  81.681   8.782  1.00 55.64           O  
ATOM    957  CB  ARG B  48      36.311  82.472   6.140  1.00 40.36           C  
ATOM    958  CG  ARG B  48      36.753  83.744   6.831  1.00 36.10           C  
ATOM    959  CD  ARG B  48      37.266  84.754   5.839  1.00 36.25           C  
ATOM    960  NE  ARG B  48      38.119  85.739   6.488  1.00 42.38           N  
ATOM    961  CZ  ARG B  48      37.870  87.044   6.507  1.00 47.68           C  
ATOM    962  NH1 ARG B  48      36.790  87.523   5.905  1.00 45.80           N1+
ATOM    963  NH2 ARG B  48      38.702  87.868   7.128  1.00 51.67           N  
ATOM    964  N   TRP B  49      36.093  80.413   8.698  1.00 60.44           N  
ATOM    965  CA  TRP B  49      35.983  80.301  10.151  1.00 70.39           C  
ATOM    966  C   TRP B  49      37.269  79.761  10.770  1.00 78.77           C  
ATOM    967  O   TRP B  49      37.721  80.261  11.808  1.00 82.73           O  
ATOM    968  CB  TRP B  49      34.785  79.417  10.505  1.00 73.43           C  
ATOM    969  CG  TRP B  49      34.448  79.330  11.970  1.00 76.26           C  
ATOM    970  CD1 TRP B  49      34.285  78.188  12.697  1.00 78.53           C  
ATOM    971  CD2 TRP B  49      34.202  80.417  12.876  1.00 78.78           C  
ATOM    972  CE2 TRP B  49      33.911  79.852  14.135  1.00 79.08           C  
ATOM    973  CE3 TRP B  49      34.205  81.809  12.747  1.00 80.29           C  
ATOM    974  NE1 TRP B  49      33.969  78.492  13.998  1.00 80.13           N  
ATOM    975  CZ2 TRP B  49      33.627  80.629  15.256  1.00 79.02           C  
ATOM    976  CZ3 TRP B  49      33.923  82.578  13.864  1.00 79.91           C  
ATOM    977  CH2 TRP B  49      33.638  81.986  15.102  1.00 79.69           C  
ATOM    978  N   GLY B  50      37.880  78.751  10.143  1.00 78.30           N  
ATOM    979  CA  GLY B  50      39.154  78.248  10.635  1.00 75.51           C  
ATOM    980  C   GLY B  50      40.321  79.168  10.330  1.00 75.74           C  
ATOM    981  O   GLY B  50      41.342  79.130  11.021  1.00 79.05           O  
ATOM    982  N   THR B  51      40.180  80.018   9.312  1.00 74.81           N  
ATOM    983  CA  THR B  51      41.282  80.874   8.880  1.00 77.00           C  
ATOM    984  C   THR B  51      41.539  82.028   9.847  1.00 79.89           C  
ATOM    985  O   THR B  51      42.696  82.407  10.061  1.00 82.25           O  
ATOM    986  CB  THR B  51      40.981  81.400   7.470  1.00 79.68           C  
ATOM    987  CG2 THR B  51      41.765  82.685   7.154  1.00 78.27           C  
ATOM    988  OG1 THR B  51      41.302  80.390   6.508  1.00 83.06           O  
ATOM    989  N   ILE B  52      40.481  82.570  10.461  1.00 78.89           N  
ATOM    990  CA  ILE B  52      40.566  83.842  11.173  1.00 74.38           C  
ATOM    991  C   ILE B  52      41.640  83.821  12.260  1.00 69.66           C  
ATOM    992  O   ILE B  52      41.911  82.789  12.887  1.00 68.90           O  
ATOM    993  CB  ILE B  52      39.192  84.199  11.771  1.00 72.71           C  
ATOM    994  CG1 ILE B  52      38.798  83.170  12.835  1.00 72.36           C  
ATOM    995  CG2 ILE B  52      38.131  84.293  10.686  1.00 73.66           C  
ATOM    996  CD1 ILE B  52      37.433  83.387  13.450  1.00 71.35           C  
ATOM    997  N   LYS B  53      42.263  84.979  12.472  1.00 66.09           N  
ATOM    998  CA  LYS B  53      43.167  85.154  13.601  1.00 63.02           C  
ATOM    999  C   LYS B  53      42.356  85.106  14.888  1.00 65.34           C  
ATOM   1000  O   LYS B  53      41.503  85.971  15.119  1.00 67.05           O  
ATOM   1001  CB  LYS B  53      43.924  86.477  13.482  1.00 58.46           C  
ATOM   1002  CG  LYS B  53      44.598  86.701  12.131  1.00 56.81           C  
ATOM   1003  N   LYS B  54      42.607  84.085  15.716  1.00 64.64           N  
ATOM   1004  CA  LYS B  54      41.811  83.895  16.928  1.00 66.48           C  
ATOM   1005  C   LYS B  54      41.864  85.125  17.833  1.00 73.69           C  
ATOM   1006  O   LYS B  54      40.831  85.566  18.350  1.00 69.86           O  
ATOM   1007  CB  LYS B  54      42.288  82.647  17.674  1.00 59.56           C  
ATOM   1008  N   SER B  55      43.057  85.699  18.025  1.00 85.93           N  
ATOM   1009  CA  SER B  55      43.198  86.853  18.910  1.00 92.28           C  
ATOM   1010  C   SER B  55      42.306  88.006  18.465  1.00 83.75           C  
ATOM   1011  O   SER B  55      41.570  88.586  19.272  1.00 83.85           O  
ATOM   1012  CB  SER B  55      44.663  87.295  18.967  1.00107.04           C  
ATOM   1013  OG  SER B  55      45.543  86.184  18.914  1.00121.83           O  
ATOM   1014  N   LYS B  56      42.353  88.347  17.175  1.00 75.93           N  
ATOM   1015  CA  LYS B  56      41.542  89.447  16.663  1.00 68.16           C  
ATOM   1016  C   LYS B  56      40.061  89.081  16.643  1.00 61.53           C  
ATOM   1017  O   LYS B  56      39.202  89.926  16.926  1.00 58.12           O  
ATOM   1018  CB  LYS B  56      42.029  89.835  15.265  1.00 65.64           C  
ATOM   1019  CG  LYS B  56      41.564  91.199  14.786  1.00 63.45           C  
ATOM   1020  CD  LYS B  56      42.063  92.301  15.698  1.00 62.14           C  
ATOM   1021  N   ALA B  57      39.745  87.824  16.322  1.00 63.85           N  
ATOM   1022  CA  ALA B  57      38.350  87.400  16.258  1.00 57.57           C  
ATOM   1023  C   ALA B  57      37.703  87.389  17.639  1.00 56.82           C  
ATOM   1024  O   ALA B  57      36.523  87.735  17.778  1.00 56.68           O  
ATOM   1025  CB  ALA B  57      38.252  86.019  15.616  1.00 53.66           C  
ATOM   1026  N   ILE B  58      38.456  86.984  18.668  1.00 54.23           N  
ATOM   1027  CA  ILE B  58      37.914  86.962  20.026  1.00 51.12           C  
ATOM   1028  C   ILE B  58      37.472  88.356  20.448  1.00 50.87           C  
ATOM   1029  O   ILE B  58      36.386  88.534  21.016  1.00 51.74           O  
ATOM   1030  CB  ILE B  58      38.942  86.369  21.013  1.00 49.81           C  
ATOM   1031  CG1 ILE B  58      39.105  84.861  20.794  1.00 45.55           C  
ATOM   1032  CG2 ILE B  58      38.542  86.662  22.458  1.00 50.81           C  
ATOM   1033  CD1 ILE B  58      39.718  84.117  21.976  1.00 45.15           C  
ATOM   1034  N   ASN B  59      38.296  89.368  20.168  1.00 53.27           N  
ATOM   1035  CA  ASN B  59      37.963  90.728  20.578  1.00 57.46           C  
ATOM   1036  C   ASN B  59      36.706  91.221  19.872  1.00 51.43           C  
ATOM   1037  O   ASN B  59      35.892  91.938  20.466  1.00 49.86           O  
ATOM   1038  CB  ASN B  59      39.142  91.661  20.297  1.00 70.81           C  
ATOM   1039  CG  ASN B  59      40.369  91.322  21.135  1.00 84.10           C  
ATOM   1040  ND2 ASN B  59      41.551  91.631  20.604  1.00 88.91           N  
ATOM   1041  OD1 ASN B  59      40.257  90.795  22.245  1.00 87.09           O  
ATOM   1042  N   VAL B  60      36.525  90.837  18.607  1.00 49.85           N  
ATOM   1043  CA  VAL B  60      35.334  91.250  17.873  1.00 46.88           C  
ATOM   1044  C   VAL B  60      34.097  90.606  18.481  1.00 43.75           C  
ATOM   1045  O   VAL B  60      33.055  91.254  18.637  1.00 44.87           O  
ATOM   1046  CB  VAL B  60      35.485  90.911  16.377  1.00 47.95           C  
ATOM   1047  CG1 VAL B  60      34.140  90.995  15.665  1.00 48.32           C  
ATOM   1048  CG2 VAL B  60      36.511  91.825  15.708  1.00 45.56           C  
ATOM   1049  N   LEU B  61      34.200  89.331  18.860  1.00 47.27           N  
ATOM   1050  CA  LEU B  61      33.069  88.641  19.475  1.00 50.39           C  
ATOM   1051  C   LEU B  61      32.697  89.267  20.814  1.00 50.29           C  
ATOM   1052  O   LEU B  61      31.511  89.376  21.150  1.00 50.76           O  
ATOM   1053  CB  LEU B  61      33.402  87.159  19.638  1.00 48.19           C  
ATOM   1054  CG  LEU B  61      33.094  86.318  18.400  1.00 44.79           C  
ATOM   1055  CD1 LEU B  61      33.036  84.852  18.750  1.00 40.24           C  
ATOM   1056  CD2 LEU B  61      31.784  86.773  17.777  1.00 45.11           C  
ATOM   1057  N   ARG B  62      33.698  89.690  21.590  1.00 50.67           N  
ATOM   1058  CA  ARG B  62      33.420  90.357  22.856  1.00 54.59           C  
ATOM   1059  C   ARG B  62      32.666  91.661  22.637  1.00 59.25           C  
ATOM   1060  O   ARG B  62      31.788  92.019  23.431  1.00 62.36           O  
ATOM   1061  CB  ARG B  62      34.721  90.615  23.608  1.00 57.49           C  
ATOM   1062  CG  ARG B  62      35.425  89.355  24.068  1.00 60.92           C  
ATOM   1063  CD  ARG B  62      36.677  89.689  24.850  1.00 60.93           C  
ATOM   1064  NE  ARG B  62      37.350  88.485  25.318  1.00 59.80           N  
ATOM   1065  CZ  ARG B  62      38.581  88.470  25.812  1.00 61.76           C  
ATOM   1066  NH1 ARG B  62      39.275  89.598  25.895  1.00 64.06           N1+
ATOM   1067  NH2 ARG B  62      39.121  87.326  26.211  1.00 59.83           N  
ATOM   1068  N   GLY B  63      33.003  92.390  21.572  1.00 58.40           N  
ATOM   1069  CA  GLY B  63      32.259  93.598  21.258  1.00 52.65           C  
ATOM   1070  C   GLY B  63      30.797  93.317  20.977  1.00 47.17           C  
ATOM   1071  O   GLY B  63      29.921  94.102  21.349  1.00 51.77           O  
ATOM   1072  N   PHE B  64      30.511  92.189  20.322  1.00 42.06           N  
ATOM   1073  CA  PHE B  64      29.123  91.817  20.068  1.00 47.10           C  
ATOM   1074  C   PHE B  64      28.388  91.542  21.370  1.00 53.08           C  
ATOM   1075  O   PHE B  64      27.253  91.999  21.561  1.00 55.23           O  
ATOM   1076  CB  PHE B  64      29.053  90.594  19.150  1.00 48.92           C  
ATOM   1077  CG  PHE B  64      29.628  90.814  17.773  1.00 49.61           C  
ATOM   1078  CD1 PHE B  64      30.036  92.071  17.361  1.00 51.84           C  
ATOM   1079  CD2 PHE B  64      29.760  89.752  16.890  1.00 49.84           C  
ATOM   1080  CE1 PHE B  64      30.568  92.265  16.100  1.00 53.80           C  
ATOM   1081  CE2 PHE B  64      30.288  89.940  15.625  1.00 50.40           C  
ATOM   1082  CZ  PHE B  64      30.692  91.197  15.230  1.00 52.83           C  
ATOM   1083  N   ARG B  65      29.018  90.791  22.277  1.00 53.60           N  
ATOM   1084  CA  ARG B  65      28.413  90.539  23.582  1.00 53.59           C  
ATOM   1085  C   ARG B  65      28.146  91.840  24.330  1.00 55.70           C  
ATOM   1086  O   ARG B  65      27.101  91.987  24.976  1.00 55.98           O  
ATOM   1087  CB  ARG B  65      29.311  89.618  24.402  1.00 52.07           C  
ATOM   1088  CG  ARG B  65      28.924  89.522  25.864  1.00 52.87           C  
ATOM   1089  CD  ARG B  65      30.057  88.933  26.678  1.00 51.84           C  
ATOM   1090  NE  ARG B  65      30.149  87.489  26.506  1.00 51.56           N  
ATOM   1091  CZ  ARG B  65      31.267  86.791  26.658  1.00 52.11           C  
ATOM   1092  NH1 ARG B  65      32.397  87.409  26.968  1.00 52.66           N1+
ATOM   1093  NH2 ARG B  65      31.258  85.477  26.487  1.00 54.35           N  
ATOM   1094  N   LYS B  66      29.079  92.797  24.254  1.00 54.59           N  
ATOM   1095  CA  LYS B  66      28.833  94.107  24.847  1.00 54.32           C  
ATOM   1096  C   LYS B  66      27.630  94.783  24.201  1.00 50.89           C  
ATOM   1097  O   LYS B  66      26.777  95.347  24.899  1.00 51.77           O  
ATOM   1098  CB  LYS B  66      30.078  94.991  24.731  1.00 60.76           C  
ATOM   1099  CG  LYS B  66      31.174  94.671  25.744  1.00 72.10           C  
ATOM   1100  CD  LYS B  66      32.203  95.794  25.843  1.00 78.48           C  
ATOM   1101  CE  LYS B  66      33.133  95.585  27.030  1.00 82.56           C  
ATOM   1102  NZ  LYS B  66      34.189  96.634  27.111  1.00 86.06           N1+
ATOM   1103  N   GLU B  67      27.536  94.724  22.871  1.00 47.89           N  
ATOM   1104  CA  GLU B  67      26.427  95.376  22.180  1.00 51.65           C  
ATOM   1105  C   GLU B  67      25.098  94.708  22.508  1.00 55.14           C  
ATOM   1106  O   GLU B  67      24.064  95.382  22.600  1.00 56.82           O  
ATOM   1107  CB  GLU B  67      26.677  95.384  20.672  1.00 53.71           C  
ATOM   1108  CG  GLU B  67      25.654  96.179  19.876  1.00 53.72           C  
ATOM   1109  CD  GLU B  67      25.615  97.639  20.278  1.00 57.77           C  
ATOM   1110  OE1 GLU B  67      26.655  98.157  20.743  1.00 59.57           O  
ATOM   1111  OE2 GLU B  67      24.543  98.268  20.134  1.00 56.99           O1-
ATOM   1112  N   ILE B  68      25.099  93.386  22.687  1.00 53.41           N  
ATOM   1113  CA  ILE B  68      23.880  92.714  23.121  1.00 53.47           C  
ATOM   1114  C   ILE B  68      23.481  93.207  24.506  1.00 53.71           C  
ATOM   1115  O   ILE B  68      22.294  93.393  24.797  1.00 55.49           O  
ATOM   1116  CB  ILE B  68      24.072  91.185  23.087  1.00 54.64           C  
ATOM   1117  CG1 ILE B  68      24.260  90.690  21.649  1.00 52.85           C  
ATOM   1118  CG2 ILE B  68      22.886  90.480  23.732  1.00 55.10           C  
ATOM   1119  CD1 ILE B  68      22.966  90.479  20.887  1.00 54.29           C  
ATOM   1120  N   GLY B  69      24.469  93.457  25.368  1.00 51.81           N  
ATOM   1121  CA  GLY B  69      24.171  93.980  26.691  1.00 51.95           C  
ATOM   1122  C   GLY B  69      23.600  95.384  26.649  1.00 52.59           C  
ATOM   1123  O   GLY B  69      22.712  95.724  27.436  1.00 52.65           O  
ATOM   1124  N   ARG B  70      24.102  96.220  25.733  1.00 46.52           N  
ATOM   1125  CA  ARG B  70      23.542  97.559  25.568  1.00 47.24           C  
ATOM   1126  C   ARG B  70      22.089  97.487  25.119  1.00 49.43           C  
ATOM   1127  O   ARG B  70      21.237  98.225  25.628  1.00 52.75           O  
ATOM   1128  CB  ARG B  70      24.373  98.365  24.568  1.00 48.33           C  
ATOM   1129  CG  ARG B  70      25.731  98.806  25.086  1.00 57.61           C  
ATOM   1130  CD  ARG B  70      26.383  99.836  24.169  1.00 67.81           C  
ATOM   1131  NE  ARG B  70      27.338  99.221  23.247  1.00 76.11           N  
ATOM   1132  CZ  ARG B  70      28.608  98.962  23.548  1.00 81.09           C  
ATOM   1133  NH1 ARG B  70      29.076  99.253  24.754  1.00 82.68           N1+
ATOM   1134  NH2 ARG B  70      29.408  98.400  22.649  1.00 82.39           N  
ATOM   1135  N   MET B  71      21.786  96.594  24.172  1.00 48.23           N  
ATOM   1136  CA  MET B  71      20.406  96.436  23.726  1.00 47.72           C  
ATOM   1137  C   MET B  71      19.519  95.924  24.854  1.00 50.01           C  
ATOM   1138  O   MET B  71      18.356  96.328  24.969  1.00 54.87           O  
ATOM   1139  CB  MET B  71      20.344  95.496  22.522  1.00 44.36           C  
ATOM   1140  CG  MET B  71      21.233  95.906  21.363  1.00 43.08           C  
ATOM   1141  SD  MET B  71      21.295  94.645  20.081  1.00 47.04           S  
ATOM   1142  CE  MET B  71      19.554  94.467  19.714  1.00 46.15           C  
ATOM   1143  N   LEU B  72      20.050  95.035  25.700  1.00 45.55           N  
ATOM   1144  CA  LEU B  72      19.271  94.532  26.826  1.00 42.59           C  
ATOM   1145  C   LEU B  72      18.966  95.640  27.821  1.00 50.15           C  
ATOM   1146  O   LEU B  72      17.850  95.722  28.349  1.00 55.16           O  
ATOM   1147  CB  LEU B  72      20.014  93.387  27.509  1.00 39.69           C  
ATOM   1148  CG  LEU B  72      19.795  92.007  26.891  1.00 40.49           C  
ATOM   1149  CD1 LEU B  72      20.693  90.971  27.548  1.00 39.75           C  
ATOM   1150  CD2 LEU B  72      18.329  91.609  27.008  1.00 38.94           C  
ATOM   1151  N   ASN B  73      19.943  96.506  28.089  1.00 58.27           N  
ATOM   1152  CA  ASN B  73      19.708  97.625  28.993  1.00 63.24           C  
ATOM   1153  C   ASN B  73      18.617  98.536  28.446  1.00 60.48           C  
ATOM   1154  O   ASN B  73      17.700  98.933  29.173  1.00 64.26           O  
ATOM   1155  CB  ASN B  73      21.007  98.403  29.209  1.00 72.91           C  
ATOM   1156  CG  ASN B  73      22.100  97.555  29.841  1.00 82.70           C  
ATOM   1157  ND2 ASN B  73      23.307  98.109  29.920  1.00 83.45           N  
ATOM   1158  OD1 ASN B  73      21.861  96.419  30.258  1.00 87.46           O  
ATOM   1159  N   ILE B  74      18.702  98.866  27.155  1.00 56.84           N  
ATOM   1160  CA  ILE B  74      17.675  99.674  26.499  1.00 53.08           C  
ATOM   1161  C   ILE B  74      16.300  99.052  26.705  1.00 51.31           C  
ATOM   1162  O   ILE B  74      15.360  99.711  27.166  1.00 51.18           O  
ATOM   1163  CB  ILE B  74      17.998  99.833  25.001  1.00 48.66           C  
ATOM   1164  CG1 ILE B  74      19.278 100.645  24.799  1.00 46.21           C  
ATOM   1165  CG2 ILE B  74      16.834 100.478  24.263  1.00 48.28           C  
ATOM   1166  CD1 ILE B  74      19.560 100.991  23.345  1.00 46.99           C  
ATOM   1167  N   LEU B  75      16.168  97.767  26.374  1.00 48.28           N  
ATOM   1168  CA  LEU B  75      14.868  97.113  26.475  1.00 50.31           C  
ATOM   1169  C   LEU B  75      14.392  97.004  27.917  1.00 55.68           C  
ATOM   1170  O   LEU B  75      13.185  97.079  28.171  1.00 56.69           O  
ATOM   1171  CB  LEU B  75      14.924  95.734  25.821  1.00 46.90           C  
ATOM   1172  CG  LEU B  75      15.078  95.726  24.299  1.00 48.79           C  
ATOM   1173  CD1 LEU B  75      14.352  94.538  23.718  1.00 48.02           C  
ATOM   1174  CD2 LEU B  75      14.556  97.016  23.673  1.00 50.50           C  
ATOM   1175  N   ASN B  76      15.313  96.833  28.869  1.00 60.86           N  
ATOM   1176  CA  ASN B  76      14.916  96.751  30.272  1.00 63.94           C  
ATOM   1177  C   ASN B  76      14.379  98.089  30.774  1.00 65.82           C  
ATOM   1178  O   ASN B  76      13.344  98.136  31.451  1.00 64.95           O  
ATOM   1179  CB  ASN B  76      16.101  96.288  31.123  1.00 61.08           C  
ATOM   1180  CG  ASN B  76      16.221  94.776  31.190  1.00 60.09           C  
ATOM   1181  ND2 ASN B  76      17.421  94.264  30.941  1.00 59.06           N  
ATOM   1182  OD1 ASN B  76      15.250  94.078  31.471  1.00 63.33           O  
ATOM   1183  N   ARG B  77      15.057  99.189  30.431  1.00 69.13           N  
ATOM   1184  CA  ARG B  77      14.684 100.496  30.960  1.00 71.35           C  
ATOM   1185  C   ARG B  77      13.322 100.955  30.447  1.00 76.77           C  
ATOM   1186  O   ARG B  77      12.623 101.705  31.140  1.00 82.98           O  
ATOM   1187  CB  ARG B  77      15.769 101.521  30.620  1.00 66.60           C  
ATOM   1188  CG  ARG B  77      17.125 101.224  31.261  1.00 62.29           C  
ATOM   1189  CD  ARG B  77      18.133 102.333  30.991  1.00 61.88           C  
ATOM   1190  N   ARG B  78      12.923 100.512  29.255  1.00 75.68           N  
ATOM   1191  CA  ARG B  78      11.615 100.861  28.706  1.00 73.74           C  
ATOM   1192  C   ARG B  78      10.485 100.479  29.660  1.00 76.03           C  
ATOM   1193  O   ARG B  78       9.984  99.354  29.626  1.00 76.45           O  
ATOM   1194  CB  ARG B  78      11.384 100.182  27.351  1.00 69.50           C  
ATOM   1195  CG  ARG B  78      12.269 100.657  26.206  1.00 63.33           C  
ATOM   1196  CD  ARG B  78      11.827  99.987  24.916  1.00 59.44           C  
ATOM   1197  NE  ARG B  78      12.567 100.440  23.743  1.00 59.69           N  
ATOM   1198  CZ  ARG B  78      12.425  99.917  22.527  1.00 58.99           C  
ATOM   1199  NH1 ARG B  78      11.559  98.931  22.324  1.00 54.24           N1+
ATOM   1200  NH2 ARG B  78      13.141 100.386  21.512  1.00 59.51           N  
