# Supplementary material for: Structural Descriptors for Subunit Interface Regions in Homodimers: Effect of Lipid Membrane and Secondary Structure Type
Source: J Chem Inf Model. 2025 Mar 27;65(7):3117–26. doi: 10.1021/acs.jcim.4c01233 (PMC12004529; doi:10.1021/acs.jcim.4c01233)
Supplement: Supplementary file 3 — ci4c01233_si_003.tar [file ci4c01233_si_003.tar › database/alpha/1s9c_cytop.pdb]

ATOM      1  N   ALA A  10     -46.734  21.061  57.842  1.00287.48           N  
ATOM      2  CA  ALA A  10     -47.459  22.295  57.906  1.00287.48           C  
ATOM      3  C   ALA A  10     -46.498  23.344  58.328  1.00287.48           C  
ATOM      4  O   ALA A  10     -45.337  23.379  57.921  1.00287.48           O  
ATOM      5  CB  ALA A  10     -48.603  22.355  58.938  1.00287.48           C  
ATOM      6  N   ILE A  11     -46.989  24.234  59.195  1.00163.04           N  
ATOM      7  CA  ILE A  11     -46.203  25.317  59.675  1.00163.04           C  
ATOM      8  C   ILE A  11     -44.982  24.764  60.334  1.00163.04           C  
ATOM      9  O   ILE A  11     -43.966  25.443  60.351  1.00163.04           O  
ATOM     10  CB  ILE A  11     -46.941  26.215  60.624  1.00163.04           C  
ATOM     11  CG1 ILE A  11     -47.395  25.469  61.887  1.00163.04           C  
ATOM     12  CG2 ILE A  11     -48.091  26.858  59.835  1.00163.04           C  
ATOM     13  CD1 ILE A  11     -48.083  26.383  62.902  1.00163.04           C  
ATOM     14  N   GLY A  12     -45.037  23.570  60.943  1.00 72.09           N  
ATOM     15  CA  GLY A  12     -43.944  22.923  61.631  1.00 72.09           C  
ATOM     16  C   GLY A  12     -42.805  22.487  60.729  1.00 72.09           C  
ATOM     17  O   GLY A  12     -41.697  22.263  61.210  1.00 72.09           O  
ATOM     18  N   GLN A  13     -43.056  22.292  59.422  1.00 98.11           N  
ATOM     19  CA  GLN A  13     -42.147  21.699  58.461  1.00 98.11           C  
ATOM     20  C   GLN A  13     -40.703  22.098  58.611  1.00 98.11           C  
ATOM     21  O   GLN A  13     -40.362  23.264  58.797  1.00 98.11           O  
ATOM     22  CB  GLN A  13     -42.521  22.054  57.016  1.00 98.11           C  
ATOM     23  CG  GLN A  13     -43.870  21.512  56.554  1.00 98.11           C  
ATOM     24  CD  GLN A  13     -44.273  22.385  55.377  1.00 98.11           C  
ATOM     25  NE2 GLN A  13     -43.280  22.735  54.518  1.00 98.11           N  
ATOM     26  OE1 GLN A  13     -45.433  22.769  55.242  1.00 98.11           O  
ATOM     27  N   LYS A  14     -39.815  21.080  58.512  1.00161.05           N  
ATOM     28  CA  LYS A  14     -38.387  21.242  58.533  1.00161.05           C  
ATOM     29  C   LYS A  14     -37.908  21.274  57.110  1.00161.05           C  
ATOM     30  O   LYS A  14     -38.566  20.753  56.211  1.00161.05           O  
ATOM     31  CB  LYS A  14     -37.636  20.114  59.276  1.00161.05           C  
ATOM     32  CG  LYS A  14     -37.923  18.681  58.803  1.00161.05           C  
ATOM     33  CD  LYS A  14     -37.366  18.323  57.421  1.00161.05           C  
ATOM     34  CE  LYS A  14     -37.313  16.813  57.149  1.00161.05           C  
ATOM     35  NZ  LYS A  14     -38.675  16.234  57.162  1.00161.05           N1+
ATOM     36  N   LEU A  15     -36.745  21.911  56.871  1.00 77.90           N  
ATOM     37  CA  LEU A  15     -36.207  22.032  55.545  1.00 77.90           C  
ATOM     38  C   LEU A  15     -34.998  21.152  55.464  1.00 77.90           C  
ATOM     39  O   LEU A  15     -34.554  20.599  56.468  1.00 77.90           O  
ATOM     40  CB  LEU A  15     -35.803  23.476  55.202  1.00 77.90           C  
ATOM     41  CG  LEU A  15     -36.999  24.453  55.276  1.00 77.90           C  
ATOM     42  CD1 LEU A  15     -36.591  25.887  54.896  1.00 77.90           C  
ATOM     43  CD2 LEU A  15     -38.201  23.931  54.473  1.00 77.90           C  
ATOM     44  N   PRO A  16     -34.469  20.975  54.279  1.00 89.01           N  
ATOM     45  CA  PRO A  16     -33.344  20.091  54.159  1.00 89.01           C  
ATOM     46  C   PRO A  16     -32.129  20.658  54.816  1.00 89.01           C  
ATOM     47  O   PRO A  16     -31.856  21.850  54.692  1.00 89.01           O  
ATOM     48  CB  PRO A  16     -33.207  19.778  52.674  1.00 89.01           C  
ATOM     49  CG  PRO A  16     -34.652  19.920  52.155  1.00 89.01           C  
ATOM     50  CD  PRO A  16     -35.298  20.961  53.087  1.00 89.01           C  
ATOM     51  N   PRO A  17     -31.417  19.815  55.500  1.00166.71           N  
ATOM     52  CA  PRO A  17     -30.263  20.273  56.214  1.00166.71           C  
ATOM     53  C   PRO A  17     -29.080  20.543  55.352  1.00166.71           C  
ATOM     54  O   PRO A  17     -28.898  19.865  54.340  1.00166.71           O  
ATOM     55  CB  PRO A  17     -29.977  19.227  57.289  1.00166.71           C  
ATOM     56  CG  PRO A  17     -31.355  18.602  57.552  1.00166.71           C  
ATOM     57  CD  PRO A  17     -32.094  18.740  56.213  1.00166.71           C  
ATOM     58  N   PHE A  18     -28.247  21.522  55.749  1.00 91.25           N  
ATOM     59  CA  PHE A  18     -27.061  21.781  54.998  1.00 91.25           C  
ATOM     60  C   PHE A  18     -25.974  21.934  56.011  1.00 91.25           C  
ATOM     61  O   PHE A  18     -26.238  21.970  57.213  1.00 91.25           O  
ATOM     62  CB  PHE A  18     -27.109  23.068  54.149  1.00 91.25           C  
ATOM     63  CG  PHE A  18     -26.964  24.279  55.007  1.00 91.25           C  
ATOM     64  CD1 PHE A  18     -27.936  24.646  55.911  1.00 91.25           C  
ATOM     65  CD2 PHE A  18     -25.850  25.074  54.870  1.00 91.25           C  
ATOM     66  CE1 PHE A  18     -27.782  25.774  56.683  1.00 91.25           C  
ATOM     67  CE2 PHE A  18     -25.692  26.204  55.639  1.00 91.25           C  
ATOM     68  CZ  PHE A  18     -26.659  26.555  56.548  1.00 91.25           C  
ATOM     69  N   SER A  19     -24.707  21.983  55.558  1.00 50.66           N  
ATOM     70  CA  SER A  19     -23.645  22.132  56.504  1.00 50.66           C  
ATOM     71  C   SER A  19     -22.771  23.258  56.057  1.00 50.66           C  
ATOM     72  O   SER A  19     -22.627  23.515  54.862  1.00 50.66           O  
ATOM     73  CB  SER A  19     -22.755  20.884  56.624  1.00 50.66           C  
ATOM     74  OG  SER A  19     -22.125  20.617  55.380  1.00 50.66           O  
ATOM     75  N   TYR A  20     -22.184  23.982  57.030  1.00 94.05           N  
ATOM     76  CA  TYR A  20     -21.341  25.096  56.711  1.00 94.05           C  
ATOM     77  C   TYR A  20     -20.058  24.892  57.458  1.00 94.05           C  
ATOM     78  O   TYR A  20     -20.072  24.680  58.668  1.00 94.05           O  
ATOM     79  CB  TYR A  20     -21.966  26.435  57.153  1.00 94.05           C  
ATOM     80  CG  TYR A  20     -21.059  27.576  56.841  1.00 94.05           C  
ATOM     81  CD1 TYR A  20     -21.014  28.136  55.584  1.00 94.05           C  
ATOM     82  CD2 TYR A  20     -20.262  28.106  57.827  1.00 94.05           C  
ATOM     83  CE1 TYR A  20     -20.178  29.193  55.322  1.00 94.05           C  
ATOM     84  CE2 TYR A  20     -19.422  29.166  57.571  1.00 94.05           C  
ATOM     85  CZ  TYR A  20     -19.378  29.711  56.314  1.00 94.05           C  
ATOM     86  OH  TYR A  20     -18.526  30.798  56.030  1.00 94.05           O  
ATOM     87  N   ALA A  21     -18.911  24.931  56.753  1.00 49.35           N  
ATOM     88  CA  ALA A  21     -17.649  24.773  57.420  1.00 49.35           C  
ATOM     89  C   ALA A  21     -16.854  25.984  57.074  1.00 49.35           C  
ATOM     90  O   ALA A  21     -16.988  26.520  55.976  1.00 49.35           O  
ATOM     91  CB  ALA A  21     -16.836  23.560  56.942  1.00 49.35           C  
ATOM     92  N   TYR A  22     -16.029  26.476  58.018  1.00172.17           N  
ATOM     93  CA  TYR A  22     -15.261  27.640  57.694  1.00172.17           C  
ATOM     94  C   TYR A  22     -13.942  27.593  58.383  1.00172.17           C  
ATOM     95  O   TYR A  22     -13.680  26.735  59.227  1.00172.17           O  
ATOM     96  CB  TYR A  22     -15.978  28.967  58.017  1.00172.17           C  
ATOM     97  CG  TYR A  22     -16.282  29.045  59.471  1.00172.17           C  
ATOM     98  CD1 TYR A  22     -17.410  28.442  59.980  1.00172.17           C  
ATOM     99  CD2 TYR A  22     -15.438  29.713  60.329  1.00172.17           C  
ATOM    100  CE1 TYR A  22     -17.699  28.510  61.321  1.00172.17           C  
ATOM    101  CE2 TYR A  22     -15.722  29.784  61.672  1.00172.17           C  
ATOM    102  CZ  TYR A  22     -16.853  29.183  62.168  1.00172.17           C  
ATOM    103  OH  TYR A  22     -17.153  29.250  63.545  1.00172.17           O  
ATOM    104  N   THR A  23     -13.067  28.537  57.992  1.00141.24           N  
ATOM    105  CA  THR A  23     -11.732  28.627  58.493  1.00141.24           C  
ATOM    106  C   THR A  23     -11.604  30.035  58.987  1.00141.24           C  
ATOM    107  O   THR A  23     -12.567  30.800  58.958  1.00141.24           O  
ATOM    108  CB  THR A  23     -10.727  28.483  57.384  1.00141.24           C  
ATOM    109  CG2 THR A  23      -9.336  28.248  57.991  1.00141.24           C  
ATOM    110  OG1 THR A  23     -11.042  27.358  56.584  1.00141.24           O  
ATOM    111  N   GLU A  24     -10.399  30.409  59.444  1.00127.19           N  
ATOM    112  CA  GLU A  24     -10.127  31.730  59.923  1.00127.19           C  
ATOM    113  C   GLU A  24     -10.381  32.643  58.767  1.00127.19           C  
ATOM    114  O   GLU A  24     -10.859  33.763  58.941  1.00127.19           O  
ATOM    115  CB  GLU A  24      -8.640  31.954  60.267  1.00127.19           C  
ATOM    116  CG  GLU A  24      -8.030  30.911  61.200  1.00127.19           C  
ATOM    117  CD  GLU A  24      -9.112  30.478  62.166  1.00127.19           C  
ATOM    118  OE1 GLU A  24      -9.610  31.342  62.936  1.00127.19           O  
ATOM    119  OE2 GLU A  24      -9.465  29.272  62.129  1.00127.19           O1-
ATOM    120  N   LEU A  25     -10.069  32.168  57.545  1.00 69.21           N  
ATOM    121  CA  LEU A  25     -10.143  33.001  56.380  1.00 69.21           C  
ATOM    122  C   LEU A  25     -11.520  33.547  56.209  1.00 69.21           C  
ATOM    123  O   LEU A  25     -11.702  34.761  56.129  1.00 69.21           O  
ATOM    124  CB  LEU A  25      -9.855  32.227  55.079  1.00 69.21           C  
ATOM    125  CG  LEU A  25     -10.007  33.081  53.804  1.00 69.21           C  
ATOM    126  CD1 LEU A  25      -8.927  34.172  53.714  1.00 69.21           C  
ATOM    127  CD2 LEU A  25     -10.106  32.192  52.551  1.00 69.21           C  
ATOM    128  N   GLU A  26     -12.536  32.670  56.206  1.00 88.60           N  
ATOM    129  CA  GLU A  26     -13.868  33.126  55.957  1.00 88.60           C  
ATOM    130  C   GLU A  26     -14.278  34.067  57.042  1.00 88.60           C  
ATOM    131  O   GLU A  26     -15.011  35.023  56.795  1.00 88.60           O  
ATOM    132  CB  GLU A  26     -14.897  31.984  55.877  1.00 88.60           C  
ATOM    133  CG  GLU A  26     -14.882  31.231  54.540  1.00 88.60           C  
ATOM    134  CD  GLU A  26     -13.608  30.403  54.452  1.00 88.60           C  
ATOM    135  OE1 GLU A  26     -13.230  29.778  55.477  1.00 88.60           O  
ATOM    136  OE2 GLU A  26     -12.993  30.391  53.349  1.00 88.60           O1-
ATOM    137  N   ALA A  27     -13.842  33.805  58.284  1.00 38.73           N  
ATOM    138  CA  ALA A  27     -14.210  34.662  59.375  1.00 38.73           C  
ATOM    139  C   ALA A  27     -13.636  36.033  59.168  1.00 38.73           C  
ATOM    140  O   ALA A  27     -14.343  37.032  59.285  1.00 38.73           O  
ATOM    141  CB  ALA A  27     -13.690  34.147  60.724  1.00 38.73           C  
ATOM    142  N   ILE A  28     -12.337  36.105  58.813  1.00 48.32           N  
ATOM    143  CA  ILE A  28     -11.628  37.345  58.622  1.00 48.32           C  
ATOM    144  C   ILE A  28     -12.258  38.084  57.485  1.00 48.32           C  
ATOM    145  O   ILE A  28     -12.404  39.305  57.526  1.00 48.32           O  
ATOM    146  CB  ILE A  28     -10.174  37.131  58.296  1.00 48.32           C  
ATOM    147  CG1 ILE A  28      -9.414  36.634  59.541  1.00 48.32           C  
ATOM    148  CG2 ILE A  28      -9.608  38.410  57.658  1.00 48.32           C  
ATOM    149  CD1 ILE A  28      -7.995  36.146  59.253  1.00 48.32           C  
ATOM    150  N   MET A  29     -12.650  37.348  56.434  1.00 42.18           N  
ATOM    151  CA  MET A  29     -13.236  37.961  55.281  1.00 42.18           C  
ATOM    152  C   MET A  29     -14.486  38.652  55.712  1.00 42.18           C  
ATOM    153  O   MET A  29     -14.787  39.753  55.253  1.00 42.18           O  
ATOM    154  CB  MET A  29     -13.673  36.933  54.227  1.00 42.18           C  
ATOM    155  CG  MET A  29     -14.222  37.561  52.943  1.00 42.18           C  
ATOM    156  SD  MET A  29     -14.784  36.352  51.707  1.00 42.18           S  
ATOM    157  CE  MET A  29     -13.173  35.532  51.531  1.00 42.18           C  
ATOM    158  N   TYR A  30     -15.262  38.006  56.602  1.00 57.75           N  
ATOM    159  CA  TYR A  30     -16.489  38.593  57.042  1.00 57.75           C  
ATOM    160  C   TYR A  30     -16.192  39.846  57.807  1.00 57.75           C  
ATOM    161  O   TYR A  30     -16.814  40.882  57.580  1.00 57.75           O  
ATOM    162  CB  TYR A  30     -17.318  37.662  57.945  1.00 57.75           C  
ATOM    163  CG  TYR A  30     -18.539  38.413  58.359  1.00 57.75           C  
ATOM    164  CD1 TYR A  30     -19.615  38.536  57.512  1.00 57.75           C  
ATOM    165  CD2 TYR A  30     -18.600  38.995  59.606  1.00 57.75           C  
ATOM    166  CE1 TYR A  30     -20.739  39.231  57.900  1.00 57.75           C  
ATOM    167  CE2 TYR A  30     -19.718  39.689  59.999  1.00 57.75           C  
ATOM    168  CZ  TYR A  30     -20.790  39.806  59.144  1.00 57.75           C  
ATOM    169  OH  TYR A  30     -21.937  40.518  59.551  1.00 57.75           O  
ATOM    170  N   ALA A  31     -15.197  39.794  58.709  1.00 39.37           N  
ATOM    171  CA  ALA A  31     -14.906  40.929  59.539  1.00 39.37           C  
ATOM    172  C   ALA A  31     -14.520  42.100  58.685  1.00 39.37           C  
ATOM    173  O   ALA A  31     -14.962  43.223  58.927  1.00 39.37           O  
ATOM    174  CB  ALA A  31     -13.743  40.673  60.510  1.00 39.37           C  
ATOM    175  N   LEU A  32     -13.683  41.893  57.657  1.00 55.82           N  
ATOM    176  CA  LEU A  32     -13.276  43.020  56.864  1.00 55.82           C  
ATOM    177  C   LEU A  32     -14.475  43.580  56.157  1.00 55.82           C  
ATOM    178  O   LEU A  32     -14.703  44.789  56.137  1.00 55.82           O  
ATOM    179  CB  LEU A  32     -12.239  42.657  55.785  1.00 55.82           C  
ATOM    180  CG  LEU A  32     -10.943  42.044  56.354  1.00 55.82           C  
ATOM    181  CD1 LEU A  32      -9.906  41.776  55.250  1.00 55.82           C  
ATOM    182  CD2 LEU A  32     -10.385  42.887  57.509  1.00 55.82           C  
ATOM    183  N   GLY A  33     -15.303  42.696  55.582  1.00 51.44           N  
ATOM    184  CA  GLY A  33     -16.443  43.121  54.825  1.00 51.44           C  
ATOM    185  C   GLY A  33     -17.381  43.860  55.725  1.00 51.44           C  
ATOM    186  O   GLY A  33     -18.208  44.639  55.256  1.00 51.44           O  
ATOM    187  N   VAL A  34     -17.374  43.505  57.021  1.00155.46           N  
ATOM    188  CA  VAL A  34     -18.219  44.084  58.029  1.00155.46           C  
ATOM    189  C   VAL A  34     -17.733  45.404  58.587  1.00155.46           C  
ATOM    190  O   VAL A  34     -18.487  46.062  59.306  1.00155.46           O  
ATOM    191  CB  VAL A  34     -18.532  43.143  59.158  1.00155.46           C  
ATOM    192  CG1 VAL A  34     -17.388  43.117  60.181  1.00155.46           C  
ATOM    193  CG2 VAL A  34     -19.890  43.556  59.736  1.00155.46           C  
ATOM    194  N   GLY A  35     -16.457  45.805  58.376  1.00 58.27           N  
ATOM    195  CA  GLY A  35     -16.053  47.090  58.904  1.00 58.27           C  
ATOM    196  C   GLY A  35     -14.823  47.045  59.777  1.00 58.27           C  
ATOM    197  O   GLY A  35     -14.212  48.091  59.993  1.00 58.27           O  
ATOM    198  N   ALA A  36     -14.397  45.873  60.293  1.00 47.53           N  
ATOM    199  CA  ALA A  36     -13.229  45.856  61.144  1.00 47.53           C  
ATOM    200  C   ALA A  36     -12.071  46.423  60.379  1.00 47.53           C  
ATOM    201  O   ALA A  36     -11.941  46.184  59.179  1.00 47.53           O  
ATOM    202  CB  ALA A  36     -12.819  44.443  61.594  1.00 47.53           C  
ATOM    203  N   SER A  37     -11.210  47.217  61.060  1.00 53.44           N  
ATOM    204  CA  SER A  37     -10.076  47.822  60.408  1.00 53.44           C  
ATOM    205  C   SER A  37      -8.919  47.885  61.363  1.00 53.44           C  
ATOM    206  O   SER A  37      -9.058  48.232  62.532  1.00 53.44           O  
ATOM    207  CB  SER A  37     -10.333  49.267  59.945  1.00 53.44           C  
ATOM    208  OG  SER A  37      -9.129  49.866  59.481  1.00 53.44           O  
ATOM    209  N   ILE A  38      -7.712  47.639  60.833  1.00 74.17           N  
ATOM    210  CA  ILE A  38      -6.489  47.603  61.585  1.00 74.17           C  
ATOM    211  C   ILE A  38      -6.230  48.931  62.218  1.00 74.17           C  
ATOM    212  O   ILE A  38      -5.429  49.022  63.146  1.00 74.17           O  
ATOM    213  CB  ILE A  38      -5.272  47.210  60.804  1.00 74.17           C  
ATOM    214  CG1 ILE A  38      -4.966  48.208  59.681  1.00 74.17           C  
ATOM    215  CG2 ILE A  38      -5.476  45.764  60.336  1.00 74.17           C  
ATOM    216  CD1 ILE A  38      -3.549  48.051  59.133  1.00 74.17           C  
ATOM    217  N   LYS A  39      -6.849  50.004  61.688  1.00 67.30           N  
ATOM    218  CA  LYS A  39      -6.625  51.334  62.183  1.00 67.30           C  
ATOM    219  C   LYS A  39      -6.826  51.304  63.665  1.00 67.30           C  
ATOM    220  O   LYS A  39      -6.097  51.970  64.401  1.00 67.30           O  
ATOM    221  CB  LYS A  39      -7.609  52.357  61.587  1.00 67.30           C  
ATOM    222  CG  LYS A  39      -7.384  53.790  62.074  1.00 67.30           C  
ATOM    223  CD  LYS A  39      -8.018  54.852  61.169  1.00 67.30           C  
ATOM    224  CE  LYS A  39      -7.778  56.288  61.639  1.00 67.30           C  
ATOM    225  NZ  LYS A  39      -8.672  56.611  62.774  1.00 67.30           N1+
ATOM    226  N   ASP A  40      -7.819  50.534  64.146  1.00 56.34           N  
ATOM    227  CA  ASP A  40      -7.963  50.369  65.565  1.00 56.34           C  
ATOM    228  C   ASP A  40      -7.267  49.085  65.900  1.00 56.34           C  
ATOM    229  O   ASP A  40      -7.654  48.015  65.432  1.00 56.34           O  
ATOM    230  CB  ASP A  40      -9.430  50.240  66.028  1.00 56.34           C  
ATOM    231  CG  ASP A  40      -9.495  50.211  67.554  1.00 56.34           C  
ATOM    232  OD1 ASP A  40      -8.424  50.327  68.211  1.00 56.34           O  
ATOM    233  OD2 ASP A  40     -10.626  50.069  68.087  1.00 56.34           O1-
ATOM    234  N   PRO A  41      -6.241  49.166  66.705  1.00 73.88           N  
ATOM    235  CA  PRO A  41      -5.494  47.982  67.017  1.00 73.88           C  
ATOM    236  C   PRO A  41      -6.302  46.955  67.744  1.00 73.88           C  
ATOM    237  O   PRO A  41      -5.951  45.776  67.699  1.00 73.88           O  
ATOM    238  CB  PRO A  41      -4.233  48.466  67.728  1.00 73.88           C  
ATOM    239  CG  PRO A  41      -3.988  49.851  67.097  1.00 73.88           C  
ATOM    240  CD  PRO A  41      -5.391  50.348  66.701  1.00 73.88           C  
ATOM    241  N   LYS A  42      -7.385  47.368  68.419  1.00111.93           N  
ATOM    242  CA  LYS A  42      -8.179  46.429  69.146  1.00111.93           C  
ATOM    243  C   LYS A  42      -8.847  45.469  68.206  1.00111.93           C  
ATOM    244  O   LYS A  42      -9.083  44.320  68.569  1.00111.93           O  
ATOM    245  CB  LYS A  42      -9.222  47.093  70.056  1.00111.93           C  
ATOM    246  CG  LYS A  42      -9.895  46.070  70.964  1.00111.93           C  
ATOM    247  CD  LYS A  42     -10.479  46.640  72.258  1.00111.93           C  
ATOM    248  CE  LYS A  42     -11.178  45.568  73.098  1.00111.93           C  
ATOM    249  NZ  LYS A  42     -11.130  45.914  74.537  1.00111.93           N1+
ATOM    250  N   ASP A  43      -9.208  45.904  66.983  1.00210.37           N  
ATOM    251  CA  ASP A  43      -9.854  44.970  66.105  1.00210.37           C  
ATOM    252  C   ASP A  43      -8.939  43.973  65.474  1.00210.37           C  
ATOM    253  O   ASP A  43      -9.384  43.115  64.715  1.00210.37           O  
ATOM    254  CB  ASP A  43     -10.972  45.457  65.173  1.00210.37           C  
ATOM    255  CG  ASP A  43     -10.462  46.448  64.192  1.00210.37           C  
ATOM    256  OD1 ASP A  43      -9.991  45.981  63.123  1.00210.37           O  
ATOM    257  OD2 ASP A  43     -10.548  47.666  64.494  1.00210.37           O1-
ATOM    258  N   LEU A  44      -7.631  44.058  65.764  1.00 63.83           N  
ATOM    259  CA  LEU A  44      -6.683  43.126  65.220  1.00 63.83           C  
ATOM    260  C   LEU A  44      -7.169  41.755  65.605  1.00 63.83           C  
ATOM    261  O   LEU A  44      -6.901  40.766  64.923  1.00 63.83           O  
ATOM    262  CB  LEU A  44      -5.271  43.318  65.795  1.00 63.83           C  
ATOM    263  CG  LEU A  44      -4.235  42.391  65.141  1.00 63.83           C  
ATOM    264  CD1 LEU A  44      -4.086  42.722  63.647  1.00 63.83           C  
ATOM    265  CD2 LEU A  44      -2.898  42.415  65.899  1.00 63.83           C  
ATOM    266  N   LYS A  45      -7.914  41.677  66.724  1.00 75.02           N  
ATOM    267  CA  LYS A  45      -8.462  40.454  67.237  1.00 75.02           C  
ATOM    268  C   LYS A  45      -9.308  39.770  66.190  1.00 75.02           C  
ATOM    269  O   LYS A  45      -9.344  38.542  66.136  1.00 75.02           O  
ATOM    270  CB  LYS A  45      -9.391  40.699  68.446  1.00 75.02           C  
ATOM    271  CG  LYS A  45     -10.009  39.426  69.036  1.00 75.02           C  
ATOM    272  CD  LYS A  45     -10.713  39.644  70.382  1.00 75.02           C  
ATOM    273  CE  LYS A  45     -11.389  38.388  70.943  1.00 75.02           C  
ATOM    274  NZ  LYS A  45     -12.029  38.685  72.244  1.00 75.02           N1+
ATOM    275  N   PHE A  46     -10.101  40.534  65.415  1.00121.16           N  
ATOM    276  CA  PHE A  46     -10.977  40.024  64.387  1.00121.16           C  
ATOM    277  C   PHE A  46     -10.289  39.736  63.076  1.00121.16           C  
ATOM    278  O   PHE A  46     -10.725  38.899  62.285  1.00121.16           O  
ATOM    279  CB  PHE A  46     -12.104  41.026  64.100  1.00121.16           C  
ATOM    280  CG  PHE A  46     -12.738  41.308  65.420  1.00121.16           C  
ATOM    281  CD1 PHE A  46     -13.570  40.390  66.019  1.00121.16           C  
ATOM    282  CD2 PHE A  46     -12.495  42.499  66.063  1.00121.16           C  
ATOM    283  CE1 PHE A  46     -14.147  40.661  67.238  1.00121.16           C  
ATOM    284  CE2 PHE A  46     -13.068  42.776  67.282  1.00121.16           C  
ATOM    285  CZ  PHE A  46     -13.899  41.855  67.872  1.00121.16           C  
ATOM    286  N   ILE A  47      -9.309  40.590  62.744  1.00155.02           N  
ATOM    287  CA  ILE A  47      -8.570  40.588  61.512  1.00155.02           C  
ATOM    288  C   ILE A  47      -7.455  39.581  61.409  1.00155.02           C  
ATOM    289  O   ILE A  47      -7.228  39.009  60.343  1.00155.02           O  
ATOM    290  CB  ILE A  47      -8.052  41.965  61.215  1.00155.02           C  
ATOM    291  CG1 ILE A  47      -7.587  42.081  59.764  1.00155.02           C  
ATOM    292  CG2 ILE A  47      -6.999  42.345  62.265  1.00155.02           C  
ATOM    293  CD1 ILE A  47      -7.341  43.529  59.346  1.00155.02           C  
ATOM    294  N   TYR A  48      -6.699  39.351  62.499  1.00 96.56           N  
ATOM    295  CA  TYR A  48      -5.488  38.583  62.383  1.00 96.56           C  
ATOM    296  C   TYR A  48      -5.622  37.275  63.114  1.00 96.56           C  
ATOM    297  O   TYR A  48      -5.879  37.236  64.317  1.00 96.56           O  
ATOM    298  CB  TYR A  48      -4.328  39.424  62.949  1.00 96.56           C  
ATOM    299  CG  TYR A  48      -3.001  38.786  62.761  1.00 96.56           C  
ATOM    300  CD1 TYR A  48      -2.512  38.505  61.506  1.00 96.56           C  
ATOM    301  CD2 TYR A  48      -2.216  38.532  63.859  1.00 96.56           C  
ATOM    302  CE1 TYR A  48      -1.268  37.935  61.360  1.00 96.56           C  
ATOM    303  CE2 TYR A  48      -0.974  37.965  63.718  1.00 96.56           C  
ATOM    304  CZ  TYR A  48      -0.499  37.662  62.465  1.00 96.56           C  
ATOM    305  OH  TYR A  48       0.777  37.078  62.322  1.00 96.56           O  
ATOM    306  N   GLU A  49      -5.436  36.153  62.377  1.00 84.57           N  
ATOM    307  CA  GLU A  49      -5.571  34.834  62.934  1.00 84.57           C  
ATOM    308  C   GLU A  49      -4.476  34.650  63.929  1.00 84.57           C  
ATOM    309  O   GLU A  49      -4.624  33.919  64.907  1.00 84.57           O  
ATOM    310  CB  GLU A  49      -5.417  33.676  61.930  1.00 84.57           C  
ATOM    311  CG  GLU A  49      -3.968  33.381  61.533  1.00 84.57           C  
ATOM    312  CD  GLU A  49      -3.677  34.044  60.201  1.00 84.57           C  
ATOM    313  OE1 GLU A  49      -4.399  35.016  59.844  1.00 84.57           O  
ATOM    314  OE2 GLU A  49      -2.731  33.577  59.515  1.00 84.57           O1-
ATOM    315  N   GLY A  50      -3.332  35.310  63.675  1.00 36.90           N  
ATOM    316  CA  GLY A  50      -2.159  35.192  64.487  1.00 36.90           C  
ATOM    317  C   GLY A  50      -2.450  35.638  65.885  1.00 36.90           C  
ATOM    318  O   GLY A  50      -1.903  35.067  66.826  1.00 36.90           O  
ATOM    319  N   SER A  51      -3.293  36.674  66.071  1.00 39.07           N  
ATOM    320  CA  SER A  51      -3.556  37.158  67.399  1.00 39.07           C  
ATOM    321  C   SER A  51      -4.063  36.005  68.217  1.00 39.07           C  
ATOM    322  O   SER A  51      -4.861  35.194  67.749  1.00 39.07           O  
ATOM    323  CB  SER A  51      -4.594  38.303  67.436  1.00 39.07           C  
ATOM    324  OG  SER A  51      -4.785  38.774  68.761  1.00 39.07           O  
ATOM    325  N   SER A  52      -3.551  35.871  69.459  1.00 82.63           N  
ATOM    326  CA  SER A  52      -3.968  34.813  70.335  1.00 82.63           C  
ATOM    327  C   SER A  52      -5.367  35.106  70.774  1.00 82.63           C  
ATOM    328  O   SER A  52      -6.116  34.213  71.171  1.00 82.63           O  
ATOM    329  CB  SER A  52      -3.109  34.690  71.600  1.00 82.63           C  
ATOM    330  OG  SER A  52      -3.600  33.627  72.405  1.00 82.63           O  
ATOM    331  N   ASP A  53      -5.719  36.402  70.748  1.00 70.47           N  
ATOM    332  CA  ASP A  53      -6.987  36.936  71.146  1.00 70.47           C  
ATOM    333  C   ASP A  53      -8.022  36.609  70.109  1.00 70.47           C  
ATOM    334  O   ASP A  53      -9.218  36.650  70.398  1.00 70.47           O  
ATOM    335  CB  ASP A  53      -6.928  38.460  71.333  1.00 70.47           C  
ATOM    336  CG  ASP A  53      -8.007  38.839  72.332  1.00 70.47           C  
ATOM    337  OD1 ASP A  53      -8.954  38.031  72.518  1.00 70.47           O  
ATOM    338  OD2 ASP A  53      -7.881  39.933  72.947  1.00 70.47           O1-
ATOM    339  N   PHE A  54      -7.566  36.293  68.876  1.00 85.87           N  
ATOM    340  CA  PHE A  54      -8.357  36.064  67.691  1.00 85.87           C  
ATOM    341  C   PHE A  54      -9.664  35.416  68.011  1.00 85.87           C  
ATOM    342  O   PHE A  54      -9.738  34.376  68.666  1.00 85.87           O  
ATOM    343  CB  PHE A  54      -7.631  35.159  66.673  1.00 85.87           C  
ATOM    344  CG  PHE A  54      -8.488  34.964  65.469  1.00 85.87           C  
ATOM    345  CD1 PHE A  54      -8.431  35.861  64.428  1.00 85.87           C  
ATOM    346  CD2 PHE A  54      -9.343  33.887  65.367  1.00 85.87           C  
ATOM    347  CE1 PHE A  54      -9.211  35.693  63.308  1.00 85.87           C  
ATOM    348  CE2 PHE A  54     -10.126  33.713  64.248  1.00 85.87           C  
ATOM    349  CZ  PHE A  54     -10.063  34.619  63.215  1.00 85.87           C  
ATOM    350  N   SER A  55     -10.752  36.065  67.550  1.00 93.18           N  
ATOM    351  CA  SER A  55     -12.066  35.552  67.755  1.00 93.18           C  
ATOM    352  C   SER A  55     -12.839  35.782  66.501  1.00 93.18           C  
ATOM    353  O   SER A  55     -12.422  36.525  65.613  1.00 93.18           O  
ATOM    354  CB  SER A  55     -12.808  36.234  68.914  1.00 93.18           C  
ATOM    355  OG  SER A  55     -12.841  37.634  68.691  1.00 93.18           O  
ATOM    356  N   CYS A  56     -13.990  35.095  66.390  1.00 47.63           N  
ATOM    357  CA  CYS A  56     -14.836  35.236  65.250  1.00 47.63           C  
ATOM    358  C   CYS A  56     -15.931  36.153  65.693  1.00 47.63           C  
ATOM    359  O   CYS A  56     -16.393  36.069  66.829  1.00 47.63           O  
ATOM    360  CB  CYS A  56     -15.461  33.890  64.827  1.00 47.63           C  
ATOM    361  SG  CYS A  56     -16.565  33.990  63.386  1.00 47.63           S  
ATOM    362  N   LEU A  57     -16.367  37.075  64.815  1.00 70.97           N  
ATOM    363  CA  LEU A  57     -17.396  38.001  65.195  1.00 70.97           C  
ATOM    364  C   LEU A  57     -18.663  37.233  65.434  1.00 70.97           C  
ATOM    365  O   LEU A  57     -18.980  36.282  64.722  1.00 70.97           O  
ATOM    366  CB  LEU A  57     -17.698  39.040  64.100  1.00 70.97           C  
ATOM    367  CG  LEU A  57     -16.598  40.093  63.876  1.00 70.97           C  
ATOM    368  CD1 LEU A  57     -16.956  40.999  62.689  1.00 70.97           C  
ATOM    369  CD2 LEU A  57     -16.340  40.913  65.152  1.00 70.97           C  
ATOM    370  N   PRO A  58     -19.409  37.641  66.429  1.00 90.37           N  
ATOM    371  CA  PRO A  58     -20.632  36.984  66.803  1.00 90.37           C  
ATOM    372  C   PRO A  58     -21.616  36.900  65.669  1.00 90.37           C  
ATOM    373  O   PRO A  58     -22.192  35.835  65.461  1.00 90.37           O  
ATOM    374  CB  PRO A  58     -21.152  37.763  68.016  1.00 90.37           C  
ATOM    375  CG  PRO A  58     -19.873  38.342  68.655  1.00 90.37           C  
ATOM    376  CD  PRO A  58     -18.897  38.510  67.477  1.00 90.37           C  
ATOM    377  N   THR A  59     -21.762  37.979  64.883  1.00 86.91           N  
ATOM    378  CA  THR A  59     -22.724  38.085  63.818  1.00 86.91           C  
ATOM    379  C   THR A  59     -22.396  37.129  62.715  1.00 86.91           C  
ATOM    380  O   THR A  59     -23.202  36.930  61.809  1.00 86.91           O  
ATOM    381  CB  THR A  59     -22.808  39.446  63.192  1.00 86.91           C  
ATOM    382  CG2 THR A  59     -23.192  40.468  64.273  1.00 86.91           C  
ATOM    383  OG1 THR A  59     -21.567  39.793  62.594  1.00 86.91           O  
ATOM    384  N   PHE A  60     -21.184  36.548  62.722  1.00 92.36           N  
ATOM    385  CA  PHE A  60     -20.791  35.647  61.672  1.00 92.36           C  
ATOM    386  C   PHE A  60     -21.791  34.530  61.614  1.00 92.36           C  
ATOM    387  O   PHE A  60     -22.016  33.929  60.563  1.00 92.36           O  
ATOM    388  CB  PHE A  60     -19.389  35.036  61.859  1.00 92.36           C  
ATOM    389  CG  PHE A  60     -19.142  34.130  60.698  1.00 92.36           C  
ATOM    390  CD1 PHE A  60     -18.903  34.641  59.444  1.00 92.36           C  
ATOM    391  CD2 PHE A  60     -19.132  32.761  60.861  1.00 92.36           C  
ATOM    392  CE1 PHE A  60     -18.670  33.808  58.373  1.00 92.36           C  
ATOM    393  CE2 PHE A  60     -18.899  31.926  59.794  1.00 92.36           C  
ATOM    394  CZ  PHE A  60     -18.668  32.445  58.542  1.00 92.36           C  
ATOM    395  N   GLY A  61     -22.427  34.227  62.755  1.00 50.01           N  
ATOM    396  CA  GLY A  61     -23.377  33.158  62.841  1.00 50.01           C  
ATOM    397  C   GLY A  61     -24.450  33.370  61.812  1.00 50.01           C  
ATOM    398  O   GLY A  61     -25.065  32.418  61.332  1.00 50.01           O  
ATOM    399  N   VAL A  62     -24.737  34.637  61.476  1.00 52.68           N  
ATOM    400  CA  VAL A  62     -25.750  34.930  60.504  1.00 52.68           C  
ATOM    401  C   VAL A  62     -25.362  34.262  59.217  1.00 52.68           C  
ATOM    402  O   VAL A  62     -26.212  33.759  58.482  1.00 52.68           O  
ATOM    403  CB  VAL A  62     -25.862  36.401  60.240  1.00 52.68           C  
ATOM    404  CG1 VAL A  62     -26.853  36.633  59.089  1.00 52.68           C  
ATOM    405  CG2 VAL A  62     -26.239  37.106  61.554  1.00 52.68           C  
ATOM    406  N   ILE A  63     -24.054  34.265  58.904  1.00116.95           N  
ATOM    407  CA  ILE A  63     -23.553  33.677  57.692  1.00116.95           C  
ATOM    408  C   ILE A  63     -23.773  32.192  57.710  1.00116.95           C  
ATOM    409  O   ILE A  63     -24.167  31.608  56.698  1.00116.95           O  
ATOM    410  CB  ILE A  63     -22.068  33.853  57.531  1.00116.95           C  
ATOM    411  CG1 ILE A  63     -21.666  35.340  57.551  1.00116.95           C  
ATOM    412  CG2 ILE A  63     -21.653  33.113  56.248  1.00116.95           C  
ATOM    413  CD1 ILE A  63     -22.292  36.179  56.442  1.00116.95           C  
ATOM    414  N   ILE A  64     -23.520  31.535  58.863  1.00 78.64           N  
ATOM    415  CA  ILE A  64     -23.590  30.099  58.901  1.00 78.64           C  
ATOM    416  C   ILE A  64     -24.974  29.644  58.555  1.00 78.64           C  
ATOM    417  O   ILE A  64     -25.157  28.778  57.700  1.00 78.64           O  
ATOM    418  CB  ILE A  64     -23.319  29.505  60.257  1.00 78.64           C  
ATOM    419  CG1 ILE A  64     -21.900  29.828  60.747  1.00 78.64           C  
ATOM    420  CG2 ILE A  64     -23.608  27.995  60.169  1.00 78.64           C  
ATOM    421  CD1 ILE A  64     -21.627  29.328  62.166  1.00 78.64           C  
ATOM    422  N   GLY A  65     -25.982  30.219  59.226  1.00 56.38           N  
ATOM    423  CA  GLY A  65     -27.367  29.871  59.062  1.00 56.38           C  
ATOM    424  C   GLY A  65     -27.895  30.319  57.738  1.00 56.38           C  
ATOM    425  O   GLY A  65     -28.883  29.787  57.234  1.00 56.38           O  
ATOM    426  N   GLN A  66     -27.319  31.405  57.202  1.00 93.10           N  
ATOM    427  CA  GLN A  66     -27.773  31.988  55.975  1.00 93.10           C  
ATOM    428  C   GLN A  66     -27.455  31.122  54.797  1.00 93.10           C  
ATOM    429  O   GLN A  66     -28.145  31.193  53.793  1.00 93.10           O  
ATOM    430  CB  GLN A  66     -27.191  33.385  55.692  1.00 93.10           C  
ATOM    431  CG  GLN A  66     -27.743  33.959  54.385  1.00 93.10           C  
ATOM    432  CD  GLN A  66     -27.324  35.411  54.272  1.00 93.10           C  
ATOM    433  NE2 GLN A  66     -27.949  36.141  53.307  1.00 93.10           N  
ATOM    434  OE1 GLN A  66     -26.474  35.890  55.021  1.00 93.10           O  
ATOM    435  N   LYS A  67     -26.411  30.291  54.919  1.00202.44           N  
ATOM    436  CA  LYS A  67     -25.652  29.561  53.931  1.00202.44           C  
ATOM    437  C   LYS A  67     -26.237  28.513  53.018  1.00202.44           C  
ATOM    438  O   LYS A  67     -25.765  28.458  51.888  1.00202.44           O  
ATOM    439  CB  LYS A  67     -24.392  28.965  54.594  1.00202.44           C  
ATOM    440  CG  LYS A  67     -23.367  28.288  53.674  1.00202.44           C  
ATOM    441  CD  LYS A  67     -23.776  26.914  53.137  1.00202.44           C  
ATOM    442  CE  LYS A  67     -22.607  26.117  52.556  1.00202.44           C  
ATOM    443  NZ  LYS A  67     -22.984  24.691  52.450  1.00202.44           N1+
ATOM    444  N   SER A  68     -27.206  27.644  53.382  1.00188.64           N  
ATOM    445  CA  SER A  68     -27.470  26.527  52.482  1.00188.64           C  
ATOM    446  C   SER A  68     -27.799  26.911  51.061  1.00188.64           C  
ATOM    447  O   SER A  68     -28.411  27.944  50.804  1.00188.64           O  
ATOM    448  CB  SER A  68     -28.590  25.583  52.917  1.00188.64           C  
ATOM    449  OG  SER A  68     -28.806  24.592  51.923  1.00188.64           O  
ATOM    450  N   MET A  69     -27.311  26.084  50.102  1.00335.11           N  
ATOM    451  CA  MET A  69     -27.554  26.258  48.693  1.00335.11           C  
ATOM    452  C   MET A  69     -27.739  24.880  48.123  1.00335.11           C  
ATOM    453  O   MET A  69     -27.573  23.887  48.828  1.00335.11           O  
ATOM    454  CB  MET A  69     -26.415  26.936  47.896  1.00335.11           C  
ATOM    455  CG  MET A  69     -25.261  26.006  47.504  1.00335.11           C  
ATOM    456  SD  MET A  69     -24.012  26.778  46.427  1.00335.11           S  
ATOM    457  CE  MET A  69     -23.232  25.228  45.887  1.00335.11           C  
ATOM    458  N   MET A  70     -28.105  24.791  46.827  1.00254.23           N  
ATOM    459  CA  MET A  70     -28.370  23.525  46.200  1.00254.23           C  
ATOM    460  C   MET A  70     -27.099  22.793  45.952  1.00254.23           C  
ATOM    461  O   MET A  70     -26.012  23.370  45.926  1.00254.23           O  
ATOM    462  CB  MET A  70     -29.084  23.622  44.838  1.00254.23           C  
ATOM    463  CG  MET A  70     -30.549  24.048  44.934  1.00254.23           C  
ATOM    464  SD  MET A  70     -31.373  24.294  43.332  1.00254.23           S  
ATOM    465  CE  MET A  70     -30.759  25.990  43.132  1.00254.23           C  
ATOM    466  N   GLY A  71     -27.228  21.464  45.782  1.00115.26           N  
ATOM    467  CA  GLY A  71     -26.096  20.639  45.510  1.00115.26           C  
ATOM    468  C   GLY A  71     -26.574  19.228  45.530  1.00115.26           C  
ATOM    469  O   GLY A  71     -27.649  18.928  46.048  1.00115.26           O  
ATOM    470  N   GLY A  72     -25.771  18.316  44.957  1.00 89.72           N  
ATOM    471  CA  GLY A  72     -26.150  16.940  44.956  1.00 89.72           C  
ATOM    472  C   GLY A  72     -25.431  16.293  43.830  1.00 89.72           C  
ATOM    473  O   GLY A  72     -25.257  16.877  42.760  1.00 89.72           O  
ATOM    474  N   GLY A  73     -25.032  15.029  44.044  1.00 82.07           N  
ATOM    475  CA  GLY A  73     -24.291  14.336  43.040  1.00 82.07           C  
ATOM    476  C   GLY A  73     -25.262  13.869  42.012  1.00 82.07           C  
ATOM    477  O   GLY A  73     -26.466  14.102  42.113  1.00 82.07           O  
ATOM    478  N   LEU A  74     -24.745  13.169  40.989  1.00210.26           N  
ATOM    479  CA  LEU A  74     -25.575  12.680  39.933  1.00210.26           C  
ATOM    480  C   LEU A  74     -26.602  11.794  40.548  1.00210.26           C  
ATOM    481  O   LEU A  74     -26.331  11.087  41.515  1.00210.26           O  
ATOM    482  CB  LEU A  74     -24.811  11.816  38.923  1.00210.26           C  
ATOM    483  CG  LEU A  74     -23.761  12.594  38.125  1.00210.26           C  
ATOM    484  CD1 LEU A  74     -23.058  11.661  37.131  1.00210.26           C  
ATOM    485  CD2 LEU A  74     -24.373  13.836  37.458  1.00210.26           C  
ATOM    486  N   ALA A  75     -27.833  11.841  40.009  1.00270.08           N  
ATOM    487  CA  ALA A  75     -28.883  11.029  40.544  1.00270.08           C  
ATOM    488  C   ALA A  75     -30.110  11.382  39.771  1.00270.08           C  
ATOM    489  O   ALA A  75     -30.014  11.950  38.683  1.00270.08           O  
ATOM    490  CB  ALA A  75     -29.126  11.278  42.043  1.00270.08           C  
ATOM    491  N   GLU A  76     -31.300  11.015  40.288  1.00234.03           N  
ATOM    492  CA  GLU A  76     -32.500  11.383  39.601  1.00234.03           C  
ATOM    493  C   GLU A  76     -32.527  12.878  39.606  1.00234.03           C  
ATOM    494  O   GLU A  76     -31.891  13.523  40.441  1.00234.03           O  
ATOM    495  CB  GLU A  76     -33.802  10.851  40.242  1.00234.03           C  
ATOM    496  CG  GLU A  76     -33.935   9.322  40.219  1.00234.03           C  
ATOM    497  CD  GLU A  76     -33.092   8.739  41.350  1.00234.03           C  
ATOM    498  OE1 GLU A  76     -33.569   8.728  42.516  1.00234.03           O  
ATOM    499  OE2 GLU A  76     -31.949   8.295  41.056  1.00234.03           O1-
ATOM    500  N   ILE A  77     -33.246  13.459  38.628  1.00110.02           N  
ATOM    501  CA  ILE A  77     -33.304  14.879  38.475  1.00110.02           C  
ATOM    502  C   ILE A  77     -33.757  15.429  39.784  1.00110.02           C  
ATOM    503  O   ILE A  77     -34.690  14.925  40.407  1.00110.02           O  
ATOM    504  CB  ILE A  77     -34.295  15.329  37.436  1.00110.02           C  
ATOM    505  CG1 ILE A  77     -34.018  14.663  36.076  1.00110.02           C  
ATOM    506  CG2 ILE A  77     -34.236  16.864  37.368  1.00110.02           C  
ATOM    507  CD1 ILE A  77     -34.329  13.165  36.037  1.00110.02           C  
ATOM    508  N   PRO A  78     -33.069  16.441  40.214  1.00142.38           N  
ATOM    509  CA  PRO A  78     -33.373  17.080  41.467  1.00142.38           C  
ATOM    510  C   PRO A  78     -34.672  17.816  41.459  1.00142.38           C  
ATOM    511  O   PRO A  78     -35.015  18.415  40.441  1.00142.38           O  
ATOM    512  CB  PRO A  78     -32.188  17.999  41.749  1.00142.38           C  
ATOM    513  CG  PRO A  78     -31.011  17.297  41.051  1.00142.38           C  
ATOM    514  CD  PRO A  78     -31.654  16.526  39.889  1.00142.38           C  
ATOM    515  N   GLY A  79     -35.407  17.792  42.591  1.00 78.69           N  
ATOM    516  CA  GLY A  79     -36.636  18.531  42.694  1.00 78.69           C  
ATOM    517  C   GLY A  79     -36.266  19.908  43.145  1.00 78.69           C  
ATOM    518  O   GLY A  79     -35.122  20.152  43.525  1.00 78.69           O  
ATOM    519  N   LEU A  80     -37.214  20.866  43.125  1.00286.38           N  
ATOM    520  CA  LEU A  80     -36.774  22.156  43.565  1.00286.38           C  
ATOM    521  C   LEU A  80     -36.843  22.178  45.055  1.00286.38           C  
ATOM    522  O   LEU A  80     -37.700  21.540  45.664  1.00286.38           O  
ATOM    523  CB  LEU A  80     -37.549  23.358  43.006  1.00286.38           C  
ATOM    524  CG  LEU A  80     -36.863  24.687  43.370  1.00286.38           C  
ATOM    525  CD1 LEU A  80     -35.437  24.739  42.795  1.00286.38           C  
ATOM    526  CD2 LEU A  80     -37.712  25.893  42.940  1.00286.38           C  
ATOM    527  N   SER A  81     -35.921  22.930  45.684  1.00147.52           N  
ATOM    528  CA  SER A  81     -35.843  22.925  47.112  1.00147.52           C  
ATOM    529  C   SER A  81     -35.666  24.326  47.593  1.00147.52           C  
ATOM    530  O   SER A  81     -35.602  25.267  46.802  1.00147.52           O  
ATOM    531  CB  SER A  81     -34.635  22.124  47.626  1.00147.52           C  
ATOM    532  OG  SER A  81     -33.434  22.687  47.117  1.00147.52           O  
ATOM    533  N   ILE A  82     -35.629  24.495  48.928  1.00163.23           N  
ATOM    534  CA  ILE A  82     -35.395  25.785  49.504  1.00163.23           C  
ATOM    535  C   ILE A  82     -34.108  25.702  50.257  1.00163.23           C  
ATOM    536  O   ILE A  82     -33.856  24.743  50.983  1.00163.23           O  
ATOM    537  CB  ILE A  82     -36.474  26.263  50.439  1.00163.23           C  
ATOM    538  CG1 ILE A  82     -36.677  25.307  51.629  1.00163.23           C  
ATOM    539  CG2 ILE A  82     -37.739  26.494  49.598  1.00163.23           C  
ATOM    540  CD1 ILE A  82     -37.231  23.939  51.234  1.00163.23           C  
ATOM    541  N   ASN A  83     -33.240  26.711  50.066  1.00148.77           N  
ATOM    542  CA  ASN A  83     -31.953  26.722  50.696  1.00148.77           C  
ATOM    543  C   ASN A  83     -32.051  27.592  51.913  1.00148.77           C  
ATOM    544  O   ASN A  83     -33.077  28.231  52.138  1.00148.77           O  
ATOM    545  CB  ASN A  83     -30.866  27.297  49.778  1.00148.77           C  
ATOM    546  CG  ASN A  83     -30.755  26.406  48.544  1.00148.77           C  
ATOM    547  ND2 ASN A  83     -30.195  26.980  47.448  1.00148.77           N  
ATOM    548  OD1 ASN A  83     -31.159  25.245  48.552  1.00148.77           O  
ATOM    549  N   PHE A  84     -30.992  27.600  52.757  1.00231.89           N  
ATOM    550  CA  PHE A  84     -31.012  28.447  53.895  1.00231.89           C  
ATOM    551  C   PHE A  84     -30.841  29.815  53.351  1.00231.89           C  
ATOM    552  O   PHE A  84     -31.186  30.808  53.981  1.00231.89           O  
ATOM    553  CB  PHE A  84     -29.915  28.104  54.916  1.00231.89           C  
ATOM    554  CG  PHE A  84     -30.320  26.875  55.681  1.00231.89           C  
ATOM    555  CD1 PHE A  84     -30.566  25.670  55.062  1.00231.89           C  
ATOM    556  CD2 PHE A  84     -30.502  26.925  57.046  1.00231.89           C  
ATOM    557  CE1 PHE A  84     -30.932  24.540  55.755  1.00231.89           C  
ATOM    558  CE2 PHE A  84     -30.867  25.799  57.750  1.00231.89           C  
ATOM    559  CZ  PHE A  84     -31.078  24.599  57.117  1.00231.89           C  
ATOM    560  N   ALA A  85     -30.335  29.850  52.109  1.00167.65           N  
ATOM    561  CA  ALA A  85     -29.679  30.993  51.576  1.00167.65           C  
ATOM    562  C   ALA A  85     -30.299  32.347  51.504  1.00167.65           C  
ATOM    563  O   ALA A  85     -30.008  33.175  52.361  1.00167.65           O  
ATOM    564  CB  ALA A  85     -29.140  30.734  50.161  1.00167.65           C  
ATOM    565  N   LYS A  86     -31.231  32.656  50.593  1.00310.76           N  
ATOM    566  CA  LYS A  86     -31.424  34.076  50.634  1.00310.76           C  
ATOM    567  C   LYS A  86     -32.714  34.569  49.916  1.00310.76           C  
ATOM    568  O   LYS A  86     -32.965  34.067  48.826  1.00310.76           O  
ATOM    569  CB  LYS A  86     -30.260  34.889  50.042  1.00310.76           C  
ATOM    570  CG  LYS A  86     -30.068  34.705  48.539  1.00310.76           C  
ATOM    571  CD  LYS A  86     -29.141  35.758  47.929  1.00310.76           C  
ATOM    572  CE  LYS A  86     -28.217  35.197  46.846  1.00310.76           C  
ATOM    573  NZ  LYS A  86     -28.719  35.515  45.490  1.00310.76           N1+
ATOM    574  N   VAL A  87     -33.512  35.586  50.451  1.00213.94           N  
ATOM    575  CA  VAL A  87     -34.767  36.162  49.896  1.00213.94           C  
ATOM    576  C   VAL A  87     -35.034  37.573  50.462  1.00213.94           C  
ATOM    577  O   VAL A  87     -34.073  38.341  50.582  1.00213.94           O  
ATOM    578  CB  VAL A  87     -35.969  35.295  50.147  1.00213.94           C  
ATOM    579  CG1 VAL A  87     -36.312  35.313  51.643  1.00213.94           C  
ATOM    580  CG2 VAL A  87     -37.111  35.750  49.224  1.00213.94           C  
ATOM    581  N   LEU A  88     -36.310  38.004  50.756  1.00123.91           N  
ATOM    582  CA  LEU A  88     -36.654  39.332  51.278  1.00123.91           C  
ATOM    583  C   LEU A  88     -36.444  39.284  52.752  1.00123.91           C  
ATOM    584  O   LEU A  88     -37.022  38.451  53.446  1.00123.91           O  
ATOM    585  CB  LEU A  88     -38.099  39.752  50.985  1.00123.91           C  
ATOM    586  CG  LEU A  88     -38.369  39.833  49.471  1.00123.91           C  
ATOM    587  CD1 LEU A  88     -39.766  40.404  49.180  1.00123.91           C  
ATOM    588  CD2 LEU A  88     -37.252  40.601  48.745  1.00123.91           C  
ATOM    589  N   HIS A  89     -35.620  40.206  53.282  1.00113.23           N  
ATOM    590  CA  HIS A  89     -35.224  40.043  54.648  1.00113.23           C  
ATOM    591  C   HIS A  89     -35.739  41.171  55.482  1.00113.23           C  
ATOM    592  O   HIS A  89     -35.185  42.269  55.469  1.00113.23           O  
ATOM    593  CB  HIS A  89     -33.685  40.047  54.726  1.00113.23           C  
ATOM    594  CG  HIS A  89     -33.075  39.535  55.990  1.00113.23           C  
ATOM    595  CD2 HIS A  89     -33.640  38.907  57.056  1.00113.23           C  
ATOM    596  ND1 HIS A  89     -31.729  39.617  56.271  1.00113.23           N  
ATOM    597  CE1 HIS A  89     -31.547  39.042  57.485  1.00113.23           C  
ATOM    598  NE2 HIS A  89     -32.680  38.599  58.001  1.00113.23           N  
ATOM    599  N   GLY A  90     -36.857  40.931  56.195  1.00 73.18           N  
ATOM    600  CA  GLY A  90     -37.437  41.931  57.048  1.00 73.18           C  
ATOM    601  C   GLY A  90     -36.686  42.136  58.334  1.00 73.18           C  
ATOM    602  O   GLY A  90     -36.378  43.268  58.706  1.00 73.18           O  
ATOM    603  N   GLU A  91     -36.374  41.037  59.060  1.00 85.59           N  
ATOM    604  CA  GLU A  91     -35.735  41.172  60.340  1.00 85.59           C  
ATOM    605  C   GLU A  91     -34.759  40.055  60.507  1.00 85.59           C  
ATOM    606  O   GLU A  91     -34.730  39.109  59.723  1.00 85.59           O  
ATOM    607  CB  GLU A  91     -36.687  41.128  61.547  1.00 85.59           C  
ATOM    608  CG  GLU A  91     -37.580  42.364  61.651  1.00 85.59           C  
ATOM    609  CD  GLU A  91     -38.456  42.214  62.889  1.00 85.59           C  
ATOM    610  OE1 GLU A  91     -38.514  41.075  63.424  1.00 85.59           O  
ATOM    611  OE2 GLU A  91     -39.071  43.226  63.314  1.00 85.59           O1-
ATOM    612  N   GLN A  92     -33.913  40.161  61.547  1.00 79.62           N  
ATOM    613  CA  GLN A  92     -32.877  39.198  61.766  1.00 79.62           C  
ATOM    614  C   GLN A  92     -32.732  38.992  63.240  1.00 79.62           C  
ATOM    615  O   GLN A  92     -32.838  39.940  64.014  1.00 79.62           O  
ATOM    616  CB  GLN A  92     -31.527  39.742  61.269  1.00 79.62           C  
ATOM    617  CG  GLN A  92     -30.321  38.895  61.657  1.00 79.62           C  
ATOM    618  CD  GLN A  92     -30.454  37.567  60.936  1.00 79.62           C  
ATOM    619  NE2 GLN A  92     -30.119  36.452  61.639  1.00 79.62           N  
ATOM    620  OE1 GLN A  92     -30.859  37.520  59.777  1.00 79.62           O  
ATOM    621  N   TYR A  93     -32.506  37.729  63.665  1.00170.24           N  
ATOM    622  CA  TYR A  93     -32.312  37.431  65.057  1.00170.24           C  
ATOM    623  C   TYR A  93     -31.233  36.397  65.171  1.00170.24           C  
ATOM    624  O   TYR A  93     -31.249  35.397  64.455  1.00170.24           O  
ATOM    625  CB  TYR A  93     -33.585  36.854  65.694  1.00170.24           C  
ATOM    626  CG  TYR A  93     -33.263  36.348  67.051  1.00170.24           C  
ATOM    627  CD1 TYR A  93     -33.361  37.180  68.141  1.00170.24           C  
ATOM    628  CD2 TYR A  93     -32.871  35.043  67.230  1.00170.24           C  
ATOM    629  CE1 TYR A  93     -33.064  36.718  69.400  1.00170.24           C  
ATOM    630  CE2 TYR A  93     -32.572  34.577  68.488  1.00170.24           C  
ATOM    631  CZ  TYR A  93     -32.671  35.414  69.575  1.00170.24           C  
ATOM    632  OH  TYR A  93     -32.366  34.937  70.866  1.00170.24           O  
ATOM    633  N   LEU A  94     -30.253  36.605  66.077  1.00 76.02           N  
ATOM    634  CA  LEU A  94     -29.229  35.613  66.266  1.00 76.02           C  
ATOM    635  C   LEU A  94     -28.982  35.457  67.731  1.00 76.02           C  
ATOM    636  O   LEU A  94     -28.936  36.436  68.473  1.00 76.02           O  
ATOM    637  CB  LEU A  94     -27.861  35.955  65.643  1.00 76.02           C  
ATOM    638  CG  LEU A  94     -26.781  34.882  65.920  1.00 76.02           C  
ATOM    639  CD1 LEU A  94     -27.112  33.537  65.251  1.00 76.02           C  
ATOM    640  CD2 LEU A  94     -25.377  35.395  65.563  1.00 76.02           C  
ATOM    641  N   GLU A  95     -28.828  34.196  68.181  1.00 64.95           N  
ATOM    642  CA  GLU A  95     -28.518  33.932  69.555  1.00 64.95           C  
ATOM    643  C   GLU A  95     -27.355  32.994  69.564  1.00 64.95           C  
ATOM    644  O   GLU A  95     -27.351  31.988  68.857  1.00 64.95           O  
ATOM    645  CB  GLU A  95     -29.656  33.244  70.323  1.00 64.95           C  
ATOM    646  CG  GLU A  95     -29.291  33.003  71.784  1.00 64.95           C  
ATOM    647  CD  GLU A  95     -30.537  32.527  72.506  1.00 64.95           C  
ATOM    648  OE1 GLU A  95     -31.612  32.473  71.853  1.00 64.95           O  
ATOM    649  OE2 GLU A  95     -30.429  32.221  73.724  1.00 64.95           O1-
ATOM    650  N   LEU A  96     -26.324  33.304  70.376  1.00 58.26           N  
ATOM    651  CA  LEU A  96     -25.156  32.472  70.408  1.00 58.26           C  
ATOM    652  C   LEU A  96     -25.162  31.708  71.689  1.00 58.26           C  
ATOM    653  O   LEU A  96     -24.893  32.245  72.762  1.00 58.26           O  
ATOM    654  CB  LEU A  96     -23.849  33.283  70.360  1.00 58.26           C  
ATOM    655  CG  LEU A  96     -23.684  34.087  69.056  1.00 58.26           C  
ATOM    656  CD1 LEU A  96     -22.387  34.910  69.070  1.00 58.26           C  
ATOM    657  CD2 LEU A  96     -23.781  33.178  67.819  1.00 58.26           C  
ATOM    658  N   TYR A  97     -25.473  30.407  71.590  1.00 70.94           N  
ATOM    659  CA  TYR A  97     -25.481  29.542  72.723  1.00 70.94           C  
ATOM    660  C   TYR A  97     -24.068  29.433  73.190  1.00 70.94           C  
ATOM    661  O   TYR A  97     -23.811  29.349  74.389  1.00 70.94           O  
ATOM    662  CB  TYR A  97     -26.050  28.159  72.375  1.00 70.94           C  
ATOM    663  CG  TYR A  97     -27.475  28.404  72.006  1.00 70.94           C  
ATOM    664  CD1 TYR A  97     -27.816  28.778  70.723  1.00 70.94           C  
ATOM    665  CD2 TYR A  97     -28.465  28.273  72.950  1.00 70.94           C  
ATOM    666  CE1 TYR A  97     -29.127  29.011  70.380  1.00 70.94           C  
ATOM    667  CE2 TYR A  97     -29.777  28.505  72.613  1.00 70.94           C  
ATOM    668  CZ  TYR A  97     -30.110  28.871  71.331  1.00 70.94           C  
ATOM    669  OH  TYR A  97     -31.459  29.107  70.993  1.00 70.94           O  
ATOM    670  N   LYS A  98     -23.103  29.396  72.247  1.00124.96           N  
ATOM    671  CA  LYS A  98     -21.739  29.347  72.684  1.00124.96           C  
ATOM    672  C   LYS A  98     -20.906  30.134  71.708  1.00124.96           C  
ATOM    673  O   LYS A  98     -21.322  30.335  70.568  1.00124.96           O  
ATOM    674  CB  LYS A  98     -21.203  27.921  72.772  1.00124.96           C  
ATOM    675  CG  LYS A  98     -20.113  27.800  73.827  1.00124.96           C  
ATOM    676  CD  LYS A  98     -19.752  26.352  74.139  0.00124.96           C  
ATOM    677  CE  LYS A  98     -18.549  25.864  73.334  0.00124.96           C  
ATOM    678  NZ  LYS A  98     -18.491  24.387  73.350  0.00124.96           N1+
ATOM    679  N   PRO A  99     -19.734  30.583  72.089  1.00 69.93           N  
ATOM    680  CA  PRO A  99     -18.943  31.422  71.222  1.00 69.93           C  
ATOM    681  C   PRO A  99     -18.549  30.687  69.985  1.00 69.93           C  
ATOM    682  O   PRO A  99     -18.189  29.515  70.081  1.00 69.93           O  
ATOM    683  CB  PRO A  99     -17.754  31.881  72.060  1.00 69.93           C  
ATOM    684  CG  PRO A  99     -18.292  31.836  73.502  1.00 69.93           C  
ATOM    685  CD  PRO A  99     -19.372  30.738  73.486  1.00 69.93           C  
ATOM    686  N   LEU A 100     -18.587  31.359  68.814  1.00 60.76           N  
ATOM    687  CA  LEU A 100     -18.246  30.687  67.590  1.00 60.76           C  
ATOM    688  C   LEU A 100     -16.770  30.446  67.562  1.00 60.76           C  
ATOM    689  O   LEU A 100     -15.967  31.278  67.980  1.00 60.76           O  
ATOM    690  CB  LEU A 100     -18.602  31.452  66.302  1.00 60.76           C  
ATOM    691  CG  LEU A 100     -20.111  31.699  66.111  1.00 60.76           C  
ATOM    692  CD1 LEU A 100     -20.415  32.203  64.692  1.00 60.76           C  
ATOM    693  CD2 LEU A 100     -20.947  30.471  66.502  1.00 60.76           C  
ATOM    694  N   PRO A 101     -16.409  29.297  67.058  1.00 79.72           N  
ATOM    695  CA  PRO A 101     -15.028  28.911  66.976  1.00 79.72           C  
ATOM    696  C   PRO A 101     -14.328  29.640  65.879  1.00 79.72           C  
ATOM    697  O   PRO A 101     -14.981  30.165  64.979  1.00 79.72           O  
ATOM    698  CB  PRO A 101     -15.014  27.391  66.792  1.00 79.72           C  
ATOM    699  CG  PRO A 101     -16.460  27.035  66.409  1.00 79.72           C  
ATOM    700  CD  PRO A 101     -17.293  28.148  67.066  1.00 79.72           C  
ATOM    701  N   ARG A 102     -12.988  29.665  65.935  1.00111.75           N  
ATOM    702  CA  ARG A 102     -12.206  30.354  64.957  1.00111.75           C  
ATOM    703  C   ARG A 102     -12.428  29.702  63.633  1.00111.75           C  
ATOM    704  O   ARG A 102     -12.309  30.354  62.599  1.00111.75           O  
ATOM    705  CB  ARG A 102     -10.702  30.357  65.264  1.00111.75           C  
ATOM    706  CG  ARG A 102     -10.076  28.969  65.348  1.00111.75           C  
ATOM    707  CD  ARG A 102      -8.661  29.012  65.911  1.00111.75           C  
ATOM    708  NE  ARG A 102      -7.889  29.951  65.053  1.00111.75           N  
ATOM    709  CZ  ARG A 102      -7.118  30.898  65.658  1.00111.75           C  
ATOM    710  NH1 ARG A 102      -7.073  30.936  67.020  1.00111.75           N1+
ATOM    711  NH2 ARG A 102      -6.406  31.793  64.910  1.00111.75           N  
ATOM    712  N   ALA A 103     -12.692  28.380  63.623  1.00 47.29           N  
ATOM    713  CA  ALA A 103     -12.987  27.704  62.390  1.00 47.29           C  
ATOM    714  C   ALA A 103     -13.714  26.447  62.753  1.00 47.29           C  
ATOM    715  O   ALA A 103     -13.729  26.060  63.920  1.00 47.29           O  
ATOM    716  CB  ALA A 103     -11.740  27.292  61.588  1.00 47.29           C  
ATOM    717  N   GLY A 104     -14.379  25.783  61.785  1.00 29.52           N  
ATOM    718  CA  GLY A 104     -15.005  24.555  62.186  1.00 29.52           C  
ATOM    719  C   GLY A 104     -16.066  24.163  61.210  1.00 29.52           C  
ATOM    720  O   GLY A 104     -16.329  24.867  60.235  1.00 29.52           O  
ATOM    721  N   LYS A 105     -16.700  23.000  61.476  1.00137.57           N  
ATOM    722  CA  LYS A 105     -17.733  22.460  60.640  1.00137.57           C  
ATOM    723  C   LYS A 105     -18.984  22.436  61.464  1.00137.57           C  
ATOM    724  O   LYS A 105     -18.949  22.101  62.647  1.00137.57           O  
ATOM    725  CB  LYS A 105     -17.430  21.015  60.191  1.00137.57           C  
ATOM    726  CG  LYS A 105     -18.385  20.455  59.135  1.00137.57           C  
ATOM    727  CD  LYS A 105     -18.269  21.119  57.764  1.00137.57           C  
ATOM    728  CE  LYS A 105     -19.226  20.529  56.727  1.00137.57           C  
ATOM    729  NZ  LYS A 105     -18.740  19.201  56.288  1.00137.57           N1+
ATOM    730  N   LEU A 106     -20.129  22.826  60.866  1.00126.70           N  
ATOM    731  CA  LEU A 106     -21.366  22.859  61.595  1.00126.70           C  
ATOM    732  C   LEU A 106     -22.433  22.241  60.743  1.00126.70           C  
ATOM    733  O   LEU A 106     -22.395  22.339  59.517  1.00126.70           O  
ATOM    734  CB  LEU A 106     -21.848  24.297  61.886  1.00126.70           C  
ATOM    735  CG  LEU A 106     -21.003  25.124  62.880  1.00126.70           C  
ATOM    736  CD1 LEU A 106     -21.217  24.674  64.326  1.00126.70           C  
ATOM    737  CD2 LEU A 106     -19.519  25.145  62.500  1.00126.70           C  
ATOM    738  N   LYS A 107     -23.420  21.571  61.378  1.00113.26           N  
ATOM    739  CA  LYS A 107     -24.523  21.046  60.625  1.00113.26           C  
ATOM    740  C   LYS A 107     -25.689  21.924  60.947  1.00113.26           C  
ATOM    741  O   LYS A 107     -25.914  22.269  62.107  1.00113.26           O  
ATOM    742  CB  LYS A 107     -24.911  19.587  60.937  1.00113.26           C  
ATOM    743  CG  LYS A 107     -25.590  19.337  62.286  1.00113.26           C  
ATOM    744  CD  LYS A 107     -26.301  17.979  62.299  1.00113.26           C  
ATOM    745  CE  LYS A 107     -26.674  17.441  63.682  1.00113.26           C  
ATOM    746  NZ  LYS A 107     -28.010  17.921  64.093  1.00113.26           N1+
ATOM    747  N   CYS A 108     -26.462  22.327  59.920  1.00 48.41           N  
ATOM    748  CA  CYS A 108     -27.525  23.255  60.168  1.00 48.41           C  
ATOM    749  C   CYS A 108     -28.832  22.624  59.814  1.00 48.41           C  
ATOM    750  O   CYS A 108     -28.924  21.789  58.914  1.00 48.41           O  
ATOM    751  CB  CYS A 108     -27.391  24.537  59.332  1.00 48.41           C  
ATOM    752  SG  CYS A 108     -25.839  25.424  59.666  1.00 48.41           S  
ATOM    753  N   GLU A 109     -29.891  23.014  60.546  1.00 56.57           N  
ATOM    754  CA  GLU A 109     -31.185  22.481  60.266  1.00 56.57           C  
ATOM    755  C   GLU A 109     -32.135  23.633  60.236  1.00 56.57           C  
ATOM    756  O   GLU A 109     -32.186  24.434  61.168  1.00 56.57           O  
ATOM    757  CB  GLU A 109     -31.674  21.506  61.344  1.00 56.57           C  
ATOM    758  CG  GLU A 109     -30.834  20.231  61.432  1.00 56.57           C  
ATOM    759  CD  GLU A 109     -31.176  19.573  62.756  1.00 56.57           C  
ATOM    760  OE1 GLU A 109     -31.819  20.253  63.601  1.00 56.57           O  
ATOM    761  OE2 GLU A 109     -30.799  18.386  62.946  1.00 56.57           O1-
ATOM    762  N   ALA A 110     -32.892  23.756  59.130  1.00 61.67           N  
ATOM    763  CA  ALA A 110     -33.852  24.810  58.993  1.00 61.67           C  
ATOM    764  C   ALA A 110     -35.208  24.295  59.368  1.00 61.67           C  
ATOM    765  O   ALA A 110     -35.469  23.093  59.328  1.00 61.67           O  
ATOM    766  CB  ALA A 110     -33.938  25.361  57.560  1.00 61.67           C  
ATOM    767  N   VAL A 111     -36.105  25.213  59.773  1.00141.72           N  
ATOM    768  CA  VAL A 111     -37.448  24.845  60.115  1.00141.72           C  
ATOM    769  C   VAL A 111     -38.293  26.054  59.924  1.00141.72           C  
ATOM    770  O   VAL A 111     -37.903  27.165  60.271  1.00141.72           O  
ATOM    771  CB  VAL A 111     -37.608  24.486  61.560  1.00141.72           C  
ATOM    772  CG1 VAL A 111     -36.928  23.144  61.844  1.00141.72           C  
ATOM    773  CG2 VAL A 111     -36.996  25.635  62.371  1.00141.72           C  
ATOM    774  N   VAL A 112     -39.502  25.884  59.376  1.00154.74           N  
ATOM    775  CA  VAL A 112     -40.294  27.063  59.313  1.00154.74           C  
ATOM    776  C   VAL A 112     -40.959  27.125  60.646  1.00154.74           C  
ATOM    777  O   VAL A 112     -41.701  26.225  61.025  1.00154.74           O  
ATOM    778  CB  VAL A 112     -41.276  27.054  58.175  1.00154.74           C  
ATOM    779  CG1 VAL A 112     -42.227  25.864  58.304  1.00154.74           C  
ATOM    780  CG2 VAL A 112     -41.972  28.416  58.135  1.00154.74           C  
ATOM    781  N   ALA A 113     -40.634  28.145  61.456  1.00 55.74           N  
ATOM    782  CA  ALA A 113     -41.254  28.200  62.749  1.00 55.74           C  
ATOM    783  C   ALA A 113     -42.717  28.466  62.579  1.00 55.74           C  
ATOM    784  O   ALA A 113     -43.560  27.841  63.219  1.00 55.74           O  
ATOM    785  CB  ALA A 113     -40.679  29.301  63.658  1.00 55.74           C  
ATOM    786  N   ASP A 114     -43.053  29.422  61.698  1.00 91.90           N  
ATOM    787  CA  ASP A 114     -44.428  29.747  61.490  1.00 91.90           C  
ATOM    788  C   ASP A 114     -44.494  30.373  60.144  1.00 91.90           C  
ATOM    789  O   ASP A 114     -43.468  30.702  59.551  1.00 91.90           O  
ATOM    790  CB  ASP A 114     -44.967  30.776  62.501  1.00 91.90           C  
ATOM    791  CG  ASP A 114     -46.492  30.721  62.506  1.00 91.90           C  
ATOM    792  OD1 ASP A 114     -47.066  29.889  61.753  1.00 91.90           O  
ATOM    793  OD2 ASP A 114     -47.106  31.502  63.279  1.00 91.90           O1-
ATOM    794  N   VAL A 115     -45.712  30.520  59.603  1.00105.09           N  
ATOM    795  CA  VAL A 115     -45.827  31.152  58.332  1.00105.09           C  
ATOM    796  C   VAL A 115     -47.015  32.040  58.424  1.00105.09           C  
ATOM    797  O   VAL A 115     -47.914  31.825  59.238  1.00105.09           O  
ATOM    798  CB  VAL A 115     -46.064  30.182  57.219  1.00105.09           C  
ATOM    799  CG1 VAL A 115     -47.502  29.664  57.354  1.00105.09           C  
ATOM    800  CG2 VAL A 115     -45.744  30.858  55.878  1.00105.09           C  
ATOM    801  N   LEU A 116     -47.052  33.094  57.591  1.00166.14           N  
ATOM    802  CA  LEU A 116     -48.169  33.971  57.662  1.00166.14           C  
ATOM    803  C   LEU A 116     -49.376  33.168  57.274  1.00166.14           C  
ATOM    804  O   LEU A 116     -50.438  33.279  57.885  1.00166.14           O  
ATOM    805  CB  LEU A 116     -48.041  35.162  56.704  1.00166.14           C  
ATOM    806  CG  LEU A 116     -49.182  36.168  56.894  1.00166.14           C  
ATOM    807  CD1 LEU A 116     -49.150  36.759  58.312  1.00166.14           C  
ATOM    808  CD2 LEU A 116     -49.170  37.246  55.804  1.00166.14           C  
ATOM    809  N   ASP A 117     -49.204  32.332  56.231  1.00249.77           N  
ATOM    810  CA  ASP A 117     -50.155  31.419  55.654  1.00249.77           C  
ATOM    811  C   ASP A 117     -51.406  32.122  55.207  1.00249.77           C  
ATOM    812  O   ASP A 117     -52.457  31.494  55.126  1.00249.77           O  
ATOM    813  CB  ASP A 117     -50.519  30.197  56.529  1.00249.77           C  
ATOM    814  CG  ASP A 117     -51.297  30.580  57.789  1.00249.77           C  
ATOM    815  OD1 ASP A 117     -52.278  31.365  57.687  1.00249.77           O  
ATOM    816  OD2 ASP A 117     -50.920  30.077  58.879  1.00249.77           O1-
ATOM    817  N   LYS A 118     -51.336  33.427  54.915  1.00132.62           N  
ATOM    818  CA  LYS A 118     -52.511  34.056  54.382  1.00132.62           C  
ATOM    819  C   LYS A 118     -52.670  33.525  52.997  1.00132.62           C  
ATOM    820  O   LYS A 118     -53.778  33.377  52.483  1.00132.62           O  
ATOM    821  CB  LYS A 118     -52.467  35.591  54.351  1.00132.62           C  
ATOM    822  CG  LYS A 118     -52.470  36.198  55.756  1.00132.62           C  
ATOM    823  CD  LYS A 118     -53.588  35.668  56.660  1.00132.62           C  
ATOM    824  CE  LYS A 118     -54.977  35.658  56.017  1.00132.62           C  
ATOM    825  NZ  LYS A 118     -55.229  34.346  55.377  1.00132.62           N1+
ATOM    826  N   GLY A 119     -51.519  33.226  52.367  1.00 36.61           N  
ATOM    827  CA  GLY A 119     -51.459  32.662  51.055  1.00 36.61           C  
ATOM    828  C   GLY A 119     -50.810  33.667  50.173  1.00 36.61           C  
ATOM    829  O   GLY A 119     -49.836  33.363  49.488  1.00 36.61           O  
ATOM    830  N   SER A 120     -51.309  34.914  50.190  1.00157.60           N  
ATOM    831  CA  SER A 120     -50.659  35.908  49.398  1.00157.60           C  
ATOM    832  C   SER A 120     -49.891  36.716  50.379  1.00157.60           C  
ATOM    833  O   SER A 120     -50.292  36.829  51.536  1.00157.60           O  
ATOM    834  CB  SER A 120     -51.616  36.862  48.656  1.00157.60           C  
ATOM    835  OG  SER A 120     -52.364  36.150  47.680  1.00157.60           O  
ATOM    836  N   GLY A 121     -48.741  37.271  49.964  1.00 26.50           N  
ATOM    837  CA  GLY A 121     -47.999  38.042  50.914  1.00 26.50           C  
ATOM    838  C   GLY A 121     -47.488  37.078  51.930  1.00 26.50           C  
ATOM    839  O   GLY A 121     -47.355  37.409  53.108  1.00 26.50           O  
ATOM    840  N   VAL A 122     -47.190  35.848  51.480  1.00123.88           N  
ATOM    841  CA  VAL A 122     -46.717  34.827  52.362  1.00123.88           C  
ATOM    842  C   VAL A 122     -45.400  35.246  52.916  1.00123.88           C  
ATOM    843  O   VAL A 122     -44.458  35.584  52.198  1.00123.88           O  
ATOM    844  CB  VAL A 122     -46.594  33.493  51.676  1.00123.88           C  
ATOM    845  CG1 VAL A 122     -45.847  33.692  50.349  1.00123.88           C  
ATOM    846  CG2 VAL A 122     -45.905  32.499  52.628  1.00123.88           C  
ATOM    847  N   VAL A 123     -45.319  35.237  54.253  1.00 69.89           N  
ATOM    848  CA  VAL A 123     -44.132  35.666  54.916  1.00 69.89           C  
ATOM    849  C   VAL A 123     -43.725  34.481  55.711  1.00 69.89           C  
ATOM    850  O   VAL A 123     -44.565  33.853  56.355  1.00 69.89           O  
ATOM    851  CB  VAL A 123     -44.454  36.796  55.830  1.00 69.89           C  
ATOM    852  CG1 VAL A 123     -43.185  37.274  56.555  1.00 69.89           C  
ATOM    853  CG2 VAL A 123     -45.205  37.831  54.977  1.00 69.89           C  
ATOM    854  N   ILE A 124     -42.432  34.126  55.687  1.00 70.20           N  
ATOM    855  CA  ILE A 124     -42.078  32.931  56.382  1.00 70.20           C  
ATOM    856  C   ILE A 124     -41.143  33.273  57.487  1.00 70.20           C  
ATOM    857  O   ILE A 124     -40.194  34.034  57.303  1.00 70.20           O  
ATOM    858  CB  ILE A 124     -41.396  31.909  55.506  1.00 70.20           C  
ATOM    859  CG1 ILE A 124     -41.150  30.592  56.264  1.00 70.20           C  
ATOM    860  CG2 ILE A 124     -40.127  32.546  54.914  1.00 70.20           C  
ATOM    861  CD1 ILE A 124     -40.663  29.454  55.367  1.00 70.20           C  
ATOM    862  N   ILE A 125     -41.411  32.734  58.694  1.00116.22           N  
ATOM    863  CA  ILE A 125     -40.486  32.956  59.762  1.00116.22           C  
ATOM    864  C   ILE A 125     -39.817  31.644  59.936  1.00116.22           C  
ATOM    865  O   ILE A 125     -40.469  30.618  60.134  1.00116.22           O  
ATOM    866  CB  ILE A 125     -41.089  33.324  61.085  1.00116.22           C  
ATOM    867  CG1 ILE A 125     -41.950  34.591  60.964  1.00116.22           C  
ATOM    868  CG2 ILE A 125     -39.923  33.489  62.075  1.00116.22           C  
ATOM    869  CD1 ILE A 125     -43.246  34.363  60.196  1.00116.22           C  
ATOM    870  N   MET A 126     -38.478  31.640  59.841  1.00 92.59           N  
ATOM    871  CA  MET A 126     -37.812  30.380  59.832  1.00 92.59           C  
ATOM    872  C   MET A 126     -36.663  30.371  60.783  1.00 92.59           C  
ATOM    873  O   MET A 126     -35.711  31.139  60.649  1.00 92.59           O  
ATOM    874  CB  MET A 126     -37.253  30.099  58.437  1.00 92.59           C  
ATOM    875  CG  MET A 126     -36.273  28.940  58.360  1.00 92.59           C  
ATOM    876  SD  MET A 126     -35.459  28.832  56.742  1.00 92.59           S  
ATOM    877  CE  MET A 126     -34.662  30.461  56.876  1.00 92.59           C  
ATOM    878  N   ASP A 127     -36.740  29.461  61.772  1.00 79.65           N  
ATOM    879  CA  ASP A 127     -35.676  29.243  62.701  1.00 79.65           C  
ATOM    880  C   ASP A 127     -34.677  28.370  62.008  1.00 79.65           C  
ATOM    881  O   ASP A 127     -35.034  27.543  61.167  1.00 79.65           O  
ATOM    882  CB  ASP A 127     -36.083  28.409  63.935  1.00 79.65           C  
ATOM    883  CG  ASP A 127     -37.000  29.192  64.864  1.00 79.65           C  
ATOM    884  OD1 ASP A 127     -36.762  30.414  65.049  1.00 79.65           O  
ATOM    885  OD2 ASP A 127     -37.949  28.567  65.411  1.00 79.65           O1-
ATOM    886  N   VAL A 128     -33.384  28.539  62.345  1.00131.27           N  
ATOM    887  CA  VAL A 128     -32.372  27.673  61.816  1.00131.27           C  
ATOM    888  C   VAL A 128     -31.388  27.454  62.919  1.00131.27           C  
ATOM    889  O   VAL A 128     -30.837  28.412  63.457  1.00131.27           O  
ATOM    890  CB  VAL A 128     -31.653  28.267  60.638  1.00131.27           C  
ATOM    891  CG1 VAL A 128     -31.158  29.675  60.999  1.00131.27           C  
ATOM    892  CG2 VAL A 128     -30.510  27.322  60.243  1.00131.27           C  
ATOM    893  N   TYR A 129     -31.109  26.177  63.253  1.00 70.15           N  
ATOM    894  CA  TYR A 129     -30.246  25.877  64.361  1.00 70.15           C  
ATOM    895  C   TYR A 129     -29.003  25.275  63.799  1.00 70.15           C  
ATOM    896  O   TYR A 129     -29.057  24.467  62.872  1.00 70.15           O  
ATOM    897  CB  TYR A 129     -30.832  24.816  65.316  1.00 70.15           C  
ATOM    898  CG  TYR A 129     -32.148  25.344  65.765  1.00 70.15           C  
ATOM    899  CD1 TYR A 129     -33.250  25.183  64.958  1.00 70.15           C  
ATOM    900  CD2 TYR A 129     -32.289  25.991  66.970  1.00 70.15           C  
ATOM    901  CE1 TYR A 129     -34.474  25.667  65.345  1.00 70.15           C  
ATOM    902  CE2 TYR A 129     -33.514  26.479  67.363  1.00 70.15           C  
ATOM    903  CZ  TYR A 129     -34.607  26.318  66.550  1.00 70.15           C  
ATOM    904  OH  TYR A 129     -35.862  26.820  66.951  1.00 70.15           O  
ATOM    905  N   SER A 130     -27.835  25.681  64.330  1.00 44.90           N  
ATOM    906  CA  SER A 130     -26.607  25.121  63.846  1.00 44.90           C  
ATOM    907  C   SER A 130     -25.976  24.393  64.988  1.00 44.90           C  
ATOM    908  O   SER A 130     -25.840  24.942  66.080  1.00 44.90           O  
ATOM    909  CB  SER A 130     -25.614  26.188  63.353  1.00 44.90           C  
ATOM    910  OG  SER A 130     -26.145  26.855  62.219  1.00 44.90           O  
ATOM    911  N   TYR A 131     -25.551  23.132  64.754  1.00 73.98           N  
ATOM    912  CA  TYR A 131     -25.017  22.327  65.819  1.00 73.98           C  
ATOM    913  C   TYR A 131     -23.648  21.881  65.418  1.00 73.98           C  
ATOM    914  O   TYR A 131     -23.356  21.718  64.235  1.00 73.98           O  
ATOM    915  CB  TYR A 131     -25.759  20.993  66.021  1.00 73.98           C  
ATOM    916  CG  TYR A 131     -27.214  21.220  66.251  1.00 73.98           C  
ATOM    917  CD1 TYR A 131     -28.023  21.558  65.189  1.00 73.98           C  
ATOM    918  CD2 TYR A 131     -27.773  21.073  67.501  1.00 73.98           C  
ATOM    919  CE1 TYR A 131     -29.369  21.758  65.373  1.00 73.98           C  
ATOM    920  CE2 TYR A 131     -29.121  21.272  67.691  1.00 73.98           C  
ATOM    921  CZ  TYR A 131     -29.920  21.615  66.623  1.00 73.98           C  
ATOM    922  OH  TYR A 131     -31.305  21.820  66.799  1.00 73.98           O  
ATOM    923  N   SER A 132     -22.754  21.711  66.410  1.00 95.91           N  
ATOM    924  CA  SER A 132     -21.494  21.097  66.114  1.00 95.91           C  
ATOM    925  C   SER A 132     -21.512  19.865  66.948  1.00 95.91           C  
ATOM    926  O   SER A 132     -21.095  19.896  68.105  1.00 95.91           O  
ATOM    927  CB  SER A 132     -20.283  21.933  66.543  1.00 95.91           C  
ATOM    928  OG  SER A 132     -19.085  21.244  66.206  1.00 95.91           O  
ATOM    929  N   GLU A 133     -21.980  18.751  66.350  1.00247.19           N  
ATOM    930  CA  GLU A 133     -22.197  17.533  67.071  1.00247.19           C  
ATOM    931  C   GLU A 133     -23.525  17.758  67.724  1.00247.19           C  
ATOM    932  O   GLU A 133     -24.335  18.539  67.228  1.00247.19           O  
ATOM    933  CB  GLU A 133     -21.154  17.184  68.160  1.00247.19           C  
ATOM    934  CG  GLU A 133     -19.722  17.026  67.640  1.00247.19           C  
ATOM    935  CD  GLU A 133     -19.466  15.556  67.363  1.00247.19           C  
ATOM    936  OE1 GLU A 133     -20.418  14.752  67.538  1.00247.19           O  
ATOM    937  OE2 GLU A 133     -18.313  15.217  66.983  1.00247.19           O1-
ATOM    938  N   LYS A 134     -23.782  17.085  68.854  1.00131.46           N  
ATOM    939  CA  LYS A 134     -25.033  17.183  69.552  1.00131.46           C  
ATOM    940  C   LYS A 134     -25.258  18.594  70.029  1.00131.46           C  
ATOM    941  O   LYS A 134     -26.399  19.037  70.135  1.00131.46           O  
ATOM    942  CB  LYS A 134     -25.076  16.271  70.795  1.00131.46           C  
ATOM    943  CG  LYS A 134     -26.435  16.250  71.495  1.00131.46           C  
ATOM    944  CD  LYS A 134     -27.503  15.465  70.734  1.00131.46           C  
ATOM    945  CE  LYS A 134     -28.918  15.686  71.273  1.00131.46           C  
ATOM    946  NZ  LYS A 134     -28.956  15.450  72.734  1.00131.46           N1+
ATOM    947  N   GLU A 135     -24.176  19.329  70.354  1.00 64.79           N  
ATOM    948  CA  GLU A 135     -24.287  20.654  70.914  1.00 64.79           C  
ATOM    949  C   GLU A 135     -24.845  21.628  69.921  1.00 64.79           C  
ATOM    950  O   GLU A 135     -24.577  21.546  68.723  1.00 64.79           O  
ATOM    951  CB  GLU A 135     -22.934  21.253  71.348  1.00 64.79           C  
ATOM    952  CG  GLU A 135     -23.035  22.660  71.952  1.00 64.79           C  
ATOM    953  CD  GLU A 135     -21.681  23.349  71.800  1.00 64.79           C  
ATOM    954  OE1 GLU A 135     -20.900  22.909  70.912  1.00 64.79           O  
ATOM    955  OE2 GLU A 135     -21.413  24.329  72.545  1.00 64.79           O1-
ATOM    956  N   LEU A 136     -25.638  22.601  70.426  1.00 77.60           N  
ATOM    957  CA  LEU A 136     -26.209  23.643  69.614  1.00 77.60           C  
ATOM    958  C   LEU A 136     -25.426  24.898  69.842  1.00 77.60           C  
ATOM    959  O   LEU A 136     -25.346  25.384  70.969  1.00 77.60           O  
ATOM    960  CB  LEU A 136     -27.657  23.998  69.982  1.00 77.60           C  
ATOM    961  CG  LEU A 136     -28.184  25.250  69.254  1.00 77.60           C  
ATOM    962  CD1 LEU A 136     -28.340  25.017  67.743  1.00 77.60           C  
ATOM    963  CD2 LEU A 136     -29.451  25.797  69.932  1.00 77.60           C  
ATOM    964  N   ILE A 137     -24.737  25.390  68.786  1.00 87.41           N  
ATOM    965  CA  ILE A 137     -23.985  26.611  68.863  1.00 87.41           C  
ATOM    966  C   ILE A 137     -24.793  27.876  68.698  1.00 87.41           C  
ATOM    967  O   ILE A 137     -24.695  28.781  69.527  1.00 87.41           O  
ATOM    968  CB  ILE A 137     -22.837  26.656  67.893  1.00 87.41           C  
ATOM    969  CG1 ILE A 137     -21.823  25.540  68.211  1.00 87.41           C  
ATOM    970  CG2 ILE A 137     -22.223  28.065  67.953  1.00 87.41           C  
ATOM    971  CD1 ILE A 137     -20.739  25.372  67.149  1.00 87.41           C  
ATOM    972  N   CYS A 138     -25.624  27.994  67.635  1.00 58.34           N  
ATOM    973  CA  CYS A 138     -26.275  29.265  67.434  1.00 58.34           C  
ATOM    974  C   CYS A 138     -27.632  29.081  66.822  1.00 58.34           C  
ATOM    975  O   CYS A 138     -27.939  28.041  66.240  1.00 58.34           O  
ATOM    976  CB  CYS A 138     -25.473  30.225  66.530  1.00 58.34           C  
ATOM    977  SG  CYS A 138     -25.181  29.572  64.856  1.00 58.34           S  
ATOM    978  N   HIS A 139     -28.489  30.116  66.957  1.00 79.93           N  
ATOM    979  CA  HIS A 139     -29.823  30.068  66.435  1.00 79.93           C  
ATOM    980  C   HIS A 139     -30.090  31.328  65.671  1.00 79.93           C  
ATOM    981  O   HIS A 139     -29.874  32.429  66.175  1.00 79.93           O  
ATOM    982  CB  HIS A 139     -30.878  30.016  67.543  1.00 79.93           C  
ATOM    983  CG  HIS A 139     -32.278  29.949  67.028  1.00 79.93           C  
ATOM    984  CD2 HIS A 139     -32.750  29.718  65.772  1.00 79.93           C  
ATOM    985  ND1 HIS A 139     -33.388  30.129  67.821  1.00 79.93           N  
ATOM    986  CE1 HIS A 139     -34.470  30.002  67.014  1.00 79.93           C  
ATOM    987  NE2 HIS A 139     -34.132  29.752  65.760  1.00 79.93           N  
ATOM    988  N   ASN A 140     -30.591  31.193  64.424  1.00 61.92           N  
ATOM    989  CA  ASN A 140     -30.906  32.341  63.623  1.00 61.92           C  
ATOM    990  C   ASN A 140     -32.367  32.323  63.325  1.00 61.92           C  
ATOM    991  O   ASN A 140     -32.938  31.276  63.021  1.00 61.92           O  
ATOM    992  CB  ASN A 140     -30.189  32.382  62.257  1.00 61.92           C  
ATOM    993  CG  ASN A 140     -28.789  32.951  62.453  1.00 61.92           C  
ATOM    994  ND2 ASN A 140     -27.747  32.096  62.283  1.00 61.92           N  
ATOM    995  OD1 ASN A 140     -28.627  34.133  62.752  1.00 61.92           O  
ATOM    996  N   GLN A 141     -33.024  33.496  63.430  1.00 89.24           N  
ATOM    997  CA  GLN A 141     -34.413  33.523  63.101  1.00 89.24           C  
ATOM    998  C   GLN A 141     -34.572  34.582  62.062  1.00 89.24           C  
ATOM    999  O   GLN A 141     -34.583  35.778  62.353  1.00 89.24           O  
ATOM   1000  CB  GLN A 141     -35.308  33.839  64.315  1.00 89.24           C  
ATOM   1001  CG  GLN A 141     -36.767  33.432  64.105  1.00 89.24           C  
ATOM   1002  CD  GLN A 141     -37.533  33.767  65.372  1.00 89.24           C  
ATOM   1003  NE2 GLN A 141     -38.243  32.761  65.947  1.00 89.24           N  
ATOM   1004  OE1 GLN A 141     -37.496  34.902  65.841  1.00 89.24           O  
ATOM   1005  N   PHE A 142     -34.707  34.147  60.799  1.00 91.36           N  
ATOM   1006  CA  PHE A 142     -34.833  35.087  59.735  1.00 91.36           C  
ATOM   1007  C   PHE A 142     -36.285  35.313  59.522  1.00 91.36           C  
ATOM   1008  O   PHE A 142     -37.060  34.363  59.419  1.00 91.36           O  
ATOM   1009  CB  PHE A 142     -34.322  34.562  58.385  1.00 91.36           C  
ATOM   1010  CG  PHE A 142     -32.852  34.349  58.456  1.00 91.36           C  
ATOM   1011  CD1 PHE A 142     -32.339  33.279  59.146  1.00 91.36           C  
ATOM   1012  CD2 PHE A 142     -31.989  35.202  57.806  1.00 91.36           C  
ATOM   1013  CE1 PHE A 142     -30.980  33.073  59.206  1.00 91.36           C  
ATOM   1014  CE2 PHE A 142     -30.632  35.000  57.861  1.00 91.36           C  
ATOM   1015  CZ  PHE A 142     -30.125  33.933  58.565  1.00 91.36           C  
ATOM   1016  N   SER A 143     -36.693  36.593  59.465  1.00 81.91           N  
ATOM   1017  CA  SER A 143     -38.058  36.880  59.156  1.00 81.91           C  
ATOM   1018  C   SER A 143     -38.031  37.336  57.738  1.00 81.91           C  
ATOM   1019  O   SER A 143     -37.495  38.403  57.442  1.00 81.91           O  
ATOM   1020  CB  SER A 143     -38.631  38.019  60.007  1.00 81.91           C  
ATOM   1021  OG  SER A 143     -39.986  38.255  59.649  1.00 81.91           O  
ATOM   1022  N   LEU A 144     -38.634  36.555  56.818  1.00142.71           N  
ATOM   1023  CA  LEU A 144     -38.431  36.910  55.446  1.00142.71           C  
ATOM   1024  C   LEU A 144     -39.717  37.126  54.737  1.00142.71           C  
ATOM   1025  O   LEU A 144     -40.685  36.397  54.954  1.00142.71           O  
ATOM   1026  CB  LEU A 144     -37.680  35.826  54.651  1.00142.71           C  
ATOM   1027  CG  LEU A 144     -36.372  35.383  55.339  1.00142.71           C  
ATOM   1028  CD1 LEU A 144     -36.666  34.539  56.587  1.00142.71           C  
ATOM   1029  CD2 LEU A 144     -35.408  34.685  54.376  1.00142.71           C  
ATOM   1030  N   PHE A 145     -39.738  38.197  53.915  1.00145.38           N  
ATOM   1031  CA  PHE A 145     -40.778  38.480  52.969  1.00145.38           C  
ATOM   1032  C   PHE A 145     -41.543  39.687  53.399  1.00145.38           C  
ATOM   1033  O   PHE A 145     -40.944  40.691  53.770  1.00145.38           O  
ATOM   1034  CB  PHE A 145     -41.716  37.308  52.603  1.00145.38           C  
ATOM   1035  CG  PHE A 145     -42.330  37.606  51.276  0.00145.38           C  
ATOM   1036  CD1 PHE A 145     -41.557  37.543  50.141  0.00145.38           C  
ATOM   1037  CD2 PHE A 145     -43.650  37.975  51.149  0.00145.38           C  
ATOM   1038  CE1 PHE A 145     -42.098  37.824  48.908  0.00145.38           C  
ATOM   1039  CE2 PHE A 145     -44.197  38.254  49.922  0.00145.38           C  
ATOM   1040  CZ  PHE A 145     -43.422  38.173  48.794  0.00145.38           C  
ATOM   1041  N   LEU A 146     -42.884  39.648  53.278  1.00225.03           N  
ATOM   1042  CA  LEU A 146     -43.732  40.759  53.618  1.00225.03           C  
ATOM   1043  C   LEU A 146     -43.794  41.068  55.091  1.00225.03           C  
ATOM   1044  O   LEU A 146     -43.814  42.243  55.445  1.00225.03           O  
ATOM   1045  CB  LEU A 146     -45.192  40.614  53.191  1.00225.03           C  
ATOM   1046  CG  LEU A 146     -45.394  40.731  51.679  1.00225.03           C  
ATOM   1047  CD1 LEU A 146     -46.876  40.967  51.361  1.00225.03           C  
ATOM   1048  CD2 LEU A 146     -44.456  41.784  51.069  1.00225.03           C  
ATOM   1049  N   VAL A 147     -43.839  40.060  55.993  1.00115.40           N  
ATOM   1050  CA  VAL A 147     -44.231  40.348  57.355  1.00115.40           C  
ATOM   1051  C   VAL A 147     -43.077  40.267  58.303  1.00115.40           C  
ATOM   1052  O   VAL A 147     -42.176  39.441  58.167  1.00115.40           O  
ATOM   1053  CB  VAL A 147     -45.310  39.433  57.861  1.00115.40           C  
ATOM   1054  CG1 VAL A 147     -45.578  39.753  59.341  1.00115.40           C  
ATOM   1055  CG2 VAL A 147     -46.552  39.614  56.972  1.00115.40           C  
ATOM   1056  N   GLY A 148     -43.110  41.125  59.343  1.00 23.25           N  
ATOM   1057  CA  GLY A 148     -42.031  41.176  60.281  1.00 23.25           C  
ATOM   1058  C   GLY A 148     -41.058  42.146  59.707  1.00 23.25           C  
ATOM   1059  O   GLY A 148     -39.899  42.207  60.111  1.00 23.25           O  
ATOM   1060  N   SER A 149     -41.537  42.933  58.726  1.00135.75           N  
ATOM   1061  CA  SER A 149     -40.724  43.891  58.043  1.00135.75           C  
ATOM   1062  C   SER A 149     -40.640  45.105  58.901  1.00135.75           C  
ATOM   1063  O   SER A 149     -41.159  45.130  60.016  1.00135.75           O  
ATOM   1064  CB  SER A 149     -41.296  44.320  56.680  1.00135.75           C  
ATOM   1065  OG  SER A 149     -40.353  45.113  55.975  1.00135.75           O  
ATOM   1066  N   GLY A 150     -39.959  46.147  58.389  1.00139.35           N  
ATOM   1067  CA  GLY A 150     -39.776  47.336  59.160  1.00139.35           C  
ATOM   1068  C   GLY A 150     -40.775  48.361  58.736  1.00139.35           C  
ATOM   1069  O   GLY A 150     -40.976  48.641  57.555  1.00139.35           O  
ATOM   1070  N   GLY A 151     -41.400  48.961  59.762  1.00148.71           N  
ATOM   1071  CA  GLY A 151     -42.379  49.999  59.698  1.00148.71           C  
ATOM   1072  C   GLY A 151     -42.410  50.459  61.111  1.00148.71           C  
ATOM   1073  O   GLY A 151     -41.701  49.894  61.941  1.00148.71           O  
ATOM   1074  N   PHE A 152     -43.198  51.491  61.456  1.00263.33           N  
ATOM   1075  CA  PHE A 152     -43.174  51.849  62.845  1.00263.33           C  
ATOM   1076  C   PHE A 152     -44.243  51.067  63.543  1.00263.33           C  
ATOM   1077  O   PHE A 152     -45.336  50.878  63.012  1.00263.33           O  
ATOM   1078  CB  PHE A 152     -43.362  53.354  63.106  1.00263.33           C  
ATOM   1079  CG  PHE A 152     -43.364  53.578  64.583  1.00263.33           C  
ATOM   1080  CD1 PHE A 152     -42.263  53.244  65.338  1.00263.33           C  
ATOM   1081  CD2 PHE A 152     -44.448  54.157  65.206  1.00263.33           C  
ATOM   1082  CE1 PHE A 152     -42.258  53.454  66.696  1.00263.33           C  
ATOM   1083  CE2 PHE A 152     -44.451  54.372  66.567  1.00263.33           C  
ATOM   1084  CZ  PHE A 152     -43.354  54.014  67.311  1.00263.33           C  
ATOM   1085  N   GLY A 153     -43.942  50.569  64.762  1.00 88.91           N  
ATOM   1086  CA  GLY A 153     -44.915  49.791  65.476  1.00 88.91           C  
ATOM   1087  C   GLY A 153     -45.161  48.575  64.649  1.00 88.91           C  
ATOM   1088  O   GLY A 153     -44.221  47.869  64.288  1.00 88.91           O  
ATOM   1089  N   GLY A 154     -46.443  48.290  64.343  1.00 85.74           N  
ATOM   1090  CA  GLY A 154     -46.758  47.175  63.496  1.00 85.74           C  
ATOM   1091  C   GLY A 154     -48.200  46.843  63.694  1.00 85.74           C  
ATOM   1092  O   GLY A 154     -48.746  47.055  64.776  1.00 85.74           O  
ATOM   1093  N   LYS A 155     -48.849  46.331  62.623  1.00113.26           N  
ATOM   1094  CA  LYS A 155     -50.219  45.900  62.660  1.00113.26           C  
ATOM   1095  C   LYS A 155     -50.297  44.736  63.589  1.00113.26           C  
ATOM   1096  O   LYS A 155     -50.993  44.769  64.602  1.00113.26           O  
ATOM   1097  CB  LYS A 155     -50.673  45.348  61.297  1.00113.26           C  
ATOM   1098  CG  LYS A 155     -50.659  46.385  60.177  1.00113.26           C  
ATOM   1099  CD  LYS A 155     -50.576  45.767  58.782  1.00113.26           C  
ATOM   1100  CE  LYS A 155     -49.244  45.051  58.551  1.00113.26           C  
ATOM   1101  NZ  LYS A 155     -48.147  45.851  59.142  1.00113.26           N1+
ATOM   1102  N   ARG A 156     -49.527  43.678  63.273  1.00303.34           N  
ATOM   1103  CA  ARG A 156     -49.573  42.507  64.091  1.00303.34           C  
ATOM   1104  C   ARG A 156     -48.357  41.709  63.836  1.00303.34           C  
ATOM   1105  O   ARG A 156     -47.673  41.876  62.828  1.00303.34           O  
ATOM   1106  CB  ARG A 156     -50.718  41.531  63.791  1.00303.34           C  
ATOM   1107  CG  ARG A 156     -52.093  42.030  64.212  1.00303.34           C  
ATOM   1108  CD  ARG A 156     -53.019  40.898  64.655  1.00303.34           C  
ATOM   1109  NE  ARG A 156     -53.252  40.008  63.487  1.00303.34           N  
ATOM   1110  CZ  ARG A 156     -54.515  39.577  63.220  1.00303.34           C  
ATOM   1111  NH1 ARG A 156     -55.556  39.998  64.000  1.00303.34           N1+
ATOM   1112  NH2 ARG A 156     -54.734  38.727  62.177  1.00303.34           N  
ATOM   1113  N   THR A 157     -48.080  40.805  64.792  1.00285.11           N  
ATOM   1114  CA  THR A 157     -46.974  39.910  64.735  1.00285.11           C  
ATOM   1115  C   THR A 157     -47.460  38.637  65.346  1.00285.11           C  
ATOM   1116  O   THR A 157     -48.638  38.497  65.672  1.00285.11           O  
ATOM   1117  CB  THR A 157     -45.790  40.355  65.547  1.00285.11           C  
ATOM   1118  CG2 THR A 157     -45.267  41.701  65.015  1.00285.11           C  
ATOM   1119  OG1 THR A 157     -46.158  40.483  66.911  1.00285.11           O  
ATOM   1120  N   SER A 158     -46.545  37.670  65.499  1.00188.29           N  
ATOM   1121  CA  SER A 158     -46.921  36.425  66.089  1.00188.29           C  
ATOM   1122  C   SER A 158     -45.992  36.157  67.221  1.00188.29           C  
ATOM   1123  O   SER A 158     -44.929  36.767  67.339  1.00188.29           O  
ATOM   1124  CB  SER A 158     -46.815  35.243  65.118  1.00188.29           C  
ATOM   1125  OG  SER A 158     -47.809  35.358  64.117  1.00188.29           O  
ATOM   1126  N   ASP A 159     -46.423  35.249  68.116  1.00 94.07           N  
ATOM   1127  CA  ASP A 159     -45.639  34.823  69.237  1.00 94.07           C  
ATOM   1128  C   ASP A 159     -44.482  34.034  68.724  1.00 94.07           C  
ATOM   1129  O   ASP A 159     -43.428  33.974  69.352  1.00 94.07           O  
ATOM   1130  CB  ASP A 159     -46.414  34.006  70.297  1.00 94.07           C  
ATOM   1131  CG  ASP A 159     -47.100  32.789  69.685  1.00 94.07           C  
ATOM   1132  OD1 ASP A 159     -46.424  31.741  69.501  1.00 94.07           O  
ATOM   1133  OD2 ASP A 159     -48.322  32.895  69.401  1.00 94.07           O1-
ATOM   1134  N   LYS A 160     -44.642  33.425  67.540  1.00167.37           N  
ATOM   1135  CA  LYS A 160     -43.633  32.574  66.982  1.00167.37           C  
ATOM   1136  C   LYS A 160     -42.355  33.336  66.798  1.00167.37           C  
ATOM   1137  O   LYS A 160     -41.273  32.758  66.891  1.00167.37           O  
ATOM   1138  CB  LYS A 160     -44.032  32.013  65.603  1.00167.37           C  
ATOM   1139  CG  LYS A 160     -43.094  30.926  65.074  1.00167.37           C  
ATOM   1140  CD  LYS A 160     -43.184  29.628  65.874  1.00167.37           C  
ATOM   1141  CE  LYS A 160     -42.616  29.757  67.284  1.00167.37           C  
ATOM   1142  NZ  LYS A 160     -42.995  28.569  68.077  1.00167.37           N1+
ATOM   1143  N   VAL A 161     -42.418  34.654  66.529  1.00139.63           N  
ATOM   1144  CA  VAL A 161     -41.169  35.267  66.188  1.00139.63           C  
ATOM   1145  C   VAL A 161     -40.590  36.121  67.278  1.00139.63           C  
ATOM   1146  O   VAL A 161     -41.300  36.704  68.095  1.00139.63           O  
ATOM   1147  CB  VAL A 161     -41.240  36.123  64.951  1.00139.63           C  
ATOM   1148  CG1 VAL A 161     -42.145  37.337  65.228  1.00139.63           C  
ATOM   1149  CG2 VAL A 161     -39.806  36.497  64.536  1.00139.63           C  
ATOM   1150  N   LYS A 162     -39.238  36.186  67.305  1.00176.43           N  
ATOM   1151  CA  LYS A 162     -38.533  37.041  68.214  1.00176.43           C  
ATOM   1152  C   LYS A 162     -38.785  38.442  67.775  1.00176.43           C  
ATOM   1153  O   LYS A 162     -38.291  38.904  66.745  1.00176.43           O  
ATOM   1154  CB  LYS A 162     -37.010  36.799  68.274  1.00176.43           C  
ATOM   1155  CG  LYS A 162     -36.558  35.991  69.498  1.00176.43           C  
ATOM   1156  CD  LYS A 162     -37.142  34.586  69.653  1.00176.43           C  
ATOM   1157  CE  LYS A 162     -36.115  33.454  69.561  1.00176.43           C  
ATOM   1158  NZ  LYS A 162     -35.970  33.024  68.156  1.00176.43           N1+
ATOM   1159  N   VAL A 163     -39.566  39.164  68.593  1.00128.94           N  
ATOM   1160  CA  VAL A 163     -39.970  40.486  68.246  1.00128.94           C  
ATOM   1161  C   VAL A 163     -38.875  41.468  68.481  1.00128.94           C  
ATOM   1162  O   VAL A 163     -37.970  41.269  69.289  1.00128.94           O  
ATOM   1163  CB  VAL A 163     -41.195  40.961  68.965  1.00128.94           C  
ATOM   1164  CG1 VAL A 163     -42.374  40.114  68.476  1.00128.94           C  
ATOM   1165  CG2 VAL A 163     -40.962  40.870  70.480  1.00128.94           C  
ATOM   1166  N   ALA A 164     -38.945  42.560  67.701  1.00 54.33           N  
ATOM   1167  CA  ALA A 164     -38.032  43.656  67.770  1.00 54.33           C  
ATOM   1168  C   ALA A 164     -38.407  44.441  68.985  1.00 54.33           C  
ATOM   1169  O   ALA A 164     -39.495  44.256  69.527  1.00 54.33           O  
ATOM   1170  CB  ALA A 164     -38.146  44.590  66.556  1.00 54.33           C  
ATOM   1171  N   VAL A 165     -37.501  45.315  69.474  1.00117.55           N  
ATOM   1172  CA  VAL A 165     -37.847  46.079  70.643  1.00117.55           C  
ATOM   1173  C   VAL A 165     -37.659  47.539  70.382  1.00117.55           C  
ATOM   1174  O   VAL A 165     -36.729  47.956  69.693  1.00117.55           O  
ATOM   1175  CB  VAL A 165     -37.021  45.773  71.856  1.00117.55           C  
ATOM   1176  CG1 VAL A 165     -37.305  44.343  72.333  1.00117.55           C  
ATOM   1177  CG2 VAL A 165     -35.556  46.042  71.497  1.00117.55           C  
ATOM   1178  N   ALA A 166     -38.559  48.359  70.957  1.00 41.11           N  
ATOM   1179  CA  ALA A 166     -38.514  49.779  70.782  1.00 41.11           C  
ATOM   1180  C   ALA A 166     -37.357  50.333  71.554  1.00 41.11           C  
ATOM   1181  O   ALA A 166     -36.987  49.827  72.613  1.00 41.11           O  
ATOM   1182  CB  ALA A 166     -39.785  50.487  71.277  1.00 41.11           C  
ATOM   1183  N   ILE A 167     -36.778  51.414  71.003  1.00 62.98           N  
ATOM   1184  CA  ILE A 167     -35.656  52.118  71.559  1.00 62.98           C  
ATOM   1185  C   ILE A 167     -36.167  53.079  72.581  1.00 62.98           C  
ATOM   1186  O   ILE A 167     -37.282  53.588  72.481  1.00 62.98           O  
ATOM   1187  CB  ILE A 167     -34.870  52.879  70.531  1.00 62.98           C  
ATOM   1188  CG1 ILE A 167     -35.739  53.968  69.880  1.00 62.98           C  
ATOM   1189  CG2 ILE A 167     -34.275  51.862  69.539  1.00 62.98           C  
ATOM   1190  CD1 ILE A 167     -34.957  54.894  68.950  1.00 62.98           C  
ATOM   1191  N   PRO A 168     -35.380  53.315  73.594  1.00 83.46           N  
ATOM   1192  CA  PRO A 168     -35.805  54.190  74.648  1.00 83.46           C  
ATOM   1193  C   PRO A 168     -36.007  55.589  74.160  1.00 83.46           C  
ATOM   1194  O   PRO A 168     -35.241  56.045  73.314  1.00 83.46           O  
ATOM   1195  CB  PRO A 168     -34.749  54.058  75.743  1.00 83.46           C  
ATOM   1196  CG  PRO A 168     -34.223  52.622  75.556  1.00 83.46           C  
ATOM   1197  CD  PRO A 168     -34.417  52.328  74.058  1.00 83.46           C  
ATOM   1198  N   ASN A 169     -37.038  56.296  74.658  1.00101.28           N  
ATOM   1199  CA  ASN A 169     -37.163  57.648  74.203  1.00101.28           C  
ATOM   1200  C   ASN A 169     -36.384  58.498  75.138  1.00101.28           C  
ATOM   1201  O   ASN A 169     -36.882  58.985  76.152  1.00101.28           O  
ATOM   1202  CB  ASN A 169     -38.601  58.171  74.088  1.00101.28           C  
ATOM   1203  CG  ASN A 169     -39.102  57.731  72.721  1.00101.28           C  
ATOM   1204  ND2 ASN A 169     -38.632  58.422  71.647  1.00101.28           N  
ATOM   1205  OD1 ASN A 169     -39.884  56.790  72.607  1.00101.28           O  
ATOM   1206  N   ARG A 170     -35.100  58.666  74.784  1.00231.94           N  
ATOM   1207  CA  ARG A 170     -34.153  59.435  75.530  1.00231.94           C  
ATOM   1208  C   ARG A 170     -33.026  59.629  74.574  1.00231.94           C  
ATOM   1209  O   ARG A 170     -32.927  58.909  73.580  1.00231.94           O  
ATOM   1210  CB  ARG A 170     -33.510  58.645  76.677  1.00231.94           C  
ATOM   1211  CG  ARG A 170     -34.458  58.268  77.808  1.00231.94           C  
ATOM   1212  CD  ARG A 170     -33.917  57.153  78.706  1.00231.94           C  
ATOM   1213  NE  ARG A 170     -32.437  57.304  78.798  1.00231.94           N  
ATOM   1214  CZ  ARG A 170     -31.612  56.471  78.098  1.00231.94           C  
ATOM   1215  NH1 ARG A 170     -32.143  55.471  77.338  1.00231.94           N1+
ATOM   1216  NH2 ARG A 170     -30.257  56.625  78.168  1.00231.94           N  
ATOM   1217  N   PRO A 171     -32.162  60.564  74.833  1.00 78.03           N  
ATOM   1218  CA  PRO A 171     -31.003  60.792  74.015  1.00 78.03           C  
ATOM   1219  C   PRO A 171     -30.168  59.548  74.077  1.00 78.03           C  
ATOM   1220  O   PRO A 171     -30.215  58.879  75.104  1.00 78.03           O  
ATOM   1221  CB  PRO A 171     -30.307  62.004  74.634  1.00 78.03           C  
ATOM   1222  CG  PRO A 171     -30.775  61.986  76.103  1.00 78.03           C  
ATOM   1223  CD  PRO A 171     -32.183  61.370  76.038  1.00 78.03           C  
ATOM   1224  N   PRO A 172     -29.441  59.219  73.034  1.00 69.38           N  
ATOM   1225  CA  PRO A 172     -28.647  58.015  73.036  1.00 69.38           C  
ATOM   1226  C   PRO A 172     -27.459  58.146  73.926  1.00 69.38           C  
ATOM   1227  O   PRO A 172     -26.903  59.239  74.025  1.00 69.38           O  
ATOM   1228  CB  PRO A 172     -28.275  57.749  71.578  1.00 69.38           C  
ATOM   1229  CG  PRO A 172     -29.410  58.420  70.787  1.00 69.38           C  
ATOM   1230  CD  PRO A 172     -29.873  59.574  71.693  1.00 69.38           C  
ATOM   1231  N   ASP A 173     -27.055  57.041  74.578  1.00 48.03           N  
ATOM   1232  CA  ASP A 173     -25.930  57.062  75.463  1.00 48.03           C  
ATOM   1233  C   ASP A 173     -24.684  57.297  74.666  1.00 48.03           C  
ATOM   1234  O   ASP A 173     -23.816  58.067  75.074  1.00 48.03           O  
ATOM   1235  CB  ASP A 173     -25.787  55.748  76.243  1.00 48.03           C  
ATOM   1236  CG  ASP A 173     -26.987  55.684  77.180  1.00 48.03           C  
ATOM   1237  OD1 ASP A 173     -27.725  56.703  77.252  1.00 48.03           O  
ATOM   1238  OD2 ASP A 173     -27.186  54.628  77.837  1.00 48.03           O1-
ATOM   1239  N   ALA A 174     -24.559  56.632  73.501  1.00 35.67           N  
ATOM   1240  CA  ALA A 174     -23.377  56.813  72.709  1.00 35.67           C  
ATOM   1241  C   ALA A 174     -23.734  56.544  71.282  1.00 35.67           C  
ATOM   1242  O   ALA A 174     -24.674  55.803  70.999  1.00 35.67           O  
ATOM   1243  CB  ALA A 174     -22.243  55.841  73.080  1.00 35.67           C  
ATOM   1244  N   VAL A 175     -22.989  57.174  70.347  1.00111.93           N  
ATOM   1245  CA  VAL A 175     -23.207  56.994  68.939  1.00111.93           C  
ATOM   1246  C   VAL A 175     -21.865  56.967  68.260  1.00111.93           C  
ATOM   1247  O   VAL A 175     -21.062  57.885  68.418  1.00111.93           O  
ATOM   1248  CB  VAL A 175     -24.001  58.128  68.359  1.00111.93           C  
ATOM   1249  CG1 VAL A 175     -23.354  59.447  68.813  1.00111.93           C  
ATOM   1250  CG2 VAL A 175     -24.052  57.980  66.830  1.00111.93           C  
ATOM   1251  N   LEU A 176     -21.592  55.910  67.466  1.00 71.69           N  
ATOM   1252  CA  LEU A 176     -20.334  55.793  66.779  1.00 71.69           C  
ATOM   1253  C   LEU A 176     -20.633  55.837  65.312  1.00 71.69           C  
ATOM   1254  O   LEU A 176     -21.674  55.350  64.876  1.00 71.69           O  
ATOM   1255  CB  LEU A 176     -19.629  54.443  67.001  1.00 71.69           C  
ATOM   1256  CG  LEU A 176     -19.330  54.098  68.468  1.00 71.69           C  
ATOM   1257  CD1 LEU A 176     -18.553  52.775  68.555  1.00 71.69           C  
ATOM   1258  CD2 LEU A 176     -18.631  55.252  69.203  1.00 71.69           C  
ATOM   1259  N   THR A 177     -19.714  56.407  64.505  1.00104.45           N  
ATOM   1260  CA  THR A 177     -19.975  56.532  63.099  1.00104.45           C  
ATOM   1261  C   THR A 177     -18.994  55.664  62.359  1.00104.45           C  
ATOM   1262  O   THR A 177     -17.875  55.438  62.815  1.00104.45           O  
ATOM   1263  CB  THR A 177     -19.807  57.949  62.632  1.00104.45           C  
ATOM   1264  CG2 THR A 177     -20.278  58.062  61.181  1.00104.45           C  
ATOM   1265  OG1 THR A 177     -20.612  58.809  63.425  1.00104.45           O  
ATOM   1266  N   ASP A 178     -19.417  55.109  61.202  1.00 79.60           N  
ATOM   1267  CA  ASP A 178     -18.546  54.279  60.411  1.00 79.60           C  
ATOM   1268  C   ASP A 178     -18.649  54.709  58.983  1.00 79.60           C  
ATOM   1269  O   ASP A 178     -19.742  54.961  58.472  1.00 79.60           O  
ATOM   1270  CB  ASP A 178     -18.883  52.772  60.479  1.00 79.60           C  
ATOM   1271  CG  ASP A 178     -18.338  52.185  61.782  1.00 79.60           C  
ATOM   1272  OD1 ASP A 178     -18.995  52.335  62.849  1.00 79.60           O  
ATOM   1273  OD2 ASP A 178     -17.245  51.561  61.719  1.00 79.60           O1-
ATOM   1274  N   THR A 179     -17.497  54.808  58.287  1.00125.21           N  
ATOM   1275  CA  THR A 179     -17.561  55.206  56.906  1.00125.21           C  
ATOM   1276  C   THR A 179     -17.534  53.976  56.053  1.00125.21           C  
ATOM   1277  O   THR A 179     -16.652  53.124  56.154  1.00125.21           O  
ATOM   1278  CB  THR A 179     -16.439  56.123  56.497  1.00125.21           C  
ATOM   1279  CG2 THR A 179     -15.107  55.356  56.496  1.00125.21           C  
ATOM   1280  OG1 THR A 179     -16.700  56.666  55.213  1.00125.21           O  
ATOM   1281  N   THR A 180     -18.539  53.829  55.174  1.00 66.56           N  
ATOM   1282  CA  THR A 180     -18.601  52.635  54.375  1.00 66.56           C  
ATOM   1283  C   THR A 180     -17.819  52.836  53.106  1.00 66.56           C  
ATOM   1284  O   THR A 180     -17.771  53.936  52.561  1.00 66.56           O  
ATOM   1285  CB  THR A 180     -20.009  52.231  54.055  1.00 66.56           C  
ATOM   1286  CG2 THR A 180     -19.991  50.843  53.405  1.00 66.56           C  
ATOM   1287  OG1 THR A 180     -20.755  52.139  55.259  1.00 66.56           O  
ATOM   1288  N   SER A 181     -17.171  51.758  52.614  1.00 50.59           N  
ATOM   1289  CA  SER A 181     -16.375  51.807  51.417  1.00 50.59           C  
ATOM   1290  C   SER A 181     -17.247  51.769  50.202  1.00 50.59           C  
ATOM   1291  O   SER A 181     -18.407  51.361  50.244  1.00 50.59           O  
ATOM   1292  CB  SER A 181     -15.396  50.622  51.301  1.00 50.59           C  
ATOM   1293  OG  SER A 181     -14.685  50.683  50.073  1.00 50.59           O  
ATOM   1294  N   LEU A 182     -16.663  52.209  49.066  1.00126.82           N  
ATOM   1295  CA  LEU A 182     -17.300  52.238  47.781  1.00126.82           C  
ATOM   1296  C   LEU A 182     -17.571  50.822  47.394  1.00126.82           C  
ATOM   1297  O   LEU A 182     -18.558  50.532  46.720  1.00126.82           O  
ATOM   1298  CB  LEU A 182     -16.386  52.749  46.649  1.00126.82           C  
ATOM   1299  CG  LEU A 182     -15.777  54.147  46.848  1.00126.82           C  
ATOM   1300  CD1 LEU A 182     -14.769  54.163  48.007  1.00126.82           C  
ATOM   1301  CD2 LEU A 182     -15.159  54.664  45.539  1.00126.82           C  
ATOM   1302  N   ASN A 183     -16.650  49.904  47.755  1.00129.46           N  
ATOM   1303  CA  ASN A 183     -16.833  48.533  47.379  1.00129.46           C  
ATOM   1304  C   ASN A 183     -17.144  47.715  48.593  1.00129.46           C  
ATOM   1305  O   ASN A 183     -16.801  46.536  48.653  1.00129.46           O  
ATOM   1306  CB  ASN A 183     -15.571  47.895  46.772  1.00129.46           C  
ATOM   1307  CG  ASN A 183     -15.316  48.483  45.393  1.00129.46           C  
ATOM   1308  ND2 ASN A 183     -16.325  49.204  44.836  1.00129.46           N  
ATOM   1309  OD1 ASN A 183     -14.240  48.301  44.826  1.00129.46           O  
ATOM   1310  N   GLN A 184     -17.851  48.281  49.580  1.00157.65           N  
ATOM   1311  CA  GLN A 184     -18.147  47.484  50.728  1.00157.65           C  
ATOM   1312  C   GLN A 184     -18.991  46.328  50.311  1.00157.65           C  
ATOM   1313  O   GLN A 184     -18.770  45.207  50.762  1.00157.65           O  
ATOM   1314  CB  GLN A 184     -18.858  48.244  51.847  1.00157.65           C  
ATOM   1315  CG  GLN A 184     -17.854  48.966  52.734  1.00157.65           C  
ATOM   1316  CD  GLN A 184     -17.308  47.916  53.671  1.00157.65           C  
ATOM   1317  NE2 GLN A 184     -17.930  46.709  53.621  1.00157.65           N  
ATOM   1318  OE1 GLN A 184     -16.365  48.157  54.420  1.00157.65           O  
ATOM   1319  N   ALA A 185     -19.972  46.569  49.423  1.00 42.20           N  
ATOM   1320  CA  ALA A 185     -20.854  45.532  48.978  1.00 42.20           C  
ATOM   1321  C   ALA A 185     -20.066  44.506  48.229  1.00 42.20           C  
ATOM   1322  O   ALA A 185     -20.263  43.308  48.412  1.00 42.20           O  
ATOM   1323  CB  ALA A 185     -21.946  46.055  48.029  1.00 42.20           C  
ATOM   1324  N   ALA A 186     -19.120  44.948  47.384  1.00 47.19           N  
ATOM   1325  CA  ALA A 186     -18.388  44.035  46.558  1.00 47.19           C  
ATOM   1326  C   ALA A 186     -17.628  43.070  47.420  1.00 47.19           C  
ATOM   1327  O   ALA A 186     -17.474  41.902  47.066  1.00 47.19           O  
ATOM   1328  CB  ALA A 186     -17.379  44.737  45.636  1.00 47.19           C  
ATOM   1329  N   LEU A 187     -17.056  43.556  48.535  1.00 73.49           N  
ATOM   1330  CA  LEU A 187     -16.287  42.732  49.432  1.00 73.49           C  
ATOM   1331  C   LEU A 187     -17.150  41.811  50.260  1.00 73.49           C  
ATOM   1332  O   LEU A 187     -16.868  40.622  50.399  1.00 73.49           O  
ATOM   1333  CB  LEU A 187     -15.431  43.589  50.376  1.00 73.49           C  
ATOM   1334  CG  LEU A 187     -14.399  42.793  51.186  1.00 73.49           C  
ATOM   1335  CD1 LEU A 187     -13.373  42.119  50.258  1.00 73.49           C  
ATOM   1336  CD2 LEU A 187     -13.736  43.687  52.247  1.00 73.49           C  
ATOM   1337  N   TYR A 188     -18.254  42.354  50.807  1.00 86.29           N  
ATOM   1338  CA  TYR A 188     -19.159  41.710  51.726  1.00 86.29           C  
ATOM   1339  C   TYR A 188     -19.812  40.524  51.071  1.00 86.29           C  
ATOM   1340  O   TYR A 188     -20.033  39.495  51.712  1.00 86.29           O  
ATOM   1341  CB  TYR A 188     -20.281  42.674  52.134  1.00 86.29           C  
ATOM   1342  CG  TYR A 188     -21.014  42.076  53.278  1.00 86.29           C  
ATOM   1343  CD1 TYR A 188     -20.583  42.327  54.561  1.00 86.29           C  
ATOM   1344  CD2 TYR A 188     -22.108  41.268  53.084  1.00 86.29           C  
ATOM   1345  CE1 TYR A 188     -21.242  41.791  55.640  1.00 86.29           C  
ATOM   1346  CE2 TYR A 188     -22.771  40.729  54.162  1.00 86.29           C  
ATOM   1347  CZ  TYR A 188     -22.342  40.991  55.439  1.00 86.29           C  
ATOM   1348  OH  TYR A 188     -23.025  40.437  56.543  1.00 86.29           O  
ATOM   1349  N   ARG A 189     -20.125  40.641  49.768  1.00205.84           N  
ATOM   1350  CA  ARG A 189     -20.846  39.641  49.021  1.00205.84           C  
ATOM   1351  C   ARG A 189     -20.096  38.350  49.054  1.00205.84           C  
ATOM   1352  O   ARG A 189     -20.691  37.273  49.011  1.00205.84           O  
ATOM   1353  CB  ARG A 189     -20.975  39.942  47.519  1.00205.84           C  
ATOM   1354  CG  ARG A 189     -21.612  41.277  47.165  1.00205.84           C  
ATOM   1355  CD  ARG A 189     -22.194  41.315  45.749  1.00205.84           C  
ATOM   1356  NE  ARG A 189     -21.166  40.817  44.791  1.00205.84           N  
ATOM   1357  CZ  ARG A 189     -21.245  39.542  44.307  1.00205.84           C  
ATOM   1358  NH1 ARG A 189     -22.273  38.726  44.682  1.00205.84           N1+
ATOM   1359  NH2 ARG A 189     -20.311  39.097  43.418  1.00205.84           N  
ATOM   1360  N   LEU A 190     -18.760  38.430  49.141  1.00 86.92           N  
ATOM   1361  CA  LEU A 190     -17.902  37.282  49.084  1.00 86.92           C  
ATOM   1362  C   LEU A 190     -18.288  36.343  50.181  1.00 86.92           C  
ATOM   1363  O   LEU A 190     -17.901  35.175  50.180  1.00 86.92           O  
ATOM   1364  CB  LEU A 190     -16.410  37.636  49.223  1.00 86.92           C  
ATOM   1365  CG  LEU A 190     -15.889  38.416  48.002  1.00 86.92           C  
ATOM   1366  CD1 LEU A 190     -14.391  38.744  48.123  1.00 86.92           C  
ATOM   1367  CD2 LEU A 190     -16.249  37.675  46.702  1.00 86.92           C  
ATOM   1368  N   SER A 191     -18.988  36.868  51.199  1.00125.83           N  
ATOM   1369  CA  SER A 191     -19.433  36.108  52.330  1.00125.83           C  
ATOM   1370  C   SER A 191     -20.613  35.212  51.993  1.00125.83           C  
ATOM   1371  O   SER A 191     -21.108  34.498  52.866  1.00125.83           O  
ATOM   1372  CB  SER A 191     -19.825  37.016  53.508  1.00125.83           C  
ATOM   1373  OG  SER A 191     -20.075  36.222  54.656  1.00125.83           O  
ATOM   1374  N   GLY A 192     -21.124  35.208  50.741  1.00 79.24           N  
ATOM   1375  CA  GLY A 192     -22.188  34.265  50.478  1.00 79.24           C  
ATOM   1376  C   GLY A 192     -23.434  34.877  49.890  1.00 79.24           C  
ATOM   1377  O   GLY A 192     -24.184  34.187  49.196  1.00 79.24           O  
ATOM   1378  N   ASP A 193     -23.721  36.167  50.131  1.00 89.45           N  
ATOM   1379  CA  ASP A 193     -24.915  36.698  49.535  1.00 89.45           C  
ATOM   1380  C   ASP A 193     -24.512  37.297  48.220  1.00 89.45           C  
ATOM   1381  O   ASP A 193     -23.994  38.408  48.161  1.00 89.45           O  
ATOM   1382  CB  ASP A 193     -25.560  37.805  50.383  1.00 89.45           C  
ATOM   1383  CG  ASP A 193     -26.939  38.124  49.820  1.00 89.45           C  
ATOM   1384  OD1 ASP A 193     -27.153  37.930  48.592  1.00 89.45           O  
ATOM   1385  OD2 ASP A 193     -27.806  38.567  50.616  1.00 89.45           O1-
ATOM   1386  N   TRP A 194     -24.716  36.524  47.140  1.00129.74           N  
ATOM   1387  CA  TRP A 194     -24.352  36.796  45.775  1.00129.74           C  
ATOM   1388  C   TRP A 194     -25.286  37.717  45.054  1.00129.74           C  
ATOM   1389  O   TRP A 194     -24.961  38.162  43.954  1.00129.74           O  
ATOM   1390  CB  TRP A 194     -24.191  35.512  44.957  1.00129.74           C  
ATOM   1391  CG  TRP A 194     -23.120  34.631  45.543  1.00129.74           C  
ATOM   1392  CD1 TRP A 194     -23.247  33.538  46.353  1.00129.74           C  
ATOM   1393  CD2 TRP A 194     -21.713  34.853  45.379  1.00129.74           C  
ATOM   1394  CE2 TRP A 194     -21.051  33.861  46.107  1.00129.74           C  
ATOM   1395  CE3 TRP A 194     -21.030  35.809  44.684  1.00129.74           C  
ATOM   1396  NE1 TRP A 194     -22.007  33.063  46.697  1.00129.74           N  
ATOM   1397  CZ2 TRP A 194     -19.688  33.812  46.153  1.00129.74           C  
ATOM   1398  CZ3 TRP A 194     -19.654  35.749  44.726  1.00129.74           C  
ATOM   1399  CH2 TRP A 194     -18.999  34.769  45.443  1.00129.74           C  
ATOM   1400  N   ASN A 195     -26.491  37.947  45.611  1.00 96.60           N  
ATOM   1401  CA  ASN A 195     -27.555  38.679  44.979  1.00 96.60           C  
ATOM   1402  C   ASN A 195     -27.043  39.879  44.240  1.00 96.60           C  
ATOM   1403  O   ASN A 195     -26.234  40.669  44.721  1.00 96.60           O  
ATOM   1404  CB  ASN A 195     -28.617  39.129  46.008  1.00 96.60           C  
ATOM   1405  CG  ASN A 195     -29.892  39.604  45.322  1.00 96.60           C  
ATOM   1406  ND2 ASN A 195     -31.022  39.595  46.081  1.00 96.60           N  
ATOM   1407  OD1 ASN A 195     -29.884  39.989  44.153  1.00 96.60           O  
ATOM   1408  N   PRO A 196     -27.519  39.970  43.027  1.00 78.01           N  
ATOM   1409  CA  PRO A 196     -27.110  40.993  42.105  1.00 78.01           C  
ATOM   1410  C   PRO A 196     -27.519  42.359  42.549  1.00 78.01           C  
ATOM   1411  O   PRO A 196     -26.950  43.338  42.066  1.00 78.01           O  
ATOM   1412  CB  PRO A 196     -27.716  40.599  40.758  1.00 78.01           C  
ATOM   1413  CG  PRO A 196     -27.855  39.069  40.847  1.00 78.01           C  
ATOM   1414  CD  PRO A 196     -28.056  38.800  42.346  1.00 78.01           C  
ATOM   1415  N   LEU A 197     -28.482  42.468  43.477  1.00196.17           N  
ATOM   1416  CA  LEU A 197     -28.933  43.775  43.865  1.00196.17           C  
ATOM   1417  C   LEU A 197     -27.784  44.562  44.382  1.00196.17           C  
ATOM   1418  O   LEU A 197     -27.742  45.785  44.275  1.00196.17           O  
ATOM   1419  CB  LEU A 197     -29.928  43.799  45.038  1.00196.17           C  
ATOM   1420  CG  LEU A 197     -31.393  43.550  44.671  1.00196.17           C  
ATOM   1421  CD1 LEU A 197     -32.304  43.723  45.897  1.00196.17           C  
ATOM   1422  CD2 LEU A 197     -31.817  44.476  43.527  1.00196.17           C  
ATOM   1423  N   HIS A 198     -26.860  43.880  45.050  1.00140.63           N  
ATOM   1424  CA  HIS A 198     -25.773  44.561  45.672  1.00140.63           C  
ATOM   1425  C   HIS A 198     -24.756  45.089  44.690  1.00140.63           C  
ATOM   1426  O   HIS A 198     -24.044  46.034  45.021  1.00140.63           O  
ATOM   1427  CB  HIS A 198     -25.087  43.636  46.687  1.00140.63           C  
ATOM   1428  CG  HIS A 198     -26.154  42.893  47.436  1.00140.63           C  
ATOM   1429  CD2 HIS A 198     -26.334  41.559  47.637  1.00140.63           C  
ATOM   1430  ND1 HIS A 198     -27.233  43.512  48.022  1.00140.63           N  
ATOM   1431  CE1 HIS A 198     -28.013  42.531  48.543  1.00140.63           C  
ATOM   1432  NE2 HIS A 198     -27.507  41.329  48.334  1.00140.63           N  
ATOM   1433  N   ILE A 199     -24.462  44.350  43.595  1.00193.83           N  
ATOM   1434  CA  ILE A 199     -23.539  44.799  42.574  1.00193.83           C  
ATOM   1435  C   ILE A 199     -24.069  45.375  41.276  1.00193.83           C  
ATOM   1436  O   ILE A 199     -23.604  46.414  40.808  1.00193.83           O  
ATOM   1437  CB  ILE A 199     -22.526  43.752  42.210  1.00193.83           C  
ATOM   1438  CG1 ILE A 199     -23.180  42.513  41.584  1.00193.83           C  
ATOM   1439  CG2 ILE A 199     -21.712  43.445  43.475  1.00193.83           C  
ATOM   1440  CD1 ILE A 199     -22.149  41.523  41.046  1.00193.83           C  
ATOM   1441  N   ASP A 200     -25.041  44.677  40.641  1.00 83.68           N  
ATOM   1442  CA  ASP A 200     -25.453  44.938  39.277  1.00 83.68           C  
ATOM   1443  C   ASP A 200     -26.407  46.088  39.202  1.00 83.68           C  
ATOM   1444  O   ASP A 200     -27.478  46.069  39.803  1.00 83.68           O  
ATOM   1445  CB  ASP A 200     -26.162  43.723  38.639  1.00 83.68           C  
ATOM   1446  CG  ASP A 200     -26.552  44.062  37.203  1.00 83.68           C  
ATOM   1447  OD1 ASP A 200     -26.044  45.086  36.675  1.00 83.68           O  
ATOM   1448  OD2 ASP A 200     -27.366  43.302  36.612  1.00 83.68           O1-
ATOM   1449  N   PRO A 201     -26.054  47.086  38.434  1.00152.28           N  
ATOM   1450  CA  PRO A 201     -26.873  48.258  38.300  1.00152.28           C  
ATOM   1451  C   PRO A 201     -28.202  47.991  37.652  1.00152.28           C  
ATOM   1452  O   PRO A 201     -29.152  48.714  37.948  1.00152.28           O  
ATOM   1453  CB  PRO A 201     -26.009  49.299  37.579  1.00152.28           C  
ATOM   1454  CG  PRO A 201     -24.785  48.513  37.067  1.00152.28           C  
ATOM   1455  CD  PRO A 201     -24.679  47.322  38.033  1.00152.28           C  
ATOM   1456  N   ASN A 202     -28.282  46.997  36.743  1.00 68.54           N  
ATOM   1457  CA  ASN A 202     -29.501  46.692  36.046  1.00 68.54           C  
ATOM   1458  C   ASN A 202     -30.501  46.107  36.988  1.00 68.54           C  
ATOM   1459  O   ASN A 202     -31.587  46.642  37.202  1.00 68.54           O  
ATOM   1460  CB  ASN A 202     -29.299  45.604  34.981  1.00 68.54           C  
ATOM   1461  CG  ASN A 202     -28.200  46.043  34.031  1.00 68.54           C  
ATOM   1462  ND2 ASN A 202     -27.177  45.163  33.859  1.00 68.54           N  
ATOM   1463  OD1 ASN A 202     -28.244  47.130  33.459  1.00 68.54           O  
ATOM   1464  N   PHE A 203     -30.100  45.015  37.654  1.00122.25           N  
ATOM   1465  CA  PHE A 203     -30.985  44.260  38.482  1.00122.25           C  
ATOM   1466  C   PHE A 203     -31.457  45.147  39.581  1.00122.25           C  
ATOM   1467  O   PHE A 203     -32.586  45.025  40.050  1.00122.25           O  
ATOM   1468  CB  PHE A 203     -30.310  43.024  39.103  1.00122.25           C  
ATOM   1469  CG  PHE A 203     -31.321  42.299  39.930  1.00122.25           C  
ATOM   1470  CD1 PHE A 203     -31.514  42.639  41.247  1.00122.25           C  
ATOM   1471  CD2 PHE A 203     -32.075  41.280  39.403  1.00122.25           C  
ATOM   1472  CE1 PHE A 203     -32.439  41.985  42.027  1.00122.25           C  
ATOM   1473  CE2 PHE A 203     -33.004  40.620  40.176  1.00122.25           C  
ATOM   1474  CZ  PHE A 203     -33.190  40.969  41.493  1.00122.25           C  
ATOM   1475  N   ALA A 204     -30.592  46.063  40.037  1.00 50.50           N  
ATOM   1476  CA  ALA A 204     -30.976  46.877  41.148  1.00 50.50           C  
ATOM   1477  C   ALA A 204     -32.198  47.669  40.797  1.00 50.50           C  
ATOM   1478  O   ALA A 204     -33.157  47.706  41.565  1.00 50.50           O  
ATOM   1479  CB  ALA A 204     -29.876  47.864  41.577  1.00 50.50           C  
ATOM   1480  N   SER A 205     -32.211  48.277  39.602  1.00 91.76           N  
ATOM   1481  CA  SER A 205     -33.278  49.129  39.155  1.00 91.76           C  
ATOM   1482  C   SER A 205     -34.576  48.376  39.094  1.00 91.76           C  
ATOM   1483  O   SER A 205     -35.571  48.775  39.699  1.00 91.76           O  
ATOM   1484  CB  SER A 205     -32.972  49.647  37.741  1.00 91.76           C  
ATOM   1485  OG  SER A 205     -34.087  50.339  37.212  1.00 91.76           O  
ATOM   1486  N   LEU A 206     -34.588  47.226  38.402  1.00 65.89           N  
ATOM   1487  CA  LEU A 206     -35.803  46.496  38.195  1.00 65.89           C  
ATOM   1488  C   LEU A 206     -36.366  46.074  39.513  1.00 65.89           C  
ATOM   1489  O   LEU A 206     -37.576  45.915  39.657  1.00 65.89           O  
ATOM   1490  CB  LEU A 206     -35.615  45.279  37.278  1.00 65.89           C  
ATOM   1491  CG  LEU A 206     -35.343  45.738  35.835  1.00 65.89           C  
ATOM   1492  CD1 LEU A 206     -35.189  44.559  34.859  1.00 65.89           C  
ATOM   1493  CD2 LEU A 206     -36.410  46.752  35.394  1.00 65.89           C  
ATOM   1494  N   ALA A 207     -35.479  45.837  40.490  1.00 68.59           N  
ATOM   1495  CA  ALA A 207     -35.807  45.456  41.833  1.00 68.59           C  
ATOM   1496  C   ALA A 207     -36.515  46.576  42.525  1.00 68.59           C  
ATOM   1497  O   ALA A 207     -37.272  46.322  43.465  1.00 68.59           O  
ATOM   1498  CB  ALA A 207     -34.566  45.104  42.666  1.00 68.59           C  
ATOM   1499  N   GLY A 208     -36.256  47.840  42.099  1.00 50.49           N  
ATOM   1500  CA  GLY A 208     -36.870  48.977  42.729  1.00 50.49           C  
ATOM   1501  C   GLY A 208     -35.848  49.861  43.402  1.00 50.49           C  
ATOM   1502  O   GLY A 208     -36.198  50.619  44.306  1.00 50.49           O  
ATOM   1503  N   PHE A 209     -34.557  49.795  43.000  1.00 79.65           N  
ATOM   1504  CA  PHE A 209     -33.566  50.645  43.618  1.00 79.65           C  
ATOM   1505  C   PHE A 209     -32.867  51.530  42.623  1.00 79.65           C  
ATOM   1506  O   PHE A 209     -32.548  51.108  41.512  1.00 79.65           O  
ATOM   1507  CB  PHE A 209     -32.439  49.879  44.331  1.00 79.65           C  
ATOM   1508  CG  PHE A 209     -32.942  49.358  45.629  1.00 79.65           C  
ATOM   1509  CD1 PHE A 209     -32.938  50.183  46.730  1.00 79.65           C  
ATOM   1510  CD2 PHE A 209     -33.397  48.066  45.755  1.00 79.65           C  
ATOM   1511  CE1 PHE A 209     -33.390  49.724  47.942  1.00 79.65           C  
ATOM   1512  CE2 PHE A 209     -33.850  47.602  46.969  1.00 79.65           C  
ATOM   1513  CZ  PHE A 209     -33.848  48.433  48.062  1.00 79.65           C  
ATOM   1514  N   ASP A 210     -32.561  52.783  43.047  1.00 80.17           N  
ATOM   1515  CA  ASP A 210     -31.881  53.758  42.232  1.00 80.17           C  
ATOM   1516  C   ASP A 210     -30.535  53.209  41.861  1.00 80.17           C  
ATOM   1517  O   ASP A 210     -30.124  53.315  40.705  1.00 80.17           O  
ATOM   1518  CB  ASP A 210     -31.618  55.101  42.952  1.00 80.17           C  
ATOM   1519  CG  ASP A 210     -32.896  55.930  43.022  1.00 80.17           C  
ATOM   1520  OD1 ASP A 210     -33.714  55.857  42.068  1.00 80.17           O  
ATOM   1521  OD2 ASP A 210     -33.062  56.657  44.039  1.00 80.17           O1-
ATOM   1522  N   LYS A 211     -29.802  52.617  42.826  1.00114.67           N  
ATOM   1523  CA  LYS A 211     -28.518  52.050  42.508  1.00114.67           C  
ATOM   1524  C   LYS A 211     -28.282  50.909  43.463  1.00114.67           C  
ATOM   1525  O   LYS A 211     -29.031  50.758  44.425  1.00114.67           O  
ATOM   1526  CB  LYS A 211     -27.369  53.084  42.587  1.00114.67           C  
ATOM   1527  CG  LYS A 211     -27.155  53.761  43.942  1.00114.67           C  
ATOM   1528  CD  LYS A 211     -25.845  54.557  44.001  1.00114.67           C  
ATOM   1529  CE  LYS A 211     -25.603  55.261  45.339  1.00114.67           C  
ATOM   1530  NZ  LYS A 211     -24.319  55.997  45.310  1.00114.67           N1+
ATOM   1531  N   PRO A 212     -27.287  50.083  43.253  1.00168.46           N  
ATOM   1532  CA  PRO A 212     -27.037  48.930  44.077  1.00168.46           C  
ATOM   1533  C   PRO A 212     -26.961  49.308  45.521  1.00168.46           C  
ATOM   1534  O   PRO A 212     -26.407  50.360  45.834  1.00168.46           O  
ATOM   1535  CB  PRO A 212     -25.748  48.305  43.539  1.00168.46           C  
ATOM   1536  CG  PRO A 212     -25.070  49.445  42.755  1.00168.46           C  
ATOM   1537  CD  PRO A 212     -26.243  50.305  42.267  1.00168.46           C  
ATOM   1538  N   ILE A 213     -27.507  48.452  46.410  1.00125.35           N  
ATOM   1539  CA  ILE A 213     -27.569  48.746  47.812  1.00125.35           C  
ATOM   1540  C   ILE A 213     -26.724  47.772  48.566  1.00125.35           C  
ATOM   1541  O   ILE A 213     -26.435  46.666  48.113  1.00125.35           O  
ATOM   1542  CB  ILE A 213     -28.945  48.643  48.405  1.00125.35           C  
ATOM   1543  CG1 ILE A 213     -29.480  47.200  48.310  1.00125.35           C  
ATOM   1544  CG2 ILE A 213     -29.838  49.694  47.723  1.00125.35           C  
ATOM   1545  CD1 ILE A 213     -29.685  46.706  46.880  1.00125.35           C  
ATOM   1546  N   LEU A 214     -26.280  48.211  49.755  1.00 69.38           N  
ATOM   1547  CA  LEU A 214     -25.427  47.441  50.606  1.00 69.38           C  
ATOM   1548  C   LEU A 214     -26.287  46.409  51.274  1.00 69.38           C  
ATOM   1549  O   LEU A 214     -27.472  46.638  51.513  1.00 69.38           O  
ATOM   1550  CB  LEU A 214     -24.761  48.338  51.667  1.00 69.38           C  
ATOM   1551  CG  LEU A 214     -23.626  47.694  52.477  1.00 69.38           C  
ATOM   1552  CD1 LEU A 214     -22.446  47.315  51.566  1.00 69.38           C  
ATOM   1553  CD2 LEU A 214     -23.191  48.612  53.632  1.00 69.38           C  
ATOM   1554  N   HIS A 215     -25.715  45.228  51.580  1.00 80.39           N  
ATOM   1555  CA  HIS A 215     -26.461  44.180  52.209  1.00 80.39           C  
ATOM   1556  C   HIS A 215     -26.940  44.683  53.540  1.00 80.39           C  
ATOM   1557  O   HIS A 215     -26.222  45.385  54.247  1.00 80.39           O  
ATOM   1558  CB  HIS A 215     -25.615  42.923  52.499  1.00 80.39           C  
ATOM   1559  CG  HIS A 215     -25.011  42.267  51.288  1.00 80.39           C  
ATOM   1560  CD2 HIS A 215     -25.164  41.001  50.813  1.00 80.39           C  
ATOM   1561  ND1 HIS A 215     -24.109  42.880  50.448  1.00 80.39           N  
ATOM   1562  CE1 HIS A 215     -23.761  41.960  49.512  1.00 80.39           C  
ATOM   1563  NE2 HIS A 215     -24.373  40.805  49.691  1.00 80.39           N  
ATOM   1564  N   GLY A 216     -28.188  44.330  53.908  1.00 38.07           N  
ATOM   1565  CA  GLY A 216     -28.769  44.744  55.156  1.00 38.07           C  
ATOM   1566  C   GLY A 216     -27.958  44.156  56.267  1.00 38.07           C  
ATOM   1567  O   GLY A 216     -27.679  44.806  57.273  1.00 38.07           O  
ATOM   1568  N   LEU A 217     -27.543  42.892  56.090  1.00 82.03           N  
ATOM   1569  CA  LEU A 217     -26.780  42.179  57.074  1.00 82.03           C  
ATOM   1570  C   LEU A 217     -25.453  42.838  57.257  1.00 82.03           C  
ATOM   1571  O   LEU A 217     -24.843  42.713  58.317  1.00 82.03           O  
ATOM   1572  CB  LEU A 217     -26.533  40.709  56.695  1.00 82.03           C  
ATOM   1573  CG  LEU A 217     -27.819  39.867  56.737  1.00 82.03           C  
ATOM   1574  CD1 LEU A 217     -27.550  38.393  56.397  1.00 82.03           C  
ATOM   1575  CD2 LEU A 217     -28.518  40.036  58.094  1.00 82.03           C  
ATOM   1576  N   CYS A 218     -24.925  43.482  56.201  1.00 50.12           N  
ATOM   1577  CA  CYS A 218     -23.651  44.134  56.309  1.00 50.12           C  
ATOM   1578  C   CYS A 218     -23.749  45.277  57.277  1.00 50.12           C  
ATOM   1579  O   CYS A 218     -22.908  45.416  58.163  1.00 50.12           O  
ATOM   1580  CB  CYS A 218     -23.163  44.706  54.964  1.00 50.12           C  
ATOM   1581  SG  CYS A 218     -21.533  45.507  55.085  1.00 50.12           S  
ATOM   1582  N   THR A 219     -24.796  46.117  57.151  1.00 42.96           N  
ATOM   1583  CA  THR A 219     -24.941  47.248  58.027  1.00 42.96           C  
ATOM   1584  C   THR A 219     -25.129  46.689  59.396  1.00 42.96           C  
ATOM   1585  O   THR A 219     -24.633  47.220  60.389  1.00 42.96           O  
ATOM   1586  CB  THR A 219     -26.127  48.112  57.697  1.00 42.96           C  
ATOM   1587  CG2 THR A 219     -26.155  49.298  58.678  1.00 42.96           C  
ATOM   1588  OG1 THR A 219     -26.030  48.590  56.363  1.00 42.96           O  
ATOM   1589  N   PHE A 220     -25.849  45.557  59.455  1.00 68.65           N  
ATOM   1590  CA  PHE A 220     -26.133  44.875  60.676  1.00 68.65           C  
ATOM   1591  C   PHE A 220     -24.830  44.503  61.315  1.00 68.65           C  
ATOM   1592  O   PHE A 220     -24.631  44.737  62.507  1.00 68.65           O  
ATOM   1593  CB  PHE A 220     -26.955  43.603  60.400  1.00 68.65           C  
ATOM   1594  CG  PHE A 220     -27.047  42.826  61.659  1.00 68.65           C  
ATOM   1595  CD1 PHE A 220     -27.796  43.280  62.716  1.00 68.65           C  
ATOM   1596  CD2 PHE A 220     -26.391  41.622  61.766  1.00 68.65           C  
ATOM   1597  CE1 PHE A 220     -27.877  42.546  63.877  1.00 68.65           C  
ATOM   1598  CE2 PHE A 220     -26.471  40.887  62.922  1.00 68.65           C  
ATOM   1599  CZ  PHE A 220     -27.212  41.349  63.983  1.00 68.65           C  
ATOM   1600  N   GLY A 221     -23.887  43.955  60.528  1.00 28.83           N  
ATOM   1601  CA  GLY A 221     -22.630  43.540  61.076  1.00 28.83           C  
ATOM   1602  C   GLY A 221     -21.928  44.726  61.662  1.00 28.83           C  
ATOM   1603  O   GLY A 221     -21.341  44.628  62.741  1.00 28.83           O  
ATOM   1604  N   PHE A 222     -21.965  45.884  60.968  1.00 78.89           N  
ATOM   1605  CA  PHE A 222     -21.267  47.043  61.458  1.00 78.89           C  
ATOM   1606  C   PHE A 222     -21.769  47.406  62.820  1.00 78.89           C  
ATOM   1607  O   PHE A 222     -21.018  47.403  63.792  1.00 78.89           O  
ATOM   1608  CB  PHE A 222     -21.496  48.330  60.636  1.00 78.89           C  
ATOM   1609  CG  PHE A 222     -20.679  48.341  59.392  1.00 78.89           C  
ATOM   1610  CD1 PHE A 222     -21.124  47.734  58.241  1.00 78.89           C  
ATOM   1611  CD2 PHE A 222     -19.463  48.988  59.378  1.00 78.89           C  
ATOM   1612  CE1 PHE A 222     -20.360  47.757  57.099  1.00 78.89           C  
ATOM   1613  CE2 PHE A 222     -18.695  49.014  58.239  1.00 78.89           C  
ATOM   1614  CZ  PHE A 222     -19.143  48.397  57.095  1.00 78.89           C  
ATOM   1615  N   SER A 223     -23.081  47.665  62.928  1.00 91.94           N  
ATOM   1616  CA  SER A 223     -23.643  48.147  64.154  1.00 91.94           C  
ATOM   1617  C   SER A 223     -23.385  47.151  65.242  1.00 91.94           C  
ATOM   1618  O   SER A 223     -22.982  47.516  66.346  1.00 91.94           O  
ATOM   1619  CB  SER A 223     -25.164  48.344  64.034  1.00 91.94           C  
ATOM   1620  OG  SER A 223     -25.690  48.848  65.247  1.00 91.94           O  
ATOM   1621  N   ALA A 224     -23.585  45.855  64.954  1.00 34.01           N  
ATOM   1622  CA  ALA A 224     -23.400  44.863  65.970  1.00 34.01           C  
ATOM   1623  C   ALA A 224     -21.971  44.900  66.402  1.00 34.01           C  
ATOM   1624  O   ALA A 224     -21.666  44.781  67.587  1.00 34.01           O  
ATOM   1625  CB  ALA A 224     -23.688  43.433  65.481  1.00 34.01           C  
ATOM   1626  N   ARG A 225     -21.041  45.079  65.453  1.00 83.73           N  
ATOM   1627  CA  ARG A 225     -19.662  45.061  65.838  1.00 83.73           C  
ATOM   1628  C   ARG A 225     -19.388  46.194  66.781  1.00 83.73           C  
ATOM   1629  O   ARG A 225     -18.648  46.031  67.748  1.00 83.73           O  
ATOM   1630  CB  ARG A 225     -18.690  45.171  64.652  1.00 83.73           C  
ATOM   1631  CG  ARG A 225     -17.235  44.895  65.040  1.00 83.73           C  
ATOM   1632  CD  ARG A 225     -16.254  44.979  63.869  1.00 83.73           C  
ATOM   1633  NE  ARG A 225     -15.637  46.335  63.886  1.00 83.73           N  
ATOM   1634  CZ  ARG A 225     -16.198  47.355  63.174  1.00 83.73           C  
ATOM   1635  NH1 ARG A 225     -17.310  47.129  62.416  1.00 83.73           N1+
ATOM   1636  NH2 ARG A 225     -15.643  48.603  63.227  1.00 83.73           N  
ATOM   1637  N   ARG A 226     -19.975  47.377  66.516  1.00173.99           N  
ATOM   1638  CA  ARG A 226     -19.721  48.544  67.316  1.00173.99           C  
ATOM   1639  C   ARG A 226     -20.249  48.341  68.702  1.00173.99           C  
ATOM   1640  O   ARG A 226     -19.577  48.670  69.680  1.00173.99           O  
ATOM   1641  CB  ARG A 226     -20.376  49.816  66.749  1.00173.99           C  
ATOM   1642  CG  ARG A 226     -20.102  50.010  65.255  1.00173.99           C  
ATOM   1643  CD  ARG A 226     -18.698  49.608  64.785  1.00173.99           C  
ATOM   1644  NE  ARG A 226     -17.812  50.805  64.813  1.00173.99           N  
ATOM   1645  CZ  ARG A 226     -17.059  51.103  65.908  1.00173.99           C  
ATOM   1646  NH1 ARG A 226     -17.126  50.317  67.024  1.00173.99           N1+
ATOM   1647  NH2 ARG A 226     -16.237  52.191  65.883  1.00173.99           N  
ATOM   1648  N   VAL A 227     -21.464  47.772  68.833  1.00126.44           N  
ATOM   1649  CA  VAL A 227     -22.022  47.596  70.143  1.00126.44           C  
ATOM   1650  C   VAL A 227     -21.112  46.695  70.919  1.00126.44           C  
ATOM   1651  O   VAL A 227     -20.871  46.920  72.103  1.00126.44           O  
ATOM   1652  CB  VAL A 227     -23.433  47.054  70.173  1.00126.44           C  
ATOM   1653  CG1 VAL A 227     -24.390  48.139  69.660  1.00126.44           C  
ATOM   1654  CG2 VAL A 227     -23.521  45.775  69.335  1.00126.44           C  
ATOM   1655  N   LEU A 228     -20.543  45.674  70.256  1.00 68.56           N  
ATOM   1656  CA  LEU A 228     -19.686  44.733  70.915  1.00 68.56           C  
ATOM   1657  C   LEU A 228     -18.540  45.476  71.524  1.00 68.56           C  
ATOM   1658  O   LEU A 228     -18.163  45.237  72.668  1.00 68.56           O  
ATOM   1659  CB  LEU A 228     -19.049  43.755  69.917  1.00 68.56           C  
ATOM   1660  CG  LEU A 228     -18.046  42.777  70.550  1.00 68.56           C  
ATOM   1661  CD1 LEU A 228     -18.751  41.725  71.418  1.00 68.56           C  
ATOM   1662  CD2 LEU A 228     -17.107  42.182  69.489  1.00 68.56           C  
ATOM   1663  N   GLN A 229     -17.933  46.387  70.755  1.00141.58           N  
ATOM   1664  CA  GLN A 229     -16.788  47.123  71.199  1.00141.58           C  
ATOM   1665  C   GLN A 229     -17.134  48.095  72.288  1.00141.58           C  
ATOM   1666  O   GLN A 229     -16.412  48.194  73.279  1.00141.58           O  
ATOM   1667  CB  GLN A 229     -16.176  47.923  70.041  1.00141.58           C  
ATOM   1668  CG  GLN A 229     -14.970  48.757  70.450  1.00141.58           C  
ATOM   1669  CD  GLN A 229     -14.327  49.263  69.172  1.00141.58           C  
ATOM   1670  NE2 GLN A 229     -13.113  48.732  68.864  1.00141.58           N  
ATOM   1671  OE1 GLN A 229     -14.886  50.094  68.458  1.00141.58           O  
ATOM   1672  N   GLN A 230     -18.233  48.861  72.133  1.00154.80           N  
ATOM   1673  CA  GLN A 230     -18.525  49.876  73.111  1.00154.80           C  
ATOM   1674  C   GLN A 230     -18.941  49.327  74.439  1.00154.80           C  
ATOM   1675  O   GLN A 230     -18.443  49.755  75.478  1.00154.80           O  
ATOM   1676  CB  GLN A 230     -19.665  50.832  72.709  1.00154.80           C  
ATOM   1677  CG  GLN A 230     -19.242  51.960  71.773  1.00154.80           C  
ATOM   1678  CD  GLN A 230     -18.532  53.008  72.619  1.00154.80           C  
ATOM   1679  NE2 GLN A 230     -17.207  53.186  72.373  1.00154.80           N  
ATOM   1680  OE1 GLN A 230     -19.135  53.642  73.485  1.00154.80           O  
ATOM   1681  N   PHE A 231     -19.954  48.442  74.437  1.00134.12           N  
ATOM   1682  CA  PHE A 231     -20.525  47.896  75.642  1.00134.12           C  
ATOM   1683  C   PHE A 231     -19.895  46.644  76.199  1.00134.12           C  
ATOM   1684  O   PHE A 231     -20.019  46.381  77.391  1.00134.12           O  
ATOM   1685  CB  PHE A 231     -22.037  47.692  75.491  1.00134.12           C  
ATOM   1686  CG  PHE A 231     -22.520  49.083  75.277  1.00134.12           C  
ATOM   1687  CD1 PHE A 231     -22.802  49.908  76.343  1.00134.12           C  
ATOM   1688  CD2 PHE A 231     -22.655  49.571  73.999  1.00134.12           C  
ATOM   1689  CE1 PHE A 231     -23.235  51.196  76.130  1.00134.12           C  
ATOM   1690  CE2 PHE A 231     -23.085  50.858  73.780  1.00134.12           C  
ATOM   1691  CZ  PHE A 231     -23.379  51.671  74.848  1.00134.12           C  
ATOM   1692  N   ALA A 232     -19.437  45.742  75.309  1.00122.66           N  
ATOM   1693  CA  ALA A 232     -18.804  44.467  75.569  1.00122.66           C  
ATOM   1694  C   ALA A 232     -17.334  44.475  75.847  1.00122.66           C  
ATOM   1695  O   ALA A 232     -16.834  43.527  76.449  1.00122.66           O  
ATOM   1696  CB  ALA A 232     -19.080  43.416  74.481  1.00122.66           C  
ATOM   1697  N   ASP A 233     -16.582  45.477  75.348  1.00 86.00           N  
ATOM   1698  CA  ASP A 233     -15.145  45.475  75.427  1.00 86.00           C  
ATOM   1699  C   ASP A 233     -14.599  44.352  74.584  1.00 86.00           C  
ATOM   1700  O   ASP A 233     -13.646  43.666  74.954  1.00 86.00           O  
ATOM   1701  CB  ASP A 233     -14.623  45.379  76.871  1.00 86.00           C  
ATOM   1702  CG  ASP A 233     -14.989  46.699  77.549  1.00 86.00           C  
ATOM   1703  OD1 ASP A 233     -15.462  47.617  76.829  1.00 86.00           O  
ATOM   1704  OD2 ASP A 233     -14.813  46.804  78.792  1.00 86.00           O1-
ATOM   1705  N   ASN A 234     -15.229  44.150  73.405  1.00 95.28           N  
ATOM   1706  CA  ASN A 234     -14.831  43.215  72.390  1.00 95.28           C  
ATOM   1707  C   ASN A 234     -14.713  41.850  72.975  1.00 95.28           C  
ATOM   1708  O   ASN A 234     -13.959  41.014  72.481  1.00 95.28           O  
ATOM   1709  CB  ASN A 234     -13.518  43.580  71.680  1.00 95.28           C  
ATOM   1710  CG  ASN A 234     -13.840  44.686  70.682  1.00 95.28           C  
ATOM   1711  ND2 ASN A 234     -15.150  44.842  70.347  1.00 95.28           N  
ATOM   1712  OD1 ASN A 234     -12.953  45.392  70.206  1.00 95.28           O  
ATOM   1713  N   ASP A 235     -15.497  41.578  74.026  1.00 59.82           N  
ATOM   1714  CA  ASP A 235     -15.456  40.280  74.624  1.00 59.82           C  
ATOM   1715  C   ASP A 235     -16.509  39.475  73.927  1.00 59.82           C  
ATOM   1716  O   ASP A 235     -17.677  39.485  74.307  1.00 59.82           O  
ATOM   1717  CB  ASP A 235     -15.790  40.325  76.127  1.00 59.82           C  
ATOM   1718  CG  ASP A 235     -15.470  38.983  76.768  1.00 59.82           C  
ATOM   1719  OD1 ASP A 235     -15.242  37.998  76.016  1.00 59.82           O  
ATOM   1720  OD2 ASP A 235     -15.460  38.925  78.027  1.00 59.82           O1-
ATOM   1721  N   VAL A 236     -16.097  38.690  72.921  1.00 57.52           N  
ATOM   1722  CA  VAL A 236     -17.009  37.960  72.084  1.00 57.52           C  
ATOM   1723  C   VAL A 236     -17.866  37.078  72.941  1.00 57.52           C  
ATOM   1724  O   VAL A 236     -19.002  36.772  72.581  1.00 57.52           O  
ATOM   1725  CB  VAL A 236     -16.302  37.089  71.088  1.00 57.52           C  
ATOM   1726  CG1 VAL A 236     -17.349  36.263  70.325  1.00 57.52           C  
ATOM   1727  CG2 VAL A 236     -15.448  37.983  70.175  1.00 57.52           C  
ATOM   1728  N   SER A 237     -17.341  36.621  74.089  1.00 46.65           N  
ATOM   1729  CA  SER A 237     -18.068  35.699  74.923  1.00 46.65           C  
ATOM   1730  C   SER A 237     -19.324  36.313  75.481  1.00 46.65           C  
ATOM   1731  O   SER A 237     -20.310  35.614  75.702  1.00 46.65           O  
ATOM   1732  CB  SER A 237     -17.248  35.215  76.131  1.00 46.65           C  
ATOM   1733  OG  SER A 237     -17.055  36.279  77.048  1.00 46.65           O  
ATOM   1734  N   ARG A 238     -19.309  37.630  75.748  1.00109.93           N  
ATOM   1735  CA  ARG A 238     -20.392  38.357  76.358  1.00109.93           C  
ATOM   1736  C   ARG A 238     -21.566  38.525  75.431  1.00109.93           C  
ATOM   1737  O   ARG A 238     -22.669  38.844  75.872  1.00109.93           O  
ATOM   1738  CB  ARG A 238     -19.945  39.743  76.838  1.00109.93           C  
ATOM   1739  CG  ARG A 238     -18.874  39.654  77.927  1.00109.93           C  
ATOM   1740  CD  ARG A 238     -18.328  41.005  78.390  1.00109.93           C  
ATOM   1741  NE  ARG A 238     -19.331  41.628  79.297  1.00109.93           N  
ATOM   1742  CZ  ARG A 238     -20.260  42.481  78.779  1.00109.93           C  
ATOM   1743  NH1 ARG A 238     -20.297  42.695  77.432  1.00109.93           N1+
ATOM   1744  NH2 ARG A 238     -21.132  43.128  79.606  1.00109.93           N  
ATOM   1745  N   PHE A 239     -21.343  38.391  74.112  1.00155.00           N  
ATOM   1746  CA  PHE A 239     -22.350  38.673  73.123  1.00155.00           C  
ATOM   1747  C   PHE A 239     -23.347  37.540  73.041  1.00155.00           C  
ATOM   1748  O   PHE A 239     -23.093  36.525  72.394  1.00155.00           O  
ATOM   1749  CB  PHE A 239     -21.664  38.811  71.763  1.00155.00           C  
ATOM   1750  CG  PHE A 239     -22.501  39.629  70.863  1.00155.00           C  
ATOM   1751  CD1 PHE A 239     -23.473  39.060  70.080  1.00155.00           C  
ATOM   1752  CD2 PHE A 239     -22.286  40.985  70.820  1.00155.00           C  
ATOM   1753  CE1 PHE A 239     -24.222  39.856  69.250  1.00155.00           C  
ATOM   1754  CE2 PHE A 239     -23.031  41.785  69.995  1.00155.00           C  
ATOM   1755  CZ  PHE A 239     -23.990  41.210  69.210  1.00155.00           C  
ATOM   1756  N   LYS A 240     -24.499  37.680  73.743  1.00 94.52           N  
ATOM   1757  CA  LYS A 240     -25.557  36.694  73.778  1.00 94.52           C  
ATOM   1758  C   LYS A 240     -26.408  36.634  72.538  1.00 94.52           C  
ATOM   1759  O   LYS A 240     -26.543  35.573  71.925  1.00 94.52           O  
ATOM   1760  CB  LYS A 240     -26.533  36.963  74.935  1.00 94.52           C  
ATOM   1761  CG  LYS A 240     -25.892  36.801  76.315  1.00 94.52           C  
ATOM   1762  CD  LYS A 240     -26.709  37.391  77.468  1.00 94.52           C  
ATOM   1763  CE  LYS A 240     -27.337  36.344  78.393  1.00 94.52           C  
ATOM   1764  NZ  LYS A 240     -27.872  36.996  79.610  1.00 94.52           N1+
ATOM   1765  N   ALA A 241     -27.015  37.777  72.131  1.00 57.66           N  
ATOM   1766  CA  ALA A 241     -27.925  37.731  71.015  1.00 57.66           C  
ATOM   1767  C   ALA A 241     -28.234  39.126  70.551  1.00 57.66           C  
ATOM   1768  O   ALA A 241     -28.009  40.102  71.269  1.00 57.66           O  
ATOM   1769  CB  ALA A 241     -29.256  37.035  71.341  1.00 57.66           C  
ATOM   1770  N   VAL A 242     -28.741  39.244  69.303  1.00 57.08           N  
ATOM   1771  CA  VAL A 242     -29.096  40.518  68.741  1.00 57.08           C  
ATOM   1772  C   VAL A 242     -30.342  40.351  67.948  1.00 57.08           C  
ATOM   1773  O   VAL A 242     -30.599  39.291  67.379  1.00 57.08           O  
ATOM   1774  CB  VAL A 242     -28.140  41.064  67.735  1.00 57.08           C  
ATOM   1775  CG1 VAL A 242     -26.797  41.282  68.412  1.00 57.08           C  
ATOM   1776  CG2 VAL A 242     -28.093  40.104  66.536  1.00 57.08           C  
ATOM   1777  N   LYS A 243     -31.140  41.432  67.887  1.00143.01           N  
ATOM   1778  CA  LYS A 243     -32.339  41.405  67.112  1.00143.01           C  
ATOM   1779  C   LYS A 243     -32.351  42.718  66.390  1.00143.01           C  
ATOM   1780  O   LYS A 243     -31.986  43.743  66.964  1.00143.01           O  
ATOM   1781  CB  LYS A 243     -33.605  41.401  67.975  1.00143.01           C  
ATOM   1782  CG  LYS A 243     -34.747  40.567  67.402  1.00143.01           C  
ATOM   1783  CD  LYS A 243     -35.007  40.748  65.914  1.00143.01           C  
ATOM   1784  CE  LYS A 243     -36.036  39.741  65.403  1.00143.01           C  
ATOM   1785  NZ  LYS A 243     -35.794  39.444  63.977  1.00143.01           N1+
ATOM   1786  N   ALA A 244     -32.763  42.731  65.105  1.00 45.91           N  
ATOM   1787  CA  ALA A 244     -32.786  43.987  64.403  1.00 45.91           C  
ATOM   1788  C   ALA A 244     -33.827  43.939  63.325  1.00 45.91           C  
ATOM   1789  O   ALA A 244     -34.163  42.874  62.812  1.00 45.91           O  
ATOM   1790  CB  ALA A 244     -31.451  44.336  63.722  1.00 45.91           C  
ATOM   1791  N   ARG A 245     -34.379  45.120  62.964  1.00157.65           N  
ATOM   1792  CA  ARG A 245     -35.326  45.180  61.883  1.00157.65           C  
ATOM   1793  C   ARG A 245     -34.758  46.084  60.840  1.00157.65           C  
ATOM   1794  O   ARG A 245     -34.139  47.103  61.148  1.00157.65           O  
ATOM   1795  CB  ARG A 245     -36.743  45.670  62.255  1.00157.65           C  
ATOM   1796  CG  ARG A 245     -36.840  47.074  62.843  1.00157.65           C  
ATOM   1797  CD  ARG A 245     -38.279  47.478  63.174  1.00157.65           C  
ATOM   1798  NE  ARG A 245     -39.023  46.237  63.538  1.00157.65           N  
ATOM   1799  CZ  ARG A 245     -40.387  46.242  63.604  1.00157.65           C  
ATOM   1800  NH1 ARG A 245     -41.079  47.404  63.415  1.00157.65           N1+
ATOM   1801  NH2 ARG A 245     -41.065  45.081  63.846  1.00157.65           N  
ATOM   1802  N   PHE A 246     -34.961  45.708  59.563  1.00 83.43           N  
ATOM   1803  CA  PHE A 246     -34.400  46.438  58.464  1.00 83.43           C  
ATOM   1804  C   PHE A 246     -35.398  47.440  58.000  1.00 83.43           C  
ATOM   1805  O   PHE A 246     -36.602  47.185  57.968  1.00 83.43           O  
ATOM   1806  CB  PHE A 246     -34.057  45.559  57.250  1.00 83.43           C  
ATOM   1807  CG  PHE A 246     -32.955  44.640  57.653  1.00 83.43           C  
ATOM   1808  CD1 PHE A 246     -31.643  45.030  57.537  1.00 83.43           C  
ATOM   1809  CD2 PHE A 246     -33.238  43.389  58.149  1.00 83.43           C  
ATOM   1810  CE1 PHE A 246     -30.629  44.178  57.908  1.00 83.43           C  
ATOM   1811  CE2 PHE A 246     -32.229  42.531  58.522  1.00 83.43           C  
ATOM   1812  CZ  PHE A 246     -30.919  42.929  58.403  1.00 83.43           C  
ATOM   1813  N   ALA A 247     -34.869  48.606  57.590  1.00 80.18           N  
ATOM   1814  CA  ALA A 247     -35.626  49.749  57.189  1.00 80.18           C  
ATOM   1815  C   ALA A 247     -35.046  50.229  55.895  1.00 80.18           C  
ATOM   1816  O   ALA A 247     -34.834  49.448  54.971  1.00 80.18           O  
ATOM   1817  CB  ALA A 247     -35.522  50.921  58.178  1.00 80.18           C  
ATOM   1818  N   LYS A 248     -34.824  51.557  55.801  1.00159.27           N  
ATOM   1819  CA  LYS A 248     -34.344  52.221  54.620  1.00159.27           C  
ATOM   1820  C   LYS A 248     -33.040  51.616  54.178  1.00159.27           C  
ATOM   1821  O   LYS A 248     -32.296  51.029  54.961  1.00159.27           O  
ATOM   1822  CB  LYS A 248     -34.031  53.706  54.861  1.00159.27           C  
ATOM   1823  CG  LYS A 248     -35.178  54.511  55.474  1.00159.27           C  
ATOM   1824  CD  LYS A 248     -36.394  54.708  54.572  1.00159.27           C  
ATOM   1825  CE  LYS A 248     -36.465  56.099  53.936  1.00159.27           C  
ATOM   1826  NZ  LYS A 248     -35.923  56.065  52.560  1.00159.27           N1+
ATOM   1827  N   PRO A 249     -32.775  51.762  52.900  1.00 86.06           N  
ATOM   1828  CA  PRO A 249     -31.582  51.212  52.288  1.00 86.06           C  
ATOM   1829  C   PRO A 249     -30.326  51.975  52.594  1.00 86.06           C  
ATOM   1830  O   PRO A 249     -30.409  53.112  53.053  1.00 86.06           O  
ATOM   1831  CB  PRO A 249     -31.848  51.214  50.785  1.00 86.06           C  
ATOM   1832  CG  PRO A 249     -33.380  51.171  50.669  1.00 86.06           C  
ATOM   1833  CD  PRO A 249     -33.876  51.857  51.950  1.00 86.06           C  
ATOM   1834  N   VAL A 250     -29.152  51.353  52.344  1.00 55.08           N  
ATOM   1835  CA  VAL A 250     -27.873  51.988  52.534  1.00 55.08           C  
ATOM   1836  C   VAL A 250     -27.102  51.806  51.260  1.00 55.08           C  
ATOM   1837  O   VAL A 250     -27.136  50.743  50.642  1.00 55.08           O  
ATOM   1838  CB  VAL A 250     -27.079  51.358  53.638  1.00 55.08           C  
ATOM   1839  CG1 VAL A 250     -25.723  52.073  53.761  1.00 55.08           C  
ATOM   1840  CG2 VAL A 250     -27.933  51.409  54.916  1.00 55.08           C  
ATOM   1841  N   TYR A 251     -26.351  52.842  50.838  1.00 96.22           N  
ATOM   1842  CA  TYR A 251     -25.623  52.745  49.605  1.00 96.22           C  
ATOM   1843  C   TYR A 251     -24.190  52.684  49.993  1.00 96.22           C  
ATOM   1844  O   TYR A 251     -23.771  53.295  50.972  1.00 96.22           O  
ATOM   1845  CB  TYR A 251     -25.800  53.970  48.706  1.00 96.22           C  
ATOM   1846  CG  TYR A 251     -27.255  54.071  48.402  1.00 96.22           C  
ATOM   1847  CD1 TYR A 251     -28.097  54.749  49.253  1.00 96.22           C  
ATOM   1848  CD2 TYR A 251     -27.776  53.481  47.274  1.00 96.22           C  
ATOM   1849  CE1 TYR A 251     -29.441  54.847  48.978  1.00 96.22           C  
ATOM   1850  CE2 TYR A 251     -29.118  53.575  46.993  1.00 96.22           C  
ATOM   1851  CZ  TYR A 251     -29.950  54.259  47.844  1.00 96.22           C  
ATOM   1852  OH  TYR A 251     -31.324  54.351  47.548  1.00 96.22           O  
ATOM   1853  N   PRO A 252     -23.434  51.991  49.193  1.00234.52           N  
ATOM   1854  CA  PRO A 252     -22.085  51.625  49.492  1.00234.52           C  
ATOM   1855  C   PRO A 252     -21.250  52.630  50.190  1.00234.52           C  
ATOM   1856  O   PRO A 252     -20.912  52.308  51.300  1.00234.52           O  
ATOM   1857  CB  PRO A 252     -21.500  51.089  48.188  1.00234.52           C  
ATOM   1858  CG  PRO A 252     -22.741  50.593  47.416  1.00234.52           C  
ATOM   1859  CD  PRO A 252     -23.880  51.507  47.901  1.00234.52           C  
ATOM   1860  N   GLY A 253     -20.958  53.829  49.675  1.00147.38           N  
ATOM   1861  CA  GLY A 253     -20.089  54.815  50.273  1.00147.38           C  
ATOM   1862  C   GLY A 253     -20.624  55.481  51.518  1.00147.38           C  
ATOM   1863  O   GLY A 253     -19.844  56.014  52.306  1.00147.38           O  
ATOM   1864  N   GLN A 254     -21.955  55.548  51.706  1.00 87.93           N  
ATOM   1865  CA  GLN A 254     -22.532  56.336  52.767  1.00 87.93           C  
ATOM   1866  C   GLN A 254     -21.956  56.022  54.116  1.00 87.93           C  
ATOM   1867  O   GLN A 254     -21.229  55.046  54.297  1.00 87.93           O  
ATOM   1868  CB  GLN A 254     -24.062  56.242  52.841  1.00 87.93           C  
ATOM   1869  CG  GLN A 254     -24.728  56.761  51.566  1.00 87.93           C  
ATOM   1870  CD  GLN A 254     -26.222  56.905  51.814  1.00 87.93           C  
ATOM   1871  NE2 GLN A 254     -26.773  58.097  51.460  1.00 87.93           N  
ATOM   1872  OE1 GLN A 254     -26.880  55.991  52.308  1.00 87.93           O  
ATOM   1873  N   THR A 255     -22.253  56.908  55.109  1.00 61.29           N  
ATOM   1874  CA  THR A 255     -21.682  56.776  56.419  1.00 61.29           C  
ATOM   1875  C   THR A 255     -22.748  56.400  57.407  1.00 61.29           C  
ATOM   1876  O   THR A 255     -23.795  57.037  57.498  1.00 61.29           O  
ATOM   1877  CB  THR A 255     -21.038  58.048  56.889  1.00 61.29           C  
ATOM   1878  CG2 THR A 255     -20.393  57.790  58.255  1.00 61.29           C  
ATOM   1879  OG1 THR A 255     -20.044  58.456  55.962  1.00 61.29           O  
ATOM   1880  N   LEU A 256     -22.481  55.330  58.181  1.00 62.23           N  
ATOM   1881  CA  LEU A 256     -23.418  54.783  59.117  1.00 62.23           C  
ATOM   1882  C   LEU A 256     -23.293  55.499  60.418  1.00 62.23           C  
ATOM   1883  O   LEU A 256     -22.233  56.031  60.747  1.00 62.23           O  
ATOM   1884  CB  LEU A 256     -23.182  53.290  59.400  1.00 62.23           C  
ATOM   1885  CG  LEU A 256     -23.296  52.400  58.148  1.00 62.23           C  
ATOM   1886  CD1 LEU A 256     -23.061  50.919  58.490  1.00 62.23           C  
ATOM   1887  CD2 LEU A 256     -24.617  52.640  57.399  1.00 62.23           C  
ATOM   1888  N   GLN A 257     -24.406  55.549  61.180  1.00112.03           N  
ATOM   1889  CA  GLN A 257     -24.393  56.116  62.496  1.00112.03           C  
ATOM   1890  C   GLN A 257     -25.104  55.144  63.386  1.00112.03           C  
ATOM   1891  O   GLN A 257     -26.308  54.943  63.241  1.00112.03           O  
ATOM   1892  CB  GLN A 257     -25.182  57.428  62.654  1.00112.03           C  
ATOM   1893  CG  GLN A 257     -24.520  58.675  62.072  1.00112.03           C  
ATOM   1894  CD  GLN A 257     -25.460  59.840  62.357  1.00112.03           C  
ATOM   1895  NE2 GLN A 257     -24.884  61.056  62.553  1.00112.03           N  
ATOM   1896  OE1 GLN A 257     -26.676  59.670  62.422  1.00112.03           O  
ATOM   1897  N   THR A 258     -24.399  54.524  64.352  1.00150.44           N  
ATOM   1898  CA  THR A 258     -25.098  53.614  65.219  1.00150.44           C  
ATOM   1899  C   THR A 258     -25.334  54.285  66.533  1.00150.44           C  
ATOM   1900  O   THR A 258     -24.397  54.685  67.223  1.00150.44           O  
ATOM   1901  CB  THR A 258     -24.385  52.330  65.533  1.00150.44           C  
ATOM   1902  CG2 THR A 258     -24.330  51.425  64.302  1.00150.44           C  
ATOM   1903  OG1 THR A 258     -23.085  52.606  66.023  1.00150.44           O  
ATOM   1904  N   GLU A 259     -26.625  54.396  66.907  1.00 91.23           N  
ATOM   1905  CA  GLU A 259     -27.055  55.027  68.124  1.00 91.23           C  
ATOM   1906  C   GLU A 259     -27.265  53.929  69.125  1.00 91.23           C  
ATOM   1907  O   GLU A 259     -27.875  52.909  68.806  1.00 91.23           O  
ATOM   1908  CB  GLU A 259     -28.429  55.706  67.967  1.00 91.23           C  
ATOM   1909  CG  GLU A 259     -28.470  56.778  66.877  1.00 91.23           C  
ATOM   1910  CD  GLU A 259     -29.934  56.990  66.516  1.00 91.23           C  
ATOM   1911  OE1 GLU A 259     -30.633  57.705  67.278  1.00 91.23           O  
ATOM   1912  OE2 GLU A 259     -30.371  56.427  65.478  1.00 91.23           O1-
ATOM   1913  N   MET A 260     -26.773  54.110  70.371  1.00 71.13           N  
ATOM   1914  CA  MET A 260     -26.900  53.045  71.330  1.00 71.13           C  
ATOM   1915  C   MET A 260     -27.399  53.562  72.645  1.00 71.13           C  
ATOM   1916  O   MET A 260     -27.092  54.682  73.054  1.00 71.13           O  
ATOM   1917  CB  MET A 260     -25.565  52.315  71.565  1.00 71.13           C  
ATOM   1918  CG  MET A 260     -25.094  51.558  70.318  1.00 71.13           C  
ATOM   1919  SD  MET A 260     -23.368  50.991  70.354  1.00 71.13           S  
ATOM   1920  CE  MET A 260     -22.685  52.565  69.759  1.00 71.13           C  
ATOM   1921  N   TRP A 261     -28.218  52.731  73.330  1.00 95.19           N  
ATOM   1922  CA  TRP A 261     -28.747  53.040  74.631  1.00 95.19           C  
ATOM   1923  C   TRP A 261     -28.441  51.870  75.509  1.00 95.19           C  
ATOM   1924  O   TRP A 261     -28.746  50.728  75.168  1.00 95.19           O  
ATOM   1925  CB  TRP A 261     -30.274  53.174  74.673  1.00 95.19           C  
ATOM   1926  CG  TRP A 261     -30.832  54.398  73.998  1.00 95.19           C  
ATOM   1927  CD1 TRP A 261     -31.218  55.589  74.544  1.00 95.19           C  
ATOM   1928  CD2 TRP A 261     -31.083  54.493  72.592  1.00 95.19           C  
ATOM   1929  CE2 TRP A 261     -31.633  55.750  72.354  1.00 95.19           C  
ATOM   1930  CE3 TRP A 261     -30.876  53.599  71.578  1.00 95.19           C  
ATOM   1931  NE1 TRP A 261     -31.712  56.413  73.563  1.00 95.19           N  
ATOM   1932  CZ2 TRP A 261     -31.990  56.137  71.097  1.00 95.19           C  
ATOM   1933  CZ3 TRP A 261     -31.233  53.992  70.308  1.00 95.19           C  
ATOM   1934  CH2 TRP A 261     -31.779  55.237  70.075  1.00 95.19           C  
ATOM   1935  N   LYS A 262     -27.859  52.139  76.690  1.00154.80           N  
ATOM   1936  CA  LYS A 262     -27.490  51.086  77.588  1.00154.80           C  
ATOM   1937  C   LYS A 262     -28.578  50.961  78.607  1.00154.80           C  
ATOM   1938  O   LYS A 262     -28.799  51.867  79.408  1.00154.80           O  
ATOM   1939  CB  LYS A 262     -26.165  51.442  78.294  1.00154.80           C  
ATOM   1940  CG  LYS A 262     -25.456  50.343  79.087  1.00154.80           C  
ATOM   1941  CD  LYS A 262     -26.135  49.931  80.386  1.00154.80           C  
ATOM   1942  CE  LYS A 262     -25.160  49.271  81.364  1.00154.80           C  
ATOM   1943  NZ  LYS A 262     -24.323  48.272  80.660  1.00154.80           N1+
ATOM   1944  N   GLU A 263     -29.317  49.833  78.578  1.00110.51           N  
ATOM   1945  CA  GLU A 263     -30.344  49.630  79.559  1.00110.51           C  
ATOM   1946  C   GLU A 263     -30.047  48.318  80.197  1.00110.51           C  
ATOM   1947  O   GLU A 263     -30.502  47.272  79.736  1.00110.51           O  
ATOM   1948  CB  GLU A 263     -31.751  49.519  78.940  1.00110.51           C  
ATOM   1949  CG  GLU A 263     -32.168  50.759  78.147  1.00110.51           C  
ATOM   1950  CD  GLU A 263     -32.188  51.951  79.095  1.00110.51           C  
ATOM   1951  OE1 GLU A 263     -32.945  51.894  80.099  1.00110.51           O  
ATOM   1952  OE2 GLU A 263     -31.444  52.932  78.829  1.00110.51           O1-
ATOM   1953  N   GLY A 264     -29.290  48.334  81.304  1.00 31.60           N  
ATOM   1954  CA  GLY A 264     -28.968  47.088  81.928  1.00 31.60           C  
ATOM   1955  C   GLY A 264     -28.097  46.319  80.984  1.00 31.60           C  
ATOM   1956  O   GLY A 264     -27.156  46.854  80.406  1.00 31.60           O  
ATOM   1957  N   ASN A 265     -28.386  45.013  80.849  1.00 81.13           N  
ATOM   1958  CA  ASN A 265     -27.677  44.085  80.015  1.00 81.13           C  
ATOM   1959  C   ASN A 265     -27.981  44.287  78.564  1.00 81.13           C  
ATOM   1960  O   ASN A 265     -27.221  43.830  77.711  1.00 81.13           O  
ATOM   1961  CB  ASN A 265     -27.971  42.622  80.367  1.00 81.13           C  
ATOM   1962  CG  ASN A 265     -27.270  42.356  81.689  1.00 81.13           C  
ATOM   1963  ND2 ASN A 265     -26.101  43.021  81.899  1.00 81.13           N  
ATOM   1964  OD1 ASN A 265     -27.747  41.580  82.513  1.00 81.13           O  
ATOM   1965  N   ARG A 266     -29.130  44.907  78.236  1.00158.28           N  
ATOM   1966  CA  ARG A 266     -29.463  45.031  76.848  1.00158.28           C  
ATOM   1967  C   ARG A 266     -29.075  46.375  76.323  1.00158.28           C  
ATOM   1968  O   ARG A 266     -29.343  47.408  76.935  1.00158.28           O  
ATOM   1969  CB  ARG A 266     -30.953  44.778  76.539  1.00158.28           C  
ATOM   1970  CG  ARG A 266     -31.322  45.119  75.094  1.00158.28           C  
ATOM   1971  CD  ARG A 266     -32.342  44.172  74.461  1.00158.28           C  
ATOM   1972  NE  ARG A 266     -33.625  44.229  75.210  1.00158.28           N  
ATOM   1973  CZ  ARG A 266     -34.585  43.302  74.925  1.00158.28           C  
ATOM   1974  NH1 ARG A 266     -34.317  42.279  74.059  1.00158.28           N1+
ATOM   1975  NH2 ARG A 266     -35.823  43.399  75.487  1.00158.28           N  
ATOM   1976  N   ILE A 267     -28.403  46.372  75.151  1.00120.18           N  
ATOM   1977  CA  ILE A 267     -27.980  47.580  74.512  1.00120.18           C  
ATOM   1978  C   ILE A 267     -28.876  47.776  73.331  1.00120.18           C  
ATOM   1979  O   ILE A 267     -28.811  47.029  72.356  1.00120.18           O  
ATOM   1980  CB  ILE A 267     -26.584  47.470  73.974  1.00120.18           C  
ATOM   1981  CG1 ILE A 267     -25.600  47.208  75.125  1.00120.18           C  
ATOM   1982  CG2 ILE A 267     -26.271  48.720  73.136  1.00120.18           C  
ATOM   1983  CD1 ILE A 267     -25.595  48.303  76.191  1.00120.18           C  
ATOM   1984  N   HIS A 268     -29.751  48.795  73.394  1.00 68.18           N  
ATOM   1985  CA  HIS A 268     -30.641  49.064  72.304  1.00 68.18           C  
ATOM   1986  C   HIS A 268     -29.872  49.833  71.280  1.00 68.18           C  
ATOM   1987  O   HIS A 268     -28.995  50.624  71.626  1.00 68.18           O  
ATOM   1988  CB  HIS A 268     -31.832  49.945  72.695  1.00 68.18           C  
ATOM   1989  CG  HIS A 268     -32.745  49.292  73.685  1.00 68.18           C  
ATOM   1990  CD2 HIS A 268     -32.761  49.353  75.045  1.00 68.18           C  
ATOM   1991  ND1 HIS A 268     -33.802  48.484  73.331  1.00 68.18           N  
ATOM   1992  CE1 HIS A 268     -34.404  48.101  74.486  1.00 68.18           C  
ATOM   1993  NE2 HIS A 268     -33.808  48.604  75.551  1.00 68.18           N  
ATOM   1994  N   PHE A 269     -30.161  49.610  69.982  1.00177.29           N  
ATOM   1995  CA  PHE A 269     -29.464  50.423  69.033  1.00177.29           C  
ATOM   1996  C   PHE A 269     -30.327  50.680  67.845  1.00177.29           C  
ATOM   1997  O   PHE A 269     -31.277  49.951  67.566  1.00177.29           O  
ATOM   1998  CB  PHE A 269     -28.130  49.844  68.505  1.00177.29           C  
ATOM   1999  CG  PHE A 269     -28.335  48.649  67.630  1.00177.29           C  
ATOM   2000  CD1 PHE A 269     -28.598  48.792  66.285  1.00177.29           C  
ATOM   2001  CD2 PHE A 269     -28.252  47.375  68.147  1.00177.29           C  
ATOM   2002  CE1 PHE A 269     -28.778  47.690  65.479  1.00177.29           C  
ATOM   2003  CE2 PHE A 269     -28.430  46.269  67.349  1.00177.29           C  
ATOM   2004  CZ  PHE A 269     -28.687  46.425  66.008  1.00177.29           C  
ATOM   2005  N   GLN A 270     -30.005  51.776  67.128  1.00 89.89           N  
ATOM   2006  CA  GLN A 270     -30.684  52.176  65.929  1.00 89.89           C  
ATOM   2007  C   GLN A 270     -29.589  52.614  65.002  1.00 89.89           C  
ATOM   2008  O   GLN A 270     -28.563  53.114  65.458  1.00 89.89           O  
ATOM   2009  CB  GLN A 270     -31.621  53.375  66.155  1.00 89.89           C  
ATOM   2010  CG  GLN A 270     -32.443  53.787  64.935  1.00 89.89           C  
ATOM   2011  CD  GLN A 270     -33.300  54.977  65.339  1.00 89.89           C  
ATOM   2012  NE2 GLN A 270     -34.613  54.920  65.010  1.00 89.89           N  
ATOM   2013  OE1 GLN A 270     -32.820  55.939  65.937  1.00 89.89           O  
ATOM   2014  N   THR A 271     -29.761  52.432  63.677  1.00 69.67           N  
ATOM   2015  CA  THR A 271     -28.693  52.799  62.787  1.00 69.67           C  
ATOM   2016  C   THR A 271     -29.227  53.753  61.750  1.00 69.67           C  
ATOM   2017  O   THR A 271     -30.310  53.550  61.200  1.00 69.67           O  
ATOM   2018  CB  THR A 271     -28.111  51.603  62.091  1.00 69.67           C  
ATOM   2019  CG2 THR A 271     -26.880  52.052  61.292  1.00 69.67           C  
ATOM   2020  OG1 THR A 271     -27.707  50.630  63.044  1.00 69.67           O  
ATOM   2021  N   LYS A 272     -28.452  54.820  61.443  1.00150.46           N  
ATOM   2022  CA  LYS A 272     -28.865  55.860  60.538  1.00150.46           C  
ATOM   2023  C   LYS A 272     -27.789  56.040  59.512  1.00150.46           C  
ATOM   2024  O   LYS A 272     -26.717  55.443  59.595  1.00150.46           O  
ATOM   2025  CB  LYS A 272     -28.902  57.253  61.188  1.00150.46           C  
ATOM   2026  CG  LYS A 272     -29.707  57.417  62.479  1.00150.46           C  
ATOM   2027  CD  LYS A 272     -31.222  57.324  62.335  1.00150.46           C  
ATOM   2028  CE  LYS A 272     -31.947  57.881  63.561  1.00150.46           C  
ATOM   2029  NZ  LYS A 272     -31.590  59.307  63.746  1.00150.46           N1+
ATOM   2030  N   VAL A 273     -28.077  56.883  58.497  1.00 63.55           N  
ATOM   2031  CA  VAL A 273     -27.081  57.240  57.526  1.00 63.55           C  
ATOM   2032  C   VAL A 273     -26.833  58.702  57.713  1.00 63.55           C  
ATOM   2033  O   VAL A 273     -27.694  59.524  57.402  1.00 63.55           O  
ATOM   2034  CB  VAL A 273     -27.541  57.068  56.109  1.00 63.55           C  
ATOM   2035  CG1 VAL A 273     -26.429  57.551  55.160  1.00 63.55           C  
ATOM   2036  CG2 VAL A 273     -27.957  55.603  55.908  1.00 63.55           C  
ATOM   2037  N   GLN A 274     -25.631  59.059  58.208  1.00130.02           N  
ATOM   2038  CA  GLN A 274     -25.312  60.439  58.438  1.00130.02           C  
ATOM   2039  C   GLN A 274     -25.101  61.037  57.092  1.00130.02           C  
ATOM   2040  O   GLN A 274     -24.013  61.001  56.520  1.00130.02           O  
ATOM   2041  CB  GLN A 274     -24.034  60.612  59.286  1.00130.02           C  
ATOM   2042  CG  GLN A 274     -23.732  62.049  59.722  1.00130.02           C  
ATOM   2043  CD  GLN A 274     -23.078  62.789  58.563  1.00130.02           C  
ATOM   2044  NE2 GLN A 274     -21.765  62.516  58.337  1.00130.02           N  
ATOM   2045  OE1 GLN A 274     -23.719  63.586  57.881  1.00130.02           O  
ATOM   2046  N   GLU A 275     -26.193  61.604  56.564  1.00202.47           N  
ATOM   2047  CA  GLU A 275     -26.270  62.196  55.271  1.00202.47           C  
ATOM   2048  C   GLU A 275     -27.700  62.604  55.258  1.00202.47           C  
ATOM   2049  O   GLU A 275     -28.058  63.744  55.551  1.00202.47           O  
ATOM   2050  CB  GLU A 275     -26.202  61.191  54.105  1.00202.47           C  
ATOM   2051  CG  GLU A 275     -25.032  60.205  54.101  1.00202.47           C  
ATOM   2052  CD  GLU A 275     -23.758  60.872  53.623  1.00202.47           C  
ATOM   2053  OE1 GLU A 275     -23.777  61.523  52.544  1.00202.47           O  
ATOM   2054  OE2 GLU A 275     -22.735  60.711  54.336  1.00202.47           O1-
ATOM   2055  N   THR A 276     -28.533  61.624  54.850  1.00 62.20           N  
ATOM   2056  CA  THR A 276     -29.964  61.692  54.792  1.00 62.20           C  
ATOM   2057  C   THR A 276     -30.556  61.670  56.171  1.00 62.20           C  
ATOM   2058  O   THR A 276     -31.566  62.321  56.428  1.00 62.20           O  
ATOM   2059  CB  THR A 276     -30.560  60.541  54.043  1.00 62.20           C  
ATOM   2060  CG2 THR A 276     -30.004  60.546  52.611  1.00 62.20           C  
ATOM   2061  OG1 THR A 276     -30.240  59.321  54.694  1.00 62.20           O  
ATOM   2062  N   GLY A 277     -29.970  60.894  57.099  1.00 19.64           N  
ATOM   2063  CA  GLY A 277     -30.540  60.855  58.415  1.00 19.64           C  
ATOM   2064  C   GLY A 277     -31.589  59.786  58.433  1.00 19.64           C  
ATOM   2065  O   GLY A 277     -32.335  59.644  59.400  1.00 19.64           O  
ATOM   2066  N   ASP A 278     -31.670  58.991  57.351  1.00 46.88           N  
ATOM   2067  CA  ASP A 278     -32.650  57.945  57.305  1.00 46.88           C  
ATOM   2068  C   ASP A 278     -32.266  56.889  58.294  1.00 46.88           C  
ATOM   2069  O   ASP A 278     -31.093  56.739  58.638  1.00 46.88           O  
ATOM   2070  CB  ASP A 278     -32.732  57.238  55.943  1.00 46.88           C  
ATOM   2071  CG  ASP A 278     -33.367  58.164  54.919  1.00 46.88           C  
ATOM   2072  OD1 ASP A 278     -34.368  58.851  55.256  1.00 46.88           O  
ATOM   2073  OD2 ASP A 278     -32.849  58.187  53.770  1.00 46.88           O1-
ATOM   2074  N   ILE A 279     -33.275  56.126  58.774  1.00105.23           N  
ATOM   2075  CA  ILE A 279     -33.022  55.058  59.704  1.00105.23           C  
ATOM   2076  C   ILE A 279     -33.037  53.773  58.943  1.00105.23           C  
ATOM   2077  O   ILE A 279     -34.063  53.339  58.424  1.00105.23           O  
ATOM   2078  CB  ILE A 279     -34.036  54.881  60.801  1.00105.23           C  
ATOM   2079  CG1 ILE A 279     -34.008  56.041  61.802  1.00105.23           C  
ATOM   2080  CG2 ILE A 279     -33.740  53.525  61.458  1.00105.23           C  
ATOM   2081  CD1 ILE A 279     -34.618  57.329  61.266  1.00105.23           C  
ATOM   2082  N   VAL A 280     -31.838  53.181  58.799  1.00 72.31           N  
ATOM   2083  CA  VAL A 280     -31.610  51.937  58.127  1.00 72.31           C  
ATOM   2084  C   VAL A 280     -31.968  50.731  58.956  1.00 72.31           C  
ATOM   2085  O   VAL A 280     -32.385  49.707  58.415  1.00 72.31           O  
ATOM   2086  CB  VAL A 280     -30.185  51.807  57.685  1.00 72.31           C  
ATOM   2087  CG1 VAL A 280     -29.901  52.935  56.676  1.00 72.31           C  
ATOM   2088  CG2 VAL A 280     -29.275  51.827  58.925  1.00 72.31           C  
ATOM   2089  N   ILE A 281     -31.734  50.776  60.283  1.00 73.00           N  
ATOM   2090  CA  ILE A 281     -32.030  49.628  61.100  1.00 73.00           C  
ATOM   2091  C   ILE A 281     -32.713  50.125  62.332  1.00 73.00           C  
ATOM   2092  O   ILE A 281     -32.267  51.096  62.939  1.00 73.00           O  
ATOM   2093  CB  ILE A 281     -30.792  48.842  61.432  1.00 73.00           C  
ATOM   2094  CG1 ILE A 281     -30.219  48.284  60.113  1.00 73.00           C  
ATOM   2095  CG2 ILE A 281     -31.126  47.753  62.465  1.00 73.00           C  
ATOM   2096  CD1 ILE A 281     -28.823  47.673  60.216  1.00 73.00           C  
ATOM   2097  N   SER A 282     -33.822  49.473  62.747  1.00101.86           N  
ATOM   2098  CA  SER A 282     -34.555  50.037  63.842  1.00101.86           C  
ATOM   2099  C   SER A 282     -34.930  48.985  64.834  1.00101.86           C  
ATOM   2100  O   SER A 282     -34.847  47.786  64.577  1.00101.86           O  
ATOM   2101  CB  SER A 282     -35.887  50.677  63.413  1.00101.86           C  
ATOM   2102  OG  SER A 282     -35.662  51.747  62.512  1.00101.86           O  
ATOM   2103  N   ASN A 283     -35.324  49.456  66.031  1.00 67.29           N  
ATOM   2104  CA  ASN A 283     -35.857  48.635  67.077  1.00 67.29           C  
ATOM   2105  C   ASN A 283     -34.964  47.466  67.310  1.00 67.29           C  
ATOM   2106  O   ASN A 283     -35.440  46.363  67.569  1.00 67.29           O  
ATOM   2107  CB  ASN A 283     -37.267  48.124  66.748  1.00 67.29           C  
ATOM   2108  CG  ASN A 283     -38.160  49.353  66.624  1.00 67.29           C  
ATOM   2109  ND2 ASN A 283     -38.769  49.538  65.425  1.00 67.29           N  
ATOM   2110  OD1 ASN A 283     -38.289  50.147  67.555  1.00 67.29           O  
ATOM   2111  N   ALA A 284     -33.637  47.679  67.259  1.00 52.76           N  
ATOM   2112  CA  ALA A 284     -32.730  46.582  67.423  1.00 52.76           C  
ATOM   2113  C   ALA A 284     -32.115  46.611  68.790  1.00 52.76           C  
ATOM   2114  O   ALA A 284     -32.168  47.622  69.488  1.00 52.76           O  
ATOM   2115  CB  ALA A 284     -31.601  46.590  66.386  1.00 52.76           C  
ATOM   2116  N   TYR A 285     -31.565  45.456  69.233  1.00106.05           N  
ATOM   2117  CA  TYR A 285     -30.899  45.382  70.505  1.00106.05           C  
ATOM   2118  C   TYR A 285     -29.917  44.249  70.485  1.00106.05           C  
ATOM   2119  O   TYR A 285     -29.899  43.438  69.559  1.00106.05           O  
ATOM   2120  CB  TYR A 285     -31.847  45.119  71.694  1.00106.05           C  
ATOM   2121  CG  TYR A 285     -32.537  43.800  71.529  1.00106.05           C  
ATOM   2122  CD1 TYR A 285     -31.951  42.621  71.927  1.00106.05           C  
ATOM   2123  CD2 TYR A 285     -33.797  43.746  70.980  1.00106.05           C  
ATOM   2124  CE1 TYR A 285     -32.607  41.420  71.773  1.00106.05           C  
ATOM   2125  CE2 TYR A 285     -34.463  42.555  70.824  1.00106.05           C  
ATOM   2126  CZ  TYR A 285     -33.866  41.386  71.223  1.00106.05           C  
ATOM   2127  OH  TYR A 285     -34.537  40.154  71.069  1.00106.05           O  
ATOM   2128  N   VAL A 286     -29.037  44.200  71.511  1.00139.79           N  
ATOM   2129  CA  VAL A 286     -28.138  43.093  71.677  1.00139.79           C  
ATOM   2130  C   VAL A 286     -28.108  42.810  73.153  1.00139.79           C  
ATOM   2131  O   VAL A 286     -28.059  43.732  73.966  1.00139.79           O  
ATOM   2132  CB  VAL A 286     -26.715  43.370  71.252  1.00139.79           C  
ATOM   2133  CG1 VAL A 286     -26.736  43.882  69.806  1.00139.79           C  
ATOM   2134  CG2 VAL A 286     -26.021  44.320  72.239  1.00139.79           C  
ATOM   2135  N   ASP A 287     -28.137  41.522  73.547  1.00 71.27           N  
ATOM   2136  CA  ASP A 287     -28.123  41.194  74.947  1.00 71.27           C  
ATOM   2137  C   ASP A 287     -26.722  40.812  75.314  1.00 71.27           C  
ATOM   2138  O   ASP A 287     -26.107  39.979  74.650  1.00 71.27           O  
ATOM   2139  CB  ASP A 287     -29.009  39.990  75.322  1.00 71.27           C  
ATOM   2140  CG  ASP A 287     -30.468  40.373  75.123  1.00 71.27           C  
ATOM   2141  OD1 ASP A 287     -30.877  40.539  73.942  1.00 71.27           O  
ATOM   2142  OD2 ASP A 287     -31.194  40.509  76.143  1.00 71.27           O1-
ATOM   2143  N   LEU A 288     -26.183  41.430  76.388  1.00 83.58           N  
ATOM   2144  CA  LEU A 288     -24.865  41.115  76.866  1.00 83.58           C  
ATOM   2145  C   LEU A 288     -25.048  40.229  78.057  1.00 83.58           C  
ATOM   2146  O   LEU A 288     -26.100  40.249  78.693  1.00 83.58           O  
ATOM   2147  CB  LEU A 288     -24.053  42.343  77.316  1.00 83.58           C  
ATOM   2148  CG  LEU A 288     -23.765  43.343  76.175  1.00 83.58           C  
ATOM   2149  CD1 LEU A 288     -22.858  44.491  76.640  1.00 83.58           C  
ATOM   2150  CD2 LEU A 288     -23.221  42.632  74.926  1.00 83.58           C  
ATOM   2151  N   ALA A 289     -24.022  39.420  78.396  1.00222.96           N  
ATOM   2152  CA  ALA A 289     -24.262  38.463  79.438  1.00222.96           C  
ATOM   2153  C   ALA A 289     -23.452  38.712  80.670  1.00222.96           C  
ATOM   2154  O   ALA A 289     -22.273  39.059  80.666  1.00222.96           O  
ATOM   2155  CB  ALA A 289     -23.999  37.013  78.999  1.00222.96           C  
ATOM   2156  N   PRO A 290     -24.165  38.540  81.748  1.00107.86           N  
ATOM   2157  CA  PRO A 290     -23.583  38.652  83.054  1.00107.86           C  
ATOM   2158  C   PRO A 290     -22.914  37.344  83.326  1.00107.86           C  
ATOM   2159  O   PRO A 290     -23.165  36.388  82.594  1.00107.86           O  
ATOM   2160  CB  PRO A 290     -24.732  38.990  84.013  1.00107.86           C  
ATOM   2161  CG  PRO A 290     -26.010  38.699  83.207  1.00107.86           C  
ATOM   2162  CD  PRO A 290     -25.570  38.900  81.751  1.00107.86           C  
ATOM   2163  N   THR A 291     -22.045  37.277  84.350  1.00235.55           N  
ATOM   2164  CA  THR A 291     -21.374  36.044  84.643  1.00235.55           C  
ATOM   2165  C   THR A 291     -22.309  35.202  85.460  1.00235.55           C  
ATOM   2166  O   THR A 291     -22.945  35.696  86.389  1.00235.55           O  
ATOM   2167  CB  THR A 291     -20.100  36.249  85.418  1.00235.55           C  
ATOM   2168  CG2 THR A 291     -20.455  36.769  86.823  1.00235.55           C  
ATOM   2169  OG1 THR A 291     -19.358  35.044  85.502  1.00235.55           O  
ATOM   2170  N   SER A 292     -22.430  33.899  85.125  1.00176.51           N  
ATOM   2171  CA  SER A 292     -23.345  33.064  85.852  1.00176.51           C  
ATOM   2172  C   SER A 292     -23.132  31.643  85.426  1.00176.51           C  
ATOM   2173  O   SER A 292     -22.131  31.316  84.790  1.00176.51           O  
ATOM   2174  CB  SER A 292     -24.821  33.378  85.556  1.00176.51           C  
ATOM   2175  OG  SER A 292     -25.131  33.035  84.216  1.00176.51           O  
ATOM   2176  N   GLY A 293     -24.078  30.754  85.802  1.00125.25           N  
ATOM   2177  CA  GLY A 293     -24.012  29.379  85.392  1.00125.25           C  
ATOM   2178  C   GLY A 293     -25.071  29.199  84.348  1.00125.25           C  
ATOM   2179  O   GLY A 293     -26.258  29.378  84.616  1.00125.25           O  
ATOM   2180  N   THR A 294     -24.639  28.820  83.129  1.00121.03           N  
ATOM   2181  CA  THR A 294     -25.457  28.671  81.955  1.00121.03           C  
ATOM   2182  C   THR A 294     -26.370  27.478  81.998  1.00121.03           C  
ATOM   2183  O   THR A 294     -27.451  27.521  81.413  1.00121.03           O  
ATOM   2184  CB  THR A 294     -24.653  28.550  80.694  1.00121.03           C  
ATOM   2185  CG2 THR A 294     -23.920  27.198  80.707  1.00121.03           C  
ATOM   2186  OG1 THR A 294     -25.504  28.631  79.560  1.00121.03           O  
ATOM   2187  N   SER A 295     -25.968  26.389  82.684  1.00 74.79           N  
ATOM   2188  CA  SER A 295     -26.650  25.124  82.570  1.00 74.79           C  
ATOM   2189  C   SER A 295     -28.129  25.242  82.771  1.00 74.79           C  
ATOM   2190  O   SER A 295     -28.889  24.941  81.851  1.00 74.79           O  
ATOM   2191  CB  SER A 295     -26.127  24.056  83.544  1.00 74.79           C  
ATOM   2192  OG  SER A 295     -26.444  24.416  84.880  1.00 74.79           O  
ATOM   2193  N   ALA A 296     -28.611  25.671  83.951  1.00264.77           N  
ATOM   2194  CA  ALA A 296     -30.040  25.743  84.024  1.00264.77           C  
ATOM   2195  C   ALA A 296     -30.428  26.815  84.979  1.00264.77           C  
ATOM   2196  O   ALA A 296     -29.676  27.170  85.883  1.00264.77           O  
ATOM   2197  CB  ALA A 296     -30.718  24.447  84.503  1.00264.77           C  
ATOM   2198  N   LYS A 297     -31.630  27.376  84.763  1.00227.66           N  
ATOM   2199  CA  LYS A 297     -32.155  28.370  85.645  1.00227.66           C  
ATOM   2200  C   LYS A 297     -33.616  28.086  85.732  1.00227.66           C  
ATOM   2201  O   LYS A 297     -34.112  27.183  85.060  1.00227.66           O  
ATOM   2202  CB  LYS A 297     -31.958  29.809  85.145  1.00227.66           C  
ATOM   2203  CG  LYS A 297     -30.483  30.163  84.932  1.00227.66           C  
ATOM   2204  CD  LYS A 297     -30.267  31.592  84.435  1.00227.66           C  
ATOM   2205  CE  LYS A 297     -31.296  32.041  83.397  1.00227.66           C  
ATOM   2206  NZ  LYS A 297     -31.305  33.518  83.295  1.00227.66           N1+
ATOM   2207  N   LEU A 298     -34.355  28.818  86.586  1.00121.76           N  
ATOM   2208  CA  LEU A 298     -35.755  28.526  86.670  1.00121.76           C  
ATOM   2209  C   LEU A 298     -36.401  29.486  85.672  1.00121.76           C  
ATOM   2210  O   LEU A 298     -36.081  29.376  84.460  1.00121.76           O  
ATOM   2211  CB  LEU A 298     -36.345  28.796  88.069  1.00121.76           C  
ATOM   2212  CG  LEU A 298     -37.706  28.119  88.348  1.00121.76           C  
ATOM   2213  CD1 LEU A 298     -38.849  28.651  87.469  1.00121.76           C  
ATOM   2214  CD2 LEU A 298     -37.555  26.592  88.266  1.00121.76           C  
ATOM   2215  OXT LEU A 298     -37.202  30.357  86.107  1.00121.76           O1-
TER   
ATOM   2216  N   ALA B  10      18.427  14.677  47.479  1.00172.24           N  
ATOM   2217  CA  ALA B  10      17.943  16.019  47.483  1.00172.24           C  
ATOM   2218  C   ALA B  10      19.004  16.853  46.852  1.00172.24           C  
ATOM   2219  O   ALA B  10      20.131  16.929  47.337  1.00172.24           O  
ATOM   2220  CB  ALA B  10      17.684  16.573  48.895  1.00172.24           C  
ATOM   2221  N   ILE B  11      18.646  17.495  45.728  1.00169.80           N  
ATOM   2222  CA  ILE B  11      19.535  18.341  44.994  1.00169.80           C  
ATOM   2223  C   ILE B  11      18.569  19.311  44.389  1.00169.80           C  
ATOM   2224  O   ILE B  11      17.397  19.270  44.758  1.00169.80           O  
ATOM   2225  CB  ILE B  11      20.263  17.576  43.916  1.00169.80           C  
ATOM   2226  CG1 ILE B  11      21.658  18.154  43.598  1.00169.80           C  
ATOM   2227  CG2 ILE B  11      19.330  17.502  42.698  1.00169.80           C  
ATOM   2228  CD1 ILE B  11      21.684  19.553  42.994  1.00169.80           C  
ATOM   2229  N   GLY B  12      19.009  20.247  43.522  1.00 66.54           N  
ATOM   2230  CA  GLY B  12      18.044  21.113  42.910  1.00 66.54           C  
ATOM   2231  C   GLY B  12      17.291  20.265  41.933  1.00 66.54           C  
ATOM   2232  O   GLY B  12      17.574  20.252  40.738  1.00 66.54           O  
ATOM   2233  N   GLN B  13      16.271  19.552  42.433  1.00101.91           N  
ATOM   2234  CA  GLN B  13      15.484  18.683  41.621  1.00101.91           C  
ATOM   2235  C   GLN B  13      14.137  19.293  41.590  1.00101.91           C  
ATOM   2236  O   GLN B  13      13.939  20.432  42.006  1.00101.91           O  
ATOM   2237  CB  GLN B  13      15.254  17.264  42.186  0.00101.91           C  
ATOM   2238  CG  GLN B  13      16.461  16.322  42.162  0.00101.91           C  
ATOM   2239  CD  GLN B  13      15.969  14.920  42.524  0.00101.91           C  
ATOM   2240  NE2 GLN B  13      15.717  14.080  41.485  0.00101.91           N  
ATOM   2241  OE1 GLN B  13      15.811  14.578  43.695  0.00101.91           O  
ATOM   2242  N   LYS B  14      13.166  18.538  41.063  1.00 97.45           N  
ATOM   2243  CA  LYS B  14      11.857  19.091  41.059  1.00 97.45           C  
ATOM   2244  C   LYS B  14      11.385  19.139  42.476  1.00 97.45           C  
ATOM   2245  O   LYS B  14      11.574  18.202  43.246  1.00 97.45           O  
ATOM   2246  CB  LYS B  14      10.826  18.269  40.271  1.00 97.45           C  
ATOM   2247  CG  LYS B  14      11.038  18.298  38.760  1.00 97.45           C  
ATOM   2248  CD  LYS B  14      10.118  17.332  38.013  1.00 97.45           C  
ATOM   2249  CE  LYS B  14      10.207  17.450  36.491  1.00 97.45           C  
ATOM   2250  NZ  LYS B  14       9.843  18.823  36.074  1.00 97.45           N1+
ATOM   2251  N   LEU B  15      10.750  20.262  42.846  1.00163.76           N  
ATOM   2252  CA  LEU B  15      10.190  20.487  44.149  1.00163.76           C  
ATOM   2253  C   LEU B  15       8.957  19.633  44.180  1.00163.76           C  
ATOM   2254  O   LEU B  15       8.573  19.102  43.137  1.00163.76           O  
ATOM   2255  CB  LEU B  15       9.741  21.955  44.307  1.00163.76           C  
ATOM   2256  CG  LEU B  15       9.415  22.421  45.734  1.00163.76           C  
ATOM   2257  CD1 LEU B  15      10.701  22.642  46.547  1.00163.76           C  
ATOM   2258  CD2 LEU B  15       8.488  23.648  45.723  1.00163.76           C  
ATOM   2259  N   PRO B  16       8.326  19.423  45.307  1.00148.38           N  
ATOM   2260  CA  PRO B  16       7.145  18.601  45.345  1.00148.38           C  
ATOM   2261  C   PRO B  16       5.997  19.250  44.635  1.00148.38           C  
ATOM   2262  O   PRO B  16       5.753  20.437  44.846  1.00148.38           O  
ATOM   2263  CB  PRO B  16       6.884  18.302  46.825  1.00148.38           C  
ATOM   2264  CG  PRO B  16       7.790  19.289  47.588  1.00148.38           C  
ATOM   2265  CD  PRO B  16       8.947  19.558  46.612  1.00148.38           C  
ATOM   2266  N   PRO B  17       5.294  18.500  43.831  1.00 71.51           N  
ATOM   2267  CA  PRO B  17       4.186  18.987  43.054  1.00 71.51           C  
ATOM   2268  C   PRO B  17       3.062  19.412  43.943  1.00 71.51           C  
ATOM   2269  O   PRO B  17       2.827  18.774  44.969  1.00 71.51           O  
ATOM   2270  CB  PRO B  17       3.768  17.805  42.182  1.00 71.51           C  
ATOM   2271  CG  PRO B  17       4.136  16.584  43.048  1.00 71.51           C  
ATOM   2272  CD  PRO B  17       5.371  17.049  43.841  1.00 71.51           C  
ATOM   2273  N   PHE B  18       2.351  20.488  43.562  1.00 66.88           N  
ATOM   2274  CA  PHE B  18       1.208  20.932  44.304  1.00 66.88           C  
ATOM   2275  C   PHE B  18       0.173  21.295  43.294  1.00 66.88           C  
ATOM   2276  O   PHE B  18       0.495  21.536  42.133  1.00 66.88           O  
ATOM   2277  CB  PHE B  18       1.472  22.165  45.194  1.00 66.88           C  
ATOM   2278  CG  PHE B  18       1.924  23.328  44.371  1.00 66.88           C  
ATOM   2279  CD1 PHE B  18       3.202  23.358  43.859  1.00 66.88           C  
ATOM   2280  CD2 PHE B  18       1.094  24.403  44.139  1.00 66.88           C  
ATOM   2281  CE1 PHE B  18       3.636  24.427  43.110  1.00 66.88           C  
ATOM   2282  CE2 PHE B  18       1.522  25.475  43.390  1.00 66.88           C  
ATOM   2283  CZ  PHE B  18       2.795  25.487  42.872  1.00 66.88           C  
ATOM   2284  N   SER B  19      -1.111  21.318  43.705  1.00 78.47           N  
ATOM   2285  CA  SER B  19      -2.150  21.653  42.777  1.00 78.47           C  
ATOM   2286  C   SER B  19      -2.809  22.892  43.284  1.00 78.47           C  
ATOM   2287  O   SER B  19      -2.689  23.228  44.461  1.00 78.47           O  
ATOM   2288  CB  SER B  19      -3.246  20.580  42.658  1.00 78.47           C  
ATOM   2289  OG  SER B  19      -2.696  19.365  42.175  1.00 78.47           O  
ATOM   2290  N   TYR B  20      -3.491  23.633  42.386  1.00 73.17           N  
ATOM   2291  CA  TYR B  20      -4.150  24.838  42.799  1.00 73.17           C  
ATOM   2292  C   TYR B  20      -5.511  24.832  42.179  1.00 73.17           C  
ATOM   2293  O   TYR B  20      -5.659  24.541  40.996  1.00 73.17           O  
ATOM   2294  CB  TYR B  20      -3.433  26.094  42.267  1.00 73.17           C  
ATOM   2295  CG  TYR B  20      -4.129  27.315  42.761  1.00 73.17           C  
ATOM   2296  CD1 TYR B  20      -3.757  27.877  43.960  1.00 73.17           C  
ATOM   2297  CD2 TYR B  20      -5.139  27.904  42.035  1.00 73.17           C  
ATOM   2298  CE1 TYR B  20      -4.383  29.004  44.434  1.00 73.17           C  
ATOM   2299  CE2 TYR B  20      -5.770  29.034  42.505  1.00 73.17           C  
ATOM   2300  CZ  TYR B  20      -5.391  29.586  43.707  1.00 73.17           C  
ATOM   2301  OH  TYR B  20      -6.034  30.743  44.193  1.00 73.17           O  
ATOM   2302  N   ALA B  21      -6.559  25.150  42.961  1.00 45.08           N  
ATOM   2303  CA  ALA B  21      -7.865  25.221  42.376  1.00 45.08           C  
ATOM   2304  C   ALA B  21      -8.450  26.504  42.849  1.00 45.08           C  
ATOM   2305  O   ALA B  21      -8.233  26.908  43.990  1.00 45.08           O  
ATOM   2306  CB  ALA B  21      -8.809  24.085  42.811  1.00 45.08           C  
ATOM   2307  N   TYR B  22      -9.180  27.207  41.966  1.00 79.24           N  
ATOM   2308  CA  TYR B  22      -9.740  28.448  42.396  1.00 79.24           C  
ATOM   2309  C   TYR B  22     -11.040  28.648  41.713  1.00 79.24           C  
ATOM   2310  O   TYR B  22     -11.351  27.998  40.716  1.00 79.24           O  
ATOM   2311  CB  TYR B  22      -8.833  29.661  42.097  1.00 79.24           C  
ATOM   2312  CG  TYR B  22      -8.580  29.773  40.626  1.00 79.24           C  
ATOM   2313  CD1 TYR B  22      -9.499  30.385  39.804  1.00 79.24           C  
ATOM   2314  CD2 TYR B  22      -7.421  29.285  40.060  1.00 79.24           C  
ATOM   2315  CE1 TYR B  22      -9.271  30.503  38.453  1.00 79.24           C  
ATOM   2316  CE2 TYR B  22      -7.185  29.399  38.707  1.00 79.24           C  
ATOM   2317  CZ  TYR B  22      -8.115  30.011  37.900  1.00 79.24           C  
ATOM   2318  OH  TYR B  22      -7.890  30.138  36.513  1.00 79.24           O  
ATOM   2319  N   THR B  23     -11.845  29.559  42.280  1.00 49.04           N  
ATOM   2320  CA  THR B  23     -13.105  29.900  41.713  1.00 49.04           C  
ATOM   2321  C   THR B  23     -13.081  31.376  41.522  1.00 49.04           C  
ATOM   2322  O   THR B  23     -12.080  32.042  41.786  1.00 49.04           O  
ATOM   2323  CB  THR B  23     -14.267  29.545  42.594  1.00 49.04           C  
ATOM   2324  CG2 THR B  23     -14.241  28.024  42.827  1.00 49.04           C  
ATOM   2325  OG1 THR B  23     -14.182  30.234  43.833  1.00 49.04           O  
ATOM   2326  N   GLU B  24     -14.208  31.918  41.051  1.00 88.49           N  
ATOM   2327  CA  GLU B  24     -14.352  33.308  40.770  1.00 88.49           C  
ATOM   2328  C   GLU B  24     -14.126  34.058  42.043  1.00 88.49           C  
ATOM   2329  O   GLU B  24     -13.578  35.159  42.033  1.00 88.49           O  
ATOM   2330  CB  GLU B  24     -15.761  33.630  40.243  1.00 88.49           C  
ATOM   2331  CG  GLU B  24     -16.040  33.048  38.848  1.00 88.49           C  
ATOM   2332  CD  GLU B  24     -16.643  31.642  38.927  1.00 88.49           C  
ATOM   2333  OE1 GLU B  24     -16.177  30.806  39.746  1.00 88.49           O  
ATOM   2334  OE2 GLU B  24     -17.595  31.386  38.143  1.00 88.49           O1-
ATOM   2335  N   LEU B  25     -14.536  33.482  43.188  1.00 60.76           N  
ATOM   2336  CA  LEU B  25     -14.400  34.239  44.395  1.00 60.76           C  
ATOM   2337  C   LEU B  25     -12.965  34.551  44.681  1.00 60.76           C  
ATOM   2338  O   LEU B  25     -12.618  35.707  44.912  1.00 60.76           O  
ATOM   2339  CB  LEU B  25     -14.991  33.562  45.637  1.00 60.76           C  
ATOM   2340  CG  LEU B  25     -14.814  34.434  46.894  1.00 60.76           C  
ATOM   2341  CD1 LEU B  25     -15.496  35.803  46.730  1.00 60.76           C  
ATOM   2342  CD2 LEU B  25     -15.266  33.692  48.161  1.00 60.76           C  
ATOM   2343  N   GLU B  26     -12.070  33.550  44.618  1.00 90.15           N  
ATOM   2344  CA  GLU B  26     -10.702  33.819  44.952  1.00 90.15           C  
ATOM   2345  C   GLU B  26     -10.168  34.837  43.997  1.00 90.15           C  
ATOM   2346  O   GLU B  26      -9.344  35.672  44.367  1.00 90.15           O  
ATOM   2347  CB  GLU B  26      -9.815  32.568  44.916  1.00 90.15           C  
ATOM   2348  CG  GLU B  26      -9.997  31.696  46.161  1.00 90.15           C  
ATOM   2349  CD  GLU B  26     -11.411  31.132  46.165  1.00 90.15           C  
ATOM   2350  OE1 GLU B  26     -11.986  30.953  45.058  1.00 90.15           O  
ATOM   2351  OE2 GLU B  26     -11.934  30.872  47.281  1.00 90.15           O1-
ATOM   2352  N   ALA B  27     -10.606  34.784  42.728  1.00 37.08           N  
ATOM   2353  CA  ALA B  27     -10.133  35.740  41.769  1.00 37.08           C  
ATOM   2354  C   ALA B  27     -10.569  37.121  42.167  1.00 37.08           C  
ATOM   2355  O   ALA B  27      -9.767  38.053  42.182  1.00 37.08           O  
ATOM   2356  CB  ALA B  27     -10.675  35.477  40.352  1.00 37.08           C  
ATOM   2357  N   ILE B  28     -11.850  37.275  42.552  1.00 97.08           N  
ATOM   2358  CA  ILE B  28     -12.421  38.558  42.872  1.00 97.08           C  
ATOM   2359  C   ILE B  28     -11.702  39.105  44.061  1.00 97.08           C  
ATOM   2360  O   ILE B  28     -11.381  40.291  44.122  1.00 97.08           O  
ATOM   2361  CB  ILE B  28     -13.864  38.451  43.271  1.00 97.08           C  
ATOM   2362  CG1 ILE B  28     -14.668  37.730  42.182  1.00 97.08           C  
ATOM   2363  CG2 ILE B  28     -14.386  39.873  43.545  1.00 97.08           C  
ATOM   2364  CD1 ILE B  28     -14.683  38.484  40.857  1.00 97.08           C  
ATOM   2365  N   MET B  29     -11.421  38.227  45.039  1.00104.42           N  
ATOM   2366  CA  MET B  29     -10.804  38.627  46.267  1.00104.42           C  
ATOM   2367  C   MET B  29      -9.469  39.215  45.937  1.00104.42           C  
ATOM   2368  O   MET B  29      -9.060  40.214  46.525  1.00104.42           O  
ATOM   2369  CB  MET B  29     -10.548  37.433  47.201  1.00104.42           C  
ATOM   2370  CG  MET B  29     -10.265  37.815  48.654  1.00104.42           C  
ATOM   2371  SD  MET B  29     -11.748  38.275  49.596  1.00104.42           S  
ATOM   2372  CE  MET B  29     -12.451  36.599  49.539  1.00104.42           C  
ATOM   2373  N   TYR B  30      -8.754  38.596  44.979  1.00 69.27           N  
ATOM   2374  CA  TYR B  30      -7.455  39.051  44.581  1.00 69.27           C  
ATOM   2375  C   TYR B  30      -7.586  40.424  44.005  1.00 69.27           C  
ATOM   2376  O   TYR B  30      -6.841  41.336  44.362  1.00 69.27           O  
ATOM   2377  CB  TYR B  30      -6.838  38.126  43.509  1.00 69.27           C  
ATOM   2378  CG  TYR B  30      -5.603  38.750  42.955  1.00 69.27           C  
ATOM   2379  CD1 TYR B  30      -4.423  38.730  43.661  1.00 69.27           C  
ATOM   2380  CD2 TYR B  30      -5.624  39.339  41.709  1.00 69.27           C  
ATOM   2381  CE1 TYR B  30      -3.289  39.306  43.137  1.00 69.27           C  
ATOM   2382  CE2 TYR B  30      -4.494  39.917  41.180  1.00 69.27           C  
ATOM   2383  CZ  TYR B  30      -3.324  39.901  41.898  1.00 69.27           C  
ATOM   2384  OH  TYR B  30      -2.159  40.492  41.366  1.00 69.27           O  
ATOM   2385  N   ALA B  31      -8.586  40.617  43.128  1.00 42.43           N  
ATOM   2386  CA  ALA B  31      -8.748  41.863  42.438  1.00 42.43           C  
ATOM   2387  C   ALA B  31      -8.972  42.974  43.418  1.00 42.43           C  
ATOM   2388  O   ALA B  31      -8.365  44.038  43.305  1.00 42.43           O  
ATOM   2389  CB  ALA B  31      -9.952  41.839  41.482  1.00 42.43           C  
ATOM   2390  N   LEU B  32      -9.846  42.775  44.418  1.00114.65           N  
ATOM   2391  CA  LEU B  32     -10.067  43.864  45.326  1.00114.65           C  
ATOM   2392  C   LEU B  32      -8.852  44.143  46.157  1.00114.65           C  
ATOM   2393  O   LEU B  32      -8.505  45.303  46.376  1.00114.65           O  
ATOM   2394  CB  LEU B  32     -11.326  43.728  46.191  1.00114.65           C  
ATOM   2395  CG  LEU B  32     -12.583  44.055  45.358  1.00114.65           C  
ATOM   2396  CD1 LEU B  32     -12.757  43.081  44.183  1.00114.65           C  
ATOM   2397  CD2 LEU B  32     -13.833  44.178  46.235  1.00114.65           C  
ATOM   2398  N   GLY B  33      -8.148  43.095  46.615  1.00 48.39           N  
ATOM   2399  CA  GLY B  33      -6.981  43.282  47.435  1.00 48.39           C  
ATOM   2400  C   GLY B  33      -5.947  44.026  46.641  1.00 48.39           C  
ATOM   2401  O   GLY B  33      -5.062  44.668  47.203  1.00 48.39           O  
ATOM   2402  N   VAL B  34      -5.965  43.828  45.311  1.00115.31           N  
ATOM   2403  CA  VAL B  34      -5.089  44.422  44.336  1.00115.31           C  
ATOM   2404  C   VAL B  34      -5.419  45.860  44.012  1.00115.31           C  
ATOM   2405  O   VAL B  34      -4.568  46.569  43.475  1.00115.31           O  
ATOM   2406  CB  VAL B  34      -5.057  43.606  43.071  1.00115.31           C  
ATOM   2407  CG1 VAL B  34      -4.299  44.328  41.946  1.00115.31           C  
ATOM   2408  CG2 VAL B  34      -4.413  42.264  43.443  1.00115.31           C  
ATOM   2409  N   GLY B  35      -6.658  46.344  44.259  1.00 55.47           N  
ATOM   2410  CA  GLY B  35      -6.909  47.730  43.943  1.00 55.47           C  
ATOM   2411  C   GLY B  35      -8.128  47.942  43.085  1.00 55.47           C  
ATOM   2412  O   GLY B  35      -8.628  49.065  43.023  1.00 55.47           O  
ATOM   2413  N   ALA B  36      -8.670  46.909  42.414  1.00 46.64           N  
ATOM   2414  CA  ALA B  36      -9.819  47.146  41.575  1.00 46.64           C  
ATOM   2415  C   ALA B  36     -10.933  47.708  42.407  1.00 46.64           C  
ATOM   2416  O   ALA B  36     -11.089  47.354  43.574  1.00 46.64           O  
ATOM   2417  CB  ALA B  36     -10.321  45.874  40.878  1.00 46.64           C  
ATOM   2418  N   SER B  37     -11.725  48.636  41.821  1.00 46.87           N  
ATOM   2419  CA  SER B  37     -12.794  49.253  42.558  1.00 46.87           C  
ATOM   2420  C   SER B  37     -13.972  49.472  41.655  1.00 46.87           C  
ATOM   2421  O   SER B  37     -13.835  49.761  40.469  1.00 46.87           O  
ATOM   2422  CB  SER B  37     -12.430  50.629  43.131  1.00 46.87           C  
ATOM   2423  OG  SER B  37     -13.541  51.169  43.830  1.00 46.87           O  
ATOM   2424  N   ILE B  38     -15.175  49.375  42.251  1.00 68.90           N  
ATOM   2425  CA  ILE B  38     -16.465  49.528  41.636  1.00 68.90           C  
ATOM   2426  C   ILE B  38     -16.636  50.931  41.143  1.00 68.90           C  
ATOM   2427  O   ILE B  38     -17.474  51.182  40.278  1.00 68.90           O  
ATOM   2428  CB  ILE B  38     -17.617  49.222  42.551  1.00 68.90           C  
ATOM   2429  CG1 ILE B  38     -17.667  50.204  43.729  1.00 68.90           C  
ATOM   2430  CG2 ILE B  38     -17.502  47.749  42.975  1.00 68.90           C  
ATOM   2431  CD1 ILE B  38     -18.947  50.078  44.553  1.00 68.90           C  
ATOM   2432  N   LYS B  39     -15.900  51.897  41.730  1.00 81.34           N  
ATOM   2433  CA  LYS B  39     -16.072  53.278  41.367  1.00 81.34           C  
ATOM   2434  C   LYS B  39     -15.914  53.384  39.886  1.00 81.34           C  
ATOM   2435  O   LYS B  39     -16.640  54.131  39.229  1.00 81.34           O  
ATOM   2436  CB  LYS B  39     -15.035  54.217  42.008  1.00 81.34           C  
ATOM   2437  CG  LYS B  39     -15.246  55.696  41.655  1.00 81.34           C  
ATOM   2438  CD  LYS B  39     -16.512  56.308  42.266  1.00 81.34           C  
ATOM   2439  CE  LYS B  39     -16.714  57.789  41.937  1.00 81.34           C  
ATOM   2440  NZ  LYS B  39     -17.854  58.325  42.717  1.00 81.34           N1+
ATOM   2441  N   ASP B  40     -14.960  52.624  39.323  1.00 50.41           N  
ATOM   2442  CA  ASP B  40     -14.771  52.607  37.905  1.00 50.41           C  
ATOM   2443  C   ASP B  40     -15.649  51.509  37.379  1.00 50.41           C  
ATOM   2444  O   ASP B  40     -15.592  50.375  37.849  1.00 50.41           O  
ATOM   2445  CB  ASP B  40     -13.317  52.283  37.520  1.00 50.41           C  
ATOM   2446  CG  ASP B  40     -13.168  52.297  36.008  1.00 50.41           C  
ATOM   2447  OD1 ASP B  40     -14.181  52.558  35.306  1.00 50.41           O  
ATOM   2448  OD2 ASP B  40     -12.029  52.038  35.534  1.00 50.41           O1-
ATOM   2449  N   PRO B  41     -16.487  51.825  36.433  1.00 63.30           N  
ATOM   2450  CA  PRO B  41     -17.378  50.827  35.907  1.00 63.30           C  
ATOM   2451  C   PRO B  41     -16.643  49.755  35.164  1.00 63.30           C  
ATOM   2452  O   PRO B  41     -17.139  48.632  35.084  1.00 63.30           O  
ATOM   2453  CB  PRO B  41     -18.402  51.593  35.072  1.00 63.30           C  
ATOM   2454  CG  PRO B  41     -18.451  52.980  35.744  1.00 63.30           C  
ATOM   2455  CD  PRO B  41     -17.045  53.164  36.340  1.00 63.30           C  
ATOM   2456  N   LYS B  42     -15.459  50.084  34.620  1.00106.51           N  
ATOM   2457  CA  LYS B  42     -14.667  49.176  33.843  1.00106.51           C  
ATOM   2458  C   LYS B  42     -14.210  48.053  34.722  1.00106.51           C  
ATOM   2459  O   LYS B  42     -13.983  46.940  34.255  1.00106.51           O  
ATOM   2460  CB  LYS B  42     -13.413  49.841  33.252  1.00106.51           C  
ATOM   2461  CG  LYS B  42     -13.726  50.948  32.242  1.00106.51           C  
ATOM   2462  CD  LYS B  42     -14.478  50.468  30.999  1.00106.51           C  
ATOM   2463  CE  LYS B  42     -14.854  51.605  30.045  1.00106.51           C  
ATOM   2464  NZ  LYS B  42     -15.435  51.061  28.796  1.00106.51           N1+
ATOM   2465  N   ASP B  43     -14.032  48.348  36.021  1.00 75.63           N  
ATOM   2466  CA  ASP B  43     -13.559  47.430  37.021  1.00 75.63           C  
ATOM   2467  C   ASP B  43     -14.540  46.329  37.289  1.00 75.63           C  
ATOM   2468  O   ASP B  43     -14.157  45.284  37.809  1.00 75.63           O  
ATOM   2469  CB  ASP B  43     -13.232  48.103  38.365  1.00 75.63           C  
ATOM   2470  CG  ASP B  43     -11.869  48.771  38.243  1.00 75.63           C  
ATOM   2471  OD1 ASP B  43     -11.099  48.389  37.322  1.00 75.63           O  
ATOM   2472  OD2 ASP B  43     -11.573  49.665  39.082  1.00 75.63           O1-
ATOM   2473  N   LEU B  44     -15.828  46.519  36.948  1.00163.92           N  
ATOM   2474  CA  LEU B  44     -16.822  45.524  37.252  1.00163.92           C  
ATOM   2475  C   LEU B  44     -16.400  44.228  36.647  1.00163.92           C  
ATOM   2476  O   LEU B  44     -16.754  43.155  37.134  1.00163.92           O  
ATOM   2477  CB  LEU B  44     -18.218  45.831  36.694  1.00163.92           C  
ATOM   2478  CG  LEU B  44     -18.974  46.887  37.506  1.00163.92           C  
ATOM   2479  CD1 LEU B  44     -20.391  47.099  36.957  1.00163.92           C  
ATOM   2480  CD2 LEU B  44     -18.974  46.520  38.996  1.00163.92           C  
ATOM   2481  N   LYS B  45     -15.628  44.299  35.555  1.00 77.14           N  
ATOM   2482  CA  LYS B  45     -15.214  43.123  34.861  1.00 77.14           C  
ATOM   2483  C   LYS B  45     -14.459  42.207  35.790  1.00 77.14           C  
ATOM   2484  O   LYS B  45     -14.593  40.988  35.693  1.00 77.14           O  
ATOM   2485  CB  LYS B  45     -14.315  43.473  33.663  1.00 77.14           C  
ATOM   2486  CG  LYS B  45     -14.101  42.342  32.658  1.00 77.14           C  
ATOM   2487  CD  LYS B  45     -13.538  42.841  31.325  1.00 77.14           C  
ATOM   2488  CE  LYS B  45     -13.242  41.727  30.322  1.00 77.14           C  
ATOM   2489  NZ  LYS B  45     -12.818  42.314  29.032  1.00 77.14           N1+
ATOM   2490  N   PHE B  46     -13.576  42.752  36.650  1.00113.39           N  
ATOM   2491  CA  PHE B  46     -12.810  41.973  37.593  1.00113.39           C  
ATOM   2492  C   PHE B  46     -13.549  41.627  38.867  1.00113.39           C  
ATOM   2493  O   PHE B  46     -13.210  40.661  39.551  1.00113.39           O  
ATOM   2494  CB  PHE B  46     -11.484  42.653  37.960  1.00113.39           C  
ATOM   2495  CG  PHE B  46     -10.781  42.861  36.662  1.00113.39           C  
ATOM   2496  CD1 PHE B  46     -10.336  41.793  35.916  1.00113.39           C  
ATOM   2497  CD2 PHE B  46     -10.557  44.137  36.198  1.00113.39           C  
ATOM   2498  CE1 PHE B  46      -9.688  41.994  34.719  1.00113.39           C  
ATOM   2499  CE2 PHE B  46      -9.909  44.344  35.003  1.00113.39           C  
ATOM   2500  CZ  PHE B  46      -9.474  43.273  34.260  1.00113.39           C  
ATOM   2501  N   ILE B  47     -14.452  42.523  39.306  1.00 89.69           N  
ATOM   2502  CA  ILE B  47     -15.209  42.447  40.533  1.00 89.69           C  
ATOM   2503  C   ILE B  47     -16.391  41.512  40.524  1.00 89.69           C  
ATOM   2504  O   ILE B  47     -16.654  40.836  41.519  1.00 89.69           O  
ATOM   2505  CB  ILE B  47     -15.704  43.809  40.918  1.00 89.69           C  
ATOM   2506  CG1 ILE B  47     -14.500  44.760  41.034  1.00 89.69           C  
ATOM   2507  CG2 ILE B  47     -16.516  43.688  42.218  1.00 89.69           C  
ATOM   2508  CD1 ILE B  47     -14.875  46.240  41.069  1.00 89.69           C  
ATOM   2509  N   TYR B  48     -17.167  41.474  39.421  1.00 95.22           N  
ATOM   2510  CA  TYR B  48     -18.424  40.771  39.432  1.00 95.22           C  
ATOM   2511  C   TYR B  48     -18.388  39.604  38.487  1.00 95.22           C  
ATOM   2512  O   TYR B  48     -18.127  39.751  37.294  1.00 95.22           O  
ATOM   2513  CB  TYR B  48     -19.562  41.753  39.077  1.00 95.22           C  
ATOM   2514  CG  TYR B  48     -20.896  41.105  38.950  1.00 95.22           C  
ATOM   2515  CD1 TYR B  48     -21.457  40.387  39.983  1.00 95.22           C  
ATOM   2516  CD2 TYR B  48     -21.618  41.284  37.794  1.00 95.22           C  
ATOM   2517  CE1 TYR B  48     -22.703  39.819  39.841  1.00 95.22           C  
ATOM   2518  CE2 TYR B  48     -22.863  40.721  37.648  1.00 95.22           C  
ATOM   2519  CZ  TYR B  48     -23.405  39.982  38.670  1.00 95.22           C  
ATOM   2520  OH  TYR B  48     -24.685  39.404  38.516  1.00 95.22           O  
ATOM   2521  N   GLU B  49     -18.666  38.394  39.022  1.00132.08           N  
ATOM   2522  CA  GLU B  49     -18.635  37.185  38.246  1.00132.08           C  
ATOM   2523  C   GLU B  49     -19.739  37.251  37.252  1.00132.08           C  
ATOM   2524  O   GLU B  49     -19.650  36.693  36.159  1.00132.08           O  
ATOM   2525  CB  GLU B  49     -18.920  35.901  39.034  1.00132.08           C  
ATOM   2526  CG  GLU B  49     -18.033  35.687  40.250  1.00132.08           C  
ATOM   2527  CD  GLU B  49     -18.856  36.150  41.436  1.00132.08           C  
ATOM   2528  OE1 GLU B  49     -18.960  37.387  41.650  1.00132.08           O  
ATOM   2529  OE2 GLU B  49     -19.414  35.264  42.135  1.00132.08           O1-
ATOM   2530  N   GLY B  50     -20.832  37.928  37.639  1.00 38.58           N  
ATOM   2531  CA  GLY B  50     -22.007  38.015  36.831  1.00 38.58           C  
ATOM   2532  C   GLY B  50     -21.684  38.666  35.524  1.00 38.58           C  
ATOM   2533  O   GLY B  50     -22.280  38.315  34.507  1.00 38.58           O  
ATOM   2534  N   SER B  51     -20.753  39.643  35.515  1.00 37.62           N  
ATOM   2535  CA  SER B  51     -20.456  40.361  34.303  1.00 37.62           C  
ATOM   2536  C   SER B  51     -20.115  39.377  33.226  1.00 37.62           C  
ATOM   2537  O   SER B  51     -19.415  38.395  33.464  1.00 37.62           O  
ATOM   2538  CB  SER B  51     -19.285  41.351  34.440  1.00 37.62           C  
ATOM   2539  OG  SER B  51     -19.053  41.998  33.199  1.00 37.62           O  
ATOM   2540  N   SER B  52     -20.640  39.604  32.003  1.00 74.89           N  
ATOM   2541  CA  SER B  52     -20.394  38.688  30.923  1.00 74.89           C  
ATOM   2542  C   SER B  52     -18.947  38.758  30.563  1.00 74.89           C  
ATOM   2543  O   SER B  52     -18.367  37.783  30.088  1.00 74.89           O  
ATOM   2544  CB  SER B  52     -21.201  38.993  29.650  1.00 74.89           C  
ATOM   2545  OG  SER B  52     -20.886  38.042  28.645  1.00 74.89           O  
ATOM   2546  N   ASP B  53     -18.357  39.952  30.760  1.00107.62           N  
ATOM   2547  CA  ASP B  53     -16.983  40.278  30.499  1.00107.62           C  
ATOM   2548  C   ASP B  53     -16.038  39.689  31.499  1.00107.62           C  
ATOM   2549  O   ASP B  53     -14.836  39.664  31.237  1.00107.62           O  
ATOM   2550  CB  ASP B  53     -16.704  41.783  30.390  1.00107.62           C  
ATOM   2551  CG  ASP B  53     -16.959  42.149  28.940  1.00107.62           C  
ATOM   2552  OD1 ASP B  53     -17.014  41.198  28.117  1.00107.62           O  
ATOM   2553  OD2 ASP B  53     -17.078  43.363  28.629  1.00107.62           O1-
ATOM   2554  N   PHE B  54     -16.552  39.241  32.666  1.00 85.22           N  
ATOM   2555  CA  PHE B  54     -15.789  38.771  33.800  1.00 85.22           C  
ATOM   2556  C   PHE B  54     -14.536  38.055  33.401  1.00 85.22           C  
ATOM   2557  O   PHE B  54     -14.548  37.100  32.625  1.00 85.22           O  
ATOM   2558  CB  PHE B  54     -16.588  37.821  34.717  1.00 85.22           C  
ATOM   2559  CG  PHE B  54     -15.686  37.394  35.825  1.00 85.22           C  
ATOM   2560  CD1 PHE B  54     -15.482  38.208  36.915  1.00 85.22           C  
ATOM   2561  CD2 PHE B  54     -15.047  36.175  35.779  1.00 85.22           C  
ATOM   2562  CE1 PHE B  54     -14.652  37.819  37.940  1.00 85.22           C  
ATOM   2563  CE2 PHE B  54     -14.216  35.780  36.800  1.00 85.22           C  
ATOM   2564  CZ  PHE B  54     -14.016  36.601  37.883  1.00 85.22           C  
ATOM   2565  N   SER B  55     -13.400  38.545  33.943  1.00 44.26           N  
ATOM   2566  CA  SER B  55     -12.117  37.983  33.654  1.00 44.26           C  
ATOM   2567  C   SER B  55     -11.323  37.975  34.924  1.00 44.26           C  
ATOM   2568  O   SER B  55     -11.654  38.659  35.892  1.00 44.26           O  
ATOM   2569  CB  SER B  55     -11.316  38.805  32.631  1.00 44.26           C  
ATOM   2570  OG  SER B  55     -12.033  38.884  31.408  1.00 44.26           O  
ATOM   2571  N   CYS B  56     -10.249  37.165  34.946  1.00 44.45           N  
ATOM   2572  CA  CYS B  56      -9.407  37.081  36.100  1.00 44.45           C  
ATOM   2573  C   CYS B  56      -8.211  37.918  35.766  1.00 44.45           C  
ATOM   2574  O   CYS B  56      -7.762  37.920  34.622  1.00 44.45           O  
ATOM   2575  CB  CYS B  56      -8.935  35.640  36.376  1.00 44.45           C  
ATOM   2576  SG  CYS B  56      -7.914  35.480  37.870  1.00 44.45           S  
ATOM   2577  N   LEU B  57      -7.673  38.677  36.745  1.00 71.50           N  
ATOM   2578  CA  LEU B  57      -6.543  39.523  36.465  1.00 71.50           C  
ATOM   2579  C   LEU B  57      -5.355  38.650  36.177  1.00 71.50           C  
ATOM   2580  O   LEU B  57      -5.150  37.624  36.823  1.00 71.50           O  
ATOM   2581  CB  LEU B  57      -6.161  40.467  37.629  1.00 71.50           C  
ATOM   2582  CG  LEU B  57      -7.132  41.641  37.889  1.00 71.50           C  
ATOM   2583  CD1 LEU B  57      -6.662  42.500  39.075  1.00 71.50           C  
ATOM   2584  CD2 LEU B  57      -7.316  42.503  36.630  1.00 71.50           C  
ATOM   2585  N   PRO B  58      -4.552  39.054  35.219  1.00 97.47           N  
ATOM   2586  CA  PRO B  58      -3.428  38.267  34.780  1.00 97.47           C  
ATOM   2587  C   PRO B  58      -2.426  37.961  35.847  1.00 97.47           C  
ATOM   2588  O   PRO B  58      -1.899  36.852  35.869  1.00 97.47           O  
ATOM   2589  CB  PRO B  58      -2.851  39.005  33.572  1.00 97.47           C  
ATOM   2590  CG  PRO B  58      -4.073  39.736  32.988  1.00 97.47           C  
ATOM   2591  CD  PRO B  58      -4.993  39.987  34.198  1.00 97.47           C  
ATOM   2592  N   THR B  59      -2.196  38.905  36.770  1.00146.68           N  
ATOM   2593  CA  THR B  59      -1.210  38.797  37.805  1.00146.68           C  
ATOM   2594  C   THR B  59      -1.630  37.727  38.767  1.00146.68           C  
ATOM   2595  O   THR B  59      -0.854  37.304  39.621  1.00146.68           O  
ATOM   2596  CB  THR B  59      -1.075  40.058  38.591  1.00146.68           C  
ATOM   2597  CG2 THR B  59       0.164  39.911  39.484  1.00146.68           C  
ATOM   2598  OG1 THR B  59      -0.883  41.156  37.715  1.00146.68           O  
ATOM   2599  N   PHE B  60      -2.896  37.292  38.672  1.00 86.21           N  
ATOM   2600  CA  PHE B  60      -3.483  36.312  39.541  1.00 86.21           C  
ATOM   2601  C   PHE B  60      -2.623  35.082  39.480  1.00 86.21           C  
ATOM   2602  O   PHE B  60      -2.559  34.308  40.434  1.00 86.21           O  
ATOM   2603  CB  PHE B  60      -4.912  35.955  39.085  1.00 86.21           C  
ATOM   2604  CG  PHE B  60      -5.538  34.966  40.010  1.00 86.21           C  
ATOM   2605  CD1 PHE B  60      -5.968  35.349  41.260  1.00 86.21           C  
ATOM   2606  CD2 PHE B  60      -5.728  33.661  39.612  1.00 86.21           C  
ATOM   2607  CE1 PHE B  60      -6.554  34.439  42.108  1.00 86.21           C  
ATOM   2608  CE2 PHE B  60      -6.314  32.746  40.454  1.00 86.21           C  
ATOM   2609  CZ  PHE B  60      -6.727  33.136  41.706  1.00 86.21           C  
ATOM   2610  N   GLY B  61      -1.940  34.872  38.340  1.00 47.85           N  
ATOM   2611  CA  GLY B  61      -1.092  33.733  38.118  1.00 47.85           C  
ATOM   2612  C   GLY B  61      -0.031  33.680  39.176  1.00 47.85           C  
ATOM   2613  O   GLY B  61       0.452  32.602  39.525  1.00 47.85           O  
ATOM   2614  N   VAL B  62       0.394  34.845  39.691  1.00 50.84           N  
ATOM   2615  CA  VAL B  62       1.415  34.852  40.700  1.00 50.84           C  
ATOM   2616  C   VAL B  62       0.916  34.046  41.858  1.00 50.84           C  
ATOM   2617  O   VAL B  62       1.676  33.300  42.472  1.00 50.84           O  
ATOM   2618  CB  VAL B  62       1.727  36.226  41.221  1.00 50.84           C  
ATOM   2619  CG1 VAL B  62       2.698  36.084  42.404  1.00 50.84           C  
ATOM   2620  CG2 VAL B  62       2.278  37.074  40.063  1.00 50.84           C  
ATOM   2621  N   ILE B  63      -0.380  34.177  42.187  1.00104.46           N  
ATOM   2622  CA  ILE B  63      -0.971  33.477  43.295  1.00104.46           C  
ATOM   2623  C   ILE B  63      -0.924  32.002  43.051  1.00104.46           C  
ATOM   2624  O   ILE B  63      -0.648  31.224  43.964  1.00104.46           O  
ATOM   2625  CB  ILE B  63      -2.426  33.808  43.488  1.00104.46           C  
ATOM   2626  CG1 ILE B  63      -2.616  35.288  43.859  1.00104.46           C  
ATOM   2627  CG2 ILE B  63      -3.002  32.824  44.521  1.00104.46           C  
ATOM   2628  CD1 ILE B  63      -1.982  35.673  45.193  1.00104.46           C  
ATOM   2629  N   ILE B  64      -1.201  31.577  41.803  1.00 60.55           N  
ATOM   2630  CA  ILE B  64      -1.296  30.177  41.494  1.00 60.55           C  
ATOM   2631  C   ILE B  64       0.011  29.510  41.806  1.00 60.55           C  
ATOM   2632  O   ILE B  64       0.055  28.485  42.484  1.00 60.55           O  
ATOM   2633  CB  ILE B  64      -1.569  29.961  40.028  1.00 60.55           C  
ATOM   2634  CG1 ILE B  64      -2.918  30.580  39.630  1.00 60.55           C  
ATOM   2635  CG2 ILE B  64      -1.471  28.459  39.726  1.00 60.55           C  
ATOM   2636  CD1 ILE B  64      -3.116  30.675  38.116  1.00 60.55           C  
ATOM   2637  N   GLY B  65       1.111  30.099  41.310  1.00 61.10           N  
ATOM   2638  CA  GLY B  65       2.466  29.641  41.456  1.00 61.10           C  
ATOM   2639  C   GLY B  65       2.985  29.811  42.856  1.00 61.10           C  
ATOM   2640  O   GLY B  65       3.951  29.156  43.242  1.00 61.10           O  
ATOM   2641  N   GLN B  66       2.409  30.752  43.629  1.00122.95           N  
ATOM   2642  CA  GLN B  66       2.921  31.107  44.930  1.00122.95           C  
ATOM   2643  C   GLN B  66       2.930  29.945  45.874  1.00122.95           C  
ATOM   2644  O   GLN B  66       3.809  29.847  46.729  1.00122.95           O  
ATOM   2645  CB  GLN B  66       2.095  32.179  45.676  1.00122.95           C  
ATOM   2646  CG  GLN B  66       2.195  33.607  45.142  1.00122.95           C  
ATOM   2647  CD  GLN B  66       1.398  34.507  46.080  1.00122.95           C  
ATOM   2648  NE2 GLN B  66       1.463  34.211  47.406  1.00122.95           N  
ATOM   2649  OE1 GLN B  66       0.744  35.456  45.651  1.00122.95           O  
ATOM   2650  N   LYS B  67       1.940  29.050  45.765  1.00148.77           N  
ATOM   2651  CA  LYS B  67       1.764  28.004  46.728  1.00148.77           C  
ATOM   2652  C   LYS B  67       2.904  27.053  46.779  1.00148.77           C  
ATOM   2653  O   LYS B  67       3.747  26.966  45.888  1.00148.77           O  
ATOM   2654  CB  LYS B  67       0.549  27.106  46.459  1.00148.77           C  
ATOM   2655  CG  LYS B  67      -0.811  27.779  46.597  1.00148.77           C  
ATOM   2656  CD  LYS B  67      -1.940  26.898  46.066  0.00148.77           C  
ATOM   2657  CE  LYS B  67      -2.086  25.580  46.830  0.00148.77           C  
ATOM   2658  NZ  LYS B  67      -3.355  24.916  46.459  0.00148.77           N1+
ATOM   2659  N   SER B  68       2.944  26.347  47.923  1.00148.36           N  
ATOM   2660  CA  SER B  68       3.810  25.244  48.172  1.00148.36           C  
ATOM   2661  C   SER B  68       2.940  24.065  47.861  1.00148.36           C  
ATOM   2662  O   SER B  68       2.078  24.143  46.987  1.00148.36           O  
ATOM   2663  CB  SER B  68       4.278  25.126  49.636  1.00148.36           C  
ATOM   2664  OG  SER B  68       5.226  24.076  49.777  1.00148.36           O  
ATOM   2665  N   MET B  69       3.133  22.956  48.594  1.00285.07           N  
ATOM   2666  CA  MET B  69       2.439  21.716  48.398  1.00285.07           C  
ATOM   2667  C   MET B  69       0.958  21.934  48.450  1.00285.07           C  
ATOM   2668  O   MET B  69       0.472  22.949  48.946  1.00285.07           O  
ATOM   2669  CB  MET B  69       2.860  20.664  49.443  1.00285.07           C  
ATOM   2670  CG  MET B  69       2.571  21.057  50.895  1.00285.07           C  
ATOM   2671  SD  MET B  69       3.704  20.308  52.109  1.00285.07           S  
ATOM   2672  CE  MET B  69       3.488  18.599  51.538  1.00285.07           C  
ATOM   2673  N   MET B  70       0.206  20.961  47.889  1.00255.19           N  
ATOM   2674  CA  MET B  70      -1.224  21.030  47.780  1.00255.19           C  
ATOM   2675  C   MET B  70      -1.836  21.035  49.141  1.00255.19           C  
ATOM   2676  O   MET B  70      -1.340  20.408  50.075  1.00255.19           O  
ATOM   2677  CB  MET B  70      -1.825  19.835  47.010  1.00255.19           C  
ATOM   2678  CG  MET B  70      -3.354  19.823  46.919  1.00255.19           C  
ATOM   2679  SD  MET B  70      -4.029  18.397  46.010  1.00255.19           S  
ATOM   2680  CE  MET B  70      -3.354  17.138  47.135  1.00255.19           C  
ATOM   2681  N   GLY B  71      -2.943  21.785  49.279  1.00119.96           N  
ATOM   2682  CA  GLY B  71      -3.658  21.840  50.515  1.00119.96           C  
ATOM   2683  C   GLY B  71      -4.932  22.551  50.218  1.00119.96           C  
ATOM   2684  O   GLY B  71      -4.927  23.650  49.665  1.00119.96           O  
ATOM   2685  N   GLY B  72      -6.066  21.940  50.600  1.00117.43           N  
ATOM   2686  CA  GLY B  72      -7.338  22.533  50.342  1.00117.43           C  
ATOM   2687  C   GLY B  72      -8.207  22.225  51.513  1.00117.43           C  
ATOM   2688  O   GLY B  72      -7.825  21.468  52.404  1.00117.43           O  
ATOM   2689  N   GLY B  73      -9.414  22.818  51.531  1.00 65.89           N  
ATOM   2690  CA  GLY B  73     -10.332  22.602  52.610  1.00 65.89           C  
ATOM   2691  C   GLY B  73     -10.267  23.814  53.478  1.00 65.89           C  
ATOM   2692  O   GLY B  73      -9.193  24.371  53.698  1.00 65.89           O  
ATOM   2693  N   LEU B  74     -11.436  24.239  53.998  1.00 76.26           N  
ATOM   2694  CA  LEU B  74     -11.528  25.417  54.807  1.00 76.26           C  
ATOM   2695  C   LEU B  74     -10.735  25.222  56.060  1.00 76.26           C  
ATOM   2696  O   LEU B  74      -9.918  26.065  56.424  1.00 76.26           O  
ATOM   2697  CB  LEU B  74     -12.983  25.736  55.205  1.00 76.26           C  
ATOM   2698  CG  LEU B  74     -13.865  26.181  54.022  1.00 76.26           C  
ATOM   2699  CD1 LEU B  74     -13.927  25.104  52.924  1.00 76.26           C  
ATOM   2700  CD2 LEU B  74     -15.257  26.628  54.502  1.00 76.26           C  
ATOM   2701  N   ALA B  75     -10.931  24.077  56.737  1.00 35.20           N  
ATOM   2702  CA  ALA B  75     -10.230  23.839  57.962  1.00 35.20           C  
ATOM   2703  C   ALA B  75      -8.773  23.772  57.655  1.00 35.20           C  
ATOM   2704  O   ALA B  75      -7.945  24.300  58.395  1.00 35.20           O  
ATOM   2705  CB  ALA B  75     -10.627  22.516  58.640  1.00 35.20           C  
ATOM   2706  N   GLU B  76      -8.427  23.133  56.525  1.00208.63           N  
ATOM   2707  CA  GLU B  76      -7.050  22.966  56.190  1.00208.63           C  
ATOM   2708  C   GLU B  76      -6.458  24.308  55.935  1.00208.63           C  
ATOM   2709  O   GLU B  76      -7.144  25.248  55.534  1.00208.63           O  
ATOM   2710  CB  GLU B  76      -6.827  22.067  54.964  1.00208.63           C  
ATOM   2711  CG  GLU B  76      -5.363  21.693  54.744  1.00208.63           C  
ATOM   2712  CD  GLU B  76      -5.341  20.428  53.899  1.00208.63           C  
ATOM   2713  OE1 GLU B  76      -5.429  19.321  54.492  1.00208.63           O  
ATOM   2714  OE2 GLU B  76      -5.238  20.547  52.651  1.00208.63           O1-
ATOM   2715  N   ILE B  77      -5.145  24.430  56.195  1.00106.25           N  
ATOM   2716  CA  ILE B  77      -4.513  25.699  56.041  1.00106.25           C  
ATOM   2717  C   ILE B  77      -3.542  25.559  54.917  1.00106.25           C  
ATOM   2718  O   ILE B  77      -2.890  24.529  54.752  1.00106.25           O  
ATOM   2719  CB  ILE B  77      -3.742  26.117  57.254  1.00106.25           C  
ATOM   2720  CG1 ILE B  77      -4.633  26.023  58.506  1.00106.25           C  
ATOM   2721  CG2 ILE B  77      -3.215  27.538  56.998  1.00106.25           C  
ATOM   2722  CD1 ILE B  77      -5.920  26.839  58.404  1.00106.25           C  
ATOM   2723  N   PRO B  78      -3.482  26.572  54.104  1.00 72.12           N  
ATOM   2724  CA  PRO B  78      -2.565  26.557  53.002  1.00 72.12           C  
ATOM   2725  C   PRO B  78      -1.183  26.868  53.472  1.00 72.12           C  
ATOM   2726  O   PRO B  78      -1.032  27.484  54.525  1.00 72.12           O  
ATOM   2727  CB  PRO B  78      -3.111  27.553  51.976  1.00 72.12           C  
ATOM   2728  CG  PRO B  78      -4.179  28.356  52.738  1.00 72.12           C  
ATOM   2729  CD  PRO B  78      -4.655  27.381  53.825  1.00 72.12           C  
ATOM   2730  N   GLY B  79      -0.161  26.445  52.704  1.00133.64           N  
ATOM   2731  CA  GLY B  79       1.198  26.733  53.054  1.00133.64           C  
ATOM   2732  C   GLY B  79       1.794  27.384  51.851  1.00133.64           C  
ATOM   2733  O   GLY B  79       1.253  27.274  50.752  1.00133.64           O  
ATOM   2734  N   LEU B  80       2.930  28.087  52.025  1.00289.86           N  
ATOM   2735  CA  LEU B  80       3.543  28.754  50.909  1.00289.86           C  
ATOM   2736  C   LEU B  80       4.793  27.980  50.600  1.00289.86           C  
ATOM   2737  O   LEU B  80       5.414  27.420  51.502  1.00289.86           O  
ATOM   2738  CB  LEU B  80       3.912  30.214  51.250  1.00289.86           C  
ATOM   2739  CG  LEU B  80       4.268  31.130  50.058  1.00289.86           C  
ATOM   2740  CD1 LEU B  80       5.550  30.698  49.339  1.00289.86           C  
ATOM   2741  CD2 LEU B  80       3.066  31.299  49.115  1.00289.86           C  
ATOM   2742  N   SER B  81       5.192  27.902  49.312  1.00132.91           N  
ATOM   2743  CA  SER B  81       6.363  27.130  48.996  1.00132.91           C  
ATOM   2744  C   SER B  81       7.611  27.781  49.567  1.00132.91           C  
ATOM   2745  O   SER B  81       7.681  29.007  49.652  1.00132.91           O  
ATOM   2746  CB  SER B  81       6.604  26.976  47.485  1.00132.91           C  
ATOM   2747  OG  SER B  81       6.893  28.246  46.917  1.00132.91           O  
ATOM   2748  N   ILE B  82       8.612  26.958  50.009  1.00135.56           N  
ATOM   2749  CA  ILE B  82       9.939  27.415  50.392  1.00135.56           C  
ATOM   2750  C   ILE B  82      10.122  27.742  51.857  1.00135.56           C  
ATOM   2751  O   ILE B  82       9.184  28.167  52.529  1.00135.56           O  
ATOM   2752  CB  ILE B  82      10.421  28.552  49.534  1.00135.56           C  
ATOM   2753  CG1 ILE B  82      10.519  28.068  48.076  1.00135.56           C  
ATOM   2754  CG2 ILE B  82      11.758  29.073  50.089  1.00135.56           C  
ATOM   2755  CD1 ILE B  82      10.704  29.187  47.052  1.00135.56           C  
ATOM   2756  N   ASN B  83      11.358  27.494  52.388  1.00 97.10           N  
ATOM   2757  CA  ASN B  83      11.737  27.810  53.747  1.00 97.10           C  
ATOM   2758  C   ASN B  83      11.787  29.295  53.783  1.00 97.10           C  
ATOM   2759  O   ASN B  83      12.794  29.942  53.496  1.00 97.10           O  
ATOM   2760  CB  ASN B  83      13.122  27.286  54.160  1.00 97.10           C  
ATOM   2761  CG  ASN B  83      13.285  27.522  55.654  1.00 97.10           C  
ATOM   2762  ND2 ASN B  83      13.802  26.488  56.368  1.00 97.10           N  
ATOM   2763  OD1 ASN B  83      12.956  28.588  56.174  1.00 97.10           O  
ATOM   2764  N   PHE B  84      10.647  29.848  54.191  1.00 98.23           N  
ATOM   2765  CA  PHE B  84      10.314  31.224  54.072  1.00 98.23           C  
ATOM   2766  C   PHE B  84      11.099  32.191  54.898  1.00 98.23           C  
ATOM   2767  O   PHE B  84      11.419  33.272  54.408  1.00 98.23           O  
ATOM   2768  CB  PHE B  84       8.828  31.476  54.383  1.00 98.23           C  
ATOM   2769  CG  PHE B  84       8.547  32.902  54.067  1.00 98.23           C  
ATOM   2770  CD1 PHE B  84       8.179  33.273  52.794  0.00 98.23           C  
ATOM   2771  CD2 PHE B  84       8.657  33.868  55.039  0.00 98.23           C  
ATOM   2772  CE1 PHE B  84       7.922  34.589  52.492  0.00 98.23           C  
ATOM   2773  CE2 PHE B  84       8.402  35.184  54.744  0.00 98.23           C  
ATOM   2774  CZ  PHE B  84       8.032  35.548  53.471  0.00 98.23           C  
ATOM   2775  N   ALA B  85      11.445  31.854  56.151  1.00 64.37           N  
ATOM   2776  CA  ALA B  85      11.947  32.860  57.052  1.00 64.37           C  
ATOM   2777  C   ALA B  85      13.160  33.533  56.498  1.00 64.37           C  
ATOM   2778  O   ALA B  85      13.273  34.757  56.563  1.00 64.37           O  
ATOM   2779  CB  ALA B  85      12.354  32.267  58.410  1.00 64.37           C  
ATOM   2780  N   LYS B  86      14.092  32.748  55.941  1.00136.58           N  
ATOM   2781  CA  LYS B  86      15.327  33.255  55.429  1.00136.58           C  
ATOM   2782  C   LYS B  86      15.141  34.048  54.166  1.00136.58           C  
ATOM   2783  O   LYS B  86      15.895  34.979  53.896  1.00136.58           O  
ATOM   2784  CB  LYS B  86      16.334  32.142  55.084  1.00136.58           C  
ATOM   2785  CG  LYS B  86      16.898  31.381  56.287  1.00136.58           C  
ATOM   2786  CD  LYS B  86      17.692  30.133  55.891  1.00136.58           C  
ATOM   2787  CE  LYS B  86      18.879  30.422  54.966  1.00136.58           C  
ATOM   2788  NZ  LYS B  86      18.398  30.730  53.600  1.00136.58           N1+
ATOM   2789  N   VAL B  87      14.149  33.678  53.341  1.00 74.34           N  
ATOM   2790  CA  VAL B  87      13.987  34.208  52.015  1.00 74.34           C  
ATOM   2791  C   VAL B  87      13.506  35.633  51.954  1.00 74.34           C  
ATOM   2792  O   VAL B  87      12.756  36.103  52.807  1.00 74.34           O  
ATOM   2793  CB  VAL B  87      13.019  33.396  51.196  1.00 74.34           C  
ATOM   2794  CG1 VAL B  87      12.878  34.020  49.797  1.00 74.34           C  
ATOM   2795  CG2 VAL B  87      13.491  31.933  51.190  1.00 74.34           C  
ATOM   2796  N   LEU B  88      13.982  36.367  50.914  1.00 85.55           N  
ATOM   2797  CA  LEU B  88      13.495  37.691  50.616  1.00 85.55           C  
ATOM   2798  C   LEU B  88      13.068  37.669  49.175  1.00 85.55           C  
ATOM   2799  O   LEU B  88      13.740  37.083  48.337  1.00 85.55           O  
ATOM   2800  CB  LEU B  88      14.524  38.818  50.815  1.00 85.55           C  
ATOM   2801  CG  LEU B  88      14.977  38.977  52.282  1.00 85.55           C  
ATOM   2802  CD1 LEU B  88      15.924  40.176  52.445  1.00 85.55           C  
ATOM   2803  CD2 LEU B  88      13.777  39.022  53.242  1.00 85.55           C  
ATOM   2804  N   HIS B  89      11.938  38.310  48.824  1.00 81.56           N  
ATOM   2805  CA  HIS B  89      11.447  38.209  47.472  1.00 81.56           C  
ATOM   2806  C   HIS B  89      12.065  39.290  46.643  1.00 81.56           C  
ATOM   2807  O   HIS B  89      11.611  40.432  46.666  1.00 81.56           O  
ATOM   2808  CB  HIS B  89       9.918  38.374  47.388  1.00 81.56           C  
ATOM   2809  CG  HIS B  89       9.343  38.082  46.033  1.00 81.56           C  
ATOM   2810  CD2 HIS B  89       9.959  37.715  44.876  1.00 81.56           C  
ATOM   2811  ND1 HIS B  89       7.999  38.140  45.741  1.00 81.56           N  
ATOM   2812  CE1 HIS B  89       7.868  37.808  44.432  1.00 81.56           C  
ATOM   2813  NE2 HIS B  89       9.030  37.542  43.866  1.00 81.56           N  
ATOM   2814  N   GLY B  90      13.151  38.950  45.916  1.00 62.69           N  
ATOM   2815  CA  GLY B  90      13.846  39.903  45.095  1.00 62.69           C  
ATOM   2816  C   GLY B  90      13.094  40.322  43.858  1.00 62.69           C  
ATOM   2817  O   GLY B  90      12.945  41.516  43.599  1.00 62.69           O  
ATOM   2818  N   GLU B  91      12.585  39.363  43.054  1.00 95.81           N  
ATOM   2819  CA  GLU B  91      12.004  39.763  41.798  1.00 95.81           C  
ATOM   2820  C   GLU B  91      10.940  38.771  41.425  1.00 95.81           C  
ATOM   2821  O   GLU B  91      10.869  37.686  41.999  1.00 95.81           O  
ATOM   2822  CB  GLU B  91      13.058  39.825  40.674  1.00 95.81           C  
ATOM   2823  CG  GLU B  91      14.151  40.863  40.966  1.00 95.81           C  
ATOM   2824  CD  GLU B  91      15.311  40.682  39.993  1.00 95.81           C  
ATOM   2825  OE1 GLU B  91      15.909  39.572  39.977  1.00 95.81           O  
ATOM   2826  OE2 GLU B  91      15.619  41.656  39.256  1.00 95.81           O1-
ATOM   2827  N   GLN B  92      10.048  39.136  40.476  1.00 65.95           N  
ATOM   2828  CA  GLN B  92       9.008  38.224  40.087  1.00 65.95           C  
ATOM   2829  C   GLN B  92       8.848  38.292  38.597  1.00 65.95           C  
ATOM   2830  O   GLN B  92       9.034  39.347  37.992  1.00 65.95           O  
ATOM   2831  CB  GLN B  92       7.642  38.556  40.720  1.00 65.95           C  
ATOM   2832  CG  GLN B  92       6.520  37.595  40.315  1.00 65.95           C  
ATOM   2833  CD  GLN B  92       6.800  36.222  40.918  1.00 65.95           C  
ATOM   2834  NE2 GLN B  92       6.323  35.153  40.225  1.00 65.95           N  
ATOM   2835  OE1 GLN B  92       7.422  36.097  41.972  1.00 65.95           O  
ATOM   2836  N   TYR B  93       8.536  37.139  37.963  1.00 79.13           N  
ATOM   2837  CA  TYR B  93       8.333  37.081  36.542  1.00 79.13           C  
ATOM   2838  C   TYR B  93       7.146  36.198  36.293  1.00 79.13           C  
ATOM   2839  O   TYR B  93       7.046  35.106  36.850  1.00 79.13           O  
ATOM   2840  CB  TYR B  93       9.550  36.472  35.814  1.00 79.13           C  
ATOM   2841  CG  TYR B  93       9.270  36.387  34.352  1.00 79.13           C  
ATOM   2842  CD1 TYR B  93       8.626  35.286  33.836  1.00 79.13           C  
ATOM   2843  CD2 TYR B  93       9.651  37.395  33.499  1.00 79.13           C  
ATOM   2844  CE1 TYR B  93       8.357  35.187  32.492  1.00 79.13           C  
ATOM   2845  CE2 TYR B  93       9.384  37.302  32.152  1.00 79.13           C  
ATOM   2846  CZ  TYR B  93       8.738  36.199  31.646  1.00 79.13           C  
ATOM   2847  OH  TYR B  93       8.464  36.105  30.265  1.00 79.13           O  
ATOM   2848  N   LEU B  94       6.199  36.657  35.451  1.00 63.31           N  
ATOM   2849  CA  LEU B  94       5.050  35.849  35.163  1.00 63.31           C  
ATOM   2850  C   LEU B  94       4.748  35.964  33.702  1.00 63.31           C  
ATOM   2851  O   LEU B  94       4.795  37.053  33.132  1.00 63.31           O  
ATOM   2852  CB  LEU B  94       3.795  36.273  35.949  1.00 63.31           C  
ATOM   2853  CG  LEU B  94       2.551  35.416  35.647  1.00 63.31           C  
ATOM   2854  CD1 LEU B  94       2.786  33.938  35.989  1.00 63.31           C  
ATOM   2855  CD2 LEU B  94       1.304  35.981  36.346  1.00 63.31           C  
ATOM   2856  N   GLU B  95       4.454  34.819  33.052  1.00 58.10           N  
ATOM   2857  CA  GLU B  95       4.104  34.827  31.662  1.00 58.10           C  
ATOM   2858  C   GLU B  95       2.855  34.021  31.530  1.00 58.10           C  
ATOM   2859  O   GLU B  95       2.732  32.951  32.123  1.00 58.10           O  
ATOM   2860  CB  GLU B  95       5.146  34.155  30.753  1.00 58.10           C  
ATOM   2861  CG  GLU B  95       4.820  34.255  29.262  1.00 58.10           C  
ATOM   2862  CD  GLU B  95       5.901  33.512  28.490  1.00 58.10           C  
ATOM   2863  OE1 GLU B  95       7.107  33.724  28.791  1.00 58.10           O  
ATOM   2864  OE2 GLU B  95       5.532  32.713  27.589  1.00 58.10           O1-
ATOM   2865  N   LEU B  96       1.881  34.519  30.743  1.00107.19           N  
ATOM   2866  CA  LEU B  96       0.675  33.761  30.608  1.00107.19           C  
ATOM   2867  C   LEU B  96       0.564  33.278  29.200  1.00107.19           C  
ATOM   2868  O   LEU B  96       0.344  34.050  28.268  1.00107.19           O  
ATOM   2869  CB  LEU B  96      -0.598  34.547  30.969  1.00107.19           C  
ATOM   2870  CG  LEU B  96      -0.583  35.044  32.428  1.00107.19           C  
ATOM   2871  CD1 LEU B  96       0.448  36.166  32.620  1.00107.19           C  
ATOM   2872  CD2 LEU B  96      -1.978  35.435  32.924  1.00107.19           C  
ATOM   2873  N   TYR B  97       0.725  31.955  29.029  1.00 66.99           N  
ATOM   2874  CA  TYR B  97       0.627  31.312  27.756  1.00 66.99           C  
ATOM   2875  C   TYR B  97      -0.786  31.438  27.301  1.00 66.99           C  
ATOM   2876  O   TYR B  97      -1.053  31.588  26.110  1.00 66.99           O  
ATOM   2877  CB  TYR B  97       0.991  29.821  27.826  1.00 66.99           C  
ATOM   2878  CG  TYR B  97       2.444  29.802  28.141  1.00 66.99           C  
ATOM   2879  CD1 TYR B  97       2.891  30.010  29.426  1.00 66.99           C  
ATOM   2880  CD2 TYR B  97       3.362  29.585  27.142  1.00 66.99           C  
ATOM   2881  CE1 TYR B  97       4.237  30.002  29.709  1.00 66.99           C  
ATOM   2882  CE2 TYR B  97       4.708  29.576  27.419  1.00 66.99           C  
ATOM   2883  CZ  TYR B  97       5.148  29.785  28.703  1.00 66.99           C  
ATOM   2884  OH  TYR B  97       6.531  29.777  28.985  1.00 66.99           O  
ATOM   2885  N   LYS B  98      -1.734  31.322  28.246  1.00 68.24           N  
ATOM   2886  CA  LYS B  98      -3.114  31.481  27.901  1.00 68.24           C  
ATOM   2887  C   LYS B  98      -3.758  32.289  28.980  1.00 68.24           C  
ATOM   2888  O   LYS B  98      -3.297  32.312  30.118  1.00 68.24           O  
ATOM   2889  CB  LYS B  98      -3.874  30.152  27.777  1.00 68.24           C  
ATOM   2890  CG  LYS B  98      -3.527  29.393  26.495  1.00 68.24           C  
ATOM   2891  CD  LYS B  98      -4.003  27.940  26.484  1.00 68.24           C  
ATOM   2892  CE  LYS B  98      -2.887  26.933  26.768  1.00 68.24           C  
ATOM   2893  NZ  LYS B  98      -3.429  25.556  26.752  1.00 68.24           N1+
ATOM   2894  N   PRO B  99      -4.829  32.952  28.645  1.00 71.14           N  
ATOM   2895  CA  PRO B  99      -5.480  33.769  29.627  1.00 71.14           C  
ATOM   2896  C   PRO B  99      -6.016  32.917  30.730  1.00 71.14           C  
ATOM   2897  O   PRO B  99      -6.506  31.822  30.462  1.00 71.14           O  
ATOM   2898  CB  PRO B  99      -6.505  34.600  28.860  1.00 71.14           C  
ATOM   2899  CG  PRO B  99      -5.865  34.740  27.464  1.00 71.14           C  
ATOM   2900  CD  PRO B  99      -5.009  33.471  27.300  1.00 71.14           C  
ATOM   2901  N   LEU B 100      -5.925  33.405  31.980  1.00 52.63           N  
ATOM   2902  CA  LEU B 100      -6.364  32.658  33.120  1.00 52.63           C  
ATOM   2903  C   LEU B 100      -7.858  32.559  33.074  1.00 52.63           C  
ATOM   2904  O   LEU B 100      -8.561  33.521  32.767  1.00 52.63           O  
ATOM   2905  CB  LEU B 100      -5.991  33.330  34.452  1.00 52.63           C  
ATOM   2906  CG  LEU B 100      -4.475  33.482  34.682  1.00 52.63           C  
ATOM   2907  CD1 LEU B 100      -4.187  34.158  36.031  1.00 52.63           C  
ATOM   2908  CD2 LEU B 100      -3.745  32.139  34.529  1.00 52.63           C  
ATOM   2909  N   PRO B 101      -8.352  31.395  33.391  1.00 81.63           N  
ATOM   2910  CA  PRO B 101      -9.772  31.153  33.375  1.00 81.63           C  
ATOM   2911  C   PRO B 101     -10.469  31.776  34.546  1.00 81.63           C  
ATOM   2912  O   PRO B 101      -9.818  32.107  35.535  1.00 81.63           O  
ATOM   2913  CB  PRO B 101      -9.942  29.635  33.282  1.00 81.63           C  
ATOM   2914  CG  PRO B 101      -8.555  29.061  33.621  1.00 81.63           C  
ATOM   2915  CD  PRO B 101      -7.590  30.176  33.192  1.00 81.63           C  
ATOM   2916  N   ARG B 102     -11.806  31.928  34.452  1.00111.56           N  
ATOM   2917  CA  ARG B 102     -12.585  32.539  35.492  1.00111.56           C  
ATOM   2918  C   ARG B 102     -12.439  31.690  36.708  1.00111.56           C  
ATOM   2919  O   ARG B 102     -12.530  32.183  37.830  1.00111.56           O  
ATOM   2920  CB  ARG B 102     -14.094  32.630  35.190  1.00111.56           C  
ATOM   2921  CG  ARG B 102     -14.752  31.268  34.966  1.00111.56           C  
ATOM   2922  CD  ARG B 102     -16.270  31.249  35.163  1.00111.56           C  
ATOM   2923  NE  ARG B 102     -16.881  32.316  34.324  1.00111.56           N  
ATOM   2924  CZ  ARG B 102     -17.547  33.343  34.928  1.00111.56           C  
ATOM   2925  NH1 ARG B 102     -17.564  33.430  36.289  1.00111.56           N1+
ATOM   2926  NH2 ARG B 102     -18.211  34.269  34.176  1.00111.56           N  
ATOM   2927  N   ALA B 103     -12.270  30.371  36.509  1.00 47.65           N  
ATOM   2928  CA  ALA B 103     -12.088  29.475  37.613  1.00 47.65           C  
ATOM   2929  C   ALA B 103     -11.447  28.245  37.057  1.00 47.65           C  
ATOM   2930  O   ALA B 103     -11.309  28.104  35.843  1.00 47.65           O  
ATOM   2931  CB  ALA B 103     -13.405  29.038  38.275  1.00 47.65           C  
ATOM   2932  N   GLY B 104     -10.989  27.327  37.930  1.00 36.36           N  
ATOM   2933  CA  GLY B 104     -10.462  26.119  37.365  1.00 36.36           C  
ATOM   2934  C   GLY B 104      -9.465  25.498  38.286  1.00 36.36           C  
ATOM   2935  O   GLY B 104      -9.135  26.039  39.339  1.00 36.36           O  
ATOM   2936  N   LYS B 105      -8.956  24.317  37.887  1.00127.21           N  
ATOM   2937  CA  LYS B 105      -7.990  23.624  38.684  1.00127.21           C  
ATOM   2938  C   LYS B 105      -6.738  23.536  37.873  1.00127.21           C  
ATOM   2939  O   LYS B 105      -6.784  23.389  36.653  1.00127.21           O  
ATOM   2940  CB  LYS B 105      -8.416  22.200  39.049  1.00127.21           C  
ATOM   2941  CG  LYS B 105      -8.531  21.285  37.835  1.00127.21           C  
ATOM   2942  CD  LYS B 105      -8.777  19.834  38.227  1.00127.21           C  
ATOM   2943  CE  LYS B 105     -10.151  19.629  38.861  1.00127.21           C  
ATOM   2944  NZ  LYS B 105     -10.227  18.288  39.475  1.00127.21           N1+
ATOM   2945  N   LEU B 106      -5.577  23.648  38.545  1.00128.45           N  
ATOM   2946  CA  LEU B 106      -4.310  23.637  37.877  1.00128.45           C  
ATOM   2947  C   LEU B 106      -3.405  22.708  38.622  1.00128.45           C  
ATOM   2948  O   LEU B 106      -3.513  22.570  39.838  1.00128.45           O  
ATOM   2949  CB  LEU B 106      -3.567  24.986  37.974  1.00128.45           C  
ATOM   2950  CG  LEU B 106      -4.275  26.229  37.396  1.00128.45           C  
ATOM   2951  CD1 LEU B 106      -4.278  26.232  35.864  1.00128.45           C  
ATOM   2952  CD2 LEU B 106      -5.674  26.424  37.991  1.00128.45           C  
ATOM   2953  N   LYS B 107      -2.478  22.032  37.914  1.00 85.13           N  
ATOM   2954  CA  LYS B 107      -1.498  21.275  38.633  1.00 85.13           C  
ATOM   2955  C   LYS B 107      -0.228  22.048  38.466  1.00 85.13           C  
ATOM   2956  O   LYS B 107       0.090  22.493  37.363  1.00 85.13           O  
ATOM   2957  CB  LYS B 107      -1.266  19.841  38.126  1.00 85.13           C  
ATOM   2958  CG  LYS B 107      -0.359  19.737  36.900  1.00 85.13           C  
ATOM   2959  CD  LYS B 107       0.133  18.308  36.658  1.00 85.13           C  
ATOM   2960  CE  LYS B 107       1.248  18.198  35.617  1.00 85.13           C  
ATOM   2961  NZ  LYS B 107       1.688  16.788  35.494  1.00 85.13           N1+
ATOM   2962  N   CYS B 108       0.530  22.254  39.563  1.00 56.84           N  
ATOM   2963  CA  CYS B 108       1.699  23.076  39.431  1.00 56.84           C  
ATOM   2964  C   CYS B 108       2.918  22.279  39.759  1.00 56.84           C  
ATOM   2965  O   CYS B 108       2.895  21.393  40.611  1.00 56.84           O  
ATOM   2966  CB  CYS B 108       1.680  24.321  40.341  1.00 56.84           C  
ATOM   2967  SG  CYS B 108       0.343  25.481  39.916  1.00 56.84           S  
ATOM   2968  N   GLU B 109       4.026  22.567  39.049  1.00 61.58           N  
ATOM   2969  CA  GLU B 109       5.251  21.883  39.314  1.00 61.58           C  
ATOM   2970  C   GLU B 109       6.286  22.931  39.537  1.00 61.58           C  
ATOM   2971  O   GLU B 109       6.475  23.820  38.709  1.00 61.58           O  
ATOM   2972  CB  GLU B 109       5.713  21.019  38.130  1.00 61.58           C  
ATOM   2973  CG  GLU B 109       4.783  19.835  37.860  1.00 61.58           C  
ATOM   2974  CD  GLU B 109       5.158  19.243  36.511  1.00 61.58           C  
ATOM   2975  OE1 GLU B 109       6.363  18.936  36.307  1.00 61.58           O  
ATOM   2976  OE2 GLU B 109       4.241  19.098  35.659  1.00 61.58           O1-
ATOM   2977  N   ALA B 110       6.995  22.854  40.676  1.00 41.10           N  
ATOM   2978  CA  ALA B 110       8.000  23.837  40.930  1.00 41.10           C  
ATOM   2979  C   ALA B 110       9.303  23.166  40.683  1.00 41.10           C  
ATOM   2980  O   ALA B 110       9.510  22.031  41.106  1.00 41.10           O  
ATOM   2981  CB  ALA B 110       8.006  24.357  42.376  1.00 41.10           C  
ATOM   2982  N   VAL B 111      10.204  23.857  39.956  1.00 46.42           N  
ATOM   2983  CA  VAL B 111      11.479  23.288  39.647  1.00 46.42           C  
ATOM   2984  C   VAL B 111      12.522  24.291  40.010  1.00 46.42           C  
ATOM   2985  O   VAL B 111      12.430  25.473  39.683  1.00 46.42           O  
ATOM   2986  CB  VAL B 111      11.630  22.970  38.189  1.00 46.42           C  
ATOM   2987  CG1 VAL B 111      13.041  22.411  37.956  1.00 46.42           C  
ATOM   2988  CG2 VAL B 111      10.510  21.996  37.782  1.00 46.42           C  
ATOM   2989  N   VAL B 112      13.561  23.823  40.713  1.00 77.18           N  
ATOM   2990  CA  VAL B 112      14.622  24.678  41.130  1.00 77.18           C  
ATOM   2991  C   VAL B 112      15.441  24.961  39.925  1.00 77.18           C  
ATOM   2992  O   VAL B 112      15.930  24.043  39.268  1.00 77.18           O  
ATOM   2993  CB  VAL B 112      15.477  23.971  42.132  1.00 77.18           C  
ATOM   2994  CG1 VAL B 112      16.757  24.775  42.369  1.00 77.18           C  
ATOM   2995  CG2 VAL B 112      14.618  23.720  43.385  1.00 77.18           C  
ATOM   2996  N   ALA B 113      15.558  26.254  39.575  1.00 84.21           N  
ATOM   2997  CA  ALA B 113      16.330  26.611  38.431  1.00 84.21           C  
ATOM   2998  C   ALA B 113      17.795  26.393  38.688  1.00 84.21           C  
ATOM   2999  O   ALA B 113      18.487  25.864  37.823  1.00 84.21           O  
ATOM   3000  CB  ALA B 113      16.038  28.041  37.947  1.00 84.21           C  
ATOM   3001  N   ASP B 114      18.335  26.788  39.867  1.00178.30           N  
ATOM   3002  CA  ASP B 114      19.728  26.476  40.073  1.00178.30           C  
ATOM   3003  C   ASP B 114      20.173  26.843  41.459  1.00178.30           C  
ATOM   3004  O   ASP B 114      19.502  26.447  42.405  1.00178.30           O  
ATOM   3005  CB  ASP B 114      20.702  27.067  39.056  1.00178.30           C  
ATOM   3006  CG  ASP B 114      22.007  26.301  39.194  1.00178.30           C  
ATOM   3007  OD1 ASP B 114      21.967  25.186  39.775  1.00178.30           O  
ATOM   3008  OD2 ASP B 114      23.057  26.810  38.715  1.00178.30           O1-
ATOM   3009  N   VAL B 115      21.236  27.690  41.598  1.00161.62           N  
ATOM   3010  CA  VAL B 115      21.931  28.087  42.820  1.00161.62           C  
ATOM   3011  C   VAL B 115      21.116  27.915  44.068  1.00161.62           C  
ATOM   3012  O   VAL B 115      20.897  26.778  44.482  1.00161.62           O  
ATOM   3013  CB  VAL B 115      22.667  29.413  42.751  1.00161.62           C  
ATOM   3014  CG1 VAL B 115      23.301  29.809  44.100  1.00161.62           C  
ATOM   3015  CG2 VAL B 115      23.788  29.216  41.727  1.00161.62           C  
ATOM   3016  N   LEU B 116      20.729  28.985  44.799  1.00169.24           N  
ATOM   3017  CA  LEU B 116      19.910  28.625  45.911  1.00169.24           C  
ATOM   3018  C   LEU B 116      18.577  28.518  45.280  1.00169.24           C  
ATOM   3019  O   LEU B 116      17.705  29.359  45.467  1.00169.24           O  
ATOM   3020  CB  LEU B 116      19.792  29.665  47.031  1.00169.24           C  
ATOM   3021  CG  LEU B 116      18.972  29.090  48.201  1.00169.24           C  
ATOM   3022  CD1 LEU B 116      19.770  27.998  48.935  1.00169.24           C  
ATOM   3023  CD2 LEU B 116      18.421  30.186  49.124  1.00169.24           C  
ATOM   3024  N   ASP B 117      18.373  27.414  44.549  1.00255.75           N  
ATOM   3025  CA  ASP B 117      17.207  27.327  43.745  1.00255.75           C  
ATOM   3026  C   ASP B 117      17.239  28.547  42.882  1.00255.75           C  
ATOM   3027  O   ASP B 117      16.218  29.218  42.803  1.00255.75           O  
ATOM   3028  CB  ASP B 117      15.915  27.332  44.587  1.00255.75           C  
ATOM   3029  CG  ASP B 117      14.712  27.089  43.685  1.00255.75           C  
ATOM   3030  OD1 ASP B 117      14.898  27.081  42.439  1.00255.75           O  
ATOM   3031  OD2 ASP B 117      13.588  26.906  44.227  1.00255.75           O1-
ATOM   3032  N   LYS B 118      18.414  28.825  42.239  1.00250.17           N  
ATOM   3033  CA  LYS B 118      18.819  29.957  41.417  1.00250.17           C  
ATOM   3034  C   LYS B 118      19.005  29.648  39.946  1.00250.17           C  
ATOM   3035  O   LYS B 118      18.069  29.303  39.236  1.00250.17           O  
ATOM   3036  CB  LYS B 118      20.160  30.602  41.787  1.00250.17           C  
ATOM   3037  CG  LYS B 118      20.358  32.017  41.209  1.00250.17           C  
ATOM   3038  CD  LYS B 118      21.799  32.523  41.281  1.00250.17           C  
ATOM   3039  CE  LYS B 118      22.049  33.774  40.432  1.00250.17           C  
ATOM   3040  NZ  LYS B 118      21.650  33.525  39.031  1.00250.17           N1+
ATOM   3041  N   GLY B 119      20.251  29.869  39.453  1.00 80.57           N  
ATOM   3042  CA  GLY B 119      20.714  29.815  38.092  1.00 80.57           C  
ATOM   3043  C   GLY B 119      22.201  29.955  38.208  1.00 80.57           C  
ATOM   3044  O   GLY B 119      22.772  29.589  39.230  1.00 80.57           O  
ATOM   3045  N   SER B 120      22.897  30.446  37.167  1.00102.87           N  
ATOM   3046  CA  SER B 120      24.304  30.656  37.351  1.00102.87           C  
ATOM   3047  C   SER B 120      24.445  32.030  37.923  1.00102.87           C  
ATOM   3048  O   SER B 120      23.786  32.969  37.478  1.00102.87           O  
ATOM   3049  CB  SER B 120      25.139  30.555  36.060  1.00102.87           C  
ATOM   3050  OG  SER B 120      24.781  31.579  35.148  1.00102.87           O  
ATOM   3051  N   GLY B 121      25.329  32.182  38.926  1.00 67.00           N  
ATOM   3052  CA  GLY B 121      25.439  33.430  39.617  1.00 67.00           C  
ATOM   3053  C   GLY B 121      24.871  33.153  40.967  1.00 67.00           C  
ATOM   3054  O   GLY B 121      24.618  32.000  41.306  1.00 67.00           O  
ATOM   3055  N   VAL B 122      24.626  34.197  41.778  1.00 45.92           N  
ATOM   3056  CA  VAL B 122      24.123  33.888  43.081  1.00 45.92           C  
ATOM   3057  C   VAL B 122      22.791  34.551  43.271  1.00 45.92           C  
ATOM   3058  O   VAL B 122      22.602  35.713  42.916  1.00 45.92           O  
ATOM   3059  CB  VAL B 122      25.078  34.323  44.148  1.00 45.92           C  
ATOM   3060  CG1 VAL B 122      24.490  34.005  45.525  1.00 45.92           C  
ATOM   3061  CG2 VAL B 122      26.408  33.601  43.877  1.00 45.92           C  
ATOM   3062  N   VAL B 123      21.820  33.778  43.801  1.00155.50           N  
ATOM   3063  CA  VAL B 123      20.478  34.182  44.095  1.00155.50           C  
ATOM   3064  C   VAL B 123      19.682  32.926  44.044  1.00155.50           C  
ATOM   3065  O   VAL B 123      20.230  31.839  44.215  1.00155.50           O  
ATOM   3066  CB  VAL B 123      19.896  35.292  43.226  1.00155.50           C  
ATOM   3067  CG1 VAL B 123      19.665  34.814  41.790  1.00155.50           C  
ATOM   3068  CG2 VAL B 123      18.615  35.841  43.888  1.00155.50           C  
ATOM   3069  N   ILE B 124      18.359  33.048  43.889  1.00209.85           N  
ATOM   3070  CA  ILE B 124      17.486  31.923  43.847  1.00209.85           C  
ATOM   3071  C   ILE B 124      16.496  32.181  42.753  1.00209.85           C  
ATOM   3072  O   ILE B 124      15.678  33.075  42.894  1.00209.85           O  
ATOM   3073  CB  ILE B 124      16.631  31.954  45.079  1.00209.85           C  
ATOM   3074  CG1 ILE B 124      17.533  31.928  46.325  1.00209.85           C  
ATOM   3075  CG2 ILE B 124      15.510  30.902  44.977  1.00209.85           C  
ATOM   3076  CD1 ILE B 124      16.846  32.269  47.643  1.00209.85           C  
ATOM   3077  N   ILE B 125      16.511  31.474  41.619  1.00168.71           N  
ATOM   3078  CA  ILE B 125      15.333  31.581  40.831  1.00168.71           C  
ATOM   3079  C   ILE B 125      14.752  30.209  40.713  1.00168.71           C  
ATOM   3080  O   ILE B 125      15.433  29.248  40.355  1.00168.71           O  
ATOM   3081  CB  ILE B 125      15.461  32.218  39.472  1.00168.71           C  
ATOM   3082  CG1 ILE B 125      16.404  31.437  38.554  1.00168.71           C  
ATOM   3083  CG2 ILE B 125      15.828  33.697  39.667  1.00168.71           C  
ATOM   3084  CD1 ILE B 125      16.320  31.899  37.101  1.00168.71           C  
ATOM   3085  N   MET B 126      13.465  30.093  41.094  1.00 73.94           N  
ATOM   3086  CA  MET B 126      12.751  28.853  41.030  1.00 73.94           C  
ATOM   3087  C   MET B 126      11.646  29.037  40.054  1.00 73.94           C  
ATOM   3088  O   MET B 126      10.758  29.865  40.246  1.00 73.94           O  
ATOM   3089  CB  MET B 126      12.082  28.458  42.362  1.00 73.94           C  
ATOM   3090  CG  MET B 126      11.115  27.274  42.255  1.00 73.94           C  
ATOM   3091  SD  MET B 126      10.393  26.734  43.838  1.00 73.94           S  
ATOM   3092  CE  MET B 126       9.447  28.248  44.174  1.00 73.94           C  
ATOM   3093  N   ASP B 127      11.690  28.267  38.958  1.00 74.00           N  
ATOM   3094  CA  ASP B 127      10.654  28.376  37.983  1.00 74.00           C  
ATOM   3095  C   ASP B 127       9.544  27.454  38.390  1.00 74.00           C  
ATOM   3096  O   ASP B 127       9.796  26.362  38.899  1.00 74.00           O  
ATOM   3097  CB  ASP B 127      11.151  27.990  36.582  1.00 74.00           C  
ATOM   3098  CG  ASP B 127      12.169  29.049  36.165  1.00 74.00           C  
ATOM   3099  OD1 ASP B 127      11.800  30.252  36.174  1.00 74.00           O  
ATOM   3100  OD2 ASP B 127      13.331  28.673  35.851  1.00 74.00           O1-
ATOM   3101  N   VAL B 128       8.275  27.881  38.198  1.00132.45           N  
ATOM   3102  CA  VAL B 128       7.175  27.007  38.500  1.00132.45           C  
ATOM   3103  C   VAL B 128       6.222  27.073  37.346  1.00132.45           C  
ATOM   3104  O   VAL B 128       5.884  28.150  36.852  1.00132.45           O  
ATOM   3105  CB  VAL B 128       6.398  27.356  39.745  1.00132.45           C  
ATOM   3106  CG1 VAL B 128       7.355  27.366  40.947  1.00132.45           C  
ATOM   3107  CG2 VAL B 128       5.642  28.675  39.539  1.00132.45           C  
ATOM   3108  N   TYR B 129       5.735  25.901  36.898  1.00 64.13           N  
ATOM   3109  CA  TYR B 129       4.867  25.886  35.759  1.00 64.13           C  
ATOM   3110  C   TYR B 129       3.544  25.373  36.216  1.00 64.13           C  
ATOM   3111  O   TYR B 129       3.465  24.464  37.040  1.00 64.13           O  
ATOM   3112  CB  TYR B 129       5.364  24.961  34.633  1.00 64.13           C  
ATOM   3113  CG  TYR B 129       6.709  25.469  34.236  1.00 64.13           C  
ATOM   3114  CD1 TYR B 129       7.818  25.085  34.953  1.00 64.13           C  
ATOM   3115  CD2 TYR B 129       6.868  26.322  33.167  1.00 64.13           C  
ATOM   3116  CE1 TYR B 129       9.070  25.541  34.617  1.00 64.13           C  
ATOM   3117  CE2 TYR B 129       8.122  26.782  32.826  1.00 64.13           C  
ATOM   3118  CZ  TYR B 129       9.225  26.391  33.552  1.00 64.13           C  
ATOM   3119  OH  TYR B 129      10.514  26.857  33.214  1.00 64.13           O  
ATOM   3120  N   SER B 130       2.455  25.973  35.700  1.00 96.14           N  
ATOM   3121  CA  SER B 130       1.150  25.544  36.097  1.00 96.14           C  
ATOM   3122  C   SER B 130       0.474  24.968  34.898  1.00 96.14           C  
ATOM   3123  O   SER B 130       0.513  25.531  33.804  1.00 96.14           O  
ATOM   3124  CB  SER B 130       0.281  26.689  36.636  1.00 96.14           C  
ATOM   3125  OG  SER B 130       0.161  27.703  35.652  1.00 96.14           O  
ATOM   3126  N   TYR B 131      -0.202  23.825  35.110  1.00102.99           N  
ATOM   3127  CA  TYR B 131      -0.837  23.073  34.069  1.00102.99           C  
ATOM   3128  C   TYR B 131      -2.273  23.021  34.455  1.00102.99           C  
ATOM   3129  O   TYR B 131      -2.609  23.261  35.610  1.00102.99           O  
ATOM   3130  CB  TYR B 131      -0.389  21.600  34.054  1.00102.99           C  
ATOM   3131  CG  TYR B 131       1.092  21.531  33.897  1.00102.99           C  
ATOM   3132  CD1 TYR B 131       1.918  21.975  34.905  1.00102.99           C  
ATOM   3133  CD2 TYR B 131       1.656  20.989  32.767  1.00102.99           C  
ATOM   3134  CE1 TYR B 131       3.284  21.909  34.780  1.00102.99           C  
ATOM   3135  CE2 TYR B 131       3.022  20.919  32.634  1.00102.99           C  
ATOM   3136  CZ  TYR B 131       3.837  21.383  33.638  1.00102.99           C  
ATOM   3137  OH  TYR B 131       5.238  21.310  33.499  1.00102.99           O  
ATOM   3138  N   SER B 132      -3.174  22.737  33.500  1.00203.30           N  
ATOM   3139  CA  SER B 132      -4.562  22.688  33.859  1.00203.30           C  
ATOM   3140  C   SER B 132      -5.278  21.961  32.788  1.00203.30           C  
ATOM   3141  O   SER B 132      -4.731  21.035  32.199  1.00203.30           O  
ATOM   3142  CB  SER B 132      -5.224  24.069  33.997  1.00203.30           C  
ATOM   3143  OG  SER B 132      -5.245  24.736  32.744  1.00203.30           O  
ATOM   3144  N   GLU B 133      -6.557  22.319  32.554  1.00 87.16           N  
ATOM   3145  CA  GLU B 133      -7.211  21.734  31.427  1.00 87.16           C  
ATOM   3146  C   GLU B 133      -6.358  22.195  30.301  1.00 87.16           C  
ATOM   3147  O   GLU B 133      -6.014  21.433  29.401  1.00 87.16           O  
ATOM   3148  CB  GLU B 133      -8.642  22.252  31.210  1.00 87.16           C  
ATOM   3149  CG  GLU B 133      -9.608  21.773  32.295  1.00 87.16           C  
ATOM   3150  CD  GLU B 133     -10.995  22.305  31.972  1.00 87.16           C  
ATOM   3151  OE1 GLU B 133     -11.207  22.749  30.812  1.00 87.16           O  
ATOM   3152  OE2 GLU B 133     -11.863  22.269  32.884  1.00 87.16           O1-
ATOM   3153  N   LYS B 134      -5.978  23.486  30.347  1.00230.16           N  
ATOM   3154  CA  LYS B 134      -4.973  23.933  29.442  1.00230.16           C  
ATOM   3155  C   LYS B 134      -3.735  23.444  30.113  1.00230.16           C  
ATOM   3156  O   LYS B 134      -3.366  23.920  31.182  1.00230.16           O  
ATOM   3157  CB  LYS B 134      -4.888  25.467  29.324  1.00230.16           C  
ATOM   3158  CG  LYS B 134      -6.003  26.091  28.478  1.00230.16           C  
ATOM   3159  CD  LYS B 134      -7.414  25.901  29.042  1.00230.16           C  
ATOM   3160  CE  LYS B 134      -7.535  26.218  30.532  1.00230.16           C  
ATOM   3161  NZ  LYS B 134      -7.229  27.644  30.775  1.00230.16           N1+
ATOM   3162  N   GLU B 135      -3.045  22.489  29.484  1.00151.17           N  
ATOM   3163  CA  GLU B 135      -1.926  21.809  30.064  1.00151.17           C  
ATOM   3164  C   GLU B 135      -0.835  22.780  30.454  1.00151.17           C  
ATOM   3165  O   GLU B 135      -0.177  22.550  31.462  1.00151.17           O  
ATOM   3166  CB  GLU B 135      -1.313  20.743  29.136  1.00151.17           C  
ATOM   3167  CG  GLU B 135      -2.204  19.508  28.975  1.00151.17           C  
ATOM   3168  CD  GLU B 135      -1.455  18.484  28.135  1.00151.17           C  
ATOM   3169  OE1 GLU B 135      -0.285  18.766  27.761  1.00151.17           O  
ATOM   3170  OE2 GLU B 135      -2.042  17.404  27.862  1.00151.17           O1-
ATOM   3171  N   LEU B 136      -0.524  23.855  29.698  1.00139.39           N  
ATOM   3172  CA  LEU B 136       0.482  24.706  30.294  1.00139.39           C  
ATOM   3173  C   LEU B 136       0.010  26.129  30.232  1.00139.39           C  
ATOM   3174  O   LEU B 136       0.140  26.783  29.199  1.00139.39           O  
ATOM   3175  CB  LEU B 136       1.870  24.577  29.630  1.00139.39           C  
ATOM   3176  CG  LEU B 136       3.021  25.343  30.323  1.00139.39           C  
ATOM   3177  CD1 LEU B 136       4.372  24.921  29.730  1.00139.39           C  
ATOM   3178  CD2 LEU B 136       2.850  26.869  30.262  1.00139.39           C  
ATOM   3179  N   ILE B 137      -0.602  26.620  31.336  1.00129.66           N  
ATOM   3180  CA  ILE B 137      -1.136  27.957  31.422  1.00129.66           C  
ATOM   3181  C   ILE B 137      -0.119  29.042  31.649  1.00129.66           C  
ATOM   3182  O   ILE B 137      -0.071  30.022  30.907  1.00129.66           O  
ATOM   3183  CB  ILE B 137      -2.105  28.148  32.555  1.00129.66           C  
ATOM   3184  CG1 ILE B 137      -3.197  27.075  32.552  1.00129.66           C  
ATOM   3185  CG2 ILE B 137      -2.657  29.578  32.446  1.00129.66           C  
ATOM   3186  CD1 ILE B 137      -2.672  25.750  33.095  1.00129.66           C  
ATOM   3187  N   CYS B 138       0.728  28.910  32.695  1.00111.29           N  
ATOM   3188  CA  CYS B 138       1.564  30.032  33.029  1.00111.29           C  
ATOM   3189  C   CYS B 138       2.871  29.562  33.577  1.00111.29           C  
ATOM   3190  O   CYS B 138       3.041  28.398  33.936  1.00111.29           O  
ATOM   3191  CB  CYS B 138       0.967  30.944  34.115  1.00111.29           C  
ATOM   3192  SG  CYS B 138      -0.597  31.717  33.617  1.00111.29           S  
ATOM   3193  N   HIS B 139       3.831  30.508  33.650  1.00 75.60           N  
ATOM   3194  CA  HIS B 139       5.157  30.266  34.138  1.00 75.60           C  
ATOM   3195  C   HIS B 139       5.484  31.331  35.142  1.00 75.60           C  
ATOM   3196  O   HIS B 139       5.286  32.518  34.885  1.00 75.60           O  
ATOM   3197  CB  HIS B 139       6.215  30.391  33.029  1.00 75.60           C  
ATOM   3198  CG  HIS B 139       7.627  30.250  33.513  1.00 75.60           C  
ATOM   3199  CD2 HIS B 139       8.127  29.702  34.655  1.00 75.60           C  
ATOM   3200  ND1 HIS B 139       8.718  30.695  32.800  1.00 75.60           N  
ATOM   3201  CE1 HIS B 139       9.816  30.400  33.539  1.00 75.60           C  
ATOM   3202  NE2 HIS B 139       9.507  29.796  34.674  1.00 75.60           N  
ATOM   3203  N   ASN B 140       6.007  30.927  36.319  1.00 64.34           N  
ATOM   3204  CA  ASN B 140       6.366  31.872  37.341  1.00 64.34           C  
ATOM   3205  C   ASN B 140       7.818  31.688  37.633  1.00 64.34           C  
ATOM   3206  O   ASN B 140       8.311  30.565  37.724  1.00 64.34           O  
ATOM   3207  CB  ASN B 140       5.637  31.627  38.674  1.00 64.34           C  
ATOM   3208  CG  ASN B 140       4.180  32.025  38.516  1.00 64.34           C  
ATOM   3209  ND2 ASN B 140       3.334  31.060  38.066  1.00 64.34           N  
ATOM   3210  OD1 ASN B 140       3.806  33.169  38.775  1.00 64.34           O  
ATOM   3211  N   GLN B 141       8.556  32.805  37.771  1.00 92.68           N  
ATOM   3212  CA  GLN B 141       9.944  32.694  38.100  1.00 92.68           C  
ATOM   3213  C   GLN B 141      10.143  33.533  39.317  1.00 92.68           C  
ATOM   3214  O   GLN B 141      10.205  34.760  39.241  1.00 92.68           O  
ATOM   3215  CB  GLN B 141      10.842  33.266  37.000  1.00 92.68           C  
ATOM   3216  CG  GLN B 141      12.330  33.112  37.284  1.00 92.68           C  
ATOM   3217  CD  GLN B 141      13.045  33.984  36.269  1.00 92.68           C  
ATOM   3218  NE2 GLN B 141      12.838  33.689  34.959  1.00 92.68           N  
ATOM   3219  OE1 GLN B 141      13.756  34.917  36.636  1.00 92.68           O  
ATOM   3220  N   PHE B 142      10.273  32.876  40.481  1.00 88.11           N  
ATOM   3221  CA  PHE B 142      10.420  33.602  41.704  1.00 88.11           C  
ATOM   3222  C   PHE B 142      11.882  33.767  41.929  1.00 88.11           C  
ATOM   3223  O   PHE B 142      12.639  32.797  41.913  1.00 88.11           O  
ATOM   3224  CB  PHE B 142       9.910  32.840  42.941  1.00 88.11           C  
ATOM   3225  CG  PHE B 142       8.436  32.622  42.874  1.00 88.11           C  
ATOM   3226  CD1 PHE B 142       7.908  31.589  42.131  1.00 88.11           C  
ATOM   3227  CD2 PHE B 142       7.581  33.435  43.582  1.00 88.11           C  
ATOM   3228  CE1 PHE B 142       6.549  31.384  42.083  1.00 88.11           C  
ATOM   3229  CE2 PHE B 142       6.222  33.236  43.537  1.00 88.11           C  
ATOM   3230  CZ  PHE B 142       5.703  32.208  42.786  1.00 88.11           C  
ATOM   3231  N   SER B 143      12.317  35.019  42.144  1.00 81.43           N  
ATOM   3232  CA  SER B 143      13.699  35.240  42.414  1.00 81.43           C  
ATOM   3233  C   SER B 143      13.790  35.422  43.890  1.00 81.43           C  
ATOM   3234  O   SER B 143      13.516  36.498  44.419  1.00 81.43           O  
ATOM   3235  CB  SER B 143      14.244  36.527  41.764  1.00 81.43           C  
ATOM   3236  OG  SER B 143      15.609  36.720  42.100  1.00 81.43           O  
ATOM   3237  N   LEU B 144      14.178  34.342  44.590  1.00125.65           N  
ATOM   3238  CA  LEU B 144      14.306  34.375  46.007  1.00125.65           C  
ATOM   3239  C   LEU B 144      15.626  34.975  46.346  1.00125.65           C  
ATOM   3240  O   LEU B 144      16.597  34.901  45.594  1.00125.65           O  
ATOM   3241  CB  LEU B 144      14.166  33.004  46.686  1.00125.65           C  
ATOM   3242  CG  LEU B 144      12.796  32.357  46.435  1.00125.65           C  
ATOM   3243  CD1 LEU B 144      11.658  33.262  46.929  1.00125.65           C  
ATOM   3244  CD2 LEU B 144      12.635  31.938  44.969  1.00125.65           C  
ATOM   3245  N   PHE B 145      15.657  35.546  47.555  1.00134.47           N  
ATOM   3246  CA  PHE B 145      16.676  36.394  48.076  1.00134.47           C  
ATOM   3247  C   PHE B 145      17.980  35.749  48.152  1.00134.47           C  
ATOM   3248  O   PHE B 145      18.172  34.860  48.981  1.00134.47           O  
ATOM   3249  CB  PHE B 145      16.342  36.927  49.476  1.00134.47           C  
ATOM   3250  CG  PHE B 145      17.578  37.470  50.105  1.00134.47           C  
ATOM   3251  CD1 PHE B 145      18.035  38.733  49.810  1.00134.47           C  
ATOM   3252  CD2 PHE B 145      18.287  36.700  50.999  1.00134.47           C  
ATOM   3253  CE1 PHE B 145      19.180  39.213  50.400  1.00134.47           C  
ATOM   3254  CE2 PHE B 145      19.432  37.171  51.592  1.00134.47           C  
ATOM   3255  CZ  PHE B 145      19.880  38.433  51.290  1.00134.47           C  
ATOM   3256  N   LEU B 146      18.852  36.222  47.230  1.00195.17           N  
ATOM   3257  CA  LEU B 146      20.253  35.980  47.103  1.00195.17           C  
ATOM   3258  C   LEU B 146      20.623  36.718  45.842  1.00195.17           C  
ATOM   3259  O   LEU B 146      21.605  36.429  45.156  1.00195.17           O  
ATOM   3260  CB  LEU B 146      20.572  34.479  47.015  1.00195.17           C  
ATOM   3261  CG  LEU B 146      22.067  34.180  47.175  1.00195.17           C  
ATOM   3262  CD1 LEU B 146      22.602  34.769  48.489  1.00195.17           C  
ATOM   3263  CD2 LEU B 146      22.353  32.674  47.068  1.00195.17           C  
ATOM   3264  N   VAL B 147      19.821  37.769  45.565  1.00152.31           N  
ATOM   3265  CA  VAL B 147      19.805  38.580  44.376  1.00152.31           C  
ATOM   3266  C   VAL B 147      21.089  39.302  44.125  1.00152.31           C  
ATOM   3267  O   VAL B 147      21.589  39.261  43.000  1.00152.31           O  
ATOM   3268  CB  VAL B 147      18.733  39.628  44.433  1.00152.31           C  
ATOM   3269  CG1 VAL B 147      18.963  40.486  45.690  1.00152.31           C  
ATOM   3270  CG2 VAL B 147      18.754  40.433  43.122  1.00152.31           C  
ATOM   3271  N   GLY B 148      21.680  39.960  45.145  1.00 29.43           N  
ATOM   3272  CA  GLY B 148      22.858  40.735  44.876  1.00 29.43           C  
ATOM   3273  C   GLY B 148      22.431  42.010  44.211  1.00 29.43           C  
ATOM   3274  O   GLY B 148      22.966  42.394  43.173  1.00 29.43           O  
ATOM   3275  N   SER B 149      21.443  42.701  44.814  1.00141.49           N  
ATOM   3276  CA  SER B 149      20.902  43.917  44.276  1.00141.49           C  
ATOM   3277  C   SER B 149      21.963  44.970  44.242  1.00141.49           C  
ATOM   3278  O   SER B 149      23.081  44.773  44.715  1.00141.49           O  
ATOM   3279  CB  SER B 149      19.715  44.469  45.085  1.00141.49           C  
ATOM   3280  OG  SER B 149      18.618  43.571  44.995  1.00141.49           O  
ATOM   3281  N   GLY B 150      21.620  46.129  43.646  1.00129.98           N  
ATOM   3282  CA  GLY B 150      22.558  47.194  43.460  1.00129.98           C  
ATOM   3283  C   GLY B 150      22.681  47.969  44.729  1.00129.98           C  
ATOM   3284  O   GLY B 150      22.212  47.553  45.787  1.00129.98           O  
ATOM   3285  N   GLY B 151      23.343  49.137  44.631  1.00 62.45           N  
ATOM   3286  CA  GLY B 151      23.587  49.959  45.775  1.00 62.45           C  
ATOM   3287  C   GLY B 151      24.976  49.635  46.201  1.00 62.45           C  
ATOM   3288  O   GLY B 151      25.597  50.363  46.972  1.00 62.45           O  
ATOM   3289  N   PHE B 152      25.482  48.495  45.697  1.00264.39           N  
ATOM   3290  CA  PHE B 152      26.829  48.081  45.938  1.00264.39           C  
ATOM   3291  C   PHE B 152      27.362  47.841  44.564  1.00264.39           C  
ATOM   3292  O   PHE B 152      26.653  47.301  43.717  1.00264.39           O  
ATOM   3293  CB  PHE B 152      26.913  46.763  46.734  1.00264.39           C  
ATOM   3294  CG  PHE B 152      28.325  46.495  47.136  1.00264.39           C  
ATOM   3295  CD1 PHE B 152      28.815  47.007  48.316  1.00264.39           C  
ATOM   3296  CD2 PHE B 152      29.162  45.735  46.349  1.00264.39           C  
ATOM   3297  CE1 PHE B 152      30.112  46.770  48.709  1.00264.39           C  
ATOM   3298  CE2 PHE B 152      30.459  45.494  46.737  1.00264.39           C  
ATOM   3299  CZ  PHE B 152      30.938  46.010  47.917  1.00264.39           C  
ATOM   3300  N   GLY B 153      28.612  48.251  44.285  1.00 80.84           N  
ATOM   3301  CA  GLY B 153      29.095  48.052  42.950  1.00 80.84           C  
ATOM   3302  C   GLY B 153      29.101  46.582  42.712  1.00 80.84           C  
ATOM   3303  O   GLY B 153      29.655  45.820  43.503  1.00 80.84           O  
ATOM   3304  N   GLY B 154      28.504  46.147  41.588  1.00 69.12           N  
ATOM   3305  CA  GLY B 154      28.430  44.742  41.328  1.00 69.12           C  
ATOM   3306  C   GLY B 154      28.066  44.562  39.894  1.00 69.12           C  
ATOM   3307  O   GLY B 154      28.262  45.454  39.069  1.00 69.12           O  
ATOM   3308  N   LYS B 155      27.525  43.371  39.574  1.00229.14           N  
ATOM   3309  CA  LYS B 155      27.166  43.037  38.230  1.00229.14           C  
ATOM   3310  C   LYS B 155      25.675  43.038  38.108  1.00229.14           C  
ATOM   3311  O   LYS B 155      24.947  43.032  39.100  1.00229.14           O  
ATOM   3312  CB  LYS B 155      27.680  41.651  37.802  1.00229.14           C  
ATOM   3313  CG  LYS B 155      27.236  40.523  38.735  1.00229.14           C  
ATOM   3314  CD  LYS B 155      27.510  39.117  38.196  1.00229.14           C  
ATOM   3315  CE  LYS B 155      26.387  38.556  37.320  1.00229.14           C  
ATOM   3316  NZ  LYS B 155      26.667  37.142  36.984  1.00229.14           N1+
ATOM   3317  N   ARG B 156      25.197  43.086  36.851  1.00235.03           N  
ATOM   3318  CA  ARG B 156      23.799  43.090  36.533  1.00235.03           C  
ATOM   3319  C   ARG B 156      23.318  41.677  36.466  1.00235.03           C  
ATOM   3320  O   ARG B 156      24.106  40.734  36.517  1.00235.03           O  
ATOM   3321  CB  ARG B 156      23.486  43.792  35.203  1.00235.03           C  
ATOM   3322  CG  ARG B 156      23.531  45.316  35.342  1.00235.03           C  
ATOM   3323  CD  ARG B 156      24.851  45.834  35.918  1.00235.03           C  
ATOM   3324  NE  ARG B 156      24.655  47.266  36.278  1.00235.03           N  
ATOM   3325  CZ  ARG B 156      25.164  48.250  35.483  1.00235.03           C  
ATOM   3326  NH1 ARG B 156      25.898  47.925  34.379  1.00235.03           N1+
ATOM   3327  NH2 ARG B 156      24.955  49.561  35.805  1.00235.03           N  
ATOM   3328  N   THR B 157      21.984  41.511  36.370  1.00183.86           N  
ATOM   3329  CA  THR B 157      21.353  40.224  36.358  1.00183.86           C  
ATOM   3330  C   THR B 157      21.619  39.607  35.014  1.00183.86           C  
ATOM   3331  O   THR B 157      22.153  40.277  34.129  1.00183.86           O  
ATOM   3332  CB  THR B 157      19.875  40.341  36.557  1.00183.86           C  
ATOM   3333  CG2 THR B 157      19.332  38.934  36.774  1.00183.86           C  
ATOM   3334  OG1 THR B 157      19.593  41.103  37.720  1.00183.86           O  
ATOM   3335  N   SER B 158      21.270  38.309  34.818  1.00193.75           N  
ATOM   3336  CA  SER B 158      21.633  37.692  33.570  1.00193.75           C  
ATOM   3337  C   SER B 158      20.604  36.679  33.117  1.00193.75           C  
ATOM   3338  O   SER B 158      19.442  36.700  33.520  1.00193.75           O  
ATOM   3339  CB  SER B 158      23.015  37.008  33.622  1.00193.75           C  
ATOM   3340  OG  SER B 158      23.515  36.767  32.313  1.00193.75           O  
ATOM   3341  N   ASP B 159      21.061  35.767  32.233  1.00 62.57           N  
ATOM   3342  CA  ASP B 159      20.343  34.785  31.463  1.00 62.57           C  
ATOM   3343  C   ASP B 159      19.602  33.774  32.298  1.00 62.57           C  
ATOM   3344  O   ASP B 159      18.468  33.420  31.978  1.00 62.57           O  
ATOM   3345  CB  ASP B 159      21.314  33.971  30.589  1.00 62.57           C  
ATOM   3346  CG  ASP B 159      22.047  34.918  29.649  1.00 62.57           C  
ATOM   3347  OD1 ASP B 159      21.387  35.803  29.042  1.00 62.57           O  
ATOM   3348  OD2 ASP B 159      23.291  34.757  29.524  1.00 62.57           O1-
ATOM   3349  N   LYS B 160      20.210  33.283  33.391  1.00158.55           N  
ATOM   3350  CA  LYS B 160      19.647  32.203  34.156  1.00158.55           C  
ATOM   3351  C   LYS B 160      18.306  32.650  34.609  1.00158.55           C  
ATOM   3352  O   LYS B 160      17.310  31.929  34.530  1.00158.55           O  
ATOM   3353  CB  LYS B 160      20.484  31.944  35.414  1.00158.55           C  
ATOM   3354  CG  LYS B 160      21.977  32.179  35.153  1.00158.55           C  
ATOM   3355  CD  LYS B 160      22.358  33.667  35.164  1.00158.55           C  
ATOM   3356  CE  LYS B 160      23.647  34.008  34.412  1.00158.55           C  
ATOM   3357  NZ  LYS B 160      23.447  33.809  32.958  1.00158.55           N1+
ATOM   3358  N   VAL B 161      18.267  33.891  35.101  1.00168.51           N  
ATOM   3359  CA  VAL B 161      17.036  34.428  35.557  1.00168.51           C  
ATOM   3360  C   VAL B 161      16.467  35.208  34.420  1.00168.51           C  
ATOM   3361  O   VAL B 161      17.151  35.497  33.439  1.00168.51           O  
ATOM   3362  CB  VAL B 161      17.166  35.476  36.607  1.00168.51           C  
ATOM   3363  CG1 VAL B 161      18.033  34.989  37.780  1.00168.51           C  
ATOM   3364  CG2 VAL B 161      17.674  36.711  35.871  1.00168.51           C  
ATOM   3365  N   LYS B 162      15.171  35.547  34.528  1.00183.75           N  
ATOM   3366  CA  LYS B 162      14.590  36.406  33.550  1.00183.75           C  
ATOM   3367  C   LYS B 162      14.957  37.770  34.048  1.00183.75           C  
ATOM   3368  O   LYS B 162      14.459  38.223  35.078  1.00183.75           O  
ATOM   3369  CB  LYS B 162      13.055  36.303  33.484  1.00183.75           C  
ATOM   3370  CG  LYS B 162      12.505  36.632  32.098  1.00183.75           C  
ATOM   3371  CD  LYS B 162      12.944  35.587  31.068  1.00183.75           C  
ATOM   3372  CE  LYS B 162      12.654  35.944  29.610  1.00183.75           C  
ATOM   3373  NZ  LYS B 162      11.315  35.466  29.206  1.00183.75           N1+
ATOM   3374  N   VAL B 163      15.856  38.456  33.321  1.00129.40           N  
ATOM   3375  CA  VAL B 163      16.394  39.720  33.742  1.00129.40           C  
ATOM   3376  C   VAL B 163      15.374  40.807  33.731  1.00129.40           C  
ATOM   3377  O   VAL B 163      14.418  40.797  32.956  1.00129.40           O  
ATOM   3378  CB  VAL B 163      17.509  40.226  32.880  1.00129.40           C  
ATOM   3379  CG1 VAL B 163      18.732  39.326  33.071  1.00129.40           C  
ATOM   3380  CG2 VAL B 163      17.001  40.292  31.429  1.00129.40           C  
ATOM   3381  N   ALA B 164      15.579  41.779  34.646  1.00 51.75           N  
ATOM   3382  CA  ALA B 164      14.789  42.973  34.734  1.00 51.75           C  
ATOM   3383  C   ALA B 164      15.315  43.909  33.690  1.00 51.75           C  
ATOM   3384  O   ALA B 164      16.426  43.721  33.198  1.00 51.75           O  
ATOM   3385  CB  ALA B 164      14.907  43.690  36.091  1.00 51.75           C  
ATOM   3386  N   VAL B 165      14.527  44.941  33.307  1.00 42.78           N  
ATOM   3387  CA  VAL B 165      14.994  45.817  32.267  1.00 42.78           C  
ATOM   3388  C   VAL B 165      14.927  47.246  32.711  1.00 42.78           C  
ATOM   3389  O   VAL B 165      14.046  47.650  33.469  1.00 42.78           O  
ATOM   3390  CB  VAL B 165      14.210  45.691  30.996  1.00 42.78           C  
ATOM   3391  CG1 VAL B 165      14.782  46.681  29.967  1.00 42.78           C  
ATOM   3392  CG2 VAL B 165      14.253  44.221  30.542  1.00 42.78           C  
ATOM   3393  N   ALA B 166      15.886  48.055  32.219  1.00 39.44           N  
ATOM   3394  CA  ALA B 166      16.001  49.440  32.571  1.00 39.44           C  
ATOM   3395  C   ALA B 166      14.920  50.230  31.899  1.00 39.44           C  
ATOM   3396  O   ALA B 166      14.449  49.896  30.814  1.00 39.44           O  
ATOM   3397  CB  ALA B 166      17.343  50.062  32.149  1.00 39.44           C  
ATOM   3398  N   ILE B 167      14.528  51.323  32.579  1.00164.95           N  
ATOM   3399  CA  ILE B 167      13.538  52.302  32.226  1.00164.95           C  
ATOM   3400  C   ILE B 167      14.112  53.223  31.186  1.00164.95           C  
ATOM   3401  O   ILE B 167      15.305  53.520  31.202  1.00164.95           O  
ATOM   3402  CB  ILE B 167      13.212  53.137  33.426  1.00164.95           C  
ATOM   3403  CG1 ILE B 167      12.166  54.207  33.140  1.00164.95           C  
ATOM   3404  CG2 ILE B 167      14.526  53.692  33.986  1.00164.95           C  
ATOM   3405  CD1 ILE B 167      11.882  55.020  34.399  1.00164.95           C  
ATOM   3406  N   PRO B 168      13.304  53.680  30.261  1.00155.05           N  
ATOM   3407  CA  PRO B 168      13.778  54.575  29.241  1.00155.05           C  
ATOM   3408  C   PRO B 168      14.205  55.876  29.839  1.00155.05           C  
ATOM   3409  O   PRO B 168      13.585  56.320  30.804  1.00155.05           O  
ATOM   3410  CB  PRO B 168      12.655  54.674  28.203  1.00155.05           C  
ATOM   3411  CG  PRO B 168      11.456  53.948  28.848  1.00155.05           C  
ATOM   3412  CD  PRO B 168      12.102  52.979  29.851  1.00155.05           C  
ATOM   3413  N   ASN B 169      15.269  56.498  29.288  1.00 98.68           N  
ATOM   3414  CA  ASN B 169      15.735  57.743  29.824  1.00 98.68           C  
ATOM   3415  C   ASN B 169      14.889  58.771  29.184  1.00 98.68           C  
ATOM   3416  O   ASN B 169      15.177  59.230  28.079  1.00 98.68           O  
ATOM   3417  CB  ASN B 169      17.173  58.098  29.429  1.00 98.68           C  
ATOM   3418  CG  ASN B 169      18.086  57.026  29.984  1.00 98.68           C  
ATOM   3419  ND2 ASN B 169      18.433  57.140  31.295  1.00 98.68           N  
ATOM   3420  OD1 ASN B 169      18.475  56.106  29.269  1.00 98.68           O  
ATOM   3421  N   ARG B 170      13.810  59.156  29.879  1.00232.97           N  
ATOM   3422  CA  ARG B 170      12.903  60.067  29.267  1.00232.97           C  
ATOM   3423  C   ARG B 170      11.761  60.229  30.225  1.00232.97           C  
ATOM   3424  O   ARG B 170      11.561  59.404  31.116  1.00232.97           O  
ATOM   3425  CB  ARG B 170      12.402  59.459  27.947  1.00232.97           C  
ATOM   3426  CG  ARG B 170      11.221  60.138  27.275  1.00232.97           C  
ATOM   3427  CD  ARG B 170      10.893  59.501  25.922  1.00232.97           C  
ATOM   3428  NE  ARG B 170      10.440  58.099  26.157  1.00232.97           N  
ATOM   3429  CZ  ARG B 170       9.120  57.850  26.401  1.00232.97           C  
ATOM   3430  NH1 ARG B 170       8.244  58.891  26.501  1.00232.97           N1+
ATOM   3431  NH2 ARG B 170       8.673  56.566  26.529  1.00232.97           N  
ATOM   3432  N   PRO B 171      11.003  61.279  30.065  1.00151.23           N  
ATOM   3433  CA  PRO B 171       9.886  61.506  30.941  1.00151.23           C  
ATOM   3434  C   PRO B 171       8.845  60.460  30.711  1.00151.23           C  
ATOM   3435  O   PRO B 171       8.738  59.980  29.586  1.00151.23           O  
ATOM   3436  CB  PRO B 171       9.418  62.928  30.651  1.00151.23           C  
ATOM   3437  CG  PRO B 171      10.701  63.635  30.176  1.00151.23           C  
ATOM   3438  CD  PRO B 171      11.544  62.520  29.536  1.00151.23           C  
ATOM   3439  N   PRO B 172       8.098  60.108  31.722  1.00 68.10           N  
ATOM   3440  CA  PRO B 172       7.123  59.058  31.590  1.00 68.10           C  
ATOM   3441  C   PRO B 172       5.994  59.436  30.686  1.00 68.10           C  
ATOM   3442  O   PRO B 172       5.603  60.603  30.669  1.00 68.10           O  
ATOM   3443  CB  PRO B 172       6.682  58.729  33.017  1.00 68.10           C  
ATOM   3444  CG  PRO B 172       7.909  59.101  33.871  1.00 68.10           C  
ATOM   3445  CD  PRO B 172       8.595  60.229  33.083  1.00 68.10           C  
ATOM   3446  N   ASP B 173       5.481  58.464  29.907  1.00 41.12           N  
ATOM   3447  CA  ASP B 173       4.376  58.709  29.030  1.00 41.12           C  
ATOM   3448  C   ASP B 173       3.155  58.965  29.858  1.00 41.12           C  
ATOM   3449  O   ASP B 173       2.378  59.870  29.556  1.00 41.12           O  
ATOM   3450  CB  ASP B 173       4.104  57.538  28.063  1.00 41.12           C  
ATOM   3451  CG  ASP B 173       5.176  57.562  26.976  1.00 41.12           C  
ATOM   3452  OD1 ASP B 173       5.567  58.684  26.556  1.00 41.12           O  
ATOM   3453  OD2 ASP B 173       5.621  56.462  26.550  1.00 41.12           O1-
ATOM   3454  N   ALA B 174       2.948  58.180  30.937  1.00 42.48           N  
ATOM   3455  CA  ALA B 174       1.789  58.408  31.754  1.00 42.48           C  
ATOM   3456  C   ALA B 174       2.059  57.873  33.126  1.00 42.48           C  
ATOM   3457  O   ALA B 174       2.835  56.933  33.296  1.00 42.48           O  
ATOM   3458  CB  ALA B 174       0.530  57.697  31.228  1.00 42.48           C  
ATOM   3459  N   VAL B 175       1.436  58.489  34.154  1.00 66.10           N  
ATOM   3460  CA  VAL B 175       1.583  58.007  35.499  1.00 66.10           C  
ATOM   3461  C   VAL B 175       0.240  58.064  36.150  1.00 66.10           C  
ATOM   3462  O   VAL B 175      -0.446  59.083  36.087  1.00 66.10           O  
ATOM   3463  CB  VAL B 175       2.471  58.845  36.369  1.00 66.10           C  
ATOM   3464  CG1 VAL B 175       2.358  58.317  37.806  1.00 66.10           C  
ATOM   3465  CG2 VAL B 175       3.902  58.794  35.833  1.00 66.10           C  
ATOM   3466  N   LEU B 176      -0.164  56.964  36.813  1.00 57.83           N  
ATOM   3467  CA  LEU B 176      -1.425  56.943  37.497  1.00 57.83           C  
ATOM   3468  C   LEU B 176      -1.134  56.734  38.951  1.00 57.83           C  
ATOM   3469  O   LEU B 176      -0.140  56.103  39.310  1.00 57.83           O  
ATOM   3470  CB  LEU B 176      -2.356  55.803  37.051  1.00 57.83           C  
ATOM   3471  CG  LEU B 176      -2.785  55.902  35.576  1.00 57.83           C  
ATOM   3472  CD1 LEU B 176      -3.757  54.774  35.196  1.00 57.83           C  
ATOM   3473  CD2 LEU B 176      -3.336  57.298  35.247  1.00 57.83           C  
ATOM   3474  N   THR B 177      -2.008  57.264  39.833  1.00 38.00           N  
ATOM   3475  CA  THR B 177      -1.784  57.160  41.249  1.00 38.00           C  
ATOM   3476  C   THR B 177      -2.834  56.275  41.844  1.00 38.00           C  
ATOM   3477  O   THR B 177      -3.955  56.200  41.344  1.00 38.00           O  
ATOM   3478  CB  THR B 177      -1.913  58.475  41.958  1.00 38.00           C  
ATOM   3479  CG2 THR B 177      -0.940  59.476  41.316  1.00 38.00           C  
ATOM   3480  OG1 THR B 177      -3.246  58.955  41.851  1.00 38.00           O  
ATOM   3481  N   ASP B 178      -2.472  55.556  42.929  1.00 59.91           N  
ATOM   3482  CA  ASP B 178      -3.405  54.694  43.603  1.00 59.91           C  
ATOM   3483  C   ASP B 178      -3.244  54.898  45.082  1.00 59.91           C  
ATOM   3484  O   ASP B 178      -2.130  54.934  45.602  1.00 59.91           O  
ATOM   3485  CB  ASP B 178      -3.164  53.199  43.327  1.00 59.91           C  
ATOM   3486  CG  ASP B 178      -3.464  52.920  41.859  1.00 59.91           C  
ATOM   3487  OD1 ASP B 178      -4.360  53.596  41.288  1.00 59.91           O  
ATOM   3488  OD2 ASP B 178      -2.787  52.028  41.285  1.00 59.91           O1-
ATOM   3489  N   THR B 179      -4.370  55.030  45.810  1.00 39.58           N  
ATOM   3490  CA  THR B 179      -4.273  55.217  47.228  1.00 39.58           C  
ATOM   3491  C   THR B 179      -4.458  53.881  47.878  1.00 39.58           C  
ATOM   3492  O   THR B 179      -5.445  53.184  47.646  1.00 39.58           O  
ATOM   3493  CB  THR B 179      -5.316  56.146  47.787  1.00 39.58           C  
ATOM   3494  CG2 THR B 179      -5.109  56.263  49.306  1.00 39.58           C  
ATOM   3495  OG1 THR B 179      -5.214  57.429  47.185  1.00 39.58           O  
ATOM   3496  N   THR B 180      -3.475  53.482  48.709  1.00 44.32           N  
ATOM   3497  CA  THR B 180      -3.517  52.221  49.397  1.00 44.32           C  
ATOM   3498  C   THR B 180      -4.327  52.384  50.643  1.00 44.32           C  
ATOM   3499  O   THR B 180      -4.297  53.429  51.290  1.00 44.32           O  
ATOM   3500  CB  THR B 180      -2.150  51.750  49.805  1.00 44.32           C  
ATOM   3501  CG2 THR B 180      -2.251  50.485  50.670  1.00 44.32           C  
ATOM   3502  OG1 THR B 180      -1.352  51.514  48.655  1.00 44.32           O  
ATOM   3503  N   SER B 181      -5.086  51.334  51.007  1.00 41.44           N  
ATOM   3504  CA  SER B 181      -5.887  51.374  52.192  1.00 41.44           C  
ATOM   3505  C   SER B 181      -5.043  50.999  53.365  1.00 41.44           C  
ATOM   3506  O   SER B 181      -3.991  50.377  53.228  1.00 41.44           O  
ATOM   3507  CB  SER B 181      -7.088  50.416  52.178  1.00 41.44           C  
ATOM   3508  OG  SER B 181      -7.778  50.485  53.417  1.00 41.44           O  
ATOM   3509  N   LEU B 182      -5.523  51.370  54.567  1.00153.82           N  
ATOM   3510  CA  LEU B 182      -4.858  51.063  55.797  1.00153.82           C  
ATOM   3511  C   LEU B 182      -4.834  49.578  55.934  1.00153.82           C  
ATOM   3512  O   LEU B 182      -3.902  49.023  56.513  1.00153.82           O  
ATOM   3513  CB  LEU B 182      -5.564  51.634  57.041  1.00153.82           C  
ATOM   3514  CG  LEU B 182      -5.403  53.156  57.205  1.00153.82           C  
ATOM   3515  CD1 LEU B 182      -3.922  53.519  57.404  1.00153.82           C  
ATOM   3516  CD2 LEU B 182      -6.071  53.937  56.063  1.00153.82           C  
ATOM   3517  N   ASN B 183      -5.884  48.893  55.442  1.00113.99           N  
ATOM   3518  CA  ASN B 183      -5.883  47.465  55.581  1.00113.99           C  
ATOM   3519  C   ASN B 183      -5.672  46.812  54.246  1.00113.99           C  
ATOM   3520  O   ASN B 183      -6.195  45.726  54.000  1.00113.99           O  
ATOM   3521  CB  ASN B 183      -7.209  46.934  56.152  1.00113.99           C  
ATOM   3522  CG  ASN B 183      -7.282  47.368  57.610  1.00113.99           C  
ATOM   3523  ND2 ASN B 183      -8.204  48.319  57.918  1.00113.99           N  
ATOM   3524  OD1 ASN B 183      -6.530  46.882  58.453  1.00113.99           O  
ATOM   3525  N   GLN B 184      -4.849  47.405  53.357  1.00140.71           N  
ATOM   3526  CA  GLN B 184      -4.668  46.750  52.090  1.00140.71           C  
ATOM   3527  C   GLN B 184      -4.021  45.427  52.331  1.00140.71           C  
ATOM   3528  O   GLN B 184      -4.407  44.425  51.732  1.00140.71           O  
ATOM   3529  CB  GLN B 184      -3.793  47.503  51.073  1.00140.71           C  
ATOM   3530  CG  GLN B 184      -4.519  48.646  50.366  1.00140.71           C  
ATOM   3531  CD  GLN B 184      -5.742  48.102  49.646  1.00140.71           C  
ATOM   3532  NE2 GLN B 184      -5.553  47.603  48.397  1.00140.71           N  
ATOM   3533  OE1 GLN B 184      -6.847  48.126  50.186  1.00140.71           O  
ATOM   3534  N   ALA B 185      -3.023  45.395  53.231  1.00 32.73           N  
ATOM   3535  CA  ALA B 185      -2.312  44.186  53.527  1.00 32.73           C  
ATOM   3536  C   ALA B 185      -3.263  43.200  54.125  1.00 32.73           C  
ATOM   3537  O   ALA B 185      -3.231  42.014  53.803  1.00 32.73           O  
ATOM   3538  CB  ALA B 185      -1.174  44.417  54.535  1.00 32.73           C  
ATOM   3539  N   ALA B 186      -4.166  43.672  54.998  1.00 46.52           N  
ATOM   3540  CA  ALA B 186      -5.045  42.756  55.664  1.00 46.52           C  
ATOM   3541  C   ALA B 186      -5.863  42.021  54.636  1.00 46.52           C  
ATOM   3542  O   ALA B 186      -6.125  40.831  54.792  1.00 46.52           O  
ATOM   3543  CB  ALA B 186      -6.020  43.453  56.625  1.00 46.52           C  
ATOM   3544  N   LEU B 187      -6.345  42.725  53.593  1.00157.27           N  
ATOM   3545  CA  LEU B 187      -7.113  42.104  52.539  1.00157.27           C  
ATOM   3546  C   LEU B 187      -6.303  41.220  51.640  1.00157.27           C  
ATOM   3547  O   LEU B 187      -6.696  40.090  51.350  1.00157.27           O  
ATOM   3548  CB  LEU B 187      -7.777  43.112  51.590  1.00157.27           C  
ATOM   3549  CG  LEU B 187      -9.149  43.616  52.044  1.00157.27           C  
ATOM   3550  CD1 LEU B 187      -9.692  44.657  51.060  1.00157.27           C  
ATOM   3551  CD2 LEU B 187     -10.130  42.439  52.192  1.00157.27           C  
ATOM   3552  N   TYR B 188      -5.139  41.712  51.184  1.00 78.90           N  
ATOM   3553  CA  TYR B 188      -4.358  41.036  50.184  1.00 78.90           C  
ATOM   3554  C   TYR B 188      -3.893  39.705  50.695  1.00 78.90           C  
ATOM   3555  O   TYR B 188      -3.820  38.735  49.943  1.00 78.90           O  
ATOM   3556  CB  TYR B 188      -3.122  41.840  49.734  1.00 78.90           C  
ATOM   3557  CG  TYR B 188      -2.498  41.098  48.600  1.00 78.90           C  
ATOM   3558  CD1 TYR B 188      -3.080  41.122  47.352  1.00 78.90           C  
ATOM   3559  CD2 TYR B 188      -1.330  40.394  48.775  1.00 78.90           C  
ATOM   3560  CE1 TYR B 188      -2.516  40.443  46.296  1.00 78.90           C  
ATOM   3561  CE2 TYR B 188      -0.761  39.714  47.725  1.00 78.90           C  
ATOM   3562  CZ  TYR B 188      -1.354  39.736  46.485  1.00 78.90           C  
ATOM   3563  OH  TYR B 188      -0.761  39.032  45.416  1.00 78.90           O  
ATOM   3564  N   ARG B 189      -3.581  39.620  51.997  1.00116.54           N  
ATOM   3565  CA  ARG B 189      -3.057  38.420  52.594  1.00116.54           C  
ATOM   3566  C   ARG B 189      -4.033  37.294  52.416  1.00116.54           C  
ATOM   3567  O   ARG B 189      -3.645  36.127  52.346  1.00116.54           O  
ATOM   3568  CB  ARG B 189      -2.753  38.579  54.096  1.00116.54           C  
ATOM   3569  CG  ARG B 189      -3.964  38.983  54.937  1.00116.54           C  
ATOM   3570  CD  ARG B 189      -3.648  39.225  56.418  1.00116.54           C  
ATOM   3571  NE  ARG B 189      -3.491  37.902  57.090  1.00116.54           N  
ATOM   3572  CZ  ARG B 189      -2.265  37.323  57.251  1.00116.54           C  
ATOM   3573  NH1 ARG B 189      -1.136  37.945  56.803  1.00116.54           N1+
ATOM   3574  NH2 ARG B 189      -2.164  36.118  57.884  1.00116.54           N  
ATOM   3575  N   LEU B 190      -5.330  37.617  52.305  1.00 78.27           N  
ATOM   3576  CA  LEU B 190      -6.384  36.645  52.187  1.00 78.27           C  
ATOM   3577  C   LEU B 190      -6.086  35.784  50.993  1.00 78.27           C  
ATOM   3578  O   LEU B 190      -6.618  34.684  50.863  1.00 78.27           O  
ATOM   3579  CB  LEU B 190      -7.758  37.299  51.946  1.00 78.27           C  
ATOM   3580  CG  LEU B 190      -8.200  38.217  53.100  1.00 78.27           C  
ATOM   3581  CD1 LEU B 190      -9.574  38.854  52.834  1.00 78.27           C  
ATOM   3582  CD2 LEU B 190      -8.134  37.471  54.441  1.00 78.27           C  
ATOM   3583  N   SER B 191      -5.287  36.309  50.046  1.00 72.88           N  
ATOM   3584  CA  SER B 191      -4.932  35.629  48.830  1.00 72.88           C  
ATOM   3585  C   SER B 191      -3.948  34.510  49.051  1.00 72.88           C  
ATOM   3586  O   SER B 191      -3.651  33.772  48.112  1.00 72.88           O  
ATOM   3587  CB  SER B 191      -4.330  36.581  47.784  1.00 72.88           C  
ATOM   3588  OG  SER B 191      -5.281  37.577  47.435  1.00 72.88           O  
ATOM   3589  N   GLY B 192      -3.397  34.332  50.270  1.00 55.04           N  
ATOM   3590  CA  GLY B 192      -2.513  33.207  50.441  1.00 55.04           C  
ATOM   3591  C   GLY B 192      -1.236  33.548  51.164  1.00 55.04           C  
ATOM   3592  O   GLY B 192      -0.749  32.720  51.933  1.00 55.04           O  
ATOM   3593  N   ASP B 193      -0.639  34.742  50.977  1.00 75.08           N  
ATOM   3594  CA  ASP B 193       0.582  34.984  51.700  1.00 75.08           C  
ATOM   3595  C   ASP B 193       0.229  35.506  53.065  1.00 75.08           C  
ATOM   3596  O   ASP B 193      -0.077  36.680  53.250  1.00 75.08           O  
ATOM   3597  CB  ASP B 193       1.521  35.990  51.009  1.00 75.08           C  
ATOM   3598  CG  ASP B 193       2.897  35.891  51.659  1.00 75.08           C  
ATOM   3599  OD1 ASP B 193       2.959  35.757  52.909  1.00 75.08           O  
ATOM   3600  OD2 ASP B 193       3.907  35.936  50.907  1.00 75.08           O1-
ATOM   3601  N   TRP B 194       0.245  34.595  54.053  1.00127.75           N  
ATOM   3602  CA  TRP B 194      -0.134  34.786  55.428  1.00127.75           C  
ATOM   3603  C   TRP B 194       0.915  35.453  56.271  1.00127.75           C  
ATOM   3604  O   TRP B 194       0.632  35.765  57.429  1.00127.75           O  
ATOM   3605  CB  TRP B 194      -0.570  33.469  56.079  1.00127.75           C  
ATOM   3606  CG  TRP B 194      -1.721  32.871  55.306  1.00127.75           C  
ATOM   3607  CD1 TRP B 194      -1.690  31.877  54.372  1.00127.75           C  
ATOM   3608  CD2 TRP B 194      -3.085  33.317  55.379  1.00127.75           C  
ATOM   3609  CE2 TRP B 194      -3.816  32.559  54.463  1.00127.75           C  
ATOM   3610  CE3 TRP B 194      -3.678  34.285  56.137  1.00127.75           C  
ATOM   3611  NE1 TRP B 194      -2.947  31.681  53.851  1.00127.75           N  
ATOM   3612  CZ2 TRP B 194      -5.158  32.759  54.292  1.00127.75           C  
ATOM   3613  CZ3 TRP B 194      -5.032  34.476  55.969  1.00127.75           C  
ATOM   3614  CH2 TRP B 194      -5.757  33.728  55.064  1.00127.75           C  
ATOM   3615  N   ASN B 195       2.157  35.601  55.754  1.00 90.32           N  
ATOM   3616  CA  ASN B 195       3.289  36.111  56.493  1.00 90.32           C  
ATOM   3617  C   ASN B 195       2.905  37.254  57.383  1.00 90.32           C  
ATOM   3618  O   ASN B 195       2.311  38.249  56.971  1.00 90.32           O  
ATOM   3619  CB  ASN B 195       4.432  36.604  55.583  1.00 90.32           C  
ATOM   3620  CG  ASN B 195       5.660  36.923  56.432  1.00 90.32           C  
ATOM   3621  ND2 ASN B 195       6.776  37.317  55.763  1.00 90.32           N  
ATOM   3622  OD1 ASN B 195       5.634  36.835  57.658  1.00 90.32           O  
ATOM   3623  N   PRO B 196       3.266  37.079  58.631  1.00 77.46           N  
ATOM   3624  CA  PRO B 196       2.980  38.024  59.677  1.00 77.46           C  
ATOM   3625  C   PRO B 196       3.689  39.314  59.451  1.00 77.46           C  
ATOM   3626  O   PRO B 196       3.327  40.312  60.069  1.00 77.46           O  
ATOM   3627  CB  PRO B 196       3.373  37.332  60.980  1.00 77.46           C  
ATOM   3628  CG  PRO B 196       3.187  35.838  60.664  1.00 77.46           C  
ATOM   3629  CD  PRO B 196       3.458  35.736  59.153  1.00 77.46           C  
ATOM   3630  N   LEU B 197       4.686  39.329  58.556  1.00138.39           N  
ATOM   3631  CA  LEU B 197       5.474  40.501  58.329  1.00138.39           C  
ATOM   3632  C   LEU B 197       4.547  41.602  57.891  1.00138.39           C  
ATOM   3633  O   LEU B 197       4.755  42.781  58.171  1.00138.39           O  
ATOM   3634  CB  LEU B 197       6.513  40.238  57.220  1.00138.39           C  
ATOM   3635  CG  LEU B 197       7.540  41.353  56.960  1.00138.39           C  
ATOM   3636  CD1 LEU B 197       6.878  42.620  56.413  1.00138.39           C  
ATOM   3637  CD2 LEU B 197       8.426  41.602  58.190  1.00138.39           C  
ATOM   3638  N   HIS B 198       3.523  41.246  57.110  1.00127.86           N  
ATOM   3639  CA  HIS B 198       2.596  42.212  56.602  1.00127.86           C  
ATOM   3640  C   HIS B 198       1.562  42.677  57.609  1.00127.86           C  
ATOM   3641  O   HIS B 198       0.954  43.729  57.416  1.00127.86           O  
ATOM   3642  CB  HIS B 198       1.956  41.696  55.304  1.00127.86           C  
ATOM   3643  CG  HIS B 198       3.053  41.292  54.353  1.00127.86           C  
ATOM   3644  CD2 HIS B 198       3.464  40.052  53.968  1.00127.86           C  
ATOM   3645  ND1 HIS B 198       3.908  42.176  53.731  1.00127.86           N  
ATOM   3646  CE1 HIS B 198       4.789  41.436  53.011  1.00127.86           C  
ATOM   3647  NE2 HIS B 198       4.559  40.140  53.125  1.00127.86           N  
ATOM   3648  N   ILE B 199       1.140  41.809  58.550  1.00186.12           N  
ATOM   3649  CA  ILE B 199       0.190  42.151  59.586  1.00186.12           C  
ATOM   3650  C   ILE B 199       0.701  42.535  60.955  1.00186.12           C  
ATOM   3651  O   ILE B 199       0.215  43.484  61.571  1.00186.12           O  
ATOM   3652  CB  ILE B 199      -0.851  41.079  59.761  1.00186.12           C  
ATOM   3653  CG1 ILE B 199      -0.203  39.739  60.138  1.00186.12           C  
ATOM   3654  CG2 ILE B 199      -1.700  41.023  58.483  1.00186.12           C  
ATOM   3655  CD1 ILE B 199      -1.225  38.691  60.570  1.00186.12           C  
ATOM   3656  N   ASP B 200       1.678  41.769  61.484  1.00 72.97           N  
ATOM   3657  CA  ASP B 200       2.048  41.828  62.878  1.00 72.97           C  
ATOM   3658  C   ASP B 200       3.107  42.852  63.143  1.00 72.97           C  
ATOM   3659  O   ASP B 200       4.174  42.849  62.531  1.00 72.97           O  
ATOM   3660  CB  ASP B 200       2.575  40.470  63.376  1.00 72.97           C  
ATOM   3661  CG  ASP B 200       2.736  40.483  64.888  1.00 72.97           C  
ATOM   3662  OD1 ASP B 200       2.362  41.503  65.529  1.00 72.97           O  
ATOM   3663  OD2 ASP B 200       3.243  39.462  65.421  1.00 72.97           O1-
ATOM   3664  N   PRO B 201       2.804  43.748  64.050  1.00 79.41           N  
ATOM   3665  CA  PRO B 201       3.743  44.771  64.414  1.00 79.41           C  
ATOM   3666  C   PRO B 201       5.000  44.265  65.063  1.00 79.41           C  
ATOM   3667  O   PRO B 201       6.077  44.683  64.645  1.00 79.41           O  
ATOM   3668  CB  PRO B 201       2.961  45.782  65.251  1.00 79.41           C  
ATOM   3669  CG  PRO B 201       1.518  45.631  64.736  1.00 79.41           C  
ATOM   3670  CD  PRO B 201       1.430  44.167  64.265  1.00 79.41           C  
ATOM   3671  N   ASN B 202       4.902  43.353  66.057  1.00 53.04           N  
ATOM   3672  CA  ASN B 202       6.075  42.857  66.729  1.00 53.04           C  
ATOM   3673  C   ASN B 202       6.882  42.111  65.725  1.00 53.04           C  
ATOM   3674  O   ASN B 202       8.096  42.273  65.629  1.00 53.04           O  
ATOM   3675  CB  ASN B 202       5.744  41.855  67.854  1.00 53.04           C  
ATOM   3676  CG  ASN B 202       7.012  41.427  68.600  1.00 53.04           C  
ATOM   3677  ND2 ASN B 202       6.846  41.125  69.915  1.00 53.04           N  
ATOM   3678  OD1 ASN B 202       8.108  41.346  68.046  1.00 53.04           O  
ATOM   3679  N   PHE B 203       6.193  41.294  64.917  1.00103.76           N  
ATOM   3680  CA  PHE B 203       6.847  40.453  63.965  1.00103.76           C  
ATOM   3681  C   PHE B 203       7.612  41.338  63.034  1.00103.76           C  
ATOM   3682  O   PHE B 203       8.734  41.024  62.646  1.00103.76           O  
ATOM   3683  CB  PHE B 203       5.836  39.639  63.140  1.00103.76           C  
ATOM   3684  CG  PHE B 203       6.586  38.698  62.263  1.00103.76           C  
ATOM   3685  CD1 PHE B 203       7.111  39.123  61.065  1.00103.76           C  
ATOM   3686  CD2 PHE B 203       6.756  37.385  62.638  1.00103.76           C  
ATOM   3687  CE1 PHE B 203       7.800  38.251  60.257  1.00103.76           C  
ATOM   3688  CE2 PHE B 203       7.445  36.508  61.835  1.00103.76           C  
ATOM   3689  CZ  PHE B 203       7.970  36.942  60.641  1.00103.76           C  
ATOM   3690  N   ALA B 204       7.005  42.468  62.635  1.00 35.93           N  
ATOM   3691  CA  ALA B 204       7.640  43.386  61.732  1.00 35.93           C  
ATOM   3692  C   ALA B 204       8.853  43.988  62.381  1.00 35.93           C  
ATOM   3693  O   ALA B 204       9.886  44.146  61.736  1.00 35.93           O  
ATOM   3694  CB  ALA B 204       6.722  44.551  61.324  1.00 35.93           C  
ATOM   3695  N   SER B 205       8.747  44.341  63.679  1.00 87.18           N  
ATOM   3696  CA  SER B 205       9.804  45.006  64.395  1.00 87.18           C  
ATOM   3697  C   SER B 205      11.005  44.120  64.456  1.00 87.18           C  
ATOM   3698  O   SER B 205      12.125  44.558  64.195  1.00 87.18           O  
ATOM   3699  CB  SER B 205       9.435  45.311  65.857  1.00 87.18           C  
ATOM   3700  OG  SER B 205       8.284  46.139  65.916  1.00 87.18           O  
ATOM   3701  N   LEU B 206      10.798  42.836  64.790  1.00132.06           N  
ATOM   3702  CA  LEU B 206      11.893  41.922  64.912  1.00132.06           C  
ATOM   3703  C   LEU B 206      12.527  41.860  63.561  1.00132.06           C  
ATOM   3704  O   LEU B 206      13.744  41.744  63.429  1.00132.06           O  
ATOM   3705  CB  LEU B 206      11.425  40.513  65.296  1.00132.06           C  
ATOM   3706  CG  LEU B 206      12.577  39.552  65.612  1.00132.06           C  
ATOM   3707  CD1 LEU B 206      13.330  39.995  66.878  1.00132.06           C  
ATOM   3708  CD2 LEU B 206      12.082  38.102  65.692  1.00132.06           C  
ATOM   3709  N   ALA B 207      11.674  41.928  62.523  1.00 48.82           N  
ATOM   3710  CA  ALA B 207      12.041  41.939  61.137  1.00 48.82           C  
ATOM   3711  C   ALA B 207      12.830  43.183  60.877  1.00 48.82           C  
ATOM   3712  O   ALA B 207      13.688  43.197  59.997  1.00 48.82           O  
ATOM   3713  CB  ALA B 207      10.824  41.955  60.197  1.00 48.82           C  
ATOM   3714  N   GLY B 208      12.538  44.272  61.622  1.00 39.83           N  
ATOM   3715  CA  GLY B 208      13.275  45.492  61.441  1.00 39.83           C  
ATOM   3716  C   GLY B 208      12.450  46.561  60.781  1.00 39.83           C  
ATOM   3717  O   GLY B 208      13.001  47.553  60.306  1.00 39.83           O  
ATOM   3718  N   PHE B 209      11.112  46.415  60.728  1.00 67.21           N  
ATOM   3719  CA  PHE B 209      10.333  47.439  60.083  1.00 67.21           C  
ATOM   3720  C   PHE B 209       9.619  48.270  61.108  1.00 67.21           C  
ATOM   3721  O   PHE B 209       9.165  47.772  62.137  1.00 67.21           O  
ATOM   3722  CB  PHE B 209       9.270  46.882  59.120  1.00 67.21           C  
ATOM   3723  CG  PHE B 209      10.003  46.234  58.000  1.00 67.21           C  
ATOM   3724  CD1 PHE B 209      10.485  46.986  56.954  1.00 67.21           C  
ATOM   3725  CD2 PHE B 209      10.206  44.874  58.001  1.00 67.21           C  
ATOM   3726  CE1 PHE B 209      11.164  46.387  55.921  1.00 67.21           C  
ATOM   3727  CE2 PHE B 209      10.883  44.270  56.971  1.00 67.21           C  
ATOM   3728  CZ  PHE B 209      11.363  45.027  55.930  1.00 67.21           C  
ATOM   3729  N   ASP B 210       9.483  49.580  60.813  1.00 61.88           N  
ATOM   3730  CA  ASP B 210       8.858  50.540  61.680  1.00 61.88           C  
ATOM   3731  C   ASP B 210       7.448  50.090  61.847  1.00 61.88           C  
ATOM   3732  O   ASP B 210       6.835  50.265  62.899  1.00 61.88           O  
ATOM   3733  CB  ASP B 210       8.779  51.945  61.051  1.00 61.88           C  
ATOM   3734  CG  ASP B 210      10.188  52.428  60.726  1.00 61.88           C  
ATOM   3735  OD1 ASP B 210      10.966  51.628  60.141  1.00 61.88           O  
ATOM   3736  OD2 ASP B 210      10.511  53.598  61.063  1.00 61.88           O1-
ATOM   3737  N   LYS B 211       6.898  49.507  60.771  1.00115.63           N  
ATOM   3738  CA  LYS B 211       5.536  49.076  60.780  1.00115.63           C  
ATOM   3739  C   LYS B 211       5.429  47.993  59.747  1.00115.63           C  
ATOM   3740  O   LYS B 211       6.273  47.886  58.858  1.00115.63           O  
ATOM   3741  CB  LYS B 211       4.630  50.245  60.365  1.00115.63           C  
ATOM   3742  CG  LYS B 211       3.140  49.949  60.337  1.00115.63           C  
ATOM   3743  CD  LYS B 211       2.296  51.219  60.265  1.00115.63           C  
ATOM   3744  CE  LYS B 211       0.805  50.938  60.407  1.00115.63           C  
ATOM   3745  NZ  LYS B 211       0.565  50.256  61.696  1.00115.63           N1+
ATOM   3746  N   PRO B 212       4.388  47.209  59.815  1.00 88.61           N  
ATOM   3747  CA  PRO B 212       4.186  46.126  58.891  1.00 88.61           C  
ATOM   3748  C   PRO B 212       4.164  46.663  57.500  1.00 88.61           C  
ATOM   3749  O   PRO B 212       3.776  47.813  57.304  1.00 88.61           O  
ATOM   3750  CB  PRO B 212       2.905  45.438  59.346  1.00 88.61           C  
ATOM   3751  CG  PRO B 212       2.887  45.698  60.866  1.00 88.61           C  
ATOM   3752  CD  PRO B 212       3.636  47.030  61.045  1.00 88.61           C  
ATOM   3753  N   ILE B 213       4.574  45.840  56.518  1.00203.70           N  
ATOM   3754  CA  ILE B 213       4.765  46.331  55.190  1.00203.70           C  
ATOM   3755  C   ILE B 213       3.772  45.665  54.291  1.00203.70           C  
ATOM   3756  O   ILE B 213       3.253  44.593  54.598  1.00203.70           O  
ATOM   3757  CB  ILE B 213       6.134  45.981  54.673  1.00203.70           C  
ATOM   3758  CG1 ILE B 213       7.230  46.380  55.671  1.00203.70           C  
ATOM   3759  CG2 ILE B 213       6.332  46.705  53.343  1.00203.70           C  
ATOM   3760  CD1 ILE B 213       7.337  45.482  56.901  1.00203.70           C  
ATOM   3761  N   LEU B 214       3.441  46.327  53.167  1.00 65.71           N  
ATOM   3762  CA  LEU B 214       2.517  45.782  52.215  1.00 65.71           C  
ATOM   3763  C   LEU B 214       3.270  44.756  51.422  1.00 65.71           C  
ATOM   3764  O   LEU B 214       4.477  44.879  51.225  1.00 65.71           O  
ATOM   3765  CB  LEU B 214       1.976  46.860  51.256  1.00 65.71           C  
ATOM   3766  CG  LEU B 214       0.856  46.396  50.311  1.00 65.71           C  
ATOM   3767  CD1 LEU B 214      -0.410  46.002  51.093  1.00 65.71           C  
ATOM   3768  CD2 LEU B 214       0.573  47.459  49.237  1.00 65.71           C  
ATOM   3769  N   HIS B 215       2.563  43.706  50.952  1.00 56.98           N  
ATOM   3770  CA  HIS B 215       3.172  42.634  50.211  1.00 56.98           C  
ATOM   3771  C   HIS B 215       3.730  43.200  48.941  1.00 56.98           C  
ATOM   3772  O   HIS B 215       3.103  44.029  48.285  1.00 56.98           O  
ATOM   3773  CB  HIS B 215       2.163  41.539  49.813  1.00 56.98           C  
ATOM   3774  CG  HIS B 215       1.482  40.886  50.980  1.00 56.98           C  
ATOM   3775  CD2 HIS B 215       1.546  39.604  51.436  1.00 56.98           C  
ATOM   3776  ND1 HIS B 215       0.613  41.539  51.828  1.00 56.98           N  
ATOM   3777  CE1 HIS B 215       0.200  40.630  52.746  1.00 56.98           C  
ATOM   3778  NE2 HIS B 215       0.738  39.439  52.547  1.00 56.98           N  
ATOM   3779  N   GLY B 216       4.937  42.745  48.549  1.00 27.74           N  
ATOM   3780  CA  GLY B 216       5.560  43.254  47.358  1.00 27.74           C  
ATOM   3781  C   GLY B 216       4.680  42.934  46.191  1.00 27.74           C  
ATOM   3782  O   GLY B 216       4.487  43.757  45.298  1.00 27.74           O  
ATOM   3783  N   LEU B 217       4.106  41.719  46.189  1.00129.06           N  
ATOM   3784  CA  LEU B 217       3.271  41.233  45.127  1.00129.06           C  
ATOM   3785  C   LEU B 217       2.044  42.089  45.000  1.00129.06           C  
ATOM   3786  O   LEU B 217       1.471  42.190  43.917  1.00129.06           O  
ATOM   3787  CB  LEU B 217       2.806  39.782  45.364  1.00129.06           C  
ATOM   3788  CG  LEU B 217       3.892  38.727  45.080  1.00129.06           C  
ATOM   3789  CD1 LEU B 217       4.009  38.443  43.579  1.00129.06           C  
ATOM   3790  CD2 LEU B 217       5.249  39.167  45.630  1.00129.06           C  
ATOM   3791  N   CYS B 218       1.555  42.659  46.119  1.00 50.25           N  
ATOM   3792  CA  CYS B 218       0.371  43.475  46.085  1.00 50.25           C  
ATOM   3793  C   CYS B 218       0.605  44.739  45.308  1.00 50.25           C  
ATOM   3794  O   CYS B 218      -0.213  45.113  44.468  1.00 50.25           O  
ATOM   3795  CB  CYS B 218      -0.110  43.878  47.487  1.00 50.25           C  
ATOM   3796  SG  CYS B 218      -1.670  44.812  47.438  1.00 50.25           S  
ATOM   3797  N   THR B 219       1.733  45.439  45.555  1.00130.22           N  
ATOM   3798  CA  THR B 219       1.983  46.657  44.827  1.00130.22           C  
ATOM   3799  C   THR B 219       2.104  46.280  43.393  1.00130.22           C  
ATOM   3800  O   THR B 219       1.636  46.982  42.498  1.00130.22           O  
ATOM   3801  CB  THR B 219       3.247  47.376  45.220  1.00130.22           C  
ATOM   3802  CG2 THR B 219       3.081  48.002  46.606  1.00130.22           C  
ATOM   3803  OG1 THR B 219       4.353  46.490  45.205  1.00130.22           O  
ATOM   3804  N   PHE B 220       2.722  45.113  43.171  1.00 75.10           N  
ATOM   3805  CA  PHE B 220       2.974  44.541  41.887  1.00 75.10           C  
ATOM   3806  C   PHE B 220       1.648  44.401  41.202  1.00 75.10           C  
ATOM   3807  O   PHE B 220       1.489  44.787  40.044  1.00 75.10           O  
ATOM   3808  CB  PHE B 220       3.632  43.158  42.094  1.00 75.10           C  
ATOM   3809  CG  PHE B 220       3.809  42.414  40.819  1.00 75.10           C  
ATOM   3810  CD1 PHE B 220       4.806  42.752  39.935  1.00 75.10           C  
ATOM   3811  CD2 PHE B 220       2.993  41.345  40.531  1.00 75.10           C  
ATOM   3812  CE1 PHE B 220       4.966  42.050  38.764  1.00 75.10           C  
ATOM   3813  CE2 PHE B 220       3.150  40.640  39.362  1.00 75.10           C  
ATOM   3814  CZ  PHE B 220       4.137  40.994  38.473  1.00 75.10           C  
ATOM   3815  N   GLY B 221       0.639  43.878  41.922  1.00 27.32           N  
ATOM   3816  CA  GLY B 221      -0.655  43.699  41.333  1.00 27.32           C  
ATOM   3817  C   GLY B 221      -1.223  45.031  40.945  1.00 27.32           C  
ATOM   3818  O   GLY B 221      -1.827  45.153  39.880  1.00 27.32           O  
ATOM   3819  N   PHE B 222      -1.061  46.063  41.802  1.00 85.09           N  
ATOM   3820  CA  PHE B 222      -1.632  47.351  41.500  1.00 85.09           C  
ATOM   3821  C   PHE B 222      -1.082  47.886  40.220  1.00 85.09           C  
ATOM   3822  O   PHE B 222      -1.837  48.152  39.286  1.00 85.09           O  
ATOM   3823  CB  PHE B 222      -1.338  48.444  42.547  1.00 85.09           C  
ATOM   3824  CG  PHE B 222      -2.326  48.424  43.664  1.00 85.09           C  
ATOM   3825  CD1 PHE B 222      -2.250  47.507  44.688  1.00 85.09           C  
ATOM   3826  CD2 PHE B 222      -3.329  49.367  43.690  1.00 85.09           C  
ATOM   3827  CE1 PHE B 222      -3.176  47.528  45.707  1.00 85.09           C  
ATOM   3828  CE2 PHE B 222      -4.255  49.393  44.705  1.00 85.09           C  
ATOM   3829  CZ  PHE B 222      -4.179  48.469  45.718  1.00 85.09           C  
ATOM   3830  N   SER B 223       0.254  48.012  40.120  1.00 92.69           N  
ATOM   3831  CA  SER B 223       0.821  48.623  38.954  1.00 92.69           C  
ATOM   3832  C   SER B 223       0.515  47.805  37.740  1.00 92.69           C  
ATOM   3833  O   SER B 223       0.212  48.352  36.681  1.00 92.69           O  
ATOM   3834  CB  SER B 223       2.340  48.860  39.063  1.00 92.69           C  
ATOM   3835  OG  SER B 223       3.021  47.654  39.364  1.00 92.69           O  
ATOM   3836  N   ALA B 224       0.557  46.468  37.862  1.00 35.24           N  
ATOM   3837  CA  ALA B 224       0.293  45.627  36.733  1.00 35.24           C  
ATOM   3838  C   ALA B 224      -1.112  45.880  36.289  1.00 35.24           C  
ATOM   3839  O   ALA B 224      -1.382  45.957  35.093  1.00 35.24           O  
ATOM   3840  CB  ALA B 224       0.410  44.129  37.070  1.00 35.24           C  
ATOM   3841  N   ARG B 225      -2.052  46.026  37.245  1.00173.29           N  
ATOM   3842  CA  ARG B 225      -3.423  46.207  36.863  1.00173.29           C  
ATOM   3843  C   ARG B 225      -3.598  47.511  36.149  1.00173.29           C  
ATOM   3844  O   ARG B 225      -4.409  47.605  35.231  1.00173.29           O  
ATOM   3845  CB  ARG B 225      -4.454  46.093  38.000  1.00173.29           C  
ATOM   3846  CG  ARG B 225      -4.387  47.122  39.122  1.00173.29           C  
ATOM   3847  CD  ARG B 225      -5.445  46.836  40.190  1.00173.29           C  
ATOM   3848  NE  ARG B 225      -5.358  47.904  41.219  1.00173.29           N  
ATOM   3849  CZ  ARG B 225      -6.090  49.044  41.077  1.00173.29           C  
ATOM   3850  NH1 ARG B 225      -6.954  49.180  40.029  1.00173.29           N1+
ATOM   3851  NH2 ARG B 225      -5.953  50.052  41.985  1.00173.29           N  
ATOM   3852  N   ARG B 226      -2.868  48.564  36.569  1.00121.38           N  
ATOM   3853  CA  ARG B 226      -2.968  49.842  35.921  1.00121.38           C  
ATOM   3854  C   ARG B 226      -2.458  49.752  34.518  1.00121.38           C  
ATOM   3855  O   ARG B 226      -3.085  50.268  33.595  1.00121.38           O  
ATOM   3856  CB  ARG B 226      -2.178  50.955  36.627  1.00121.38           C  
ATOM   3857  CG  ARG B 226      -2.900  51.523  37.848  1.00121.38           C  
ATOM   3858  CD  ARG B 226      -4.237  52.174  37.479  1.00121.38           C  
ATOM   3859  NE  ARG B 226      -4.664  53.039  38.613  1.00121.38           N  
ATOM   3860  CZ  ARG B 226      -5.607  54.005  38.403  1.00121.38           C  
ATOM   3861  NH1 ARG B 226      -6.207  54.112  37.181  1.00121.38           N1+
ATOM   3862  NH2 ARG B 226      -5.940  54.865  39.408  1.00121.38           N  
ATOM   3863  N   VAL B 227      -1.316  49.070  34.309  1.00 42.11           N  
ATOM   3864  CA  VAL B 227      -0.763  48.996  32.987  1.00 42.11           C  
ATOM   3865  C   VAL B 227      -1.779  48.341  32.111  1.00 42.11           C  
ATOM   3866  O   VAL B 227      -1.988  48.754  30.972  1.00 42.11           O  
ATOM   3867  CB  VAL B 227       0.487  48.166  32.911  1.00 42.11           C  
ATOM   3868  CG1 VAL B 227       0.888  48.013  31.432  1.00 42.11           C  
ATOM   3869  CG2 VAL B 227       1.569  48.824  33.780  1.00 42.11           C  
ATOM   3870  N   LEU B 228      -2.455  47.303  32.632  1.00 57.30           N  
ATOM   3871  CA  LEU B 228      -3.409  46.584  31.843  1.00 57.30           C  
ATOM   3872  C   LEU B 228      -4.497  47.514  31.407  1.00 57.30           C  
ATOM   3873  O   LEU B 228      -4.916  47.502  30.256  1.00 57.30           O  
ATOM   3874  CB  LEU B 228      -4.075  45.432  32.616  1.00 57.30           C  
ATOM   3875  CG  LEU B 228      -5.130  44.666  31.795  1.00 57.30           C  
ATOM   3876  CD1 LEU B 228      -4.504  43.914  30.608  1.00 57.30           C  
ATOM   3877  CD2 LEU B 228      -5.980  43.764  32.701  1.00 57.30           C  
ATOM   3878  N   GLN B 229      -5.032  48.345  32.306  1.00 80.26           N  
ATOM   3879  CA  GLN B 229      -6.091  49.191  31.839  1.00 80.26           C  
ATOM   3880  C   GLN B 229      -5.595  50.304  30.961  1.00 80.26           C  
ATOM   3881  O   GLN B 229      -6.264  50.680  30.001  1.00 80.26           O  
ATOM   3882  CB  GLN B 229      -6.981  49.743  32.963  1.00 80.26           C  
ATOM   3883  CG  GLN B 229      -6.294  50.642  33.986  1.00 80.26           C  
ATOM   3884  CD  GLN B 229      -7.352  50.921  35.043  1.00 80.26           C  
ATOM   3885  NE2 GLN B 229      -7.875  49.832  35.667  1.00 80.26           N  
ATOM   3886  OE1 GLN B 229      -7.711  52.068  35.300  1.00 80.26           O  
ATOM   3887  N   GLN B 230      -4.428  50.893  31.275  1.00 89.10           N  
ATOM   3888  CA  GLN B 230      -4.014  52.041  30.514  1.00 89.10           C  
ATOM   3889  C   GLN B 230      -3.636  51.690  29.098  1.00 89.10           C  
ATOM   3890  O   GLN B 230      -4.097  52.326  28.153  1.00 89.10           O  
ATOM   3891  CB  GLN B 230      -2.802  52.741  31.145  1.00 89.10           C  
ATOM   3892  CG  GLN B 230      -2.609  54.181  30.672  1.00 89.10           C  
ATOM   3893  CD  GLN B 230      -3.571  55.053  31.471  1.00 89.10           C  
ATOM   3894  NE2 GLN B 230      -4.699  54.451  31.936  1.00 89.10           N  
ATOM   3895  OE1 GLN B 230      -3.324  56.240  31.681  1.00 89.10           O  
ATOM   3896  N   PHE B 231      -2.719  50.720  28.924  1.00130.81           N  
ATOM   3897  CA  PHE B 231      -2.226  50.312  27.630  1.00130.81           C  
ATOM   3898  C   PHE B 231      -3.009  49.250  26.906  1.00130.81           C  
ATOM   3899  O   PHE B 231      -2.912  49.155  25.685  1.00130.81           O  
ATOM   3900  CB  PHE B 231      -0.761  49.862  27.674  1.00130.81           C  
ATOM   3901  CG  PHE B 231       0.014  51.111  27.903  1.00130.81           C  
ATOM   3902  CD1 PHE B 231       0.159  52.015  26.877  1.00130.81           C  
ATOM   3903  CD2 PHE B 231       0.593  51.381  29.121  1.00130.81           C  
ATOM   3904  CE1 PHE B 231       0.868  53.176  27.063  1.00130.81           C  
ATOM   3905  CE2 PHE B 231       1.306  52.542  29.312  1.00130.81           C  
ATOM   3906  CZ  PHE B 231       1.442  53.441  28.282  1.00130.81           C  
ATOM   3907  N   ALA B 232      -3.569  48.287  27.662  1.00126.35           N  
ATOM   3908  CA  ALA B 232      -4.333  47.130  27.252  1.00126.35           C  
ATOM   3909  C   ALA B 232      -5.799  47.307  26.995  1.00126.35           C  
ATOM   3910  O   ALA B 232      -6.386  46.484  26.295  1.00126.35           O  
ATOM   3911  CB  ALA B 232      -4.159  45.921  28.190  1.00126.35           C  
ATOM   3912  N   ASP B 233      -6.459  48.306  27.612  1.00 74.25           N  
ATOM   3913  CA  ASP B 233      -7.893  48.408  27.534  1.00 74.25           C  
ATOM   3914  C   ASP B 233      -8.515  47.250  28.267  1.00 74.25           C  
ATOM   3915  O   ASP B 233      -9.520  46.691  27.831  1.00 74.25           O  
ATOM   3916  CB  ASP B 233      -8.433  48.402  26.095  1.00 74.25           C  
ATOM   3917  CG  ASP B 233      -8.108  49.744  25.453  1.00 74.25           C  
ATOM   3918  OD1 ASP B 233      -7.889  50.730  26.206  1.00 74.25           O  
ATOM   3919  OD2 ASP B 233      -8.080  49.798  24.195  1.00 74.25           O1-
ATOM   3920  N   ASN B 234      -7.912  46.856  29.408  1.00 84.78           N  
ATOM   3921  CA  ASN B 234      -8.423  45.819  30.267  1.00 84.78           C  
ATOM   3922  C   ASN B 234      -8.659  44.577  29.476  1.00 84.78           C  
ATOM   3923  O   ASN B 234      -9.534  43.777  29.799  1.00 84.78           O  
ATOM   3924  CB  ASN B 234      -9.728  46.178  31.005  1.00 84.78           C  
ATOM   3925  CG  ASN B 234      -9.378  47.039  32.213  1.00 84.78           C  
ATOM   3926  ND2 ASN B 234      -8.077  47.028  32.609  1.00 84.78           N  
ATOM   3927  OD1 ASN B 234     -10.239  47.698  32.795  1.00 84.78           O  
ATOM   3928  N   ASP B 235      -7.843  44.370  28.433  1.00 72.26           N  
ATOM   3929  CA  ASP B 235      -7.954  43.210  27.605  1.00 72.26           C  
ATOM   3930  C   ASP B 235      -7.045  42.199  28.223  1.00 72.26           C  
ATOM   3931  O   ASP B 235      -5.862  42.133  27.898  1.00 72.26           O  
ATOM   3932  CB  ASP B 235      -7.412  43.503  26.193  1.00 72.26           C  
ATOM   3933  CG  ASP B 235      -7.551  42.282  25.304  1.00 72.26           C  
ATOM   3934  OD1 ASP B 235      -8.149  41.274  25.767  1.00 72.26           O  
ATOM   3935  OD2 ASP B 235      -7.057  42.343  24.146  1.00 72.26           O1-
ATOM   3936  N   VAL B 236      -7.588  41.335  29.094  1.00126.30           N  
ATOM   3937  CA  VAL B 236      -6.758  40.395  29.792  1.00126.30           C  
ATOM   3938  C   VAL B 236      -6.006  39.544  28.812  1.00126.30           C  
ATOM   3939  O   VAL B 236      -4.889  39.114  29.096  1.00126.30           O  
ATOM   3940  CB  VAL B 236      -7.514  39.543  30.775  1.00126.30           C  
ATOM   3941  CG1 VAL B 236      -7.901  40.436  31.963  1.00126.30           C  
ATOM   3942  CG2 VAL B 236      -8.747  38.940  30.087  1.00126.30           C  
ATOM   3943  N   SER B 237      -6.584  39.283  27.626  1.00 50.82           N  
ATOM   3944  CA  SER B 237      -5.946  38.414  26.673  1.00 50.82           C  
ATOM   3945  C   SER B 237      -4.635  38.984  26.203  1.00 50.82           C  
ATOM   3946  O   SER B 237      -3.718  38.228  25.887  1.00 50.82           O  
ATOM   3947  CB  SER B 237      -6.804  38.163  25.420  1.00 50.82           C  
ATOM   3948  OG  SER B 237      -6.877  39.340  24.631  1.00 50.82           O  
ATOM   3949  N   ARG B 238      -4.512  40.323  26.111  1.00189.16           N  
ATOM   3950  CA  ARG B 238      -3.309  40.925  25.599  1.00189.16           C  
ATOM   3951  C   ARG B 238      -2.155  40.868  26.564  1.00189.16           C  
ATOM   3952  O   ARG B 238      -1.017  41.106  26.163  1.00189.16           O  
ATOM   3953  CB  ARG B 238      -3.451  42.363  25.072  1.00189.16           C  
ATOM   3954  CG  ARG B 238      -3.854  43.427  26.081  1.00189.16           C  
ATOM   3955  CD  ARG B 238      -3.529  44.822  25.545  1.00189.16           C  
ATOM   3956  NE  ARG B 238      -4.653  45.263  24.679  1.00189.16           N  
ATOM   3957  CZ  ARG B 238      -4.529  46.410  23.950  1.00189.16           C  
ATOM   3958  NH1 ARG B 238      -3.353  47.103  23.965  1.00189.16           N1+
ATOM   3959  NH2 ARG B 238      -5.581  46.865  23.209  1.00189.16           N  
ATOM   3960  N   PHE B 239      -2.410  40.637  27.869  1.00154.41           N  
ATOM   3961  CA  PHE B 239      -1.367  40.651  28.873  1.00154.41           C  
ATOM   3962  C   PHE B 239      -0.525  39.403  28.766  1.00154.41           C  
ATOM   3963  O   PHE B 239      -0.902  38.339  29.262  1.00154.41           O  
ATOM   3964  CB  PHE B 239      -1.982  40.710  30.289  1.00154.41           C  
ATOM   3965  CG  PHE B 239      -0.982  41.109  31.324  1.00154.41           C  
ATOM   3966  CD1 PHE B 239      -0.176  40.179  31.942  1.00154.41           C  
ATOM   3967  CD2 PHE B 239      -0.869  42.431  31.693  1.00154.41           C  
ATOM   3968  CE1 PHE B 239       0.733  40.565  32.902  1.00154.41           C  
ATOM   3969  CE2 PHE B 239       0.037  42.822  32.650  1.00154.41           C  
ATOM   3970  CZ  PHE B 239       0.840  41.887  33.258  1.00154.41           C  
ATOM   3971  N   LYS B 240       0.624  39.506  28.054  1.00 98.92           N  
ATOM   3972  CA  LYS B 240       1.553  38.419  27.838  1.00 98.92           C  
ATOM   3973  C   LYS B 240       2.417  38.091  29.030  1.00 98.92           C  
ATOM   3974  O   LYS B 240       2.435  36.948  29.490  1.00 98.92           O  
ATOM   3975  CB  LYS B 240       2.517  38.737  26.682  1.00 98.92           C  
ATOM   3976  CG  LYS B 240       1.814  38.989  25.346  1.00 98.92           C  
ATOM   3977  CD  LYS B 240       2.687  39.723  24.325  1.00 98.92           C  
ATOM   3978  CE  LYS B 240       2.026  39.889  22.956  1.00 98.92           C  
ATOM   3979  NZ  LYS B 240       2.104  38.620  22.200  1.00 98.92           N1+
ATOM   3980  N   ALA B 241       3.160  39.086  29.576  1.00 54.51           N  
ATOM   3981  CA  ALA B 241       4.069  38.764  30.649  1.00 54.51           C  
ATOM   3982  C   ALA B 241       4.503  40.025  31.335  1.00 54.51           C  
ATOM   3983  O   ALA B 241       4.364  41.126  30.802  1.00 54.51           O  
ATOM   3984  CB  ALA B 241       5.334  38.026  30.183  1.00 54.51           C  
ATOM   3985  N   VAL B 242       5.034  39.881  32.568  1.00115.52           N  
ATOM   3986  CA  VAL B 242       5.467  41.018  33.330  1.00115.52           C  
ATOM   3987  C   VAL B 242       6.665  40.631  34.143  1.00115.52           C  
ATOM   3988  O   VAL B 242       6.771  39.504  34.624  1.00115.52           O  
ATOM   3989  CB  VAL B 242       4.376  41.512  34.245  1.00115.52           C  
ATOM   3990  CG1 VAL B 242       3.826  40.316  35.037  1.00115.52           C  
ATOM   3991  CG2 VAL B 242       4.923  42.627  35.148  1.00115.52           C  
ATOM   3992  N   LYS B 243       7.617  41.579  34.287  1.00 96.90           N  
ATOM   3993  CA  LYS B 243       8.813  41.398  35.063  1.00 96.90           C  
ATOM   3994  C   LYS B 243       8.941  42.599  35.945  1.00 96.90           C  
ATOM   3995  O   LYS B 243       8.686  43.719  35.504  1.00 96.90           O  
ATOM   3996  CB  LYS B 243      10.092  41.366  34.203  1.00 96.90           C  
ATOM   3997  CG  LYS B 243      11.398  41.545  34.988  1.00 96.90           C  
ATOM   3998  CD  LYS B 243      11.762  40.404  35.940  1.00 96.90           C  
ATOM   3999  CE  LYS B 243      13.094  40.635  36.662  1.00 96.90           C  
ATOM   4000  NZ  LYS B 243      13.338  39.552  37.640  1.00 96.90           N1+
ATOM   4001  N   ALA B 244       9.327  42.405  37.224  1.00 43.64           N  
ATOM   4002  CA  ALA B 244       9.476  43.550  38.080  1.00 43.64           C  
ATOM   4003  C   ALA B 244      10.503  43.256  39.131  1.00 43.64           C  
ATOM   4004  O   ALA B 244      10.703  42.101  39.508  1.00 43.64           O  
ATOM   4005  CB  ALA B 244       8.179  43.946  38.811  1.00 43.64           C  
ATOM   4006  N   ARG B 245      11.203  44.306  39.621  1.00156.15           N  
ATOM   4007  CA  ARG B 245      12.140  44.079  40.683  1.00156.15           C  
ATOM   4008  C   ARG B 245      11.665  44.887  41.845  1.00156.15           C  
ATOM   4009  O   ARG B 245      11.181  46.008  41.684  1.00156.15           O  
ATOM   4010  CB  ARG B 245      13.603  44.492  40.418  1.00156.15           C  
ATOM   4011  CG  ARG B 245      13.857  45.993  40.352  1.00156.15           C  
ATOM   4012  CD  ARG B 245      15.316  46.351  40.049  1.00156.15           C  
ATOM   4013  NE  ARG B 245      16.205  45.402  40.778  1.00156.15           N  
ATOM   4014  CZ  ARG B 245      16.773  44.369  40.090  1.00156.15           C  
ATOM   4015  NH1 ARG B 245      16.527  44.227  38.756  1.00156.15           N1+
ATOM   4016  NH2 ARG B 245      17.597  43.488  40.726  1.00156.15           N  
ATOM   4017  N   PHE B 246      11.793  44.327  43.062  1.00 75.25           N  
ATOM   4018  CA  PHE B 246      11.290  45.022  44.208  1.00 75.25           C  
ATOM   4019  C   PHE B 246      12.399  45.812  44.829  1.00 75.25           C  
ATOM   4020  O   PHE B 246      13.561  45.407  44.828  1.00 75.25           O  
ATOM   4021  CB  PHE B 246      10.666  44.101  45.276  1.00 75.25           C  
ATOM   4022  CG  PHE B 246       9.415  43.509  44.708  1.00 75.25           C  
ATOM   4023  CD1 PHE B 246       8.257  44.252  44.640  1.00 75.25           C  
ATOM   4024  CD2 PHE B 246       9.393  42.207  44.256  1.00 75.25           C  
ATOM   4025  CE1 PHE B 246       7.100  43.713  44.124  1.00 75.25           C  
ATOM   4026  CE2 PHE B 246       8.240  41.662  43.739  1.00 75.25           C  
ATOM   4027  CZ  PHE B 246       7.093  42.415  43.670  1.00 75.25           C  
ATOM   4028  N   ALA B 247      12.026  46.978  45.391  1.00 73.25           N  
ATOM   4029  CA  ALA B 247      12.922  47.934  45.973  1.00 73.25           C  
ATOM   4030  C   ALA B 247      12.387  48.255  47.337  1.00 73.25           C  
ATOM   4031  O   ALA B 247      12.040  47.352  48.097  1.00 73.25           O  
ATOM   4032  CB  ALA B 247      13.002  49.253  45.186  1.00 73.25           C  
ATOM   4033  N   LYS B 248      12.356  49.556  47.700  1.00101.40           N  
ATOM   4034  CA  LYS B 248      11.918  49.958  49.010  1.00101.40           C  
ATOM   4035  C   LYS B 248      10.517  49.483  49.267  1.00101.40           C  
ATOM   4036  O   LYS B 248       9.734  49.187  48.367  1.00101.40           O  
ATOM   4037  CB  LYS B 248      11.893  51.474  49.265  1.00101.40           C  
ATOM   4038  CG  LYS B 248      13.254  52.163  49.196  1.00101.40           C  
ATOM   4039  CD  LYS B 248      13.751  52.388  47.770  1.00101.40           C  
ATOM   4040  CE  LYS B 248      15.043  53.201  47.702  1.00101.40           C  
ATOM   4041  NZ  LYS B 248      15.440  53.393  46.289  1.00101.40           N1+
ATOM   4042  N   PRO B 249      10.250  49.387  50.547  1.00 77.41           N  
ATOM   4043  CA  PRO B 249       8.972  48.922  51.037  1.00 77.41           C  
ATOM   4044  C   PRO B 249       7.844  49.899  50.906  1.00 77.41           C  
ATOM   4045  O   PRO B 249       8.084  51.089  50.703  1.00 77.41           O  
ATOM   4046  CB  PRO B 249       9.209  48.495  52.484  1.00 77.41           C  
ATOM   4047  CG  PRO B 249      10.693  48.103  52.513  1.00 77.41           C  
ATOM   4048  CD  PRO B 249      11.333  48.991  51.435  1.00 77.41           C  
ATOM   4049  N   VAL B 250       6.598  49.388  51.000  1.00 52.82           N  
ATOM   4050  CA  VAL B 250       5.412  50.194  50.938  1.00 52.82           C  
ATOM   4051  C   VAL B 250       4.633  49.912  52.187  1.00 52.82           C  
ATOM   4052  O   VAL B 250       4.545  48.766  52.625  1.00 52.82           O  
ATOM   4053  CB  VAL B 250       4.519  49.837  49.782  1.00 52.82           C  
ATOM   4054  CG1 VAL B 250       3.228  50.665  49.880  1.00 52.82           C  
ATOM   4055  CG2 VAL B 250       5.292  50.050  48.468  1.00 52.82           C  
ATOM   4056  N   TYR B 251       4.029  50.951  52.798  1.00 78.90           N  
ATOM   4057  CA  TYR B 251       3.276  50.711  53.998  1.00 78.90           C  
ATOM   4058  C   TYR B 251       1.846  50.962  53.672  1.00 78.90           C  
ATOM   4059  O   TYR B 251       1.505  51.889  52.939  1.00 78.90           O  
ATOM   4060  CB  TYR B 251       3.667  51.611  55.180  1.00 78.90           C  
ATOM   4061  CG  TYR B 251       5.054  51.218  55.544  1.00 78.90           C  
ATOM   4062  CD1 TYR B 251       6.116  51.701  54.817  1.00 78.90           C  
ATOM   4063  CD2 TYR B 251       5.291  50.369  56.601  1.00 78.90           C  
ATOM   4064  CE1 TYR B 251       7.402  51.343  55.141  1.00 78.90           C  
ATOM   4065  CE2 TYR B 251       6.576  50.008  56.930  1.00 78.90           C  
ATOM   4066  CZ  TYR B 251       7.633  50.496  56.199  1.00 78.90           C  
ATOM   4067  OH  TYR B 251       8.954  50.130  56.530  1.00 78.90           O  
ATOM   4068  N   PRO B 252       0.996  50.138  54.211  1.00 75.73           N  
ATOM   4069  CA  PRO B 252      -0.407  50.189  53.929  1.00 75.73           C  
ATOM   4070  C   PRO B 252      -0.900  51.566  54.212  1.00 75.73           C  
ATOM   4071  O   PRO B 252      -0.655  52.073  55.306  1.00 75.73           O  
ATOM   4072  CB  PRO B 252      -1.033  49.108  54.807  1.00 75.73           C  
ATOM   4073  CG  PRO B 252       0.115  48.102  55.036  1.00 75.73           C  
ATOM   4074  CD  PRO B 252       1.393  48.951  54.948  1.00 75.73           C  
ATOM   4075  N   GLY B 253      -1.617  52.178  53.249  1.00 32.51           N  
ATOM   4076  CA  GLY B 253      -2.135  53.498  53.441  1.00 32.51           C  
ATOM   4077  C   GLY B 253      -1.382  54.477  52.592  1.00 32.51           C  
ATOM   4078  O   GLY B 253      -1.908  55.539  52.262  1.00 32.51           O  
ATOM   4079  N   GLN B 254      -0.138  54.154  52.188  1.00132.86           N  
ATOM   4080  CA  GLN B 254       0.594  55.098  51.398  1.00132.86           C  
ATOM   4081  C   GLN B 254       0.073  55.090  49.991  1.00132.86           C  
ATOM   4082  O   GLN B 254      -0.758  54.257  49.631  1.00132.86           O  
ATOM   4083  CB  GLN B 254       2.122  54.924  51.476  1.00132.86           C  
ATOM   4084  CG  GLN B 254       2.698  53.576  51.057  1.00132.86           C  
ATOM   4085  CD  GLN B 254       4.156  53.645  51.494  1.00132.86           C  
ATOM   4086  NE2 GLN B 254       4.464  54.593  52.418  1.00132.86           N  
ATOM   4087  OE1 GLN B 254       5.005  52.893  51.023  1.00132.86           O  
ATOM   4088  N   THR B 255       0.521  56.070  49.175  1.00 65.67           N  
ATOM   4089  CA  THR B 255      -0.013  56.262  47.852  1.00 65.67           C  
ATOM   4090  C   THR B 255       0.976  55.793  46.824  1.00 65.67           C  
ATOM   4091  O   THR B 255       2.129  56.219  46.811  1.00 65.67           O  
ATOM   4092  CB  THR B 255      -0.243  57.718  47.564  1.00 65.67           C  
ATOM   4093  CG2 THR B 255      -0.866  57.861  46.166  1.00 65.67           C  
ATOM   4094  OG1 THR B 255      -1.100  58.285  48.543  1.00 65.67           O  
ATOM   4095  N   LEU B 256       0.530  54.900  45.916  1.00 57.77           N  
ATOM   4096  CA  LEU B 256       1.377  54.362  44.886  1.00 57.77           C  
ATOM   4097  C   LEU B 256       1.340  55.250  43.676  1.00 57.77           C  
ATOM   4098  O   LEU B 256       0.313  55.852  43.364  1.00 57.77           O  
ATOM   4099  CB  LEU B 256       0.936  52.968  44.416  1.00 57.77           C  
ATOM   4100  CG  LEU B 256       0.922  51.913  45.537  1.00 57.77           C  
ATOM   4101  CD1 LEU B 256       0.483  50.541  44.999  1.00 57.77           C  
ATOM   4102  CD2 LEU B 256       2.266  51.860  46.279  1.00 57.77           C  
ATOM   4103  N   GLN B 257       2.487  55.358  42.967  1.00103.96           N  
ATOM   4104  CA  GLN B 257       2.534  56.077  41.725  1.00103.96           C  
ATOM   4105  C   GLN B 257       3.135  55.159  40.708  1.00103.96           C  
ATOM   4106  O   GLN B 257       4.301  54.779  40.811  1.00103.96           O  
ATOM   4107  CB  GLN B 257       3.408  57.342  41.716  1.00103.96           C  
ATOM   4108  CG  GLN B 257       2.756  58.569  42.350  1.00103.96           C  
ATOM   4109  CD  GLN B 257       3.661  59.755  42.049  1.00103.96           C  
ATOM   4110  NE2 GLN B 257       3.090  60.987  42.107  1.00103.96           N  
ATOM   4111  OE1 GLN B 257       4.846  59.587  41.762  1.00103.96           O  
ATOM   4112  N   THR B 258       2.356  54.799  39.670  1.00 51.02           N  
ATOM   4113  CA  THR B 258       2.867  53.896  38.679  1.00 51.02           C  
ATOM   4114  C   THR B 258       3.205  54.689  37.456  1.00 51.02           C  
ATOM   4115  O   THR B 258       2.332  55.259  36.806  1.00 51.02           O  
ATOM   4116  CB  THR B 258       1.874  52.840  38.270  1.00 51.02           C  
ATOM   4117  CG2 THR B 258       2.514  51.936  37.201  1.00 51.02           C  
ATOM   4118  OG1 THR B 258       1.483  52.068  39.396  1.00 51.02           O  
ATOM   4119  N   GLU B 259       4.506  54.730  37.109  1.00 67.45           N  
ATOM   4120  CA  GLU B 259       4.947  55.482  35.969  1.00 67.45           C  
ATOM   4121  C   GLU B 259       5.108  54.515  34.828  1.00 67.45           C  
ATOM   4122  O   GLU B 259       5.679  53.438  34.992  1.00 67.45           O  
ATOM   4123  CB  GLU B 259       6.281  56.198  36.239  1.00 67.45           C  
ATOM   4124  CG  GLU B 259       6.169  57.250  37.353  1.00 67.45           C  
ATOM   4125  CD  GLU B 259       7.570  57.716  37.723  1.00 67.45           C  
ATOM   4126  OE1 GLU B 259       8.472  56.840  37.798  1.00 67.45           O  
ATOM   4127  OE2 GLU B 259       7.762  58.943  37.936  1.00 67.45           O1-
ATOM   4128  N   MET B 260       4.600  54.886  33.628  1.00 68.82           N  
ATOM   4129  CA  MET B 260       4.609  53.980  32.510  1.00 68.82           C  
ATOM   4130  C   MET B 260       5.237  54.629  31.312  1.00 68.82           C  
ATOM   4131  O   MET B 260       5.084  55.828  31.083  1.00 68.82           O  
ATOM   4132  CB  MET B 260       3.180  53.604  32.073  1.00 68.82           C  
ATOM   4133  CG  MET B 260       2.350  52.934  33.174  1.00 68.82           C  
ATOM   4134  SD  MET B 260       0.556  52.894  32.859  1.00 68.82           S  
ATOM   4135  CE  MET B 260       0.224  54.617  33.335  1.00 68.82           C  
ATOM   4136  N   TRP B 261       5.970  53.821  30.515  1.00 98.85           N  
ATOM   4137  CA  TRP B 261       6.594  54.270  29.301  1.00 98.85           C  
ATOM   4138  C   TRP B 261       6.213  53.281  28.240  1.00 98.85           C  
ATOM   4139  O   TRP B 261       6.428  52.080  28.396  1.00 98.85           O  
ATOM   4140  CB  TRP B 261       8.131  54.280  29.399  1.00 98.85           C  
ATOM   4141  CG  TRP B 261       8.668  55.290  30.392  1.00 98.85           C  
ATOM   4142  CD1 TRP B 261       9.162  56.541  30.175  1.00 98.85           C  
ATOM   4143  CD2 TRP B 261       8.693  55.082  31.815  1.00 98.85           C  
ATOM   4144  CE2 TRP B 261       9.205  56.244  32.392  1.00 98.85           C  
ATOM   4145  CE3 TRP B 261       8.311  54.016  32.580  1.00 98.85           C  
ATOM   4146  NE1 TRP B 261       9.493  57.130  31.376  1.00 98.85           N  
ATOM   4147  CZ2 TRP B 261       9.338  56.358  33.750  1.00 98.85           C  
ATOM   4148  CZ3 TRP B 261       8.457  54.133  33.945  1.00 98.85           C  
ATOM   4149  CH2 TRP B 261       8.958  55.282  34.522  1.00 98.85           C  
ATOM   4150  N   LYS B 262       5.636  53.752  27.116  1.00 56.69           N  
ATOM   4151  CA  LYS B 262       5.269  52.794  26.114  1.00 56.69           C  
ATOM   4152  C   LYS B 262       6.318  52.771  25.059  1.00 56.69           C  
ATOM   4153  O   LYS B 262       6.631  53.787  24.442  1.00 56.69           O  
ATOM   4154  CB  LYS B 262       3.947  53.089  25.396  1.00 56.69           C  
ATOM   4155  CG  LYS B 262       3.630  52.026  24.346  1.00 56.69           C  
ATOM   4156  CD  LYS B 262       2.272  52.199  23.672  1.00 56.69           C  
ATOM   4157  CE  LYS B 262       2.040  51.202  22.536  1.00 56.69           C  
ATOM   4158  NZ  LYS B 262       0.730  51.455  21.899  1.00 56.69           N1+
ATOM   4159  N   GLU B 263       6.907  51.583  24.846  1.00 99.50           N  
ATOM   4160  CA  GLU B 263       7.856  51.435  23.791  1.00 99.50           C  
ATOM   4161  C   GLU B 263       7.380  50.263  22.999  1.00 99.50           C  
ATOM   4162  O   GLU B 263       7.739  49.118  23.269  1.00 99.50           O  
ATOM   4163  CB  GLU B 263       9.279  51.154  24.306  1.00 99.50           C  
ATOM   4164  CG  GLU B 263       9.869  52.333  25.091  1.00 99.50           C  
ATOM   4165  CD  GLU B 263      10.302  53.419  24.109  1.00 99.50           C  
ATOM   4166  OE1 GLU B 263      11.243  53.157  23.314  1.00 99.50           O  
ATOM   4167  OE2 GLU B 263       9.700  54.526  24.145  1.00 99.50           O1-
ATOM   4168  N   GLY B 264       6.557  50.532  21.973  1.00 30.24           N  
ATOM   4169  CA  GLY B 264       6.039  49.453  21.190  1.00 30.24           C  
ATOM   4170  C   GLY B 264       5.088  48.675  22.046  1.00 30.24           C  
ATOM   4171  O   GLY B 264       4.220  49.235  22.711  1.00 30.24           O  
ATOM   4172  N   ASN B 265       5.212  47.336  21.985  1.00 64.65           N  
ATOM   4173  CA  ASN B 265       4.409  46.379  22.694  1.00 64.65           C  
ATOM   4174  C   ASN B 265       4.777  46.302  24.144  1.00 64.65           C  
ATOM   4175  O   ASN B 265       4.007  45.774  24.947  1.00 64.65           O  
ATOM   4176  CB  ASN B 265       4.485  44.965  22.096  1.00 64.65           C  
ATOM   4177  CG  ASN B 265       3.727  45.001  20.776  1.00 64.65           C  
ATOM   4178  ND2 ASN B 265       4.367  44.477  19.697  1.00 64.65           N  
ATOM   4179  OD1 ASN B 265       2.600  45.490  20.704  1.00 64.65           O  
ATOM   4180  N   ARG B 266       5.991  46.755  24.511  1.00 75.94           N  
ATOM   4181  CA  ARG B 266       6.435  46.631  25.871  1.00 75.94           C  
ATOM   4182  C   ARG B 266       6.177  47.909  26.607  1.00 75.94           C  
ATOM   4183  O   ARG B 266       6.555  48.992  26.163  1.00 75.94           O  
ATOM   4184  CB  ARG B 266       7.939  46.307  25.960  1.00 75.94           C  
ATOM   4185  CG  ARG B 266       8.488  46.154  27.379  1.00 75.94           C  
ATOM   4186  CD  ARG B 266       9.887  45.531  27.421  1.00 75.94           C  
ATOM   4187  NE  ARG B 266       9.751  44.118  26.963  1.00 75.94           N  
ATOM   4188  CZ  ARG B 266      10.700  43.187  27.279  1.00 75.94           C  
ATOM   4189  NH1 ARG B 266      11.801  43.544  28.003  1.00 75.94           N1+
ATOM   4190  NH2 ARG B 266      10.541  41.894  26.873  1.00 75.94           N  
ATOM   4191  N   ILE B 267       5.515  47.795  27.779  1.00110.94           N  
ATOM   4192  CA  ILE B 267       5.208  48.937  28.587  1.00110.94           C  
ATOM   4193  C   ILE B 267       6.120  48.881  29.772  1.00110.94           C  
ATOM   4194  O   ILE B 267       5.959  48.036  30.650  1.00110.94           O  
ATOM   4195  CB  ILE B 267       3.808  48.889  29.125  1.00110.94           C  
ATOM   4196  CG1 ILE B 267       2.799  48.791  27.969  1.00110.94           C  
ATOM   4197  CG2 ILE B 267       3.595  50.109  30.034  1.00110.94           C  
ATOM   4198  CD1 ILE B 267       2.906  49.939  26.967  1.00110.94           C  
ATOM   4199  N   HIS B 268       7.116  49.785  29.825  1.00 56.38           N  
ATOM   4200  CA  HIS B 268       8.034  49.796  30.928  1.00 56.38           C  
ATOM   4201  C   HIS B 268       7.369  50.528  32.049  1.00 56.38           C  
ATOM   4202  O   HIS B 268       6.599  51.458  31.811  1.00 56.38           O  
ATOM   4203  CB  HIS B 268       9.349  50.517  30.601  1.00 56.38           C  
ATOM   4204  CG  HIS B 268      10.102  49.833  29.500  1.00 56.38           C  
ATOM   4205  CD2 HIS B 268       9.953  49.932  28.151  1.00 56.38           C  
ATOM   4206  ND1 HIS B 268      11.119  48.925  29.700  1.00 56.38           N  
ATOM   4207  CE1 HIS B 268      11.532  48.525  28.472  1.00 56.38           C  
ATOM   4208  NE2 HIS B 268      10.855  49.110  27.500  1.00 56.38           N  
ATOM   4209  N   PHE B 269       7.616  50.114  33.311  1.00 77.94           N  
ATOM   4210  CA  PHE B 269       6.992  50.856  34.365  1.00 77.94           C  
ATOM   4211  C   PHE B 269       7.812  50.796  35.613  1.00 77.94           C  
ATOM   4212  O   PHE B 269       8.615  49.885  35.824  1.00 77.94           O  
ATOM   4213  CB  PHE B 269       5.547  50.423  34.691  1.00 77.94           C  
ATOM   4214  CG  PHE B 269       5.522  49.040  35.248  1.00 77.94           C  
ATOM   4215  CD1 PHE B 269       5.409  47.941  34.425  1.00 77.94           C  
ATOM   4216  CD2 PHE B 269       5.604  48.846  36.608  1.00 77.94           C  
ATOM   4217  CE1 PHE B 269       5.380  46.671  34.955  1.00 77.94           C  
ATOM   4218  CE2 PHE B 269       5.577  47.580  37.142  1.00 77.94           C  
ATOM   4219  CZ  PHE B 269       5.465  46.489  36.315  1.00 77.94           C  
ATOM   4220  N   GLN B 270       7.617  51.818  36.468  1.00 79.25           N  
ATOM   4221  CA  GLN B 270       8.323  51.980  37.704  1.00 79.25           C  
ATOM   4222  C   GLN B 270       7.283  52.420  38.697  1.00 79.25           C  
ATOM   4223  O   GLN B 270       6.328  53.102  38.328  1.00 79.25           O  
ATOM   4224  CB  GLN B 270       9.404  53.065  37.550  1.00 79.25           C  
ATOM   4225  CG  GLN B 270      10.397  53.222  38.697  1.00 79.25           C  
ATOM   4226  CD  GLN B 270      11.479  54.165  38.185  1.00 79.25           C  
ATOM   4227  NE2 GLN B 270      11.161  55.485  38.126  1.00 79.25           N  
ATOM   4228  OE1 GLN B 270      12.573  53.733  37.823  1.00 79.25           O  
ATOM   4229  N   THR B 271       7.413  52.026  39.982  1.00 56.89           N  
ATOM   4230  CA  THR B 271       6.392  52.393  40.928  1.00 56.89           C  
ATOM   4231  C   THR B 271       7.031  53.115  42.079  1.00 56.89           C  
ATOM   4232  O   THR B 271       8.068  52.698  42.591  1.00 56.89           O  
ATOM   4233  CB  THR B 271       5.661  51.195  41.472  1.00 56.89           C  
ATOM   4234  CG2 THR B 271       4.549  51.662  42.426  1.00 56.89           C  
ATOM   4235  OG1 THR B 271       5.093  50.457  40.399  1.00 56.89           O  
ATOM   4236  N   LYS B 272       6.408  54.230  42.521  1.00 47.57           N  
ATOM   4237  CA  LYS B 272       6.962  55.010  43.591  1.00 47.57           C  
ATOM   4238  C   LYS B 272       5.896  55.245  44.607  1.00 47.57           C  
ATOM   4239  O   LYS B 272       4.737  54.879  44.420  1.00 47.57           O  
ATOM   4240  CB  LYS B 272       7.447  56.398  43.142  1.00 47.57           C  
ATOM   4241  CG  LYS B 272       8.616  56.347  42.156  1.00 47.57           C  
ATOM   4242  CD  LYS B 272       8.852  57.672  41.428  1.00 47.57           C  
ATOM   4243  CE  LYS B 272       9.997  57.631  40.415  1.00 47.57           C  
ATOM   4244  NZ  LYS B 272      10.130  58.952  39.762  1.00 47.57           N1+
ATOM   4245  N   VAL B 273       6.292  55.835  45.750  1.00 60.47           N  
ATOM   4246  CA  VAL B 273       5.323  56.151  46.751  1.00 60.47           C  
ATOM   4247  C   VAL B 273       5.235  57.639  46.801  1.00 60.47           C  
ATOM   4248  O   VAL B 273       6.144  58.309  47.292  1.00 60.47           O  
ATOM   4249  CB  VAL B 273       5.725  55.673  48.110  1.00 60.47           C  
ATOM   4250  CG1 VAL B 273       4.666  56.142  49.118  1.00 60.47           C  
ATOM   4251  CG2 VAL B 273       5.916  54.148  48.059  1.00 60.47           C  
ATOM   4252  N   GLN B 274       4.115  58.194  46.300  1.00139.41           N  
ATOM   4253  CA  GLN B 274       3.936  59.614  46.298  1.00139.41           C  
ATOM   4254  C   GLN B 274       3.804  60.040  47.714  1.00139.41           C  
ATOM   4255  O   GLN B 274       2.771  59.851  48.356  1.00139.41           O  
ATOM   4256  CB  GLN B 274       2.688  60.052  45.509  1.00139.41           C  
ATOM   4257  CG  GLN B 274       2.284  61.509  45.728  1.00139.41           C  
ATOM   4258  CD  GLN B 274       3.545  62.353  45.770  1.00139.41           C  
ATOM   4259  NE2 GLN B 274       3.735  63.080  46.901  1.00139.41           N  
ATOM   4260  OE1 GLN B 274       4.343  62.359  44.834  1.00139.41           O  
ATOM   4261  N   GLU B 275       4.897  60.632  48.216  1.00200.76           N  
ATOM   4262  CA  GLU B 275       5.041  61.104  49.552  1.00200.76           C  
ATOM   4263  C   GLU B 275       6.515  61.079  49.775  1.00200.76           C  
ATOM   4264  O   GLU B 275       7.162  62.124  49.747  1.00200.76           O  
ATOM   4265  CB  GLU B 275       4.266  60.294  50.607  1.00200.76           C  
ATOM   4266  CG  GLU B 275       4.518  58.794  50.602  1.00200.76           C  
ATOM   4267  CD  GLU B 275       3.269  58.174  51.204  1.00200.76           C  
ATOM   4268  OE1 GLU B 275       3.156  58.161  52.457  1.00200.76           O  
ATOM   4269  OE2 GLU B 275       2.397  57.724  50.411  1.00200.76           O1-
ATOM   4270  N   THR B 276       7.072  59.878  50.032  1.00 53.09           N  
ATOM   4271  CA  THR B 276       8.489  59.701  50.178  1.00 53.09           C  
ATOM   4272  C   THR B 276       9.140  59.898  48.844  1.00 53.09           C  
ATOM   4273  O   THR B 276      10.206  60.500  48.746  1.00 53.09           O  
ATOM   4274  CB  THR B 276       8.861  58.320  50.629  1.00 53.09           C  
ATOM   4275  CG2 THR B 276       8.157  58.028  51.961  1.00 53.09           C  
ATOM   4276  OG1 THR B 276       8.467  57.365  49.655  1.00 53.09           O  
ATOM   4277  N   GLY B 277       8.516  59.378  47.768  1.00 19.24           N  
ATOM   4278  CA  GLY B 277       9.097  59.507  46.462  1.00 19.24           C  
ATOM   4279  C   GLY B 277      10.002  58.334  46.233  1.00 19.24           C  
ATOM   4280  O   GLY B 277      10.688  58.257  45.217  1.00 19.24           O  
ATOM   4281  N   ASP B 278      10.015  57.372  47.177  1.00 50.35           N  
ATOM   4282  CA  ASP B 278      10.880  56.233  47.045  1.00 50.35           C  
ATOM   4283  C   ASP B 278      10.384  55.356  45.936  1.00 50.35           C  
ATOM   4284  O   ASP B 278       9.200  55.357  45.601  1.00 50.35           O  
ATOM   4285  CB  ASP B 278      10.957  55.367  48.314  1.00 50.35           C  
ATOM   4286  CG  ASP B 278      11.750  56.129  49.366  1.00 50.35           C  
ATOM   4287  OD1 ASP B 278      12.761  56.784  48.996  1.00 50.35           O  
ATOM   4288  OD2 ASP B 278      11.348  56.069  50.558  1.00 50.35           O1-
ATOM   4289  N   ILE B 279      11.304  54.575  45.330  1.00 65.55           N  
ATOM   4290  CA  ILE B 279      10.909  53.723  44.249  1.00 65.55           C  
ATOM   4291  C   ILE B 279      10.798  52.333  44.787  1.00 65.55           C  
ATOM   4292  O   ILE B 279      11.775  51.728  45.226  1.00 65.55           O  
ATOM   4293  CB  ILE B 279      11.867  53.734  43.095  1.00 65.55           C  
ATOM   4294  CG1 ILE B 279      11.929  55.152  42.506  1.00 65.55           C  
ATOM   4295  CG2 ILE B 279      11.420  52.673  42.077  1.00 65.55           C  
ATOM   4296  CD1 ILE B 279      13.055  55.354  41.495  1.00 65.55           C  
ATOM   4297  N   VAL B 280       9.542  51.858  44.852  1.00152.55           N  
ATOM   4298  CA  VAL B 280       9.161  50.571  45.355  1.00152.55           C  
ATOM   4299  C   VAL B 280       9.440  49.462  44.382  1.00152.55           C  
ATOM   4300  O   VAL B 280       9.820  48.365  44.787  1.00152.55           O  
ATOM   4301  CB  VAL B 280       7.704  50.517  45.660  1.00152.55           C  
ATOM   4302  CG1 VAL B 280       7.407  49.117  46.189  1.00152.55           C  
ATOM   4303  CG2 VAL B 280       7.339  51.654  46.621  1.00152.55           C  
ATOM   4304  N   ILE B 281       9.163  49.677  43.079  1.00162.75           N  
ATOM   4305  CA  ILE B 281       9.456  48.660  42.105  1.00162.75           C  
ATOM   4306  C   ILE B 281      10.132  49.286  40.932  1.00162.75           C  
ATOM   4307  O   ILE B 281       9.738  50.352  40.459  1.00162.75           O  
ATOM   4308  CB  ILE B 281       8.306  47.781  41.682  1.00162.75           C  
ATOM   4309  CG1 ILE B 281       7.105  48.573  41.171  1.00162.75           C  
ATOM   4310  CG2 ILE B 281       7.984  46.817  42.823  1.00162.75           C  
ATOM   4311  CD1 ILE B 281       5.978  47.644  40.724  1.00162.75           C  
ATOM   4312  N   SER B 282      11.193  48.615  40.437  1.00104.07           N  
ATOM   4313  CA  SER B 282      11.994  49.190  39.396  1.00104.07           C  
ATOM   4314  C   SER B 282      12.247  48.195  38.313  1.00104.07           C  
ATOM   4315  O   SER B 282      12.039  46.994  38.472  1.00104.07           O  
ATOM   4316  CB  SER B 282      13.397  49.608  39.864  1.00104.07           C  
ATOM   4317  OG  SER B 282      13.320  50.671  40.800  1.00104.07           O  
ATOM   4318  N   ASN B 283      12.697  48.720  37.155  1.00 65.05           N  
ATOM   4319  CA  ASN B 283      13.111  47.936  36.027  1.00 65.05           C  
ATOM   4320  C   ASN B 283      12.030  46.981  35.643  1.00 65.05           C  
ATOM   4321  O   ASN B 283      12.323  45.859  35.234  1.00 65.05           O  
ATOM   4322  CB  ASN B 283      14.353  47.074  36.317  1.00 65.05           C  
ATOM   4323  CG  ASN B 283      15.547  47.982  36.548  1.00 65.05           C  
ATOM   4324  ND2 ASN B 283      16.298  47.713  37.648  1.00 65.05           N  
ATOM   4325  OD1 ASN B 283      15.803  48.905  35.776  1.00 65.05           O  
ATOM   4326  N   ALA B 284      10.757  47.392  35.746  1.00 54.74           N  
ATOM   4327  CA  ALA B 284       9.698  46.478  35.430  1.00 54.74           C  
ATOM   4328  C   ALA B 284       9.151  46.758  34.065  1.00 54.74           C  
ATOM   4329  O   ALA B 284       9.343  47.840  33.512  1.00 54.74           O  
ATOM   4330  CB  ALA B 284       8.522  46.561  36.416  1.00 54.74           C  
ATOM   4331  N   TYR B 285       8.490  45.743  33.465  1.00 82.48           N  
ATOM   4332  CA  TYR B 285       7.829  45.933  32.208  1.00 82.48           C  
ATOM   4333  C   TYR B 285       6.746  44.904  32.090  1.00 82.48           C  
ATOM   4334  O   TYR B 285       6.638  43.994  32.911  1.00 82.48           O  
ATOM   4335  CB  TYR B 285       8.750  45.807  30.976  1.00 82.48           C  
ATOM   4336  CG  TYR B 285       9.225  44.401  30.838  1.00 82.48           C  
ATOM   4337  CD1 TYR B 285       8.488  43.469  30.140  1.00 82.48           C  
ATOM   4338  CD2 TYR B 285      10.419  44.018  31.403  1.00 82.48           C  
ATOM   4339  CE1 TYR B 285       8.936  42.175  30.012  1.00 82.48           C  
ATOM   4340  CE2 TYR B 285      10.871  42.727  31.279  1.00 82.48           C  
ATOM   4341  CZ  TYR B 285      10.129  41.804  30.584  1.00 82.48           C  
ATOM   4342  OH  TYR B 285      10.592  40.477  30.456  1.00 82.48           O  
ATOM   4343  N   VAL B 286       5.876  45.066  31.073  1.00 86.64           N  
ATOM   4344  CA  VAL B 286       4.840  44.119  30.781  1.00 86.64           C  
ATOM   4345  C   VAL B 286       4.741  44.076  29.288  1.00 86.64           C  
ATOM   4346  O   VAL B 286       4.662  45.118  28.641  1.00 86.64           O  
ATOM   4347  CB  VAL B 286       3.497  44.563  31.285  1.00 86.64           C  
ATOM   4348  CG1 VAL B 286       2.420  43.650  30.698  1.00 86.64           C  
ATOM   4349  CG2 VAL B 286       3.509  44.553  32.819  1.00 86.64           C  
ATOM   4350  N   ASP B 287       4.728  42.866  28.694  1.00 55.40           N  
ATOM   4351  CA  ASP B 287       4.639  42.764  27.263  1.00 55.40           C  
ATOM   4352  C   ASP B 287       3.200  42.583  26.895  1.00 55.40           C  
ATOM   4353  O   ASP B 287       2.484  41.810  27.530  1.00 55.40           O  
ATOM   4354  CB  ASP B 287       5.418  41.576  26.671  1.00 55.40           C  
ATOM   4355  CG  ASP B 287       6.905  41.902  26.679  1.00 55.40           C  
ATOM   4356  OD1 ASP B 287       7.270  43.042  26.287  1.00 55.40           O  
ATOM   4357  OD2 ASP B 287       7.698  41.007  27.079  1.00 55.40           O1-
ATOM   4358  N   LEU B 288       2.742  43.305  25.846  1.00 93.12           N  
ATOM   4359  CA  LEU B 288       1.366  43.241  25.434  1.00 93.12           C  
ATOM   4360  C   LEU B 288       1.287  42.812  23.995  1.00 93.12           C  
ATOM   4361  O   LEU B 288       2.298  42.678  23.309  1.00 93.12           O  
ATOM   4362  CB  LEU B 288       0.646  44.599  25.536  1.00 93.12           C  
ATOM   4363  CG  LEU B 288       0.639  45.202  26.958  1.00 93.12           C  
ATOM   4364  CD1 LEU B 288      -0.092  46.552  26.991  1.00 93.12           C  
ATOM   4365  CD2 LEU B 288       0.078  44.214  27.990  1.00 93.12           C  
ATOM   4366  N   ALA B 289       0.049  42.515  23.539  1.00197.88           N  
ATOM   4367  CA  ALA B 289      -0.261  42.166  22.177  1.00197.88           C  
ATOM   4368  C   ALA B 289      -0.696  43.426  21.494  1.00197.88           C  
ATOM   4369  O   ALA B 289      -0.908  44.452  22.140  1.00197.88           O  
ATOM   4370  CB  ALA B 289      -1.413  41.153  22.057  1.00197.88           C  
ATOM   4371  N   PRO B 290      -0.831  43.401  20.201  1.00112.54           N  
ATOM   4372  CA  PRO B 290      -1.255  44.583  19.493  1.00112.54           C  
ATOM   4373  C   PRO B 290      -2.729  44.808  19.649  1.00112.54           C  
ATOM   4374  O   PRO B 290      -3.403  43.941  20.197  1.00112.54           O  
ATOM   4375  CB  PRO B 290      -0.784  44.414  18.047  1.00112.54           C  
ATOM   4376  CG  PRO B 290      -0.345  42.942  17.943  1.00112.54           C  
ATOM   4377  CD  PRO B 290       0.038  42.572  19.383  1.00112.54           C  
ATOM   4378  N   THR B 291      -3.237  45.970  19.176  1.00177.79           N  
ATOM   4379  CA  THR B 291      -4.629  46.304  19.316  1.00177.79           C  
ATOM   4380  C   THR B 291      -5.421  45.156  18.798  1.00177.79           C  
ATOM   4381  O   THR B 291      -5.107  44.592  17.750  1.00177.79           O  
ATOM   4382  CB  THR B 291      -5.049  47.510  18.525  1.00177.79           C  
ATOM   4383  CG2 THR B 291      -6.546  47.764  18.778  1.00177.79           C  
ATOM   4384  OG1 THR B 291      -4.286  48.644  18.908  1.00177.79           O  
ATOM   4385  N   SER B 292      -6.473  44.775  19.546  1.00184.47           N  
ATOM   4386  CA  SER B 292      -7.258  43.637  19.179  1.00184.47           C  
ATOM   4387  C   SER B 292      -8.696  44.016  19.280  1.00184.47           C  
ATOM   4388  O   SER B 292      -9.041  45.088  19.775  1.00184.47           O  
ATOM   4389  CB  SER B 292      -7.061  42.445  20.129  1.00184.47           C  
ATOM   4390  OG  SER B 292      -5.706  42.020  20.100  1.00184.47           O  
ATOM   4391  N   GLY B 293      -9.576  43.122  18.788  1.00 60.72           N  
ATOM   4392  CA  GLY B 293     -10.990  43.336  18.857  1.00 60.72           C  
ATOM   4393  C   GLY B 293     -11.501  43.635  17.486  1.00 60.72           C  
ATOM   4394  O   GLY B 293     -12.619  43.255  17.143  1.00 60.72           O  
ATOM   4395  N   THR B 294     -10.694  44.312  16.648  1.00253.65           N  
ATOM   4396  CA  THR B 294     -11.182  44.605  15.334  1.00253.65           C  
ATOM   4397  C   THR B 294     -10.101  44.282  14.361  1.00253.65           C  
ATOM   4398  O   THR B 294      -8.924  44.240  14.716  1.00253.65           O  
ATOM   4399  CB  THR B 294     -11.531  46.051  15.130  1.00253.65           C  
ATOM   4400  CG2 THR B 294     -10.231  46.871  15.115  1.00253.65           C  
ATOM   4401  OG1 THR B 294     -12.231  46.221  13.907  1.00253.65           O  
ATOM   4402  N   SER B 295     -10.481  44.025  13.096  1.00175.87           N  
ATOM   4403  CA  SER B 295      -9.473  43.754  12.122  1.00175.87           C  
ATOM   4404  C   SER B 295      -9.308  45.011  11.336  1.00175.87           C  
ATOM   4405  O   SER B 295     -10.212  45.438  10.621  1.00175.87           O  
ATOM   4406  CB  SER B 295      -9.854  42.635  11.136  1.00175.87           C  
ATOM   4407  OG  SER B 295      -8.808  42.422  10.200  1.00175.87           O  
ATOM   4408  N   ALA B 296      -8.132  45.650  11.474  1.00268.39           N  
ATOM   4409  CA  ALA B 296      -7.878  46.864  10.761  1.00268.39           C  
ATOM   4410  C   ALA B 296      -6.466  47.242  11.045  1.00268.39           C  
ATOM   4411  O   ALA B 296      -5.831  46.695  11.944  1.00268.39           O  
ATOM   4412  CB  ALA B 296      -8.759  48.042  11.209  1.00268.39           C  
ATOM   4413  N   LYS B 297      -5.921  48.187  10.259  1.00243.02           N  
ATOM   4414  CA  LYS B 297      -4.576  48.577  10.533  1.00243.02           C  
ATOM   4415  C   LYS B 297      -4.607  49.994  10.982  1.00243.02           C  
ATOM   4416  O   LYS B 297      -5.161  50.860  10.307  1.00243.02           O  
ATOM   4417  CB  LYS B 297      -3.648  48.504   9.312  1.00243.02           C  
ATOM   4418  CG  LYS B 297      -3.487  47.076   8.799  1.00243.02           C  
ATOM   4419  CD  LYS B 297      -3.107  46.115   9.924  1.00243.02           C  
ATOM   4420  CE  LYS B 297      -2.181  46.758  10.957  1.00243.02           C  
ATOM   4421  NZ  LYS B 297      -2.112  45.916  12.171  1.00243.02           N1+
ATOM   4422  N   LEU B 298      -4.016  50.268  12.157  1.00 73.69           N  
ATOM   4423  CA  LEU B 298      -3.986  51.623  12.608  1.00 73.69           C  
ATOM   4424  C   LEU B 298      -2.668  52.198  12.107  1.00 73.69           C  
ATOM   4425  O   LEU B 298      -1.601  51.627  12.463  1.00 73.69           O  
ATOM   4426  CB  LEU B 298      -4.012  51.768  14.139  1.00 73.69           C  
ATOM   4427  CG  LEU B 298      -5.332  51.322  14.802  1.00 73.69           C  
ATOM   4428  CD1 LEU B 298      -5.577  49.813  14.638  1.00 73.69           C  
ATOM   4429  CD2 LEU B 298      -5.385  51.776  16.270  1.00 73.69           C  
ATOM   4430  OXT LEU B 298      -2.708  53.210  11.358  1.00 73.69           O1-
TER   
