# Supplementary material for: Structural Descriptors for Subunit Interface Regions in Homodimers: Effect of Lipid Membrane and Secondary Structure Type
Source: J Chem Inf Model. 2025 Mar 27;65(7):3117–26. doi: 10.1021/acs.jcim.4c01233 (PMC12004529; doi:10.1021/acs.jcim.4c01233)
Supplement: Supplementary file 3 — ci4c01233_si_003.tar [file ci4c01233_si_003.tar › database/alpha/5v0i_cytop.pdb]

HEADER    5v0i_chain_A
ATOM     35  N   LYS A   6       2.694  13.582  -3.816  1.00203.81           N  
ATOM     36  CA  LYS A   6       4.074  13.661  -3.446  1.00203.81           C  
ATOM     42  C   LYS A   6       4.097  13.503  -1.960  1.00203.81           C  
ATOM     43  O   LYS A   6       3.556  14.327  -1.224  1.00203.81           O  
ATOM     37  CB  LYS A   6       4.741  15.003  -3.795  1.00203.81           C  
ATOM     38  CG  LYS A   6       4.854  15.241  -5.303  1.00203.81           C  
ATOM     39  CD  LYS A   6       5.300  16.656  -5.683  1.00203.81           C  
ATOM     40  CE  LYS A   6       6.798  16.901  -5.479  1.00203.81           C  
ATOM     41  NZ  LYS A   6       7.180  18.232  -6.005  1.00203.81           N1+
ATOM     44  N   PRO A   7       4.706  12.456  -1.491  1.00 89.29           N  
ATOM     45  CA  PRO A   7       4.715  12.234  -0.075  1.00 89.29           C  
ATOM     49  C   PRO A   7       5.660  13.163   0.605  1.00 89.29           C  
ATOM     50  O   PRO A   7       6.603  13.634  -0.028  1.00 89.29           O  
ATOM     47  CB  PRO A   7       5.106  10.774   0.119  1.00 89.29           C  
ATOM     48  CG  PRO A   7       4.635  10.094  -1.177  1.00 89.29           C  
ATOM     46  CD  PRO A   7       4.714  11.205  -2.235  1.00 89.29           C  
ATOM     51  N   ILE A   8       5.420  13.427   1.901  1.00 53.93           N  
ATOM     52  CA  ILE A   8       6.287  14.264   2.666  1.00 53.93           C  
ATOM     57  C   ILE A   8       7.149  13.311   3.434  1.00 53.93           C  
ATOM     58  O   ILE A   8       6.642  12.445   4.146  1.00 53.93           O  
ATOM     53  CB  ILE A   8       5.524  15.098   3.652  1.00 53.93           C  
ATOM     54  CG1 ILE A   8       4.454  15.918   2.910  1.00 53.93           C  
ATOM     55  CG2 ILE A   8       6.524  15.966   4.435  1.00 53.93           C  
ATOM     56  CD1 ILE A   8       3.377  16.494   3.827  1.00 53.93           C  
ATOM     59  N   VAL A   9       8.482  13.435   3.286  1.00 46.24           N  
ATOM     60  CA  VAL A   9       9.395  12.522   3.919  1.00 46.24           C  
ATOM     64  C   VAL A   9      10.250  13.303   4.869  1.00 46.24           C  
ATOM     65  O   VAL A   9      10.744  14.374   4.524  1.00 46.24           O  
ATOM     61  CB  VAL A   9      10.320  11.877   2.925  1.00 46.24           C  
ATOM     62  CG1 VAL A   9      11.333  10.995   3.672  1.00 46.24           C  
ATOM     63  CG2 VAL A   9       9.473  11.126   1.885  1.00 46.24           C  
ATOM     66  N   PHE A  10      10.451  12.778   6.100  1.00115.78           N  
ATOM     67  CA  PHE A  10      11.238  13.484   7.078  1.00115.78           C  
ATOM     75  C   PHE A  10      12.331  12.578   7.571  1.00115.78           C  
ATOM     76  O   PHE A  10      12.079  11.431   7.940  1.00115.78           O  
ATOM     68  CB  PHE A  10      10.395  13.924   8.291  1.00115.78           C  
ATOM     69  CG  PHE A  10      11.219  14.778   9.192  1.00115.78           C  
ATOM     70  CD1 PHE A  10      11.978  14.219  10.194  1.00115.78           C  
ATOM     71  CD2 PHE A  10      11.228  16.145   9.036  1.00115.78           C  
ATOM     72  CE1 PHE A  10      12.732  15.016  11.025  1.00115.78           C  
ATOM     73  CE2 PHE A  10      11.980  16.946   9.862  1.00115.78           C  
ATOM     74  CZ  PHE A  10      12.736  16.380  10.861  1.00115.78           C  
ATOM     77  N   SER A  11      13.587  13.081   7.584  1.00 45.37           N  
ATOM     78  CA  SER A  11      14.707  12.319   8.072  1.00 45.37           C  
ATOM     81  C   SER A  11      15.511  13.205   8.972  1.00 45.37           C  
ATOM     82  O   SER A  11      15.679  14.393   8.704  1.00 45.37           O  
ATOM     79  CB  SER A  11      15.655  11.820   6.968  1.00 45.37           C  
ATOM     80  OG  SER A  11      14.999  10.863   6.149  1.00 45.37           O  
ATOM     83  N   GLY A  12      16.043  12.642  10.074  1.00 25.12           N  
ATOM     84  CA  GLY A  12      16.829  13.440  10.971  1.00 25.12           C  
ATOM     85  C   GLY A  12      18.240  12.970  10.838  1.00 25.12           C  
ATOM     86  O   GLY A  12      18.500  11.768  10.786  1.00 25.12           O  
ATOM     87  N   ALA A  13      19.195  13.920  10.781  1.00 41.90           N  
ATOM     88  CA  ALA A  13      20.571  13.539  10.646  1.00 41.90           C  
ATOM     90  C   ALA A  13      21.304  14.011  11.861  1.00 41.90           C  
ATOM     91  O   ALA A  13      21.265  15.192  12.201  1.00 41.90           O  
ATOM     89  CB  ALA A  13      21.268  14.180   9.435  1.00 41.90           C  
ATOM     92  N   GLN A  14      22.020  13.092  12.538  1.00136.18           N  
ATOM     93  CA  GLN A  14      22.734  13.475  13.725  1.00136.18           C  
ATOM     99  C   GLN A  14      24.032  14.098  13.294  1.00136.18           C  
ATOM    100  O   GLN A  14      24.744  13.540  12.461  1.00136.18           O  
ATOM     94  CB  GLN A  14      23.050  12.280  14.646  1.00136.18           C  
ATOM     95  CG  GLN A  14      23.517  12.652  16.057  1.00136.18           C  
ATOM     96  CD  GLN A  14      22.289  12.901  16.926  1.00136.18           C  
ATOM     98  NE2 GLN A  14      21.933  11.903  17.781  1.00136.18           N  
ATOM     97  OE1 GLN A  14      21.660  13.956  16.850  1.00136.18           O  
ATOM    101  N   PRO A  15      24.352  15.268  13.791  1.00140.22           N  
ATOM    102  CA  PRO A  15      25.600  15.882  13.427  1.00140.22           C  
ATOM    106  C   PRO A  15      26.765  15.220  14.088  1.00140.22           C  
ATOM    107  O   PRO A  15      27.145  15.675  15.165  1.00140.22           O  
ATOM    104  CB  PRO A  15      25.456  17.368  13.769  1.00140.22           C  
ATOM    105  CG  PRO A  15      24.201  17.446  14.664  1.00140.22           C  
ATOM    103  CD  PRO A  15      23.360  16.238  14.218  1.00140.22           C  
ATOM    108  N   SER A  16      27.420  14.226  13.452  1.00203.87           N  
ATOM    109  CA  SER A  16      28.511  13.650  14.183  1.00203.87           C  
ATOM    112  C   SER A  16      29.072  12.468  13.480  1.00203.87           C  
ATOM    113  O   SER A  16      28.717  12.155  12.343  1.00203.87           O  
ATOM    110  CB  SER A  16      28.110  13.138  15.576  1.00203.87           C  
ATOM    111  OG  SER A  16      27.183  12.069  15.451  1.00203.87           O  
ATOM    114  N   GLY A  17      30.047  11.838  14.169  1.00125.23           N  
ATOM    115  CA  GLY A  17      30.643  10.581  13.835  1.00125.23           C  
ATOM    116  C   GLY A  17      30.933  10.544  12.382  1.00125.23           C  
ATOM    117  O   GLY A  17      31.373  11.524  11.784  1.00125.23           O  
ATOM    118  N   GLU A  18      30.692   9.361  11.783  1.00267.20           N  
ATOM    119  CA  GLU A  18      30.865   9.198  10.378  1.00267.20           C  
ATOM    125  C   GLU A  18      29.664   8.477   9.868  1.00267.20           C  
ATOM    126  O   GLU A  18      29.134   7.576  10.514  1.00267.20           O  
ATOM    120  CB  GLU A  18      32.079   8.334   9.981  1.00267.20           C  
ATOM    121  CG  GLU A  18      33.444   9.000  10.176  1.00267.20           C  
ATOM    122  CD  GLU A  18      33.722   9.903   8.977  1.00267.20           C  
ATOM    123  OE1 GLU A  18      32.821  10.024   8.103  1.00267.20           O  
ATOM    124  OE2 GLU A  18      34.839  10.478   8.918  1.00267.20           O1-
ATOM    127  N   LEU A  19      29.202   8.897   8.680  1.00153.05           N  
ATOM    128  CA  LEU A  19      28.137   8.261   7.971  1.00153.05           C  
ATOM    133  C   LEU A  19      28.867   7.251   7.132  1.00153.05           C  
ATOM    134  O   LEU A  19      29.917   7.553   6.572  1.00153.05           O  
ATOM    129  CB  LEU A  19      27.427   9.292   7.070  1.00153.05           C  
ATOM    130  CG  LEU A  19      26.143   8.830   6.370  1.00153.05           C  
ATOM    131  CD1 LEU A  19      25.561   9.945   5.487  1.00153.05           C  
ATOM    132  CD2 LEU A  19      26.376   7.543   5.589  1.00153.05           C  
ATOM    135  N   THR A  20      28.356   6.008   7.054  1.00111.78           N  
ATOM    136  CA  THR A  20      29.105   4.987   6.385  1.00111.78           C  
ATOM    140  C   THR A  20      28.624   4.790   4.982  1.00111.78           C  
ATOM    141  O   THR A  20      27.616   5.342   4.545  1.00111.78           O  
ATOM    137  CB  THR A  20      29.045   3.675   7.116  1.00111.78           C  
ATOM    139  CG2 THR A  20      27.595   3.172   7.116  1.00111.78           C  
ATOM    138  OG1 THR A  20      29.910   2.723   6.523  1.00111.78           O  
ATOM    142  N   ILE A  21      29.382   3.967   4.237  1.00 64.15           N  
ATOM    143  CA  ILE A  21      29.114   3.606   2.883  1.00 64.15           C  
ATOM    148  C   ILE A  21      27.796   2.905   2.888  1.00 64.15           C  
ATOM    149  O   ILE A  21      27.036   2.971   1.923  1.00 64.15           O  
ATOM    144  CB  ILE A  21      30.187   2.712   2.327  1.00 64.15           C  
ATOM    145  CG1 ILE A  21      30.269   1.398   3.125  1.00 64.15           C  
ATOM    146  CG2 ILE A  21      31.505   3.510   2.319  1.00 64.15           C  
ATOM    147  CD1 ILE A  21      31.178   0.344   2.493  1.00 64.15           C  
ATOM    150  N   GLY A  22      27.507   2.172   3.976  1.00 32.95           N  
ATOM    151  CA  GLY A  22      26.256   1.485   4.066  1.00 32.95           C  
ATOM    152  C   GLY A  22      25.122   2.460   4.051  1.00 32.95           C  
ATOM    153  O   GLY A  22      24.134   2.254   3.351  1.00 32.95           O  
ATOM    154  N   ASN A  23      25.217   3.557   4.819  1.00 65.47           N  
ATOM    155  CA  ASN A  23      24.101   4.456   4.836  1.00 65.47           C  
ATOM    160  C   ASN A  23      23.940   5.078   3.485  1.00 65.47           C  
ATOM    161  O   ASN A  23      22.822   5.255   3.004  1.00 65.47           O  
ATOM    156  CB  ASN A  23      24.226   5.572   5.881  1.00 65.47           C  
ATOM    157  CG  ASN A  23      24.065   4.974   7.273  1.00 65.47           C  
ATOM    159  ND2 ASN A  23      22.850   5.149   7.852  1.00 65.47           N  
ATOM    158  OD1 ASN A  23      24.991   4.392   7.835  1.00 65.47           O  
ATOM    162  N   TYR A  24      25.063   5.449   2.844  1.00 76.44           N  
ATOM    163  CA  TYR A  24      25.005   6.113   1.575  1.00 76.44           C  
ATOM    172  C   TYR A  24      24.485   5.222   0.485  1.00 76.44           C  
ATOM    173  O   TYR A  24      23.467   5.519  -0.137  1.00 76.44           O  
ATOM    164  CB  TYR A  24      26.402   6.634   1.186  1.00 76.44           C  
ATOM    165  CG  TYR A  24      26.369   7.259  -0.163  1.00 76.44           C  
ATOM    166  CD1 TYR A  24      25.835   8.512  -0.358  1.00 76.44           C  
ATOM    167  CD2 TYR A  24      26.906   6.587  -1.235  1.00 76.44           C  
ATOM    168  CE1 TYR A  24      25.822   9.077  -1.613  1.00 76.44           C  
ATOM    169  CE2 TYR A  24      26.896   7.146  -2.489  1.00 76.44           C  
ATOM    170  CZ  TYR A  24      26.352   8.392  -2.681  1.00 76.44           C  
ATOM    171  OH  TYR A  24      26.343   8.962  -3.971  1.00 76.44           O  
ATOM    174  N   MET A  25      25.133   4.066   0.261  1.00 70.71           N  
ATOM    175  CA  MET A  25      24.748   3.219  -0.828  1.00 70.71           C  
ATOM    180  C   MET A  25      23.407   2.619  -0.579  1.00 70.71           C  
ATOM    181  O   MET A  25      22.646   2.386  -1.517  1.00 70.71           O  
ATOM    176  CB  MET A  25      25.768   2.101  -1.103  1.00 70.71           C  
ATOM    177  CG  MET A  25      27.087   2.653  -1.654  1.00 70.71           C  
ATOM    178  SD  MET A  25      28.357   1.406  -2.028  1.00 70.71           S  
ATOM    179  CE  MET A  25      28.964   1.276  -0.323  1.00 70.71           C  
ATOM    182  N   GLY A  26      23.099   2.263   0.679  1.00 78.25           N  
ATOM    183  CA  GLY A  26      21.809   1.675   0.849  1.00 78.25           C  
ATOM    184  C   GLY A  26      20.697   2.668   0.660  1.00 78.25           C  
ATOM    185  O   GLY A  26      19.811   2.451  -0.164  1.00 78.25           O  
ATOM    186  N   ALA A  27      20.625   3.695   1.538  1.00113.93           N  
ATOM    187  CA  ALA A  27      19.584   4.691   1.473  1.00113.93           C  
ATOM    189  C   ALA A  27      19.798   5.978   0.717  1.00113.93           C  
ATOM    190  O   ALA A  27      19.075   6.315  -0.219  1.00113.93           O  
ATOM    188  CB  ALA A  27      19.119   5.105   2.876  1.00113.93           C  
ATOM    191  N   LEU A  28      20.858   6.713   1.117  1.00 75.41           N  
ATOM    192  CA  LEU A  28      21.001   8.109   0.783  1.00 75.41           C  
ATOM    197  C   LEU A  28      21.199   8.334  -0.676  1.00 75.41           C  
ATOM    198  O   LEU A  28      20.600   9.239  -1.255  1.00 75.41           O  
ATOM    193  CB  LEU A  28      22.146   8.792   1.562  1.00 75.41           C  
ATOM    194  CG  LEU A  28      22.242  10.314   1.342  1.00 75.41           C  
ATOM    195  CD1 LEU A  28      20.950  11.022   1.787  1.00 75.41           C  
ATOM    196  CD2 LEU A  28      23.488  10.900   2.028  1.00 75.41           C  
ATOM    199  N   ARG A  29      22.024   7.505  -1.329  1.00141.22           N  
ATOM    200  CA  ARG A  29      22.299   7.779  -2.702  1.00141.22           C  
ATOM    208  C   ARG A  29      21.037   7.711  -3.506  1.00141.22           C  
ATOM    209  O   ARG A  29      20.856   8.495  -4.432  1.00141.22           O  
ATOM    201  CB  ARG A  29      23.393   6.889  -3.308  1.00141.22           C  
ATOM    202  CG  ARG A  29      23.132   5.392  -3.234  1.00141.22           C  
ATOM    203  CD  ARG A  29      24.311   4.606  -3.794  1.00141.22           C  
ATOM    204  NE  ARG A  29      23.993   3.159  -3.710  1.00141.22           N  
ATOM    205  CZ  ARG A  29      24.827   2.299  -4.358  1.00141.22           C  
ATOM    206  NH1 ARG A  29      25.912   2.805  -5.010  1.00141.22           N1+
ATOM    207  NH2 ARG A  29      24.575   0.958  -4.363  1.00141.22           N  
ATOM    210  N   GLN A  30      20.129   6.769  -3.195  1.00 91.52           N  
ATOM    211  CA  GLN A  30      18.889   6.660  -3.914  1.00 91.52           C  
ATOM    217  C   GLN A  30      18.004   7.835  -3.633  1.00 91.52           C  
ATOM    218  O   GLN A  30      17.348   8.346  -4.537  1.00 91.52           O  
ATOM    212  CB  GLN A  30      18.098   5.384  -3.577  1.00 91.52           C  
ATOM    213  CG  GLN A  30      18.716   4.121  -4.173  1.00 91.52           C  
ATOM    214  CD  GLN A  30      20.053   3.875  -3.497  1.00 91.52           C  
ATOM    216  NE2 GLN A  30      21.112   3.682  -4.327  1.00 91.52           N  
ATOM    215  OE1 GLN A  30      20.158   3.863  -2.270  1.00 91.52           O  
ATOM    219  N   TRP A  31      17.965   8.304  -2.372  1.00 92.76           N  
ATOM    220  CA  TRP A  31      17.097   9.391  -2.021  1.00 92.76           C  
ATOM    231  C   TRP A  31      17.497  10.615  -2.769  1.00 92.76           C  
ATOM    232  O   TRP A  31      16.651  11.440  -3.104  1.00 92.76           O  
ATOM    221  CB  TRP A  31      17.026   9.724  -0.521  1.00 92.76           C  
ATOM    222  CG  TRP A  31      16.096   8.802   0.229  1.00 92.76           C  
ATOM    224  CD1 TRP A  31      16.364   7.800   1.116  1.00 92.76           C  
ATOM    223  CD2 TRP A  31      14.670   8.837   0.073  1.00 92.76           C  
ATOM    226  CE2 TRP A  31      14.137   7.842   0.891  1.00 92.76           C  
ATOM    227  CE3 TRP A  31      13.867   9.632  -0.695  1.00 92.76           C  
ATOM    225  NE1 TRP A  31      15.190   7.215   1.528  1.00 92.76           N  
ATOM    228  CZ2 TRP A  31      12.791   7.624   0.956  1.00 92.76           C  
ATOM    229  CZ3 TRP A  31      12.508   9.414  -0.624  1.00 92.76           C  
ATOM    230  CH2 TRP A  31      11.980   8.430   0.185  1.00 92.76           C  
ATOM    233  N   VAL A  32      18.796  10.766  -3.063  1.00 47.28           N  
ATOM    234  CA  VAL A  32      19.243  11.927  -3.767  1.00 47.28           C  
ATOM    238  C   VAL A  32      18.493  12.001  -5.068  1.00 47.28           C  
ATOM    239  O   VAL A  32      18.122  13.085  -5.511  1.00 47.28           O  
ATOM    235  CB  VAL A  32      20.718  11.881  -4.051  1.00 47.28           C  
ATOM    236  CG1 VAL A  32      21.102  13.079  -4.937  1.00 47.28           C  
ATOM    237  CG2 VAL A  32      21.459  11.839  -2.702  1.00 47.28           C  
ATOM    240  N   ASN A  33      18.261  10.848  -5.722  1.00 64.13           N  
ATOM    241  CA  ASN A  33      17.585  10.769  -6.993  1.00 64.13           C  
ATOM    246  C   ASN A  33      16.108  11.073  -6.882  1.00 64.13           C  
ATOM    247  O   ASN A  33      15.514  11.591  -7.826  1.00 64.13           O  
ATOM    242  CB  ASN A  33      17.743   9.382  -7.637  1.00 64.13           C  
ATOM    243  CG  ASN A  33      19.233   9.175  -7.874  1.00 64.13           C  
ATOM    245  ND2 ASN A  33      19.713   7.916  -7.684  1.00 64.13           N  
ATOM    244  OD1 ASN A  33      19.959  10.111  -8.204  1.00 64.13           O  
ATOM    248  N   MET A  34      15.492  10.712  -5.735  1.00109.65           N  
ATOM    249  CA  MET A  34      14.090  10.749  -5.372  1.00109.65           C  
ATOM    254  C   MET A  34      13.508  12.113  -5.088  1.00109.65           C  
ATOM    255  O   MET A  34      12.298  12.241  -4.917  1.00109.65           O  
ATOM    250  CB  MET A  34      13.742   9.781  -4.224  1.00109.65           C  
ATOM    251  CG  MET A  34      13.773   8.318  -4.682  1.00109.65           C  
ATOM    252  SD  MET A  34      13.286   7.090  -3.431  1.00109.65           S  
ATOM    253  CE  MET A  34      14.972   6.754  -2.850  1.00109.65           C  
ATOM    256  N   GLN A  35      14.333  13.159  -4.961  1.00102.50           N  
ATOM    257  CA  GLN A  35      13.910  14.461  -4.516  1.00102.50           C  
ATOM    263  C   GLN A  35      12.793  15.055  -5.339  1.00102.50           C  
ATOM    264  O   GLN A  35      12.056  15.897  -4.825  1.00102.50           O  
ATOM    258  CB  GLN A  35      15.093  15.446  -4.449  1.00102.50           C  
ATOM    259  CG  GLN A  35      16.156  14.971  -3.448  1.00102.50           C  
ATOM    260  CD  GLN A  35      17.336  15.936  -3.414  1.00102.50           C  
ATOM    262  NE2 GLN A  35      18.555  15.409  -3.705  1.00102.50           N  
ATOM    261  OE1 GLN A  35      17.186  17.120  -3.122  1.00102.50           O  
ATOM    265  N   ASP A  36      12.688  14.739  -6.645  1.00 75.28           N  
ATOM    266  CA  ASP A  36      11.627  15.239  -7.485  1.00 75.28           C  
ATOM    271  C   ASP A  36      10.294  14.612  -7.142  1.00 75.28           C  
ATOM    272  O   ASP A  36       9.273  15.296  -7.084  1.00 75.28           O  
ATOM    267  CB  ASP A  36      11.925  14.963  -8.969  1.00 75.28           C  
ATOM    268  CG  ASP A  36      13.224  15.690  -9.313  1.00 75.28           C  
ATOM    269  OD1 ASP A  36      13.311  16.921  -9.054  1.00 75.28           O  
ATOM    270  OD2 ASP A  36      14.150  15.017  -9.840  1.00 75.28           O1-
ATOM    273  N   ASP A  37      10.267  13.279  -6.928  1.00 49.24           N  
ATOM    274  CA  ASP A  37       9.066  12.532  -6.658  1.00 49.24           C  
ATOM    279  C   ASP A  37       8.507  12.864  -5.308  1.00 49.24           C  
ATOM    280  O   ASP A  37       7.290  12.904  -5.134  1.00 49.24           O  
ATOM    275  CB  ASP A  37       9.293  11.011  -6.669  1.00 49.24           C  
ATOM    276  CG  ASP A  37       9.572  10.579  -8.099  1.00 49.24           C  
ATOM    277  OD1 ASP A  37       9.478  11.444  -9.009  1.00 49.24           O  
ATOM    278  OD2 ASP A  37       9.876   9.372  -8.300  1.00 49.24           O1-
ATOM    281  N   TYR A  38       9.376  13.117  -4.310  1.00 69.29           N  
ATOM    282  CA  TYR A  38       8.904  13.268  -2.964  1.00 69.29           C  
ATOM    291  C   TYR A  38       9.296  14.617  -2.450  1.00 69.29           C  
ATOM    292  O   TYR A  38      10.151  15.293  -3.022  1.00 69.29           O  
ATOM    283  CB  TYR A  38       9.542  12.250  -2.001  1.00 69.29           C  
ATOM    284  CG  TYR A  38       9.264  10.885  -2.533  1.00 69.29           C  
ATOM    285  CD1 TYR A  38      10.031  10.376  -3.557  1.00 69.29           C  
ATOM    286  CD2 TYR A  38       8.257  10.105  -2.013  1.00 69.29           C  
ATOM    287  CE1 TYR A  38       9.793   9.120  -4.059  1.00 69.29           C  
ATOM    288  CE2 TYR A  38       8.012   8.846  -2.511  1.00 69.29           C  
ATOM    289  CZ  TYR A  38       8.780   8.349  -3.537  1.00 69.29           C  
ATOM    290  OH  TYR A  38       8.538   7.059  -4.056  1.00 69.29           O  
ATOM    293  N   HIS A  39       8.624  15.048  -1.360  0.48 63.16           N  
ATOM    294  CA  HIS A  39       8.903  16.293  -0.707  0.48 63.16           C  
ATOM    301  C   HIS A  39       9.768  15.937   0.471  0.48 63.16           C  
ATOM    302  O   HIS A  39       9.274  15.726   1.577  0.48 63.16           O  
ATOM    297  CB  HIS A  39       7.609  16.935  -0.176  0.48 63.16           C  
ATOM    296  CG  HIS A  39       7.764  18.342   0.306  0.48 63.16           C  
ATOM    299  CD2 HIS A  39       7.939  18.826   1.565  0.48 63.16           C  
ATOM    295  ND1 HIS A  39       7.746  19.443  -0.523  0.48 63.16           N  
ATOM    300  CE1 HIS A  39       7.914  20.531   0.271  0.48 63.16           C  
ATOM    298  NE2 HIS A  39       8.035  20.207   1.545  0.48 63.16           N  
ATOM    303  N   CYS A  40      11.097  15.873   0.243  1.00 57.83           N  
ATOM    304  CA  CYS A  40      12.059  15.422   1.217  1.00 57.83           C  
ATOM    307  C   CYS A  40      12.458  16.517   2.161  1.00 57.83           C  
ATOM    308  O   CYS A  40      12.650  17.667   1.763  1.00 57.83           O  
ATOM    305  CB  CYS A  40      13.355  14.912   0.564  1.00 57.83           C  
ATOM    306  SG  CYS A  40      13.058  13.529  -0.579  1.00 57.83           S  
ATOM    309  N   ILE A  41      12.614  16.154   3.455  1.00 52.06           N  
ATOM    310  CA  ILE A  41      13.044  17.080   4.469  1.00 52.06           C  
ATOM    315  C   ILE A  41      14.181  16.440   5.222  1.00 52.06           C  
ATOM    316  O   ILE A  41      14.088  15.284   5.633  1.00 52.06           O  
ATOM    311  CB  ILE A  41      11.956  17.393   5.457  1.00 52.06           C  
ATOM    312  CG1 ILE A  41      10.751  18.018   4.732  1.00 52.06           C  
ATOM    313  CG2 ILE A  41      12.541  18.292   6.558  1.00 52.06           C  
ATOM    314  CD1 ILE A  41       9.480  18.075   5.583  1.00 52.06           C  
ATOM    317  N   TYR A  42      15.298  17.181   5.406  1.00 63.24           N  
ATOM    318  CA  TYR A  42      16.440  16.684   6.133  1.00 63.24           C  
ATOM    327  C   TYR A  42      16.705  17.632   7.257  1.00 63.24           C  
ATOM    328  O   TYR A  42      16.928  18.821   7.038  1.00 63.24           O  
ATOM    319  CB  TYR A  42      17.728  16.610   5.296  1.00 63.24           C  
ATOM    320  CG  TYR A  42      17.507  15.571   4.253  1.00 63.24           C  
ATOM    321  CD1 TYR A  42      16.892  15.894   3.067  1.00 63.24           C  
ATOM    322  CD2 TYR A  42      17.908  14.272   4.465  1.00 63.24           C  
ATOM    323  CE1 TYR A  42      16.685  14.937   2.103  1.00 63.24           C  
ATOM    324  CE2 TYR A  42      17.705  13.309   3.504  1.00 63.24           C  
ATOM    325  CZ  TYR A  42      17.093  13.642   2.320  1.00 63.24           C  
ATOM    326  OH  TYR A  42      16.881  12.661   1.328  1.00 63.24           O  
ATOM    329  N   CYS A  43      16.707  17.114   8.502  1.00 45.09           N  
ATOM    330  CA  CYS A  43      16.897  17.972   9.635  1.00 45.09           C  
ATOM    333  C   CYS A  43      18.124  17.532  10.372  1.00 45.09           C  
ATOM    334  O   CYS A  43      18.240  16.379  10.789  1.00 45.09           O  
ATOM    331  CB  CYS A  43      15.706  17.935  10.612  1.00 45.09           C  
ATOM    332  SG  CYS A  43      15.915  19.024  12.051  1.00 45.09           S  
ATOM    335  N   ILE A  44      19.073  18.468  10.579  1.00 60.35           N  
ATOM    336  CA  ILE A  44      20.277  18.145  11.289  1.00 60.35           C  
ATOM    341  C   ILE A  44      19.926  18.363  12.722  1.00 60.35           C  
ATOM    342  O   ILE A  44      19.725  19.495  13.158  1.00 60.35           O  
ATOM    337  CB  ILE A  44      21.420  19.062  10.960  1.00 60.35           C  
ATOM    338  CG1 ILE A  44      21.772  18.946   9.465  1.00 60.35           C  
ATOM    339  CG2 ILE A  44      22.584  18.728  11.909  1.00 60.35           C  
ATOM    340  CD1 ILE A  44      22.736  20.021   8.963  1.00 60.35           C  
ATOM    343  N   VAL A  45      19.852  17.265  13.498  1.00 78.60           N  
ATOM    344  CA  VAL A  45      19.314  17.389  14.819  1.00 78.60           C  
ATOM    348  C   VAL A  45      20.373  17.681  15.835  1.00 78.60           C  
ATOM    349  O   VAL A  45      20.817  16.814  16.585  1.00 78.60           O  
ATOM    345  CB  VAL A  45      18.567  16.153  15.231  1.00 78.60           C  
ATOM    346  CG1 VAL A  45      17.313  16.036  14.345  1.00 78.60           C  
ATOM    347  CG2 VAL A  45      19.502  14.940  15.078  1.00 78.60           C  
ATOM    350  N   ASP A  46      20.769  18.962  15.924  1.00 62.44           N  
ATOM    351  CA  ASP A  46      21.738  19.342  16.906  1.00 62.44           C  
ATOM    356  C   ASP A  46      21.125  19.282  18.273  1.00 62.44           C  
ATOM    357  O   ASP A  46      21.822  19.057  19.261  1.00 62.44           O  
ATOM    352  CB  ASP A  46      22.392  20.714  16.648  1.00 62.44           C  
ATOM    353  CG  ASP A  46      21.343  21.810  16.583  1.00 62.44           C  
ATOM    354  OD1 ASP A  46      20.159  21.496  16.289  1.00 62.44           O  
ATOM    355  OD2 ASP A  46      21.729  22.986  16.813  1.00 62.44           O1-
ATOM    358  N   GLN A  47      19.799  19.499  18.375  1.00 66.92           N  
ATOM    359  CA  GLN A  47      19.142  19.474  19.654  1.00 66.92           C  
ATOM    365  C   GLN A  47      19.192  18.085  20.233  1.00 66.92           C  
ATOM    366  O   GLN A  47      19.264  17.923  21.451  1.00 66.92           O  
ATOM    360  CB  GLN A  47      17.702  20.015  19.601  1.00 66.92           C  
ATOM    361  CG  GLN A  47      17.702  21.529  19.341  1.00 66.92           C  
ATOM    362  CD  GLN A  47      16.284  22.072  19.423  1.00 66.92           C  
ATOM    364  NE2 GLN A  47      16.134  23.273  20.046  1.00 66.92           N  
ATOM    363  OE1 GLN A  47      15.335  21.449  18.951  1.00 66.92           O  
ATOM    367  N   HIS A  48      19.114  17.039  19.388  1.00 72.83           N  
ATOM    368  CA  HIS A  48      19.245  15.692  19.881  1.00 72.83           C  
ATOM    375  C   HIS A  48      20.660  15.456  20.346  1.00 72.83           C  
ATOM    376  O   HIS A  48      20.893  14.730  21.310  1.00 72.83           O  
ATOM    371  CB  HIS A  48      18.900  14.604  18.841  1.00 72.83           C  
ATOM    370  CG  HIS A  48      17.426  14.369  18.654  1.00 72.83           C  
ATOM    373  CD2 HIS A  48      16.529  14.966  17.820  1.00 72.83           C  
ATOM    369  ND1 HIS A  48      16.712  13.419  19.350  1.00 72.83           N  
ATOM    374  CE1 HIS A  48      15.432  13.485  18.907  1.00 72.83           C  
ATOM    372  NE2 HIS A  48      15.272  14.410  17.977  1.00 72.83           N  
ATOM    377  N   ALA A  49      21.652  16.076  19.680  1.00 59.33           N  
ATOM    378  CA  ALA A  49      23.054  15.847  19.950  1.00 59.33           C  
ATOM    380  C   ALA A  49      23.427  16.213  21.367  1.00 59.33           C  
ATOM    381  O   ALA A  49      24.267  15.559  21.982  1.00 59.33           O  
ATOM    379  CB  ALA A  49      23.980  16.643  19.014  1.00 59.33           C  
ATOM    382  N   ILE A  50      22.794  17.257  21.924  1.00205.93           N  
ATOM    383  CA  ILE A  50      23.061  17.851  23.211  1.00205.93           C  
ATOM    388  C   ILE A  50      22.910  16.847  24.313  1.00205.93           C  
ATOM    389  O   ILE A  50      23.472  17.018  25.393  1.00205.93           O  
ATOM    384  CB  ILE A  50      22.111  18.972  23.498  1.00205.93           C  
ATOM    385  CG1 ILE A  50      22.236  20.045  22.409  1.00205.93           C  
ATOM    386  CG2 ILE A  50      22.392  19.497  24.911  1.00205.93           C  
ATOM    387  CD1 ILE A  50      23.627  20.675  22.333  1.00205.93           C  
ATOM    390  N   THR A  51      22.099  15.798  24.106  1.00 72.49           N  
ATOM    391  CA  THR A  51      21.880  14.842  25.152  1.00 72.49           C  
ATOM    395  C   THR A  51      23.205  14.307  25.621  1.00 72.49           C  
ATOM    396  O   THR A  51      23.338  13.958  26.795  1.00 72.49           O  
ATOM    392  CB  THR A  51      21.035  13.679  24.720  1.00 72.49           C  
ATOM    394  CG2 THR A  51      19.670  14.216  24.257  1.00 72.49           C  
ATOM    393  OG1 THR A  51      21.671  12.967  23.667  1.00 72.49           O  
ATOM    397  N   VAL A  52      24.204  14.193  24.718  1.00120.15           N  
ATOM    398  CA  VAL A  52      25.521  13.744  25.097  1.00120.15           C  
ATOM    402  C   VAL A  52      26.454  14.919  25.090  1.00120.15           C  
ATOM    403  O   VAL A  52      26.480  15.706  24.145  1.00120.15           O  
ATOM    399  CB  VAL A  52      26.093  12.730  24.154  1.00120.15           C  
ATOM    400  CG1 VAL A  52      25.275  11.437  24.267  1.00120.15           C  
ATOM    401  CG2 VAL A  52      26.079  13.332  22.739  1.00120.15           C  
ATOM    404  N   ARG A  53      27.270  15.041  26.157  0.36136.31           N  
ATOM    405  CA  ARG A  53      28.174  16.144  26.323  0.36136.31           C  
ATOM    413  C   ARG A  53      29.286  16.014  25.328  0.36136.31           C  
ATOM    414  O   ARG A  53      29.775  14.915  25.070  0.36136.31           O  
ATOM    406  CB  ARG A  53      28.813  16.161  27.727  0.36136.31           C  
ATOM    407  CG  ARG A  53      29.566  17.445  28.089  0.36136.31           C  
ATOM    408  CD  ARG A  53      30.839  17.215  28.918  0.36136.31           C  
ATOM    409  NE  ARG A  53      32.004  17.434  28.012  0.36136.31           N  
ATOM    410  CZ  ARG A  53      33.289  17.360  28.474  0.36136.31           C  
ATOM    411  NH1 ARG A  53      33.547  16.995  29.762  0.36136.31           N1+
ATOM    412  NH2 ARG A  53      34.319  17.665  27.628  0.36136.31           N  
ATOM    415  N   GLN A  54      29.700  17.154  24.732  1.00131.18           N  
ATOM    416  CA  GLN A  54      30.780  17.194  23.789  1.00131.18           C  
ATOM    422  C   GLN A  54      31.307  18.594  23.826  1.00131.18           C  
ATOM    423  O   GLN A  54      30.638  19.499  24.323  1.00131.18           O  
ATOM    417  CB  GLN A  54      30.325  16.909  22.341  1.00131.18           C  
ATOM    418  CG  GLN A  54      31.467  16.834  21.325  1.00131.18           C  
ATOM    419  CD  GLN A  54      30.877  16.595  19.935  1.00131.18           C  
ATOM    421  NE2 GLN A  54      29.527  16.448  19.857  1.00131.18           N  
ATOM    420  OE1 GLN A  54      31.604  16.552  18.942  1.00131.18           O  
ATOM    424  N   ASP A  55      32.534  18.816  23.317  1.00 56.90           N  
ATOM    425  CA  ASP A  55      33.037  20.158  23.326  1.00 56.90           C  
ATOM    430  C   ASP A  55      32.149  20.940  22.413  1.00 56.90           C  
ATOM    431  O   ASP A  55      31.724  20.449  21.368  1.00 56.90           O  
ATOM    426  CB  ASP A  55      34.496  20.283  22.845  1.00 56.90           C  
ATOM    427  CG  ASP A  55      34.953  21.717  23.080  1.00 56.90           C  
ATOM    428  OD1 ASP A  55      34.668  22.581  22.207  1.00 56.90           O  
ATOM    429  OD2 ASP A  55      35.603  21.970  24.130  1.00 56.90           O1-
ATOM    432  N   ALA A  56      31.844  22.193  22.793  1.00 31.37           N  
ATOM    433  CA  ALA A  56      30.909  22.989  22.052  1.00 31.37           C  
ATOM    435  C   ALA A  56      31.421  23.229  20.671  1.00 31.37           C  
ATOM    436  O   ALA A  56      30.664  23.165  19.705  1.00 31.37           O  
ATOM    434  CB  ALA A  56      30.644  24.361  22.696  1.00 31.37           C  
ATOM    437  N   GLN A  57      32.730  23.496  20.538  1.00110.24           N  
ATOM    438  CA  GLN A  57      33.271  23.832  19.258  1.00110.24           C  
ATOM    444  C   GLN A  57      33.114  22.671  18.337  1.00110.24           C  
ATOM    445  O   GLN A  57      32.783  22.850  17.165  1.00110.24           O  
ATOM    439  CB  GLN A  57      34.764  24.203  19.328  1.00110.24           C  
ATOM    440  CG  GLN A  57      35.319  24.833  18.048  1.00110.24           C  
ATOM    441  CD  GLN A  57      35.938  23.761  17.156  1.00110.24           C  
ATOM    443  NE2 GLN A  57      36.837  24.199  16.233  1.00110.24           N  
ATOM    442  OE1 GLN A  57      35.643  22.573  17.276  1.00110.24           O  
ATOM    446  N   LYS A  58      33.339  21.440  18.833  1.00104.49           N  
ATOM    447  CA  LYS A  58      33.252  20.337  17.927  1.00104.49           C  
ATOM    453  C   LYS A  58      31.858  20.184  17.413  1.00104.49           C  
ATOM    454  O   LYS A  58      31.664  19.895  16.235  1.00104.49           O  
ATOM    448  CB  LYS A  58      33.678  18.976  18.490  1.00104.49           C  
ATOM    449  CG  LYS A  58      35.185  18.844  18.678  1.00104.49           C  
ATOM    450  CD  LYS A  58      35.598  17.464  19.188  1.00104.49           C  
ATOM    451  CE  LYS A  58      35.840  16.476  18.042  1.00104.49           C  
ATOM    452  NZ  LYS A  58      36.452  15.229  18.555  1.00104.49           N1+
ATOM    455  N   LEU A  59      30.844  20.373  18.273  1.00 53.15           N  
ATOM    456  CA  LEU A  59      29.491  20.170  17.843  1.00 53.15           C  
ATOM    461  C   LEU A  59      29.156  21.162  16.767  1.00 53.15           C  
ATOM    462  O   LEU A  59      28.481  20.823  15.795  1.00 53.15           O  
ATOM    457  CB  LEU A  59      28.477  20.306  18.994  1.00 53.15           C  
ATOM    458  CG  LEU A  59      27.021  20.027  18.575  1.00 53.15           C  
ATOM    459  CD1 LEU A  59      26.863  18.595  18.041  1.00 53.15           C  
ATOM    460  CD2 LEU A  59      26.042  20.332  19.722  1.00 53.15           C  
ATOM    463  N   ARG A  60      29.615  22.422  16.904  1.00150.54           N  
ATOM    464  CA  ARG A  60      29.287  23.397  15.903  1.00150.54           C  
ATOM    472  C   ARG A  60      29.879  22.981  14.601  1.00150.54           C  
ATOM    473  O   ARG A  60      29.204  22.991  13.572  1.00150.54           O  
ATOM    465  CB  ARG A  60      29.838  24.801  16.186  1.00150.54           C  
ATOM    466  CG  ARG A  60      29.165  25.514  17.356  1.00150.54           C  
ATOM    467  CD  ARG A  60      29.441  27.018  17.370  1.00150.54           C  
ATOM    468  NE  ARG A  60      28.996  27.549  18.686  1.00150.54           N  
ATOM    469  CZ  ARG A  60      29.875  27.545  19.728  1.00150.54           C  
ATOM    470  NH1 ARG A  60      31.139  27.058  19.546  1.00150.54           N1+
ATOM    471  NH2 ARG A  60      29.504  28.039  20.945  1.00150.54           N  
ATOM    474  N   LYS A  61      31.163  22.588  14.605  1.00 86.06           N  
ATOM    475  CA  LYS A  61      31.759  22.238  13.355  1.00 86.06           C  
ATOM    481  C   LYS A  61      31.131  21.001  12.791  1.00 86.06           C  
ATOM    482  O   LYS A  61      30.982  20.885  11.578  1.00 86.06           O  
ATOM    476  CB  LYS A  61      33.288  22.111  13.381  1.00 86.06           C  
ATOM    477  CG  LYS A  61      33.943  23.490  13.271  1.00 86.06           C  
ATOM    478  CD  LYS A  61      35.470  23.485  13.323  1.00 86.06           C  
ATOM    479  CE  LYS A  61      36.090  24.810  12.873  1.00 86.06           C  
ATOM    480  NZ  LYS A  61      35.949  25.832  13.933  1.00 86.06           N1+
ATOM    483  N   ALA A  62      30.735  20.045  13.651  1.00 34.68           N  
ATOM    484  CA  ALA A  62      30.152  18.820  13.180  1.00 34.68           C  
ATOM    486  C   ALA A  62      28.878  19.131  12.455  1.00 34.68           C  
ATOM    487  O   ALA A  62      28.531  18.470  11.478  1.00 34.68           O  
ATOM    485  CB  ALA A  62      29.822  17.841  14.319  1.00 34.68           C  
ATOM    488  N   THR A  63      28.124  20.136  12.935  1.00 30.02           N  
ATOM    489  CA  THR A  63      26.883  20.478  12.301  1.00 30.02           C  
ATOM    493  C   THR A  63      27.164  20.907  10.893  1.00 30.02           C  
ATOM    494  O   THR A  63      26.474  20.498   9.961  1.00 30.02           O  
ATOM    490  CB  THR A  63      26.186  21.619  12.976  1.00 30.02           C  
ATOM    492  CG2 THR A  63      24.872  21.899  12.225  1.00 30.02           C  
ATOM    491  OG1 THR A  63      25.917  21.293  14.333  1.00 30.02           O  
ATOM    495  N   LEU A  64      28.196  21.749  10.704  1.00 49.63           N  
ATOM    496  CA  LEU A  64      28.546  22.237   9.401  1.00 49.63           C  
ATOM    501  C   LEU A  64      28.997  21.084   8.557  1.00 49.63           C  
ATOM    502  O   LEU A  64      28.663  21.002   7.375  1.00 49.63           O  
ATOM    497  CB  LEU A  64      29.702  23.254   9.440  1.00 49.63           C  
ATOM    498  CG  LEU A  64      29.358  24.592  10.124  1.00 49.63           C  
ATOM    499  CD1 LEU A  64      30.572  25.538  10.115  1.00 49.63           C  
ATOM    500  CD2 LEU A  64      28.104  25.238   9.503  1.00 49.63           C  
ATOM    503  N   ASP A  65      29.774  20.157   9.149  1.00 43.43           N  
ATOM    504  CA  ASP A  65      30.303  19.052   8.402  1.00 43.43           C  
ATOM    509  C   ASP A  65      29.163  18.222   7.884  1.00 43.43           C  
ATOM    510  O   ASP A  65      29.173  17.794   6.730  1.00 43.43           O  
ATOM    505  CB  ASP A  65      31.229  18.162   9.250  1.00 43.43           C  
ATOM    506  CG  ASP A  65      32.486  18.974   9.547  1.00 43.43           C  
ATOM    507  OD1 ASP A  65      32.756  19.948   8.794  1.00 43.43           O  
ATOM    508  OD2 ASP A  65      33.191  18.632  10.533  1.00 43.43           O1-
ATOM    511  N   THR A  66      28.131  17.994   8.717  1.00 34.20           N  
ATOM    512  CA  THR A  66      27.016  17.176   8.322  1.00 34.20           C  
ATOM    516  C   THR A  66      26.308  17.804   7.161  1.00 34.20           C  
ATOM    517  O   THR A  66      25.954  17.128   6.196  1.00 34.20           O  
ATOM    513  CB  THR A  66      25.997  17.032   9.415  1.00 34.20           C  
ATOM    515  CG2 THR A  66      24.832  16.167   8.903  1.00 34.20           C  
ATOM    514  OG1 THR A  66      26.592  16.441  10.560  1.00 34.20           O  
ATOM    518  N   LEU A  67      26.085  19.127   7.224  1.00 45.63           N  
ATOM    519  CA  LEU A  67      25.362  19.800   6.185  1.00 45.63           C  
ATOM    524  C   LEU A  67      26.114  19.676   4.894  1.00 45.63           C  
ATOM    525  O   LEU A  67      25.530  19.405   3.847  1.00 45.63           O  
ATOM    520  CB  LEU A  67      25.174  21.298   6.481  1.00 45.63           C  
ATOM    521  CG  LEU A  67      24.405  22.065   5.387  1.00 45.63           C  
ATOM    522  CD1 LEU A  67      22.990  21.500   5.206  1.00 45.63           C  
ATOM    523  CD2 LEU A  67      24.409  23.582   5.659  1.00 45.63           C  
ATOM    526  N   ALA A  68      27.443  19.870   4.943  1.00 33.06           N  
ATOM    527  CA  ALA A  68      28.254  19.827   3.758  1.00 33.06           C  
ATOM    529  C   ALA A  68      28.219  18.450   3.166  1.00 33.06           C  
ATOM    530  O   ALA A  68      28.176  18.297   1.946  1.00 33.06           O  
ATOM    528  CB  ALA A  68      29.726  20.183   4.035  1.00 33.06           C  
ATOM    531  N   LEU A  69      28.250  17.403   4.015  1.00 48.48           N  
ATOM    532  CA  LEU A  69      28.284  16.057   3.515  1.00 48.48           C  
ATOM    537  C   LEU A  69      27.005  15.744   2.789  1.00 48.48           C  
ATOM    538  O   LEU A  69      27.025  15.112   1.734  1.00 48.48           O  
ATOM    533  CB  LEU A  69      28.493  15.008   4.617  1.00 48.48           C  
ATOM    534  CG  LEU A  69      28.657  13.584   4.060  1.00 48.48           C  
ATOM    535  CD1 LEU A  69      29.901  13.481   3.160  1.00 48.48           C  
ATOM    536  CD2 LEU A  69      28.659  12.542   5.187  1.00 48.48           C  
ATOM    539  N   TYR A  70      25.850  16.182   3.328  1.00 65.89           N  
ATOM    540  CA  TYR A  70      24.592  15.921   2.681  1.00 65.89           C  
ATOM    549  C   TYR A  70      24.559  16.577   1.339  1.00 65.89           C  
ATOM    550  O   TYR A  70      24.114  15.979   0.361  1.00 65.89           O  
ATOM    541  CB  TYR A  70      23.370  16.385   3.500  1.00 65.89           C  
ATOM    542  CG  TYR A  70      23.070  15.259   4.423  1.00 65.89           C  
ATOM    543  CD1 TYR A  70      23.905  14.956   5.473  1.00 65.89           C  
ATOM    544  CD2 TYR A  70      21.938  14.501   4.228  1.00 65.89           C  
ATOM    545  CE1 TYR A  70      23.619  13.904   6.311  1.00 65.89           C  
ATOM    546  CE2 TYR A  70      21.646  13.448   5.061  1.00 65.89           C  
ATOM    547  CZ  TYR A  70      22.488  13.149   6.105  1.00 65.89           C  
ATOM    548  OH  TYR A  70      22.194  12.067   6.963  1.00 65.89           O  
ATOM    551  N   LEU A  71      25.032  17.830   1.257  1.00 51.16           N  
ATOM    552  CA  LEU A  71      25.052  18.542   0.013  1.00 51.16           C  
ATOM    557  C   LEU A  71      25.981  17.832  -0.935  1.00 51.16           C  
ATOM    558  O   LEU A  71      25.693  17.716  -2.125  1.00 51.16           O  
ATOM    553  CB  LEU A  71      25.550  19.985   0.184  1.00 51.16           C  
ATOM    554  CG  LEU A  71      24.669  20.805   1.147  1.00 51.16           C  
ATOM    555  CD1 LEU A  71      25.152  22.260   1.255  1.00 51.16           C  
ATOM    556  CD2 LEU A  71      23.180  20.686   0.780  1.00 51.16           C  
ATOM    559  N   ALA A  72      27.123  17.327  -0.423  1.00 36.72           N  
ATOM    560  CA  ALA A  72      28.103  16.653  -1.235  1.00 36.72           C  
ATOM    562  C   ALA A  72      27.472  15.432  -1.824  1.00 36.72           C  
ATOM    563  O   ALA A  72      27.742  15.065  -2.968  1.00 36.72           O  
ATOM    561  CB  ALA A  72      29.329  16.188  -0.428  1.00 36.72           C  
ATOM    564  N   CYS A  73      26.618  14.767  -1.030  1.00 50.41           N  
ATOM    565  CA  CYS A  73      25.924  13.582  -1.437  1.00 50.41           C  
ATOM    568  C   CYS A  73      24.980  13.931  -2.552  1.00 50.41           C  
ATOM    569  O   CYS A  73      24.669  13.078  -3.384  1.00 50.41           O  
ATOM    566  CB  CYS A  73      25.106  12.932  -0.308  1.00 50.41           C  
ATOM    567  SG  CYS A  73      26.163  12.179   0.967  1.00 50.41           S  
ATOM    570  N   GLY A  74      24.497  15.193  -2.613  1.00 49.87           N  
ATOM    571  CA  GLY A  74      23.619  15.533  -3.700  1.00 49.87           C  
ATOM    572  C   GLY A  74      22.278  16.038  -3.239  1.00 49.87           C  
ATOM    573  O   GLY A  74      21.409  16.304  -4.070  1.00 49.87           O  
ATOM    574  N   ILE A  75      22.039  16.181  -1.923  1.00 93.78           N  
ATOM    575  CA  ILE A  75      20.767  16.734  -1.548  1.00 93.78           C  
ATOM    580  C   ILE A  75      20.759  18.174  -1.965  1.00 93.78           C  
ATOM    581  O   ILE A  75      21.680  18.934  -1.670  1.00 93.78           O  
ATOM    576  CB  ILE A  75      20.462  16.595  -0.088  1.00 93.78           C  
ATOM    577  CG1 ILE A  75      20.321  15.095   0.221  1.00 93.78           C  
ATOM    578  CG2 ILE A  75      19.205  17.415   0.249  1.00 93.78           C  
ATOM    579  CD1 ILE A  75      20.251  14.767   1.703  1.00 93.78           C  
ATOM    582  N   ASP A  76      19.693  18.567  -2.697  1.00 66.58           N  
ATOM    583  CA  ASP A  76      19.558  19.870  -3.292  1.00 66.58           C  
ATOM    588  C   ASP A  76      18.649  20.696  -2.431  1.00 66.58           C  
ATOM    589  O   ASP A  76      17.511  20.322  -2.163  1.00 66.58           O  
ATOM    584  CB  ASP A  76      18.942  19.777  -4.702  1.00 66.58           C  
ATOM    585  CG  ASP A  76      18.983  21.128  -5.410  1.00 66.58           C  
ATOM    586  OD1 ASP A  76      19.034  22.173  -4.710  1.00 66.58           O  
ATOM    587  OD2 ASP A  76      18.958  21.124  -6.668  1.00 66.58           O1-
ATOM    590  N   PRO A  77      19.143  21.826  -1.994  1.00114.43           N  
ATOM    591  CA  PRO A  77      18.376  22.678  -1.123  1.00114.43           C  
ATOM    595  C   PRO A  77      17.144  23.250  -1.754  1.00114.43           C  
ATOM    596  O   PRO A  77      16.239  23.633  -1.015  1.00114.43           O  
ATOM    593  CB  PRO A  77      19.355  23.730  -0.608  1.00114.43           C  
ATOM    594  CG  PRO A  77      20.717  23.013  -0.658  1.00114.43           C  
ATOM    592  CD  PRO A  77      20.571  21.995  -1.800  1.00114.43           C  
ATOM    597  N   GLU A  78      17.112  23.417  -3.090  1.00 86.32           N  
ATOM    598  CA  GLU A  78      15.898  23.910  -3.682  1.00 86.32           C  
ATOM    604  C   GLU A  78      14.858  22.832  -3.713  1.00 86.32           C  
ATOM    605  O   GLU A  78      13.700  23.070  -3.377  1.00 86.32           O  
ATOM    599  CB  GLU A  78      16.048  24.417  -5.125  1.00 86.32           C  
ATOM    600  CG  GLU A  78      16.714  25.794  -5.241  1.00 86.32           C  
ATOM    601  CD  GLU A  78      18.219  25.602  -5.313  1.00 86.32           C  
ATOM    602  OE1 GLU A  78      18.660  24.529  -5.804  1.00 86.32           O  
ATOM    603  OE2 GLU A  78      18.949  26.531  -4.880  1.00 86.32           O1-
ATOM    606  N   LYS A  79      15.253  21.613  -4.137  1.00 63.55           N  
ATOM    607  CA  LYS A  79      14.325  20.525  -4.292  1.00 63.55           C  
ATOM    613  C   LYS A  79      13.803  20.099  -2.961  1.00 63.55           C  
ATOM    614  O   LYS A  79      12.606  19.866  -2.793  1.00 63.55           O  
ATOM    608  CB  LYS A  79      14.961  19.249  -4.862  1.00 63.55           C  
ATOM    609  CG  LYS A  79      15.533  19.361  -6.270  1.00 63.55           C  
ATOM    610  CD  LYS A  79      16.343  18.120  -6.647  1.00 63.55           C  
ATOM    611  CE  LYS A  79      16.941  18.155  -8.053  1.00 63.55           C  
ATOM    612  NZ  LYS A  79      17.679  16.898  -8.307  1.00 63.55           N1+
ATOM    615  N   SER A  80      14.703  19.974  -1.972  1.00 89.24           N  
ATOM    616  CA  SER A  80      14.283  19.475  -0.699  1.00 89.24           C  
ATOM    619  C   SER A  80      14.562  20.497   0.352  1.00 89.24           C  
ATOM    620  O   SER A  80      15.169  21.535   0.088  1.00 89.24           O  
ATOM    617  CB  SER A  80      14.969  18.155  -0.303  1.00 89.24           C  
ATOM    618  OG  SER A  80      16.379  18.317  -0.304  1.00 89.24           O  
ATOM    621  N   THR A  81      14.066  20.234   1.578  1.00 52.56           N  
ATOM    622  CA  THR A  81      14.261  21.151   2.661  1.00 52.56           C  
ATOM    626  C   THR A  81      15.293  20.566   3.575  1.00 52.56           C  
ATOM    627  O   THR A  81      15.110  19.476   4.113  1.00 52.56           O  
ATOM    623  CB  THR A  81      13.014  21.359   3.472  1.00 52.56           C  
ATOM    625  CG2 THR A  81      13.308  22.382   4.584  1.00 52.56           C  
ATOM    624  OG1 THR A  81      11.964  21.838   2.645  1.00 52.56           O  
ATOM    628  N   ILE A  82      16.438  21.267   3.750  1.00125.89           N  
ATOM    629  CA  ILE A  82      17.424  20.797   4.683  1.00125.89           C  
ATOM    634  C   ILE A  82      17.744  21.940   5.594  1.00125.89           C  
ATOM    635  O   ILE A  82      17.876  23.079   5.147  1.00125.89           O  
ATOM    630  CB  ILE A  82      18.710  20.300   4.078  1.00125.89           C  
ATOM    631  CG1 ILE A  82      19.506  21.415   3.394  1.00125.89           C  
ATOM    632  CG2 ILE A  82      18.366  19.147   3.126  1.00125.89           C  
ATOM    633  CD1 ILE A  82      20.893  20.936   2.961  1.00125.89           C  
ATOM    636  N   PHE A  83      17.847  21.674   6.915  1.00 68.98           N  
ATOM    637  CA  PHE A  83      18.104  22.757   7.818  1.00 68.98           C  
ATOM    645  C   PHE A  83      18.606  22.205   9.118  1.00 68.98           C  
ATOM    646  O   PHE A  83      18.667  20.991   9.313  1.00 68.98           O  
ATOM    638  CB  PHE A  83      16.858  23.621   8.097  1.00 68.98           C  
ATOM    639  CG  PHE A  83      15.834  22.794   8.800  1.00 68.98           C  
ATOM    640  CD1 PHE A  83      15.098  21.848   8.124  1.00 68.98           C  
ATOM    641  CD2 PHE A  83      15.591  22.986  10.142  1.00 68.98           C  
ATOM    642  CE1 PHE A  83      14.151  21.093   8.776  1.00 68.98           C  
ATOM    643  CE2 PHE A  83      14.644  22.235  10.799  1.00 68.98           C  
ATOM    644  CZ  PHE A  83      13.921  21.284  10.116  1.00 68.98           C  
ATOM    647  N   VAL A  84      19.004  23.115  10.038  1.00 55.56           N  
ATOM    648  CA  VAL A  84      19.488  22.737  11.335  1.00 55.56           C  
ATOM    652  C   VAL A  84      18.333  22.858  12.282  1.00 55.56           C  
ATOM    653  O   VAL A  84      17.620  23.858  12.298  1.00 55.56           O  
ATOM    649  CB  VAL A  84      20.578  23.626  11.857  1.00 55.56           C  
ATOM    650  CG1 VAL A  84      20.951  23.154  13.273  1.00 55.56           C  
ATOM    651  CG2 VAL A  84      21.754  23.605  10.865  1.00 55.56           C  
ATOM    654  N   GLN A  85      18.154  21.843  13.145  1.00 62.01           N  
ATOM    655  CA  GLN A  85      17.000  21.740  13.991  1.00 62.01           C  
ATOM    661  C   GLN A  85      16.863  22.930  14.905  1.00 62.01           C  
ATOM    662  O   GLN A  85      15.769  23.476  15.035  1.00 62.01           O  
ATOM    656  CB  GLN A  85      17.058  20.469  14.862  1.00 62.01           C  
ATOM    657  CG  GLN A  85      15.844  20.232  15.762  1.00 62.01           C  
ATOM    658  CD  GLN A  85      16.092  18.934  16.528  1.00 62.01           C  
ATOM    660  NE2 GLN A  85      15.074  18.034  16.557  1.00 62.01           N  
ATOM    659  OE1 GLN A  85      17.174  18.723  17.070  1.00 62.01           O  
ATOM    663  N   SER A  86      17.962  23.391  15.526  1.00 93.25           N  
ATOM    664  CA  SER A  86      17.871  24.450  16.503  1.00 93.25           C  
ATOM    667  C   SER A  86      17.405  25.726  15.878  1.00 93.25           C  
ATOM    668  O   SER A  86      16.876  26.602  16.560  1.00 93.25           O  
ATOM    665  CB  SER A  86      19.207  24.750  17.197  1.00 93.25           C  
ATOM    666  OG  SER A  86      19.566  23.668  18.039  1.00 93.25           O  
ATOM    669  N   HIS A  87      17.604  25.870  14.562  1.00 76.89           N  
ATOM    670  CA  HIS A  87      17.254  27.077  13.873  1.00 76.89           C  
ATOM    677  C   HIS A  87      15.762  27.259  13.806  1.00 76.89           C  
ATOM    678  O   HIS A  87      15.298  28.373  13.569  1.00 76.89           O  
ATOM    673  CB  HIS A  87      17.885  27.169  12.476  1.00 76.89           C  
ATOM    672  CG  HIS A  87      19.380  27.239  12.595  1.00 76.89           C  
ATOM    675  CD2 HIS A  87      20.143  27.539  13.682  1.00 76.89           C  
ATOM    671  ND1 HIS A  87      20.264  26.981  11.573  1.00 76.89           N  
ATOM    676  CE1 HIS A  87      21.512  27.132  12.090  1.00 76.89           C  
ATOM    674  NE2 HIS A  87      21.489  27.472  13.364  1.00 76.89           N  
ATOM    679  N   VAL A  88      14.963  26.173  13.927  1.00 66.37           N  
ATOM    680  CA  VAL A  88      13.530  26.343  13.899  1.00 66.37           C  
ATOM    684  C   VAL A  88      13.005  26.135  15.297  1.00 66.37           C  
ATOM    685  O   VAL A  88      12.977  25.015  15.810  1.00 66.37           O  
ATOM    681  CB  VAL A  88      12.836  25.351  13.009  1.00 66.37           C  
ATOM    682  CG1 VAL A  88      11.320  25.595  13.078  1.00 66.37           C  
ATOM    683  CG2 VAL A  88      13.426  25.462  11.592  1.00 66.37           C  
ATOM    686  N   PRO A  89      12.532  27.184  15.912  1.00 71.75           N  
ATOM    687  CA  PRO A  89      12.096  27.114  17.287  1.00 71.75           C  
ATOM    691  C   PRO A  89      10.906  26.237  17.517  1.00 71.75           C  
ATOM    692  O   PRO A  89      10.689  25.809  18.651  1.00 71.75           O  
ATOM    689  CB  PRO A  89      11.899  28.562  17.728  1.00 71.75           C  
ATOM    690  CG  PRO A  89      12.901  29.341  16.857  1.00 71.75           C  
ATOM    688  CD  PRO A  89      13.014  28.511  15.567  1.00 71.75           C  
ATOM    693  N   GLU A  90      10.135  25.941  16.462  1.00 98.60           N  
ATOM    694  CA  GLU A  90       8.928  25.182  16.578  1.00 98.60           C  
ATOM    700  C   GLU A  90       9.235  23.809  17.087  1.00 98.60           C  
ATOM    701  O   GLU A  90       8.408  23.195  17.759  1.00 98.60           O  
ATOM    695  CB  GLU A  90       8.172  25.068  15.245  1.00 98.60           C  
ATOM    696  CG  GLU A  90       7.422  26.346  14.856  1.00 98.60           C  
ATOM    697  CD  GLU A  90       8.354  27.341  14.169  1.00 98.60           C  
ATOM    698  OE1 GLU A  90       9.342  27.799  14.803  1.00 98.60           O  
ATOM    699  OE2 GLU A  90       8.070  27.668  12.986  1.00 98.60           O1-
ATOM    702  N   HIS A  91      10.422  23.268  16.770  1.00 65.59           N  
ATOM    703  CA  HIS A  91      10.710  21.933  17.203  1.00 65.59           C  
ATOM    710  C   HIS A  91      10.645  21.856  18.705  1.00 65.59           C  
ATOM    711  O   HIS A  91       9.988  20.975  19.257  1.00 65.59           O  
ATOM    706  CB  HIS A  91      12.083  21.447  16.713  1.00 65.59           C  
ATOM    705  CG  HIS A  91      12.100  21.204  15.231  1.00 65.59           C  
ATOM    708  CD2 HIS A  91      12.316  22.062  14.194  1.00 65.59           C  
ATOM    704  ND1 HIS A  91      11.861  19.975  14.656  1.00 65.59           N  
ATOM    709  CE1 HIS A  91      11.946  20.146  13.313  1.00 65.59           C  
ATOM    707  NE2 HIS A  91      12.217  21.396  12.985  1.00 65.59           N  
ATOM    712  N   ALA A  92      11.311  22.785  19.414  1.00 32.10           N  
ATOM    713  CA  ALA A  92      11.301  22.757  20.850  1.00 32.10           C  
ATOM    715  C   ALA A  92       9.920  23.022  21.362  1.00 32.10           C  
ATOM    716  O   ALA A  92       9.479  22.395  22.323  1.00 32.10           O  
ATOM    714  CB  ALA A  92      12.236  23.807  21.475  1.00 32.10           C  
ATOM    717  N   GLN A  93       9.196  23.967  20.732  1.00 47.53           N  
ATOM    718  CA  GLN A  93       7.906  24.339  21.239  1.00 47.53           C  
ATOM    724  C   GLN A  93       6.966  23.175  21.174  1.00 47.53           C  
ATOM    725  O   GLN A  93       6.274  22.862  22.143  1.00 47.53           O  
ATOM    719  CB  GLN A  93       7.277  25.502  20.446  1.00 47.53           C  
ATOM    720  CG  GLN A  93       8.041  26.824  20.582  1.00 47.53           C  
ATOM    721  CD  GLN A  93       7.411  27.859  19.654  1.00 47.53           C  
ATOM    723  NE2 GLN A  93       6.253  28.429  20.078  1.00 47.53           N  
ATOM    722  OE1 GLN A  93       7.937  28.152  18.581  1.00 47.53           O  
ATOM    726  N   LEU A  94       6.930  22.478  20.028  1.00 55.96           N  
ATOM    727  CA  LEU A  94       6.031  21.374  19.867  1.00 55.96           C  
ATOM    732  C   LEU A  94       6.451  20.281  20.797  1.00 55.96           C  
ATOM    733  O   LEU A  94       5.616  19.573  21.361  1.00 55.96           O  
ATOM    728  CB  LEU A  94       6.027  20.836  18.425  1.00 55.96           C  
ATOM    729  CG  LEU A  94       5.072  19.652  18.204  1.00 55.96           C  
ATOM    730  CD1 LEU A  94       3.620  20.028  18.549  1.00 55.96           C  
ATOM    731  CD2 LEU A  94       5.218  19.100  16.777  1.00 55.96           C  
ATOM    734  N   GLY A  95       7.772  20.135  20.991  1.00 26.44           N  
ATOM    735  CA  GLY A  95       8.284  19.071  21.798  1.00 26.44           C  
ATOM    736  C   GLY A  95       7.749  19.182  23.188  1.00 26.44           C  
ATOM    737  O   GLY A  95       7.351  18.180  23.779  1.00 26.44           O  
ATOM    738  N   TRP A  96       7.728  20.396  23.766  1.00 70.54           N  
ATOM    739  CA  TRP A  96       7.287  20.466  25.127  1.00 70.54           C  
ATOM    750  C   TRP A  96       5.832  20.140  25.218  1.00 70.54           C  
ATOM    751  O   TRP A  96       5.396  19.438  26.129  1.00 70.54           O  
ATOM    740  CB  TRP A  96       7.487  21.816  25.820  1.00 70.54           C  
ATOM    741  CG  TRP A  96       7.132  21.673  27.279  1.00 70.54           C  
ATOM    743  CD1 TRP A  96       5.973  21.970  27.930  1.00 70.54           C  
ATOM    742  CD2 TRP A  96       8.009  21.082  28.251  1.00 70.54           C  
ATOM    745  CE2 TRP A  96       7.319  21.046  29.459  1.00 70.54           C  
ATOM    746  CE3 TRP A  96       9.283  20.598  28.142  1.00 70.54           C  
ATOM    744  NE1 TRP A  96       6.069  21.592  29.251  1.00 70.54           N  
ATOM    747  CZ2 TRP A  96       7.894  20.521  30.585  1.00 70.54           C  
ATOM    748  CZ3 TRP A  96       9.864  20.082  29.279  1.00 70.54           C  
ATOM    749  CH2 TRP A  96       9.182  20.044  30.478  1.00 70.54           C  
ATOM    752  N   ALA A  97       5.034  20.642  24.262  1.00 35.07           N  
ATOM    753  CA  ALA A  97       3.616  20.452  24.325  1.00 35.07           C  
ATOM    755  C   ALA A  97       3.316  18.987  24.288  1.00 35.07           C  
ATOM    756  O   ALA A  97       2.452  18.501  25.014  1.00 35.07           O  
ATOM    754  CB  ALA A  97       2.871  21.109  23.149  1.00 35.07           C  
ATOM    757  N   LEU A  98       4.047  18.240  23.447  1.00 67.12           N  
ATOM    758  CA  LEU A  98       3.836  16.832  23.265  1.00 67.12           C  
ATOM    763  C   LEU A  98       4.148  16.073  24.519  1.00 67.12           C  
ATOM    764  O   LEU A  98       3.620  14.982  24.725  1.00 67.12           O  
ATOM    759  CB  LEU A  98       4.670  16.233  22.121  1.00 67.12           C  
ATOM    760  CG  LEU A  98       4.254  16.766  20.736  1.00 67.12           C  
ATOM    761  CD1 LEU A  98       5.036  16.070  19.611  1.00 67.12           C  
ATOM    762  CD2 LEU A  98       2.728  16.695  20.544  1.00 67.12           C  
ATOM    765  N   ASN A  99       5.032  16.603  25.380  1.00 87.73           N  
ATOM    766  CA  ASN A  99       5.424  15.893  26.569  1.00 87.73           C  
ATOM    771  C   ASN A  99       4.188  15.625  27.375  1.00 87.73           C  
ATOM    772  O   ASN A  99       4.071  14.595  28.037  1.00 87.73           O  
ATOM    767  CB  ASN A  99       6.396  16.693  27.453  1.00 87.73           C  
ATOM    768  CG  ASN A  99       7.247  15.707  28.243  1.00 87.73           C  
ATOM    770  ND2 ASN A  99       8.038  16.241  29.211  1.00 87.73           N  
ATOM    769  OD1 ASN A  99       7.226  14.502  27.996  1.00 87.73           O  
ATOM    773  N   CYS A 100       3.222  16.562  27.333  1.00 55.19           N  
ATOM    774  CA  CYS A 100       2.003  16.452  28.087  1.00 55.19           C  
ATOM    777  C   CYS A 100       1.216  15.261  27.617  1.00 55.19           C  
ATOM    778  O   CYS A 100       0.536  14.604  28.402  1.00 55.19           O  
ATOM    775  CB  CYS A 100       1.123  17.703  27.934  1.00 55.19           C  
ATOM    776  SG  CYS A 100       1.976  19.200  28.521  1.00 55.19           S  
ATOM    779  N   TYR A 101       1.253  15.002  26.303  1.00141.77           N  
ATOM    780  CA  TYR A 101       0.590  13.940  25.595  1.00141.77           C  
ATOM    789  C   TYR A 101       1.234  12.588  25.744  1.00141.77           C  
ATOM    790  O   TYR A 101       0.650  11.592  25.311  1.00141.77           O  
ATOM    781  CB  TYR A 101       0.317  14.281  24.126  1.00141.77           C  
ATOM    782  CG  TYR A 101      -0.746  15.314  24.259  1.00141.77           C  
ATOM    783  CD1 TYR A 101      -2.067  14.942  24.361  1.00141.77           C  
ATOM    784  CD2 TYR A 101      -0.423  16.649  24.318  1.00141.77           C  
ATOM    785  CE1 TYR A 101      -3.055  15.885  24.502  1.00141.77           C  
ATOM    786  CE2 TYR A 101      -1.408  17.599  24.459  1.00141.77           C  
ATOM    787  CZ  TYR A 101      -2.726  17.218  24.551  1.00141.77           C  
ATOM    788  OH  TYR A 101      -3.740  18.189  24.698  1.00141.77           O  
ATOM    791  N   THR A 102       2.501  12.516  26.205  1.00 68.18           N  
ATOM    792  CA  THR A 102       3.168  11.244  26.283  1.00 68.18           C  
ATOM    796  C   THR A 102       3.166  10.718  27.694  1.00 68.18           C  
ATOM    797  O   THR A 102       3.228  11.469  28.666  1.00 68.18           O  
ATOM    793  CB  THR A 102       4.591  11.321  25.816  1.00 68.18           C  
ATOM    795  CG2 THR A 102       5.189   9.908  25.846  1.00 68.18           C  
ATOM    794  OG1 THR A 102       4.637  11.825  24.491  1.00 68.18           O  
ATOM    798  N   TYR A 103       3.081   9.376  27.821  1.00 67.75           N  
ATOM    799  CA  TYR A 103       3.036   8.690  29.082  1.00 67.75           C  
ATOM    808  C   TYR A 103       4.434   8.395  29.509  1.00 67.75           C  
ATOM    809  O   TYR A 103       5.302   8.098  28.692  1.00 67.75           O  
ATOM    800  CB  TYR A 103       2.262   7.367  29.011  1.00 67.75           C  
ATOM    801  CG  TYR A 103       0.871   7.773  28.679  1.00 67.75           C  
ATOM    802  CD1 TYR A 103      -0.010   8.098  29.685  1.00 67.75           C  
ATOM    803  CD2 TYR A 103       0.458   7.855  27.371  1.00 67.75           C  
ATOM    804  CE1 TYR A 103      -1.294   8.487  29.392  1.00 67.75           C  
ATOM    805  CE2 TYR A 103      -0.826   8.240  27.072  1.00 67.75           C  
ATOM    806  CZ  TYR A 103      -1.702   8.556  28.083  1.00 67.75           C  
ATOM    807  OH  TYR A 103      -3.020   8.954  27.777  1.00 67.75           O  
ATOM    810  N   PHE A 104       4.684   8.485  30.830  1.00 52.22           N  
ATOM    811  CA  PHE A 104       5.983   8.264  31.394  1.00 52.22           C  
ATOM    819  C   PHE A 104       6.418   6.873  31.063  1.00 52.22           C  
ATOM    820  O   PHE A 104       7.579   6.640  30.733  1.00 52.22           O  
ATOM    812  CB  PHE A 104       5.987   8.372  32.930  1.00 52.22           C  
ATOM    813  CG  PHE A 104       7.342   8.009  33.449  1.00 52.22           C  
ATOM    814  CD1 PHE A 104       8.340   8.951  33.562  1.00 52.22           C  
ATOM    815  CD2 PHE A 104       7.615   6.713  33.826  1.00 52.22           C  
ATOM    816  CE1 PHE A 104       9.581   8.607  34.048  1.00 52.22           C  
ATOM    817  CE2 PHE A 104       8.854   6.364  34.312  1.00 52.22           C  
ATOM    818  CZ  PHE A 104       9.843   7.311  34.419  1.00 52.22           C  
ATOM    821  N   GLY A 105       5.486   5.909  31.134  1.00 31.22           N  
ATOM    822  CA  GLY A 105       5.797   4.525  30.946  1.00 31.22           C  
ATOM    823  C   GLY A 105       6.370   4.295  29.586  1.00 31.22           C  
ATOM    824  O   GLY A 105       7.284   3.488  29.426  1.00 31.22           O  
ATOM    825  N   GLU A 106       5.843   4.984  28.562  1.00 57.21           N  
ATOM    826  CA  GLU A 106       6.297   4.751  27.225  1.00 57.21           C  
ATOM    832  C   GLU A 106       7.741   5.121  27.129  1.00 57.21           C  
ATOM    833  O   GLU A 106       8.524   4.426  26.486  1.00 57.21           O  
ATOM    827  CB  GLU A 106       5.510   5.558  26.188  1.00 57.21           C  
ATOM    828  CG  GLU A 106       4.059   5.092  26.081  1.00 57.21           C  
ATOM    829  CD  GLU A 106       3.367   6.011  25.094  1.00 57.21           C  
ATOM    830  OE1 GLU A 106       3.844   7.165  24.941  1.00 57.21           O  
ATOM    831  OE2 GLU A 106       2.357   5.579  24.480  1.00 57.21           O1-
ATOM    834  N   LEU A 107       8.124   6.244  27.762  1.00106.05           N  
ATOM    835  CA  LEU A 107       9.478   6.711  27.754  1.00106.05           C  
ATOM    840  C   LEU A 107      10.363   5.764  28.515  1.00106.05           C  
ATOM    841  O   LEU A 107      11.474   5.462  28.086  1.00106.05           O  
ATOM    836  CB  LEU A 107       9.649   8.098  28.403  1.00106.05           C  
ATOM    837  CG  LEU A 107       9.197   9.295  27.544  1.00106.05           C  
ATOM    838  CD1 LEU A 107      10.176   9.560  26.389  1.00106.05           C  
ATOM    839  CD2 LEU A 107       7.758   9.123  27.049  1.00106.05           C  
ATOM    842  N   SER A 108       9.881   5.263  29.668  1.00 52.74           N  
ATOM    843  CA  SER A 108      10.646   4.449  30.573  1.00 52.74           C  
ATOM    846  C   SER A 108      11.067   3.164  29.934  1.00 52.74           C  
ATOM    847  O   SER A 108      12.181   2.694  30.146  1.00 52.74           O  
ATOM    844  CB  SER A 108       9.867   4.082  31.848  1.00 52.74           C  
ATOM    845  OG  SER A 108       8.762   3.250  31.526  1.00 52.74           O  
ATOM    848  N   ARG A 109      10.183   2.542  29.143  1.00113.30           N  
ATOM    849  CA  ARG A 109      10.497   1.277  28.547  1.00113.30           C  
ATOM    857  C   ARG A 109      11.594   1.433  27.534  1.00113.30           C  
ATOM    858  O   ARG A 109      12.406   0.537  27.324  1.00113.30           O  
ATOM    850  CB  ARG A 109       9.279   0.640  27.870  1.00113.30           C  
ATOM    851  CG  ARG A 109       8.245   0.186  28.898  1.00113.30           C  
ATOM    852  CD  ARG A 109       6.863  -0.068  28.303  1.00113.30           C  
ATOM    853  NE  ARG A 109       7.066  -0.606  26.927  1.00113.30           N  
ATOM    854  CZ  ARG A 109       5.999  -1.078  26.220  1.00113.30           C  
ATOM    855  NH1 ARG A 109       4.762  -1.100  26.788  1.00113.30           N1+
ATOM    856  NH2 ARG A 109       6.169  -1.522  24.939  1.00113.30           N  
ATOM    859  N   MET A 110      11.620   2.584  26.856  1.00220.61           N  
ATOM    860  CA  MET A 110      12.489   2.853  25.750  1.00220.61           C  
ATOM    865  C   MET A 110      13.972   3.063  26.026  1.00220.61           C  
ATOM    866  O   MET A 110      14.738   2.933  25.081  1.00220.61           O  
ATOM    861  CB  MET A 110      11.959   3.977  24.842  1.00220.61           C  
ATOM    862  CG  MET A 110      12.110   5.390  25.392  1.00220.61           C  
ATOM    863  SD  MET A 110      10.950   6.573  24.642  1.00220.61           S  
ATOM    864  CE  MET A 110      11.167   5.970  22.945  1.00220.61           C  
ATOM    867  N   THR A 111      14.493   3.468  27.214  1.00133.29           N  
ATOM    868  CA  THR A 111      15.918   3.726  27.082  1.00133.29           C  
ATOM    872  C   THR A 111      16.813   3.188  28.156  1.00133.29           C  
ATOM    873  O   THR A 111      16.604   3.513  29.326  1.00133.29           O  
ATOM    869  CB  THR A 111      16.259   5.190  27.039  1.00133.29           C  
ATOM    871  CG2 THR A 111      17.774   5.326  26.801  1.00133.29           C  
ATOM    870  OG1 THR A 111      15.554   5.840  25.991  1.00133.29           O  
ATOM    874  N   GLN A 112      17.777   2.319  27.718  1.00136.50           N  
ATOM    875  CA  GLN A 112      18.936   1.671  28.317  1.00136.50           C  
ATOM    881  C   GLN A 112      20.207   2.483  28.241  1.00136.50           C  
ATOM    882  O   GLN A 112      21.010   2.486  29.169  1.00136.50           O  
ATOM    876  CB  GLN A 112      19.185   0.320  27.621  1.00136.50           C  
ATOM    877  CG  GLN A 112      20.343  -0.518  28.158  1.00136.50           C  
ATOM    878  CD  GLN A 112      20.283  -1.838  27.399  1.00136.50           C  
ATOM    880  NE2 GLN A 112      21.468  -2.453  27.143  1.00136.50           N  
ATOM    879  OE1 GLN A 112      19.204  -2.308  27.038  1.00136.50           O  
ATOM    883  N   PHE A 113      20.339   3.318  27.198  1.00196.62           N  
ATOM    884  CA  PHE A 113      21.554   3.831  26.608  1.00196.62           C  
ATOM    892  C   PHE A 113      22.596   4.497  27.452  1.00196.62           C  
ATOM    893  O   PHE A 113      23.646   4.781  26.876  1.00196.62           O  
ATOM    885  CB  PHE A 113      21.319   4.661  25.336  1.00196.62           C  
ATOM    886  CG  PHE A 113      21.291   3.666  24.225  1.00196.62           C  
ATOM    887  CD1 PHE A 113      20.140   3.007  23.854  1.00196.62           C  
ATOM    888  CD2 PHE A 113      22.461   3.374  23.560  1.00196.62           C  
ATOM    889  CE1 PHE A 113      20.163   2.086  22.831  1.00196.62           C  
ATOM    890  CE2 PHE A 113      22.489   2.458  22.538  1.00196.62           C  
ATOM    891  CZ  PHE A 113      21.336   1.811  22.168  1.00196.62           C  
ATOM    894  N   LYS A 114      22.380   4.807  28.757  1.00156.24           N  
ATOM    895  CA  LYS A 114      23.377   5.541  29.507  1.00156.24           C  
ATOM    901  C   LYS A 114      24.748   4.979  29.326  1.00156.24           C  
ATOM    902  O   LYS A 114      25.675   5.741  29.061  1.00156.24           O  
ATOM    896  CB  LYS A 114      23.212   5.557  31.035  1.00156.24           C  
ATOM    897  CG  LYS A 114      24.350   6.377  31.671  1.00156.24           C  
ATOM    898  CD  LYS A 114      24.303   6.558  33.192  1.00156.24           C  
ATOM    899  CE  LYS A 114      25.265   7.618  33.734  1.00156.24           C  
ATOM    900  NZ  LYS A 114      24.893   7.969  35.124  1.00156.24           N1+
ATOM    903  N   ASP A 115      24.938   3.655  29.433  1.00213.58           N  
ATOM    904  CA  ASP A 115      26.278   3.201  29.220  1.00213.58           C  
ATOM    909  C   ASP A 115      26.229   2.265  28.056  1.00213.58           C  
ATOM    910  O   ASP A 115      25.155   1.983  27.528  1.00213.58           O  
ATOM    905  CB  ASP A 115      26.863   2.458  30.435  1.00213.58           C  
ATOM    906  CG  ASP A 115      28.378   2.630  30.444  1.00213.58           C  
ATOM    907  OD1 ASP A 115      28.966   2.914  29.365  1.00213.58           O  
ATOM    908  OD2 ASP A 115      28.968   2.497  31.551  1.00213.58           O1-
ATOM    911  N   LYS A 116      27.399   1.783  27.597  1.00239.95           N  
ATOM    912  CA  LYS A 116      27.388   0.830  26.530  1.00239.95           C  
ATOM    918  C   LYS A 116      26.583  -0.309  27.072  1.00239.95           C  
ATOM    919  O   LYS A 116      26.547  -0.515  28.284  1.00239.95           O  
ATOM    913  CB  LYS A 116      28.808   0.376  26.138  1.00239.95           C  
ATOM    914  CG  LYS A 116      29.633   1.515  25.519  1.00239.95           C  
ATOM    915  CD  LYS A 116      31.149   1.298  25.539  1.00239.95           C  
ATOM    916  CE  LYS A 116      31.930   2.383  24.788  1.00239.95           C  
ATOM    917  NZ  LYS A 116      31.385   3.721  25.115  1.00239.95           N1+
ATOM    920  N   SER A 117      25.888  -1.059  26.195  1.00160.29           N  
ATOM    921  CA  SER A 117      24.962  -2.044  26.682  1.00160.29           C  
ATOM    924  C   SER A 117      25.648  -3.007  27.594  1.00160.29           C  
ATOM    925  O   SER A 117      26.807  -3.364  27.400  1.00160.29           O  
ATOM    922  CB  SER A 117      24.269  -2.862  25.579  1.00160.29           C  
ATOM    923  OG  SER A 117      25.215  -3.679  24.906  1.00160.29           O  
ATOM    926  N   ALA A 118      24.911  -3.405  28.650  1.00239.17           N  
ATOM    927  CA  ALA A 118      25.374  -4.340  29.631  1.00239.17           C  
ATOM    929  C   ALA A 118      24.146  -4.898  30.273  1.00239.17           C  
ATOM    930  O   ALA A 118      23.046  -4.379  30.085  1.00239.17           O  
ATOM    928  CB  ALA A 118      26.212  -3.709  30.751  1.00239.17           C  
ATOM    931  N   ARG A 119      24.293  -5.995  31.037  1.00115.40           N  
ATOM    932  CA  ARG A 119      23.129  -6.533  31.670  1.00115.40           C  
ATOM    940  C   ARG A 119      22.625  -5.504  32.628  1.00115.40           C  
ATOM    941  O   ARG A 119      21.419  -5.272  32.715  1.00115.40           O  
ATOM    933  CB  ARG A 119      23.388  -7.845  32.426  1.00115.40           C  
ATOM    934  CG  ARG A 119      23.633  -9.031  31.487  1.00115.40           C  
ATOM    935  CD  ARG A 119      22.408  -9.425  30.655  1.00115.40           C  
ATOM    936  NE  ARG A 119      22.816 -10.545  29.758  1.00115.40           N  
ATOM    937  CZ  ARG A 119      23.318 -10.280  28.515  1.00115.40           C  
ATOM    938  NH1 ARG A 119      23.457  -8.992  28.096  1.00115.40           N1+
ATOM    939  NH2 ARG A 119      23.671 -11.303  27.681  1.00115.40           N  
ATOM    942  N   TYR A 120      23.534  -4.821  33.353  1.00295.83           N  
ATOM    943  CA  TYR A 120      23.048  -3.852  34.291  1.00295.83           C  
ATOM    952  C   TYR A 120      23.417  -2.484  33.819  1.00295.83           C  
ATOM    953  O   TYR A 120      24.462  -2.278  33.205  1.00295.83           O  
ATOM    944  CB  TYR A 120      23.611  -3.967  35.722  1.00295.83           C  
ATOM    945  CG  TYR A 120      23.173  -5.257  36.323  1.00295.83           C  
ATOM    946  CD1 TYR A 120      21.843  -5.481  36.592  1.00295.83           C  
ATOM    947  CD2 TYR A 120      24.083  -6.259  36.580  1.00295.83           C  
ATOM    948  CE1 TYR A 120      21.429  -6.669  37.145  1.00295.83           C  
ATOM    949  CE2 TYR A 120      23.675  -7.451  37.136  1.00295.83           C  
ATOM    950  CZ  TYR A 120      22.346  -7.656  37.420  1.00295.83           C  
ATOM    951  OH  TYR A 120      21.921  -8.874  37.990  1.00295.83           O  
ATOM    954  N   ALA A 121      22.511  -1.517  34.073  1.00263.34           N  
ATOM    955  CA  ALA A 121      22.727  -0.143  33.718  1.00263.34           C  
ATOM    957  C   ALA A 121      22.019   0.676  34.749  1.00263.34           C  
ATOM    958  O   ALA A 121      21.321   0.137  35.605  1.00263.34           O  
ATOM    956  CB  ALA A 121      22.141   0.258  32.354  1.00263.34           C  
ATOM    959  N   GLU A 122      22.210   2.010  34.710  1.00223.70           N  
ATOM    960  CA  GLU A 122      21.561   2.857  35.665  1.00223.70           C  
ATOM    966  C   GLU A 122      20.840   3.953  34.945  1.00223.70           C  
ATOM    967  O   GLU A 122      20.452   3.822  33.784  1.00223.70           O  
ATOM    961  CB  GLU A 122      22.499   3.540  36.674  1.00223.70           C  
ATOM    962  CG  GLU A 122      23.098   2.582  37.705  1.00223.70           C  
ATOM    963  CD  GLU A 122      23.643   3.421  38.853  1.00223.70           C  
ATOM    964  OE1 GLU A 122      23.434   4.664  38.834  1.00223.70           O  
ATOM    965  OE2 GLU A 122      24.270   2.829  39.773  1.00223.70           O1-
ATOM    968  N   ASN A 123      20.643   5.068  35.664  1.00150.23           N  
ATOM    969  CA  ASN A 123      19.929   6.223  35.202  1.00150.23           C  
ATOM    974  C   ASN A 123      20.641   6.754  34.005  1.00150.23           C  
ATOM    975  O   ASN A 123      21.628   6.186  33.556  1.00150.23           O  
ATOM    970  CB  ASN A 123      19.899   7.349  36.245  1.00150.23           C  
ATOM    971  CG  ASN A 123      19.187   6.820  37.482  1.00150.23           C  
ATOM    973  ND2 ASN A 123      19.917   6.788  38.629  1.00150.23           N  
ATOM    972  OD1 ASN A 123      18.020   6.437  37.427  1.00150.23           O  
ATOM    976  N   ILE A 124      20.092   7.831  33.409  1.00138.18           N  
ATOM    977  CA  ILE A 124      20.675   8.450  32.255  1.00138.18           C  
ATOM    982  C   ILE A 124      20.363   9.905  32.339  1.00138.18           C  
ATOM    983  O   ILE A 124      19.730  10.370  33.286  1.00138.18           O  
ATOM    978  CB  ILE A 124      20.077   7.987  30.960  1.00138.18           C  
ATOM    979  CG1 ILE A 124      18.590   8.390  30.865  1.00138.18           C  
ATOM    980  CG2 ILE A 124      20.320   6.474  30.844  1.00138.18           C  
ATOM    981  CD1 ILE A 124      17.692   7.771  31.936  1.00138.18           C  
ATOM    984  N   ASN A 125      20.841  10.662  31.338  1.00114.86           N  
ATOM    985  CA  ASN A 125      20.561  12.064  31.262  1.00114.86           C  
ATOM    990  C   ASN A 125      19.089  12.188  30.987  1.00114.86           C  
ATOM    991  O   ASN A 125      18.497  11.317  30.353  1.00114.86           O  
ATOM    986  CB  ASN A 125      21.325  12.734  30.102  1.00114.86           C  
ATOM    987  CG  ASN A 125      21.158  14.244  30.167  1.00114.86           C  
ATOM    989  ND2 ASN A 125      22.239  14.943  30.604  1.00114.86           N  
ATOM    988  OD1 ASN A 125      20.109  14.788  29.827  1.00114.86           O  
ATOM    992  N   ALA A 126      18.462  13.274  31.488  1.00 45.99           N  
ATOM    993  CA  ALA A 126      17.050  13.533  31.340  1.00 45.99           C  
ATOM    995  C   ALA A 126      16.717  13.718  29.896  1.00 45.99           C  
ATOM    996  O   ALA A 126      15.684  13.244  29.425  1.00 45.99           O  
ATOM    994  CB  ALA A 126      16.604  14.815  32.064  1.00 45.99           C  
ATOM    997  N   GLY A 127      17.591  14.425  29.156  1.00 28.70           N  
ATOM    998  CA  GLY A 127      17.351  14.691  27.769  1.00 28.70           C  
ATOM    999  C   GLY A 127      17.307  13.374  27.078  1.00 28.70           C  
ATOM   1000  O   GLY A 127      16.512  13.168  26.163  1.00 28.70           O  
ATOM   1001  N   LEU A 128      18.170  12.438  27.513  1.00 75.81           N  
ATOM   1002  CA  LEU A 128      18.208  11.162  26.875  1.00 75.81           C  
ATOM   1007  C   LEU A 128      16.874  10.507  27.061  1.00 75.81           C  
ATOM   1008  O   LEU A 128      16.397   9.783  26.190  1.00 75.81           O  
ATOM   1003  CB  LEU A 128      19.269  10.210  27.446  1.00 75.81           C  
ATOM   1004  CG  LEU A 128      19.361   8.920  26.612  1.00 75.81           C  
ATOM   1005  CD1 LEU A 128      19.843   9.240  25.187  1.00 75.81           C  
ATOM   1006  CD2 LEU A 128      20.203   7.839  27.306  1.00 75.81           C  
ATOM   1009  N   PHE A 129      16.261  10.707  28.239  1.00 79.76           N  
ATOM   1010  CA  PHE A 129      14.982  10.141  28.560  1.00 79.76           C  
ATOM   1018  C   PHE A 129      13.902  10.718  27.680  1.00 79.76           C  
ATOM   1019  O   PHE A 129      13.095   9.991  27.101  1.00 79.76           O  
ATOM   1011  CB  PHE A 129      14.617  10.437  30.025  1.00 79.76           C  
ATOM   1012  CG  PHE A 129      13.376   9.700  30.385  1.00 79.76           C  
ATOM   1013  CD1 PHE A 129      13.421   8.343  30.596  1.00 79.76           C  
ATOM   1014  CD2 PHE A 129      12.186  10.368  30.535  1.00 79.76           C  
ATOM   1015  CE1 PHE A 129      12.282   7.652  30.936  1.00 79.76           C  
ATOM   1016  CE2 PHE A 129      11.043   9.682  30.875  1.00 79.76           C  
ATOM   1017  CZ  PHE A 129      11.092   8.324  31.076  1.00 79.76           C  
ATOM   1020  N   ASP A 130      13.873  12.060  27.579  1.00 99.26           N  
ATOM   1021  CA  ASP A 130      12.857  12.856  26.924  1.00 99.26           C  
ATOM   1026  C   ASP A 130      12.937  12.899  25.418  1.00 99.26           C  
ATOM   1027  O   ASP A 130      11.936  13.196  24.767  1.00 99.26           O  
ATOM   1022  CB  ASP A 130      12.838  14.314  27.412  1.00 99.26           C  
ATOM   1023  CG  ASP A 130      11.476  14.889  27.054  1.00 99.26           C  
ATOM   1024  OD1 ASP A 130      10.558  14.076  26.758  1.00 99.26           O  
ATOM   1025  OD2 ASP A 130      11.330  16.141  27.072  1.00 99.26           O1-
ATOM   1028  N   TYR A 131      14.103  12.613  24.806  1.00109.88           N  
ATOM   1029  CA  TYR A 131      14.276  12.923  23.408  1.00109.88           C  
ATOM   1038  C   TYR A 131      13.274  12.253  22.511  1.00109.88           C  
ATOM   1039  O   TYR A 131      12.986  12.820  21.459  1.00109.88           O  
ATOM   1030  CB  TYR A 131      15.704  12.730  22.847  1.00109.88           C  
ATOM   1031  CG  TYR A 131      16.061  11.300  22.647  1.00109.88           C  
ATOM   1032  CD1 TYR A 131      15.672  10.648  21.500  1.00109.88           C  
ATOM   1033  CD2 TYR A 131      16.814  10.629  23.580  1.00109.88           C  
ATOM   1034  CE1 TYR A 131      16.008   9.330  21.299  1.00109.88           C  
ATOM   1035  CE2 TYR A 131      17.152   9.312  23.383  1.00109.88           C  
ATOM   1036  CZ  TYR A 131      16.748   8.662  22.241  1.00109.88           C  
ATOM   1037  OH  TYR A 131      17.095   7.309  22.035  1.00109.88           O  
ATOM   1040  N   PRO A 132      12.732  11.095  22.777  1.00 88.12           N  
ATOM   1041  CA  PRO A 132      11.775  10.546  21.853  1.00 88.12           C  
ATOM   1045  C   PRO A 132      10.600  11.457  21.621  1.00 88.12           C  
ATOM   1046  O   PRO A 132      10.010  11.385  20.544  1.00 88.12           O  
ATOM   1043  CB  PRO A 132      11.429   9.168  22.411  1.00 88.12           C  
ATOM   1044  CG  PRO A 132      12.715   8.748  23.155  1.00 88.12           C  
ATOM   1042  CD  PRO A 132      13.366  10.074  23.593  1.00 88.12           C  
ATOM   1047  N   VAL A 133      10.214  12.288  22.611  1.00 47.08           N  
ATOM   1048  CA  VAL A 133       9.119  13.206  22.435  1.00 47.08           C  
ATOM   1052  C   VAL A 133       9.514  14.245  21.425  1.00 47.08           C  
ATOM   1053  O   VAL A 133       8.720  14.633  20.568  1.00 47.08           O  
ATOM   1049  CB  VAL A 133       8.734  13.894  23.714  1.00 47.08           C  
ATOM   1050  CG1 VAL A 133       7.603  14.899  23.427  1.00 47.08           C  
ATOM   1051  CG2 VAL A 133       8.347  12.813  24.738  1.00 47.08           C  
ATOM   1054  N   LEU A 134      10.771  14.721  21.498  1.00 48.72           N  
ATOM   1055  CA  LEU A 134      11.267  15.723  20.598  1.00 48.72           C  
ATOM   1060  C   LEU A 134      11.237  15.169  19.214  1.00 48.72           C  
ATOM   1061  O   LEU A 134      10.896  15.861  18.255  1.00 48.72           O  
ATOM   1056  CB  LEU A 134      12.727  16.105  20.913  1.00 48.72           C  
ATOM   1057  CG  LEU A 134      13.322  17.175  19.981  1.00 48.72           C  
ATOM   1058  CD1 LEU A 134      12.562  18.503  20.091  1.00 48.72           C  
ATOM   1059  CD2 LEU A 134      14.831  17.341  20.228  1.00 48.72           C  
ATOM   1062  N   MET A 135      11.596  13.876  19.071  0.40 52.01           N  
ATOM   1063  CA  MET A 135      11.624  13.229  17.791  0.40 52.01           C  
ATOM   1068  C   MET A 135      10.235  13.222  17.233  0.40 52.01           C  
ATOM   1069  O   MET A 135      10.039  13.436  16.038  0.40 52.01           O  
ATOM   1064  CB  MET A 135      12.054  11.758  17.878  0.40 52.01           C  
ATOM   1065  CG  MET A 135      12.148  11.074  16.514  0.40 52.01           C  
ATOM   1066  SD  MET A 135      12.395   9.273  16.588  0.40 52.01           S  
ATOM   1067  CE  MET A 135      13.838   9.340  17.690  0.40 52.01           C  
ATOM   1070  N   ALA A 136       9.228  12.962  18.086  1.00 27.97           N  
ATOM   1071  CA  ALA A 136       7.876  12.930  17.613  1.00 27.97           C  
ATOM   1073  C   ALA A 136       7.537  14.285  17.077  1.00 27.97           C  
ATOM   1074  O   ALA A 136       6.919  14.411  16.021  1.00 27.97           O  
ATOM   1072  CB  ALA A 136       6.870  12.616  18.732  1.00 27.97           C  
ATOM   1075  N   ALA A 137       7.953  15.345  17.794  1.00 29.54           N  
ATOM   1076  CA  ALA A 137       7.658  16.692  17.393  1.00 29.54           C  
ATOM   1078  C   ALA A 137       8.308  16.969  16.071  1.00 29.54           C  
ATOM   1079  O   ALA A 137       7.724  17.618  15.205  1.00 29.54           O  
ATOM   1077  CB  ALA A 137       8.181  17.738  18.393  1.00 29.54           C  
ATOM   1080  N   ASP A 138       9.540  16.466  15.877  1.00 53.99           N  
ATOM   1081  CA  ASP A 138      10.271  16.745  14.676  1.00 53.99           C  
ATOM   1086  C   ASP A 138       9.461  16.257  13.511  1.00 53.99           C  
ATOM   1087  O   ASP A 138       9.314  16.952  12.506  1.00 53.99           O  
ATOM   1082  CB  ASP A 138      11.617  15.990  14.629  1.00 53.99           C  
ATOM   1083  CG  ASP A 138      12.527  16.487  15.748  1.00 53.99           C  
ATOM   1084  OD1 ASP A 138      12.446  17.695  16.098  1.00 53.99           O  
ATOM   1085  OD2 ASP A 138      13.316  15.654  16.277  1.00 53.99           O1-
ATOM   1088  N   ILE A 139       8.928  15.027  13.618  1.00172.55           N  
ATOM   1089  CA  ILE A 139       8.190  14.430  12.542  1.00172.55           C  
ATOM   1094  C   ILE A 139       6.837  15.070  12.344  1.00172.55           C  
ATOM   1095  O   ILE A 139       6.452  15.391  11.221  1.00172.55           O  
ATOM   1090  CB  ILE A 139       8.052  12.935  12.726  1.00172.55           C  
ATOM   1091  CG1 ILE A 139       7.768  12.242  11.388  1.00172.55           C  
ATOM   1092  CG2 ILE A 139       6.972  12.651  13.778  1.00172.55           C  
ATOM   1093  CD1 ILE A 139       6.413  12.601  10.790  1.00172.55           C  
ATOM   1096  N   LEU A 140       6.087  15.307  13.438  1.00 78.51           N  
ATOM   1097  CA  LEU A 140       4.716  15.750  13.370  1.00 78.51           C  
ATOM   1102  C   LEU A 140       4.575  17.133  12.814  1.00 78.51           C  
ATOM   1103  O   LEU A 140       3.557  17.467  12.209  1.00 78.51           O  
ATOM   1098  CB  LEU A 140       4.016  15.705  14.737  1.00 78.51           C  
ATOM   1099  CG  LEU A 140       3.827  14.265  15.242  1.00 78.51           C  
ATOM   1100  CD1 LEU A 140       3.039  14.227  16.563  1.00 78.51           C  
ATOM   1101  CD2 LEU A 140       3.211  13.380  14.145  1.00 78.51           C  
ATOM   1104  N   LEU A 141       5.594  17.976  13.013  1.00174.92           N  
ATOM   1105  CA  LEU A 141       5.571  19.368  12.669  1.00174.92           C  
ATOM   1110  C   LEU A 141       5.295  19.541  11.193  1.00174.92           C  
ATOM   1111  O   LEU A 141       4.586  20.457  10.783  1.00174.92           O  
ATOM   1106  CB  LEU A 141       6.955  19.954  12.997  1.00174.92           C  
ATOM   1107  CG  LEU A 141       7.101  21.481  12.993  1.00174.92           C  
ATOM   1108  CD1 LEU A 141       6.307  22.125  14.133  1.00174.92           C  
ATOM   1109  CD2 LEU A 141       8.583  21.862  13.072  1.00174.92           C  
ATOM   1112  N   TYR A 142       5.904  18.678  10.365  1.00145.43           N  
ATOM   1113  CA  TYR A 142       5.899  18.628   8.924  1.00145.43           C  
ATOM   1122  C   TYR A 142       4.663  18.034   8.298  1.00145.43           C  
ATOM   1123  O   TYR A 142       4.509  18.095   7.076  1.00145.43           O  
ATOM   1114  CB  TYR A 142       7.181  17.989   8.383  1.00145.43           C  
ATOM   1115  CG  TYR A 142       8.214  18.926   8.909  1.00145.43           C  
ATOM   1116  CD1 TYR A 142       8.483  20.106   8.257  1.00145.43           C  
ATOM   1117  CD2 TYR A 142       8.893  18.641  10.073  1.00145.43           C  
ATOM   1118  CE1 TYR A 142       9.423  20.979   8.748  1.00145.43           C  
ATOM   1119  CE2 TYR A 142       9.835  19.512  10.571  1.00145.43           C  
ATOM   1120  CZ  TYR A 142      10.101  20.686   9.905  1.00145.43           C  
ATOM   1121  OH  TYR A 142      11.063  21.592  10.399  1.00145.43           O  
ATOM   1124  N   GLN A 143       3.812  17.338   9.075  1.00169.17           N  
ATOM   1125  CA  GLN A 143       2.669  16.685   8.494  1.00169.17           C  
ATOM   1131  C   GLN A 143       3.220  15.628   7.594  1.00169.17           C  
ATOM   1132  O   GLN A 143       2.718  15.362   6.501  1.00169.17           O  
ATOM   1126  CB  GLN A 143       1.811  17.657   7.669  1.00169.17           C  
ATOM   1127  CG  GLN A 143       0.358  17.216   7.525  1.00169.17           C  
ATOM   1128  CD  GLN A 143      -0.321  17.455   8.872  1.00169.17           C  
ATOM   1130  NE2 GLN A 143       0.456  17.962   9.866  1.00169.17           N  
ATOM   1129  OE1 GLN A 143      -1.513  17.197   9.037  1.00169.17           O  
ATOM   1133  N   THR A 144       4.290  14.980   8.090  1.00 67.62           N  
ATOM   1134  CA  THR A 144       5.042  14.002   7.359  1.00 67.62           C  
ATOM   1138  C   THR A 144       4.290  12.714   7.203  1.00 67.62           C  
ATOM   1139  O   THR A 144       3.664  12.211   8.136  1.00 67.62           O  
ATOM   1135  CB  THR A 144       6.364  13.695   8.004  1.00 67.62           C  
ATOM   1137  CG2 THR A 144       7.114  12.670   7.141  1.00 67.62           C  
ATOM   1136  OG1 THR A 144       7.135  14.882   8.125  1.00 67.62           O  
ATOM   1140  N   ASN A 145       4.260  12.211   5.951  1.00 89.65           N  
ATOM   1141  CA  ASN A 145       3.690  10.937   5.613  1.00 89.65           C  
ATOM   1146  C   ASN A 145       4.640   9.784   5.820  1.00 89.65           C  
ATOM   1147  O   ASN A 145       4.218   8.701   6.222  1.00 89.65           O  
ATOM   1142  CB  ASN A 145       3.176  10.878   4.168  1.00 89.65           C  
ATOM   1143  CG  ASN A 145       1.913  11.724   4.134  1.00 89.65           C  
ATOM   1145  ND2 ASN A 145       1.038  11.542   5.160  1.00 89.65           N  
ATOM   1144  OD1 ASN A 145       1.710  12.524   3.223  1.00 89.65           O  
ATOM   1148  N   LEU A 146       5.948   9.970   5.531  1.00 75.50           N  
ATOM   1149  CA  LEU A 146       6.853   8.845   5.546  1.00 75.50           C  
ATOM   1154  C   LEU A 146       8.095   9.178   6.321  1.00 75.50           C  
ATOM   1155  O   LEU A 146       8.609  10.292   6.238  1.00 75.50           O  
ATOM   1150  CB  LEU A 146       7.346   8.486   4.130  1.00 75.50           C  
ATOM   1151  CG  LEU A 146       6.229   8.093   3.139  1.00 75.50           C  
ATOM   1152  CD1 LEU A 146       6.802   7.752   1.751  1.00 75.50           C  
ATOM   1153  CD2 LEU A 146       5.350   6.964   3.702  1.00 75.50           C  
ATOM   1156  N   VAL A 147       8.614   8.210   7.108  1.00 67.96           N  
ATOM   1157  CA  VAL A 147       9.859   8.427   7.798  1.00 67.96           C  
ATOM   1161  C   VAL A 147      10.750   7.244   7.533  1.00 67.96           C  
ATOM   1162  O   VAL A 147      10.398   6.117   7.877  1.00 67.96           O  
ATOM   1158  CB  VAL A 147       9.692   8.538   9.286  1.00 67.96           C  
ATOM   1159  CG1 VAL A 147      11.076   8.660   9.944  1.00 67.96           C  
ATOM   1160  CG2 VAL A 147       8.758   9.722   9.585  1.00 67.96           C  
ATOM   1163  N   PRO A 148      11.888   7.460   6.911  1.00187.55           N  
ATOM   1164  CA  PRO A 148      12.826   6.386   6.712  1.00187.55           C  
ATOM   1168  C   PRO A 148      13.462   6.141   8.029  1.00187.55           C  
ATOM   1169  O   PRO A 148      13.934   7.097   8.644  1.00187.55           O  
ATOM   1166  CB  PRO A 148      13.798   6.858   5.634  1.00187.55           C  
ATOM   1167  CG  PRO A 148      12.979   7.890   4.837  1.00187.55           C  
ATOM   1165  CD  PRO A 148      11.979   8.458   5.857  1.00187.55           C  
ATOM   1170  N   VAL A 149      13.563   4.876   8.460  1.00161.14           N  
ATOM   1171  CA  VAL A 149      14.003   4.730   9.801  1.00161.14           C  
ATOM   1175  C   VAL A 149      14.767   3.449   9.893  1.00161.14           C  
ATOM   1176  O   VAL A 149      14.520   2.507   9.142  1.00161.14           O  
ATOM   1172  CB  VAL A 149      12.773   4.692  10.660  1.00161.14           C  
ATOM   1173  CG1 VAL A 149      12.186   3.276  10.673  1.00161.14           C  
ATOM   1174  CG2 VAL A 149      13.037   5.375  11.993  1.00161.14           C  
ATOM   1177  N   GLY A 150      15.762   3.394  10.802  1.00 37.37           N  
ATOM   1178  CA  GLY A 150      16.479   2.171  10.997  1.00 37.37           C  
ATOM   1179  C   GLY A 150      15.593   1.320  11.857  1.00 37.37           C  
ATOM   1180  O   GLY A 150      14.604   1.803  12.404  1.00 37.37           O  
ATOM   1181  N   GLU A 151      15.931   0.027  12.022  0.73 63.53           N  
ATOM   1182  CA  GLU A 151      15.118  -0.864  12.803  0.73 63.53           C  
ATOM   1188  C   GLU A 151      15.096  -0.390  14.221  0.73 63.53           C  
ATOM   1189  O   GLU A 151      14.085  -0.504  14.912  0.73 63.53           O  
ATOM   1183  CB  GLU A 151      15.651  -2.311  12.802  0.73 63.53           C  
ATOM   1184  CG  GLU A 151      14.855  -3.278  13.688  0.73 63.53           C  
ATOM   1185  CD  GLU A 151      15.393  -3.183  15.114  0.73 63.53           C  
ATOM   1186  OE1 GLU A 151      16.481  -2.575  15.301  0.73 63.53           O  
ATOM   1187  OE2 GLU A 151      14.723  -3.723  16.035  0.73 63.53           O1-
ATOM   1190  N   ASP A 152      16.225   0.164  14.688  1.00 71.92           N  
ATOM   1191  CA  ASP A 152      16.380   0.599  16.044  1.00 71.92           C  
ATOM   1196  C   ASP A 152      15.400   1.679  16.365  1.00 71.92           C  
ATOM   1197  O   ASP A 152      14.938   1.780  17.499  1.00 71.92           O  
ATOM   1192  CB  ASP A 152      17.797   1.143  16.321  1.00 71.92           C  
ATOM   1193  CG  ASP A 152      18.085   2.332  15.405  1.00 71.92           C  
ATOM   1194  OD1 ASP A 152      17.697   2.275  14.208  1.00 71.92           O  
ATOM   1195  OD2 ASP A 152      18.703   3.315  15.895  1.00 71.92           O1-
ATOM   1198  N   GLN A 153      15.100   2.530  15.375  1.00177.83           N  
ATOM   1199  CA  GLN A 153      14.244   3.674  15.488  1.00177.83           C  
ATOM   1205  C   GLN A 153      12.783   3.306  15.532  1.00177.83           C  
ATOM   1206  O   GLN A 153      11.941   4.156  15.815  1.00177.83           O  
ATOM   1200  CB  GLN A 153      14.536   4.705  14.403  1.00177.83           C  
ATOM   1201  CG  GLN A 153      14.129   6.112  14.814  1.00177.83           C  
ATOM   1202  CD  GLN A 153      15.131   6.541  15.882  1.00177.83           C  
ATOM   1204  NE2 GLN A 153      15.552   7.831  15.841  1.00177.83           N  
ATOM   1203  OE1 GLN A 153      15.541   5.747  16.728  1.00177.83           O  
ATOM   1207  N   LYS A 154      12.431   2.043  15.213  1.00109.71           N  
ATOM   1208  CA  LYS A 154      11.060   1.626  15.051  1.00109.71           C  
ATOM   1214  C   LYS A 154      10.210   2.018  16.230  1.00109.71           C  
ATOM   1215  O   LYS A 154       9.092   2.496  16.042  1.00109.71           O  
ATOM   1209  CB  LYS A 154      10.905   0.104  14.898  1.00109.71           C  
ATOM   1210  CG  LYS A 154       9.448  -0.332  14.721  1.00109.71           C  
ATOM   1211  CD  LYS A 154       9.272  -1.807  14.355  1.00109.71           C  
ATOM   1212  CE  LYS A 154       8.819  -2.673  15.531  1.00109.71           C  
ATOM   1213  NZ  LYS A 154       7.484  -2.218  15.989  1.00109.71           N1+
ATOM   1216  N   GLN A 155      10.695   1.833  17.471  1.00 60.63           N  
ATOM   1217  CA  GLN A 155       9.934   2.144  18.652  1.00 60.63           C  
ATOM   1223  C   GLN A 155       9.651   3.617  18.707  1.00 60.63           C  
ATOM   1224  O   GLN A 155       8.570   4.038  19.116  1.00 60.63           O  
ATOM   1218  CB  GLN A 155      10.708   1.770  19.934  1.00 60.63           C  
ATOM   1219  CG  GLN A 155      11.992   2.588  20.111  1.00 60.63           C  
ATOM   1220  CD  GLN A 155      12.850   1.978  21.213  1.00 60.63           C  
ATOM   1222  NE2 GLN A 155      13.517   2.853  22.016  1.00 60.63           N  
ATOM   1221  OE1 GLN A 155      12.943   0.760  21.348  1.00 60.63           O  
ATOM   1225  N   HIS A 156      10.629   4.450  18.314  1.00 55.19           N  
ATOM   1226  CA  HIS A 156      10.453   5.872  18.363  1.00 55.19           C  
ATOM   1233  C   HIS A 156       9.380   6.290  17.401  1.00 55.19           C  
ATOM   1234  O   HIS A 156       8.558   7.149  17.716  1.00 55.19           O  
ATOM   1229  CB  HIS A 156      11.743   6.638  18.036  1.00 55.19           C  
ATOM   1228  CG  HIS A 156      12.833   6.362  19.033  1.00 55.19           C  
ATOM   1231  CD2 HIS A 156      12.774   5.754  20.251  1.00 55.19           C  
ATOM   1227  ND1 HIS A 156      14.154   6.697  18.843  1.00 55.19           N  
ATOM   1232  CE1 HIS A 156      14.827   6.279  19.948  1.00 55.19           C  
ATOM   1230  NE2 HIS A 156      14.030   5.702  20.828  1.00 55.19           N  
ATOM   1235  N   LEU A 157       9.354   5.696  16.194  1.00 50.75           N  
ATOM   1236  CA  LEU A 157       8.376   6.080  15.216  1.00 50.75           C  
ATOM   1241  C   LEU A 157       7.005   5.714  15.710  1.00 50.75           C  
ATOM   1242  O   LEU A 157       6.049   6.459  15.501  1.00 50.75           O  
ATOM   1237  CB  LEU A 157       8.591   5.421  13.846  1.00 50.75           C  
ATOM   1238  CG  LEU A 157       7.577   5.900  12.791  1.00 50.75           C  
ATOM   1239  CD1 LEU A 157       7.684   7.416  12.556  1.00 50.75           C  
ATOM   1240  CD2 LEU A 157       7.727   5.114  11.483  1.00 50.75           C  
ATOM   1243  N   GLU A 158       6.876   4.551  16.379  1.00 87.41           N  
ATOM   1244  CA  GLU A 158       5.610   4.092  16.883  1.00 87.41           C  
ATOM   1250  C   GLU A 158       5.105   5.040  17.921  1.00 87.41           C  
ATOM   1251  O   GLU A 158       3.905   5.293  18.002  1.00 87.41           O  
ATOM   1245  CB  GLU A 158       5.654   2.684  17.501  1.00 87.41           C  
ATOM   1246  CG  GLU A 158       5.577   1.570  16.456  1.00 87.41           C  
ATOM   1247  CD  GLU A 158       4.164   1.611  15.889  1.00 87.41           C  
ATOM   1248  OE1 GLU A 158       3.250   2.081  16.618  1.00 87.41           O  
ATOM   1249  OE2 GLU A 158       3.979   1.183  14.718  1.00 87.41           O1-
ATOM   1252  N   LEU A 159       6.006   5.587  18.754  1.00 50.54           N  
ATOM   1253  CA  LEU A 159       5.593   6.509  19.769  1.00 50.54           C  
ATOM   1258  C   LEU A 159       4.988   7.713  19.108  1.00 50.54           C  
ATOM   1259  O   LEU A 159       3.966   8.228  19.558  1.00 50.54           O  
ATOM   1254  CB  LEU A 159       6.777   6.982  20.628  1.00 50.54           C  
ATOM   1255  CG  LEU A 159       6.385   8.007  21.703  1.00 50.54           C  
ATOM   1256  CD1 LEU A 159       5.346   7.417  22.662  1.00 50.54           C  
ATOM   1257  CD2 LEU A 159       7.620   8.562  22.430  1.00 50.54           C  
ATOM   1260  N   SER A 160       5.601   8.185  18.005  0.43 38.80           N  
ATOM   1261  CA  SER A 160       5.137   9.357  17.315  0.43 38.80           C  
ATOM   1264  C   SER A 160       3.754   9.108  16.803  0.43 38.80           C  
ATOM   1265  O   SER A 160       2.908  10.000  16.800  0.43 38.80           O  
ATOM   1262  CB  SER A 160       5.990   9.718  16.085  0.43 38.80           C  
ATOM   1263  OG  SER A 160       7.319  10.032  16.473  0.43 38.80           O  
ATOM   1266  N   ARG A 161       3.500   7.878  16.326  1.00121.21           N  
ATOM   1267  CA  ARG A 161       2.218   7.522  15.788  1.00121.21           C  
ATOM   1275  C   ARG A 161       1.185   7.551  16.878  1.00121.21           C  
ATOM   1276  O   ARG A 161       0.070   8.030  16.674  1.00121.21           O  
ATOM   1268  CB  ARG A 161       2.223   6.117  15.171  1.00121.21           C  
ATOM   1269  CG  ARG A 161       3.115   6.009  13.932  1.00121.21           C  
ATOM   1270  CD  ARG A 161       3.010   4.644  13.257  1.00121.21           C  
ATOM   1271  NE  ARG A 161       1.571   4.274  13.324  1.00121.21           N  
ATOM   1272  CZ  ARG A 161       1.148   3.050  12.896  1.00121.21           C  
ATOM   1273  NH1 ARG A 161       2.018   2.216  12.254  1.00121.21           N1+
ATOM   1274  NH2 ARG A 161      -0.134   2.655  13.133  1.00121.21           N  
ATOM   1277  N   ASP A 162       1.532   7.023  18.070  1.00 35.86           N  
ATOM   1278  CA  ASP A 162       0.601   6.957  19.162  1.00 35.86           C  
ATOM   1283  C   ASP A 162       0.257   8.340  19.616  1.00 35.86           C  
ATOM   1284  O   ASP A 162      -0.903   8.644  19.890  1.00 35.86           O  
ATOM   1279  CB  ASP A 162       1.164   6.219  20.390  1.00 35.86           C  
ATOM   1280  CG  ASP A 162       1.263   4.735  20.071  1.00 35.86           C  
ATOM   1281  OD1 ASP A 162       0.622   4.296  19.079  1.00 35.86           O  
ATOM   1282  OD2 ASP A 162       1.980   4.019  20.820  1.00 35.86           O1-
ATOM   1285  N   ILE A 163       1.266   9.222  19.704  1.00 36.66           N  
ATOM   1286  CA  ILE A 163       1.039  10.555  20.177  1.00 36.66           C  
ATOM   1291  C   ILE A 163       0.114  11.247  19.227  1.00 36.66           C  
ATOM   1292  O   ILE A 163      -0.824  11.921  19.646  1.00 36.66           O  
ATOM   1287  CB  ILE A 163       2.312  11.345  20.261  1.00 36.66           C  
ATOM   1288  CG1 ILE A 163       3.268  10.675  21.262  1.00 36.66           C  
ATOM   1289  CG2 ILE A 163       1.964  12.800  20.616  1.00 36.66           C  
ATOM   1290  CD1 ILE A 163       4.704  11.192  21.175  1.00 36.66           C  
ATOM   1293  N   ALA A 164       0.343  11.081  17.910  1.00 32.02           N  
ATOM   1294  CA  ALA A 164      -0.467  11.757  16.934  1.00 32.02           C  
ATOM   1296  C   ALA A 164      -1.890  11.307  17.069  1.00 32.02           C  
ATOM   1297  O   ALA A 164      -2.810  12.123  17.033  1.00 32.02           O  
ATOM   1295  CB  ALA A 164      -0.031  11.463  15.488  1.00 32.02           C  
ATOM   1298  N   GLN A 165      -2.101   9.989  17.240  1.00 50.61           N  
ATOM   1299  CA  GLN A 165      -3.419   9.423  17.321  1.00 50.61           C  
ATOM   1305  C   GLN A 165      -4.110   9.932  18.552  1.00 50.61           C  
ATOM   1306  O   GLN A 165      -5.287  10.294  18.510  1.00 50.61           O  
ATOM   1300  CB  GLN A 165      -3.361   7.888  17.440  1.00 50.61           C  
ATOM   1301  CG  GLN A 165      -2.638   7.227  16.261  1.00 50.61           C  
ATOM   1302  CD  GLN A 165      -2.418   5.755  16.577  1.00 50.61           C  
ATOM   1304  NE2 GLN A 165      -1.403   5.139  15.912  1.00 50.61           N  
ATOM   1303  OE1 GLN A 165      -3.124   5.165  17.396  1.00 50.61           O  
ATOM   1307  N   ARG A 166      -3.384   9.977  19.688  1.00 90.00           N  
ATOM   1308  CA  ARG A 166      -3.973  10.386  20.931  1.00 90.00           C  
ATOM   1316  C   ARG A 166      -4.411  11.810  20.837  1.00 90.00           C  
ATOM   1317  O   ARG A 166      -5.517  12.158  21.244  1.00 90.00           O  
ATOM   1309  CB  ARG A 166      -2.997  10.332  22.117  1.00 90.00           C  
ATOM   1310  CG  ARG A 166      -2.628   8.926  22.587  1.00 90.00           C  
ATOM   1311  CD  ARG A 166      -1.960   8.931  23.960  1.00 90.00           C  
ATOM   1312  NE  ARG A 166      -0.632   9.593  23.835  1.00 90.00           N  
ATOM   1313  CZ  ARG A 166       0.504   8.847  23.957  1.00 90.00           C  
ATOM   1314  NH1 ARG A 166       0.418   7.500  24.169  1.00 90.00           N1+
ATOM   1315  NH2 ARG A 166       1.727   9.446  23.899  1.00 90.00           N  
ATOM   1318  N   PHE A 167      -3.536  12.671  20.288  1.00141.28           N  
ATOM   1319  CA  PHE A 167      -3.804  14.077  20.200  1.00141.28           C  
ATOM   1327  C   PHE A 167      -4.980  14.293  19.304  1.00141.28           C  
ATOM   1328  O   PHE A 167      -5.865  15.089  19.613  1.00141.28           O  
ATOM   1320  CB  PHE A 167      -2.607  14.860  19.627  1.00141.28           C  
ATOM   1321  CG  PHE A 167      -2.908  16.319  19.696  1.00141.28           C  
ATOM   1322  CD1 PHE A 167      -3.577  16.948  18.674  1.00141.28           C  
ATOM   1323  CD2 PHE A 167      -2.513  17.061  20.786  1.00141.28           C  
ATOM   1324  CE1 PHE A 167      -3.854  18.295  18.739  1.00141.28           C  
ATOM   1325  CE2 PHE A 167      -2.787  18.407  20.857  1.00141.28           C  
ATOM   1326  CZ  PHE A 167      -3.456  19.028  19.831  1.00141.28           C  
ATOM   1329  N   ASN A 168      -5.025  13.577  18.165  1.00 50.19           N  
ATOM   1330  CA  ASN A 168      -6.089  13.762  17.220  1.00 50.19           C  
ATOM   1335  C   ASN A 168      -7.393  13.363  17.826  1.00 50.19           C  
ATOM   1336  O   ASN A 168      -8.417  14.001  17.582  1.00 50.19           O  
ATOM   1331  CB  ASN A 168      -5.899  12.980  15.908  1.00 50.19           C  
ATOM   1332  CG  ASN A 168      -4.849  13.715  15.083  1.00 50.19           C  
ATOM   1334  ND2 ASN A 168      -4.476  13.139  13.908  1.00 50.19           N  
ATOM   1333  OD1 ASN A 168      -4.384  14.788  15.465  1.00 50.19           O  
ATOM   1337  N   ALA A 169      -7.405  12.297  18.644  1.00 28.10           N  
ATOM   1338  CA  ALA A 169      -8.659  11.859  19.171  1.00 28.10           C  
ATOM   1340  C   ALA A 169      -9.248  12.964  19.987  1.00 28.10           C  
ATOM   1341  O   ALA A 169     -10.447  13.232  19.902  1.00 28.10           O  
ATOM   1339  CB  ALA A 169      -8.524  10.631  20.088  1.00 28.10           C  
ATOM   1342  N   LEU A 170      -8.419  13.626  20.817  1.00 70.63           N  
ATOM   1343  CA  LEU A 170      -8.947  14.642  21.676  1.00 70.63           C  
ATOM   1348  C   LEU A 170      -9.438  15.839  20.909  1.00 70.63           C  
ATOM   1349  O   LEU A 170     -10.604  16.220  21.008  1.00 70.63           O  
ATOM   1344  CB  LEU A 170      -7.899  15.162  22.677  1.00 70.63           C  
ATOM   1345  CG  LEU A 170      -7.380  14.092  23.658  1.00 70.63           C  
ATOM   1346  CD1 LEU A 170      -6.345  14.687  24.627  1.00 70.63           C  
ATOM   1347  CD2 LEU A 170      -8.536  13.379  24.379  1.00 70.63           C  
ATOM   1350  N   TYR A 171      -8.521  16.480  20.156  1.00187.51           N  
ATOM   1351  CA  TYR A 171      -8.750  17.717  19.453  1.00187.51           C  
ATOM   1360  C   TYR A 171      -9.382  17.640  18.099  1.00187.51           C  
ATOM   1361  O   TYR A 171     -10.141  18.531  17.721  1.00187.51           O  
ATOM   1352  CB  TYR A 171      -7.479  18.560  19.351  1.00187.51           C  
ATOM   1353  CG  TYR A 171      -7.134  18.793  20.775  1.00187.51           C  
ATOM   1354  CD1 TYR A 171      -7.695  19.834  21.476  1.00187.51           C  
ATOM   1355  CD2 TYR A 171      -6.272  17.937  21.418  1.00187.51           C  
ATOM   1356  CE1 TYR A 171      -7.376  20.026  22.800  1.00187.51           C  
ATOM   1357  CE2 TYR A 171      -5.949  18.124  22.738  1.00187.51           C  
ATOM   1358  CZ  TYR A 171      -6.499  19.174  23.430  1.00187.51           C  
ATOM   1359  OH  TYR A 171      -6.165  19.364  24.788  1.00187.51           O  
ATOM   1362  N   GLY A 172      -9.031  16.623  17.296  1.00 53.88           N  
ATOM   1363  CA  GLY A 172      -9.489  16.556  15.939  1.00 53.88           C  
ATOM   1364  C   GLY A 172      -8.256  16.244  15.148  1.00 53.88           C  
ATOM   1365  O   GLY A 172      -7.171  16.145  15.715  1.00 53.88           O  
ATOM   1366  N   ASP A 173      -8.375  16.128  13.812  1.00 76.69           N  
ATOM   1367  CA  ASP A 173      -7.255  15.696  13.021  1.00 76.69           C  
ATOM   1372  C   ASP A 173      -6.284  16.817  12.819  1.00 76.69           C  
ATOM   1373  O   ASP A 173      -6.371  17.553  11.839  1.00 76.69           O  
ATOM   1368  CB  ASP A 173      -7.668  15.205  11.624  1.00 76.69           C  
ATOM   1369  CG  ASP A 173      -8.462  13.921  11.814  1.00 76.69           C  
ATOM   1370  OD1 ASP A 173      -8.023  13.086  12.648  1.00 76.69           O  
ATOM   1371  OD2 ASP A 173      -9.508  13.757  11.134  1.00 76.69           O1-
ATOM   1374  N   ILE A 174      -5.394  17.030  13.808  1.00129.96           N  
ATOM   1375  CA  ILE A 174      -4.317  17.978  13.731  1.00129.96           C  
ATOM   1380  C   ILE A 174      -3.123  17.440  12.983  1.00129.96           C  
ATOM   1381  O   ILE A 174      -2.533  18.131  12.149  1.00129.96           O  
ATOM   1376  CB  ILE A 174      -3.844  18.389  15.092  1.00129.96           C  
ATOM   1377  CG1 ILE A 174      -5.021  18.977  15.888  1.00129.96           C  
ATOM   1378  CG2 ILE A 174      -2.666  19.364  14.918  1.00129.96           C  
ATOM   1379  CD1 ILE A 174      -5.677  20.178  15.209  1.00129.96           C  
ATOM   1382  N   PHE A 175      -2.728  16.176  13.269  1.00164.70           N  
ATOM   1383  CA  PHE A 175      -1.480  15.680  12.744  1.00164.70           C  
ATOM   1391  C   PHE A 175      -1.708  14.536  11.811  1.00164.70           C  
ATOM   1392  O   PHE A 175      -2.718  13.838  11.877  1.00164.70           O  
ATOM   1384  CB  PHE A 175      -0.522  15.123  13.817  1.00164.70           C  
ATOM   1385  CG  PHE A 175      -0.122  16.184  14.791  1.00164.70           C  
ATOM   1386  CD1 PHE A 175       0.903  17.058  14.508  1.00164.70           C  
ATOM   1387  CD2 PHE A 175      -0.775  16.304  15.999  1.00164.70           C  
ATOM   1388  CE1 PHE A 175       1.269  18.028  15.410  1.00164.70           C  
ATOM   1389  CE2 PHE A 175      -0.415  17.274  16.906  1.00164.70           C  
ATOM   1390  CZ  PHE A 175       0.613  18.137  16.614  1.00164.70           C  
ATOM   1393  N   LYS A 176      -0.764  14.339  10.868  1.00 58.58           N  
ATOM   1394  CA  LYS A 176      -0.851  13.177  10.039  1.00 58.58           C  
ATOM   1400  C   LYS A 176      -0.166  12.086  10.793  1.00 58.58           C  
ATOM   1401  O   LYS A 176       0.777  12.341  11.542  1.00 58.58           O  
ATOM   1395  CB  LYS A 176      -0.181  13.312   8.662  1.00 58.58           C  
ATOM   1396  CG  LYS A 176      -0.966  14.204   7.698  1.00 58.58           C  
ATOM   1397  CD  LYS A 176      -0.204  14.520   6.413  1.00 58.58           C  
ATOM   1398  CE  LYS A 176      -1.025  15.310   5.392  1.00 58.58           C  
ATOM   1399  NZ  LYS A 176      -0.259  15.448   4.132  1.00 58.58           N1+
ATOM   1402  N   VAL A 177      -0.644  10.836  10.645  1.00 60.26           N  
ATOM   1403  CA  VAL A 177       0.021   9.765  11.324  1.00 60.26           C  
ATOM   1407  C   VAL A 177       1.019   9.247  10.344  1.00 60.26           C  
ATOM   1408  O   VAL A 177       0.665   8.763   9.271  1.00 60.26           O  
ATOM   1404  CB  VAL A 177      -0.873   8.623  11.712  1.00 60.26           C  
ATOM   1405  CG1 VAL A 177      -0.003   7.507  12.323  1.00 60.26           C  
ATOM   1406  CG2 VAL A 177      -1.957   9.152  12.667  1.00 60.26           C  
ATOM   1409  N   PRO A 178       2.271   9.352  10.688  1.00 87.04           N  
ATOM   1410  CA  PRO A 178       3.331   8.964   9.797  1.00 87.04           C  
ATOM   1414  C   PRO A 178       3.468   7.481   9.696  1.00 87.04           C  
ATOM   1415  O   PRO A 178       3.065   6.774  10.618  1.00 87.04           O  
ATOM   1412  CB  PRO A 178       4.595   9.648  10.323  1.00 87.04           C  
ATOM   1413  CG  PRO A 178       4.242  10.060  11.764  1.00 87.04           C  
ATOM   1411  CD  PRO A 178       2.721  10.271  11.718  1.00 87.04           C  
ATOM   1416  N   GLU A 179       4.031   6.991   8.573  1.00 97.21           N  
ATOM   1417  CA  GLU A 179       4.242   5.582   8.414  1.00 97.21           C  
ATOM   1423  C   GLU A 179       5.682   5.376   8.071  1.00 97.21           C  
ATOM   1424  O   GLU A 179       6.371   6.292   7.620  1.00 97.21           O  
ATOM   1418  CB  GLU A 179       3.396   4.933   7.302  1.00 97.21           C  
ATOM   1419  CG  GLU A 179       1.904   4.877   7.642  1.00 97.21           C  
ATOM   1420  CD  GLU A 179       1.732   3.946   8.835  1.00 97.21           C  
ATOM   1421  OE1 GLU A 179       2.248   4.288   9.933  1.00 97.21           O  
ATOM   1422  OE2 GLU A 179       1.088   2.876   8.665  1.00 97.21           O1-
ATOM   1425  N   PRO A 180       6.169   4.191   8.317  1.00 97.22           N  
ATOM   1426  CA  PRO A 180       7.538   3.915   7.990  1.00 97.22           C  
ATOM   1430  C   PRO A 180       7.695   3.813   6.511  1.00 97.22           C  
ATOM   1431  O   PRO A 180       6.730   3.478   5.824  1.00 97.22           O  
ATOM   1428  CB  PRO A 180       7.900   2.631   8.727  1.00 97.22           C  
ATOM   1429  CG  PRO A 180       6.952   2.627   9.939  1.00 97.22           C  
ATOM   1427  CD  PRO A 180       5.719   3.418   9.465  1.00 97.22           C  
ATOM   1432  N   PHE A 181       8.902   4.119   6.005  1.00112.89           N  
ATOM   1433  CA  PHE A 181       9.190   4.007   4.609  1.00112.89           C  
ATOM   1441  C   PHE A 181      10.047   2.794   4.467  1.00112.89           C  
ATOM   1442  O   PHE A 181      11.022   2.630   5.199  1.00112.89           O  
ATOM   1434  CB  PHE A 181       9.951   5.240   4.075  1.00112.89           C  
ATOM   1435  CG  PHE A 181      10.345   5.071   2.645  1.00112.89           C  
ATOM   1436  CD1 PHE A 181       9.502   5.438   1.622  1.00112.89           C  
ATOM   1437  CD2 PHE A 181      11.579   4.547   2.330  1.00112.89           C  
ATOM   1438  CE1 PHE A 181       9.885   5.281   0.310  1.00112.89           C  
ATOM   1439  CE2 PHE A 181      11.968   4.388   1.022  1.00112.89           C  
ATOM   1440  CZ  PHE A 181      11.118   4.754   0.006  1.00112.89           C  
ATOM   1443  N   ILE A 182       9.665   1.893   3.537  1.00163.05           N  
ATOM   1444  CA  ILE A 182      10.423   0.704   3.271  1.00163.05           C  
ATOM   1449  C   ILE A 182      11.385   1.100   2.204  1.00163.05           C  
ATOM   1450  O   ILE A 182      10.994   1.558   1.133  1.00163.05           O  
ATOM   1445  CB  ILE A 182       9.607  -0.420   2.699  1.00163.05           C  
ATOM   1446  CG1 ILE A 182       8.579  -0.915   3.722  1.00163.05           C  
ATOM   1447  CG2 ILE A 182      10.575  -1.514   2.219  1.00163.05           C  
ATOM   1448  CD1 ILE A 182       9.227  -1.502   4.974  1.00163.05           C  
ATOM   1451  N   PRO A 183      12.644   0.929   2.479  1.00121.13           N  
ATOM   1452  CA  PRO A 183      13.631   1.434   1.574  1.00121.13           C  
ATOM   1456  C   PRO A 183      13.699   0.904   0.182  1.00121.13           C  
ATOM   1457  O   PRO A 183      13.808   1.725  -0.729  1.00121.13           O  
ATOM   1454  CB  PRO A 183      14.959   1.367   2.326  1.00121.13           C  
ATOM   1455  CG  PRO A 183      14.540   1.512   3.799  1.00121.13           C  
ATOM   1453  CD  PRO A 183      13.118   0.925   3.854  1.00121.13           C  
ATOM   1458  N   LYS A 184      13.562  -0.422  -0.031  0.96 95.25           N  
ATOM   1459  CA  LYS A 184      13.853  -0.917  -1.347  0.96 95.25           C  
ATOM   1465  C   LYS A 184      15.245  -0.429  -1.619  0.96 95.25           C  
ATOM   1466  O   LYS A 184      15.526   0.203  -2.635  0.96 95.25           O  
ATOM   1460  CB  LYS A 184      12.902  -0.375  -2.425  0.96 95.25           C  
ATOM   1461  CG  LYS A 184      11.447  -0.809  -2.227  0.96 95.25           C  
ATOM   1462  CD  LYS A 184      10.474  -0.056  -3.133  0.96 95.25           C  
ATOM   1463  CE  LYS A 184      10.546   1.461  -2.958  0.96 95.25           C  
ATOM   1464  NZ  LYS A 184       9.712   2.130  -3.981  0.96 95.25           N1+
ATOM   1467  N   SER A 185      16.157  -0.734  -0.669  1.00 85.85           N  
ATOM   1468  CA  SER A 185      17.493  -0.209  -0.624  1.00 85.85           C  
ATOM   1471  C   SER A 185      18.344  -0.659  -1.771  1.00 85.85           C  
ATOM   1472  O   SER A 185      18.149  -1.722  -2.354  1.00 85.85           O  
ATOM   1469  CB  SER A 185      18.221  -0.557   0.692  1.00 85.85           C  
ATOM   1470  OG  SER A 185      19.537  -0.021   0.701  1.00 85.85           O  
ATOM   1473  N   GLY A 186      19.317   0.207  -2.116  0.97 35.94           N  
ATOM   1474  CA  GLY A 186      20.255   0.009  -3.181  0.97 35.94           C  
ATOM   1475  C   GLY A 186      21.158  -1.135  -2.857  0.97 35.94           C  
ATOM   1476  O   GLY A 186      21.562  -1.879  -3.748  0.97 35.94           O  
ATOM   1477  N   ALA A 187      21.552  -1.280  -1.578  1.00 52.81           N  
ATOM   1478  CA  ALA A 187      22.447  -2.360  -1.286  1.00 52.81           C  
ATOM   1480  C   ALA A 187      22.395  -2.680   0.173  1.00 52.81           C  
ATOM   1481  O   ALA A 187      21.868  -1.919   0.983  1.00 52.81           O  
ATOM   1479  CB  ALA A 187      23.914  -2.054  -1.624  1.00 52.81           C  
ATOM   1482  N   ARG A 188      22.914  -3.869   0.529  1.00132.06           N  
ATOM   1483  CA  ARG A 188      23.015  -4.240   1.906  1.00132.06           C  
ATOM   1491  C   ARG A 188      24.475  -4.446   2.163  1.00132.06           C  
ATOM   1492  O   ARG A 188      25.102  -5.314   1.557  1.00132.06           O  
ATOM   1484  CB  ARG A 188      22.260  -5.534   2.264  1.00132.06           C  
ATOM   1485  CG  ARG A 188      22.107  -5.744   3.773  1.00132.06           C  
ATOM   1486  CD  ARG A 188      21.038  -6.773   4.155  1.00132.06           C  
ATOM   1487  NE  ARG A 188      21.683  -8.113   4.278  1.00132.06           N  
ATOM   1488  CZ  ARG A 188      21.150  -9.033   5.131  1.00132.06           C  
ATOM   1489  NH1 ARG A 188      20.033  -8.715   5.854  1.00132.06           N1+
ATOM   1490  NH2 ARG A 188      21.724 -10.263   5.276  1.00132.06           N  
ATOM   1493  N   VAL A 189      25.052  -3.626   3.066  1.00133.48           N  
ATOM   1494  CA  VAL A 189      26.452  -3.694   3.380  1.00133.48           C  
ATOM   1498  C   VAL A 189      26.608  -4.230   4.766  1.00133.48           C  
ATOM   1499  O   VAL A 189      25.984  -3.754   5.714  1.00133.48           O  
ATOM   1495  CB  VAL A 189      27.132  -2.364   3.388  1.00133.48           C  
ATOM   1496  CG1 VAL A 189      27.296  -1.844   1.957  1.00133.48           C  
ATOM   1497  CG2 VAL A 189      26.261  -1.447   4.251  1.00133.48           C  
ATOM   1500  N   MET A 190      27.490  -5.232   4.906  1.00 80.43           N  
ATOM   1501  CA  MET A 190      27.683  -5.899   6.163  1.00 80.43           C  
ATOM   1506  C   MET A 190      28.977  -5.425   6.761  1.00 80.43           C  
ATOM   1507  O   MET A 190      29.812  -4.840   6.072  1.00 80.43           O  
ATOM   1502  CB  MET A 190      27.772  -7.421   5.982  1.00 80.43           C  
ATOM   1503  CG  MET A 190      26.635  -7.969   5.113  1.00 80.43           C  
ATOM   1504  SD  MET A 190      24.956  -7.685   5.747  1.00 80.43           S  
ATOM   1505  CE  MET A 190      24.973  -9.142   6.828  1.00 80.43           C  
ATOM   1508  N   SER A 191      29.171  -5.672   8.075  1.00 43.33           N  
ATOM   1509  CA  SER A 191      30.363  -5.243   8.759  1.00 43.33           C  
ATOM   1512  C   SER A 191      31.536  -6.008   8.229  1.00 43.33           C  
ATOM   1513  O   SER A 191      31.432  -7.190   7.904  1.00 43.33           O  
ATOM   1510  CB  SER A 191      30.336  -5.468  10.279  1.00 43.33           C  
ATOM   1511  OG  SER A 191      29.344  -4.652  10.880  1.00 43.33           O  
ATOM   1514  N   LEU A 192      32.702  -5.334   8.153  1.00 76.10           N  
ATOM   1515  CA  LEU A 192      33.886  -5.926   7.594  1.00 76.10           C  
ATOM   1520  C   LEU A 192      34.355  -7.089   8.422  1.00 76.10           C  
ATOM   1521  O   LEU A 192      34.750  -8.119   7.879  1.00 76.10           O  
ATOM   1516  CB  LEU A 192      35.068  -4.941   7.503  1.00 76.10           C  
ATOM   1517  CG  LEU A 192      34.847  -3.751   6.546  1.00 76.10           C  
ATOM   1518  CD1 LEU A 192      36.107  -2.874   6.465  1.00 76.10           C  
ATOM   1519  CD2 LEU A 192      34.354  -4.207   5.161  1.00 76.10           C  
ATOM   1522  N   LEU A 193      34.412  -6.922   9.755  1.00136.32           N  
ATOM   1523  CA  LEU A 193      34.827  -7.959  10.664  1.00136.32           C  
ATOM   1528  C   LEU A 193      33.752  -8.965  10.939  1.00136.32           C  
ATOM   1529  O   LEU A 193      34.053 -10.093  11.324  1.00136.32           O  
ATOM   1524  CB  LEU A 193      35.325  -7.440  12.022  1.00136.32           C  
ATOM   1525  CG  LEU A 193      36.663  -6.684  11.944  1.00136.32           C  
ATOM   1526  CD1 LEU A 193      36.521  -5.311  11.266  1.00136.32           C  
ATOM   1527  CD2 LEU A 193      37.332  -6.618  13.323  1.00136.32           C  
ATOM   1530  N   GLU A 194      32.468  -8.558  10.874  1.00 84.46           N  
ATOM   1531  CA  GLU A 194      31.405  -9.485  11.160  1.00 84.46           C  
ATOM   1537  C   GLU A 194      30.469  -9.445   9.992  1.00 84.46           C  
ATOM   1538  O   GLU A 194      29.554  -8.626   9.935  1.00 84.46           O  
ATOM   1532  CB  GLU A 194      30.604  -9.088  12.412  1.00 84.46           C  
ATOM   1533  CG  GLU A 194      31.445  -9.122  13.692  1.00 84.46           C  
ATOM   1534  CD  GLU A 194      30.646  -8.494  14.827  1.00 84.46           C  
ATOM   1535  OE1 GLU A 194      29.668  -9.135  15.298  1.00 84.46           O  
ATOM   1536  OE2 GLU A 194      31.010  -7.361  15.239  1.00 84.46           O1-
ATOM   1539  N   PRO A 195      30.647 -10.356   9.079  1.00 77.01           N  
ATOM   1540  CA  PRO A 195      29.854 -10.370   7.878  1.00 77.01           C  
ATOM   1544  C   PRO A 195      28.418 -10.654   8.165  1.00 77.01           C  
ATOM   1545  O   PRO A 195      27.583 -10.426   7.292  1.00 77.01           O  
ATOM   1542  CB  PRO A 195      30.520 -11.394   6.962  1.00 77.01           C  
ATOM   1543  CG  PRO A 195      31.995 -11.368   7.399  1.00 77.01           C  
ATOM   1541  CD  PRO A 195      31.948 -10.973   8.884  1.00 77.01           C  
ATOM   1546  N   THR A 196      28.133 -11.221   9.349  1.00 53.35           N  
ATOM   1547  CA  THR A 196      26.801 -11.522   9.773  1.00 53.35           C  
ATOM   1551  C   THR A 196      26.069 -10.266  10.128  1.00 53.35           C  
ATOM   1552  O   THR A 196      24.851 -10.198   9.960  1.00 53.35           O  
ATOM   1548  CB  THR A 196      26.754 -12.422  10.975  1.00 53.35           C  
ATOM   1550  CG2 THR A 196      27.430 -13.756  10.617  1.00 53.35           C  
ATOM   1549  OG1 THR A 196      27.408 -11.810  12.078  1.00 53.35           O  
ATOM   1553  N   LYS A 197      26.777  -9.238  10.650  1.00 95.40           N  
ATOM   1554  CA  LYS A 197      26.038  -8.098  11.110  1.00 95.40           C  
ATOM   1560  C   LYS A 197      26.160  -6.943  10.174  1.00 95.40           C  
ATOM   1561  O   LYS A 197      27.191  -6.701   9.547  1.00 95.40           O  
ATOM   1555  CB  LYS A 197      26.388  -7.640  12.536  1.00 95.40           C  
ATOM   1556  CG  LYS A 197      27.634  -6.774  12.677  1.00 95.40           C  
ATOM   1557  CD  LYS A 197      27.717  -6.144  14.067  1.00 95.40           C  
ATOM   1558  CE  LYS A 197      28.709  -4.988  14.174  1.00 95.40           C  
ATOM   1559  NZ  LYS A 197      28.725  -4.472  15.560  1.00 95.40           N1+
ATOM   1562  N   LYS A 198      25.055  -6.186  10.084  1.00 56.79           N  
ATOM   1563  CA  LYS A 198      24.921  -5.069   9.204  1.00 56.79           C  
ATOM   1569  C   LYS A 198      25.864  -3.998   9.642  1.00 56.79           C  
ATOM   1570  O   LYS A 198      26.141  -3.835  10.829  1.00 56.79           O  
ATOM   1564  CB  LYS A 198      23.495  -4.506   9.258  1.00 56.79           C  
ATOM   1565  CG  LYS A 198      23.154  -3.418   8.243  1.00 56.79           C  
ATOM   1566  CD  LYS A 198      21.657  -3.103   8.251  1.00 56.79           C  
ATOM   1567  CE  LYS A 198      21.271  -1.884   7.418  1.00 56.79           C  
ATOM   1568  NZ  LYS A 198      19.896  -1.458   7.765  1.00 56.79           N1+
ATOM   1571  N   MET A 199      26.396  -3.241   8.666  1.00 62.68           N  
ATOM   1572  CA  MET A 199      27.330  -2.199   8.970  1.00 62.68           C  
ATOM   1577  C   MET A 199      26.555  -1.075   9.582  1.00 62.68           C  
ATOM   1578  O   MET A 199      25.583  -0.596   9.002  1.00 62.68           O  
ATOM   1573  CB  MET A 199      28.028  -1.679   7.702  1.00 62.68           C  
ATOM   1574  CG  MET A 199      29.232  -0.776   7.952  1.00 62.68           C  
ATOM   1575  SD  MET A 199      30.030  -0.180   6.429  1.00 62.68           S  
ATOM   1576  CE  MET A 199      30.884  -1.725   6.010  1.00 62.68           C  
ATOM   1579  N   SER A 200      26.978  -0.614  10.779  1.00 45.57           N  
ATOM   1580  CA  SER A 200      26.240   0.421  11.438  1.00 45.57           C  
ATOM   1583  C   SER A 200      27.162   1.537  11.812  1.00 45.57           C  
ATOM   1584  O   SER A 200      28.292   1.321  12.242  1.00 45.57           O  
ATOM   1581  CB  SER A 200      25.550  -0.035  12.736  1.00 45.57           C  
ATOM   1582  OG  SER A 200      24.824   1.042  13.307  1.00 45.57           O  
ATOM   1585  N   LYS A 201      26.671   2.778  11.651  1.00108.64           N  
ATOM   1586  CA  LYS A 201      27.419   3.963  11.961  1.00108.64           C  
ATOM   1592  C   LYS A 201      27.627   4.075  13.444  1.00108.64           C  
ATOM   1593  O   LYS A 201      28.595   4.687  13.892  1.00108.64           O  
ATOM   1587  CB  LYS A 201      26.780   5.242  11.381  1.00108.64           C  
ATOM   1588  CG  LYS A 201      25.297   5.461  11.687  1.00108.64           C  
ATOM   1589  CD  LYS A 201      24.810   6.835  11.214  1.00108.64           C  
ATOM   1590  CE  LYS A 201      23.298   7.053  11.310  1.00108.64           C  
ATOM   1591  NZ  LYS A 201      22.983   8.470  11.012  1.00108.64           N1+
ATOM   1594  N   SER A 202      26.693   3.526  14.243  1.00 49.91           N  
ATOM   1595  CA  SER A 202      26.774   3.561  15.679  1.00 49.91           C  
ATOM   1598  C   SER A 202      27.827   2.625  16.203  1.00 49.91           C  
ATOM   1599  O   SER A 202      28.233   2.747  17.359  1.00 49.91           O  
ATOM   1596  CB  SER A 202      25.437   3.187  16.349  1.00 49.91           C  
ATOM   1597  OG  SER A 202      25.050   1.873  15.976  1.00 49.91           O  
ATOM   1600  N   ASP A 203      28.308   1.676  15.374  1.00 56.88           N  
ATOM   1601  CA  ASP A 203      29.234   0.667  15.825  1.00 56.88           C  
ATOM   1606  C   ASP A 203      30.425   1.313  16.468  1.00 56.88           C  
ATOM   1607  O   ASP A 203      31.036   2.227  15.918  1.00 56.88           O  
ATOM   1602  CB  ASP A 203      29.724  -0.234  14.674  1.00 56.88           C  
ATOM   1603  CG  ASP A 203      30.343  -1.498  15.253  1.00 56.88           C  
ATOM   1604  OD1 ASP A 203      30.832  -1.453  16.413  1.00 56.88           O  
ATOM   1605  OD2 ASP A 203      30.324  -2.535  14.536  1.00 56.88           O1-
ATOM   1608  N   ASP A 204      30.767   0.846  17.689  0.94 45.80           N  
ATOM   1609  CA  ASP A 204      31.885   1.359  18.431  0.94 45.80           C  
ATOM   1614  C   ASP A 204      33.160   0.974  17.747  0.94 45.80           C  
ATOM   1615  O   ASP A 204      34.128   1.733  17.759  0.94 45.80           O  
ATOM   1610  CB  ASP A 204      31.954   0.853  19.884  0.94 45.80           C  
ATOM   1611  CG  ASP A 204      32.123  -0.660  19.892  0.94 45.80           C  
ATOM   1612  OD1 ASP A 204      31.199  -1.366  19.404  0.94 45.80           O  
ATOM   1613  OD2 ASP A 204      33.181  -1.128  20.387  0.94 45.80           O1-
ATOM   1616  N   ASN A 205      33.192  -0.233  17.146  1.00 56.52           N  
ATOM   1617  CA  ASN A 205      34.367  -0.706  16.473  1.00 56.52           C  
ATOM   1622  C   ASN A 205      34.314  -0.157  15.080  1.00 56.52           C  
ATOM   1623  O   ASN A 205      33.494  -0.570  14.265  1.00 56.52           O  
ATOM   1618  CB  ASN A 205      34.408  -2.244  16.390  1.00 56.52           C  
ATOM   1619  CG  ASN A 205      35.722  -2.675  15.755  1.00 56.52           C  
ATOM   1621  ND2 ASN A 205      35.972  -4.010  15.735  1.00 56.52           N  
ATOM   1620  OD1 ASN A 205      36.494  -1.850  15.271  1.00 56.52           O  
ATOM   1624  N   ARG A 206      35.207   0.808  14.792  1.00133.83           N  
ATOM   1625  CA  ARG A 206      35.274   1.530  13.549  1.00133.83           C  
ATOM   1633  C   ARG A 206      35.781   0.686  12.414  1.00133.83           C  
ATOM   1634  O   ARG A 206      35.562   1.021  11.250  1.00133.83           O  
ATOM   1626  CB  ARG A 206      36.113   2.814  13.645  1.00133.83           C  
ATOM   1627  CG  ARG A 206      35.512   3.818  14.635  1.00133.83           C  
ATOM   1628  CD  ARG A 206      33.978   3.856  14.634  1.00133.83           C  
ATOM   1629  NE  ARG A 206      33.519   4.416  13.332  1.00133.83           N  
ATOM   1630  CZ  ARG A 206      32.191   4.689  13.130  1.00133.83           C  
ATOM   1631  NH1 ARG A 206      31.287   4.431  14.120  1.00133.83           N1+
ATOM   1632  NH2 ARG A 206      31.776   5.225  11.949  1.00133.83           N  
ATOM   1635  N   ASN A 207      36.527  -0.395  12.708  1.00 56.57           N  
ATOM   1636  CA  ASN A 207      37.081  -1.235  11.679  1.00 56.57           C  
ATOM   1641  C   ASN A 207      35.976  -1.884  10.890  1.00 56.57           C  
ATOM   1642  O   ASN A 207      36.176  -2.272   9.740  1.00 56.57           O  
ATOM   1637  CB  ASN A 207      37.993  -2.346  12.221  1.00 56.57           C  
ATOM   1638  CG  ASN A 207      39.266  -1.687  12.724  1.00 56.57           C  
ATOM   1640  ND2 ASN A 207      39.886  -2.295  13.774  1.00 56.57           N  
ATOM   1639  OD1 ASN A 207      39.703  -0.661  12.205  1.00 56.57           O  
ATOM   1643  N   ASN A 208      34.800  -2.077  11.510  1.00 67.73           N  
ATOM   1644  CA  ASN A 208      33.667  -2.682  10.862  1.00 67.73           C  
ATOM   1649  C   ASN A 208      33.124  -1.800   9.766  1.00 67.73           C  
ATOM   1650  O   ASN A 208      32.496  -2.304   8.835  1.00 67.73           O  
ATOM   1645  CB  ASN A 208      32.501  -3.006  11.821  1.00 67.73           C  
ATOM   1646  CG  ASN A 208      32.844  -4.246  12.643  1.00 67.73           C  
ATOM   1648  ND2 ASN A 208      32.287  -4.331  13.883  1.00 67.73           N  
ATOM   1647  OD1 ASN A 208      33.572  -5.130  12.194  1.00 67.73           O  
ATOM   1651  N   VAL A 209      33.313  -0.462   9.843  1.00 68.58           N  
ATOM   1652  CA  VAL A 209      32.675   0.406   8.881  1.00 68.58           C  
ATOM   1656  C   VAL A 209      33.670   1.196   8.077  1.00 68.58           C  
ATOM   1657  O   VAL A 209      34.840   1.327   8.433  1.00 68.58           O  
ATOM   1653  CB  VAL A 209      31.772   1.427   9.511  1.00 68.58           C  
ATOM   1654  CG1 VAL A 209      30.644   0.695  10.256  1.00 68.58           C  
ATOM   1655  CG2 VAL A 209      32.620   2.357  10.398  1.00 68.58           C  
ATOM   1658  N   ILE A 210      33.198   1.710   6.916  1.00119.07           N  
ATOM   1659  CA  ILE A 210      33.966   2.609   6.096  1.00119.07           C  
ATOM   1664  C   ILE A 210      33.194   3.899   6.092  1.00119.07           C  
ATOM   1665  O   ILE A 210      32.039   3.932   5.668  1.00119.07           O  
ATOM   1660  CB  ILE A 210      34.086   2.179   4.655  1.00119.07           C  
ATOM   1661  CG1 ILE A 210      34.800   0.820   4.490  1.00119.07           C  
ATOM   1662  CG2 ILE A 210      34.798   3.320   3.908  1.00119.07           C  
ATOM   1663  CD1 ILE A 210      36.301   0.843   4.779  1.00119.07           C  
ATOM   1666  N   GLY A 211      33.806   4.995   6.594  1.00 32.89           N  
ATOM   1667  CA  GLY A 211      33.149   6.275   6.624  1.00 32.89           C  
ATOM   1668  C   GLY A 211      33.333   6.934   5.290  1.00 32.89           C  
ATOM   1669  O   GLY A 211      34.266   6.626   4.550  1.00 32.89           O  
ATOM   1670  N   LEU A 212      32.454   7.906   4.977  1.00 68.94           N  
ATOM   1671  CA  LEU A 212      32.438   8.578   3.705  1.00 68.94           C  
ATOM   1676  C   LEU A 212      33.670   9.411   3.483  1.00 68.94           C  
ATOM   1677  O   LEU A 212      34.128   9.560   2.352  1.00 68.94           O  
ATOM   1672  CB  LEU A 212      31.222   9.496   3.538  1.00 68.94           C  
ATOM   1673  CG  LEU A 212      29.894   8.722   3.470  1.00 68.94           C  
ATOM   1674  CD1 LEU A 212      28.730   9.662   3.124  1.00 68.94           C  
ATOM   1675  CD2 LEU A 212      29.993   7.511   2.525  1.00 68.94           C  
ATOM   1678  N   LEU A 213      34.180  10.055   4.548  1.00 97.01           N  
ATOM   1679  CA  LEU A 213      35.344  10.904   4.507  1.00 97.01           C  
ATOM   1684  C   LEU A 213      36.659  10.166   4.423  1.00 97.01           C  
ATOM   1685  O   LEU A 213      37.677  10.776   4.102  1.00 97.01           O  
ATOM   1680  CB  LEU A 213      35.426  11.922   5.656  1.00 97.01           C  
ATOM   1681  CG  LEU A 213      34.415  13.073   5.487  1.00 97.01           C  
ATOM   1682  CD1 LEU A 213      34.639  14.181   6.528  1.00 97.01           C  
ATOM   1683  CD2 LEU A 213      34.423  13.607   4.044  1.00 97.01           C  
ATOM   1686  N   GLU A 214      36.710   8.867   4.780  1.00 68.72           N  
ATOM   1687  CA  GLU A 214      37.971   8.173   4.859  1.00 68.72           C  
ATOM   1693  C   GLU A 214      38.708   8.143   3.552  1.00 68.72           C  
ATOM   1694  O   GLU A 214      38.139   8.001   2.472  1.00 68.72           O  
ATOM   1688  CB  GLU A 214      37.848   6.733   5.381  1.00 68.72           C  
ATOM   1689  CG  GLU A 214      37.483   6.663   6.866  1.00 68.72           C  
ATOM   1690  CD  GLU A 214      37.367   5.195   7.253  1.00 68.72           C  
ATOM   1691  OE1 GLU A 214      37.831   4.333   6.460  1.00 68.72           O  
ATOM   1692  OE2 GLU A 214      36.803   4.913   8.344  1.00 68.72           O1-
ATOM   1695  N   ASP A 215      40.041   8.275   3.670  1.00141.35           N  
ATOM   1696  CA  ASP A 215      40.986   8.314   2.592  1.00141.35           C  
ATOM   1701  C   ASP A 215      41.157   6.919   2.063  1.00141.35           C  
ATOM   1702  O   ASP A 215      40.809   5.932   2.709  1.00141.35           O  
ATOM   1697  CB  ASP A 215      42.338   8.812   3.136  1.00141.35           C  
ATOM   1698  CG  ASP A 215      43.396   8.979   2.061  1.00141.35           C  
ATOM   1699  OD1 ASP A 215      43.881   7.960   1.505  1.00141.35           O  
ATOM   1700  OD2 ASP A 215      43.759  10.158   1.811  1.00141.35           O1-
ATOM   1703  N   PRO A 216      41.673   6.815   0.874  1.00144.83           N  
ATOM   1704  CA  PRO A 216      41.864   5.533   0.257  1.00144.83           C  
ATOM   1708  C   PRO A 216      42.834   4.645   0.971  1.00144.83           C  
ATOM   1709  O   PRO A 216      42.664   3.427   0.907  1.00144.83           O  
ATOM   1706  CB  PRO A 216      42.228   5.822  -1.194  1.00144.83           C  
ATOM   1707  CG  PRO A 216      41.546   7.176  -1.470  1.00144.83           C  
ATOM   1705  CD  PRO A 216      41.511   7.877  -0.105  1.00144.83           C  
ATOM   1710  N   LYS A 217      43.874   5.197   1.627  1.00162.42           N  
ATOM   1711  CA  LYS A 217      44.777   4.303   2.287  1.00162.42           C  
ATOM   1717  C   LYS A 217      44.057   3.685   3.440  1.00162.42           C  
ATOM   1718  O   LYS A 217      44.277   2.519   3.760  1.00162.42           O  
ATOM   1712  CB  LYS A 217      46.088   4.927   2.801  1.00162.42           C  
ATOM   1713  CG  LYS A 217      45.958   5.763   4.068  1.00162.42           C  
ATOM   1714  CD  LYS A 217      45.176   7.059   3.890  1.00162.42           C  
ATOM   1715  CE  LYS A 217      44.991   7.798   5.211  1.00162.42           C  
ATOM   1716  NZ  LYS A 217      44.553   9.188   4.976  1.00162.42           N1+
ATOM   1719  N   SER A 218      43.186   4.461   4.114  1.00 88.74           N  
ATOM   1720  CA  SER A 218      42.462   3.937   5.237  1.00 88.74           C  
ATOM   1723  C   SER A 218      41.506   2.894   4.744  1.00 88.74           C  
ATOM   1724  O   SER A 218      41.290   1.875   5.397  1.00 88.74           O  
ATOM   1721  CB  SER A 218      41.654   5.012   5.994  1.00 88.74           C  
ATOM   1722  OG  SER A 218      40.540   5.451   5.232  1.00 88.74           O  
ATOM   1725  N   VAL A 219      40.914   3.130   3.557  1.00 43.61           N  
ATOM   1726  CA  VAL A 219      39.941   2.241   2.988  1.00 43.61           C  
ATOM   1730  C   VAL A 219      40.562   0.906   2.701  1.00 43.61           C  
ATOM   1731  O   VAL A 219      40.010  -0.133   3.058  1.00 43.61           O  
ATOM   1727  CB  VAL A 219      39.387   2.776   1.695  1.00 43.61           C  
ATOM   1728  CG1 VAL A 219      38.472   1.715   1.064  1.00 43.61           C  
ATOM   1729  CG2 VAL A 219      38.681   4.112   1.985  1.00 43.61           C  
ATOM   1732  N   VAL A 220      41.748   0.896   2.062  1.00 35.91           N  
ATOM   1733  CA  VAL A 220      42.360  -0.351   1.699  1.00 35.91           C  
ATOM   1737  C   VAL A 220      42.685  -1.129   2.935  1.00 35.91           C  
ATOM   1738  O   VAL A 220      42.527  -2.349   2.971  1.00 35.91           O  
ATOM   1734  CB  VAL A 220      43.621  -0.196   0.888  1.00 35.91           C  
ATOM   1735  CG1 VAL A 220      43.253   0.413  -0.476  1.00 35.91           C  
ATOM   1736  CG2 VAL A 220      44.636   0.638   1.685  1.00 35.91           C  
ATOM   1739  N   LYS A 221      43.142  -0.441   3.995  1.00 41.34           N  
ATOM   1740  CA  LYS A 221      43.557  -1.138   5.178  1.00 41.34           C  
ATOM   1746  C   LYS A 221      42.398  -1.890   5.760  1.00 41.34           C  
ATOM   1747  O   LYS A 221      42.519  -3.070   6.086  1.00 41.34           O  
ATOM   1741  CB  LYS A 221      44.107  -0.179   6.246  1.00 41.34           C  
ATOM   1742  CG  LYS A 221      44.886  -0.884   7.358  1.00 41.34           C  
ATOM   1743  CD  LYS A 221      45.783   0.060   8.164  1.00 41.34           C  
ATOM   1744  CE  LYS A 221      46.681  -0.661   9.170  1.00 41.34           C  
ATOM   1745  NZ  LYS A 221      47.734   0.260   9.656  1.00 41.34           N1+
ATOM   1748  N   LYS A 222      41.232  -1.230   5.887  1.00 73.68           N  
ATOM   1749  CA  LYS A 222      40.084  -1.864   6.474  1.00 73.68           C  
ATOM   1755  C   LYS A 222      39.638  -3.011   5.620  1.00 73.68           C  
ATOM   1756  O   LYS A 222      39.302  -4.078   6.131  1.00 73.68           O  
ATOM   1750  CB  LYS A 222      38.876  -0.922   6.628  1.00 73.68           C  
ATOM   1751  CG  LYS A 222      39.022   0.094   7.763  1.00 73.68           C  
ATOM   1752  CD  LYS A 222      37.917   1.150   7.786  1.00 73.68           C  
ATOM   1753  CE  LYS A 222      37.847   1.931   9.099  1.00 73.68           C  
ATOM   1754  NZ  LYS A 222      38.836   3.030   9.098  1.00 73.68           N1+
ATOM   1757  N   ILE A 223      39.618  -2.824   4.290  1.00176.46           N  
ATOM   1758  CA  ILE A 223      39.153  -3.857   3.411  1.00176.46           C  
ATOM   1763  C   ILE A 223      40.056  -5.057   3.454  1.00176.46           C  
ATOM   1764  O   ILE A 223      39.590  -6.189   3.341  1.00176.46           O  
ATOM   1759  CB  ILE A 223      38.871  -3.383   2.009  1.00176.46           C  
ATOM   1760  CG1 ILE A 223      40.101  -2.751   1.365  1.00176.46           C  
ATOM   1761  CG2 ILE A 223      37.647  -2.458   2.062  1.00176.46           C  
ATOM   1762  CD1 ILE A 223      41.143  -3.790   1.004  1.00176.46           C  
ATOM   1765  N   LYS A 224      41.376  -4.854   3.610  1.00 52.05           N  
ATOM   1766  CA  LYS A 224      42.309  -5.949   3.622  1.00 52.05           C  
ATOM   1772  C   LYS A 224      42.032  -6.859   4.790  1.00 52.05           C  
ATOM   1773  O   LYS A 224      42.197  -8.073   4.686  1.00 52.05           O  
ATOM   1767  CB  LYS A 224      43.769  -5.478   3.703  1.00 52.05           C  
ATOM   1768  CG  LYS A 224      44.210  -4.734   2.441  1.00 52.05           C  
ATOM   1769  CD  LYS A 224      45.492  -3.922   2.622  1.00 52.05           C  
ATOM   1770  CE  LYS A 224      45.933  -3.186   1.357  1.00 52.05           C  
ATOM   1771  NZ  LYS A 224      47.180  -2.433   1.625  1.00 52.05           N1+
ATOM   1774  N   ARG A 225      41.639  -6.284   5.940  1.00139.21           N  
ATOM   1775  CA  ARG A 225      41.343  -6.976   7.170  1.00139.21           C  
ATOM   1783  C   ARG A 225      40.059  -7.747   7.100  1.00139.21           C  
ATOM   1784  O   ARG A 225      39.861  -8.669   7.888  1.00139.21           O  
ATOM   1776  CB  ARG A 225      41.220  -6.034   8.379  1.00139.21           C  
ATOM   1777  CG  ARG A 225      42.564  -5.588   8.956  1.00139.21           C  
ATOM   1778  CD  ARG A 225      43.457  -4.833   7.972  1.00139.21           C  
ATOM   1779  NE  ARG A 225      44.591  -4.275   8.760  1.00139.21           N  
ATOM   1780  CZ  ARG A 225      45.851  -4.253   8.239  1.00139.21           C  
ATOM   1781  NH1 ARG A 225      46.094  -4.827   7.021  1.00139.21           N1+
ATOM   1782  NH2 ARG A 225      46.860  -3.645   8.926  1.00139.21           N  
ATOM   1785  N   ALA A 226      39.136  -7.359   6.195  1.00 49.64           N  
ATOM   1786  CA  ALA A 226      37.812  -7.926   6.139  1.00 49.64           C  
ATOM   1788  C   ALA A 226      37.855  -9.426   6.196  1.00 49.64           C  
ATOM   1789  O   ALA A 226      38.697 -10.076   5.580  1.00 49.64           O  
ATOM   1787  CB  ALA A 226      37.040  -7.527   4.869  1.00 49.64           C  
ATOM   1790  N   VAL A 227      36.914 -10.005   6.968  1.00 42.62           N  
ATOM   1791  CA  VAL A 227      36.855 -11.422   7.195  1.00 42.62           C  
ATOM   1795  C   VAL A 227      36.461 -12.115   5.932  1.00 42.62           C  
ATOM   1796  O   VAL A 227      35.546 -11.693   5.225  1.00 42.62           O  
ATOM   1792  CB  VAL A 227      35.851 -11.805   8.245  1.00 42.62           C  
ATOM   1793  CG1 VAL A 227      35.794 -13.339   8.331  1.00 42.62           C  
ATOM   1794  CG2 VAL A 227      36.223 -11.108   9.567  1.00 42.62           C  
ATOM   1797  N   THR A 228      37.180 -13.212   5.620  1.00 75.70           N  
ATOM   1798  CA  THR A 228      36.908 -13.977   4.442  1.00 75.70           C  
ATOM   1802  C   THR A 228      36.496 -15.364   4.824  1.00 75.70           C  
ATOM   1803  O   THR A 228      35.610 -15.563   5.656  1.00 75.70           O  
ATOM   1799  CB  THR A 228      38.075 -14.044   3.492  1.00 75.70           C  
ATOM   1801  CG2 THR A 228      38.425 -12.608   3.066  1.00 75.70           C  
ATOM   1800  OG1 THR A 228      39.200 -14.666   4.096  1.00 75.70           O  
ATOM   1804  N   ASP A 229      37.151 -16.354   4.188  1.00198.73           N  
ATOM   1805  CA  ASP A 229      36.748 -17.725   4.242  1.00198.73           C  
ATOM   1810  C   ASP A 229      37.986 -18.579   4.230  1.00198.73           C  
ATOM   1811  O   ASP A 229      39.037 -18.153   3.756  1.00198.73           O  
ATOM   1806  CB  ASP A 229      35.975 -17.949   2.932  1.00198.73           C  
ATOM   1807  CG  ASP A 229      35.194 -19.230   2.875  1.00198.73           C  
ATOM   1808  OD1 ASP A 229      35.779 -20.305   3.159  1.00198.73           O  
ATOM   1809  OD2 ASP A 229      33.990 -19.141   2.516  1.00198.73           O1-
ATOM   1812  N   SER A 230      37.890 -19.795   4.811  1.00 62.32           N  
ATOM   1813  CA  SER A 230      38.945 -20.774   4.874  1.00 62.32           C  
ATOM   1816  C   SER A 230      39.031 -21.596   3.613  1.00 62.32           C  
ATOM   1817  O   SER A 230      39.939 -22.417   3.481  1.00 62.32           O  
ATOM   1814  CB  SER A 230      38.759 -21.758   6.045  1.00 62.32           C  
ATOM   1815  OG  SER A 230      37.574 -22.520   5.870  1.00 62.32           O  
ATOM   1818  N   ASP A 231      38.111 -21.419   2.645  1.00126.56           N  
ATOM   1819  CA  ASP A 231      38.090 -22.331   1.529  1.00126.56           C  
ATOM   1824  C   ASP A 231      39.394 -22.364   0.788  1.00126.56           C  
ATOM   1825  O   ASP A 231      40.060 -21.349   0.594  1.00126.56           O  
ATOM   1820  CB  ASP A 231      36.954 -22.074   0.519  1.00126.56           C  
ATOM   1821  CG  ASP A 231      37.153 -20.726  -0.159  1.00126.56           C  
ATOM   1822  OD1 ASP A 231      37.984 -19.914   0.327  1.00126.56           O  
ATOM   1823  OD2 ASP A 231      36.462 -20.495  -1.187  1.00126.56           O1-
ATOM   1826  N   GLU A 232      39.802 -23.592   0.398  1.00117.72           N  
ATOM   1827  CA  GLU A 232      40.983 -23.819  -0.386  1.00117.72           C  
ATOM   1833  C   GLU A 232      40.592 -24.760  -1.478  1.00117.72           C  
ATOM   1834  O   GLU A 232      39.980 -25.798  -1.233  1.00117.72           O  
ATOM   1828  CB  GLU A 232      42.123 -24.512   0.380  1.00117.72           C  
ATOM   1829  CG  GLU A 232      42.849 -23.615   1.382  1.00117.72           C  
ATOM   1830  CD  GLU A 232      43.858 -22.784   0.605  1.00117.72           C  
ATOM   1831  OE1 GLU A 232      43.512 -22.321  -0.510  1.00117.72           O  
ATOM   1832  OE2 GLU A 232      44.993 -22.602   1.118  1.00117.72           O1-
ATOM   1835  N   PRO A 233      40.919 -24.412  -2.691  1.00 80.08           N  
ATOM   1836  CA  PRO A 233      41.572 -23.165  -2.973  1.00 80.08           C  
ATOM   1840  C   PRO A 233      40.552 -22.085  -2.879  1.00 80.08           C  
ATOM   1841  O   PRO A 233      39.362 -22.386  -2.941  1.00 80.08           O  
ATOM   1838  CB  PRO A 233      42.202 -23.315  -4.357  1.00 80.08           C  
ATOM   1839  CG  PRO A 233      41.513 -24.549  -4.964  1.00 80.08           C  
ATOM   1837  CD  PRO A 233      41.139 -25.394  -3.736  1.00 80.08           C  
ATOM   1842  N   PRO A 234      40.973 -20.858  -2.746  1.00 74.29           N  
ATOM   1843  CA  PRO A 234      40.067 -19.762  -2.579  1.00 74.29           C  
ATOM   1847  C   PRO A 234      39.255 -19.606  -3.818  1.00 74.29           C  
ATOM   1848  O   PRO A 234      39.795 -19.813  -4.902  1.00 74.29           O  
ATOM   1845  CB  PRO A 234      40.938 -18.535  -2.313  1.00 74.29           C  
ATOM   1846  CG  PRO A 234      42.237 -19.123  -1.727  1.00 74.29           C  
ATOM   1844  CD  PRO A 234      42.333 -20.529  -2.341  1.00 74.29           C  
ATOM   1849  N   VAL A 235      37.963 -19.248  -3.691  1.00 43.96           N  
ATOM   1850  CA  VAL A 235      37.164 -19.057  -4.860  1.00 43.96           C  
ATOM   1854  C   VAL A 235      36.272 -17.887  -4.594  1.00 43.96           C  
ATOM   1855  O   VAL A 235      35.742 -17.735  -3.494  1.00 43.96           O  
ATOM   1851  CB  VAL A 235      36.302 -20.245  -5.180  1.00 43.96           C  
ATOM   1852  CG1 VAL A 235      35.413 -19.919  -6.394  1.00 43.96           C  
ATOM   1853  CG2 VAL A 235      37.228 -21.453  -5.396  1.00 43.96           C  
ATOM   1856  N   VAL A 236      36.086 -17.011  -5.602  1.00 49.14           N  
ATOM   1857  CA  VAL A 236      35.222 -15.891  -5.385  1.00 49.14           C  
ATOM   1861  C   VAL A 236      33.865 -16.298  -5.863  1.00 49.14           C  
ATOM   1862  O   VAL A 236      33.589 -16.301  -7.062  1.00 49.14           O  
ATOM   1858  CB  VAL A 236      35.630 -14.664  -6.146  1.00 49.14           C  
ATOM   1859  CG1 VAL A 236      34.555 -13.583  -5.951  1.00 49.14           C  
ATOM   1860  CG2 VAL A 236      37.028 -14.234  -5.667  1.00 49.14           C  
ATOM   1863  N   ARG A 237      32.977 -16.654  -4.913  1.00 92.95           N  
ATOM   1864  CA  ARG A 237      31.652 -17.081  -5.258  1.00 92.95           C  
ATOM   1872  C   ARG A 237      30.718 -16.520  -4.228  1.00 92.95           C  
ATOM   1873  O   ARG A 237      31.080 -16.376  -3.061  1.00 92.95           O  
ATOM   1865  CB  ARG A 237      31.488 -18.611  -5.246  1.00 92.95           C  
ATOM   1866  CG  ARG A 237      30.090 -19.079  -5.648  1.00 92.95           C  
ATOM   1867  CD  ARG A 237      29.894 -20.596  -5.573  1.00 92.95           C  
ATOM   1868  NE  ARG A 237      29.662 -20.946  -4.142  1.00 92.95           N  
ATOM   1869  CZ  ARG A 237      30.657 -21.479  -3.379  1.00 92.95           C  
ATOM   1870  NH1 ARG A 237      31.888 -21.724  -3.920  1.00 92.95           N1+
ATOM   1871  NH2 ARG A 237      30.416 -21.785  -2.071  1.00 92.95           N  
ATOM   1874  N   TYR A 238      29.476 -16.201  -4.642  1.00156.00           N  
ATOM   1875  CA  TYR A 238      28.510 -15.607  -3.756  1.00156.00           C  
ATOM   1884  C   TYR A 238      27.824 -16.720  -3.017  1.00156.00           C  
ATOM   1885  O   TYR A 238      27.217 -17.598  -3.629  1.00156.00           O  
ATOM   1876  CB  TYR A 238      27.435 -14.825  -4.541  1.00156.00           C  
ATOM   1877  CG  TYR A 238      26.584 -13.990  -3.642  1.00156.00           C  
ATOM   1878  CD1 TYR A 238      25.426 -14.488  -3.090  1.00156.00           C  
ATOM   1879  CD2 TYR A 238      26.942 -12.691  -3.359  1.00156.00           C  
ATOM   1880  CE1 TYR A 238      24.647 -13.703  -2.270  1.00156.00           C  
ATOM   1881  CE2 TYR A 238      26.168 -11.899  -2.545  1.00156.00           C  
ATOM   1882  CZ  TYR A 238      25.014 -12.407  -1.996  1.00156.00           C  
ATOM   1883  OH  TYR A 238      24.214 -11.603  -1.157  1.00156.00           O  
ATOM   1886  N   ASP A 239      27.922 -16.714  -1.668  1.00 77.36           N  
ATOM   1887  CA  ASP A 239      27.284 -17.724  -0.867  1.00 77.36           C  
ATOM   1892  C   ASP A 239      27.161 -17.172   0.522  1.00 77.36           C  
ATOM   1893  O   ASP A 239      28.128 -17.123   1.279  1.00 77.36           O  
ATOM   1888  CB  ASP A 239      28.095 -19.027  -0.779  1.00 77.36           C  
ATOM   1889  CG  ASP A 239      27.233 -20.093  -0.112  1.00 77.36           C  
ATOM   1890  OD1 ASP A 239      26.152 -19.737   0.428  1.00 77.36           O  
ATOM   1891  OD2 ASP A 239      27.654 -21.281  -0.134  1.00 77.36           O1-
ATOM   1894  N   VAL A 240      25.944 -16.750   0.898  1.00 56.48           N  
ATOM   1895  CA  VAL A 240      25.704 -16.141   2.173  1.00 56.48           C  
ATOM   1899  C   VAL A 240      25.957 -17.110   3.290  1.00 56.48           C  
ATOM   1900  O   VAL A 240      26.435 -16.713   4.352  1.00 56.48           O  
ATOM   1896  CB  VAL A 240      24.292 -15.653   2.313  1.00 56.48           C  
ATOM   1897  CG1 VAL A 240      24.054 -14.557   1.259  1.00 56.48           C  
ATOM   1898  CG2 VAL A 240      23.343 -16.856   2.194  1.00 56.48           C  
ATOM   1901  N   GLN A 241      25.592 -18.398   3.134  1.00112.25           N  
ATOM   1902  CA  GLN A 241      25.792 -19.261   4.267  1.00112.25           C  
ATOM   1908  C   GLN A 241      27.245 -19.513   4.565  1.00112.25           C  
ATOM   1909  O   GLN A 241      27.686 -19.302   5.694  1.00112.25           O  
ATOM   1903  CB  GLN A 241      25.143 -20.648   4.132  1.00112.25           C  
ATOM   1904  CG  GLN A 241      23.623 -20.656   4.305  1.00112.25           C  
ATOM   1905  CD  GLN A 241      23.222 -22.105   4.549  1.00112.25           C  
ATOM   1907  NE2 GLN A 241      22.435 -22.344   5.634  1.00112.25           N  
ATOM   1906  OE1 GLN A 241      23.612 -23.005   3.807  1.00112.25           O  
ATOM   1910  N   ASN A 242      28.010 -20.018   3.574  1.00100.46           N  
ATOM   1911  CA  ASN A 242      29.396 -20.370   3.761  1.00100.46           C  
ATOM   1916  C   ASN A 242      30.357 -19.211   3.636  1.00100.46           C  
ATOM   1917  O   ASN A 242      31.306 -19.083   4.408  1.00100.46           O  
ATOM   1912  CB  ASN A 242      29.832 -21.442   2.751  1.00100.46           C  
ATOM   1913  CG  ASN A 242      29.072 -22.709   3.116  1.00100.46           C  
ATOM   1915  ND2 ASN A 242      27.885 -22.912   2.484  1.00100.46           N  
ATOM   1914  OD1 ASN A 242      29.512 -23.487   3.960  1.00100.46           O  
ATOM   1918  N   LYS A 243      30.149 -18.420   2.568  1.00252.21           N  
ATOM   1919  CA  LYS A 243      30.850 -17.296   1.990  1.00252.21           C  
ATOM   1925  C   LYS A 243      30.583 -15.911   2.494  1.00252.21           C  
ATOM   1926  O   LYS A 243      30.846 -14.992   1.724  1.00252.21           O  
ATOM   1920  CB  LYS A 243      30.740 -17.190   0.459  1.00252.21           C  
ATOM   1921  CG  LYS A 243      31.934 -17.759  -0.302  1.00252.21           C  
ATOM   1922  CD  LYS A 243      32.090 -19.274  -0.303  1.00252.21           C  
ATOM   1923  CE  LYS A 243      33.324 -19.681  -1.103  1.00252.21           C  
ATOM   1924  NZ  LYS A 243      34.437 -18.757  -0.791  1.00252.21           N1+
ATOM   1927  N   ALA A 244      29.999 -15.675   3.682  1.00 71.92           N  
ATOM   1928  CA  ALA A 244      29.495 -14.358   3.998  1.00 71.92           C  
ATOM   1930  C   ALA A 244      30.485 -13.236   3.774  1.00 71.92           C  
ATOM   1931  O   ALA A 244      30.107 -12.220   3.192  1.00 71.92           O  
ATOM   1929  CB  ALA A 244      29.005 -14.253   5.453  1.00 71.92           C  
ATOM   1932  N   GLY A 245      31.761 -13.355   4.187  1.00 37.49           N  
ATOM   1933  CA  GLY A 245      32.669 -12.249   4.001  1.00 37.49           C  
ATOM   1934  C   GLY A 245      32.888 -11.958   2.537  1.00 37.49           C  
ATOM   1935  O   GLY A 245      32.831 -10.805   2.113  1.00 37.49           O  
ATOM   1936  N   VAL A 246      33.141 -12.998   1.720  1.00 53.51           N  
ATOM   1937  CA  VAL A 246      33.399 -12.832   0.314  1.00 53.51           C  
ATOM   1941  C   VAL A 246      32.173 -12.275  -0.339  1.00 53.51           C  
ATOM   1942  O   VAL A 246      32.245 -11.397  -1.196  1.00 53.51           O  
ATOM   1938  CB  VAL A 246      33.695 -14.139  -0.359  1.00 53.51           C  
ATOM   1939  CG1 VAL A 246      33.808 -13.905  -1.874  1.00 53.51           C  
ATOM   1940  CG2 VAL A 246      34.964 -14.730   0.275  1.00 53.51           C  
ATOM   1943  N   SER A 247      31.006 -12.790   0.068  1.00 92.60           N  
ATOM   1944  CA  SER A 247      29.743 -12.385  -0.468  1.00 92.60           C  
ATOM   1947  C   SER A 247      29.574 -10.916  -0.223  1.00 92.60           C  
ATOM   1948  O   SER A 247      29.141 -10.174  -1.104  1.00 92.60           O  
ATOM   1945  CB  SER A 247      28.603 -13.125   0.251  1.00 92.60           C  
ATOM   1946  OG  SER A 247      27.346 -12.595  -0.121  1.00 92.60           O  
ATOM   1949  N   ASN A 248      29.929 -10.460   0.992  1.00 50.06           N  
ATOM   1950  CA  ASN A 248      29.775  -9.084   1.360  1.00 50.06           C  
ATOM   1955  C   ASN A 248      30.672  -8.248   0.504  1.00 50.06           C  
ATOM   1956  O   ASN A 248      30.278  -7.178   0.047  1.00 50.06           O  
ATOM   1951  CB  ASN A 248      30.142  -8.820   2.832  1.00 50.06           C  
ATOM   1952  CG  ASN A 248      29.714  -7.402   3.183  1.00 50.06           C  
ATOM   1954  ND2 ASN A 248      30.537  -6.713   4.018  1.00 50.06           N  
ATOM   1953  OD1 ASN A 248      28.676  -6.922   2.730  1.00 50.06           O  
ATOM   1957  N   LEU A 249      31.906  -8.718   0.243  1.00 56.55           N  
ATOM   1958  CA  LEU A 249      32.806  -7.937  -0.557  1.00 56.55           C  
ATOM   1963  C   LEU A 249      32.230  -7.783  -1.932  1.00 56.55           C  
ATOM   1964  O   LEU A 249      32.355  -6.724  -2.544  1.00 56.55           O  
ATOM   1959  CB  LEU A 249      34.221  -8.532  -0.670  1.00 56.55           C  
ATOM   1960  CG  LEU A 249      35.039  -8.414   0.633  1.00 56.55           C  
ATOM   1961  CD1 LEU A 249      36.445  -9.013   0.471  1.00 56.55           C  
ATOM   1962  CD2 LEU A 249      35.083  -6.961   1.135  1.00 56.55           C  
ATOM   1965  N   LEU A 250      31.595  -8.845  -2.463  1.00 50.80           N  
ATOM   1966  CA  LEU A 250      30.998  -8.783  -3.769  1.00 50.80           C  
ATOM   1971  C   LEU A 250      29.875  -7.793  -3.746  1.00 50.80           C  
ATOM   1972  O   LEU A 250      29.708  -7.014  -4.684  1.00 50.80           O  
ATOM   1967  CB  LEU A 250      30.387 -10.122  -4.218  1.00 50.80           C  
ATOM   1968  CG  LEU A 250      31.418 -11.243  -4.443  1.00 50.80           C  
ATOM   1969  CD1 LEU A 250      30.730 -12.545  -4.884  1.00 50.80           C  
ATOM   1970  CD2 LEU A 250      32.518 -10.807  -5.422  1.00 50.80           C  
ATOM   1973  N   ASP A 251      29.064  -7.803  -2.671  1.00 49.57           N  
ATOM   1974  CA  ASP A 251      27.938  -6.918  -2.592  1.00 49.57           C  
ATOM   1979  C   ASP A 251      28.413  -5.497  -2.579  1.00 49.57           C  
ATOM   1980  O   ASP A 251      27.822  -4.641  -3.236  1.00 49.57           O  
ATOM   1975  CB  ASP A 251      27.063  -7.150  -1.342  1.00 49.57           C  
ATOM   1976  CG  ASP A 251      26.211  -8.400  -1.560  1.00 49.57           C  
ATOM   1977  OD1 ASP A 251      26.080  -8.834  -2.736  1.00 49.57           O  
ATOM   1978  OD2 ASP A 251      25.670  -8.930  -0.553  1.00 49.57           O1-
ATOM   1981  N   ILE A 252      29.499  -5.190  -1.842  1.00 97.49           N  
ATOM   1982  CA  ILE A 252      29.962  -3.829  -1.830  1.00 97.49           C  
ATOM   1987  C   ILE A 252      30.389  -3.424  -3.211  1.00 97.49           C  
ATOM   1988  O   ILE A 252      30.034  -2.339  -3.671  1.00 97.49           O  
ATOM   1983  CB  ILE A 252      31.098  -3.552  -0.878  1.00 97.49           C  
ATOM   1984  CG1 ILE A 252      30.596  -3.434   0.577  1.00 97.49           C  
ATOM   1985  CG2 ILE A 252      31.807  -2.277  -1.370  1.00 97.49           C  
ATOM   1986  CD1 ILE A 252      29.991  -4.700   1.173  1.00 97.49           C  
ATOM   1989  N   LEU A 253      31.131  -4.287  -3.935  1.00180.62           N  
ATOM   1990  CA  LEU A 253      31.578  -3.924  -5.256  1.00180.62           C  
ATOM   1995  C   LEU A 253      30.382  -3.653  -6.108  1.00180.62           C  
ATOM   1996  O   LEU A 253      30.344  -2.671  -6.848  1.00180.62           O  
ATOM   1991  CB  LEU A 253      32.250  -5.054  -6.057  1.00180.62           C  
ATOM   1992  CG  LEU A 253      33.670  -5.466  -5.676  1.00180.62           C  
ATOM   1993  CD1 LEU A 253      34.174  -6.539  -6.652  1.00180.62           C  
ATOM   1994  CD2 LEU A 253      34.605  -4.257  -5.623  1.00180.62           C  
ATOM   1997  N   SER A 254      29.372  -4.536  -6.028  1.00 33.04           N  
ATOM   1998  CA  SER A 254      28.210  -4.439  -6.863  1.00 33.04           C  
ATOM   2001  C   SER A 254      27.511  -3.147  -6.589  1.00 33.04           C  
ATOM   2002  O   SER A 254      27.055  -2.466  -7.507  1.00 33.04           O  
ATOM   1999  CB  SER A 254      27.206  -5.578  -6.606  1.00 33.04           C  
ATOM   2000  OG  SER A 254      26.075  -5.439  -7.450  1.00 33.04           O  
ATOM   2003  N   ALA A 255      27.429  -2.754  -5.308  1.00 42.59           N  
ATOM   2004  CA  ALA A 255      26.739  -1.546  -4.979  1.00 42.59           C  
ATOM   2006  C   ALA A 255      27.421  -0.396  -5.656  1.00 42.59           C  
ATOM   2007  O   ALA A 255      26.759   0.538  -6.104  1.00 42.59           O  
ATOM   2005  CB  ALA A 255      26.733  -1.256  -3.469  1.00 42.59           C  
ATOM   2008  N   VAL A 256      28.770  -0.390  -5.683  1.00 59.66           N  
ATOM   2009  CA  VAL A 256      29.481   0.700  -6.300  1.00 59.66           C  
ATOM   2013  C   VAL A 256      29.388   0.693  -7.804  1.00 59.66           C  
ATOM   2014  O   VAL A 256      28.988   1.681  -8.417  1.00 59.66           O  
ATOM   2010  CB  VAL A 256      30.937   0.718  -5.936  1.00 59.66           C  
ATOM   2011  CG1 VAL A 256      31.627   1.861  -6.703  1.00 59.66           C  
ATOM   2012  CG2 VAL A 256      31.045   0.843  -4.407  1.00 59.66           C  
ATOM   2015  N   THR A 257      29.782  -0.437  -8.422  1.00131.28           N  
ATOM   2016  CA  THR A 257      29.880  -0.623  -9.847  1.00131.28           C  
ATOM   2020  C   THR A 257      28.547  -0.767 -10.514  1.00131.28           C  
ATOM   2021  O   THR A 257      28.359  -0.303 -11.637  1.00131.28           O  
ATOM   2017  CB  THR A 257      30.704  -1.835 -10.179  1.00131.28           C  
ATOM   2019  CG2 THR A 257      30.062  -3.081  -9.545  1.00131.28           C  
ATOM   2018  OG1 THR A 257      30.802  -1.991 -11.585  1.00131.28           O  
ATOM   2022  N   GLY A 258      27.582  -1.440  -9.865  1.00 22.05           N  
ATOM   2023  CA  GLY A 258      26.317  -1.644 -10.509  1.00 22.05           C  
ATOM   2024  C   GLY A 258      26.387  -2.942 -11.253  1.00 22.05           C  
ATOM   2025  O   GLY A 258      25.416  -3.356 -11.885  1.00 22.05           O  
ATOM   2026  N   GLN A 259      27.548  -3.619 -11.194  1.00 51.90           N  
ATOM   2027  CA  GLN A 259      27.716  -4.878 -11.862  1.00 51.90           C  
ATOM   2033  C   GLN A 259      26.993  -5.908 -11.061  1.00 51.90           C  
ATOM   2034  O   GLN A 259      26.969  -5.855  -9.833  1.00 51.90           O  
ATOM   2028  CB  GLN A 259      29.182  -5.328 -11.926  1.00 51.90           C  
ATOM   2029  CG  GLN A 259      30.075  -4.412 -12.757  1.00 51.90           C  
ATOM   2030  CD  GLN A 259      31.504  -4.871 -12.523  1.00 51.90           C  
ATOM   2032  NE2 GLN A 259      32.130  -5.477 -13.568  1.00 51.90           N  
ATOM   2031  OE1 GLN A 259      32.047  -4.696 -11.433  1.00 51.90           O  
ATOM   2035  N   SER A 260      26.382  -6.882 -11.760  1.00 31.52           N  
ATOM   2036  CA  SER A 260      25.645  -7.921 -11.109  1.00 31.52           C  
ATOM   2039  C   SER A 260      26.621  -8.892 -10.530  1.00 31.52           C  
ATOM   2040  O   SER A 260      27.805  -8.887 -10.864  1.00 31.52           O  
ATOM   2037  CB  SER A 260      24.727  -8.702 -12.063  1.00 31.52           C  
ATOM   2038  OG  SER A 260      25.496  -9.349 -13.063  1.00 31.52           O  
ATOM   2041  N   ILE A 261      26.127  -9.758  -9.627  1.00 97.99           N  
ATOM   2042  CA  ILE A 261      26.949 -10.741  -8.984  1.00 97.99           C  
ATOM   2047  C   ILE A 261      27.520 -11.671 -10.009  1.00 97.99           C  
ATOM   2048  O   ILE A 261      28.700 -12.005  -9.924  1.00 97.99           O  
ATOM   2043  CB  ILE A 261      26.209 -11.552  -7.954  1.00 97.99           C  
ATOM   2044  CG1 ILE A 261      25.894 -10.674  -6.734  1.00 97.99           C  
ATOM   2045  CG2 ILE A 261      27.068 -12.775  -7.596  1.00 97.99           C  
ATOM   2046  CD1 ILE A 261      25.023  -9.462  -7.038  1.00 97.99           C  
ATOM   2049  N   PRO A 262      26.761 -12.109 -10.979  1.00 66.31           N  
ATOM   2050  CA  PRO A 262      27.301 -13.018 -11.952  1.00 66.31           C  
ATOM   2054  C   PRO A 262      28.458 -12.459 -12.720  1.00 66.31           C  
ATOM   2055  O   PRO A 262      29.377 -13.219 -13.026  1.00 66.31           O  
ATOM   2052  CB  PRO A 262      26.119 -13.445 -12.814  1.00 66.31           C  
ATOM   2053  CG  PRO A 262      24.928 -13.366 -11.841  1.00 66.31           C  
ATOM   2051  CD  PRO A 262      25.324 -12.279 -10.826  1.00 66.31           C  
ATOM   2056  N   GLU A 263      28.443 -11.154 -13.052  1.00 44.34           N  
ATOM   2057  CA  GLU A 263      29.537 -10.586 -13.791  1.00 44.34           C  
ATOM   2063  C   GLU A 263      30.757 -10.638 -12.928  1.00 44.34           C  
ATOM   2064  O   GLU A 263      31.845 -10.974 -13.390  1.00 44.34           O  
ATOM   2058  CB  GLU A 263      29.350  -9.098 -14.124  1.00 44.34           C  
ATOM   2059  CG  GLU A 263      28.270  -8.779 -15.152  1.00 44.34           C  
ATOM   2060  CD  GLU A 263      28.279  -7.265 -15.307  1.00 44.34           C  
ATOM   2061  OE1 GLU A 263      29.096  -6.762 -16.123  1.00 44.34           O  
ATOM   2062  OE2 GLU A 263      27.484  -6.591 -14.598  1.00 44.34           O1-
ATOM   2065  N   LEU A 264      30.589 -10.300 -11.635  1.00105.61           N  
ATOM   2066  CA  LEU A 264      31.673 -10.256 -10.694  1.00105.61           C  
ATOM   2071  C   LEU A 264      32.274 -11.616 -10.549  1.00105.61           C  
ATOM   2072  O   LEU A 264      33.494 -11.773 -10.561  1.00105.61           O  
ATOM   2067  CB  LEU A 264      31.210  -9.815  -9.287  1.00105.61           C  
ATOM   2068  CG  LEU A 264      31.035  -8.295  -9.079  1.00105.61           C  
ATOM   2069  CD1 LEU A 264      32.373  -7.620  -8.744  1.00105.61           C  
ATOM   2070  CD2 LEU A 264      30.366  -7.632 -10.290  1.00105.61           C  
ATOM   2073  N   GLU A 265      31.428 -12.651 -10.436  1.00 32.28           N  
ATOM   2074  CA  GLU A 265      31.947 -13.969 -10.234  1.00 32.28           C  
ATOM   2080  C   GLU A 265      32.797 -14.344 -11.411  1.00 32.28           C  
ATOM   2081  O   GLU A 265      33.868 -14.924 -11.244  1.00 32.28           O  
ATOM   2075  CB  GLU A 265      30.835 -15.016 -10.055  1.00 32.28           C  
ATOM   2076  CG  GLU A 265      30.071 -14.845  -8.740  1.00 32.28           C  
ATOM   2077  CD  GLU A 265      29.023 -15.944  -8.651  1.00 32.28           C  
ATOM   2078  OE1 GLU A 265      28.828 -16.655  -9.672  1.00 32.28           O  
ATOM   2079  OE2 GLU A 265      28.406 -16.092  -7.562  1.00 32.28           O1-
ATOM   2082  N   LYS A 266      32.345 -14.019 -12.638  1.00 39.81           N  
ATOM   2083  CA  LYS A 266      33.107 -14.350 -13.810  1.00 39.81           C  
ATOM   2089  C   LYS A 266      34.399 -13.596 -13.825  1.00 39.81           C  
ATOM   2090  O   LYS A 266      35.444 -14.151 -14.156  1.00 39.81           O  
ATOM   2084  CB  LYS A 266      32.401 -14.021 -15.139  1.00 39.81           C  
ATOM   2085  CG  LYS A 266      33.285 -14.363 -16.343  1.00 39.81           C  
ATOM   2086  CD  LYS A 266      32.578 -14.397 -17.698  1.00 39.81           C  
ATOM   2087  CE  LYS A 266      33.551 -14.638 -18.855  1.00 39.81           C  
ATOM   2088  NZ  LYS A 266      32.814 -14.757 -20.131  1.00 39.81           N1+
ATOM   2091  N   GLN A 267      34.361 -12.304 -13.452  1.00 49.27           N  
ATOM   2092  CA  GLN A 267      35.520 -11.459 -13.537  1.00 49.27           C  
ATOM   2098  C   GLN A 267      36.607 -11.968 -12.631  1.00 49.27           C  
ATOM   2099  O   GLN A 267      37.785 -11.960 -12.986  1.00 49.27           O  
ATOM   2093  CB  GLN A 267      35.190 -10.008 -13.150  1.00 49.27           C  
ATOM   2094  CG  GLN A 267      36.360  -9.034 -13.288  1.00 49.27           C  
ATOM   2095  CD  GLN A 267      35.815  -7.633 -13.048  1.00 49.27           C  
ATOM   2097  NE2 GLN A 267      36.729  -6.631 -12.951  1.00 49.27           N  
ATOM   2096  OE1 GLN A 267      34.605  -7.428 -12.959  1.00 49.27           O  
ATOM   2100  N   PHE A 268      36.219 -12.414 -11.428  1.00121.76           N  
ATOM   2101  CA  PHE A 268      37.078 -12.884 -10.377  1.00121.76           C  
ATOM   2109  C   PHE A 268      37.624 -14.257 -10.609  1.00121.76           C  
ATOM   2110  O   PHE A 268      38.520 -14.667  -9.875  1.00121.76           O  
ATOM   2102  CB  PHE A 268      36.434 -12.807  -8.983  1.00121.76           C  
ATOM   2103  CG  PHE A 268      36.307 -11.349  -8.692  1.00121.76           C  
ATOM   2104  CD1 PHE A 268      37.435 -10.580  -8.509  1.00121.76           C  
ATOM   2105  CD2 PHE A 268      35.075 -10.743  -8.580  1.00121.76           C  
ATOM   2106  CE1 PHE A 268      37.336  -9.235  -8.241  1.00121.76           C  
ATOM   2107  CE2 PHE A 268      34.969  -9.398  -8.311  1.00121.76           C  
ATOM   2108  CZ  PHE A 268      36.101  -8.638  -8.143  1.00121.76           C  
ATOM   2111  N   GLU A 269      37.043 -15.037 -11.545  0.97105.38           N  
ATOM   2112  CA  GLU A 269      37.442 -16.402 -11.777  0.97105.38           C  
ATOM   2118  C   GLU A 269      38.939 -16.514 -11.830  0.97105.38           C  
ATOM   2119  O   GLU A 269      39.615 -15.772 -12.540  0.97105.38           O  
ATOM   2113  CB  GLU A 269      36.878 -16.963 -13.098  0.97105.38           C  
ATOM   2114  CG  GLU A 269      37.354 -16.193 -14.334  0.97105.38           C  
ATOM   2115  CD  GLU A 269      36.614 -16.717 -15.558  0.97105.38           C  
ATOM   2116  OE1 GLU A 269      35.370 -16.900 -15.471  0.97105.38           O  
ATOM   2117  OE2 GLU A 269      37.286 -16.939 -16.600  0.97105.38           O1-
ATOM   2120  N   GLY A 270      39.488 -17.451 -11.024  1.00 26.96           N  
ATOM   2121  CA  GLY A 270      40.901 -17.703 -10.992  1.00 26.96           C  
ATOM   2122  C   GLY A 270      41.610 -16.656 -10.183  1.00 26.96           C  
ATOM   2123  O   GLY A 270      42.813 -16.458 -10.349  1.00 26.96           O  
ATOM   2124  N   LYS A 271      40.900 -15.954  -9.276  1.00 71.22           N  
ATOM   2125  CA  LYS A 271      41.563 -14.931  -8.515  1.00 71.22           C  
ATOM   2131  C   LYS A 271      41.382 -15.201  -7.052  1.00 71.22           C  
ATOM   2132  O   LYS A 271      40.355 -15.722  -6.619  1.00 71.22           O  
ATOM   2126  CB  LYS A 271      40.997 -13.529  -8.782  1.00 71.22           C  
ATOM   2127  CG  LYS A 271      41.159 -13.099 -10.237  1.00 71.22           C  
ATOM   2128  CD  LYS A 271      40.302 -11.892 -10.612  1.00 71.22           C  
ATOM   2129  CE  LYS A 271      40.472 -11.468 -12.069  1.00 71.22           C  
ATOM   2130  NZ  LYS A 271      41.856 -10.999 -12.295  1.00 71.22           N1+
ATOM   2133  N   MET A 272      42.408 -14.847  -6.249  1.00 66.91           N  
ATOM   2134  CA  MET A 272      42.365 -15.051  -4.831  1.00 66.91           C  
ATOM   2139  C   MET A 272      41.760 -13.866  -4.145  1.00 66.91           C  
ATOM   2140  O   MET A 272      41.408 -12.868  -4.771  1.00 66.91           O  
ATOM   2135  CB  MET A 272      43.719 -15.412  -4.199  1.00 66.91           C  
ATOM   2136  CG  MET A 272      44.070 -16.881  -4.457  1.00 66.91           C  
ATOM   2137  SD  MET A 272      45.768 -17.377  -4.047  1.00 66.91           S  
ATOM   2138  CE  MET A 272      46.348 -17.284  -5.765  1.00 66.91           C  
ATOM   2141  N   TYR A 273      41.608 -13.983  -2.811  1.00100.67           N  
ATOM   2142  CA  TYR A 273      40.946 -12.998  -2.002  1.00100.67           C  
ATOM   2151  C   TYR A 273      41.664 -11.686  -2.013  1.00100.67           C  
ATOM   2152  O   TYR A 273      41.026 -10.635  -2.033  1.00100.67           O  
ATOM   2143  CB  TYR A 273      40.747 -13.403  -0.526  1.00100.67           C  
ATOM   2144  CG  TYR A 273      39.755 -14.518  -0.450  1.00100.67           C  
ATOM   2145  CD1 TYR A 273      38.503 -14.378  -1.003  1.00100.67           C  
ATOM   2146  CD2 TYR A 273      40.051 -15.683   0.221  1.00100.67           C  
ATOM   2147  CE1 TYR A 273      37.582 -15.400  -0.914  1.00100.67           C  
ATOM   2148  CE2 TYR A 273      39.134 -16.706   0.314  1.00100.67           C  
ATOM   2149  CZ  TYR A 273      37.894 -16.566  -0.260  1.00100.67           C  
ATOM   2150  OH  TYR A 273      36.943 -17.605  -0.172  1.00100.67           O  
ATOM   2153  N   GLY A 274      43.009 -11.698  -2.000  1.00 22.63           N  
ATOM   2154  CA  GLY A 274      43.729 -10.460  -1.927  1.00 22.63           C  
ATOM   2155  C   GLY A 274      43.337  -9.612  -3.093  1.00 22.63           C  
ATOM   2156  O   GLY A 274      43.198  -8.398  -2.966  1.00 22.63           O  
ATOM   2157  N   HIS A 275      43.160 -10.234  -4.268  1.00 53.68           N  
ATOM   2158  CA  HIS A 275      42.827  -9.501  -5.455  1.00 53.68           C  
ATOM   2165  C   HIS A 275      41.468  -8.881  -5.319  1.00 53.68           C  
ATOM   2166  O   HIS A 275      41.270  -7.723  -5.683  1.00 53.68           O  
ATOM   2161  CB  HIS A 275      42.810 -10.400  -6.699  1.00 53.68           C  
ATOM   2160  CG  HIS A 275      42.745  -9.626  -7.979  1.00 53.68           C  
ATOM   2163  CD2 HIS A 275      41.671  -9.145  -8.661  1.00 53.68           C  
ATOM   2159  ND1 HIS A 275      43.853  -9.258  -8.706  1.00 53.68           N  
ATOM   2164  CE1 HIS A 275      43.400  -8.579  -9.791  1.00 53.68           C  
ATOM   2162  NE2 HIS A 275      42.085  -8.486  -9.805  1.00 53.68           N  
ATOM   2167  N   LEU A 276      40.488  -9.635  -4.783  1.00 48.11           N  
ATOM   2168  CA  LEU A 276      39.155  -9.109  -4.668  1.00 48.11           C  
ATOM   2173  C   LEU A 276      39.173  -7.916  -3.767  1.00 48.11           C  
ATOM   2174  O   LEU A 276      38.541  -6.901  -4.056  1.00 48.11           O  
ATOM   2169  CB  LEU A 276      38.155 -10.122  -4.082  1.00 48.11           C  
ATOM   2170  CG  LEU A 276      36.738  -9.545  -3.884  1.00 48.11           C  
ATOM   2171  CD1 LEU A 276      36.145  -9.035  -5.206  1.00 48.11           C  
ATOM   2172  CD2 LEU A 276      35.816 -10.558  -3.186  1.00 48.11           C  
ATOM   2175  N   LYS A 277      39.915  -8.001  -2.650  1.00 36.68           N  
ATOM   2176  CA  LYS A 277      39.944  -6.921  -1.707  1.00 36.68           C  
ATOM   2182  C   LYS A 277      40.527  -5.699  -2.349  1.00 36.68           C  
ATOM   2183  O   LYS A 277      40.032  -4.591  -2.146  1.00 36.68           O  
ATOM   2177  CB  LYS A 277      40.758  -7.246  -0.442  1.00 36.68           C  
ATOM   2178  CG  LYS A 277      40.063  -8.269   0.462  1.00 36.68           C  
ATOM   2179  CD  LYS A 277      40.956  -8.888   1.540  1.00 36.68           C  
ATOM   2180  CE  LYS A 277      40.219  -9.903   2.421  1.00 36.68           C  
ATOM   2181  NZ  LYS A 277      41.152 -10.534   3.382  1.00 36.68           N1+
ATOM   2184  N   GLY A 278      41.590  -5.862  -3.157  1.00 18.93           N  
ATOM   2185  CA  GLY A 278      42.224  -4.716  -3.744  1.00 18.93           C  
ATOM   2186  C   GLY A 278      41.259  -3.998  -4.636  1.00 18.93           C  
ATOM   2187  O   GLY A 278      41.179  -2.770  -4.611  1.00 18.93           O  
ATOM   2188  N   GLU A 279      40.506  -4.747  -5.462  1.00 55.05           N  
ATOM   2189  CA  GLU A 279      39.589  -4.130  -6.375  1.00 55.05           C  
ATOM   2195  C   GLU A 279      38.465  -3.483  -5.623  1.00 55.05           C  
ATOM   2196  O   GLU A 279      37.991  -2.415  -6.009  1.00 55.05           O  
ATOM   2190  CB  GLU A 279      39.002  -5.114  -7.399  1.00 55.05           C  
ATOM   2191  CG  GLU A 279      40.059  -5.638  -8.374  1.00 55.05           C  
ATOM   2192  CD  GLU A 279      39.359  -6.441  -9.459  1.00 55.05           C  
ATOM   2193  OE1 GLU A 279      38.107  -6.562  -9.396  1.00 55.05           O  
ATOM   2194  OE2 GLU A 279      40.068  -6.931 -10.376  1.00 55.05           O1-
ATOM   2197  N   VAL A 280      37.990  -4.119  -4.533  1.00 36.98           N  
ATOM   2198  CA  VAL A 280      36.907  -3.554  -3.774  1.00 36.98           C  
ATOM   2202  C   VAL A 280      37.363  -2.238  -3.222  1.00 36.98           C  
ATOM   2203  O   VAL A 280      36.650  -1.240  -3.300  1.00 36.98           O  
ATOM   2199  CB  VAL A 280      36.512  -4.402  -2.595  1.00 36.98           C  
ATOM   2200  CG1 VAL A 280      35.448  -3.638  -1.788  1.00 36.98           C  
ATOM   2201  CG2 VAL A 280      36.045  -5.785  -3.083  1.00 36.98           C  
ATOM   2204  N   ALA A 281      38.588  -2.200  -2.667  1.00 28.56           N  
ATOM   2205  CA  ALA A 281      39.082  -1.001  -2.054  1.00 28.56           C  
ATOM   2207  C   ALA A 281      39.174   0.082  -3.083  1.00 28.56           C  
ATOM   2208  O   ALA A 281      38.780   1.221  -2.838  1.00 28.56           O  
ATOM   2206  CB  ALA A 281      40.487  -1.187  -1.451  1.00 28.56           C  
ATOM   2209  N   ASP A 282      39.682  -0.251  -4.280  1.00 30.60           N  
ATOM   2210  CA  ASP A 282      39.855   0.740  -5.302  1.00 30.60           C  
ATOM   2215  C   ASP A 282      38.515   1.288  -5.699  1.00 30.60           C  
ATOM   2216  O   ASP A 282      38.363   2.494  -5.888  1.00 30.60           O  
ATOM   2211  CB  ASP A 282      40.510   0.164  -6.569  1.00 30.60           C  
ATOM   2212  CG  ASP A 282      41.939  -0.245  -6.227  1.00 30.60           C  
ATOM   2213  OD1 ASP A 282      42.464   0.233  -5.186  1.00 30.60           O  
ATOM   2214  OD2 ASP A 282      42.523  -1.045  -7.005  1.00 30.60           O1-
ATOM   2217  N   ALA A 283      37.508   0.408  -5.850  1.00 34.62           N  
ATOM   2218  CA  ALA A 283      36.208   0.832  -6.290  1.00 34.62           C  
ATOM   2220  C   ALA A 283      35.572   1.738  -5.277  1.00 34.62           C  
ATOM   2221  O   ALA A 283      35.005   2.770  -5.630  1.00 34.62           O  
ATOM   2219  CB  ALA A 283      35.248  -0.351  -6.527  1.00 34.62           C  
ATOM   2222  N   VAL A 284      35.655   1.379  -3.982  1.00 41.30           N  
ATOM   2223  CA  VAL A 284      35.031   2.167  -2.954  1.00 41.30           C  
ATOM   2227  C   VAL A 284      35.641   3.531  -2.941  1.00 41.30           C  
ATOM   2228  O   VAL A 284      34.937   4.540  -2.925  1.00 41.30           O  
ATOM   2224  CB  VAL A 284      35.216   1.571  -1.585  1.00 41.30           C  
ATOM   2225  CG1 VAL A 284      34.735   2.574  -0.522  1.00 41.30           C  
ATOM   2226  CG2 VAL A 284      34.465   0.232  -1.537  1.00 41.30           C  
ATOM   2229  N   SER A 285      36.981   3.593  -2.976  1.00 79.59           N  
ATOM   2230  CA  SER A 285      37.656   4.854  -2.888  1.00 79.59           C  
ATOM   2233  C   SER A 285      37.353   5.682  -4.095  1.00 79.59           C  
ATOM   2234  O   SER A 285      37.262   6.905  -4.002  1.00 79.59           O  
ATOM   2231  CB  SER A 285      39.179   4.705  -2.720  1.00 79.59           C  
ATOM   2232  OG  SER A 285      39.729   3.951  -3.788  1.00 79.59           O  
ATOM   2235  N   GLY A 286      37.164   5.048  -5.264  1.00 17.85           N  
ATOM   2236  CA  GLY A 286      36.869   5.834  -6.424  1.00 17.85           C  
ATOM   2237  C   GLY A 286      35.586   6.569  -6.169  1.00 17.85           C  
ATOM   2238  O   GLY A 286      35.460   7.742  -6.512  1.00 17.85           O  
ATOM   2239  N   MET A 287      34.587   5.886  -5.575  1.00 49.36           N  
ATOM   2240  CA  MET A 287      33.321   6.517  -5.328  1.00 49.36           C  
ATOM   2245  C   MET A 287      33.461   7.614  -4.315  1.00 49.36           C  
ATOM   2246  O   MET A 287      32.876   8.685  -4.464  1.00 49.36           O  
ATOM   2241  CB  MET A 287      32.247   5.552  -4.804  1.00 49.36           C  
ATOM   2242  CG  MET A 287      30.843   6.162  -4.806  1.00 49.36           C  
ATOM   2243  SD  MET A 287      29.530   5.021  -4.277  1.00 49.36           S  
ATOM   2244  CE  MET A 287      30.047   5.020  -2.536  1.00 49.36           C  
ATOM   2247  N   LEU A 288      34.243   7.366  -3.251  1.00 56.52           N  
ATOM   2248  CA  LEU A 288      34.404   8.300  -2.164  1.00 56.52           C  
ATOM   2253  C   LEU A 288      35.123   9.536  -2.598  1.00 56.52           C  
ATOM   2254  O   LEU A 288      34.804  10.633  -2.138  1.00 56.52           O  
ATOM   2249  CB  LEU A 288      35.189   7.729  -0.973  1.00 56.52           C  
ATOM   2250  CG  LEU A 288      34.436   6.628  -0.211  1.00 56.52           C  
ATOM   2251  CD1 LEU A 288      35.240   6.156   1.012  1.00 56.52           C  
ATOM   2252  CD2 LEU A 288      33.008   7.081   0.144  1.00 56.52           C  
ATOM   2255  N   THR A 289      36.115   9.394  -3.493  1.00 39.18           N  
ATOM   2256  CA  THR A 289      36.930  10.518  -3.854  1.00 39.18           C  
ATOM   2260  C   THR A 289      36.060  11.609  -4.394  1.00 39.18           C  
ATOM   2261  O   THR A 289      36.217  12.772  -4.026  1.00 39.18           O  
ATOM   2257  CB  THR A 289      37.927  10.182  -4.927  1.00 39.18           C  
ATOM   2259  CG2 THR A 289      38.879   9.092  -4.407  1.00 39.18           C  
ATOM   2258  OG1 THR A 289      37.258   9.732  -6.096  1.00 39.18           O  
ATOM   2262  N   GLU A 290      35.108  11.262  -5.273  1.00 44.65           N  
ATOM   2263  CA  GLU A 290      34.271  12.252  -5.882  1.00 44.65           C  
ATOM   2269  C   GLU A 290      33.447  12.918  -4.819  1.00 44.65           C  
ATOM   2270  O   GLU A 290      33.225  14.128  -4.866  1.00 44.65           O  
ATOM   2264  CB  GLU A 290      33.342  11.623  -6.931  1.00 44.65           C  
ATOM   2265  CG  GLU A 290      34.129  10.933  -8.051  1.00 44.65           C  
ATOM   2266  CD  GLU A 290      33.145  10.155  -8.907  1.00 44.65           C  
ATOM   2267  OE1 GLU A 290      31.974  10.011  -8.467  1.00 44.65           O  
ATOM   2268  OE2 GLU A 290      33.548   9.691 -10.009  1.00 44.65           O1-
ATOM   2271  N   LEU A 291      32.964  12.142  -3.830  1.00 52.38           N  
ATOM   2272  CA  LEU A 291      32.174  12.695  -2.759  1.00 52.38           C  
ATOM   2277  C   LEU A 291      33.010  13.643  -1.959  1.00 52.38           C  
ATOM   2278  O   LEU A 291      32.533  14.693  -1.533  1.00 52.38           O  
ATOM   2273  CB  LEU A 291      31.636  11.639  -1.775  1.00 52.38           C  
ATOM   2274  CG  LEU A 291      30.470  10.794  -2.320  1.00 52.38           C  
ATOM   2275  CD1 LEU A 291      29.986   9.768  -1.282  1.00 52.38           C  
ATOM   2276  CD2 LEU A 291      29.325  11.697  -2.811  1.00 52.38           C  
ATOM   2279  N   GLN A 292      34.282  13.275  -1.725  1.00 45.48           N  
ATOM   2280  CA  GLN A 292      35.193  14.031  -0.912  1.00 45.48           C  
ATOM   2286  C   GLN A 292      35.467  15.363  -1.540  1.00 45.48           C  
ATOM   2287  O   GLN A 292      35.537  16.376  -0.845  1.00 45.48           O  
ATOM   2281  CB  GLN A 292      36.537  13.296  -0.744  1.00 45.48           C  
ATOM   2282  CG  GLN A 292      36.387  11.958  -0.011  1.00 45.48           C  
ATOM   2283  CD  GLN A 292      37.697  11.184  -0.090  1.00 45.48           C  
ATOM   2285  NE2 GLN A 292      37.669   9.903   0.368  1.00 45.48           N  
ATOM   2284  OE1 GLN A 292      38.713  11.700  -0.551  1.00 45.48           O  
ATOM   2288  N   GLU A 293      35.642  15.404  -2.875  1.00 79.07           N  
ATOM   2289  CA  GLU A 293      35.950  16.647  -3.522  1.00 79.07           C  
ATOM   2295  C   GLU A 293      34.787  17.588  -3.387  1.00 79.07           C  
ATOM   2296  O   GLU A 293      34.972  18.780  -3.144  1.00 79.07           O  
ATOM   2290  CB  GLU A 293      36.320  16.476  -5.009  1.00 79.07           C  
ATOM   2291  CG  GLU A 293      35.255  15.790  -5.866  1.00 79.07           C  
ATOM   2292  CD  GLU A 293      35.843  15.608  -7.259  1.00 79.07           C  
ATOM   2293  OE1 GLU A 293      37.096  15.657  -7.381  1.00 79.07           O  
ATOM   2294  OE2 GLU A 293      35.050  15.416  -8.219  1.00 79.07           O1-
ATOM   2297  N   ARG A 294      33.550  17.078  -3.533  1.00105.93           N  
ATOM   2298  CA  ARG A 294      32.381  17.906  -3.413  1.00105.93           C  
ATOM   2306  C   ARG A 294      32.305  18.419  -2.009  1.00105.93           C  
ATOM   2307  O   ARG A 294      31.964  19.577  -1.773  1.00105.93           O  
ATOM   2299  CB  ARG A 294      31.064  17.142  -3.631  1.00105.93           C  
ATOM   2300  CG  ARG A 294      30.869  16.577  -5.036  1.00105.93           C  
ATOM   2301  CD  ARG A 294      29.417  16.181  -5.308  1.00105.93           C  
ATOM   2302  NE  ARG A 294      28.664  17.445  -5.551  1.00105.93           N  
ATOM   2303  CZ  ARG A 294      27.304  17.476  -5.468  1.00105.93           C  
ATOM   2304  NH1 ARG A 294      26.616  16.349  -5.119  1.00105.93           N1+
ATOM   2305  NH2 ARG A 294      26.628  18.634  -5.731  1.00105.93           N  
ATOM   2308  N   TYR A 295      32.626  17.545  -1.038  1.00 61.79           N  
ATOM   2309  CA  TYR A 295      32.548  17.869   0.358  1.00 61.79           C  
ATOM   2318  C   TYR A 295      33.463  19.006   0.672  1.00 61.79           C  
ATOM   2319  O   TYR A 295      33.079  19.961   1.348  1.00 61.79           O  
ATOM   2310  CB  TYR A 295      32.955  16.671   1.242  1.00 61.79           C  
ATOM   2311  CG  TYR A 295      33.280  17.126   2.630  1.00 61.79           C  
ATOM   2312  CD1 TYR A 295      32.303  17.377   3.570  1.00 61.79           C  
ATOM   2313  CD2 TYR A 295      34.597  17.289   2.994  1.00 61.79           C  
ATOM   2314  CE1 TYR A 295      32.643  17.784   4.842  1.00 61.79           C  
ATOM   2315  CE2 TYR A 295      34.943  17.697   4.261  1.00 61.79           C  
ATOM   2316  CZ  TYR A 295      33.964  17.948   5.191  1.00 61.79           C  
ATOM   2317  OH  TYR A 295      34.319  18.364   6.491  1.00 61.79           O  
ATOM   2320  N   HIS A 296      34.700  18.949   0.160  1.00 43.92           N  
ATOM   2321  CA  HIS A 296      35.651  19.963   0.495  1.00 43.92           C  
ATOM   2328  C   HIS A 296      35.155  21.281  -0.000  1.00 43.92           C  
ATOM   2329  O   HIS A 296      35.266  22.290   0.695  1.00 43.92           O  
ATOM   2324  CB  HIS A 296      37.031  19.706  -0.129  1.00 43.92           C  
ATOM   2323  CG  HIS A 296      38.092  20.619   0.403  1.00 43.92           C  
ATOM   2326  CD2 HIS A 296      38.662  21.724  -0.148  1.00 43.92           C  
ATOM   2322  ND1 HIS A 296      38.710  20.446   1.621  1.00 43.92           N  
ATOM   2327  CE1 HIS A 296      39.622  21.441   1.744  1.00 43.92           C  
ATOM   2325  NE2 HIS A 296      39.629  22.244   0.693  1.00 43.92           N  
ATOM   2330  N   ARG A 297      34.597  21.316  -1.225  1.00115.44           N  
ATOM   2331  CA  ARG A 297      34.170  22.573  -1.763  1.00115.44           C  
ATOM   2339  C   ARG A 297      33.027  23.153  -0.983  1.00115.44           C  
ATOM   2340  O   ARG A 297      33.025  24.348  -0.692  1.00115.44           O  
ATOM   2332  CB  ARG A 297      33.813  22.525  -3.259  1.00115.44           C  
ATOM   2333  CG  ARG A 297      32.675  21.590  -3.670  1.00115.44           C  
ATOM   2334  CD  ARG A 297      32.561  21.530  -5.193  1.00115.44           C  
ATOM   2335  NE  ARG A 297      31.416  20.656  -5.563  1.00115.44           N  
ATOM   2336  CZ  ARG A 297      31.433  20.049  -6.784  1.00115.44           C  
ATOM   2337  NH1 ARG A 297      32.525  20.197  -7.590  1.00115.44           N1+
ATOM   2338  NH2 ARG A 297      30.372  19.297  -7.201  1.00115.44           N  
ATOM   2341  N   PHE A 298      32.018  22.339  -0.618  1.00129.87           N  
ATOM   2342  CA  PHE A 298      30.908  22.879   0.123  1.00129.87           C  
ATOM   2350  C   PHE A 298      31.356  23.305   1.491  1.00129.87           C  
ATOM   2351  O   PHE A 298      30.994  24.383   1.964  1.00129.87           O  
ATOM   2343  CB  PHE A 298      29.727  21.904   0.293  1.00129.87           C  
ATOM   2344  CG  PHE A 298      28.994  21.805  -1.004  1.00129.87           C  
ATOM   2345  CD1 PHE A 298      28.038  22.743  -1.329  1.00129.87           C  
ATOM   2346  CD2 PHE A 298      29.253  20.794  -1.901  1.00129.87           C  
ATOM   2347  CE1 PHE A 298      27.347  22.673  -2.517  1.00129.87           C  
ATOM   2348  CE2 PHE A 298      28.566  20.719  -3.091  1.00129.87           C  
ATOM   2349  CZ  PHE A 298      27.614  21.659  -3.405  1.00129.87           C  
ATOM   2352  N   ARG A 299      32.178  22.472   2.157  1.00132.32           N  
ATOM   2353  CA  ARG A 299      32.602  22.729   3.505  1.00132.32           C  
ATOM   2361  C   ARG A 299      33.386  24.001   3.564  1.00132.32           C  
ATOM   2362  O   ARG A 299      33.266  24.769   4.517  1.00132.32           O  
ATOM   2354  CB  ARG A 299      33.510  21.623   4.064  1.00132.32           C  
ATOM   2355  CG  ARG A 299      34.028  21.926   5.472  1.00132.32           C  
ATOM   2356  CD  ARG A 299      32.965  21.849   6.573  1.00132.32           C  
ATOM   2357  NE  ARG A 299      33.537  22.504   7.786  1.00132.32           N  
ATOM   2358  CZ  ARG A 299      33.341  23.841   7.986  1.00132.32           C  
ATOM   2359  NH1 ARG A 299      32.551  24.550   7.132  1.00132.32           N1+
ATOM   2360  NH2 ARG A 299      33.930  24.481   9.038  1.00132.32           N  
ATOM   2363  N   ASN A 300      34.224  24.242   2.543  1.00 93.56           N  
ATOM   2364  CA  ASN A 300      35.085  25.387   2.507  1.00 93.56           C  
ATOM   2369  C   ASN A 300      34.289  26.649   2.450  1.00 93.56           C  
ATOM   2370  O   ASN A 300      34.709  27.648   3.029  1.00 93.56           O  
ATOM   2365  CB  ASN A 300      36.012  25.410   1.283  1.00 93.56           C  
ATOM   2366  CG  ASN A 300      37.099  24.372   1.476  1.00 93.56           C  
ATOM   2368  ND2 ASN A 300      36.932  23.487   2.498  1.00 93.56           N  
ATOM   2367  OD1 ASN A 300      38.082  24.357   0.738  1.00 93.56           O  
ATOM   2371  N   ASP A 301      33.137  26.650   1.745  1.00 54.78           N  
ATOM   2372  CA  ASP A 301      32.404  27.873   1.535  1.00 54.78           C  
ATOM   2377  C   ASP A 301      31.363  28.067   2.598  1.00 54.78           C  
ATOM   2378  O   ASP A 301      30.220  27.633   2.463  1.00 54.78           O  
ATOM   2373  CB  ASP A 301      31.686  27.888   0.175  1.00 54.78           C  
ATOM   2374  CG  ASP A 301      31.084  29.265  -0.068  1.00 54.78           C  
ATOM   2375  OD1 ASP A 301      31.343  30.187   0.753  1.00 54.78           O  
ATOM   2376  OD2 ASP A 301      30.352  29.412  -1.082  1.00 54.78           O1-
ATOM   2379  N   GLU A 302      31.736  28.781   3.678  1.00 52.17           N  
ATOM   2380  CA  GLU A 302      30.852  29.026   4.780  1.00 52.17           C  
ATOM   2386  C   GLU A 302      29.741  29.929   4.352  1.00 52.17           C  
ATOM   2387  O   GLU A 302      28.615  29.808   4.833  1.00 52.17           O  
ATOM   2381  CB  GLU A 302      31.550  29.684   5.979  1.00 52.17           C  
ATOM   2382  CG  GLU A 302      32.589  28.767   6.622  1.00 52.17           C  
ATOM   2383  CD  GLU A 302      33.018  29.386   7.941  1.00 52.17           C  
ATOM   2384  OE1 GLU A 302      32.180  29.395   8.880  1.00 52.17           O  
ATOM   2385  OE2 GLU A 302      34.184  29.854   8.031  1.00 52.17           O1-
ATOM   2388  N   ALA A 303      30.026  30.876   3.442  1.00 23.99           N  
ATOM   2389  CA  ALA A 303      29.018  31.812   3.040  1.00 23.99           C  
ATOM   2391  C   ALA A 303      27.879  31.053   2.430  1.00 23.99           C  
ATOM   2392  O   ALA A 303      26.713  31.342   2.700  1.00 23.99           O  
ATOM   2390  CB  ALA A 303      29.538  32.811   1.993  1.00 23.99           C  
ATOM   2393  N   PHE A 304      28.196  30.048   1.595  1.00 51.42           N  
ATOM   2394  CA  PHE A 304      27.204  29.262   0.920  1.00 51.42           C  
ATOM   2402  C   PHE A 304      26.421  28.480   1.934  1.00 51.42           C  
ATOM   2403  O   PHE A 304      25.194  28.420   1.877  1.00 51.42           O  
ATOM   2395  CB  PHE A 304      27.842  28.271  -0.074  1.00 51.42           C  
ATOM   2396  CG  PHE A 304      26.765  27.489  -0.745  1.00 51.42           C  
ATOM   2397  CD1 PHE A 304      25.992  28.075  -1.725  1.00 51.42           C  
ATOM   2398  CD2 PHE A 304      26.537  26.176  -0.415  1.00 51.42           C  
ATOM   2399  CE1 PHE A 304      24.998  27.367  -2.354  1.00 51.42           C  
ATOM   2400  CE2 PHE A 304      25.542  25.460  -1.041  1.00 51.42           C  
ATOM   2401  CZ  PHE A 304      24.770  26.058  -2.012  1.00 51.42           C  
ATOM   2404  N   LEU A 305      27.120  27.881   2.911  1.00 46.39           N  
ATOM   2405  CA  LEU A 305      26.468  27.064   3.894  1.00 46.39           C  
ATOM   2410  C   LEU A 305      25.507  27.896   4.688  1.00 46.39           C  
ATOM   2411  O   LEU A 305      24.424  27.433   5.046  1.00 46.39           O  
ATOM   2406  CB  LEU A 305      27.455  26.404   4.868  1.00 46.39           C  
ATOM   2407  CG  LEU A 305      28.378  25.382   4.179  1.00 46.39           C  
ATOM   2408  CD1 LEU A 305      29.324  24.712   5.190  1.00 46.39           C  
ATOM   2409  CD2 LEU A 305      27.570  24.367   3.353  1.00 46.39           C  
ATOM   2412  N   GLN A 306      25.879  29.153   4.988  1.00 78.91           N  
ATOM   2413  CA  GLN A 306      25.045  30.007   5.784  1.00 78.91           C  
ATOM   2419  C   GLN A 306      23.757  30.232   5.061  1.00 78.91           C  
ATOM   2420  O   GLN A 306      22.683  30.189   5.660  1.00 78.91           O  
ATOM   2414  CB  GLN A 306      25.679  31.391   6.013  1.00 78.91           C  
ATOM   2415  CG  GLN A 306      24.823  32.329   6.869  1.00 78.91           C  
ATOM   2416  CD  GLN A 306      25.537  33.674   6.946  1.00 78.91           C  
ATOM   2418  NE2 GLN A 306      26.588  33.851   6.103  1.00 78.91           N  
ATOM   2417  OE1 GLN A 306      25.163  34.547   7.729  1.00 78.91           O  
ATOM   2421  N   GLN A 307      23.831  30.473   3.737  0.05 45.63           N  
ATOM   2422  CA  GLN A 307      22.637  30.750   2.997  0.05 45.63           C  
ATOM   2428  C   GLN A 307      21.749  29.550   3.013  0.05 45.63           C  
ATOM   2429  O   GLN A 307      20.533  29.681   3.137  0.05 45.63           O  
ATOM   2423  CB  GLN A 307      22.875  31.126   1.525  0.05 45.63           C  
ATOM   2424  CG  GLN A 307      23.427  32.541   1.344  0.05 45.63           C  
ATOM   2425  CD  GLN A 307      22.356  33.526   1.799  0.05 45.63           C  
ATOM   2427  NE2 GLN A 307      21.106  33.359   1.283  0.05 45.63           N  
ATOM   2426  OE1 GLN A 307      22.623  34.428   2.594  0.05 45.63           O  
ATOM   2430  N   VAL A 308      22.336  28.345   2.888  1.00 32.43           N  
ATOM   2431  CA  VAL A 308      21.546  27.147   2.862  1.00 32.43           C  
ATOM   2435  C   VAL A 308      20.816  27.033   4.165  1.00 32.43           C  
ATOM   2436  O   VAL A 308      19.634  26.694   4.195  1.00 32.43           O  
ATOM   2432  CB  VAL A 308      22.361  25.894   2.695  1.00 32.43           C  
ATOM   2433  CG1 VAL A 308      21.431  24.675   2.829  1.00 32.43           C  
ATOM   2434  CG2 VAL A 308      23.097  25.961   1.344  1.00 32.43           C  
ATOM   2437  N   MET A 309      21.508  27.313   5.284  1.00 36.48           N  
ATOM   2438  CA  MET A 309      20.879  27.208   6.570  1.00 36.48           C  
ATOM   2443  C   MET A 309      19.771  28.217   6.667  1.00 36.48           C  
ATOM   2444  O   MET A 309      18.690  27.907   7.164  1.00 36.48           O  
ATOM   2439  CB  MET A 309      21.833  27.492   7.747  1.00 36.48           C  
ATOM   2440  CG  MET A 309      22.966  26.474   7.911  1.00 36.48           C  
ATOM   2441  SD  MET A 309      24.088  26.826   9.300  1.00 36.48           S  
ATOM   2442  CE  MET A 309      24.759  28.349   8.568  1.00 36.48           C  
ATOM   2445  N   LYS A 310      20.009  29.457   6.192  1.00 40.70           N  
ATOM   2446  CA  LYS A 310      19.024  30.499   6.310  1.00 40.70           C  
ATOM   2452  C   LYS A 310      17.794  30.140   5.545  1.00 40.70           C  
ATOM   2453  O   LYS A 310      16.682  30.200   6.067  1.00 40.70           O  
ATOM   2447  CB  LYS A 310      19.496  31.846   5.726  1.00 40.70           C  
ATOM   2448  CG  LYS A 310      18.424  32.943   5.774  1.00 40.70           C  
ATOM   2449  CD  LYS A 310      18.926  34.350   5.424  1.00 40.70           C  
ATOM   2450  CE  LYS A 310      17.805  35.395   5.350  1.00 40.70           C  
ATOM   2451  NZ  LYS A 310      18.364  36.729   5.028  1.00 40.70           N1+
ATOM   2454  N   ASP A 311      17.968  29.748   4.272  1.00 53.92           N  
ATOM   2455  CA  ASP A 311      16.829  29.473   3.452  1.00 53.92           C  
ATOM   2460  C   ASP A 311      16.105  28.263   3.956  1.00 53.92           C  
ATOM   2461  O   ASP A 311      14.875  28.245   3.988  1.00 53.92           O  
ATOM   2456  CB  ASP A 311      17.194  29.298   1.970  1.00 53.92           C  
ATOM   2457  CG  ASP A 311      17.517  30.695   1.452  1.00 53.92           C  
ATOM   2458  OD1 ASP A 311      16.614  31.575   1.507  1.00 53.92           O  
ATOM   2459  OD2 ASP A 311      18.678  30.911   1.017  1.00 53.92           O1-
ATOM   2462  N   GLY A 312      16.844  27.221   4.382  1.00 25.10           N  
ATOM   2463  CA  GLY A 312      16.215  26.005   4.821  1.00 25.10           C  
ATOM   2464  C   GLY A 312      15.393  26.232   6.059  1.00 25.10           C  
ATOM   2465  O   GLY A 312      14.275  25.729   6.168  1.00 25.10           O  
ATOM   2466  N   ALA A 313      15.928  26.993   7.033  1.00 26.77           N  
ATOM   2467  CA  ALA A 313      15.242  27.204   8.279  1.00 26.77           C  
ATOM   2469  C   ALA A 313      13.955  27.933   8.031  1.00 26.77           C  
ATOM   2470  O   ALA A 313      12.928  27.626   8.636  1.00 26.77           O  
ATOM   2468  CB  ALA A 313      16.062  28.045   9.275  1.00 26.77           C  
ATOM   2471  N   GLU A 314      13.989  28.926   7.126  1.00 95.19           N  
ATOM   2472  CA  GLU A 314      12.853  29.752   6.815  1.00 95.19           C  
ATOM   2478  C   GLU A 314      11.784  28.891   6.233  1.00 95.19           C  
ATOM   2479  O   GLU A 314      10.606  29.020   6.567  1.00 95.19           O  
ATOM   2473  CB  GLU A 314      13.175  30.738   5.683  1.00 95.19           C  
ATOM   2474  CG  GLU A 314      14.350  31.670   5.961  1.00 95.19           C  
ATOM   2475  CD  GLU A 314      14.854  32.174   4.613  1.00 95.19           C  
ATOM   2476  OE1 GLU A 314      14.396  31.643   3.568  1.00 95.19           O  
ATOM   2477  OE2 GLU A 314      15.715  33.096   4.613  1.00 95.19           O1-
ATOM   2480  N   LYS A 315      12.186  28.003   5.311  1.00 74.29           N  
ATOM   2481  CA  LYS A 315      11.258  27.153   4.628  1.00 74.29           C  
ATOM   2487  C   LYS A 315      10.629  26.249   5.641  1.00 74.29           C  
ATOM   2488  O   LYS A 315       9.413  26.062   5.659  1.00 74.29           O  
ATOM   2482  CB  LYS A 315      11.980  26.279   3.584  1.00 74.29           C  
ATOM   2483  CG  LYS A 315      11.086  25.632   2.525  1.00 74.29           C  
ATOM   2484  CD  LYS A 315      11.893  25.054   1.357  1.00 74.29           C  
ATOM   2485  CE  LYS A 315      11.052  24.601   0.161  1.00 74.29           C  
ATOM   2486  NZ  LYS A 315      10.094  23.552   0.571  1.00 74.29           N1+
ATOM   2489  N   ALA A 316      11.457  25.670   6.529  1.00 33.75           N  
ATOM   2490  CA  ALA A 316      10.958  24.740   7.501  1.00 33.75           C  
ATOM   2492  C   ALA A 316      10.018  25.418   8.454  1.00 33.75           C  
ATOM   2493  O   ALA A 316       8.945  24.893   8.752  1.00 33.75           O  
ATOM   2491  CB  ALA A 316      12.074  24.088   8.333  1.00 33.75           C  
ATOM   2494  N   SER A 317      10.380  26.619   8.943  1.00 32.48           N  
ATOM   2495  CA  SER A 317       9.560  27.294   9.910  1.00 32.48           C  
ATOM   2498  C   SER A 317       8.245  27.642   9.296  1.00 32.48           C  
ATOM   2499  O   SER A 317       7.223  27.669   9.980  1.00 32.48           O  
ATOM   2496  CB  SER A 317      10.172  28.611  10.418  1.00 32.48           C  
ATOM   2497  OG  SER A 317      11.341  28.351  11.179  1.00 32.48           O  
ATOM   2500  N   ALA A 318       8.226  27.914   7.980  1.00 29.25           N  
ATOM   2501  CA  ALA A 318       6.993  28.321   7.374  1.00 29.25           C  
ATOM   2503  C   ALA A 318       5.983  27.225   7.538  1.00 29.25           C  
ATOM   2504  O   ALA A 318       4.838  27.484   7.904  1.00 29.25           O  
ATOM   2502  CB  ALA A 318       7.144  28.598   5.869  1.00 29.25           C  
ATOM   2505  N   HIS A 319       6.380  25.969   7.257  1.00 51.94           N  
ATOM   2506  CA  HIS A 319       5.494  24.841   7.370  1.00 51.94           C  
ATOM   2513  C   HIS A 319       5.210  24.532   8.810  1.00 51.94           C  
ATOM   2514  O   HIS A 319       4.066  24.294   9.195  1.00 51.94           O  
ATOM   2509  CB  HIS A 319       6.098  23.556   6.775  1.00 51.94           C  
ATOM   2508  CG  HIS A 319       6.386  23.649   5.308  1.00 51.94           C  
ATOM   2511  CD2 HIS A 319       7.493  24.107   4.663  1.00 51.94           C  
ATOM   2507  ND1 HIS A 319       5.513  23.250   4.321  1.00 51.94           N  
ATOM   2512  CE1 HIS A 319       6.131  23.483   3.135  1.00 51.94           C  
ATOM   2510  NE2 HIS A 319       7.336  24.001   3.293  1.00 51.94           N  
ATOM   2515  N   ALA A 320       6.270  24.546   9.641  1.00 43.05           N  
ATOM   2516  CA  ALA A 320       6.212  24.154  11.020  1.00 43.05           C  
ATOM   2518  C   ALA A 320       5.269  25.051  11.752  1.00 43.05           C  
ATOM   2519  O   ALA A 320       4.522  24.601  12.620  1.00 43.05           O  
ATOM   2517  CB  ALA A 320       7.583  24.270  11.704  1.00 43.05           C  
ATOM   2520  N   SER A 321       5.287  26.349  11.415  1.00 75.38           N  
ATOM   2521  CA  SER A 321       4.465  27.325  12.070  1.00 75.38           C  
ATOM   2524  C   SER A 321       3.015  26.999  11.877  1.00 75.38           C  
ATOM   2525  O   SER A 321       2.205  27.192  12.783  1.00 75.38           O  
ATOM   2522  CB  SER A 321       4.677  28.732  11.490  1.00 75.38           C  
ATOM   2523  OG  SER A 321       3.725  29.628  12.035  1.00 75.38           O  
ATOM   2526  N   ARG A 322       2.641  26.501  10.685  0.54157.65           N  
ATOM   2527  CA  ARG A 322       1.258  26.222  10.425  0.54157.65           C  
ATOM   2535  C   ARG A 322       0.790  25.192  11.400  0.54157.65           C  
ATOM   2536  O   ARG A 322      -0.273  25.323  12.005  0.54157.65           O  
ATOM   2528  CB  ARG A 322       1.014  25.586   9.044  0.54157.65           C  
ATOM   2529  CG  ARG A 322       1.388  26.459   7.848  0.54157.65           C  
ATOM   2530  CD  ARG A 322       1.105  25.781   6.503  0.54157.65           C  
ATOM   2531  NE  ARG A 322       1.774  24.448   6.528  0.54157.65           N  
ATOM   2532  CZ  ARG A 322       1.069  23.336   6.886  0.54157.65           C  
ATOM   2533  NH1 ARG A 322      -0.272  23.426   7.137  0.54157.65           N1+
ATOM   2534  NH2 ARG A 322       1.692  22.124   6.976  0.54157.65           N  
ATOM   2537  N   THR A 323       1.588  24.126  11.575  1.00 42.09           N  
ATOM   2538  CA  THR A 323       1.196  23.039  12.420  1.00 42.09           C  
ATOM   2542  C   THR A 323       1.121  23.479  13.848  1.00 42.09           C  
ATOM   2543  O   THR A 323       0.184  23.131  14.565  1.00 42.09           O  
ATOM   2539  CB  THR A 323       2.146  21.881  12.338  1.00 42.09           C  
ATOM   2541  CG2 THR A 323       1.668  20.777  13.296  1.00 42.09           C  
ATOM   2540  OG1 THR A 323       2.193  21.390  11.006  1.00 42.09           O  
ATOM   2544  N   LEU A 324       2.110  24.272  14.295  1.00 47.19           N  
ATOM   2545  CA  LEU A 324       2.172  24.680  15.667  1.00 47.19           C  
ATOM   2550  C   LEU A 324       0.977  25.521  15.981  1.00 47.19           C  
ATOM   2551  O   LEU A 324       0.393  25.405  17.056  1.00 47.19           O  
ATOM   2546  CB  LEU A 324       3.430  25.507  15.980  1.00 47.19           C  
ATOM   2547  CG  LEU A 324       3.553  25.867  17.470  1.00 47.19           C  
ATOM   2548  CD1 LEU A 324       3.723  24.599  18.318  1.00 47.19           C  
ATOM   2549  CD2 LEU A 324       4.666  26.898  17.711  1.00 47.19           C  
ATOM   2552  N   LYS A 325       0.572  26.385  15.032  1.00 56.64           N  
ATOM   2553  CA  LYS A 325      -0.534  27.269  15.252  1.00 56.64           C  
ATOM   2559  C   LYS A 325      -1.744  26.434  15.534  1.00 56.64           C  
ATOM   2560  O   LYS A 325      -2.513  26.734  16.447  1.00 56.64           O  
ATOM   2554  CB  LYS A 325      -0.862  28.120  14.016  1.00 56.64           C  
ATOM   2555  CG  LYS A 325      -2.026  29.087  14.234  1.00 56.64           C  
ATOM   2556  CD  LYS A 325      -2.247  30.047  13.065  1.00 56.64           C  
ATOM   2557  CE  LYS A 325      -2.925  29.389  11.860  1.00 56.64           C  
ATOM   2558  NZ  LYS A 325      -3.161  30.395  10.801  1.00 56.64           N1+
ATOM   2561  N   ALA A 326      -1.939  25.356  14.753  1.00 28.23           N  
ATOM   2562  CA  ALA A 326      -3.089  24.518  14.928  1.00 28.23           C  
ATOM   2564  C   ALA A 326      -3.037  23.883  16.285  1.00 28.23           C  
ATOM   2565  O   ALA A 326      -4.042  23.832  16.991  1.00 28.23           O  
ATOM   2563  CB  ALA A 326      -3.161  23.379  13.891  1.00 28.23           C  
ATOM   2566  N   VAL A 327      -1.848  23.393  16.691  1.00 37.97           N  
ATOM   2567  CA  VAL A 327      -1.676  22.722  17.950  1.00 37.97           C  
ATOM   2571  C   VAL A 327      -1.978  23.653  19.084  1.00 37.97           C  
ATOM   2572  O   VAL A 327      -2.696  23.299  20.017  1.00 37.97           O  
ATOM   2568  CB  VAL A 327      -0.281  22.203  18.136  1.00 37.97           C  
ATOM   2569  CG1 VAL A 327      -0.142  21.657  19.569  1.00 37.97           C  
ATOM   2570  CG2 VAL A 327      -0.006  21.154  17.045  1.00 37.97           C  
ATOM   2573  N   TYR A 328      -1.446  24.885  19.029  1.00 73.10           N  
ATOM   2574  CA  TYR A 328      -1.668  25.843  20.074  1.00 73.10           C  
ATOM   2583  C   TYR A 328      -3.118  26.154  20.164  1.00 73.10           C  
ATOM   2584  O   TYR A 328      -3.673  26.262  21.257  1.00 73.10           O  
ATOM   2575  CB  TYR A 328      -0.907  27.159  19.839  1.00 73.10           C  
ATOM   2576  CG  TYR A 328       0.447  26.991  20.432  1.00 73.10           C  
ATOM   2577  CD1 TYR A 328       1.228  25.895  20.152  1.00 73.10           C  
ATOM   2578  CD2 TYR A 328       0.945  27.970  21.259  1.00 73.10           C  
ATOM   2579  CE1 TYR A 328       2.478  25.775  20.715  1.00 73.10           C  
ATOM   2580  CE2 TYR A 328       2.193  27.857  21.823  1.00 73.10           C  
ATOM   2581  CZ  TYR A 328       2.960  26.752  21.555  1.00 73.10           C  
ATOM   2582  OH  TYR A 328       4.244  26.625  22.129  1.00 73.10           O  
ATOM   2585  N   GLU A 329      -3.779  26.307  19.009  0.38 72.19           N  
ATOM   2586  CA  GLU A 329      -5.161  26.661  19.048  0.38 72.19           C  
ATOM   2592  C   GLU A 329      -5.939  25.552  19.694  0.38 72.19           C  
ATOM   2593  O   GLU A 329      -6.793  25.805  20.541  0.38 72.19           O  
ATOM   2587  CB  GLU A 329      -5.742  26.897  17.647  0.38 72.19           C  
ATOM   2588  CG  GLU A 329      -7.063  27.660  17.673  0.38 72.19           C  
ATOM   2589  CD  GLU A 329      -6.750  29.100  18.059  0.38 72.19           C  
ATOM   2590  OE1 GLU A 329      -5.544  29.461  18.107  0.38 72.19           O  
ATOM   2591  OE2 GLU A 329      -7.721  29.860  18.319  0.38 72.19           O1-
ATOM   2594  N   ALA A 330      -5.640  24.289  19.322  1.00 41.24           N  
ATOM   2595  CA  ALA A 330      -6.370  23.148  19.803  1.00 41.24           C  
ATOM   2597  C   ALA A 330      -6.234  22.995  21.291  1.00 41.24           C  
ATOM   2598  O   ALA A 330      -7.212  22.712  21.982  1.00 41.24           O  
ATOM   2596  CB  ALA A 330      -5.899  21.834  19.157  1.00 41.24           C  
ATOM   2599  N   ILE A 331      -5.006  23.155  21.819  1.00 72.17           N  
ATOM   2600  CA  ILE A 331      -4.738  23.020  23.225  1.00 72.17           C  
ATOM   2605  C   ILE A 331      -5.369  24.143  23.999  1.00 72.17           C  
ATOM   2606  O   ILE A 331      -5.827  23.934  25.122  1.00 72.17           O  
ATOM   2601  CB  ILE A 331      -3.278  22.870  23.531  1.00 72.17           C  
ATOM   2602  CG1 ILE A 331      -2.472  24.088  23.061  1.00 72.17           C  
ATOM   2603  CG2 ILE A 331      -2.829  21.541  22.897  1.00 72.17           C  
ATOM   2604  CD1 ILE A 331      -0.988  23.987  23.397  1.00 72.17           C  
ATOM   2607  N   GLY A 332      -5.429  25.370  23.435  1.00 47.59           N  
ATOM   2608  CA  GLY A 332      -6.081  26.421  24.170  1.00 47.59           C  
ATOM   2609  C   GLY A 332      -5.166  27.563  24.528  1.00 47.59           C  
ATOM   2610  O   GLY A 332      -5.568  28.438  25.293  1.00 47.59           O  
ATOM   2611  N   PHE A 333      -3.922  27.613  24.010  1.00 93.02           N  
ATOM   2612  CA  PHE A 333      -3.108  28.748  24.362  1.00 93.02           C  
ATOM   2620  C   PHE A 333      -3.608  29.957  23.641  1.00 93.02           C  
ATOM   2621  O   PHE A 333      -4.253  29.860  22.598  1.00 93.02           O  
ATOM   2613  CB  PHE A 333      -1.618  28.699  23.963  1.00 93.02           C  
ATOM   2614  CG  PHE A 333      -0.879  27.658  24.724  1.00 93.02           C  
ATOM   2615  CD1 PHE A 333      -1.050  27.531  26.081  1.00 93.02           C  
ATOM   2616  CD2 PHE A 333       0.044  26.866  24.081  1.00 93.02           C  
ATOM   2617  CE1 PHE A 333      -0.344  26.582  26.779  1.00 93.02           C  
ATOM   2618  CE2 PHE A 333       0.756  25.920  24.777  1.00 93.02           C  
ATOM   2619  CZ  PHE A 333       0.549  25.767  26.124  1.00 93.02           C  
ATOM   2622  N   VAL A 334      -3.341  31.148  24.215  1.00 30.60           N  
ATOM   2623  CA  VAL A 334      -3.667  32.361  23.526  1.00 30.60           C  
ATOM   2627  C   VAL A 334      -2.585  32.530  22.515  1.00 30.60           C  
ATOM   2628  O   VAL A 334      -1.415  32.289  22.808  1.00 30.60           O  
ATOM   2624  CB  VAL A 334      -3.650  33.581  24.396  1.00 30.60           C  
ATOM   2625  CG1 VAL A 334      -3.860  34.812  23.499  1.00 30.60           C  
ATOM   2626  CG2 VAL A 334      -4.713  33.427  25.497  1.00 30.60           C  
ATOM   2629  N   ALA A 335      -2.943  32.946  21.286  1.00 22.68           N  
ATOM   2630  CA  ALA A 335      -1.940  33.077  20.273  1.00 22.68           C  
ATOM   2632  C   ALA A 335      -1.007  34.162  20.687  1.00 22.68           C  
ATOM   2633  O   ALA A 335      -1.422  35.172  21.251  1.00 22.68           O  
ATOM   2631  CB  ALA A 335      -2.498  33.453  18.890  1.00 22.68           C  
ATOM   2634  N   LYS A 336       0.300  33.972  20.423  1.00 64.39           N  
ATOM   2635  CA  LYS A 336       1.221  35.007  20.781  1.00 64.39           C  
ATOM   2641  C   LYS A 336       1.099  36.099  19.779  1.00 64.39           C  
ATOM   2642  O   LYS A 336       0.778  35.883  18.610  1.00 64.39           O  
ATOM   2636  CB  LYS A 336       2.707  34.594  20.803  1.00 64.39           C  
ATOM   2637  CG  LYS A 336       3.633  35.770  21.146  1.00 64.39           C  
ATOM   2638  CD  LYS A 336       5.088  35.388  21.435  1.00 64.39           C  
ATOM   2639  CE  LYS A 336       6.056  36.578  21.405  1.00 64.39           C  
ATOM   2640  NZ  LYS A 336       5.933  37.383  22.640  1.00 64.39           N1+
ATOM   2643  N   PRO A 337       1.324  37.289  20.254  1.00 72.04           N  
ATOM   2644  CA  PRO A 337       1.305  38.407  19.360  1.00 72.04           C  
ATOM   2648  C   PRO A 337       2.611  38.428  18.642  1.00 72.04           C  
ATOM   2649  O   PRO A 337       3.028  39.532  18.202  1.00 72.04           O  
ATOM   2646  CB  PRO A 337       1.078  39.644  20.221  1.00 72.04           C  
ATOM   2647  CG  PRO A 337       0.315  39.097  21.438  1.00 72.04           C  
ATOM   2645  CD  PRO A 337       0.805  37.644  21.565  1.00 72.04           C  
ATOM   2650  OXT PRO A 337       3.228  37.338  18.507  1.00 72.04           O1-
TER   
HEADER    5v0i_chain_B
ATOM     28  N   THR B   5      20.918  47.895  40.865  1.00121.97           N  
ATOM     29  CA  THR B   5      19.886  48.443  40.038  1.00121.97           C  
ATOM     33  C   THR B   5      18.636  47.825  40.591  1.00121.97           C  
ATOM     34  O   THR B   5      18.691  47.126  41.601  1.00121.97           O  
ATOM     30  CB  THR B   5      20.023  48.041  38.591  1.00121.97           C  
ATOM     32  CG2 THR B   5      19.019  48.845  37.743  1.00121.97           C  
ATOM     31  OG1 THR B   5      21.329  48.349  38.128  1.00121.97           O  
ATOM     35  N   LYS B   6      17.475  48.080  39.966  1.00109.37           N  
ATOM     36  CA  LYS B   6      16.237  47.560  40.465  1.00109.37           C  
ATOM     42  C   LYS B   6      16.243  46.065  40.361  1.00109.37           C  
ATOM     43  O   LYS B   6      16.737  45.483  39.396  1.00109.37           O  
ATOM     37  CB  LYS B   6      15.022  48.115  39.701  1.00109.37           C  
ATOM     38  CG  LYS B   6      15.050  47.820  38.197  1.00109.37           C  
ATOM     39  CD  LYS B   6      13.774  48.235  37.458  1.00109.37           C  
ATOM     40  CE  LYS B   6      13.717  49.733  37.143  1.00109.37           C  
ATOM     41  NZ  LYS B   6      12.457  50.063  36.436  1.00109.37           N1+
ATOM     44  N   PRO B   7      15.707  45.443  41.379  1.00 76.59           N  
ATOM     45  CA  PRO B   7      15.630  44.005  41.408  1.00 76.59           C  
ATOM     49  C   PRO B   7      14.618  43.509  40.426  1.00 76.59           C  
ATOM     50  O   PRO B   7      13.681  44.238  40.105  1.00 76.59           O  
ATOM     47  CB  PRO B   7      15.296  43.634  42.851  1.00 76.59           C  
ATOM     48  CG  PRO B   7      15.888  44.794  43.671  1.00 76.59           C  
ATOM     46  CD  PRO B   7      15.828  46.000  42.719  1.00 76.59           C  
ATOM     51  N   ILE B   8      14.779  42.264  39.943  1.00 62.25           N  
ATOM     52  CA  ILE B   8      13.861  41.761  38.968  1.00 62.25           C  
ATOM     57  C   ILE B   8      12.911  40.828  39.649  1.00 62.25           C  
ATOM     58  O   ILE B   8      13.306  39.976  40.445  1.00 62.25           O  
ATOM     53  CB  ILE B   8      14.520  41.007  37.848  1.00 62.25           C  
ATOM     54  CG1 ILE B   8      15.466  41.925  37.056  1.00 62.25           C  
ATOM     55  CG2 ILE B   8      13.411  40.390  36.981  1.00 62.25           C  
ATOM     56  CD1 ILE B   8      16.389  41.169  36.102  1.00 62.25           C  
ATOM     59  N   VAL B   9      11.604  40.999  39.368  1.00 72.35           N  
ATOM     60  CA  VAL B   9      10.626  40.150  39.981  1.00 72.35           C  
ATOM     64  C   VAL B   9       9.864  39.436  38.909  1.00 72.35           C  
ATOM     65  O   VAL B   9       9.332  40.051  37.984  1.00 72.35           O  
ATOM     61  CB  VAL B   9       9.617  40.909  40.793  1.00 72.35           C  
ATOM     62  CG1 VAL B   9       8.576  39.923  41.347  1.00 72.35           C  
ATOM     63  CG2 VAL B   9      10.365  41.708  41.873  1.00 72.35           C  
ATOM     66  N   PHE B  10       9.759  38.100  39.037  1.00137.81           N  
ATOM     67  CA  PHE B  10       9.123  37.307  38.024  1.00137.81           C  
ATOM     75  C   PHE B  10       8.000  36.539  38.654  1.00137.81           C  
ATOM     76  O   PHE B  10       8.119  36.018  39.766  1.00137.81           O  
ATOM     68  CB  PHE B  10      10.102  36.309  37.381  1.00137.81           C  
ATOM     69  CG  PHE B  10       9.403  35.568  36.297  1.00137.81           C  
ATOM     70  CD1 PHE B  10       8.733  34.401  36.574  1.00137.81           C  
ATOM     71  CD2 PHE B  10       9.421  36.039  35.002  1.00137.81           C  
ATOM     72  CE1 PHE B  10       8.090  33.712  35.573  1.00137.81           C  
ATOM     73  CE2 PHE B  10       8.781  35.354  33.998  1.00137.81           C  
ATOM     74  CZ  PHE B  10       8.111  34.188  34.283  1.00137.81           C  
ATOM     77  N   SER B  11       6.849  36.477  37.959  0.31 83.91           N  
ATOM     78  CA  SER B  11       5.770  35.711  38.502  0.31 83.91           C  
ATOM     81  C   SER B  11       5.047  35.037  37.378  0.31 83.91           C  
ATOM     82  O   SER B  11       4.882  35.614  36.304  0.31 83.91           O  
ATOM     79  CB  SER B  11       4.739  36.571  39.257  0.31 83.91           C  
ATOM     80  OG  SER B  11       3.699  35.755  39.770  0.31 83.91           O  
ATOM     83  N   GLY B  12       4.578  33.793  37.607  1.00 55.00           N  
ATOM     84  CA  GLY B  12       3.874  33.077  36.579  1.00 55.00           C  
ATOM     85  C   GLY B  12       2.430  33.071  36.972  1.00 55.00           C  
ATOM     86  O   GLY B  12       2.080  32.699  38.092  1.00 55.00           O  
ATOM     87  N   ALA B  13       1.551  33.483  36.039  1.00 65.64           N  
ATOM     88  CA  ALA B  13       0.146  33.525  36.303  1.00 65.64           C  
ATOM     90  C   ALA B  13      -0.529  32.436  35.540  1.00 65.64           C  
ATOM     91  O   ALA B  13      -0.490  32.406  34.312  1.00 65.64           O  
ATOM     89  CB  ALA B  13      -0.519  34.849  35.887  1.00 65.64           C  
ATOM     92  N   GLN B  14      -1.204  31.525  36.263  1.00145.89           N  
ATOM     93  CA  GLN B  14      -1.884  30.443  35.617  1.00145.89           C  
ATOM     99  C   GLN B  14      -3.156  31.005  35.058  1.00145.89           C  
ATOM    100  O   GLN B  14      -3.865  31.778  35.698  1.00145.89           O  
ATOM     94  CB  GLN B  14      -2.250  29.315  36.596  1.00145.89           C  
ATOM     95  CG  GLN B  14      -2.711  28.028  35.920  1.00145.89           C  
ATOM     96  CD  GLN B  14      -1.475  27.324  35.382  1.00145.89           C  
ATOM     98  NE2 GLN B  14      -0.279  27.706  35.904  1.00145.89           N  
ATOM     97  OE1 GLN B  14      -1.572  26.457  34.516  1.00145.89           O  
ATOM    101  N   PRO B  15      -3.424  30.612  33.852  1.00128.27           N  
ATOM    102  CA  PRO B  15      -4.572  31.021  33.087  1.00128.27           C  
ATOM    106  C   PRO B  15      -5.814  30.277  33.490  1.00128.27           C  
ATOM    107  O   PRO B  15      -6.577  29.936  32.597  1.00128.27           O  
ATOM    104  CB  PRO B  15      -4.209  30.791  31.619  1.00128.27           C  
ATOM    105  CG  PRO B  15      -3.037  29.799  31.664  1.00128.27           C  
ATOM    103  CD  PRO B  15      -2.356  30.118  32.999  1.00128.27           C  
ATOM    108  N   SER B  16      -5.991  29.873  34.767  1.00110.32           N  
ATOM    109  CA  SER B  16      -7.244  29.224  35.065  1.00110.32           C  
ATOM    112  C   SER B  16      -7.691  29.592  36.458  1.00110.32           C  
ATOM    113  O   SER B  16      -6.924  30.151  37.238  1.00110.32           O  
ATOM    110  CB  SER B  16      -7.176  27.687  35.019  1.00110.32           C  
ATOM    111  OG  SER B  16      -6.391  27.196  36.096  1.00110.32           O  
ATOM    114  N   GLY B  17      -8.984  29.310  36.772  1.00 63.76           N  
ATOM    115  CA  GLY B  17      -9.588  29.490  38.081  1.00 63.76           C  
ATOM    116  C   GLY B  17      -9.815  30.942  38.416  1.00 63.76           C  
ATOM    117  O   GLY B  17      -9.841  31.807  37.542  1.00 63.76           O  
ATOM    118  N   GLU B  18     -10.028  31.235  39.724  1.00 95.42           N  
ATOM    119  CA  GLU B  18     -10.197  32.591  40.170  1.00 95.42           C  
ATOM    125  C   GLU B  18      -9.169  32.866  41.217  1.00 95.42           C  
ATOM    126  O   GLU B  18      -8.967  32.067  42.131  1.00 95.42           O  
ATOM    120  CB  GLU B  18     -11.545  32.930  40.811  1.00 95.42           C  
ATOM    121  CG  GLU B  18     -11.630  34.437  41.030  1.00 95.42           C  
ATOM    122  CD  GLU B  18     -12.705  34.728  42.055  1.00 95.42           C  
ATOM    123  OE1 GLU B  18     -13.351  33.772  42.559  1.00 95.42           O  
ATOM    124  OE2 GLU B  18     -12.886  35.933  42.349  1.00 95.42           O1-
ATOM    127  N   LEU B  19      -8.511  34.039  41.110  1.00118.52           N  
ATOM    128  CA  LEU B  19      -7.470  34.407  42.026  1.00118.52           C  
ATOM    133  C   LEU B  19      -8.072  34.708  43.342  1.00118.52           C  
ATOM    134  O   LEU B  19      -9.174  35.248  43.437  1.00118.52           O  
ATOM    129  CB  LEU B  19      -6.674  35.670  41.627  1.00118.52           C  
ATOM    130  CG  LEU B  19      -5.805  35.529  40.361  1.00118.52           C  
ATOM    131  CD1 LEU B  19      -6.671  35.337  39.109  1.00118.52           C  
ATOM    132  CD2 LEU B  19      -4.815  36.701  40.226  1.00118.52           C  
ATOM    135  N   THR B  20      -7.338  34.323  44.397  1.00 74.06           N  
ATOM    136  CA  THR B  20      -7.758  34.586  45.731  1.00 74.06           C  
ATOM    140  C   THR B  20      -7.027  35.800  46.167  1.00 74.06           C  
ATOM    141  O   THR B  20      -6.203  36.352  45.438  1.00 74.06           O  
ATOM    137  CB  THR B  20      -7.410  33.485  46.690  1.00 74.06           C  
ATOM    139  CG2 THR B  20      -7.969  32.172  46.118  1.00 74.06           C  
ATOM    138  OG1 THR B  20      -6.002  33.381  46.850  1.00 74.06           O  
ATOM    142  N   ILE B  21      -7.364  36.255  47.379  1.00128.53           N  
ATOM    143  CA  ILE B  21      -6.705  37.356  48.003  1.00128.53           C  
ATOM    148  C   ILE B  21      -5.320  36.923  48.293  1.00128.53           C  
ATOM    149  O   ILE B  21      -4.401  37.726  48.397  1.00128.53           O  
ATOM    144  CB  ILE B  21      -7.376  37.805  49.271  1.00128.53           C  
ATOM    145  CG1 ILE B  21      -7.387  36.683  50.317  1.00128.53           C  
ATOM    146  CG2 ILE B  21      -8.785  38.307  48.922  1.00128.53           C  
ATOM    147  CD1 ILE B  21      -7.958  37.126  51.665  1.00128.53           C  
ATOM    150  N   GLY B  22      -5.138  35.625  48.524  1.00 80.00           N  
ATOM    151  CA  GLY B  22      -3.813  35.182  48.787  1.00 80.00           C  
ATOM    152  C   GLY B  22      -3.001  35.510  47.592  1.00 80.00           C  
ATOM    153  O   GLY B  22      -1.876  36.000  47.682  1.00 80.00           O  
ATOM    154  N   ASN B  23      -3.565  35.246  46.410  1.00130.08           N  
ATOM    155  CA  ASN B  23      -2.786  35.546  45.268  1.00130.08           C  
ATOM    160  C   ASN B  23      -2.579  37.026  45.147  1.00130.08           C  
ATOM    161  O   ASN B  23      -1.486  37.506  44.847  1.00130.08           O  
ATOM    156  CB  ASN B  23      -3.417  35.040  43.958  1.00130.08           C  
ATOM    157  CG  ASN B  23      -3.281  33.521  43.939  1.00130.08           C  
ATOM    159  ND2 ASN B  23      -2.021  33.032  44.087  1.00130.08           N  
ATOM    158  OD1 ASN B  23      -4.262  32.793  43.795  1.00130.08           O  
ATOM    162  N   TYR B  24      -3.649  37.801  45.357  1.00147.50           N  
ATOM    163  CA  TYR B  24      -3.587  39.219  45.177  1.00147.50           C  
ATOM    172  C   TYR B  24      -2.708  39.881  46.174  1.00147.50           C  
ATOM    173  O   TYR B  24      -1.747  40.562  45.828  1.00147.50           O  
ATOM    164  CB  TYR B  24      -5.013  39.791  45.287  1.00147.50           C  
ATOM    165  CG  TYR B  24      -5.080  41.272  45.144  1.00147.50           C  
ATOM    166  CD1 TYR B  24      -4.875  41.884  43.928  1.00147.50           C  
ATOM    167  CD2 TYR B  24      -5.407  42.047  46.234  1.00147.50           C  
ATOM    168  CE1 TYR B  24      -4.965  43.251  43.811  1.00147.50           C  
ATOM    169  CE2 TYR B  24      -5.497  43.414  46.119  1.00147.50           C  
ATOM    170  CZ  TYR B  24      -5.274  44.018  44.905  1.00147.50           C  
ATOM    171  OH  TYR B  24      -5.365  45.420  44.771  1.00147.50           O  
ATOM    174  N   MET B  25      -2.990  39.688  47.460  1.00192.65           N  
ATOM    175  CA  MET B  25      -2.187  40.352  48.430  1.00192.65           C  
ATOM    180  C   MET B  25      -0.901  39.702  48.534  1.00192.65           C  
ATOM    181  O   MET B  25       0.052  40.296  49.055  1.00192.65           O  
ATOM    176  CB  MET B  25      -2.779  40.542  49.838  1.00192.65           C  
ATOM    177  CG  MET B  25      -3.884  41.600  49.867  1.00192.65           C  
ATOM    178  SD  MET B  25      -3.945  42.604  51.385  1.00192.65           S  
ATOM    179  CE  MET B  25      -3.919  41.228  52.561  1.00192.65           C  
ATOM    182  N   GLY B  26      -0.888  38.419  48.152  1.00167.24           N  
ATOM    183  CA  GLY B  26       0.372  37.848  48.283  1.00167.24           C  
ATOM    184  C   GLY B  26       1.248  38.613  47.392  1.00167.24           C  
ATOM    185  O   GLY B  26       2.107  39.359  47.867  1.00167.24           O  
ATOM    186  N   ALA B  27       1.028  38.483  46.086  1.00228.55           N  
ATOM    187  CA  ALA B  27       1.894  39.268  45.325  1.00228.55           C  
ATOM    189  C   ALA B  27       1.428  40.583  44.882  1.00228.55           C  
ATOM    190  O   ALA B  27       1.958  41.652  45.186  1.00228.55           O  
ATOM    188  CB  ALA B  27       2.372  38.530  44.062  1.00228.55           C  
ATOM    191  N   LEU B  28       0.285  40.459  44.216  1.00192.84           N  
ATOM    192  CA  LEU B  28      -0.100  41.409  43.253  1.00192.84           C  
ATOM    197  C   LEU B  28      -0.251  42.785  43.759  1.00192.84           C  
ATOM    198  O   LEU B  28       0.268  43.733  43.174  1.00192.84           O  
ATOM    193  CB  LEU B  28      -1.350  40.971  42.475  1.00192.84           C  
ATOM    194  CG  LEU B  28      -1.579  41.808  41.209  1.00192.84           C  
ATOM    195  CD1 LEU B  28      -0.297  41.871  40.364  1.00192.84           C  
ATOM    196  CD2 LEU B  28      -2.718  41.203  40.379  1.00192.84           C  
ATOM    199  N   ARG B  29      -0.913  42.947  44.893  1.00219.64           N  
ATOM    200  CA  ARG B  29      -1.200  44.285  45.266  1.00219.64           C  
ATOM    208  C   ARG B  29       0.007  45.107  45.551  1.00219.64           C  
ATOM    209  O   ARG B  29       0.045  46.278  45.187  1.00219.64           O  
ATOM    201  CB  ARG B  29      -2.112  44.361  46.496  1.00219.64           C  
ATOM    202  CG  ARG B  29      -2.557  45.782  46.846  1.00219.64           C  
ATOM    203  CD  ARG B  29      -3.357  45.836  48.149  1.00219.64           C  
ATOM    204  NE  ARG B  29      -2.677  44.901  49.084  1.00219.64           N  
ATOM    205  CZ  ARG B  29      -1.521  45.290  49.694  1.00219.64           C  
ATOM    206  NH1 ARG B  29      -1.050  46.555  49.502  1.00219.64           N1+
ATOM    207  NH2 ARG B  29      -0.825  44.417  50.476  1.00219.64           N  
ATOM    210  N   GLN B  30       1.014  44.561  46.239  1.00144.35           N  
ATOM    211  CA  GLN B  30       2.127  45.397  46.572  1.00144.35           C  
ATOM    217  C   GLN B  30       2.871  45.697  45.350  1.00144.35           C  
ATOM    218  O   GLN B  30       3.397  46.793  45.177  1.00144.35           O  
ATOM    212  CB  GLN B  30       3.110  44.757  47.567  1.00144.35           C  
ATOM    213  CG  GLN B  30       2.519  44.511  48.958  1.00144.35           C  
ATOM    214  CD  GLN B  30       1.845  43.144  48.923  1.00144.35           C  
ATOM    216  NE2 GLN B  30       2.059  42.384  47.817  1.00144.35           N  
ATOM    215  OE1 GLN B  30       1.157  42.750  49.863  1.00144.35           O  
ATOM    219  N   TRP B  31       2.916  44.704  44.463  1.00148.32           N  
ATOM    220  CA  TRP B  31       3.672  44.868  43.288  1.00148.32           C  
ATOM    231  C   TRP B  31       3.115  46.016  42.511  1.00148.32           C  
ATOM    232  O   TRP B  31       3.865  46.726  41.850  1.00148.32           O  
ATOM    221  CB  TRP B  31       3.682  43.629  42.366  1.00148.32           C  
ATOM    222  CG  TRP B  31       4.376  42.415  42.952  1.00148.32           C  
ATOM    224  CD1 TRP B  31       3.858  41.196  43.278  1.00148.32           C  
ATOM    223  CD2 TRP B  31       5.760  42.381  43.339  1.00148.32           C  
ATOM    226  CE2 TRP B  31       6.004  41.124  43.891  1.00148.32           C  
ATOM    227  CE3 TRP B  31       6.746  43.321  43.247  1.00148.32           C  
ATOM    225  NE1 TRP B  31       4.827  40.408  43.851  1.00148.32           N  
ATOM    228  CZ2 TRP B  31       7.242  40.793  44.371  1.00148.32           C  
ATOM    229  CZ3 TRP B  31       7.996  42.980  43.716  1.00148.32           C  
ATOM    230  CH2 TRP B  31       8.238  41.740  44.269  1.00148.32           C  
ATOM    233  N   VAL B  32       1.791  46.248  42.572  1.00 61.31           N  
ATOM    234  CA  VAL B  32       1.201  47.276  41.763  1.00 61.31           C  
ATOM    238  C   VAL B  32       1.867  48.589  42.047  1.00 61.31           C  
ATOM    239  O   VAL B  32       2.171  49.339  41.124  1.00 61.31           O  
ATOM    235  CB  VAL B  32      -0.272  47.451  42.007  1.00 61.31           C  
ATOM    236  CG1 VAL B  32      -0.771  48.638  41.165  1.00 61.31           C  
ATOM    237  CG2 VAL B  32      -0.985  46.130  41.675  1.00 61.31           C  
ATOM    240  N   ASN B  33       2.101  48.910  43.333  1.00 68.59           N  
ATOM    241  CA  ASN B  33       2.718  50.150  43.731  1.00 68.59           C  
ATOM    246  C   ASN B  33       4.197  50.207  43.423  1.00 68.59           C  
ATOM    247  O   ASN B  33       4.748  51.291  43.238  1.00 68.59           O  
ATOM    242  CB  ASN B  33       2.528  50.472  45.221  1.00 68.59           C  
ATOM    243  CG  ASN B  33       1.085  50.922  45.408  1.00 68.59           C  
ATOM    245  ND2 ASN B  33       0.512  50.634  46.607  1.00 68.59           N  
ATOM    244  OD1 ASN B  33       0.484  51.513  44.511  1.00 68.59           O  
ATOM    248  N   MET B  34       4.858  49.037  43.410  1.00125.44           N  
ATOM    249  CA  MET B  34       6.257  48.701  43.269  1.00125.44           C  
ATOM    254  C   MET B  34       6.827  48.860  41.873  1.00125.44           C  
ATOM    255  O   MET B  34       8.030  48.707  41.685  1.00125.44           O  
ATOM    250  CB  MET B  34       6.523  47.264  43.749  1.00125.44           C  
ATOM    251  CG  MET B  34       6.150  47.083  45.227  1.00125.44           C  
ATOM    252  SD  MET B  34       6.022  45.357  45.789  1.00125.44           S  
ATOM    253  CE  MET B  34       7.810  45.054  45.870  1.00125.44           C  
ATOM    256  N   GLN B  35       6.014  49.084  40.830  1.00106.98           N  
ATOM    257  CA  GLN B  35       6.522  48.987  39.484  1.00106.98           C  
ATOM    263  C   GLN B  35       7.689  49.888  39.187  1.00106.98           C  
ATOM    264  O   GLN B  35       8.526  49.514  38.369  1.00106.98           O  
ATOM    258  CB  GLN B  35       5.432  49.194  38.427  1.00106.98           C  
ATOM    259  CG  GLN B  35       4.368  48.099  38.517  1.00106.98           C  
ATOM    260  CD  GLN B  35       3.301  48.352  37.463  1.00106.98           C  
ATOM    262  NE2 GLN B  35       2.148  48.925  37.900  1.00106.98           N  
ATOM    261  OE1 GLN B  35       3.485  48.045  36.286  1.00106.98           O  
ATOM    265  N   ASP B  36       7.761  51.107  39.753  1.00 57.85           N  
ATOM    266  CA  ASP B  36       8.880  51.971  39.482  1.00 57.85           C  
ATOM    271  C   ASP B  36      10.157  51.447  40.091  1.00 57.85           C  
ATOM    272  O   ASP B  36      11.212  51.491  39.459  1.00 57.85           O  
ATOM    267  CB  ASP B  36       8.655  53.393  40.013  1.00 57.85           C  
ATOM    268  CG  ASP B  36       7.561  54.011  39.156  1.00 57.85           C  
ATOM    269  OD1 ASP B  36       7.339  53.514  38.020  1.00 57.85           O  
ATOM    270  OD2 ASP B  36       6.928  54.991  39.632  1.00 57.85           O1-
ATOM    273  N   ASP B  37      10.108  50.974  41.354  1.00129.81           N  
ATOM    274  CA  ASP B  37      11.288  50.506  42.040  1.00129.81           C  
ATOM    279  C   ASP B  37      11.802  49.172  41.564  1.00129.81           C  
ATOM    280  O   ASP B  37      13.006  48.930  41.636  1.00129.81           O  
ATOM    275  CB  ASP B  37      11.214  50.554  43.586  1.00129.81           C  
ATOM    276  CG  ASP B  37      10.012  49.811  44.142  1.00129.81           C  
ATOM    277  OD1 ASP B  37       8.875  50.053  43.655  1.00129.81           O  
ATOM    278  OD2 ASP B  37      10.218  49.003  45.081  1.00129.81           O1-
ATOM    281  N   TYR B  38      10.936  48.266  41.068  1.00111.87           N  
ATOM    282  CA  TYR B  38      11.387  46.954  40.674  1.00111.87           C  
ATOM    291  C   TYR B  38      11.108  46.778  39.215  1.00111.87           C  
ATOM    292  O   TYR B  38      10.322  47.511  38.616  1.00111.87           O  
ATOM    283  CB  TYR B  38      10.604  45.790  41.310  1.00111.87           C  
ATOM    284  CG  TYR B  38      10.830  45.658  42.779  1.00111.87           C  
ATOM    285  CD1 TYR B  38      10.147  46.432  43.688  1.00111.87           C  
ATOM    286  CD2 TYR B  38      11.714  44.717  43.250  1.00111.87           C  
ATOM    287  CE1 TYR B  38      10.367  46.269  45.037  1.00111.87           C  
ATOM    288  CE2 TYR B  38      11.936  44.551  44.597  1.00111.87           C  
ATOM    289  CZ  TYR B  38      11.260  45.336  45.498  1.00111.87           C  
ATOM    290  OH  TYR B  38      11.471  45.183  46.885  1.00111.87           O  
ATOM    293  N   HIS B  39      11.802  45.804  38.597  1.00 74.15           N  
ATOM    294  CA  HIS B  39      11.519  45.461  37.238  1.00 74.15           C  
ATOM    301  C   HIS B  39      10.634  44.262  37.329  1.00 74.15           C  
ATOM    302  O   HIS B  39      11.091  43.151  37.590  1.00 74.15           O  
ATOM    297  CB  HIS B  39      12.772  45.079  36.433  1.00 74.15           C  
ATOM    296  CG  HIS B  39      12.479  44.803  34.987  1.00 74.15           C  
ATOM    299  CD2 HIS B  39      12.549  43.638  34.289  1.00 74.15           C  
ATOM    295  ND1 HIS B  39      12.062  45.757  34.088  1.00 74.15           N  
ATOM    300  CE1 HIS B  39      11.901  45.128  32.895  1.00 74.15           C  
ATOM    298  NE2 HIS B  39      12.184  43.839  32.968  1.00 74.15           N  
ATOM    303  N   CYS B  40       9.326  44.453  37.099  1.00 74.68           N  
ATOM    304  CA  CYS B  40       8.427  43.366  37.337  1.00 74.68           C  
ATOM    307  C   CYS B  40       8.036  42.712  36.058  1.00 74.68           C  
ATOM    308  O   CYS B  40       7.811  43.374  35.044  1.00 74.68           O  
ATOM    305  CB  CYS B  40       7.115  43.799  38.016  1.00 74.68           C  
ATOM    306  SG  CYS B  40       7.362  44.513  39.670  1.00 74.68           S  
ATOM    309  N   ILE B  41       7.943  41.366  36.099  1.00 64.43           N  
ATOM    310  CA  ILE B  41       7.571  40.625  34.931  1.00 64.43           C  
ATOM    315  C   ILE B  41       6.434  39.711  35.286  1.00 64.43           C  
ATOM    316  O   ILE B  41       6.461  39.030  36.312  1.00 64.43           O  
ATOM    311  CB  ILE B  41       8.684  39.770  34.412  1.00 64.43           C  
ATOM    312  CG1 ILE B  41       9.910  40.630  34.061  1.00 64.43           C  
ATOM    313  CG2 ILE B  41       8.136  38.967  33.224  1.00 64.43           C  
ATOM    314  CD1 ILE B  41      11.190  39.818  33.866  1.00 64.43           C  
ATOM    317  N   TYR B  42       5.385  39.688  34.436  1.00 87.06           N  
ATOM    318  CA  TYR B  42       4.249  38.840  34.674  1.00 87.06           C  
ATOM    327  C   TYR B  42       4.064  37.963  33.481  1.00 87.06           C  
ATOM    328  O   TYR B  42       3.855  38.459  32.374  1.00 87.06           O  
ATOM    319  CB  TYR B  42       2.940  39.627  34.856  1.00 87.06           C  
ATOM    320  CG  TYR B  42       3.105  40.486  36.063  1.00 87.06           C  
ATOM    321  CD1 TYR B  42       2.848  39.992  37.324  1.00 87.06           C  
ATOM    322  CD2 TYR B  42       3.526  41.790  35.936  1.00 87.06           C  
ATOM    323  CE1 TYR B  42       3.001  40.785  38.435  1.00 87.06           C  
ATOM    324  CE2 TYR B  42       3.681  42.587  37.045  1.00 87.06           C  
ATOM    325  CZ  TYR B  42       3.418  42.086  38.297  1.00 87.06           C  
ATOM    326  OH  TYR B  42       3.572  42.900  39.439  1.00 87.06           O  
ATOM    329  N   CYS B  43       4.107  36.630  33.680  1.00 53.07           N  
ATOM    330  CA  CYS B  43       3.993  35.724  32.572  1.00 53.07           C  
ATOM    333  C   CYS B  43       2.776  34.879  32.766  1.00 53.07           C  
ATOM    334  O   CYS B  43       2.640  34.196  33.779  1.00 53.07           O  
ATOM    331  CB  CYS B  43       5.196  34.773  32.444  1.00 53.07           C  
ATOM    332  SG  CYS B  43       5.067  33.628  31.039  1.00 53.07           S  
ATOM    335  N   ILE B  44       1.861  34.875  31.777  1.00 65.55           N  
ATOM    336  CA  ILE B  44       0.677  34.073  31.894  1.00 65.55           C  
ATOM    341  C   ILE B  44       1.071  32.751  31.302  1.00 65.55           C  
ATOM    342  O   ILE B  44       1.267  32.631  30.093  1.00 65.55           O  
ATOM    337  CB  ILE B  44      -0.483  34.632  31.116  1.00 65.55           C  
ATOM    338  CG1 ILE B  44      -0.857  36.033  31.635  1.00 65.55           C  
ATOM    339  CG2 ILE B  44      -1.644  33.628  31.198  1.00 65.55           C  
ATOM    340  CD1 ILE B  44      -1.788  36.798  30.696  1.00 65.55           C  
ATOM    343  N   VAL B  45       1.184  31.711  32.157  1.00 82.38           N  
ATOM    344  CA  VAL B  45       1.805  30.501  31.699  1.00 82.38           C  
ATOM    348  C   VAL B  45       0.826  29.538  31.107  1.00 82.38           C  
ATOM    349  O   VAL B  45       0.381  28.586  31.744  1.00 82.38           O  
ATOM    345  CB  VAL B  45       2.581  29.813  32.790  1.00 82.38           C  
ATOM    346  CG1 VAL B  45       3.767  30.718  33.170  1.00 82.38           C  
ATOM    347  CG2 VAL B  45       1.642  29.540  33.978  1.00 82.38           C  
ATOM    350  N   ASP B  46       0.508  29.743  29.817  1.00 68.17           N  
ATOM    351  CA  ASP B  46      -0.362  28.848  29.119  1.00 68.17           C  
ATOM    356  C   ASP B  46       0.331  27.537  28.876  1.00 68.17           C  
ATOM    357  O   ASP B  46      -0.327  26.503  28.779  1.00 68.17           O  
ATOM    352  CB  ASP B  46      -0.914  29.406  27.792  1.00 68.17           C  
ATOM    353  CG  ASP B  46       0.219  29.742  26.836  1.00 68.17           C  
ATOM    354  OD1 ASP B  46       1.387  29.863  27.295  1.00 68.17           O  
ATOM    355  OD2 ASP B  46      -0.088  29.905  25.624  1.00 68.17           O1-
ATOM    358  N   GLN B  47       1.677  27.541  28.741  1.00 77.52           N  
ATOM    359  CA  GLN B  47       2.395  26.317  28.494  1.00 77.52           C  
ATOM    365  C   GLN B  47       2.276  25.401  29.675  1.00 77.52           C  
ATOM    366  O   GLN B  47       2.270  24.183  29.510  1.00 77.52           O  
ATOM    360  CB  GLN B  47       3.877  26.502  28.135  1.00 77.52           C  
ATOM    361  CG  GLN B  47       4.049  27.111  26.743  1.00 77.52           C  
ATOM    362  CD  GLN B  47       5.515  27.026  26.359  1.00 77.52           C  
ATOM    364  NE2 GLN B  47       6.320  28.020  26.820  1.00 77.52           N  
ATOM    363  OE1 GLN B  47       5.930  26.096  25.667  1.00 77.52           O  
ATOM    367  N   HIS B  48       2.244  25.944  30.906  1.00 72.21           N  
ATOM    368  CA  HIS B  48       2.063  25.122  32.074  1.00 72.21           C  
ATOM    375  C   HIS B  48       0.651  24.596  32.128  1.00 72.21           C  
ATOM    376  O   HIS B  48       0.418  23.464  32.554  1.00 72.21           O  
ATOM    371  CB  HIS B  48       2.358  25.866  33.390  1.00 72.21           C  
ATOM    370  CG  HIS B  48       3.830  26.073  33.620  1.00 72.21           C  
ATOM    373  CD2 HIS B  48       4.647  27.106  33.270  1.00 72.21           C  
ATOM    369  ND1 HIS B  48       4.636  25.166  34.274  1.00 72.21           N  
ATOM    374  CE1 HIS B  48       5.889  25.690  34.288  1.00 72.21           C  
ATOM    372  NE2 HIS B  48       5.944  26.867  33.690  1.00 72.21           N  
ATOM    377  N   ALA B  49      -0.331  25.405  31.676  1.00 53.05           N  
ATOM    378  CA  ALA B  49      -1.734  25.077  31.759  1.00 53.05           C  
ATOM    380  C   ALA B  49      -2.036  23.810  31.007  1.00 53.05           C  
ATOM    381  O   ALA B  49      -2.877  23.021  31.434  1.00 53.05           O  
ATOM    379  CB  ALA B  49      -2.649  26.170  31.181  1.00 53.05           C  
ATOM    382  N   ILE B  50      -1.338  23.573  29.884  1.00 84.15           N  
ATOM    383  CA  ILE B  50      -1.558  22.459  28.995  1.00 84.15           C  
ATOM    388  C   ILE B  50      -1.386  21.159  29.725  1.00 84.15           C  
ATOM    389  O   ILE B  50      -1.845  20.124  29.247  1.00 84.15           O  
ATOM    384  CB  ILE B  50      -0.649  22.435  27.796  1.00 84.15           C  
ATOM    385  CG1 ILE B  50       0.816  22.257  28.216  1.00 84.15           C  
ATOM    386  CG2 ILE B  50      -0.906  23.710  26.976  1.00 84.15           C  
ATOM    387  CD1 ILE B  50       1.746  21.950  27.043  1.00 84.15           C  
ATOM    390  N   THR B  51      -0.656  21.142  30.856  1.00 68.98           N  
ATOM    391  CA  THR B  51      -0.466  19.911  31.573  1.00 68.98           C  
ATOM    395  C   THR B  51      -1.823  19.324  31.861  1.00 68.98           C  
ATOM    396  O   THR B  51      -1.951  18.101  31.911  1.00 68.98           O  
ATOM    392  CB  THR B  51       0.240  20.096  32.884  1.00 68.98           C  
ATOM    394  CG2 THR B  51       1.639  20.673  32.625  1.00 68.98           C  
ATOM    393  OG1 THR B  51      -0.507  20.954  33.734  1.00 68.98           O  
ATOM    397  N   VAL B  52      -2.850  20.183  32.082  1.00 82.86           N  
ATOM    398  CA  VAL B  52      -4.220  19.777  32.287  1.00 82.86           C  
ATOM    402  C   VAL B  52      -4.963  19.913  30.970  1.00 82.86           C  
ATOM    403  O   VAL B  52      -4.699  20.806  30.167  1.00 82.86           O  
ATOM    399  CB  VAL B  52      -4.951  20.627  33.284  1.00 82.86           C  
ATOM    400  CG1 VAL B  52      -6.409  20.143  33.366  1.00 82.86           C  
ATOM    401  CG2 VAL B  52      -4.190  20.575  34.620  1.00 82.86           C  
ATOM    404  N   ARG B  53      -5.958  19.023  30.761  0.68272.33           N  
ATOM    405  CA  ARG B  53      -6.648  18.745  29.520  0.68272.33           C  
ATOM    413  C   ARG B  53      -7.550  19.758  28.859  0.68272.33           C  
ATOM    414  O   ARG B  53      -7.563  19.740  27.636  0.68272.33           O  
ATOM    406  CB  ARG B  53      -7.426  17.423  29.567  0.68272.33           C  
ATOM    407  CG  ARG B  53      -6.511  16.218  29.800  0.68272.33           C  
ATOM    408  CD  ARG B  53      -5.577  15.895  28.629  0.68272.33           C  
ATOM    409  NE  ARG B  53      -4.611  17.023  28.476  0.68272.33           N  
ATOM    410  CZ  ARG B  53      -3.474  16.858  27.736  0.68272.33           C  
ATOM    411  NH1 ARG B  53      -3.178  15.640  27.198  0.68272.33           N1+
ATOM    412  NH2 ARG B  53      -2.619  17.902  27.533  0.68272.33           N  
ATOM    415  N   GLN B  54      -8.316  20.611  29.584  1.00115.84           N  
ATOM    416  CA  GLN B  54      -9.376  21.533  29.174  1.00115.84           C  
ATOM    422  C   GLN B  54      -9.489  21.935  27.708  1.00115.84           C  
ATOM    423  O   GLN B  54      -8.539  21.943  26.929  1.00115.84           O  
ATOM    417  CB  GLN B  54      -9.387  22.830  30.000  1.00115.84           C  
ATOM    418  CG  GLN B  54      -8.158  23.706  29.763  1.00115.84           C  
ATOM    419  CD  GLN B  54      -8.219  24.859  30.747  1.00115.84           C  
ATOM    421  NE2 GLN B  54      -7.151  25.698  30.756  1.00115.84           N  
ATOM    420  OE1 GLN B  54      -9.187  25.004  31.493  1.00115.84           O  
ATOM    424  N   ASP B  55     -10.731  22.329  27.317  1.00 73.37           N  
ATOM    425  CA  ASP B  55     -11.092  22.726  25.976  1.00 73.37           C  
ATOM    430  C   ASP B  55     -10.224  23.888  25.592  1.00 73.37           C  
ATOM    431  O   ASP B  55      -9.928  24.758  26.411  1.00 73.37           O  
ATOM    426  CB  ASP B  55     -12.565  23.170  25.871  1.00 73.37           C  
ATOM    427  CG  ASP B  55     -13.009  23.290  24.416  1.00 73.37           C  
ATOM    428  OD1 ASP B  55     -12.326  23.977  23.612  1.00 73.37           O  
ATOM    429  OD2 ASP B  55     -14.078  22.702  24.100  1.00 73.37           O1-
ATOM    432  N   ALA B  56      -9.805  23.923  24.310  1.00 46.05           N  
ATOM    433  CA  ALA B  56      -8.865  24.891  23.822  1.00 46.05           C  
ATOM    435  C   ALA B  56      -9.399  26.284  23.942  1.00 46.05           C  
ATOM    436  O   ALA B  56      -8.694  27.177  24.410  1.00 46.05           O  
ATOM    434  CB  ALA B  56      -8.503  24.667  22.344  1.00 46.05           C  
ATOM    437  N   GLN B  57     -10.667  26.512  23.553  1.00 63.79           N  
ATOM    438  CA  GLN B  57     -11.190  27.847  23.572  1.00 63.79           C  
ATOM    444  C   GLN B  57     -11.264  28.351  24.979  1.00 63.79           C  
ATOM    445  O   GLN B  57     -11.057  29.536  25.229  1.00 63.79           O  
ATOM    439  CB  GLN B  57     -12.562  27.995  22.888  1.00 63.79           C  
ATOM    440  CG  GLN B  57     -12.466  27.882  21.362  1.00 63.79           C  
ATOM    441  CD  GLN B  57     -13.829  28.195  20.761  1.00 63.79           C  
ATOM    443  NE2 GLN B  57     -14.833  28.477  21.634  1.00 63.79           N  
ATOM    442  OE1 GLN B  57     -13.996  28.190  19.542  1.00 63.79           O  
ATOM    446  N   LYS B  58     -11.558  27.463  25.943  1.00 34.71           N  
ATOM    447  CA  LYS B  58     -11.689  27.858  27.318  1.00 34.71           C  
ATOM    453  C   LYS B  58     -10.386  28.432  27.783  1.00 34.71           C  
ATOM    454  O   LYS B  58     -10.347  29.438  28.490  1.00 34.71           O  
ATOM    448  CB  LYS B  58     -12.005  26.653  28.216  1.00 34.71           C  
ATOM    449  CG  LYS B  58     -12.182  26.974  29.699  1.00 34.71           C  
ATOM    450  CD  LYS B  58     -12.823  25.811  30.459  1.00 34.71           C  
ATOM    451  CE  LYS B  58     -13.026  26.067  31.952  1.00 34.71           C  
ATOM    452  NZ  LYS B  58     -13.715  24.906  32.558  1.00 34.71           N1+
ATOM    455  N   LEU B  59      -9.277  27.788  27.381  1.00 43.92           N  
ATOM    456  CA  LEU B  59      -7.958  28.193  27.767  1.00 43.92           C  
ATOM    461  C   LEU B  59      -7.695  29.558  27.207  1.00 43.92           C  
ATOM    462  O   LEU B  59      -7.113  30.413  27.876  1.00 43.92           O  
ATOM    457  CB  LEU B  59      -6.893  27.221  27.224  1.00 43.92           C  
ATOM    458  CG  LEU B  59      -5.443  27.560  27.621  1.00 43.92           C  
ATOM    459  CD1 LEU B  59      -5.253  27.490  29.145  1.00 43.92           C  
ATOM    460  CD2 LEU B  59      -4.433  26.679  26.864  1.00 43.92           C  
ATOM    463  N   ARG B  60      -8.126  29.797  25.952  1.00166.83           N  
ATOM    464  CA  ARG B  60      -7.915  31.075  25.332  1.00166.83           C  
ATOM    472  C   ARG B  60      -8.623  32.131  26.122  1.00166.83           C  
ATOM    473  O   ARG B  60      -8.050  33.178  26.416  1.00166.83           O  
ATOM    465  CB  ARG B  60      -8.501  31.185  23.913  1.00166.83           C  
ATOM    466  CG  ARG B  60      -7.650  30.600  22.782  1.00166.83           C  
ATOM    467  CD  ARG B  60      -6.776  31.653  22.097  1.00166.83           C  
ATOM    468  NE  ARG B  60      -6.446  31.157  20.732  1.00166.83           N  
ATOM    469  CZ  ARG B  60      -7.354  31.347  19.729  1.00166.83           C  
ATOM    470  NH1 ARG B  60      -8.555  31.930  20.017  1.00166.83           N1+
ATOM    471  NH2 ARG B  60      -7.075  30.945  18.454  1.00166.83           N  
ATOM    474  N   LYS B  61      -9.896  31.880  26.489  1.00 42.51           N  
ATOM    475  CA  LYS B  61     -10.678  32.855  27.200  1.00 42.51           C  
ATOM    481  C   LYS B  61     -10.058  33.133  28.532  1.00 42.51           C  
ATOM    482  O   LYS B  61      -9.961  34.284  28.954  1.00 42.51           O  
ATOM    476  CB  LYS B  61     -12.119  32.392  27.472  1.00 42.51           C  
ATOM    477  CG  LYS B  61     -12.932  33.445  28.226  1.00 42.51           C  
ATOM    478  CD  LYS B  61     -14.427  33.142  28.335  1.00 42.51           C  
ATOM    479  CE  LYS B  61     -15.187  34.227  29.101  1.00 42.51           C  
ATOM    480  NZ  LYS B  61     -16.577  33.791  29.361  1.00 42.51           N1+
ATOM    483  N   ALA B  62      -9.616  32.069  29.221  1.00 43.67           N  
ATOM    484  CA  ALA B  62      -9.052  32.172  30.537  1.00 43.67           C  
ATOM    486  C   ALA B  62      -7.792  32.982  30.485  1.00 43.67           C  
ATOM    487  O   ALA B  62      -7.481  33.722  31.416  1.00 43.67           O  
ATOM    485  CB  ALA B  62      -8.723  30.799  31.139  1.00 43.67           C  
ATOM    488  N   THR B  63      -7.009  32.850  29.399  1.00 44.17           N  
ATOM    489  CA  THR B  63      -5.786  33.594  29.324  1.00 44.17           C  
ATOM    493  C   THR B  63      -6.135  35.055  29.377  1.00 44.17           C  
ATOM    494  O   THR B  63      -5.475  35.836  30.060  1.00 44.17           O  
ATOM    490  CB  THR B  63      -5.022  33.333  28.057  1.00 44.17           C  
ATOM    492  CG2 THR B  63      -3.728  34.161  28.098  1.00 44.17           C  
ATOM    491  OG1 THR B  63      -4.712  31.951  27.945  1.00 44.17           O  
ATOM    495  N   LEU B  64      -7.198  35.446  28.650  1.00 78.25           N  
ATOM    496  CA  LEU B  64      -7.686  36.793  28.548  1.00 78.25           C  
ATOM    501  C   LEU B  64      -8.189  37.262  29.892  1.00 78.25           C  
ATOM    502  O   LEU B  64      -7.944  38.399  30.295  1.00 78.25           O  
ATOM    497  CB  LEU B  64      -8.871  36.853  27.566  1.00 78.25           C  
ATOM    498  CG  LEU B  64      -8.531  36.275  26.177  1.00 78.25           C  
ATOM    499  CD1 LEU B  64      -9.727  36.350  25.218  1.00 78.25           C  
ATOM    500  CD2 LEU B  64      -7.268  36.931  25.596  1.00 78.25           C  
ATOM    503  N   ASP B  65      -8.915  36.395  30.632  1.00 77.78           N  
ATOM    504  CA  ASP B  65      -9.468  36.792  31.905  1.00 77.78           C  
ATOM    509  C   ASP B  65      -8.336  37.136  32.817  1.00 77.78           C  
ATOM    510  O   ASP B  65      -8.398  38.107  33.573  1.00 77.78           O  
ATOM    505  CB  ASP B  65     -10.301  35.690  32.589  1.00 77.78           C  
ATOM    506  CG  ASP B  65     -11.604  35.516  31.816  1.00 77.78           C  
ATOM    507  OD1 ASP B  65     -11.572  35.673  30.569  1.00 77.78           O  
ATOM    508  OD2 ASP B  65     -12.646  35.211  32.455  1.00 77.78           O1-
ATOM    511  N   THR B  66      -7.258  36.335  32.756  1.00 56.61           N  
ATOM    512  CA  THR B  66      -6.127  36.527  33.613  1.00 56.61           C  
ATOM    516  C   THR B  66      -5.448  37.834  33.328  1.00 56.61           C  
ATOM    517  O   THR B  66      -5.084  38.574  34.243  1.00 56.61           O  
ATOM    513  CB  THR B  66      -5.095  35.453  33.444  1.00 56.61           C  
ATOM    515  CG2 THR B  66      -3.911  35.772  34.372  1.00 56.61           C  
ATOM    514  OG1 THR B  66      -5.641  34.180  33.754  1.00 56.61           O  
ATOM    518  N   LEU B  67      -5.255  38.153  32.038  1.00 70.53           N  
ATOM    519  CA  LEU B  67      -4.573  39.360  31.669  1.00 70.53           C  
ATOM    524  C   LEU B  67      -5.367  40.546  32.163  1.00 70.53           C  
ATOM    525  O   LEU B  67      -4.810  41.479  32.742  1.00 70.53           O  
ATOM    520  CB  LEU B  67      -4.413  39.474  30.138  1.00 70.53           C  
ATOM    521  CG  LEU B  67      -3.667  40.732  29.652  1.00 70.53           C  
ATOM    522  CD1 LEU B  67      -2.223  40.754  30.174  1.00 70.53           C  
ATOM    523  CD2 LEU B  67      -3.734  40.858  28.121  1.00 70.53           C  
ATOM    526  N   ALA B  68      -6.700  40.525  31.974  1.00 57.34           N  
ATOM    527  CA  ALA B  68      -7.566  41.612  32.357  1.00 57.34           C  
ATOM    529  C   ALA B  68      -7.541  41.785  33.843  1.00 57.34           C  
ATOM    530  O   ALA B  68      -7.650  42.899  34.353  1.00 57.34           O  
ATOM    528  CB  ALA B  68      -9.029  41.392  31.934  1.00 57.34           C  
ATOM    531  N   LEU B  69      -7.445  40.667  34.580  1.00146.94           N  
ATOM    532  CA  LEU B  69      -7.462  40.714  36.007  1.00146.94           C  
ATOM    537  C   LEU B  69      -6.212  41.430  36.451  1.00146.94           C  
ATOM    538  O   LEU B  69      -6.244  42.262  37.355  1.00146.94           O  
ATOM    533  CB  LEU B  69      -7.409  39.298  36.610  1.00146.94           C  
ATOM    534  CG  LEU B  69      -7.885  39.195  38.073  1.00146.94           C  
ATOM    535  CD1 LEU B  69      -7.218  40.238  38.974  1.00146.94           C  
ATOM    536  CD2 LEU B  69      -9.418  39.193  38.173  1.00146.94           C  
ATOM    539  N   TYR B  70      -5.058  41.125  35.819  1.00 99.08           N  
ATOM    540  CA  TYR B  70      -3.817  41.748  36.197  1.00 99.08           C  
ATOM    549  C   TYR B  70      -3.843  43.221  35.926  1.00 99.08           C  
ATOM    550  O   TYR B  70      -3.344  44.026  36.711  1.00 99.08           O  
ATOM    541  CB  TYR B  70      -2.576  41.132  35.532  1.00 99.08           C  
ATOM    542  CG  TYR B  70      -2.276  39.881  36.289  1.00 99.08           C  
ATOM    543  CD1 TYR B  70      -2.968  38.716  36.054  1.00 99.08           C  
ATOM    544  CD2 TYR B  70      -1.289  39.880  37.249  1.00 99.08           C  
ATOM    545  CE1 TYR B  70      -2.678  37.574  36.766  1.00 99.08           C  
ATOM    546  CE2 TYR B  70      -0.995  38.742  37.963  1.00 99.08           C  
ATOM    547  CZ  TYR B  70      -1.691  37.582  37.722  1.00 99.08           C  
ATOM    548  OH  TYR B  70      -1.394  36.413  38.453  1.00 99.08           O  
ATOM    551  N   LEU B  71      -4.411  43.614  34.784  1.00 77.90           N  
ATOM    552  CA  LEU B  71      -4.486  44.996  34.411  1.00 77.90           C  
ATOM    557  C   LEU B  71      -5.356  45.720  35.404  1.00 77.90           C  
ATOM    558  O   LEU B  71      -5.041  46.838  35.809  1.00 77.90           O  
ATOM    553  CB  LEU B  71      -5.157  45.157  33.037  1.00 77.90           C  
ATOM    554  CG  LEU B  71      -4.429  44.427  31.889  1.00 77.90           C  
ATOM    555  CD1 LEU B  71      -5.164  44.617  30.554  1.00 77.90           C  
ATOM    556  CD2 LEU B  71      -2.953  44.847  31.799  1.00 77.90           C  
ATOM    559  N   ALA B  72      -6.473  45.085  35.830  1.00 56.45           N  
ATOM    560  CA  ALA B  72      -7.430  45.689  36.721  1.00 56.45           C  
ATOM    562  C   ALA B  72      -6.727  45.995  37.988  1.00 56.45           C  
ATOM    563  O   ALA B  72      -6.968  47.018  38.631  1.00 56.45           O  
ATOM    561  CB  ALA B  72      -8.600  44.754  37.072  1.00 56.45           C  
ATOM    564  N   CYS B  73      -5.824  45.085  38.364  1.00 97.45           N  
ATOM    565  CA  CYS B  73      -5.077  45.212  39.568  1.00 97.45           C  
ATOM    568  C   CYS B  73      -4.186  46.423  39.468  1.00 97.45           C  
ATOM    569  O   CYS B  73      -3.834  47.007  40.491  1.00 97.45           O  
ATOM    566  CB  CYS B  73      -4.279  43.945  39.896  1.00 97.45           C  
ATOM    567  SG  CYS B  73      -5.443  42.592  40.259  1.00 97.45           S  
ATOM    570  N   GLY B  74      -3.808  46.856  38.242  1.00 59.32           N  
ATOM    571  CA  GLY B  74      -3.009  48.053  38.163  1.00 59.32           C  
ATOM    572  C   GLY B  74      -1.680  47.771  37.554  1.00 59.32           C  
ATOM    573  O   GLY B  74      -0.806  48.636  37.555  1.00 59.32           O  
ATOM    574  N   ILE B  75      -1.477  46.549  37.031  1.00142.49           N  
ATOM    575  CA  ILE B  75      -0.232  46.293  36.372  1.00142.49           C  
ATOM    580  C   ILE B  75      -0.229  47.168  35.171  1.00142.49           C  
ATOM    581  O   ILE B  75      -1.169  47.156  34.376  1.00142.49           O  
ATOM    576  CB  ILE B  75      -0.076  44.864  35.947  1.00142.49           C  
ATOM    577  CG1 ILE B  75      -0.060  43.974  37.199  1.00142.49           C  
ATOM    578  CG2 ILE B  75       1.189  44.738  35.080  1.00142.49           C  
ATOM    579  CD1 ILE B  75       1.071  44.327  38.166  1.00142.49           C  
ATOM    582  N   ASP B  76       0.845  47.966  35.041  1.00 72.35           N  
ATOM    583  CA  ASP B  76       0.983  48.928  33.994  1.00 72.35           C  
ATOM    588  C   ASP B  76       1.873  48.315  32.965  1.00 72.35           C  
ATOM    589  O   ASP B  76       3.049  48.047  33.209  1.00 72.35           O  
ATOM    584  CB  ASP B  76       1.658  50.209  34.512  1.00 72.35           C  
ATOM    585  CG  ASP B  76       1.595  51.291  33.455  1.00 72.35           C  
ATOM    586  OD1 ASP B  76       1.262  50.971  32.283  1.00 72.35           O  
ATOM    587  OD2 ASP B  76       1.884  52.463  33.810  1.00 72.35           O1-
ATOM    590  N   PRO B  77       1.333  48.084  31.810  1.00 91.15           N  
ATOM    591  CA  PRO B  77       2.077  47.472  30.750  1.00 91.15           C  
ATOM    595  C   PRO B  77       3.203  48.356  30.321  1.00 91.15           C  
ATOM    596  O   PRO B  77       4.133  47.865  29.684  1.00 91.15           O  
ATOM    593  CB  PRO B  77       1.048  47.137  29.662  1.00 91.15           C  
ATOM    594  CG  PRO B  77      -0.252  47.839  30.109  1.00 91.15           C  
ATOM    592  CD  PRO B  77      -0.100  47.954  31.632  1.00 91.15           C  
ATOM    597  N   GLU B  78       3.117  49.672  30.586  1.00 96.93           N  
ATOM    598  CA  GLU B  78       4.205  50.538  30.239  1.00 96.93           C  
ATOM    604  C   GLU B  78       5.370  50.298  31.159  1.00 96.93           C  
ATOM    605  O   GLU B  78       6.515  50.253  30.715  1.00 96.93           O  
ATOM    599  CB  GLU B  78       3.837  52.032  30.323  1.00 96.93           C  
ATOM    600  CG  GLU B  78       2.909  52.492  29.193  1.00 96.93           C  
ATOM    601  CD  GLU B  78       1.481  52.082  29.529  1.00 96.93           C  
ATOM    602  OE1 GLU B  78       0.863  52.754  30.399  1.00 96.93           O  
ATOM    603  OE2 GLU B  78       0.990  51.092  28.928  1.00 96.93           O1-
ATOM    606  N   LYS B  79       5.101  50.215  32.479  1.00 77.09           N  
ATOM    607  CA  LYS B  79       6.104  50.039  33.501  1.00 77.09           C  
ATOM    613  C   LYS B  79       6.620  48.632  33.630  1.00 77.09           C  
ATOM    614  O   LYS B  79       7.816  48.415  33.821  1.00 77.09           O  
ATOM    608  CB  LYS B  79       5.617  50.504  34.882  1.00 77.09           C  
ATOM    609  CG  LYS B  79       5.379  52.015  34.941  1.00 77.09           C  
ATOM    610  CD  LYS B  79       4.634  52.465  36.199  1.00 77.09           C  
ATOM    611  CE  LYS B  79       4.520  53.984  36.345  1.00 77.09           C  
ATOM    612  NZ  LYS B  79       3.919  54.310  37.660  1.00 77.09           N1+
ATOM    615  N   SER B  80       5.728  47.627  33.551  1.00100.67           N  
ATOM    616  CA  SER B  80       6.167  46.278  33.760  1.00100.67           C  
ATOM    619  C   SER B  80       5.885  45.465  32.547  1.00100.67           C  
ATOM    620  O   SER B  80       5.163  45.891  31.646  1.00100.67           O  
ATOM    617  CB  SER B  80       5.499  45.595  34.964  1.00100.67           C  
ATOM    618  OG  SER B  80       4.088  45.649  34.837  1.00100.67           O  
ATOM    621  N   THR B  81       6.483  44.260  32.495  1.00 53.41           N  
ATOM    622  CA  THR B  81       6.324  43.441  31.334  1.00 53.41           C  
ATOM    626  C   THR B  81       5.328  42.368  31.643  1.00 53.41           C  
ATOM    627  O   THR B  81       5.485  41.608  32.596  1.00 53.41           O  
ATOM    623  CB  THR B  81       7.601  42.779  30.906  1.00 53.41           C  
ATOM    625  CG2 THR B  81       7.302  41.910  29.676  1.00 53.41           C  
ATOM    624  OG1 THR B  81       8.587  43.753  30.597  1.00 53.41           O  
ATOM    628  N   ILE B  82       4.239  42.315  30.848  1.00 59.82           N  
ATOM    629  CA  ILE B  82       3.243  41.296  31.014  1.00 59.82           C  
ATOM    634  C   ILE B  82       3.013  40.663  29.675  1.00 59.82           C  
ATOM    635  O   ILE B  82       2.827  41.360  28.678  1.00 59.82           O  
ATOM    630  CB  ILE B  82       1.932  41.814  31.532  1.00 59.82           C  
ATOM    631  CG1 ILE B  82       1.024  40.639  31.926  1.00 59.82           C  
ATOM    632  CG2 ILE B  82       1.325  42.770  30.489  1.00 59.82           C  
ATOM    633  CD1 ILE B  82      -0.195  41.049  32.751  1.00 59.82           C  
ATOM    636  N   PHE B  83       3.032  39.311  29.614  1.00 75.16           N  
ATOM    637  CA  PHE B  83       2.875  38.649  28.348  1.00 75.16           C  
ATOM    645  C   PHE B  83       2.408  37.235  28.557  1.00 75.16           C  
ATOM    646  O   PHE B  83       2.244  36.774  29.687  1.00 75.16           O  
ATOM    638  CB  PHE B  83       4.180  38.603  27.526  1.00 75.16           C  
ATOM    639  CG  PHE B  83       5.202  37.821  28.279  1.00 75.16           C  
ATOM    640  CD1 PHE B  83       5.797  38.346  29.404  1.00 75.16           C  
ATOM    641  CD2 PHE B  83       5.588  36.572  27.850  1.00 75.16           C  
ATOM    642  CE1 PHE B  83       6.745  37.631  30.098  1.00 75.16           C  
ATOM    643  CE2 PHE B  83       6.536  35.854  28.540  1.00 75.16           C  
ATOM    644  CZ  PHE B  83       7.116  36.381  29.668  1.00 75.16           C  
ATOM    647  N   VAL B  84       2.151  36.521  27.435  1.00 72.45           N  
ATOM    648  CA  VAL B  84       1.748  35.137  27.461  1.00 72.45           C  
ATOM    652  C   VAL B  84       2.984  34.313  27.179  1.00 72.45           C  
ATOM    653  O   VAL B  84       3.736  34.588  26.247  1.00 72.45           O  
ATOM    649  CB  VAL B  84       0.727  34.769  26.417  1.00 72.45           C  
ATOM    650  CG1 VAL B  84       0.502  33.247  26.459  1.00 72.45           C  
ATOM    651  CG2 VAL B  84      -0.558  35.579  26.671  1.00 72.45           C  
ATOM    654  N   GLN B  85       3.183  33.226  27.954  1.00 69.17           N  
ATOM    655  CA  GLN B  85       4.398  32.444  27.955  1.00 69.17           C  
ATOM    661  C   GLN B  85       4.715  31.882  26.602  1.00 69.17           C  
ATOM    662  O   GLN B  85       5.865  31.929  26.163  1.00 69.17           O  
ATOM    656  CB  GLN B  85       4.316  31.240  28.916  1.00 69.17           C  
ATOM    657  CG  GLN B  85       5.583  30.379  28.957  1.00 69.17           C  
ATOM    658  CD  GLN B  85       5.316  29.215  29.905  1.00 69.17           C  
ATOM    660  NE2 GLN B  85       6.403  28.553  30.384  1.00 69.17           N  
ATOM    659  OE1 GLN B  85       4.166  28.903  30.209  1.00 69.17           O  
ATOM    663  N   SER B  86       3.703  31.358  25.889  1.00 98.68           N  
ATOM    664  CA  SER B  86       3.949  30.691  24.639  1.00 98.68           C  
ATOM    667  C   SER B  86       4.471  31.648  23.618  1.00 98.68           C  
ATOM    668  O   SER B  86       5.087  31.241  22.634  1.00 98.68           O  
ATOM    665  CB  SER B  86       2.689  30.042  24.055  1.00 98.68           C  
ATOM    666  OG  SER B  86       2.234  29.021  24.927  1.00 98.68           O  
ATOM    669  N   HIS B  87       4.226  32.948  23.830  1.00 80.60           N  
ATOM    670  CA  HIS B  87       4.615  33.983  22.920  1.00 80.60           C  
ATOM    677  C   HIS B  87       6.116  34.100  22.864  1.00 80.60           C  
ATOM    678  O   HIS B  87       6.640  34.649  21.897  1.00 80.60           O  
ATOM    673  CB  HIS B  87       4.033  35.356  23.294  1.00 80.60           C  
ATOM    672  CG  HIS B  87       2.541  35.419  23.135  1.00 80.60           C  
ATOM    675  CD2 HIS B  87       1.688  34.551  22.528  1.00 80.60           C  
ATOM    671  ND1 HIS B  87       1.758  36.450  23.606  1.00 80.60           N  
ATOM    676  CE1 HIS B  87       0.478  36.157  23.259  1.00 80.60           C  
ATOM    674  NE2 HIS B  87       0.386  35.015  22.606  1.00 80.60           N  
ATOM    679  N   VAL B  88       6.851  33.671  23.917  1.00 73.80           N  
ATOM    680  CA  VAL B  88       8.293  33.779  23.906  1.00 73.80           C  
ATOM    684  C   VAL B  88       8.900  32.392  23.850  1.00 73.80           C  
ATOM    685  O   VAL B  88       8.840  31.633  24.820  1.00 73.80           O  
ATOM    681  CB  VAL B  88       8.786  34.446  25.157  1.00 73.80           C  
ATOM    682  CG1 VAL B  88      10.321  34.500  25.145  1.00 73.80           C  
ATOM    683  CG2 VAL B  88       8.093  35.818  25.272  1.00 73.80           C  
ATOM    686  N   PRO B  89       9.538  32.053  22.755  1.00 76.40           N  
ATOM    687  CA  PRO B  89      10.092  30.727  22.583  1.00 76.40           C  
ATOM    691  C   PRO B  89      11.220  30.379  23.507  1.00 76.40           C  
ATOM    692  O   PRO B  89      11.474  29.194  23.715  1.00 76.40           O  
ATOM    689  CB  PRO B  89      10.486  30.625  21.112  1.00 76.40           C  
ATOM    690  CG  PRO B  89       9.514  31.587  20.409  1.00 76.40           C  
ATOM    688  CD  PRO B  89       9.187  32.650  21.476  1.00 76.40           C  
ATOM    693  N   GLU B  90      11.894  31.383  24.087  1.00 96.56           N  
ATOM    694  CA  GLU B  90      13.049  31.160  24.909  1.00 96.56           C  
ATOM    700  C   GLU B  90      12.663  30.301  26.068  1.00 96.56           C  
ATOM    701  O   GLU B  90      13.487  29.550  26.588  1.00 96.56           O  
ATOM    695  CB  GLU B  90      13.668  32.457  25.470  1.00 96.56           C  
ATOM    696  CG  GLU B  90      14.499  33.250  24.456  1.00 96.56           C  
ATOM    697  CD  GLU B  90      13.598  34.204  23.680  1.00 96.56           C  
ATOM    698  OE1 GLU B  90      12.410  33.862  23.438  1.00 96.56           O  
ATOM    699  OE2 GLU B  90      14.100  35.299  23.315  1.00 96.56           O1-
ATOM    702  N   HIS B  91      11.403  30.395  26.527  1.00 70.03           N  
ATOM    703  CA  HIS B  91      11.028  29.609  27.665  1.00 70.03           C  
ATOM    710  C   HIS B  91      11.223  28.153  27.366  1.00 70.03           C  
ATOM    711  O   HIS B  91      11.834  27.434  28.153  1.00 70.03           O  
ATOM    706  CB  HIS B  91       9.570  29.843  28.091  1.00 70.03           C  
ATOM    705  CG  HIS B  91       9.385  31.196  28.714  1.00 70.03           C  
ATOM    708  CD2 HIS B  91       9.178  32.408  28.130  1.00 70.03           C  
ATOM    704  ND1 HIS B  91       9.426  31.433  30.069  1.00 70.03           N  
ATOM    709  CE1 HIS B  91       9.244  32.767  30.238  1.00 70.03           C  
ATOM    707  NE2 HIS B  91       9.091  33.400  29.089  1.00 70.03           N  
ATOM    712  N   ALA B  92      10.722  27.676  26.213  1.00 36.84           N  
ATOM    713  CA  ALA B  92      10.857  26.287  25.873  1.00 36.84           C  
ATOM    715  C   ALA B  92      12.309  25.948  25.670  1.00 36.84           C  
ATOM    716  O   ALA B  92      12.769  24.886  26.088  1.00 36.84           O  
ATOM    714  CB  ALA B  92      10.110  25.916  24.582  1.00 36.84           C  
ATOM    717  N   GLN B  93      13.074  26.850  25.021  1.00 49.96           N  
ATOM    718  CA  GLN B  93      14.447  26.570  24.693  1.00 49.96           C  
ATOM    724  C   GLN B  93      15.245  26.346  25.944  1.00 49.96           C  
ATOM    725  O   GLN B  93      15.983  25.367  26.046  1.00 49.96           O  
ATOM    719  CB  GLN B  93      15.110  27.730  23.919  1.00 49.96           C  
ATOM    720  CG  GLN B  93      14.493  27.964  22.537  1.00 49.96           C  
ATOM    721  CD  GLN B  93      15.156  29.186  21.914  1.00 49.96           C  
ATOM    723  NE2 GLN B  93      16.268  28.957  21.165  1.00 49.96           N  
ATOM    722  OE1 GLN B  93      14.699  30.315  22.090  1.00 49.96           O  
ATOM    726  N   LEU B  94      15.110  27.234  26.944  1.00 53.48           N  
ATOM    727  CA  LEU B  94      15.865  27.080  28.155  1.00 53.48           C  
ATOM    732  C   LEU B  94      15.370  25.871  28.884  1.00 53.48           C  
ATOM    733  O   LEU B  94      16.135  25.187  29.561  1.00 53.48           O  
ATOM    728  CB  LEU B  94      15.774  28.285  29.105  1.00 53.48           C  
ATOM    729  CG  LEU B  94      16.599  28.100  30.394  1.00 53.48           C  
ATOM    730  CD1 LEU B  94      18.091  27.907  30.078  1.00 53.48           C  
ATOM    731  CD2 LEU B  94      16.359  29.252  31.380  1.00 53.48           C  
ATOM    734  N   GLY B  95      14.063  25.576  28.768  1.00 23.91           N  
ATOM    735  CA  GLY B  95      13.501  24.474  29.486  1.00 23.91           C  
ATOM    736  C   GLY B  95      14.205  23.216  29.086  1.00 23.91           C  
ATOM    737  O   GLY B  95      14.528  22.388  29.936  1.00 23.91           O  
ATOM    738  N   TRP B  96      14.460  23.035  27.778  1.00 67.85           N  
ATOM    739  CA  TRP B  96      15.147  21.860  27.331  1.00 67.85           C  
ATOM    750  C   TRP B  96      16.524  21.809  27.905  1.00 67.85           C  
ATOM    751  O   TRP B  96      16.942  20.779  28.428  1.00 67.85           O  
ATOM    740  CB  TRP B  96      15.296  21.787  25.803  1.00 67.85           C  
ATOM    741  CG  TRP B  96      16.449  20.915  25.364  1.00 67.85           C  
ATOM    743  CD1 TRP B  96      17.616  21.324  24.786  1.00 67.85           C  
ATOM    742  CD2 TRP B  96      16.574  19.495  25.556  1.00 67.85           C  
ATOM    745  CE2 TRP B  96      17.825  19.122  25.070  1.00 67.85           C  
ATOM    746  CE3 TRP B  96      15.723  18.577  26.104  1.00 67.85           C  
ATOM    744  NE1 TRP B  96      18.452  20.254  24.596  1.00 67.85           N  
ATOM    747  CZ2 TRP B  96      18.251  17.825  25.120  1.00 67.85           C  
ATOM    748  CZ3 TRP B  96      16.152  17.267  26.141  1.00 67.85           C  
ATOM    749  CH2 TRP B  96      17.390  16.896  25.659  1.00 67.85           C  
ATOM    752  N   ALA B  97      17.262  22.930  27.849  1.00 36.61           N  
ATOM    753  CA  ALA B  97      18.639  22.914  28.258  1.00 36.61           C  
ATOM    755  C   ALA B  97      18.748  22.543  29.705  1.00 36.61           C  
ATOM    756  O   ALA B  97      19.612  21.757  30.091  1.00 36.61           O  
ATOM    754  CB  ALA B  97      19.327  24.278  28.074  1.00 36.61           C  
ATOM    757  N   LEU B  98      17.851  23.082  30.544  1.00 71.32           N  
ATOM    758  CA  LEU B  98      17.912  22.853  31.960  1.00 71.32           C  
ATOM    763  C   LEU B  98      17.667  21.414  32.289  1.00 71.32           C  
ATOM    764  O   LEU B  98      18.123  20.931  33.323  1.00 71.32           O  
ATOM    759  CB  LEU B  98      16.952  23.725  32.787  1.00 71.32           C  
ATOM    760  CG  LEU B  98      17.373  25.206  32.845  1.00 71.32           C  
ATOM    761  CD1 LEU B  98      16.508  25.993  33.840  1.00 71.32           C  
ATOM    762  CD2 LEU B  98      18.878  25.352  33.125  1.00 71.32           C  
ATOM    765  N   ASN B  99      16.921  20.691  31.433  1.00 47.82           N  
ATOM    766  CA  ASN B  99      16.626  19.313  31.705  1.00 47.82           C  
ATOM    771  C   ASN B  99      17.924  18.589  31.904  1.00 47.82           C  
ATOM    772  O   ASN B  99      18.018  17.701  32.749  1.00 47.82           O  
ATOM    767  CB  ASN B  99      15.877  18.615  30.555  1.00 47.82           C  
ATOM    768  CG  ASN B  99      14.458  19.172  30.488  1.00 47.82           C  
ATOM    770  ND2 ASN B  99      13.954  19.393  29.245  1.00 47.82           N  
ATOM    769  OD1 ASN B  99      13.812  19.400  31.508  1.00 47.82           O  
ATOM    773  N   CYS B 100      18.970  18.954  31.141  1.00 52.79           N  
ATOM    774  CA  CYS B 100      20.239  18.283  31.247  1.00 52.79           C  
ATOM    777  C   CYS B 100      20.829  18.486  32.618  1.00 52.79           C  
ATOM    778  O   CYS B 100      21.521  17.617  33.142  1.00 52.79           O  
ATOM    775  CB  CYS B 100      21.251  18.784  30.205  1.00 52.79           C  
ATOM    776  SG  CYS B 100      20.715  18.386  28.513  1.00 52.79           S  
ATOM    779  N   TYR B 101      20.620  19.677  33.199  1.00127.45           N  
ATOM    780  CA  TYR B 101      21.099  20.117  34.484  1.00127.45           C  
ATOM    789  C   TYR B 101      20.361  19.535  35.658  1.00127.45           C  
ATOM    790  O   TYR B 101      20.843  19.642  36.786  1.00127.45           O  
ATOM    781  CB  TYR B 101      21.162  21.644  34.582  1.00127.45           C  
ATOM    782  CG  TYR B 101      22.158  21.920  33.516  1.00127.45           C  
ATOM    783  CD1 TYR B 101      23.506  21.854  33.783  1.00127.45           C  
ATOM    784  CD2 TYR B 101      21.733  22.204  32.242  1.00127.45           C  
ATOM    785  CE1 TYR B 101      24.423  22.088  32.786  1.00127.45           C  
ATOM    786  CE2 TYR B 101      22.645  22.439  31.243  1.00127.45           C  
ATOM    787  CZ  TYR B 101      23.991  22.382  31.514  1.00127.45           C  
ATOM    788  OH  TYR B 101      24.924  22.624  30.486  1.00127.45           O  
ATOM    791  N   THR B 102      19.126  19.027  35.456  1.00 67.26           N  
ATOM    792  CA  THR B 102      18.312  18.552  36.546  1.00 67.26           C  
ATOM    796  C   THR B 102      18.376  17.055  36.684  1.00 67.26           C  
ATOM    797  O   THR B 102      18.498  16.319  35.708  1.00 67.26           O  
ATOM    793  CB  THR B 102      16.863  18.911  36.362  1.00 67.26           C  
ATOM    795  CG2 THR B 102      16.039  18.388  37.553  1.00 67.26           C  
ATOM    794  OG1 THR B 102      16.728  20.319  36.255  1.00 67.26           O  
ATOM    798  N   TYR B 103      18.285  16.579  37.947  1.00 59.83           N  
ATOM    799  CA  TYR B 103      18.300  15.179  38.273  1.00 59.83           C  
ATOM    808  C   TYR B 103      16.917  14.640  38.079  1.00 59.83           C  
ATOM    809  O   TYR B 103      15.924  15.291  38.404  1.00 59.83           O  
ATOM    800  CB  TYR B 103      18.661  14.871  39.738  1.00 59.83           C  
ATOM    801  CG  TYR B 103      20.101  15.165  39.969  1.00 59.83           C  
ATOM    802  CD1 TYR B 103      21.057  14.251  39.593  1.00 59.83           C  
ATOM    803  CD2 TYR B 103      20.497  16.337  40.571  1.00 59.83           C  
ATOM    804  CE1 TYR B 103      22.391  14.504  39.806  1.00 59.83           C  
ATOM    805  CE2 TYR B 103      21.831  16.594  40.785  1.00 59.83           C  
ATOM    806  CZ  TYR B 103      22.782  15.678  40.403  1.00 59.83           C  
ATOM    807  OH  TYR B 103      24.152  15.939  40.621  1.00 59.83           O  
ATOM    810  N   PHE B 104      16.825  13.413  37.536  1.00 91.93           N  
ATOM    811  CA  PHE B 104      15.563  12.780  37.299  1.00 91.93           C  
ATOM    819  C   PHE B 104      14.909  12.592  38.629  1.00 91.93           C  
ATOM    820  O   PHE B 104      13.698  12.750  38.769  1.00 91.93           O  
ATOM    812  CB  PHE B 104      15.712  11.400  36.642  1.00 91.93           C  
ATOM    813  CG  PHE B 104      14.346  10.869  36.382  1.00 91.93           C  
ATOM    814  CD1 PHE B 104      13.652  10.203  37.366  1.00 91.93           C  
ATOM    815  CD2 PHE B 104      13.762  11.038  35.147  1.00 91.93           C  
ATOM    816  CE1 PHE B 104      12.392   9.709  37.122  1.00 91.93           C  
ATOM    817  CE2 PHE B 104      12.502  10.547  34.896  1.00 91.93           C  
ATOM    818  CZ  PHE B 104      11.817   9.881  35.885  1.00 91.93           C  
ATOM    821  N   GLY B 105      15.717  12.258  39.650  1.00 25.13           N  
ATOM    822  CA  GLY B 105      15.218  11.994  40.967  1.00 25.13           C  
ATOM    823  C   GLY B 105      14.532  13.215  41.493  1.00 25.13           C  
ATOM    824  O   GLY B 105      13.539  13.115  42.211  1.00 25.13           O  
ATOM    825  N   GLU B 106      15.057  14.410  41.163  1.00 56.89           N  
ATOM    826  CA  GLU B 106      14.479  15.619  41.670  1.00 56.89           C  
ATOM    832  C   GLU B 106      13.063  15.731  41.189  1.00 56.89           C  
ATOM    833  O   GLU B 106      12.186  16.159  41.939  1.00 56.89           O  
ATOM    827  CB  GLU B 106      15.261  16.874  41.242  1.00 56.89           C  
ATOM    828  CG  GLU B 106      16.586  17.010  41.999  1.00 56.89           C  
ATOM    829  CD  GLU B 106      17.411  18.108  41.347  1.00 56.89           C  
ATOM    830  OE1 GLU B 106      17.090  18.476  40.186  1.00 56.89           O  
ATOM    831  OE2 GLU B 106      18.377  18.589  41.999  1.00 56.89           O1-
ATOM    834  N   LEU B 107      12.800  15.375  39.917  1.00 58.61           N  
ATOM    835  CA  LEU B 107      11.465  15.453  39.391  1.00 58.61           C  
ATOM    840  C   LEU B 107      10.588  14.414  40.033  1.00 58.61           C  
ATOM    841  O   LEU B 107       9.449  14.697  40.400  1.00 58.61           O  
ATOM    836  CB  LEU B 107      11.423  15.252  37.865  1.00 58.61           C  
ATOM    837  CG  LEU B 107      12.248  16.307  37.093  1.00 58.61           C  
ATOM    838  CD1 LEU B 107      12.175  16.090  35.573  1.00 58.61           C  
ATOM    839  CD2 LEU B 107      11.861  17.733  37.515  1.00 58.61           C  
ATOM    842  N   SER B 108      11.103  13.177  40.197  1.00 47.00           N  
ATOM    843  CA  SER B 108      10.311  12.096  40.732  1.00 47.00           C  
ATOM    846  C   SER B 108       9.999  12.358  42.177  1.00 47.00           C  
ATOM    847  O   SER B 108       9.009  11.852  42.706  1.00 47.00           O  
ATOM    844  CB  SER B 108      11.020  10.733  40.663  1.00 47.00           C  
ATOM    845  OG  SER B 108      12.158  10.738  41.512  1.00 47.00           O  
ATOM    848  N   ARG B 109      10.857  13.148  42.848  1.00128.73           N  
ATOM    849  CA  ARG B 109      10.718  13.480  44.239  1.00128.73           C  
ATOM    857  C   ARG B 109       9.510  14.322  44.433  1.00128.73           C  
ATOM    858  O   ARG B 109       8.944  14.305  45.524  1.00128.73           O  
ATOM    850  CB  ARG B 109      11.825  14.368  44.812  1.00128.73           C  
ATOM    851  CG  ARG B 109      13.212  13.767  44.971  1.00128.73           C  
ATOM    852  CD  ARG B 109      14.053  14.629  45.916  1.00128.73           C  
ATOM    853  NE  ARG B 109      14.000  16.037  45.414  1.00128.73           N  
ATOM    854  CZ  ARG B 109      13.016  16.903  45.806  1.00128.73           C  
ATOM    855  NH1 ARG B 109      12.060  16.511  46.698  1.00128.73           N1+
ATOM    856  NH2 ARG B 109      12.990  18.169  45.295  1.00128.73           N  
ATOM    859  N   MET B 110       9.133  15.111  43.398  1.00 63.90           N  
ATOM    860  CA  MET B 110       8.047  16.046  43.492  1.00 63.90           C  
ATOM    865  C   MET B 110       6.889  15.341  44.104  1.00 63.90           C  
ATOM    866  O   MET B 110       6.502  14.260  43.667  1.00 63.90           O  
ATOM    861  CB  MET B 110       7.623  16.630  42.136  1.00 63.90           C  
ATOM    862  CG  MET B 110       8.674  17.578  41.556  1.00 63.90           C  
ATOM    863  SD  MET B 110       8.914  19.085  42.547  1.00 63.90           S  
ATOM    864  CE  MET B 110      10.232  19.770  41.505  1.00 63.90           C  
ATOM    867  N   THR B 111       6.305  15.958  45.144  1.00105.75           N  
ATOM    868  CA  THR B 111       5.349  15.310  45.989  1.00105.75           C  
ATOM    872  C   THR B 111       4.179  14.824  45.199  1.00105.75           C  
ATOM    873  O   THR B 111       3.692  13.717  45.424  1.00105.75           O  
ATOM    869  CB  THR B 111       4.842  16.206  47.074  1.00105.75           C  
ATOM    871  CG2 THR B 111       4.034  17.354  46.444  1.00105.75           C  
ATOM    870  OG1 THR B 111       4.034  15.464  47.975  1.00105.75           O  
ATOM    874  N   GLN B 112       3.707  15.629  44.232  1.00115.62           N  
ATOM    875  CA  GLN B 112       2.552  15.228  43.495  1.00115.62           C  
ATOM    881  C   GLN B 112       2.856  13.931  42.812  1.00115.62           C  
ATOM    882  O   GLN B 112       2.035  13.019  42.812  1.00115.62           O  
ATOM    876  CB  GLN B 112       2.178  16.241  42.397  1.00115.62           C  
ATOM    877  CG  GLN B 112       0.947  15.851  41.581  1.00115.62           C  
ATOM    878  CD  GLN B 112      -0.287  16.109  42.432  1.00115.62           C  
ATOM    880  NE2 GLN B 112      -1.287  16.823  41.850  1.00115.62           N  
ATOM    879  OE1 GLN B 112      -0.358  15.688  43.586  1.00115.62           O  
ATOM    883  N   PHE B 113       4.043  13.810  42.197  1.00 87.77           N  
ATOM    884  CA  PHE B 113       4.393  12.589  41.534  1.00 87.77           C  
ATOM    892  C   PHE B 113       4.706  11.549  42.556  1.00 87.77           C  
ATOM    893  O   PHE B 113       4.477  10.360  42.348  1.00 87.77           O  
ATOM    885  CB  PHE B 113       5.594  12.717  40.585  1.00 87.77           C  
ATOM    886  CG  PHE B 113       5.678  11.415  39.862  1.00 87.77           C  
ATOM    887  CD1 PHE B 113       4.973  11.218  38.696  1.00 87.77           C  
ATOM    888  CD2 PHE B 113       6.446  10.386  40.360  1.00 87.77           C  
ATOM    889  CE1 PHE B 113       5.042  10.019  38.027  1.00 87.77           C  
ATOM    890  CE2 PHE B 113       6.520   9.185  39.695  1.00 87.77           C  
ATOM    891  CZ  PHE B 113       5.819   9.003  38.527  1.00 87.77           C  
ATOM    894  N   LYS B 114       5.210  12.004  43.713  1.00183.26           N  
ATOM    895  CA  LYS B 114       5.755  11.174  44.739  1.00183.26           C  
ATOM    901  C   LYS B 114       4.769  10.121  45.126  1.00183.26           C  
ATOM    902  O   LYS B 114       5.197   8.997  45.393  1.00183.26           O  
ATOM    896  CB  LYS B 114       6.161  11.979  45.986  1.00183.26           C  
ATOM    897  CG  LYS B 114       7.140  11.230  46.891  1.00183.26           C  
ATOM    898  CD  LYS B 114       7.882  12.131  47.879  1.00183.26           C  
ATOM    899  CE  LYS B 114       9.049  11.427  48.573  1.00183.26           C  
ATOM    900  NZ  LYS B 114      10.086  11.082  47.574  1.00183.26           N1+
ATOM    903  N   ASP B 115       3.450  10.423  45.210  1.00248.54           N  
ATOM    904  CA  ASP B 115       2.603   9.305  45.517  1.00248.54           C  
ATOM    909  C   ASP B 115       2.768   8.424  44.324  1.00248.54           C  
ATOM    910  O   ASP B 115       2.512   8.821  43.189  1.00248.54           O  
ATOM    905  CB  ASP B 115       1.099   9.603  45.739  1.00248.54           C  
ATOM    906  CG  ASP B 115       0.419  10.050  44.455  1.00248.54           C  
ATOM    907  OD1 ASP B 115       0.767  11.147  43.949  1.00248.54           O  
ATOM    908  OD2 ASP B 115      -0.468   9.300  43.966  1.00248.54           O1-
ATOM    911  N   LYS B 116       3.261   7.197  44.556  1.00251.08           N  
ATOM    912  CA  LYS B 116       3.649   6.437  43.415  1.00251.08           C  
ATOM    918  C   LYS B 116       2.746   5.282  43.190  1.00251.08           C  
ATOM    919  O   LYS B 116       2.427   4.511  44.094  1.00251.08           O  
ATOM    913  CB  LYS B 116       5.078   5.874  43.529  1.00251.08           C  
ATOM    914  CG  LYS B 116       5.548   5.089  42.303  1.00251.08           C  
ATOM    915  CD  LYS B 116       7.051   4.799  42.317  1.00251.08           C  
ATOM    916  CE  LYS B 116       7.930   6.046  42.179  1.00251.08           C  
ATOM    917  NZ  LYS B 116       7.755   6.646  40.839  1.00251.08           N1+
ATOM    920  N   SER B 117       2.285   5.186  41.935  1.00159.35           N  
ATOM    921  CA  SER B 117       1.588   4.048  41.443  1.00159.35           C  
ATOM    924  C   SER B 117       2.198   3.897  40.097  1.00159.35           C  
ATOM    925  O   SER B 117       2.173   4.831  39.298  1.00159.35           O  
ATOM    922  CB  SER B 117       0.076   4.263  41.264  1.00159.35           C  
ATOM    923  OG  SER B 117      -0.533   4.482  42.529  1.00159.35           O  
ATOM    926  N   ALA B 118       2.792   2.728  39.813  1.00 31.51           N  
ATOM    927  CA  ALA B 118       3.442   2.586  38.547  1.00 31.51           C  
ATOM    929  C   ALA B 118       2.392   2.755  37.511  1.00 31.51           C  
ATOM    930  O   ALA B 118       2.598   3.413  36.493  1.00 31.51           O  
ATOM    928  CB  ALA B 118       4.062   1.194  38.347  1.00 31.51           C  
ATOM    931  N   ARG B 119       1.220   2.160  37.772  1.00 94.99           N  
ATOM    932  CA  ARG B 119       0.128   2.232  36.859  1.00 94.99           C  
ATOM    940  C   ARG B 119      -0.274   3.665  36.722  1.00 94.99           C  
ATOM    941  O   ARG B 119      -0.520   4.148  35.619  1.00 94.99           O  
ATOM    933  CB  ARG B 119      -1.086   1.452  37.385  1.00 94.99           C  
ATOM    934  CG  ARG B 119      -2.306   1.479  36.468  1.00 94.99           C  
ATOM    935  CD  ARG B 119      -2.117   0.704  35.168  1.00 94.99           C  
ATOM    936  NE  ARG B 119      -3.433   0.703  34.471  1.00 94.99           N  
ATOM    937  CZ  ARG B 119      -3.484   0.746  33.109  1.00 94.99           C  
ATOM    938  NH1 ARG B 119      -2.324   0.849  32.398  1.00 94.99           N1+
ATOM    939  NH2 ARG B 119      -4.687   0.690  32.466  1.00 94.99           N  
ATOM    942  N   TYR B 120      -0.332   4.391  37.852  1.00 51.28           N  
ATOM    943  CA  TYR B 120      -0.803   5.743  37.831  1.00 51.28           C  
ATOM    952  C   TYR B 120       0.170   6.574  37.056  1.00 51.28           C  
ATOM    953  O   TYR B 120      -0.219   7.450  36.283  1.00 51.28           O  
ATOM    944  CB  TYR B 120      -0.947   6.345  39.237  1.00 51.28           C  
ATOM    945  CG  TYR B 120      -1.898   7.482  39.099  1.00 51.28           C  
ATOM    946  CD1 TYR B 120      -1.478   8.759  38.804  1.00 51.28           C  
ATOM    947  CD2 TYR B 120      -3.243   7.237  39.252  1.00 51.28           C  
ATOM    948  CE1 TYR B 120      -2.400   9.774  38.683  1.00 51.28           C  
ATOM    949  CE2 TYR B 120      -4.164   8.247  39.130  1.00 51.28           C  
ATOM    950  CZ  TYR B 120      -3.743   9.521  38.846  1.00 51.28           C  
ATOM    951  OH  TYR B 120      -4.695  10.555  38.722  1.00 51.28           O  
ATOM    954  N   ALA B 121       1.475   6.295  37.236  1.00 32.94           N  
ATOM    955  CA  ALA B 121       2.516   7.048  36.599  1.00 32.94           C  
ATOM    957  C   ALA B 121       2.353   6.939  35.114  1.00 32.94           C  
ATOM    958  O   ALA B 121       2.585   7.904  34.387  1.00 32.94           O  
ATOM    956  CB  ALA B 121       3.921   6.529  36.945  1.00 32.94           C  
ATOM    959  N   GLU B 122       1.934   5.760  34.620  1.00103.43           N  
ATOM    960  CA  GLU B 122       1.827   5.557  33.202  1.00103.43           C  
ATOM    966  C   GLU B 122       0.877   6.553  32.616  1.00103.43           C  
ATOM    967  O   GLU B 122       1.138   7.124  31.561  1.00103.43           O  
ATOM    961  CB  GLU B 122       1.165   4.225  32.818  1.00103.43           C  
ATOM    962  CG  GLU B 122       1.897   2.958  33.236  1.00103.43           C  
ATOM    963  CD  GLU B 122       1.016   1.808  32.770  1.00103.43           C  
ATOM    964  OE1 GLU B 122       0.701   1.758  31.552  1.00103.43           O  
ATOM    965  OE2 GLU B 122       0.631   0.975  33.635  1.00103.43           O1-
ATOM    968  N   ASN B 123      -0.261   6.774  33.292  1.00 68.26           N  
ATOM    969  CA  ASN B 123      -1.320   7.586  32.764  1.00 68.26           C  
ATOM    974  C   ASN B 123      -0.927   9.025  32.573  1.00 68.26           C  
ATOM    975  O   ASN B 123      -1.308   9.627  31.571  1.00 68.26           O  
ATOM    970  CB  ASN B 123      -2.590   7.549  33.636  1.00 68.26           C  
ATOM    971  CG  ASN B 123      -3.289   6.219  33.382  1.00 68.26           C  
ATOM    973  ND2 ASN B 123      -4.132   6.172  32.316  1.00 68.26           N  
ATOM    972  OD1 ASN B 123      -3.091   5.244  34.106  1.00 68.26           O  
ATOM    976  N   ILE B 124      -0.159   9.625  33.504  1.00 71.27           N  
ATOM    977  CA  ILE B 124       0.116  11.039  33.412  1.00 71.27           C  
ATOM    982  C   ILE B 124       1.055  11.360  32.284  1.00 71.27           C  
ATOM    983  O   ILE B 124       1.958  10.592  31.957  1.00 71.27           O  
ATOM    978  CB  ILE B 124       0.676  11.650  34.664  1.00 71.27           C  
ATOM    979  CG1 ILE B 124       2.055  11.057  34.986  1.00 71.27           C  
ATOM    980  CG2 ILE B 124      -0.361  11.466  35.785  1.00 71.27           C  
ATOM    981  CD1 ILE B 124       2.826  11.834  36.052  1.00 71.27           C  
ATOM    984  N   ASN B 125       0.829  12.526  31.635  1.00 66.94           N  
ATOM    985  CA  ASN B 125       1.644  12.939  30.529  1.00 66.94           C  
ATOM    990  C   ASN B 125       2.939  13.497  31.037  1.00 66.94           C  
ATOM    991  O   ASN B 125       3.067  13.880  32.198  1.00 66.94           O  
ATOM    986  CB  ASN B 125       0.980  13.963  29.588  1.00 66.94           C  
ATOM    987  CG  ASN B 125       0.680  15.241  30.357  1.00 66.94           C  
ATOM    989  ND2 ASN B 125      -0.499  15.273  31.034  1.00 66.94           N  
ATOM    988  OD1 ASN B 125       1.465  16.188  30.343  1.00 66.94           O  
ATOM    992  N   ALA B 126       3.937  13.555  30.131  1.00 38.55           N  
ATOM    993  CA  ALA B 126       5.292  13.958  30.395  1.00 38.55           C  
ATOM    995  C   ALA B 126       5.332  15.374  30.876  1.00 38.55           C  
ATOM    996  O   ALA B 126       6.154  15.722  31.724  1.00 38.55           O  
ATOM    994  CB  ALA B 126       6.186  13.866  29.145  1.00 38.55           C  
ATOM    997  N   GLY B 127       4.447  16.238  30.346  1.00 26.00           N  
ATOM    998  CA  GLY B 127       4.475  17.623  30.718  1.00 26.00           C  
ATOM    999  C   GLY B 127       4.289  17.739  32.198  1.00 26.00           C  
ATOM   1000  O   GLY B 127       4.935  18.561  32.848  1.00 26.00           O  
ATOM   1001  N   LEU B 128       3.405  16.909  32.776  0.48 54.82           N  
ATOM   1002  CA  LEU B 128       3.150  16.976  34.186  0.48 54.82           C  
ATOM   1007  C   LEU B 128       4.428  16.679  34.913  0.48 54.82           C  
ATOM   1008  O   LEU B 128       4.729  17.283  35.939  0.48 54.82           O  
ATOM   1003  CB  LEU B 128       2.128  15.920  34.653  0.48 54.82           C  
ATOM   1004  CG  LEU B 128       0.726  16.059  34.029  0.48 54.82           C  
ATOM   1005  CD1 LEU B 128      -0.228  14.969  34.548  0.48 54.82           C  
ATOM   1006  CD2 LEU B 128       0.165  17.472  34.214  0.48 54.82           C  
ATOM   1009  N   PHE B 129       5.198  15.699  34.413  1.00 81.51           N  
ATOM   1010  CA  PHE B 129       6.422  15.288  35.048  1.00 81.51           C  
ATOM   1018  C   PHE B 129       7.482  16.365  34.943  1.00 81.51           C  
ATOM   1019  O   PHE B 129       8.151  16.696  35.922  1.00 81.51           O  
ATOM   1011  CB  PHE B 129       6.962  14.013  34.370  1.00 81.51           C  
ATOM   1012  CG  PHE B 129       7.968  13.350  35.243  1.00 81.51           C  
ATOM   1013  CD1 PHE B 129       7.555  12.490  36.232  1.00 81.51           C  
ATOM   1014  CD2 PHE B 129       9.313  13.572  35.067  1.00 81.51           C  
ATOM   1015  CE1 PHE B 129       8.469  11.864  37.045  1.00 81.51           C  
ATOM   1016  CE2 PHE B 129      10.230  12.947  35.878  1.00 81.51           C  
ATOM   1017  CZ  PHE B 129       9.812  12.093  36.868  1.00 81.51           C  
ATOM   1020  N   ASP B 130       7.659  16.912  33.721  1.00102.89           N  
ATOM   1021  CA  ASP B 130       8.689  17.839  33.301  1.00102.89           C  
ATOM   1026  C   ASP B 130       8.510  19.286  33.698  1.00102.89           C  
ATOM   1027  O   ASP B 130       9.489  20.031  33.722  1.00102.89           O  
ATOM   1022  CB  ASP B 130       8.902  17.806  31.776  1.00102.89           C  
ATOM   1023  CG  ASP B 130      10.192  18.549  31.448  1.00102.89           C  
ATOM   1024  OD1 ASP B 130      10.134  19.797  31.281  1.00102.89           O  
ATOM   1025  OD2 ASP B 130      11.250  17.873  31.342  1.00102.89           O1-
ATOM   1028  N   TYR B 131       7.289  19.748  34.023  1.00106.07           N  
ATOM   1029  CA  TYR B 131       7.045  21.165  34.157  1.00106.07           C  
ATOM   1038  C   TYR B 131       7.949  21.842  35.155  1.00106.07           C  
ATOM   1039  O   TYR B 131       8.234  23.020  34.942  1.00106.07           O  
ATOM   1030  CB  TYR B 131       5.579  21.548  34.476  1.00106.07           C  
ATOM   1031  CG  TYR B 131       5.201  21.180  35.870  1.00106.07           C  
ATOM   1032  CD1 TYR B 131       5.503  22.023  36.914  1.00106.07           C  
ATOM   1033  CD2 TYR B 131       4.535  20.008  36.139  1.00106.07           C  
ATOM   1034  CE1 TYR B 131       5.156  21.701  38.205  1.00106.07           C  
ATOM   1035  CE2 TYR B 131       4.186  19.676  37.427  1.00106.07           C  
ATOM   1036  CZ  TYR B 131       4.498  20.522  38.463  1.00106.07           C  
ATOM   1037  OH  TYR B 131       4.139  20.180  39.784  1.00106.07           O  
ATOM   1040  N   PRO B 132       8.413  21.268  36.233  1.00 78.23           N  
ATOM   1041  CA  PRO B 132       9.241  22.014  37.142  1.00 78.23           C  
ATOM   1045  C   PRO B 132      10.467  22.557  36.472  1.00 78.23           C  
ATOM   1046  O   PRO B 132      10.962  23.602  36.896  1.00 78.23           O  
ATOM   1043  CB  PRO B 132       9.529  21.066  38.304  1.00 78.23           C  
ATOM   1044  CG  PRO B 132       8.304  20.131  38.319  1.00 78.23           C  
ATOM   1042  CD  PRO B 132       7.835  20.085  36.855  1.00 78.23           C  
ATOM   1047  N   VAL B 133      10.996  21.853  35.453  1.00 40.17           N  
ATOM   1048  CA  VAL B 133      12.161  22.322  34.761  1.00 40.17           C  
ATOM   1052  C   VAL B 133      11.806  23.575  34.021  1.00 40.17           C  
ATOM   1053  O   VAL B 133      12.558  24.549  34.016  1.00 40.17           O  
ATOM   1049  CB  VAL B 133      12.694  21.326  33.769  1.00 40.17           C  
ATOM   1050  CG1 VAL B 133      13.891  21.961  33.041  1.00 40.17           C  
ATOM   1051  CG2 VAL B 133      13.040  20.020  34.509  1.00 40.17           C  
ATOM   1054  N   LEU B 134      10.622  23.577  33.383  1.00 45.71           N  
ATOM   1055  CA  LEU B 134      10.179  24.701  32.612  1.00 45.71           C  
ATOM   1060  C   LEU B 134      10.013  25.860  33.545  1.00 45.71           C  
ATOM   1061  O   LEU B 134      10.307  27.001  33.191  1.00 45.71           O  
ATOM   1056  CB  LEU B 134       8.836  24.452  31.904  1.00 45.71           C  
ATOM   1057  CG  LEU B 134       8.370  25.662  31.073  1.00 45.71           C  
ATOM   1058  CD1 LEU B 134       9.367  25.973  29.943  1.00 45.71           C  
ATOM   1059  CD2 LEU B 134       6.934  25.477  30.560  1.00 45.71           C  
ATOM   1062  N   MET B 135       9.531  25.593  34.771  0.31 51.31           N  
ATOM   1063  CA  MET B 135       9.331  26.639  35.732  0.31 51.31           C  
ATOM   1068  C   MET B 135      10.656  27.248  36.080  0.31 51.31           C  
ATOM   1069  O   MET B 135      10.755  28.456  36.287  0.31 51.31           O  
ATOM   1064  CB  MET B 135       8.706  26.145  37.046  0.31 51.31           C  
ATOM   1065  CG  MET B 135       8.306  27.281  37.991  0.31 51.31           C  
ATOM   1066  SD  MET B 135       7.522  26.723  39.533  0.31 51.31           S  
ATOM   1067  CE  MET B 135       6.156  25.837  38.726  0.31 51.31           C  
ATOM   1070  N   ALA B 136      11.712  26.417  36.188  1.00 36.33           N  
ATOM   1071  CA  ALA B 136      13.011  26.935  36.501  1.00 36.33           C  
ATOM   1073  C   ALA B 136      13.439  27.840  35.387  1.00 36.33           C  
ATOM   1074  O   ALA B 136      13.994  28.911  35.625  1.00 36.33           O  
ATOM   1072  CB  ALA B 136      14.073  25.832  36.643  1.00 36.33           C  
ATOM   1075  N   ALA B 137      13.179  27.423  34.135  1.00 40.27           N  
ATOM   1076  CA  ALA B 137      13.582  28.175  32.979  1.00 40.27           C  
ATOM   1078  C   ALA B 137      12.887  29.499  32.966  1.00 40.27           C  
ATOM   1079  O   ALA B 137      13.504  30.523  32.677  1.00 40.27           O  
ATOM   1077  CB  ALA B 137      13.227  27.467  31.660  1.00 40.27           C  
ATOM   1080  N   ASP B 138      11.585  29.516  33.310  1.00 85.30           N  
ATOM   1081  CA  ASP B 138      10.811  30.722  33.239  1.00 85.30           C  
ATOM   1086  C   ASP B 138      11.456  31.758  34.115  1.00 85.30           C  
ATOM   1087  O   ASP B 138      11.571  32.920  33.729  1.00 85.30           O  
ATOM   1082  CB  ASP B 138       9.378  30.548  33.780  1.00 85.30           C  
ATOM   1083  CG  ASP B 138       8.600  29.578  32.899  1.00 85.30           C  
ATOM   1084  OD1 ASP B 138       9.005  29.371  31.723  1.00 85.30           O  
ATOM   1085  OD2 ASP B 138       7.584  29.026  33.399  1.00 85.30           O1-
ATOM   1088  N   ILE B 139      11.864  31.363  35.339  1.00129.03           N  
ATOM   1089  CA  ILE B 139      12.441  32.270  36.299  1.00129.03           C  
ATOM   1094  C   ILE B 139      13.808  32.733  35.881  1.00129.03           C  
ATOM   1095  O   ILE B 139      14.108  33.925  35.879  1.00129.03           O  
ATOM   1090  CB  ILE B 139      12.641  31.624  37.644  1.00129.03           C  
ATOM   1091  CG1 ILE B 139      11.312  31.124  38.240  1.00129.03           C  
ATOM   1092  CG2 ILE B 139      13.378  32.635  38.540  1.00129.03           C  
ATOM   1093  CD1 ILE B 139      10.305  32.232  38.525  1.00129.03           C  
ATOM   1096  N   LEU B 140      14.672  31.780  35.496  1.00 82.57           N  
ATOM   1097  CA  LEU B 140      16.063  32.040  35.252  1.00 82.57           C  
ATOM   1102  C   LEU B 140      16.297  32.919  34.054  1.00 82.57           C  
ATOM   1103  O   LEU B 140      17.275  33.664  34.030  1.00 82.57           O  
ATOM   1098  CB  LEU B 140      16.891  30.753  35.096  1.00 82.57           C  
ATOM   1099  CG  LEU B 140      16.970  29.928  36.399  1.00 82.57           C  
ATOM   1100  CD1 LEU B 140      17.927  28.735  36.246  1.00 82.57           C  
ATOM   1101  CD2 LEU B 140      17.316  30.815  37.609  1.00 82.57           C  
ATOM   1104  N   LEU B 141      15.427  32.868  33.024  1.00 93.24           N  
ATOM   1105  CA  LEU B 141      15.655  33.596  31.798  1.00 93.24           C  
ATOM   1110  C   LEU B 141      15.779  35.070  32.053  1.00 93.24           C  
ATOM   1111  O   LEU B 141      16.490  35.778  31.353  1.00 93.24           O  
ATOM   1106  CB  LEU B 141      14.522  33.448  30.768  1.00 93.24           C  
ATOM   1107  CG  LEU B 141      14.443  32.073  30.083  1.00 93.24           C  
ATOM   1108  CD1 LEU B 141      13.281  32.018  29.075  1.00 93.24           C  
ATOM   1109  CD2 LEU B 141      15.792  31.695  29.452  1.00 93.24           C  
ATOM   1112  N   TYR B 142      14.993  35.570  33.011  1.00156.32           N  
ATOM   1113  CA  TYR B 142      14.898  36.941  33.417  1.00156.32           C  
ATOM   1122  C   TYR B 142      16.011  37.419  34.331  1.00156.32           C  
ATOM   1123  O   TYR B 142      16.130  38.621  34.563  1.00156.32           O  
ATOM   1114  CB  TYR B 142      13.517  37.247  34.001  1.00156.32           C  
ATOM   1115  CG  TYR B 142      12.618  36.909  32.858  1.00156.32           C  
ATOM   1116  CD1 TYR B 142      12.391  37.816  31.848  1.00156.32           C  
ATOM   1117  CD2 TYR B 142      12.024  35.669  32.784  1.00156.32           C  
ATOM   1118  CE1 TYR B 142      11.570  37.489  30.793  1.00156.32           C  
ATOM   1119  CE2 TYR B 142      11.203  35.337  31.732  1.00156.32           C  
ATOM   1120  CZ  TYR B 142      10.974  36.252  30.732  1.00156.32           C  
ATOM   1121  OH  TYR B 142      10.135  35.921  29.647  1.00156.32           O  
ATOM   1124  N   GLN B 143      16.811  36.516  34.945  0.49111.80           N  
ATOM   1125  CA  GLN B 143      17.790  36.933  35.927  0.49111.80           C  
ATOM   1131  C   GLN B 143      17.048  37.429  37.134  0.49111.80           C  
ATOM   1132  O   GLN B 143      17.452  38.399  37.774  0.49111.80           O  
ATOM   1126  CB  GLN B 143      18.668  38.119  35.485  0.49111.80           C  
ATOM   1127  CG  GLN B 143      19.580  37.859  34.287  0.49111.80           C  
ATOM   1128  CD  GLN B 143      20.255  39.185  33.960  0.49111.80           C  
ATOM   1130  NE2 GLN B 143      21.600  39.156  33.772  0.49111.80           N  
ATOM   1129  OE1 GLN B 143      19.602  40.226  33.892  0.49111.80           O  
ATOM   1133  N   THR B 144      15.947  36.734  37.487  1.00 86.58           N  
ATOM   1134  CA  THR B 144      15.048  37.146  38.537  1.00 86.58           C  
ATOM   1138  C   THR B 144      15.628  36.999  39.921  1.00 86.58           C  
ATOM   1139  O   THR B 144      16.232  35.982  40.265  1.00 86.58           O  
ATOM   1135  CB  THR B 144      13.749  36.398  38.502  1.00 86.58           C  
ATOM   1137  CG2 THR B 144      12.820  36.948  39.599  1.00 86.58           C  
ATOM   1136  OG1 THR B 144      13.140  36.560  37.227  1.00 86.58           O  
ATOM   1140  N   ASN B 145      15.523  38.089  40.716  1.00102.61           N  
ATOM   1141  CA  ASN B 145      15.913  38.166  42.104  1.00102.61           C  
ATOM   1146  C   ASN B 145      14.849  37.652  43.034  1.00102.61           C  
ATOM   1147  O   ASN B 145      15.141  36.951  44.003  1.00102.61           O  
ATOM   1142  CB  ASN B 145      16.230  39.607  42.529  1.00102.61           C  
ATOM   1143  CG  ASN B 145      17.440  40.054  41.724  1.00102.61           C  
ATOM   1145  ND2 ASN B 145      18.515  39.222  41.731  1.00102.61           N  
ATOM   1144  OD1 ASN B 145      17.428  41.113  41.100  1.00102.61           O  
ATOM   1148  N   LEU B 146      13.572  38.009  42.774  1.00112.62           N  
ATOM   1149  CA  LEU B 146      12.517  37.657  43.688  1.00112.62           C  
ATOM   1154  C   LEU B 146      11.457  36.899  42.963  1.00112.62           C  
ATOM   1155  O   LEU B 146      10.994  37.320  41.902  1.00112.62           O  
ATOM   1150  CB  LEU B 146      11.769  38.869  44.268  1.00112.62           C  
ATOM   1151  CG  LEU B 146      12.552  39.715  45.281  1.00112.62           C  
ATOM   1152  CD1 LEU B 146      11.719  40.924  45.729  1.00112.62           C  
ATOM   1153  CD2 LEU B 146      13.007  38.860  46.475  1.00112.62           C  
ATOM   1156  N   VAL B 147      11.028  35.767  43.551  1.00104.39           N  
ATOM   1157  CA  VAL B 147       9.996  34.983  42.957  1.00104.39           C  
ATOM   1161  C   VAL B 147       8.926  34.879  43.975  1.00104.39           C  
ATOM   1162  O   VAL B 147       9.052  34.184  44.984  1.00104.39           O  
ATOM   1158  CB  VAL B 147      10.467  33.590  42.652  1.00104.39           C  
ATOM   1159  CG1 VAL B 147       9.304  32.769  42.075  1.00104.39           C  
ATOM   1160  CG2 VAL B 147      11.690  33.686  41.727  1.00104.39           C  
ATOM   1163  N   PRO B 148       7.859  35.564  43.750  1.00268.27           N  
ATOM   1164  CA  PRO B 148       6.844  35.442  44.738  1.00268.27           C  
ATOM   1168  C   PRO B 148       6.239  34.093  44.477  1.00268.27           C  
ATOM   1169  O   PRO B 148       5.777  33.893  43.355  1.00268.27           O  
ATOM   1166  CB  PRO B 148       5.888  36.610  44.512  1.00268.27           C  
ATOM   1167  CG  PRO B 148       6.787  37.679  43.865  1.00268.27           C  
ATOM   1165  CD  PRO B 148       7.884  36.882  43.140  1.00268.27           C  
ATOM   1170  N   VAL B 149       6.140  33.179  45.472  1.00183.36           N  
ATOM   1171  CA  VAL B 149       5.729  31.866  45.066  1.00183.36           C  
ATOM   1175  C   VAL B 149       5.003  31.138  46.168  1.00183.36           C  
ATOM   1176  O   VAL B 149       5.044  31.533  47.333  1.00183.36           O  
ATOM   1172  CB  VAL B 149       6.933  31.056  44.696  1.00183.36           C  
ATOM   1173  CG1 VAL B 149       7.606  30.557  45.986  1.00183.36           C  
ATOM   1174  CG2 VAL B 149       6.539  29.990  43.674  1.00183.36           C  
ATOM   1177  N   GLY B 150       4.309  30.031  45.804  1.00124.73           N  
ATOM   1178  CA  GLY B 150       3.533  29.249  46.736  1.00124.73           C  
ATOM   1179  C   GLY B 150       4.392  28.318  47.547  1.00124.73           C  
ATOM   1180  O   GLY B 150       5.479  27.964  47.117  1.00124.73           O  
ATOM   1181  N   GLU B 151       3.931  27.889  48.749  1.00140.96           N  
ATOM   1182  CA  GLU B 151       4.666  26.938  49.550  1.00140.96           C  
ATOM   1188  C   GLU B 151       4.583  25.635  48.839  1.00140.96           C  
ATOM   1189  O   GLU B 151       5.490  24.812  48.918  1.00140.96           O  
ATOM   1183  CB  GLU B 151       4.143  26.789  50.985  1.00140.96           C  
ATOM   1184  CG  GLU B 151       5.063  25.920  51.843  1.00140.96           C  
ATOM   1185  CD  GLU B 151       4.833  26.268  53.307  1.00140.96           C  
ATOM   1186  OE1 GLU B 151       5.364  27.325  53.744  1.00140.96           O  
ATOM   1187  OE2 GLU B 151       4.140  25.487  54.008  1.00140.96           O1-
ATOM   1190  N   ASP B 152       3.460  25.405  48.137  1.00 95.07           N  
ATOM   1191  CA  ASP B 152       3.338  24.221  47.342  1.00 95.07           C  
ATOM   1196  C   ASP B 152       4.380  24.310  46.277  1.00 95.07           C  
ATOM   1197  O   ASP B 152       4.876  23.296  45.793  1.00 95.07           O  
ATOM   1192  CB  ASP B 152       1.957  24.085  46.688  1.00 95.07           C  
ATOM   1193  CG  ASP B 152       1.704  25.325  45.852  1.00 95.07           C  
ATOM   1194  OD1 ASP B 152       1.409  26.392  46.451  1.00 95.07           O  
ATOM   1195  OD2 ASP B 152       1.786  25.224  44.602  1.00 95.07           O1-
ATOM   1198  N   GLN B 153       4.669  25.556  45.864  1.00117.18           N  
ATOM   1199  CA  GLN B 153       5.634  26.001  44.896  1.00117.18           C  
ATOM   1205  C   GLN B 153       7.047  25.954  45.435  1.00117.18           C  
ATOM   1206  O   GLN B 153       8.005  26.025  44.665  1.00117.18           O  
ATOM   1200  CB  GLN B 153       5.341  27.426  44.425  1.00117.18           C  
ATOM   1201  CG  GLN B 153       3.983  27.560  43.738  1.00117.18           C  
ATOM   1202  CD  GLN B 153       4.018  26.634  42.534  1.00117.18           C  
ATOM   1204  NE2 GLN B 153       3.703  25.334  42.763  1.00117.18           N  
ATOM   1203  OE1 GLN B 153       4.346  27.046  41.423  1.00117.18           O  
ATOM   1207  N   LYS B 154       7.224  25.898  46.769  1.00 90.46           N  
ATOM   1208  CA  LYS B 154       8.513  26.061  47.390  1.00 90.46           C  
ATOM   1214  C   LYS B 154       9.501  25.037  46.901  1.00 90.46           C  
ATOM   1215  O   LYS B 154      10.678  25.351  46.725  1.00 90.46           O  
ATOM   1209  CB  LYS B 154       8.413  26.022  48.923  1.00 90.46           C  
ATOM   1210  CG  LYS B 154       9.587  26.718  49.608  1.00 90.46           C  
ATOM   1211  CD  LYS B 154       9.279  27.142  51.043  1.00 90.46           C  
ATOM   1212  CE  LYS B 154      10.335  28.071  51.647  1.00 90.46           C  
ATOM   1213  NZ  LYS B 154       9.777  28.788  52.816  1.00 90.46           N1+
ATOM   1216  N   GLN B 155       9.059  23.791  46.664  1.00 76.66           N  
ATOM   1217  CA  GLN B 155       9.914  22.745  46.178  1.00 76.66           C  
ATOM   1223  C   GLN B 155      10.409  23.142  44.813  1.00 76.66           C  
ATOM   1224  O   GLN B 155      11.571  22.923  44.477  1.00 76.66           O  
ATOM   1218  CB  GLN B 155       9.125  21.433  46.074  1.00 76.66           C  
ATOM   1219  CG  GLN B 155       9.947  20.177  45.809  1.00 76.66           C  
ATOM   1220  CD  GLN B 155       8.985  19.008  45.994  1.00 76.66           C  
ATOM   1222  NE2 GLN B 155       7.729  19.173  45.503  1.00 76.66           N  
ATOM   1221  OE1 GLN B 155       9.334  17.980  46.570  1.00 76.66           O  
ATOM   1225  N   HIS B 156       9.530  23.743  43.988  1.00 84.84           N  
ATOM   1226  CA  HIS B 156       9.860  24.177  42.654  1.00 84.84           C  
ATOM   1233  C   HIS B 156      10.905  25.262  42.699  1.00 84.84           C  
ATOM   1234  O   HIS B 156      11.867  25.240  41.931  1.00 84.84           O  
ATOM   1229  CB  HIS B 156       8.650  24.776  41.915  1.00 84.84           C  
ATOM   1228  CG  HIS B 156       7.530  23.802  41.662  1.00 84.84           C  
ATOM   1231  CD2 HIS B 156       7.522  22.441  41.653  1.00 84.84           C  
ATOM   1227  ND1 HIS B 156       6.246  24.183  41.342  1.00 84.84           N  
ATOM   1232  CE1 HIS B 156       5.530  23.045  41.156  1.00 84.84           C  
ATOM   1230  NE2 HIS B 156       6.263  21.961  41.332  1.00 84.84           N  
ATOM   1235  N   LEU B 157      10.737  26.249  43.602  1.00140.33           N  
ATOM   1236  CA  LEU B 157      11.593  27.402  43.711  1.00140.33           C  
ATOM   1241  C   LEU B 157      12.959  26.947  44.110  1.00140.33           C  
ATOM   1242  O   LEU B 157      13.959  27.461  43.610  1.00140.33           O  
ATOM   1237  CB  LEU B 157      11.086  28.379  44.794  1.00140.33           C  
ATOM   1238  CG  LEU B 157      11.756  29.771  44.824  1.00140.33           C  
ATOM   1239  CD1 LEU B 157      13.261  29.700  45.108  1.00140.33           C  
ATOM   1240  CD2 LEU B 157      11.418  30.589  43.570  1.00140.33           C  
ATOM   1243  N   GLU B 158      13.036  25.975  45.039  1.00112.24           N  
ATOM   1244  CA  GLU B 158      14.296  25.462  45.482  1.00112.24           C  
ATOM   1250  C   GLU B 158      14.959  24.787  44.331  1.00112.24           C  
ATOM   1251  O   GLU B 158      16.169  24.910  44.159  1.00112.24           O  
ATOM   1245  CB  GLU B 158      14.186  24.430  46.608  1.00112.24           C  
ATOM   1246  CG  GLU B 158      15.559  23.915  47.035  1.00112.24           C  
ATOM   1247  CD  GLU B 158      16.344  25.126  47.512  1.00112.24           C  
ATOM   1248  OE1 GLU B 158      15.860  25.801  48.462  1.00112.24           O  
ATOM   1249  OE2 GLU B 158      17.421  25.407  46.922  1.00112.24           O1-
ATOM   1252  N   LEU B 159      14.174  24.074  43.499  1.00 65.25           N  
ATOM   1253  CA  LEU B 159      14.712  23.361  42.379  1.00 65.25           C  
ATOM   1258  C   LEU B 159      15.404  24.355  41.499  1.00 65.25           C  
ATOM   1259  O   LEU B 159      16.531  24.130  41.059  1.00 65.25           O  
ATOM   1254  CB  LEU B 159      13.608  22.708  41.530  1.00 65.25           C  
ATOM   1255  CG  LEU B 159      14.133  22.037  40.252  1.00 65.25           C  
ATOM   1256  CD1 LEU B 159      15.036  20.840  40.581  1.00 65.25           C  
ATOM   1257  CD2 LEU B 159      12.982  21.679  39.300  1.00 65.25           C  
ATOM   1260  N   SER B 160      14.755  25.502  41.237  0.43 51.39           N  
ATOM   1261  CA  SER B 160      15.324  26.503  40.383  0.43 51.39           C  
ATOM   1264  C   SER B 160      16.596  27.003  41.000  0.43 51.39           C  
ATOM   1265  O   SER B 160      17.571  27.266  40.298  0.43 51.39           O  
ATOM   1262  CB  SER B 160      14.403  27.724  40.204  0.43 51.39           C  
ATOM   1263  OG  SER B 160      13.201  27.343  39.551  0.43 51.39           O  
ATOM   1266  N   ARG B 161      16.611  27.164  42.337  1.00145.81           N  
ATOM   1267  CA  ARG B 161      17.766  27.663  43.031  1.00145.81           C  
ATOM   1275  C   ARG B 161      18.891  26.692  42.856  1.00145.81           C  
ATOM   1276  O   ARG B 161      20.025  27.093  42.596  1.00145.81           O  
ATOM   1268  CB  ARG B 161      17.537  27.795  44.550  1.00145.81           C  
ATOM   1269  CG  ARG B 161      16.442  28.796  44.927  1.00145.81           C  
ATOM   1270  CD  ARG B 161      16.094  28.817  46.419  1.00145.81           C  
ATOM   1271  NE  ARG B 161      17.214  29.475  47.144  1.00145.81           N  
ATOM   1272  CZ  ARG B 161      16.950  30.571  47.911  1.00145.81           C  
ATOM   1273  NH1 ARG B 161      15.675  31.051  47.971  1.00145.81           N1+
ATOM   1274  NH2 ARG B 161      17.959  31.182  48.600  1.00145.81           N  
ATOM   1277  N   ASP B 162      18.613  25.383  43.010  1.00130.55           N  
ATOM   1278  CA  ASP B 162      19.655  24.406  42.897  1.00130.55           C  
ATOM   1283  C   ASP B 162      20.177  24.310  41.496  1.00130.55           C  
ATOM   1284  O   ASP B 162      21.383  24.184  41.297  1.00130.55           O  
ATOM   1279  CB  ASP B 162      19.290  23.018  43.460  1.00130.55           C  
ATOM   1280  CG  ASP B 162      17.994  22.506  42.858  1.00130.55           C  
ATOM   1281  OD1 ASP B 162      17.971  22.125  41.659  1.00130.55           O  
ATOM   1282  OD2 ASP B 162      16.995  22.487  43.624  1.00130.55           O1-
ATOM   1285  N   ILE B 163      19.297  24.392  40.479  1.00 45.93           N  
ATOM   1286  CA  ILE B 163      19.749  24.275  39.123  1.00 45.93           C  
ATOM   1291  C   ILE B 163      20.668  25.422  38.835  1.00 45.93           C  
ATOM   1292  O   ILE B 163      21.739  25.247  38.254  1.00 45.93           O  
ATOM   1287  CB  ILE B 163      18.622  24.317  38.130  1.00 45.93           C  
ATOM   1288  CG1 ILE B 163      17.691  23.105  38.328  1.00 45.93           C  
ATOM   1289  CG2 ILE B 163      19.232  24.411  36.721  1.00 45.93           C  
ATOM   1290  CD1 ILE B 163      16.368  23.217  37.572  1.00 45.93           C  
ATOM   1293  N   ALA B 164      20.276  26.636  39.262  1.00 39.46           N  
ATOM   1294  CA  ALA B 164      21.059  27.811  39.006  1.00 39.46           C  
ATOM   1296  C   ALA B 164      22.399  27.673  39.670  1.00 39.46           C  
ATOM   1297  O   ALA B 164      23.428  28.006  39.085  1.00 39.46           O  
ATOM   1295  CB  ALA B 164      20.399  29.090  39.549  1.00 39.46           C  
ATOM   1298  N   GLN B 165      22.422  27.168  40.916  1.00 53.78           N  
ATOM   1299  CA  GLN B 165      23.642  27.054  41.667  1.00 53.78           C  
ATOM   1305  C   GLN B 165      24.565  26.078  41.005  1.00 53.78           C  
ATOM   1306  O   GLN B 165      25.756  26.349  40.853  1.00 53.78           O  
ATOM   1300  CB  GLN B 165      23.368  26.520  43.079  1.00 53.78           C  
ATOM   1301  CG  GLN B 165      22.438  27.426  43.884  1.00 53.78           C  
ATOM   1302  CD  GLN B 165      21.932  26.636  45.085  1.00 53.78           C  
ATOM   1304  NE2 GLN B 165      21.145  27.312  45.962  1.00 53.78           N  
ATOM   1303  OE1 GLN B 165      22.214  25.448  45.232  1.00 53.78           O  
ATOM   1307  N   ARG B 166      24.034  24.913  40.585  1.00160.80           N  
ATOM   1308  CA  ARG B 166      24.865  23.892  40.011  1.00160.80           C  
ATOM   1316  C   ARG B 166      25.424  24.379  38.719  1.00160.80           C  
ATOM   1317  O   ARG B 166      26.581  24.122  38.394  1.00160.80           O  
ATOM   1309  CB  ARG B 166      24.107  22.592  39.702  1.00160.80           C  
ATOM   1310  CG  ARG B 166      23.604  21.865  40.947  1.00160.80           C  
ATOM   1311  CD  ARG B 166      23.141  20.435  40.657  1.00160.80           C  
ATOM   1312  NE  ARG B 166      21.879  20.509  39.869  1.00160.80           N  
ATOM   1313  CZ  ARG B 166      20.673  20.411  40.500  1.00160.80           C  
ATOM   1314  NH1 ARG B 166      20.618  20.221  41.851  1.00160.80           N1+
ATOM   1315  NH2 ARG B 166      19.517  20.504  39.780  1.00160.80           N  
ATOM   1318  N   PHE B 167      24.588  25.083  37.941  1.00123.98           N  
ATOM   1319  CA  PHE B 167      24.937  25.573  36.643  1.00123.98           C  
ATOM   1327  C   PHE B 167      26.071  26.549  36.797  1.00123.98           C  
ATOM   1328  O   PHE B 167      27.098  26.446  36.128  1.00123.98           O  
ATOM   1320  CB  PHE B 167      23.719  26.294  36.029  1.00123.98           C  
ATOM   1321  CG  PHE B 167      23.907  26.531  34.572  1.00123.98           C  
ATOM   1322  CD1 PHE B 167      24.518  27.671  34.104  1.00123.98           C  
ATOM   1323  CD2 PHE B 167      23.452  25.597  33.669  1.00123.98           C  
ATOM   1324  CE1 PHE B 167      24.675  27.872  32.752  1.00123.98           C  
ATOM   1325  CE2 PHE B 167      23.609  25.795  32.317  1.00123.98           C  
ATOM   1326  CZ  PHE B 167      24.224  26.933  31.858  1.00123.98           C  
ATOM   1329  N   ASN B 168      25.925  27.502  37.735  1.00 41.38           N  
ATOM   1330  CA  ASN B 168      26.888  28.545  37.957  1.00 41.38           C  
ATOM   1335  C   ASN B 168      28.182  27.965  38.434  1.00 41.38           C  
ATOM   1336  O   ASN B 168      29.255  28.432  38.052  1.00 41.38           O  
ATOM   1331  CB  ASN B 168      26.418  29.555  39.017  1.00 41.38           C  
ATOM   1332  CG  ASN B 168      25.207  30.308  38.473  1.00 41.38           C  
ATOM   1334  ND2 ASN B 168      24.504  31.050  39.370  1.00 41.38           N  
ATOM   1333  OD1 ASN B 168      24.901  30.252  37.283  1.00 41.38           O  
ATOM   1337  N   ALA B 169      28.128  26.925  39.284  1.00 30.79           N  
ATOM   1338  CA  ALA B 169      29.355  26.408  39.806  1.00 30.79           C  
ATOM   1340  C   ALA B 169      30.187  25.924  38.664  1.00 30.79           C  
ATOM   1341  O   ALA B 169      31.393  26.168  38.618  1.00 30.79           O  
ATOM   1339  CB  ALA B 169      29.145  25.222  40.767  1.00 30.79           C  
ATOM   1342  N   LEU B 170      29.568  25.199  37.713  1.00 68.58           N  
ATOM   1343  CA  LEU B 170      30.350  24.695  36.624  1.00 68.58           C  
ATOM   1348  C   LEU B 170      30.815  25.803  35.717  1.00 68.58           C  
ATOM   1349  O   LEU B 170      32.003  25.940  35.431  1.00 68.58           O  
ATOM   1344  CB  LEU B 170      29.565  23.707  35.741  1.00 68.58           C  
ATOM   1345  CG  LEU B 170      29.060  22.461  36.492  1.00 68.58           C  
ATOM   1346  CD1 LEU B 170      28.288  21.509  35.561  1.00 68.58           C  
ATOM   1347  CD2 LEU B 170      30.207  21.767  37.243  1.00 68.58           C  
ATOM   1350  N   TYR B 171      29.847  26.596  35.220  1.00110.78           N  
ATOM   1351  CA  TYR B 171      30.050  27.594  34.204  1.00110.78           C  
ATOM   1360  C   TYR B 171      30.599  28.928  34.628  1.00110.78           C  
ATOM   1361  O   TYR B 171      31.357  29.542  33.881  1.00110.78           O  
ATOM   1352  CB  TYR B 171      28.780  27.788  33.366  1.00110.78           C  
ATOM   1353  CG  TYR B 171      28.501  26.408  32.874  1.00110.78           C  
ATOM   1354  CD1 TYR B 171      29.364  25.789  31.997  1.00110.78           C  
ATOM   1355  CD2 TYR B 171      27.381  25.725  33.292  1.00110.78           C  
ATOM   1356  CE1 TYR B 171      29.116  24.513  31.546  1.00110.78           C  
ATOM   1357  CE2 TYR B 171      27.127  24.450  32.845  1.00110.78           C  
ATOM   1358  CZ  TYR B 171      27.995  23.841  31.972  1.00110.78           C  
ATOM   1359  OH  TYR B 171      27.737  22.533  31.513  1.00110.78           O  
ATOM   1362  N   GLY B 172      30.191  29.448  35.799  1.00 54.51           N  
ATOM   1363  CA  GLY B 172      30.566  30.782  36.181  1.00 54.51           C  
ATOM   1364  C   GLY B 172      29.270  31.452  36.533  1.00 54.51           C  
ATOM   1365  O   GLY B 172      28.244  30.783  36.622  1.00 54.51           O  
ATOM   1366  N   ASP B 173      29.257  32.791  36.705  1.00 85.65           N  
ATOM   1367  CA  ASP B 173      28.052  33.432  37.165  1.00 85.65           C  
ATOM   1372  C   ASP B 173      27.155  33.773  36.005  1.00 85.65           C  
ATOM   1373  O   ASP B 173      27.160  34.895  35.504  1.00 85.65           O  
ATOM   1368  CB  ASP B 173      28.331  34.743  37.929  1.00 85.65           C  
ATOM   1369  CG  ASP B 173      27.080  35.135  38.705  1.00 85.65           C  
ATOM   1370  OD1 ASP B 173      26.403  34.214  39.234  1.00 85.65           O  
ATOM   1371  OD2 ASP B 173      26.777  36.356  38.770  1.00 85.65           O1-
ATOM   1374  N   ILE B 174      26.431  32.773  35.470  1.00 93.44           N  
ATOM   1375  CA  ILE B 174      25.456  32.973  34.432  1.00 93.44           C  
ATOM   1380  C   ILE B 174      24.119  33.426  34.957  1.00 93.44           C  
ATOM   1381  O   ILE B 174      23.533  34.387  34.457  1.00 93.44           O  
ATOM   1376  CB  ILE B 174      25.281  31.720  33.641  1.00 93.44           C  
ATOM   1377  CG1 ILE B 174      26.631  31.397  32.985  1.00 93.44           C  
ATOM   1378  CG2 ILE B 174      24.138  31.909  32.629  1.00 93.44           C  
ATOM   1379  CD1 ILE B 174      26.749  29.956  32.517  1.00 93.44           C  
ATOM   1382  N   PHE B 175      23.608  32.747  36.007  1.00 87.70           N  
ATOM   1383  CA  PHE B 175      22.257  33.004  36.434  1.00 87.70           C  
ATOM   1391  C   PHE B 175      22.246  33.593  37.807  1.00 87.70           C  
ATOM   1392  O   PHE B 175      23.158  33.386  38.605  1.00 87.70           O  
ATOM   1384  CB  PHE B 175      21.382  31.741  36.554  1.00 87.70           C  
ATOM   1385  CG  PHE B 175      21.137  31.120  35.221  1.00 87.70           C  
ATOM   1386  CD1 PHE B 175      20.200  31.645  34.362  1.00 87.70           C  
ATOM   1387  CD2 PHE B 175      21.821  29.985  34.845  1.00 87.70           C  
ATOM   1388  CE1 PHE B 175      19.966  31.064  33.138  1.00 87.70           C  
ATOM   1389  CE2 PHE B 175      21.592  29.399  33.622  1.00 87.70           C  
ATOM   1390  CZ  PHE B 175      20.664  29.940  32.766  1.00 87.70           C  
ATOM   1393  N   LYS B 176      21.196  34.387  38.095  1.00128.64           N  
ATOM   1394  CA  LYS B 176      21.002  34.895  39.420  1.00128.64           C  
ATOM   1400  C   LYS B 176      20.271  33.823  40.179  1.00128.64           C  
ATOM   1401  O   LYS B 176      19.540  33.033  39.585  1.00128.64           O  
ATOM   1395  CB  LYS B 176      20.118  36.157  39.504  1.00128.64           C  
ATOM   1396  CG  LYS B 176      20.788  37.476  39.104  1.00128.64           C  
ATOM   1397  CD  LYS B 176      21.097  37.617  37.615  1.00128.64           C  
ATOM   1398  CE  LYS B 176      21.450  39.049  37.198  1.00128.64           C  
ATOM   1399  NZ  LYS B 176      22.809  39.410  37.662  1.00128.64           N1+
ATOM   1402  N   VAL B 177      20.466  33.748  41.514  1.00 63.93           N  
ATOM   1403  CA  VAL B 177      19.748  32.779  42.303  1.00 63.93           C  
ATOM   1407  C   VAL B 177      18.601  33.516  42.945  1.00 63.93           C  
ATOM   1408  O   VAL B 177      18.796  34.505  43.644  1.00 63.93           O  
ATOM   1404  CB  VAL B 177      20.571  32.162  43.403  1.00 63.93           C  
ATOM   1405  CG1 VAL B 177      19.674  31.212  44.215  1.00 63.93           C  
ATOM   1406  CG2 VAL B 177      21.795  31.470  42.776  1.00 63.93           C  
ATOM   1409  N   PRO B 178      17.399  33.048  42.709  1.00110.69           N  
ATOM   1410  CA  PRO B 178      16.209  33.715  43.201  1.00110.69           C  
ATOM   1414  C   PRO B 178      15.866  33.501  44.661  1.00110.69           C  
ATOM   1415  O   PRO B 178      16.422  32.590  45.275  1.00110.69           O  
ATOM   1412  CB  PRO B 178      15.071  33.284  42.269  1.00110.69           C  
ATOM   1413  CG  PRO B 178      15.608  32.037  41.548  1.00110.69           C  
ATOM   1411  CD  PRO B 178      17.126  32.266  41.517  1.00110.69           C  
ATOM   1416  N   GLU B 179      14.946  34.348  45.216  0.38169.67           N  
ATOM   1417  CA  GLU B 179      14.469  34.334  46.593  0.38169.67           C  
ATOM   1423  C   GLU B 179      12.937  34.500  46.642  0.38169.67           C  
ATOM   1424  O   GLU B 179      12.345  34.897  45.639  0.38169.67           O  
ATOM   1418  CB  GLU B 179      14.997  35.508  47.432  0.38169.67           C  
ATOM   1419  CG  GLU B 179      16.513  35.515  47.607  0.38169.67           C  
ATOM   1420  CD  GLU B 179      16.882  34.386  48.553  0.38169.67           C  
ATOM   1421  OE1 GLU B 179      16.045  34.055  49.435  0.38169.67           O  
ATOM   1422  OE2 GLU B 179      18.007  33.838  48.405  0.38169.67           O1-
ATOM   1425  N   PRO B 180      12.288  34.194  47.780  1.00168.09           N  
ATOM   1426  CA  PRO B 180      10.815  34.250  48.029  1.00168.09           C  
ATOM   1430  C   PRO B 180      10.071  35.553  48.538  1.00168.09           C  
ATOM   1431  O   PRO B 180      10.764  36.568  48.632  1.00168.09           O  
ATOM   1428  CB  PRO B 180      10.517  33.082  48.972  1.00168.09           C  
ATOM   1429  CG  PRO B 180      11.856  32.800  49.668  1.00168.09           C  
ATOM   1427  CD  PRO B 180      12.905  33.176  48.613  1.00168.09           C  
ATOM   1432  N   PHE B 181       8.691  35.539  48.888  1.00269.41           N  
ATOM   1433  CA  PHE B 181       7.764  36.679  49.316  1.00269.41           C  
ATOM   1441  C   PHE B 181       6.542  36.396  50.488  1.00269.41           C  
ATOM   1442  O   PHE B 181       6.799  35.470  51.255  1.00269.41           O  
ATOM   1434  CB  PHE B 181       7.116  37.282  48.051  1.00269.41           C  
ATOM   1435  CG  PHE B 181       6.919  38.755  48.196  1.00269.41           C  
ATOM   1436  CD1 PHE B 181       7.979  39.598  47.938  1.00269.41           C  
ATOM   1437  CD2 PHE B 181       5.716  39.303  48.572  1.00269.41           C  
ATOM   1438  CE1 PHE B 181       7.851  40.963  48.052  1.00269.41           C  
ATOM   1439  CE2 PHE B 181       5.580  40.668  48.688  1.00269.41           C  
ATOM   1440  CZ  PHE B 181       6.643  41.501  48.428  1.00269.41           C  
ATOM   1443  N   ILE B 182       5.275  37.158  50.699  1.00362.94           N  
ATOM   1444  CA  ILE B 182       3.956  37.349  51.564  1.00362.94           C  
ATOM   1449  C   ILE B 182       3.209  36.170  52.263  1.00362.94           C  
ATOM   1450  O   ILE B 182       3.130  35.046  51.780  1.00362.94           O  
ATOM   1445  CB  ILE B 182       2.991  38.040  50.674  1.00362.94           C  
ATOM   1446  CG1 ILE B 182       3.013  37.248  49.350  1.00362.94           C  
ATOM   1447  CG2 ILE B 182       3.428  39.506  50.505  1.00362.94           C  
ATOM   1448  CD1 ILE B 182       2.296  35.899  49.340  1.00362.94           C  
ATOM   1451  N   PRO B 183       2.575  36.460  53.419  1.00308.69           N  
ATOM   1452  CA  PRO B 183       1.970  35.519  54.369  1.00308.69           C  
ATOM   1456  C   PRO B 183       0.948  34.530  54.022  1.00308.69           C  
ATOM   1457  O   PRO B 183      -0.181  34.683  54.516  1.00308.69           O  
ATOM   1454  CB  PRO B 183       1.448  36.392  55.504  1.00308.69           C  
ATOM   1455  CG  PRO B 183       1.106  37.716  54.799  1.00308.69           C  
ATOM   1453  CD  PRO B 183       2.148  37.825  53.674  1.00308.69           C  
ATOM   1458  N   LYS B 184       1.480  33.428  53.452  1.00366.57           N  
ATOM   1459  CA  LYS B 184       0.860  32.258  52.928  1.00366.57           C  
ATOM   1465  C   LYS B 184       0.013  32.647  51.776  1.00366.57           C  
ATOM   1466  O   LYS B 184      -0.710  33.638  51.828  1.00366.57           O  
ATOM   1460  CB  LYS B 184       0.024  31.453  53.937  1.00366.57           C  
ATOM   1461  CG  LYS B 184      -0.283  30.039  53.444  1.00366.57           C  
ATOM   1462  CD  LYS B 184       0.932  29.107  53.411  1.00366.57           C  
ATOM   1463  CE  LYS B 184       2.119  29.618  52.583  1.00366.57           C  
ATOM   1464  NZ  LYS B 184       1.771  29.687  51.147  1.00366.57           N1+
ATOM   1467  N   SER B 185       0.123  31.901  50.663  1.00133.29           N  
ATOM   1468  CA  SER B 185      -0.773  32.207  49.596  1.00133.29           C  
ATOM   1471  C   SER B 185      -2.054  31.627  50.062  1.00133.29           C  
ATOM   1472  O   SER B 185      -2.064  30.503  50.561  1.00133.29           O  
ATOM   1469  CB  SER B 185      -0.401  31.537  48.261  1.00133.29           C  
ATOM   1470  OG  SER B 185      -0.419  30.123  48.396  1.00133.29           O  
ATOM   1473  N   GLY B 186      -3.173  32.357  49.916  1.00 74.12           N  
ATOM   1474  CA  GLY B 186      -4.362  31.783  50.459  1.00 74.12           C  
ATOM   1475  C   GLY B 186      -5.411  32.831  50.581  1.00 74.12           C  
ATOM   1476  O   GLY B 186      -5.856  33.376  49.578  1.00 74.12           O  
ATOM   1477  N   ALA B 187      -5.933  33.057  51.805  1.00169.64           N  
ATOM   1478  CA  ALA B 187      -6.787  34.198  51.954  1.00169.64           C  
ATOM   1480  C   ALA B 187      -5.806  35.229  52.324  1.00169.64           C  
ATOM   1481  O   ALA B 187      -5.805  35.770  53.430  1.00169.64           O  
ATOM   1479  CB  ALA B 187      -7.791  34.071  53.112  1.00169.64           C  
ATOM   1482  N   ARG B 188      -4.924  35.504  51.348  1.00245.43           N  
ATOM   1483  CA  ARG B 188      -3.795  36.358  51.518  1.00245.43           C  
ATOM   1491  C   ARG B 188      -2.881  35.659  52.484  1.00245.43           C  
ATOM   1492  O   ARG B 188      -1.844  36.198  52.864  1.00245.43           O  
ATOM   1484  CB  ARG B 188      -4.239  37.705  52.093  1.00245.43           C  
ATOM   1485  CG  ARG B 188      -5.165  38.439  51.122  1.00245.43           C  
ATOM   1486  CD  ARG B 188      -6.098  39.462  51.769  1.00245.43           C  
ATOM   1487  NE  ARG B 188      -6.737  40.229  50.665  1.00245.43           N  
ATOM   1488  CZ  ARG B 188      -7.295  41.451  50.907  1.00245.43           C  
ATOM   1489  NH1 ARG B 188      -7.235  41.996  52.156  1.00245.43           N1+
ATOM   1490  NH2 ARG B 188      -7.944  42.119  49.911  1.00245.43           N  
ATOM   1493  N   VAL B 189      -3.224  34.394  52.829  1.00186.96           N  
ATOM   1494  CA  VAL B 189      -2.584  33.627  53.816  1.00186.96           C  
ATOM   1498  C   VAL B 189      -3.124  32.233  53.696  1.00186.96           C  
ATOM   1499  O   VAL B 189      -2.874  31.529  52.727  1.00186.96           O  
ATOM   1495  CB  VAL B 189      -2.852  34.075  55.231  1.00186.96           C  
ATOM   1496  CG1 VAL B 189      -1.973  33.223  56.155  1.00186.96           C  
ATOM   1497  CG2 VAL B 189      -2.610  35.582  55.413  1.00186.96           C  
ATOM   1500  N   MET B 190      -3.881  31.775  54.710  1.00142.57           N  
ATOM   1501  CA  MET B 190      -4.302  30.410  54.702  1.00142.57           C  
ATOM   1506  C   MET B 190      -5.796  30.324  54.662  1.00142.57           C  
ATOM   1507  O   MET B 190      -6.490  31.340  54.709  1.00142.57           O  
ATOM   1502  CB  MET B 190      -3.724  29.576  55.858  1.00142.57           C  
ATOM   1503  CG  MET B 190      -2.201  29.491  55.718  1.00142.57           C  
ATOM   1504  SD  MET B 190      -1.314  28.488  56.951  1.00142.57           S  
ATOM   1505  CE  MET B 190       0.348  28.777  56.281  1.00142.57           C  
ATOM   1508  N   SER B 191      -6.323  29.088  54.530  1.00 52.66           N  
ATOM   1509  CA  SER B 191      -7.733  28.859  54.383  1.00 52.66           C  
ATOM   1512  C   SER B 191      -8.446  29.357  55.596  1.00 52.66           C  
ATOM   1513  O   SER B 191      -7.974  29.202  56.720  1.00 52.66           O  
ATOM   1510  CB  SER B 191      -8.084  27.376  54.170  1.00 52.66           C  
ATOM   1511  OG  SER B 191      -7.492  26.913  52.965  1.00 52.66           O  
ATOM   1514  N   LEU B 192      -9.626  29.967  55.377  1.00 66.97           N  
ATOM   1515  CA  LEU B 192     -10.364  30.575  56.447  1.00 66.97           C  
ATOM   1520  C   LEU B 192     -10.778  29.528  57.435  1.00 66.97           C  
ATOM   1521  O   LEU B 192     -10.662  29.724  58.642  1.00 66.97           O  
ATOM   1516  CB  LEU B 192     -11.654  31.250  55.947  1.00 66.97           C  
ATOM   1517  CG  LEU B 192     -11.416  32.370  54.915  1.00 66.97           C  
ATOM   1518  CD1 LEU B 192     -12.744  33.002  54.464  1.00 66.97           C  
ATOM   1519  CD2 LEU B 192     -10.411  33.412  55.432  1.00 66.97           C  
ATOM   1522  N   LEU B 193     -11.338  28.415  56.931  1.00 90.07           N  
ATOM   1523  CA  LEU B 193     -11.790  27.305  57.722  1.00 90.07           C  
ATOM   1528  C   LEU B 193     -10.669  26.437  58.206  1.00 90.07           C  
ATOM   1529  O   LEU B 193     -10.817  25.775  59.232  1.00 90.07           O  
ATOM   1524  CB  LEU B 193     -12.807  26.414  56.989  1.00 90.07           C  
ATOM   1525  CG  LEU B 193     -14.152  27.131  56.770  1.00 90.07           C  
ATOM   1526  CD1 LEU B 193     -15.211  26.190  56.172  1.00 90.07           C  
ATOM   1527  CD2 LEU B 193     -14.629  27.812  58.063  1.00 90.07           C  
ATOM   1530  N   GLU B 194      -9.563  26.325  57.442  1.00 98.58           N  
ATOM   1531  CA  GLU B 194      -8.497  25.461  57.879  1.00 98.58           C  
ATOM   1537  C   GLU B 194      -7.226  26.250  57.829  1.00 98.58           C  
ATOM   1538  O   GLU B 194      -6.462  26.181  56.865  1.00 98.58           O  
ATOM   1532  CB  GLU B 194      -8.321  24.256  56.941  1.00 98.58           C  
ATOM   1533  CG  GLU B 194      -9.565  23.370  56.882  1.00 98.58           C  
ATOM   1534  CD  GLU B 194      -9.412  22.397  55.718  1.00 98.58           C  
ATOM   1535  OE1 GLU B 194      -8.250  22.068  55.360  1.00 98.58           O  
ATOM   1536  OE2 GLU B 194     -10.464  21.973  55.171  1.00 98.58           O1-
ATOM   1539  N   PRO B 195      -6.958  26.939  58.899  1.00 99.32           N  
ATOM   1540  CA  PRO B 195      -5.848  27.846  59.008  1.00 99.32           C  
ATOM   1544  C   PRO B 195      -4.512  27.199  58.815  1.00 99.32           C  
ATOM   1545  O   PRO B 195      -3.542  27.937  58.653  1.00 99.32           O  
ATOM   1542  CB  PRO B 195      -5.968  28.452  60.405  1.00 99.32           C  
ATOM   1543  CG  PRO B 195      -6.663  27.347  61.218  1.00 99.32           C  
ATOM   1541  CD  PRO B 195      -7.566  26.645  60.188  1.00 99.32           C  
ATOM   1546  N   THR B 196      -4.416  25.863  58.947  1.00121.31           N  
ATOM   1547  CA  THR B 196      -3.191  25.146  58.742  1.00121.31           C  
ATOM   1551  C   THR B 196      -2.852  25.092  57.282  1.00121.31           C  
ATOM   1552  O   THR B 196      -1.680  25.107  56.906  1.00121.31           O  
ATOM   1548  CB  THR B 196      -3.262  23.731  59.239  1.00121.31           C  
ATOM   1550  CG2 THR B 196      -4.348  22.974  58.458  1.00121.31           C  
ATOM   1549  OG1 THR B 196      -2.008  23.095  59.077  1.00121.31           O  
ATOM   1553  N   LYS B 197      -3.871  24.992  56.407  1.00 93.51           N  
ATOM   1554  CA  LYS B 197      -3.545  24.860  55.018  1.00 93.51           C  
ATOM   1560  C   LYS B 197      -3.714  26.177  54.353  1.00 93.51           C  
ATOM   1561  O   LYS B 197      -4.645  26.933  54.626  1.00 93.51           O  
ATOM   1555  CB  LYS B 197      -4.406  23.841  54.254  1.00 93.51           C  
ATOM   1556  CG  LYS B 197      -5.864  24.256  54.055  1.00 93.51           C  
ATOM   1557  CD  LYS B 197      -6.585  23.378  53.029  1.00 93.51           C  
ATOM   1558  CE  LYS B 197      -8.060  23.730  52.827  1.00 93.51           C  
ATOM   1559  NZ  LYS B 197      -8.711  22.726  51.952  1.00 93.51           N1+
ATOM   1562  N   LYS B 198      -2.804  26.470  53.415  1.00133.74           N  
ATOM   1563  CA  LYS B 198      -2.852  27.742  52.776  1.00133.74           C  
ATOM   1569  C   LYS B 198      -4.060  27.789  51.922  1.00133.74           C  
ATOM   1570  O   LYS B 198      -4.500  26.776  51.382  1.00133.74           O  
ATOM   1564  CB  LYS B 198      -1.660  27.984  51.846  1.00133.74           C  
ATOM   1565  CG  LYS B 198      -1.661  27.026  50.663  1.00133.74           C  
ATOM   1566  CD  LYS B 198      -0.678  27.403  49.563  1.00133.74           C  
ATOM   1567  CE  LYS B 198      -0.764  26.454  48.372  1.00133.74           C  
ATOM   1568  NZ  LYS B 198      -2.029  26.693  47.645  1.00133.74           N1+
ATOM   1571  N   MET B 199      -4.635  28.992  51.774  1.00174.07           N  
ATOM   1572  CA  MET B 199      -5.821  29.065  50.991  1.00174.07           C  
ATOM   1577  C   MET B 199      -5.438  28.903  49.553  1.00174.07           C  
ATOM   1578  O   MET B 199      -4.458  29.456  49.049  1.00174.07           O  
ATOM   1573  CB  MET B 199      -6.686  30.286  51.342  1.00174.07           C  
ATOM   1574  CG  MET B 199      -7.760  30.682  50.345  1.00174.07           C  
ATOM   1575  SD  MET B 199      -8.727  32.072  50.978  1.00174.07           S  
ATOM   1576  CE  MET B 199      -8.623  33.084  49.477  1.00174.07           C  
ATOM   1579  N   SER B 200      -6.215  28.068  48.850  1.00 72.20           N  
ATOM   1580  CA  SER B 200      -5.827  27.726  47.525  1.00 72.20           C  
ATOM   1583  C   SER B 200      -6.925  28.024  46.583  1.00 72.20           C  
ATOM   1584  O   SER B 200      -8.107  27.903  46.896  1.00 72.20           O  
ATOM   1581  CB  SER B 200      -5.508  26.229  47.360  1.00 72.20           C  
ATOM   1582  OG  SER B 200      -5.171  25.947  46.009  1.00 72.20           O  
ATOM   1585  N   LYS B 201      -6.535  28.420  45.370  1.00162.19           N  
ATOM   1586  CA  LYS B 201      -7.519  28.712  44.384  1.00162.19           C  
ATOM   1592  C   LYS B 201      -8.256  27.443  44.037  1.00162.19           C  
ATOM   1593  O   LYS B 201      -9.428  27.491  43.669  1.00162.19           O  
ATOM   1587  CB  LYS B 201      -6.933  29.343  43.108  1.00162.19           C  
ATOM   1588  CG  LYS B 201      -5.856  28.507  42.418  1.00162.19           C  
ATOM   1589  CD  LYS B 201      -5.522  29.005  41.010  1.00162.19           C  
ATOM   1590  CE  LYS B 201      -5.093  30.474  40.959  1.00162.19           C  
ATOM   1591  NZ  LYS B 201      -3.695  30.613  41.426  1.00162.19           N1+
ATOM   1594  N   SER B 202      -7.571  26.279  44.121  1.00 67.22           N  
ATOM   1595  CA  SER B 202      -8.097  24.985  43.757  1.00 67.22           C  
ATOM   1598  C   SER B 202      -9.043  24.397  44.770  1.00 67.22           C  
ATOM   1599  O   SER B 202      -9.676  23.378  44.492  1.00 67.22           O  
ATOM   1596  CB  SER B 202      -6.990  23.945  43.510  1.00 67.22           C  
ATOM   1597  OG  SER B 202      -6.284  23.679  44.712  1.00 67.22           O  
ATOM   1600  N   ASP B 203      -9.181  24.998  45.965  1.00 61.94           N  
ATOM   1601  CA  ASP B 203      -9.961  24.392  47.015  1.00 61.94           C  
ATOM   1606  C   ASP B 203     -11.381  24.160  46.585  1.00 61.94           C  
ATOM   1607  O   ASP B 203     -12.027  25.017  45.984  1.00 61.94           O  
ATOM   1602  CB  ASP B 203      -9.977  25.247  48.300  1.00 61.94           C  
ATOM   1603  CG  ASP B 203     -10.354  24.390  49.503  1.00 61.94           C  
ATOM   1604  OD1 ASP B 203     -10.981  23.314  49.309  1.00 61.94           O  
ATOM   1605  OD2 ASP B 203     -10.003  24.804  50.641  1.00 61.94           O1-
ATOM   1608  N   ASP B 204     -11.890  22.945  46.883  1.00 41.24           N  
ATOM   1609  CA  ASP B 204     -13.240  22.551  46.602  1.00 41.24           C  
ATOM   1614  C   ASP B 204     -14.157  23.348  47.478  1.00 41.24           C  
ATOM   1615  O   ASP B 204     -15.238  23.749  47.050  1.00 41.24           O  
ATOM   1610  CB  ASP B 204     -13.511  21.074  46.933  1.00 41.24           C  
ATOM   1611  CG  ASP B 204     -12.706  20.207  45.978  1.00 41.24           C  
ATOM   1612  OD1 ASP B 204     -12.061  20.772  45.059  1.00 41.24           O  
ATOM   1613  OD2 ASP B 204     -12.723  18.960  46.164  1.00 41.24           O1-
ATOM   1616  N   ASN B 205     -13.740  23.593  48.740  1.00 59.78           N  
ATOM   1617  CA  ASN B 205     -14.571  24.286  49.688  1.00 59.78           C  
ATOM   1622  C   ASN B 205     -14.345  25.753  49.509  1.00 59.78           C  
ATOM   1623  O   ASN B 205     -13.306  26.283  49.895  1.00 59.78           O  
ATOM   1618  CB  ASN B 205     -14.214  23.935  51.144  1.00 59.78           C  
ATOM   1619  CG  ASN B 205     -15.294  24.472  52.070  1.00 59.78           C  
ATOM   1621  ND2 ASN B 205     -15.231  24.070  53.367  1.00 59.78           N  
ATOM   1620  OD1 ASN B 205     -16.165  25.233  51.653  1.00 59.78           O  
ATOM   1624  N   ARG B 206     -15.343  26.445  48.931  1.00153.95           N  
ATOM   1625  CA  ARG B 206     -15.250  27.846  48.624  1.00153.95           C  
ATOM   1633  C   ARG B 206     -15.191  28.681  49.869  1.00153.95           C  
ATOM   1634  O   ARG B 206     -14.635  29.776  49.845  1.00153.95           O  
ATOM   1626  CB  ARG B 206     -16.385  28.375  47.733  1.00153.95           C  
ATOM   1627  CG  ARG B 206     -16.198  28.009  46.257  1.00153.95           C  
ATOM   1628  CD  ARG B 206     -15.006  28.721  45.601  1.00153.95           C  
ATOM   1629  NE  ARG B 206     -13.759  28.042  46.055  1.00153.95           N  
ATOM   1630  CZ  ARG B 206     -12.572  28.288  45.425  1.00153.95           C  
ATOM   1631  NH1 ARG B 206     -12.508  29.194  44.406  1.00153.95           N1+
ATOM   1632  NH2 ARG B 206     -11.448  27.616  45.810  1.00153.95           N  
ATOM   1635  N   ASN B 207     -15.770  28.205  50.986  1.00 59.78           N  
ATOM   1636  CA  ASN B 207     -15.827  28.966  52.206  1.00 59.78           C  
ATOM   1641  C   ASN B 207     -14.436  29.294  52.653  1.00 59.78           C  
ATOM   1642  O   ASN B 207     -14.205  30.294  53.331  1.00 59.78           O  
ATOM   1637  CB  ASN B 207     -16.524  28.199  53.343  1.00 59.78           C  
ATOM   1638  CG  ASN B 207     -18.003  28.114  52.996  1.00 59.78           C  
ATOM   1640  ND2 ASN B 207     -18.534  26.866  52.890  1.00 59.78           N  
ATOM   1639  OD1 ASN B 207     -18.672  29.130  52.814  1.00 59.78           O  
ATOM   1643  N   ASN B 208     -13.474  28.424  52.319  1.00 76.54           N  
ATOM   1644  CA  ASN B 208     -12.100  28.623  52.668  1.00 76.54           C  
ATOM   1649  C   ASN B 208     -11.523  29.798  51.931  1.00 76.54           C  
ATOM   1650  O   ASN B 208     -10.548  30.380  52.400  1.00 76.54           O  
ATOM   1645  CB  ASN B 208     -11.210  27.412  52.336  1.00 76.54           C  
ATOM   1646  CG  ASN B 208     -11.449  26.338  53.388  1.00 76.54           C  
ATOM   1648  ND2 ASN B 208     -11.560  25.060  52.938  1.00 76.54           N  
ATOM   1647  OD1 ASN B 208     -11.529  26.629  54.578  1.00 76.54           O  
ATOM   1651  N   VAL B 209     -12.087  30.170  50.760  1.00 81.53           N  
ATOM   1652  CA  VAL B 209     -11.407  31.112  49.905  1.00 81.53           C  
ATOM   1656  C   VAL B 209     -12.165  32.395  49.678  1.00 81.53           C  
ATOM   1657  O   VAL B 209     -13.390  32.446  49.765  1.00 81.53           O  
ATOM   1653  CB  VAL B 209     -11.096  30.500  48.565  1.00 81.53           C  
ATOM   1654  CG1 VAL B 209     -10.394  31.534  47.673  1.00 81.53           C  
ATOM   1655  CG2 VAL B 209     -10.267  29.228  48.808  1.00 81.53           C  
ATOM   1658  N   ILE B 210     -11.414  33.497  49.428  1.00 85.05           N  
ATOM   1659  CA  ILE B 210     -11.991  34.766  49.061  1.00 85.05           C  
ATOM   1664  C   ILE B 210     -11.488  35.088  47.672  1.00 85.05           C  
ATOM   1665  O   ILE B 210     -10.304  35.349  47.478  1.00 85.05           O  
ATOM   1660  CB  ILE B 210     -11.611  35.894  49.981  1.00 85.05           C  
ATOM   1661  CG1 ILE B 210     -12.160  35.632  51.394  1.00 85.05           C  
ATOM   1662  CG2 ILE B 210     -12.101  37.217  49.369  1.00 85.05           C  
ATOM   1663  CD1 ILE B 210     -11.598  36.575  52.456  1.00 85.05           C  
ATOM   1666  N   GLY B 211     -12.376  35.070  46.652  1.00 47.82           N  
ATOM   1667  CA  GLY B 211     -11.965  35.358  45.300  1.00 47.82           C  
ATOM   1668  C   GLY B 211     -11.942  36.843  45.104  1.00 47.82           C  
ATOM   1669  O   GLY B 211     -12.657  37.584  45.779  1.00 47.82           O  
ATOM   1670  N   LEU B 212     -11.141  37.304  44.120  1.00 95.75           N  
ATOM   1671  CA  LEU B 212     -10.976  38.712  43.850  1.00 95.75           C  
ATOM   1676  C   LEU B 212     -12.258  39.312  43.357  1.00 95.75           C  
ATOM   1677  O   LEU B 212     -12.550  40.480  43.613  1.00 95.75           O  
ATOM   1672  CB  LEU B 212      -9.868  39.012  42.825  1.00 95.75           C  
ATOM   1673  CG  LEU B 212      -8.454  38.686  43.348  1.00 95.75           C  
ATOM   1674  CD1 LEU B 212      -7.370  39.171  42.370  1.00 95.75           C  
ATOM   1675  CD2 LEU B 212      -8.248  39.218  44.775  1.00 95.75           C  
ATOM   1678  N   LEU B 213     -13.015  38.535  42.571  1.00200.66           N  
ATOM   1679  CA  LEU B 213     -14.276  38.917  42.004  1.00200.66           C  
ATOM   1684  C   LEU B 213     -15.435  38.936  43.013  1.00200.66           C  
ATOM   1685  O   LEU B 213     -16.474  39.528  42.728  1.00200.66           O  
ATOM   1680  CB  LEU B 213     -14.621  38.130  40.725  1.00200.66           C  
ATOM   1681  CG  LEU B 213     -13.798  38.650  39.521  1.00200.66           C  
ATOM   1682  CD1 LEU B 213     -12.291  38.599  39.805  1.00200.66           C  
ATOM   1683  CD2 LEU B 213     -14.169  37.933  38.214  1.00200.66           C  
ATOM   1686  N   GLU B 214     -15.355  38.255  44.189  1.00 90.43           N  
ATOM   1687  CA  GLU B 214     -16.469  38.208  45.130  1.00 90.43           C  
ATOM   1693  C   GLU B 214     -16.770  39.556  45.749  1.00 90.43           C  
ATOM   1694  O   GLU B 214     -15.877  40.326  46.089  1.00 90.43           O  
ATOM   1688  CB  GLU B 214     -16.246  37.252  46.316  1.00 90.43           C  
ATOM   1689  CG  GLU B 214     -16.174  35.773  45.941  1.00 90.43           C  
ATOM   1690  CD  GLU B 214     -16.062  34.996  47.245  1.00 90.43           C  
ATOM   1691  OE1 GLU B 214     -16.188  35.635  48.321  1.00 90.43           O  
ATOM   1692  OE2 GLU B 214     -15.847  33.756  47.188  1.00 90.43           O1-
ATOM   1695  N   ASP B 215     -18.075  39.856  45.966  1.00 69.94           N  
ATOM   1696  CA  ASP B 215     -18.504  41.124  46.503  1.00 69.94           C  
ATOM   1701  C   ASP B 215     -18.270  41.165  47.992  1.00 69.94           C  
ATOM   1702  O   ASP B 215     -18.032  40.149  48.645  1.00 69.94           O  
ATOM   1697  CB  ASP B 215     -20.000  41.404  46.288  1.00 69.94           C  
ATOM   1698  CG  ASP B 215     -20.806  40.364  47.066  1.00 69.94           C  
ATOM   1699  OD1 ASP B 215     -20.778  39.174  46.657  1.00 69.94           O  
ATOM   1700  OD2 ASP B 215     -21.447  40.741  48.086  1.00 69.94           O1-
ATOM   1703  N   PRO B 216     -18.356  42.347  48.546  1.00149.12           N  
ATOM   1704  CA  PRO B 216     -18.105  42.556  49.949  1.00149.12           C  
ATOM   1708  C   PRO B 216     -18.972  41.769  50.879  1.00149.12           C  
ATOM   1709  O   PRO B 216     -18.465  41.280  51.889  1.00149.12           O  
ATOM   1706  CB  PRO B 216     -18.192  44.066  50.151  1.00149.12           C  
ATOM   1707  CG  PRO B 216     -17.754  44.628  48.788  1.00149.12           C  
ATOM   1705  CD  PRO B 216     -18.168  43.556  47.767  1.00149.12           C  
ATOM   1710  N   LYS B 217     -20.269  41.604  50.565  1.00112.94           N  
ATOM   1711  CA  LYS B 217     -21.119  40.926  51.506  1.00112.94           C  
ATOM   1717  C   LYS B 217     -20.647  39.518  51.688  1.00112.94           C  
ATOM   1718  O   LYS B 217     -20.523  39.035  52.812  1.00112.94           O  
ATOM   1712  CB  LYS B 217     -22.601  40.884  51.083  1.00112.94           C  
ATOM   1713  CG  LYS B 217     -23.292  42.248  51.156  1.00112.94           C  
ATOM   1714  CD  LYS B 217     -23.348  42.825  52.572  1.00112.94           C  
ATOM   1715  CE  LYS B 217     -23.758  44.297  52.616  1.00112.94           C  
ATOM   1716  NZ  LYS B 217     -22.594  45.148  52.287  1.00112.94           N1+
ATOM   1719  N   SER B 218     -20.346  38.819  50.581  1.00 36.00           N  
ATOM   1720  CA  SER B 218     -19.955  37.447  50.708  1.00 36.00           C  
ATOM   1723  C   SER B 218     -18.644  37.386  51.424  1.00 36.00           C  
ATOM   1724  O   SER B 218     -18.424  36.518  52.268  1.00 36.00           O  
ATOM   1721  CB  SER B 218     -19.794  36.743  49.350  1.00 36.00           C  
ATOM   1722  OG  SER B 218     -19.444  35.383  49.554  1.00 36.00           O  
ATOM   1725  N   VAL B 219     -17.733  38.326  51.117  1.00 44.38           N  
ATOM   1726  CA  VAL B 219     -16.438  38.309  51.733  1.00 44.38           C  
ATOM   1730  C   VAL B 219     -16.599  38.478  53.213  1.00 44.38           C  
ATOM   1731  O   VAL B 219     -15.994  37.754  54.003  1.00 44.38           O  
ATOM   1727  CB  VAL B 219     -15.558  39.426  51.252  1.00 44.38           C  
ATOM   1728  CG1 VAL B 219     -14.294  39.470  52.128  1.00 44.38           C  
ATOM   1729  CG2 VAL B 219     -15.273  39.219  49.754  1.00 44.38           C  
ATOM   1732  N   VAL B 220     -17.449  39.435  53.626  1.00 39.50           N  
ATOM   1733  CA  VAL B 220     -17.601  39.727  55.024  1.00 39.50           C  
ATOM   1737  C   VAL B 220     -18.122  38.524  55.740  1.00 39.50           C  
ATOM   1738  O   VAL B 220     -17.659  38.198  56.832  1.00 39.50           O  
ATOM   1734  CB  VAL B 220     -18.557  40.851  55.290  1.00 39.50           C  
ATOM   1735  CG1 VAL B 220     -18.763  40.976  56.813  1.00 39.50           C  
ATOM   1736  CG2 VAL B 220     -17.996  42.127  54.637  1.00 39.50           C  
ATOM   1739  N   LYS B 221     -19.099  37.820  55.145  1.00 61.49           N  
ATOM   1740  CA  LYS B 221     -19.674  36.704  55.838  1.00 61.49           C  
ATOM   1746  C   LYS B 221     -18.628  35.657  56.057  1.00 61.49           C  
ATOM   1747  O   LYS B 221     -18.551  35.065  57.132  1.00 61.49           O  
ATOM   1741  CB  LYS B 221     -20.847  36.041  55.093  1.00 61.49           C  
ATOM   1742  CG  LYS B 221     -20.440  35.267  53.838  1.00 61.49           C  
ATOM   1743  CD  LYS B 221     -21.528  34.317  53.331  1.00 61.49           C  
ATOM   1744  CE  LYS B 221     -21.115  33.512  52.098  1.00 61.49           C  
ATOM   1745  NZ  LYS B 221     -22.149  32.500  51.788  1.00 61.49           N1+
ATOM   1748  N   LYS B 222     -17.780  35.408  55.043  1.00 67.17           N  
ATOM   1749  CA  LYS B 222     -16.791  34.371  55.142  1.00 67.17           C  
ATOM   1755  C   LYS B 222     -15.824  34.681  56.242  1.00 67.17           C  
ATOM   1756  O   LYS B 222     -15.420  33.788  56.984  1.00 67.17           O  
ATOM   1750  CB  LYS B 222     -15.966  34.205  53.858  1.00 67.17           C  
ATOM   1751  CG  LYS B 222     -16.775  33.652  52.686  1.00 67.17           C  
ATOM   1752  CD  LYS B 222     -16.070  33.808  51.339  1.00 67.17           C  
ATOM   1753  CE  LYS B 222     -16.811  33.149  50.176  1.00 67.17           C  
ATOM   1754  NZ  LYS B 222     -16.541  31.695  50.166  1.00 67.17           N1+
ATOM   1757  N   ILE B 223     -15.429  35.960  56.374  1.00101.53           N  
ATOM   1758  CA  ILE B 223     -14.440  36.371  57.330  1.00101.53           C  
ATOM   1763  C   ILE B 223     -14.904  36.144  58.738  1.00101.53           C  
ATOM   1764  O   ILE B 223     -14.123  35.712  59.584  1.00101.53           O  
ATOM   1759  CB  ILE B 223     -14.086  37.822  57.197  1.00101.53           C  
ATOM   1760  CG1 ILE B 223     -13.417  38.075  55.838  1.00101.53           C  
ATOM   1761  CG2 ILE B 223     -13.203  38.211  58.392  1.00101.53           C  
ATOM   1762  CD1 ILE B 223     -12.128  37.276  55.663  1.00101.53           C  
ATOM   1765  N   LYS B 224     -16.181  36.439  59.045  1.00106.52           N  
ATOM   1766  CA  LYS B 224     -16.617  36.290  60.407  1.00106.52           C  
ATOM   1772  C   LYS B 224     -16.585  34.846  60.816  1.00106.52           C  
ATOM   1773  O   LYS B 224     -16.393  34.522  61.986  1.00106.52           O  
ATOM   1767  CB  LYS B 224     -17.992  36.912  60.720  1.00106.52           C  
ATOM   1768  CG  LYS B 224     -19.200  36.288  60.030  1.00106.52           C  
ATOM   1769  CD  LYS B 224     -20.513  36.755  60.662  1.00106.52           C  
ATOM   1770  CE  LYS B 224     -21.763  36.125  60.048  1.00106.52           C  
ATOM   1771  NZ  LYS B 224     -22.970  36.573  60.779  1.00106.52           N1+
ATOM   1774  N   ARG B 225     -16.807  33.940  59.852  1.00168.40           N  
ATOM   1775  CA  ARG B 225     -16.804  32.515  60.039  1.00168.40           C  
ATOM   1783  C   ARG B 225     -15.415  32.007  60.305  1.00168.40           C  
ATOM   1784  O   ARG B 225     -15.261  30.904  60.827  1.00168.40           O  
ATOM   1776  CB  ARG B 225     -17.323  31.750  58.807  1.00168.40           C  
ATOM   1777  CG  ARG B 225     -18.817  31.943  58.534  1.00168.40           C  
ATOM   1778  CD  ARG B 225     -19.712  30.920  59.240  1.00168.40           C  
ATOM   1779  NE  ARG B 225     -19.315  29.569  58.754  1.00168.40           N  
ATOM   1780  CZ  ARG B 225     -18.333  28.877  59.404  1.00168.40           C  
ATOM   1781  NH1 ARG B 225     -17.772  29.393  60.537  1.00168.40           N1+
ATOM   1782  NH2 ARG B 225     -17.916  27.666  58.929  1.00168.40           N  
ATOM   1785  N   ALA B 226     -14.368  32.759  59.910  1.00 56.62           N  
ATOM   1786  CA  ALA B 226     -13.013  32.270  59.978  1.00 56.62           C  
ATOM   1788  C   ALA B 226     -12.684  31.690  61.324  1.00 56.62           C  
ATOM   1789  O   ALA B 226     -13.068  32.205  62.371  1.00 56.62           O  
ATOM   1787  CB  ALA B 226     -11.960  33.348  59.663  1.00 56.62           C  
ATOM   1790  N   VAL B 227     -11.933  30.568  61.305  1.00 49.99           N  
ATOM   1791  CA  VAL B 227     -11.570  29.854  62.495  1.00 49.99           C  
ATOM   1795  C   VAL B 227     -10.550  30.631  63.267  1.00 49.99           C  
ATOM   1796  O   VAL B 227      -9.624  31.230  62.719  1.00 49.99           O  
ATOM   1792  CB  VAL B 227     -10.977  28.506  62.206  1.00 49.99           C  
ATOM   1793  CG1 VAL B 227     -10.527  27.859  63.525  1.00 49.99           C  
ATOM   1794  CG2 VAL B 227     -12.012  27.678  61.429  1.00 49.99           C  
ATOM   1797  N   THR B 228     -10.739  30.659  64.596  1.00143.18           N  
ATOM   1798  CA  THR B 228      -9.822  31.282  65.496  1.00143.18           C  
ATOM   1802  C   THR B 228      -9.350  30.194  66.409  1.00143.18           C  
ATOM   1803  O   THR B 228      -8.899  29.152  65.936  1.00143.18           O  
ATOM   1799  CB  THR B 228     -10.461  32.407  66.254  1.00143.18           C  
ATOM   1801  CG2 THR B 228     -11.702  31.882  66.986  1.00143.18           C  
ATOM   1800  OG1 THR B 228      -9.532  33.009  67.142  1.00143.18           O  
ATOM   1804  N   ASP B 229      -9.377  30.423  67.739  1.00129.67           N  
ATOM   1805  CA  ASP B 229      -9.001  29.380  68.645  1.00129.67           C  
ATOM   1810  C   ASP B 229      -9.808  29.508  69.900  1.00129.67           C  
ATOM   1811  O   ASP B 229     -10.579  30.451  70.069  1.00129.67           O  
ATOM   1806  CB  ASP B 229      -7.496  29.328  68.968  1.00129.67           C  
ATOM   1807  CG  ASP B 229      -7.049  30.653  69.549  1.00129.67           C  
ATOM   1808  OD1 ASP B 229      -6.936  31.642  68.778  1.00129.67           O  
ATOM   1809  OD2 ASP B 229      -6.788  30.684  70.778  1.00129.67           O1-
ATOM   1812  N   SER B 230      -9.696  28.482  70.764  1.00 75.00           N  
ATOM   1813  CA  SER B 230     -10.394  28.323  72.010  1.00 75.00           C  
ATOM   1816  C   SER B 230      -9.746  29.023  73.176  1.00 75.00           C  
ATOM   1817  O   SER B 230     -10.278  28.923  74.279  1.00 75.00           O  
ATOM   1814  CB  SER B 230     -10.523  26.844  72.405  1.00 75.00           C  
ATOM   1815  OG  SER B 230     -11.261  26.142  71.416  1.00 75.00           O  
ATOM   1818  N   ASP B 231      -8.606  29.734  73.007  1.00145.98           N  
ATOM   1819  CA  ASP B 231      -7.913  30.254  74.169  1.00145.98           C  
ATOM   1824  C   ASP B 231      -8.803  31.116  75.009  1.00145.98           C  
ATOM   1825  O   ASP B 231      -9.656  31.845  74.507  1.00145.98           O  
ATOM   1820  CB  ASP B 231      -6.587  30.993  73.872  1.00145.98           C  
ATOM   1821  CG  ASP B 231      -6.822  32.238  73.028  1.00145.98           C  
ATOM   1822  OD1 ASP B 231      -7.987  32.488  72.617  1.00145.98           O  
ATOM   1823  OD2 ASP B 231      -5.818  32.947  72.762  1.00145.98           O1-
ATOM   1826  N   GLU B 232      -8.641  31.001  76.350  1.00 88.32           N  
ATOM   1827  CA  GLU B 232      -9.469  31.736  77.267  1.00 88.32           C  
ATOM   1833  C   GLU B 232      -8.559  32.541  78.146  1.00 88.32           C  
ATOM   1834  O   GLU B 232      -7.641  31.985  78.747  1.00 88.32           O  
ATOM   1828  CB  GLU B 232     -10.254  30.824  78.230  1.00 88.32           C  
ATOM   1829  CG  GLU B 232     -11.034  29.691  77.554  1.00 88.32           C  
ATOM   1830  CD  GLU B 232     -10.153  28.440  77.584  1.00 88.32           C  
ATOM   1831  OE1 GLU B 232      -9.248  28.384  78.458  1.00 88.32           O  
ATOM   1832  OE2 GLU B 232     -10.378  27.527  76.746  1.00 88.32           O1-
ATOM   1835  N   PRO B 233      -8.746  33.832  78.243  1.00165.06           N  
ATOM   1836  CA  PRO B 233      -9.734  34.514  77.456  1.00165.06           C  
ATOM   1840  C   PRO B 233      -9.118  34.687  76.115  1.00165.06           C  
ATOM   1841  O   PRO B 233      -7.913  34.467  76.004  1.00165.06           O  
ATOM   1838  CB  PRO B 233      -9.993  35.852  78.147  1.00165.06           C  
ATOM   1839  CG  PRO B 233      -9.600  35.592  79.607  1.00165.06           C  
ATOM   1837  CD  PRO B 233      -8.530  34.492  79.519  1.00165.06           C  
ATOM   1842  N   PRO B 234      -9.848  35.060  75.111  1.00 80.11           N  
ATOM   1843  CA  PRO B 234      -9.205  35.194  73.842  1.00 80.11           C  
ATOM   1847  C   PRO B 234      -8.218  36.312  73.826  1.00 80.11           C  
ATOM   1848  O   PRO B 234      -8.478  37.355  74.426  1.00 80.11           O  
ATOM   1845  CB  PRO B 234     -10.328  35.321  72.819  1.00 80.11           C  
ATOM   1846  CG  PRO B 234     -11.479  34.521  73.458  1.00 80.11           C  
ATOM   1844  CD  PRO B 234     -11.236  34.645  74.973  1.00 80.11           C  
ATOM   1849  N   VAL B 235      -7.067  36.101  73.156  1.00 61.02           N  
ATOM   1850  CA  VAL B 235      -6.097  37.153  73.069  1.00 61.02           C  
ATOM   1854  C   VAL B 235      -5.603  37.164  71.656  1.00 61.02           C  
ATOM   1855  O   VAL B 235      -5.360  36.113  71.072  1.00 61.02           O  
ATOM   1851  CB  VAL B 235      -4.904  36.942  73.967  1.00 61.02           C  
ATOM   1852  CG1 VAL B 235      -5.388  36.920  75.429  1.00 61.02           C  
ATOM   1853  CG2 VAL B 235      -4.168  35.658  73.540  1.00 61.02           C  
ATOM   1856  N   VAL B 236      -5.442  38.356  71.053  1.00 60.82           N  
ATOM   1857  CA  VAL B 236      -4.948  38.397  69.712  1.00 60.82           C  
ATOM   1861  C   VAL B 236      -3.459  38.431  69.822  1.00 60.82           C  
ATOM   1862  O   VAL B 236      -2.879  39.476  70.118  1.00 60.82           O  
ATOM   1858  CB  VAL B 236      -5.371  39.619  68.950  1.00 60.82           C  
ATOM   1859  CG1 VAL B 236      -4.663  39.614  67.584  1.00 60.82           C  
ATOM   1860  CG2 VAL B 236      -6.906  39.624  68.852  1.00 60.82           C  
ATOM   1863  N   ARG B 237      -2.807  37.269  69.593  1.00118.97           N  
ATOM   1864  CA  ARG B 237      -1.378  37.199  69.656  1.00118.97           C  
ATOM   1872  C   ARG B 237      -0.917  36.372  68.497  1.00118.97           C  
ATOM   1873  O   ARG B 237      -1.634  35.493  68.019  1.00118.97           O  
ATOM   1865  CB  ARG B 237      -0.832  36.599  70.962  1.00118.97           C  
ATOM   1866  CG  ARG B 237      -1.341  35.197  71.278  1.00118.97           C  
ATOM   1867  CD  ARG B 237      -0.801  34.659  72.604  1.00118.97           C  
ATOM   1868  NE  ARG B 237       0.603  34.228  72.371  1.00118.97           N  
ATOM   1869  CZ  ARG B 237       0.873  32.904  72.189  1.00118.97           C  
ATOM   1870  NH1 ARG B 237      -0.134  31.990  72.296  1.00118.97           N1+
ATOM   1871  NH2 ARG B 237       2.146  32.496  71.918  1.00118.97           N  
ATOM   1874  N   TYR B 238       0.307  36.644  68.007  1.00 76.55           N  
ATOM   1875  CA  TYR B 238       0.783  35.960  66.836  1.00 76.55           C  
ATOM   1884  C   TYR B 238       1.507  34.723  67.271  1.00 76.55           C  
ATOM   1885  O   TYR B 238       2.425  34.788  68.087  1.00 76.55           O  
ATOM   1876  CB  TYR B 238       1.774  36.821  66.017  1.00 76.55           C  
ATOM   1877  CG  TYR B 238       1.994  36.257  64.645  1.00 76.55           C  
ATOM   1878  CD1 TYR B 238       1.122  36.562  63.622  1.00 76.55           C  
ATOM   1879  CD2 TYR B 238       3.075  35.449  64.363  1.00 76.55           C  
ATOM   1880  CE1 TYR B 238       1.311  36.058  62.355  1.00 76.55           C  
ATOM   1881  CE2 TYR B 238       3.269  34.942  63.098  1.00 76.55           C  
ATOM   1882  CZ  TYR B 238       2.386  35.244  62.090  1.00 76.55           C  
ATOM   1883  OH  TYR B 238       2.586  34.722  60.795  1.00 76.55           O  
ATOM   1886  N   ASP B 239       1.072  33.550  66.753  1.00 76.62           N  
ATOM   1887  CA  ASP B 239       1.733  32.295  67.006  1.00 76.62           C  
ATOM   1892  C   ASP B 239       1.201  31.322  65.997  1.00 76.62           C  
ATOM   1893  O   ASP B 239       0.097  30.804  66.128  1.00 76.62           O  
ATOM   1888  CB  ASP B 239       1.473  31.712  68.404  1.00 76.62           C  
ATOM   1889  CG  ASP B 239       2.431  30.548  68.634  1.00 76.62           C  
ATOM   1890  OD1 ASP B 239       2.525  29.662  67.744  1.00 76.62           O  
ATOM   1891  OD2 ASP B 239       3.090  30.535  69.707  1.00 76.62           O1-
ATOM   1894  N   VAL B 240       1.985  31.023  64.954  1.00 49.79           N  
ATOM   1895  CA  VAL B 240       1.481  30.175  63.919  1.00 49.79           C  
ATOM   1899  C   VAL B 240       1.168  28.799  64.431  1.00 49.79           C  
ATOM   1900  O   VAL B 240       0.139  28.225  64.081  1.00 49.79           O  
ATOM   1896  CB  VAL B 240       2.446  30.005  62.786  1.00 49.79           C  
ATOM   1897  CG1 VAL B 240       1.821  29.042  61.762  1.00 49.79           C  
ATOM   1898  CG2 VAL B 240       2.795  31.388  62.211  1.00 49.79           C  
ATOM   1901  N   GLN B 241       2.047  28.204  65.255  1.00115.74           N  
ATOM   1902  CA  GLN B 241       1.799  26.835  65.618  1.00115.74           C  
ATOM   1908  C   GLN B 241       0.580  26.665  66.488  1.00115.74           C  
ATOM   1909  O   GLN B 241      -0.238  25.783  66.234  1.00115.74           O  
ATOM   1903  CB  GLN B 241       3.014  26.157  66.285  1.00115.74           C  
ATOM   1904  CG  GLN B 241       3.445  26.741  67.631  1.00115.74           C  
ATOM   1905  CD  GLN B 241       4.831  26.185  67.936  1.00115.74           C  
ATOM   1907  NE2 GLN B 241       4.889  25.114  68.772  1.00115.74           N  
ATOM   1906  OE1 GLN B 241       5.836  26.689  67.436  1.00115.74           O  
ATOM   1910  N   ASN B 242       0.442  27.462  67.566  1.00 92.06           N  
ATOM   1911  CA  ASN B 242      -0.677  27.309  68.466  1.00 92.06           C  
ATOM   1916  C   ASN B 242      -1.947  27.976  67.974  1.00 92.06           C  
ATOM   1917  O   ASN B 242      -3.039  27.420  68.052  1.00 92.06           O  
ATOM   1912  CB  ASN B 242      -0.363  27.919  69.843  1.00 92.06           C  
ATOM   1913  CG  ASN B 242       0.851  27.204  70.418  1.00 92.06           C  
ATOM   1915  ND2 ASN B 242       1.892  27.995  70.793  1.00 92.06           N  
ATOM   1914  OD1 ASN B 242       0.880  25.978  70.518  1.00 92.06           O  
ATOM   1918  N   LYS B 243      -1.777  29.248  67.570  1.00244.06           N  
ATOM   1919  CA  LYS B 243      -2.637  30.332  67.153  1.00244.06           C  
ATOM   1925  C   LYS B 243      -3.012  30.420  65.699  1.00244.06           C  
ATOM   1926  O   LYS B 243      -3.382  31.511  65.276  1.00244.06           O  
ATOM   1920  CB  LYS B 243      -2.044  31.692  67.550  1.00244.06           C  
ATOM   1921  CG  LYS B 243      -1.770  31.808  69.047  1.00244.06           C  
ATOM   1922  CD  LYS B 243      -3.027  31.998  69.874  1.00244.06           C  
ATOM   1923  CE  LYS B 243      -3.443  33.466  69.901  1.00244.06           C  
ATOM   1924  NZ  LYS B 243      -4.843  33.572  70.330  1.00244.06           N1+
ATOM   1927  N   ALA B 244      -2.867  29.372  64.869  1.00 80.71           N  
ATOM   1928  CA  ALA B 244      -2.903  29.531  63.433  1.00 80.71           C  
ATOM   1930  C   ALA B 244      -4.081  30.329  62.919  1.00 80.71           C  
ATOM   1931  O   ALA B 244      -3.904  31.126  61.999  1.00 80.71           O  
ATOM   1929  CB  ALA B 244      -2.903  28.181  62.692  1.00 80.71           C  
ATOM   1932  N   GLY B 245      -5.305  30.169  63.457  1.00 47.93           N  
ATOM   1933  CA  GLY B 245      -6.401  30.927  62.905  1.00 47.93           C  
ATOM   1934  C   GLY B 245      -6.220  32.410  63.101  1.00 47.93           C  
ATOM   1935  O   GLY B 245      -6.338  33.187  62.154  1.00 47.93           O  
ATOM   1936  N   VAL B 246      -5.912  32.844  64.336  1.00 58.57           N  
ATOM   1937  CA  VAL B 246      -5.772  34.239  64.650  1.00 58.57           C  
ATOM   1941  C   VAL B 246      -4.614  34.792  63.880  1.00 58.57           C  
ATOM   1942  O   VAL B 246      -4.658  35.919  63.389  1.00 58.57           O  
ATOM   1938  CB  VAL B 246      -5.482  34.479  66.102  1.00 58.57           C  
ATOM   1939  CG1 VAL B 246      -5.254  35.985  66.303  1.00 58.57           C  
ATOM   1940  CG2 VAL B 246      -6.643  33.903  66.931  1.00 58.57           C  
ATOM   1943  N   SER B 247      -3.538  33.996  63.765  1.00 92.72           N  
ATOM   1944  CA  SER B 247      -2.325  34.400  63.115  1.00 92.72           C  
ATOM   1947  C   SER B 247      -2.590  34.681  61.666  1.00 92.72           C  
ATOM   1948  O   SER B 247      -2.014  35.592  61.073  1.00 92.72           O  
ATOM   1945  CB  SER B 247      -1.269  33.284  63.193  1.00 92.72           C  
ATOM   1946  OG  SER B 247      -0.092  33.664  62.506  1.00 92.72           O  
ATOM   1949  N   ASN B 248      -3.482  33.886  61.059  1.00 99.20           N  
ATOM   1950  CA  ASN B 248      -3.804  33.996  59.669  1.00 99.20           C  
ATOM   1955  C   ASN B 248      -4.423  35.340  59.426  1.00 99.20           C  
ATOM   1956  O   ASN B 248      -4.024  36.076  58.522  1.00 99.20           O  
ATOM   1951  CB  ASN B 248      -4.852  32.933  59.295  1.00 99.20           C  
ATOM   1952  CG  ASN B 248      -4.853  32.703  57.798  1.00 99.20           C  
ATOM   1954  ND2 ASN B 248      -5.739  33.417  57.056  1.00 99.20           N  
ATOM   1953  OD1 ASN B 248      -4.086  31.882  57.305  1.00 99.20           O  
ATOM   1957  N   LEU B 249      -5.401  35.694  60.281  1.00 78.64           N  
ATOM   1958  CA  LEU B 249      -6.158  36.910  60.182  1.00 78.64           C  
ATOM   1963  C   LEU B 249      -5.218  38.067  60.333  1.00 78.64           C  
ATOM   1964  O   LEU B 249      -5.360  39.080  59.648  1.00 78.64           O  
ATOM   1959  CB  LEU B 249      -7.214  37.009  61.295  1.00 78.64           C  
ATOM   1960  CG  LEU B 249      -8.320  35.942  61.182  1.00 78.64           C  
ATOM   1961  CD1 LEU B 249      -9.334  36.054  62.332  1.00 78.64           C  
ATOM   1962  CD2 LEU B 249      -8.994  35.993  59.801  1.00 78.64           C  
ATOM   1965  N   LEU B 250      -4.239  37.952  61.253  1.00 68.19           N  
ATOM   1966  CA  LEU B 250      -3.288  39.010  61.470  1.00 68.19           C  
ATOM   1971  C   LEU B 250      -2.439  39.167  60.242  1.00 68.19           C  
ATOM   1972  O   LEU B 250      -2.122  40.282  59.828  1.00 68.19           O  
ATOM   1967  CB  LEU B 250      -2.340  38.733  62.651  1.00 68.19           C  
ATOM   1968  CG  LEU B 250      -3.026  38.762  64.030  1.00 68.19           C  
ATOM   1969  CD1 LEU B 250      -2.024  38.478  65.162  1.00 68.19           C  
ATOM   1970  CD2 LEU B 250      -3.776  40.085  64.243  1.00 68.19           C  
ATOM   1973  N   ASP B 251      -2.035  38.044  59.624  1.00 61.58           N  
ATOM   1974  CA  ASP B 251      -1.190  38.125  58.471  1.00 61.58           C  
ATOM   1979  C   ASP B 251      -1.957  38.777  57.369  1.00 61.58           C  
ATOM   1980  O   ASP B 251      -1.400  39.556  56.595  1.00 61.58           O  
ATOM   1975  CB  ASP B 251      -0.741  36.742  57.963  1.00 61.58           C  
ATOM   1976  CG  ASP B 251       0.263  36.167  58.951  1.00 61.58           C  
ATOM   1977  OD1 ASP B 251       0.899  36.971  59.685  1.00 61.58           O  
ATOM   1978  OD2 ASP B 251       0.411  34.916  58.985  1.00 61.58           O1-
ATOM   1981  N   ILE B 252      -3.262  38.452  57.271  1.00101.27           N  
ATOM   1982  CA  ILE B 252      -4.091  38.994  56.230  1.00101.27           C  
ATOM   1987  C   ILE B 252      -4.197  40.481  56.400  1.00101.27           C  
ATOM   1988  O   ILE B 252      -3.977  41.244  55.460  1.00101.27           O  
ATOM   1983  CB  ILE B 252      -5.476  38.416  56.239  1.00101.27           C  
ATOM   1984  CG1 ILE B 252      -5.402  36.893  56.015  1.00101.27           C  
ATOM   1985  CG2 ILE B 252      -6.308  39.152  55.174  1.00101.27           C  
ATOM   1986  CD1 ILE B 252      -6.703  36.150  56.304  1.00101.27           C  
ATOM   1989  N   LEU B 253      -4.504  40.935  57.626  1.00 79.67           N  
ATOM   1990  CA  LEU B 253      -4.671  42.340  57.877  1.00 79.67           C  
ATOM   1995  C   LEU B 253      -3.367  43.041  57.662  1.00 79.67           C  
ATOM   1996  O   LEU B 253      -3.331  44.125  57.082  1.00 79.67           O  
ATOM   1991  CB  LEU B 253      -5.119  42.634  59.319  1.00 79.67           C  
ATOM   1992  CG  LEU B 253      -5.300  44.136  59.609  1.00 79.67           C  
ATOM   1993  CD1 LEU B 253      -6.428  44.741  58.753  1.00 79.67           C  
ATOM   1994  CD2 LEU B 253      -5.496  44.394  61.111  1.00 79.67           C  
ATOM   1997  N   SER B 254      -2.253  42.440  58.129  1.00 58.22           N  
ATOM   1998  CA  SER B 254      -0.969  43.068  57.992  1.00 58.22           C  
ATOM   2001  C   SER B 254      -0.693  43.190  56.549  1.00 58.22           C  
ATOM   2002  O   SER B 254      -0.129  44.176  56.073  1.00 58.22           O  
ATOM   1999  CB  SER B 254       0.163  42.220  58.595  1.00 58.22           C  
ATOM   2000  OG  SER B 254       1.421  42.833  58.363  1.00 58.22           O  
ATOM   2003  N   ALA B 255      -1.082  42.158  55.799  1.00105.61           N  
ATOM   2004  CA  ALA B 255      -0.830  42.287  54.417  1.00105.61           C  
ATOM   2006  C   ALA B 255      -1.620  43.460  53.886  1.00105.61           C  
ATOM   2007  O   ALA B 255      -1.083  44.242  53.111  1.00105.61           O  
ATOM   2005  CB  ALA B 255      -1.180  41.028  53.605  1.00105.61           C  
ATOM   2008  N   VAL B 256      -2.896  43.637  54.305  1.00122.90           N  
ATOM   2009  CA  VAL B 256      -3.764  44.685  53.809  1.00122.90           C  
ATOM   2013  C   VAL B 256      -3.235  46.064  54.112  1.00122.90           C  
ATOM   2014  O   VAL B 256      -3.019  46.870  53.206  1.00122.90           O  
ATOM   2010  CB  VAL B 256      -5.117  44.637  54.446  1.00122.90           C  
ATOM   2011  CG1 VAL B 256      -5.960  45.781  53.865  1.00122.90           C  
ATOM   2012  CG2 VAL B 256      -5.717  43.237  54.244  1.00122.90           C  
ATOM   2015  N   THR B 257      -3.053  46.375  55.414  1.00 87.00           N  
ATOM   2016  CA  THR B 257      -2.635  47.672  55.895  1.00 87.00           C  
ATOM   2020  C   THR B 257      -1.170  47.955  55.733  1.00 87.00           C  
ATOM   2021  O   THR B 257      -0.791  49.068  55.375  1.00 87.00           O  
ATOM   2017  CB  THR B 257      -2.933  47.884  57.350  1.00 87.00           C  
ATOM   2019  CG2 THR B 257      -4.446  47.743  57.557  1.00 87.00           C  
ATOM   2018  OG1 THR B 257      -2.231  46.942  58.148  1.00 87.00           O  
ATOM   2022  N   GLY B 258      -0.286  46.975  55.998  1.00 44.17           N  
ATOM   2023  CA  GLY B 258       1.124  47.264  55.955  1.00 44.17           C  
ATOM   2024  C   GLY B 258       1.641  47.416  57.345  1.00 44.17           C  
ATOM   2025  O   GLY B 258       2.825  47.680  57.546  1.00 44.17           O  
ATOM   2026  N   GLN B 259       0.759  47.261  58.346  1.00 63.22           N  
ATOM   2027  CA  GLN B 259       1.199  47.406  59.697  1.00 63.22           C  
ATOM   2033  C   GLN B 259       1.888  46.144  60.112  1.00 63.22           C  
ATOM   2034  O   GLN B 259       1.534  45.051  59.675  1.00 63.22           O  
ATOM   2028  CB  GLN B 259       0.043  47.744  60.651  1.00 63.22           C  
ATOM   2029  CG  GLN B 259      -0.577  49.103  60.307  1.00 63.22           C  
ATOM   2030  CD  GLN B 259      -1.770  49.350  61.210  1.00 63.22           C  
ATOM   2032  NE2 GLN B 259      -1.551  50.104  62.321  1.00 63.22           N  
ATOM   2031  OE1 GLN B 259      -2.871  48.880  60.931  1.00 63.22           O  
ATOM   2035  N   SER B 260       2.916  46.275  60.975  1.00 37.84           N  
ATOM   2036  CA  SER B 260       3.687  45.138  61.391  1.00 37.84           C  
ATOM   2039  C   SER B 260       2.858  44.297  62.305  1.00 37.84           C  
ATOM   2040  O   SER B 260       1.803  44.716  62.779  1.00 37.84           O  
ATOM   2037  CB  SER B 260       4.983  45.499  62.140  1.00 37.84           C  
ATOM   2038  OG  SER B 260       4.672  46.148  63.364  1.00 37.84           O  
ATOM   2041  N   ILE B 261       3.313  43.052  62.543  1.00 86.87           N  
ATOM   2042  CA  ILE B 261       2.610  42.157  63.414  1.00 86.87           C  
ATOM   2047  C   ILE B 261       2.624  42.705  64.811  1.00 86.87           C  
ATOM   2048  O   ILE B 261       1.608  42.650  65.504  1.00 86.87           O  
ATOM   2043  CB  ILE B 261       3.199  40.773  63.456  1.00 86.87           C  
ATOM   2044  CG1 ILE B 261       3.072  40.069  62.091  1.00 86.87           C  
ATOM   2045  CG2 ILE B 261       2.500  40.015  64.593  1.00 86.87           C  
ATOM   2046  CD1 ILE B 261       3.957  40.659  60.995  1.00 86.87           C  
ATOM   2049  N   PRO B 262       3.725  43.220  65.282  1.00 69.13           N  
ATOM   2050  CA  PRO B 262       3.737  43.729  66.626  1.00 69.13           C  
ATOM   2054  C   PRO B 262       2.837  44.913  66.765  1.00 69.13           C  
ATOM   2055  O   PRO B 262       2.296  45.140  67.846  1.00 69.13           O  
ATOM   2052  CB  PRO B 262       5.204  43.981  66.959  1.00 69.13           C  
ATOM   2053  CG  PRO B 262       5.950  42.954  66.083  1.00 69.13           C  
ATOM   2051  CD  PRO B 262       5.035  42.747  64.864  1.00 69.13           C  
ATOM   2056  N   GLU B 263       2.673  45.684  65.680  1.00 87.35           N  
ATOM   2057  CA  GLU B 263       1.880  46.871  65.716  1.00 87.35           C  
ATOM   2063  C   GLU B 263       0.445  46.472  65.913  1.00 87.35           C  
ATOM   2064  O   GLU B 263      -0.271  47.065  66.720  1.00 87.35           O  
ATOM   2058  CB  GLU B 263       2.046  47.642  64.396  1.00 87.35           C  
ATOM   2059  CG  GLU B 263       1.785  49.144  64.474  1.00 87.35           C  
ATOM   2060  CD  GLU B 263       2.446  49.768  63.248  1.00 87.35           C  
ATOM   2061  OE1 GLU B 263       1.956  49.517  62.116  1.00 87.35           O  
ATOM   2062  OE2 GLU B 263       3.463  50.493  63.425  1.00 87.35           O1-
ATOM   2065  N   LEU B 264       0.001  45.429  65.183  1.00 59.01           N  
ATOM   2066  CA  LEU B 264      -1.348  44.948  65.235  1.00 59.01           C  
ATOM   2071  C   LEU B 264      -1.613  44.364  66.587  1.00 59.01           C  
ATOM   2072  O   LEU B 264      -2.690  44.551  67.150  1.00 59.01           O  
ATOM   2067  CB  LEU B 264      -1.615  43.864  64.172  1.00 59.01           C  
ATOM   2068  CG  LEU B 264      -1.422  44.360  62.721  1.00 59.01           C  
ATOM   2069  CD1 LEU B 264      -1.711  43.248  61.698  1.00 59.01           C  
ATOM   2070  CD2 LEU B 264      -2.222  45.642  62.447  1.00 59.01           C  
ATOM   2073  N   GLU B 265      -0.630  43.648  67.162  1.00 43.48           N  
ATOM   2074  CA  GLU B 265      -0.868  43.006  68.423  1.00 43.48           C  
ATOM   2080  C   GLU B 265      -1.197  44.048  69.445  1.00 43.48           C  
ATOM   2081  O   GLU B 265      -2.122  43.873  70.237  1.00 43.48           O  
ATOM   2075  CB  GLU B 265       0.328  42.161  68.907  1.00 43.48           C  
ATOM   2076  CG  GLU B 265       0.540  40.904  68.052  1.00 43.48           C  
ATOM   2077  CD  GLU B 265       1.703  40.086  68.603  1.00 43.48           C  
ATOM   2078  OE1 GLU B 265       2.270  40.491  69.650  1.00 43.48           O  
ATOM   2079  OE2 GLU B 265       2.036  39.042  67.981  1.00 43.48           O1-
ATOM   2082  N   LYS B 266      -0.459  45.176  69.451  1.00137.57           N  
ATOM   2083  CA  LYS B 266      -0.739  46.235  70.383  1.00137.57           C  
ATOM   2089  C   LYS B 266      -2.082  46.836  70.120  1.00137.57           C  
ATOM   2090  O   LYS B 266      -2.794  47.197  71.054  1.00137.57           O  
ATOM   2084  CB  LYS B 266       0.303  47.368  70.385  1.00137.57           C  
ATOM   2085  CG  LYS B 266       1.333  47.231  71.511  1.00137.57           C  
ATOM   2086  CD  LYS B 266       2.101  45.910  71.529  1.00137.57           C  
ATOM   2087  CE  LYS B 266       3.192  45.858  72.603  1.00137.57           C  
ATOM   2088  NZ  LYS B 266       2.633  46.255  73.915  1.00137.57           N1+
ATOM   2091  N   GLN B 267      -2.480  46.954  68.842  1.00114.21           N  
ATOM   2092  CA  GLN B 267      -3.730  47.594  68.536  1.00114.21           C  
ATOM   2098  C   GLN B 267      -4.854  46.833  69.160  1.00114.21           C  
ATOM   2099  O   GLN B 267      -5.815  47.416  69.656  1.00114.21           O  
ATOM   2093  CB  GLN B 267      -4.083  47.613  67.039  1.00114.21           C  
ATOM   2094  CG  GLN B 267      -3.222  48.521  66.166  1.00114.21           C  
ATOM   2095  CD  GLN B 267      -3.757  48.398  64.746  1.00114.21           C  
ATOM   2097  NE2 GLN B 267      -3.732  49.522  63.984  1.00114.21           N  
ATOM   2096  OE1 GLN B 267      -4.202  47.330  64.326  1.00114.21           O  
ATOM   2100  N   PHE B 268      -4.758  45.497  69.095  1.00127.07           N  
ATOM   2101  CA  PHE B 268      -5.728  44.524  69.520  1.00127.07           C  
ATOM   2109  C   PHE B 268      -5.785  44.240  71.001  1.00127.07           C  
ATOM   2110  O   PHE B 268      -6.693  43.531  71.427  1.00127.07           O  
ATOM   2102  CB  PHE B 268      -5.630  43.189  68.762  1.00127.07           C  
ATOM   2103  CG  PHE B 268      -6.058  43.500  67.368  1.00127.07           C  
ATOM   2104  CD1 PHE B 268      -7.387  43.678  67.065  1.00127.07           C  
ATOM   2105  CD2 PHE B 268      -5.137  43.617  66.356  1.00127.07           C  
ATOM   2106  CE1 PHE B 268      -7.778  43.969  65.779  1.00127.07           C  
ATOM   2107  CE2 PHE B 268      -5.519  43.908  65.068  1.00127.07           C  
ATOM   2108  CZ  PHE B 268      -6.849  44.087  64.775  1.00127.07           C  
ATOM   2111  N   GLU B 269      -4.841  44.731  71.832  1.00197.21           N  
ATOM   2112  CA  GLU B 269      -4.668  44.232  73.181  1.00197.21           C  
ATOM   2118  C   GLU B 269      -5.932  44.070  74.002  1.00197.21           C  
ATOM   2119  O   GLU B 269      -6.097  43.047  74.648  1.00197.21           O  
ATOM   2113  CB  GLU B 269      -3.657  45.067  73.999  1.00197.21           C  
ATOM   2114  CG  GLU B 269      -2.217  44.934  73.483  1.00197.21           C  
ATOM   2115  CD  GLU B 269      -1.274  45.709  74.392  1.00197.21           C  
ATOM   2116  OE1 GLU B 269      -1.471  46.944  74.539  1.00197.21           O  
ATOM   2117  OE2 GLU B 269      -0.332  45.071  74.936  1.00197.21           O1-
ATOM   2120  N   GLY B 270      -6.851  45.029  74.099  1.00143.68           N  
ATOM   2121  CA  GLY B 270      -8.059  44.795  74.860  1.00143.68           C  
ATOM   2122  C   GLY B 270      -9.030  43.927  74.113  1.00143.68           C  
ATOM   2123  O   GLY B 270      -9.891  43.280  74.706  1.00143.68           O  
ATOM   2124  N   LYS B 271      -8.933  43.969  72.774  1.00162.10           N  
ATOM   2125  CA  LYS B 271      -9.868  43.465  71.800  1.00162.10           C  
ATOM   2131  C   LYS B 271     -10.070  41.983  71.788  1.00162.10           C  
ATOM   2132  O   LYS B 271      -9.290  41.197  72.322  1.00162.10           O  
ATOM   2126  CB  LYS B 271      -9.468  43.842  70.368  1.00162.10           C  
ATOM   2127  CG  LYS B 271      -9.435  45.350  70.134  1.00162.10           C  
ATOM   2128  CD  LYS B 271      -8.330  46.049  70.921  1.00162.10           C  
ATOM   2129  CE  LYS B 271      -8.346  47.572  70.801  1.00162.10           C  
ATOM   2130  NZ  LYS B 271      -9.405  48.127  71.670  1.00162.10           N1+
ATOM   2133  N   MET B 272     -11.189  41.597  71.132  1.00118.50           N  
ATOM   2134  CA  MET B 272     -11.622  40.242  70.958  1.00118.50           C  
ATOM   2139  C   MET B 272     -11.487  39.886  69.505  1.00118.50           C  
ATOM   2140  O   MET B 272     -11.198  40.729  68.656  1.00118.50           O  
ATOM   2135  CB  MET B 272     -13.095  40.021  71.331  1.00118.50           C  
ATOM   2136  CG  MET B 272     -13.364  40.095  72.832  1.00118.50           C  
ATOM   2137  SD  MET B 272     -12.643  38.722  73.776  1.00118.50           S  
ATOM   2138  CE  MET B 272     -13.565  39.101  75.293  1.00118.50           C  
ATOM   2141  N   TYR B 273     -11.707  38.596  69.189  1.00 88.49           N  
ATOM   2142  CA  TYR B 273     -11.551  38.102  67.852  1.00 88.49           C  
ATOM   2151  C   TYR B 273     -12.523  38.784  66.946  1.00 88.49           C  
ATOM   2152  O   TYR B 273     -12.242  38.977  65.763  1.00 88.49           O  
ATOM   2143  CB  TYR B 273     -11.761  36.588  67.687  1.00 88.49           C  
ATOM   2144  CG  TYR B 273     -10.660  35.893  68.407  1.00 88.49           C  
ATOM   2145  CD1 TYR B 273      -9.351  36.171  68.098  1.00 88.49           C  
ATOM   2146  CD2 TYR B 273     -10.935  34.928  69.348  1.00 88.49           C  
ATOM   2147  CE1 TYR B 273      -8.328  35.529  68.753  1.00 88.49           C  
ATOM   2148  CE2 TYR B 273      -9.918  34.280  70.006  1.00 88.49           C  
ATOM   2149  CZ  TYR B 273      -8.613  34.581  69.705  1.00 88.49           C  
ATOM   2150  OH  TYR B 273      -7.564  33.919  70.374  1.00 88.49           O  
ATOM   2153  N   GLY B 274     -13.718  39.122  67.458  1.00 23.43           N  
ATOM   2154  CA  GLY B 274     -14.719  39.732  66.633  1.00 23.43           C  
ATOM   2155  C   GLY B 274     -14.193  41.025  66.088  1.00 23.43           C  
ATOM   2156  O   GLY B 274     -14.454  41.363  64.935  1.00 23.43           O  
ATOM   2157  N   HIS B 275     -13.453  41.799  66.905  1.00 45.77           N  
ATOM   2158  CA  HIS B 275     -12.934  43.059  66.452  1.00 45.77           C  
ATOM   2165  C   HIS B 275     -11.986  42.799  65.328  1.00 45.77           C  
ATOM   2166  O   HIS B 275     -12.007  43.485  64.306  1.00 45.77           O  
ATOM   2161  CB  HIS B 275     -12.113  43.798  67.524  1.00 45.77           C  
ATOM   2160  CG  HIS B 275     -12.883  44.170  68.752  1.00 45.77           C  
ATOM   2163  CD2 HIS B 275     -13.661  45.258  69.002  1.00 45.77           C  
ATOM   2159  ND1 HIS B 275     -12.916  43.413  69.901  1.00 45.77           N  
ATOM   2164  CE1 HIS B 275     -13.705  44.075  70.783  1.00 45.77           C  
ATOM   2162  NE2 HIS B 275     -14.180  45.201  70.282  1.00 45.77           N  
ATOM   2167  N   LEU B 276     -11.132  41.774  65.491  1.00 57.69           N  
ATOM   2168  CA  LEU B 276     -10.140  41.469  64.504  1.00 57.69           C  
ATOM   2173  C   LEU B 276     -10.804  41.132  63.202  1.00 57.69           C  
ATOM   2174  O   LEU B 276     -10.392  41.602  62.143  1.00 57.69           O  
ATOM   2169  CB  LEU B 276      -9.265  40.273  64.919  1.00 57.69           C  
ATOM   2170  CG  LEU B 276      -8.201  39.865  63.885  1.00 57.69           C  
ATOM   2171  CD1 LEU B 276      -7.199  41.000  63.618  1.00 57.69           C  
ATOM   2172  CD2 LEU B 276      -7.516  38.558  64.312  1.00 57.69           C  
ATOM   2175  N   LYS B 277     -11.873  40.323  63.250  1.00 46.55           N  
ATOM   2176  CA  LYS B 277     -12.547  39.899  62.056  1.00 46.55           C  
ATOM   2182  C   LYS B 277     -13.133  41.087  61.349  1.00 46.55           C  
ATOM   2183  O   LYS B 277     -13.068  41.185  60.123  1.00 46.55           O  
ATOM   2177  CB  LYS B 277     -13.670  38.900  62.369  1.00 46.55           C  
ATOM   2178  CG  LYS B 277     -13.132  37.598  62.970  1.00 46.55           C  
ATOM   2179  CD  LYS B 277     -14.190  36.756  63.681  1.00 46.55           C  
ATOM   2180  CE  LYS B 277     -13.646  35.441  64.238  1.00 46.55           C  
ATOM   2181  NZ  LYS B 277     -14.735  34.689  64.903  1.00 46.55           N1+
ATOM   2184  N   GLY B 278     -13.713  42.034  62.109  1.00 25.30           N  
ATOM   2185  CA  GLY B 278     -14.352  43.166  61.500  1.00 25.30           C  
ATOM   2186  C   GLY B 278     -13.336  43.957  60.737  1.00 25.30           C  
ATOM   2187  O   GLY B 278     -13.592  44.406  59.620  1.00 25.30           O  
ATOM   2188  N   GLU B 279     -12.143  44.151  61.324  1.00127.90           N  
ATOM   2189  CA  GLU B 279     -11.135  44.933  60.673  1.00127.90           C  
ATOM   2195  C   GLU B 279     -10.751  44.250  59.391  1.00127.90           C  
ATOM   2196  O   GLU B 279     -10.621  44.893  58.349  1.00127.90           O  
ATOM   2190  CB  GLU B 279      -9.858  45.062  61.533  1.00127.90           C  
ATOM   2191  CG  GLU B 279      -8.755  45.933  60.924  1.00127.90           C  
ATOM   2192  CD  GLU B 279      -9.084  47.393  61.196  1.00127.90           C  
ATOM   2193  OE1 GLU B 279     -10.168  47.655  61.782  1.00127.90           O  
ATOM   2194  OE2 GLU B 279      -8.252  48.265  60.826  1.00127.90           O1-
ATOM   2197  N   VAL B 280     -10.586  42.912  59.424  1.00 53.98           N  
ATOM   2198  CA  VAL B 280     -10.135  42.194  58.266  1.00 53.98           C  
ATOM   2202  C   VAL B 280     -11.122  42.340  57.139  1.00 53.98           C  
ATOM   2203  O   VAL B 280     -10.740  42.568  55.992  1.00 53.98           O  
ATOM   2199  CB  VAL B 280      -9.952  40.722  58.518  1.00 53.98           C  
ATOM   2200  CG1 VAL B 280      -9.574  40.031  57.194  1.00 53.98           C  
ATOM   2201  CG2 VAL B 280      -8.910  40.539  59.637  1.00 53.98           C  
ATOM   2204  N   ALA B 281     -12.431  42.212  57.427  1.00 42.81           N  
ATOM   2205  CA  ALA B 281     -13.425  42.271  56.387  1.00 42.81           C  
ATOM   2207  C   ALA B 281     -13.422  43.619  55.732  1.00 42.81           C  
ATOM   2208  O   ALA B 281     -13.473  43.727  54.506  1.00 42.81           O  
ATOM   2206  CB  ALA B 281     -14.846  42.034  56.925  1.00 42.81           C  
ATOM   2209  N   ASP B 282     -13.354  44.692  56.541  1.00 43.26           N  
ATOM   2210  CA  ASP B 282     -13.412  46.012  55.983  1.00 43.26           C  
ATOM   2215  C   ASP B 282     -12.226  46.222  55.102  1.00 43.26           C  
ATOM   2216  O   ASP B 282     -12.354  46.702  53.977  1.00 43.26           O  
ATOM   2211  CB  ASP B 282     -13.357  47.125  57.045  1.00 43.26           C  
ATOM   2212  CG  ASP B 282     -14.676  47.175  57.801  1.00 43.26           C  
ATOM   2213  OD1 ASP B 282     -15.639  46.480  57.378  1.00 43.26           O  
ATOM   2214  OD2 ASP B 282     -14.742  47.928  58.808  1.00 43.26           O1-
ATOM   2217  N   ALA B 283     -11.031  45.854  55.599  1.00 53.34           N  
ATOM   2218  CA  ALA B 283      -9.831  46.102  54.858  1.00 53.34           C  
ATOM   2220  C   ALA B 283      -9.848  45.315  53.588  1.00 53.34           C  
ATOM   2221  O   ALA B 283      -9.507  45.829  52.523  1.00 53.34           O  
ATOM   2219  CB  ALA B 283      -8.562  45.705  55.630  1.00 53.34           C  
ATOM   2222  N   VAL B 284     -10.236  44.030  53.668  1.00164.31           N  
ATOM   2223  CA  VAL B 284     -10.218  43.224  52.487  1.00164.31           C  
ATOM   2227  C   VAL B 284     -11.214  43.706  51.458  1.00164.31           C  
ATOM   2228  O   VAL B 284     -10.847  44.005  50.322  1.00164.31           O  
ATOM   2224  CB  VAL B 284     -10.460  41.759  52.771  1.00164.31           C  
ATOM   2225  CG1 VAL B 284     -11.893  41.528  53.275  1.00164.31           C  
ATOM   2226  CG2 VAL B 284     -10.133  40.962  51.504  1.00164.31           C  
ATOM   2229  N   SER B 285     -12.494  43.879  51.845  1.00111.67           N  
ATOM   2230  CA  SER B 285     -13.532  44.195  50.893  1.00111.67           C  
ATOM   2233  C   SER B 285     -13.264  45.512  50.252  1.00111.67           C  
ATOM   2234  O   SER B 285     -13.639  45.735  49.100  1.00111.67           O  
ATOM   2231  CB  SER B 285     -14.935  44.284  51.515  1.00111.67           C  
ATOM   2232  OG  SER B 285     -15.347  43.014  51.992  1.00111.67           O  
ATOM   2235  N   GLY B 286     -12.612  46.430  50.982  1.00 44.55           N  
ATOM   2236  CA  GLY B 286     -12.375  47.711  50.394  1.00 44.55           C  
ATOM   2237  C   GLY B 286     -11.515  47.498  49.201  1.00 44.55           C  
ATOM   2238  O   GLY B 286     -11.726  48.077  48.134  1.00 44.55           O  
ATOM   2239  N   MET B 287     -10.520  46.619  49.352  1.00126.94           N  
ATOM   2240  CA  MET B 287      -9.643  46.410  48.256  1.00126.94           C  
ATOM   2245  C   MET B 287     -10.400  45.866  47.068  1.00126.94           C  
ATOM   2246  O   MET B 287     -10.169  46.282  45.933  1.00126.94           O  
ATOM   2241  CB  MET B 287      -8.529  45.404  48.598  1.00126.94           C  
ATOM   2242  CG  MET B 287      -7.520  45.948  49.609  1.00126.94           C  
ATOM   2243  SD  MET B 287      -6.515  44.692  50.461  1.00126.94           S  
ATOM   2244  CE  MET B 287      -5.645  44.106  48.982  1.00126.94           C  
ATOM   2247  N   LEU B 288     -11.338  44.927  47.291  1.00142.21           N  
ATOM   2248  CA  LEU B 288     -12.026  44.242  46.219  1.00142.21           C  
ATOM   2253  C   LEU B 288     -12.886  45.121  45.359  1.00142.21           C  
ATOM   2254  O   LEU B 288     -12.882  45.002  44.130  1.00142.21           O  
ATOM   2249  CB  LEU B 288     -12.906  43.078  46.713  1.00142.21           C  
ATOM   2250  CG  LEU B 288     -12.116  41.834  47.173  1.00142.21           C  
ATOM   2251  CD1 LEU B 288     -11.190  42.128  48.360  1.00142.21           C  
ATOM   2252  CD2 LEU B 288     -13.064  40.658  47.457  1.00142.21           C  
ATOM   2255  N   THR B 289     -13.627  46.053  45.970  1.00140.20           N  
ATOM   2256  CA  THR B 289     -14.613  46.761  45.206  1.00140.20           C  
ATOM   2260  C   THR B 289     -13.974  47.522  44.090  1.00140.20           C  
ATOM   2261  O   THR B 289     -14.459  47.542  42.955  1.00140.20           O  
ATOM   2257  CB  THR B 289     -15.424  47.691  46.071  1.00140.20           C  
ATOM   2259  CG2 THR B 289     -14.594  48.928  46.466  1.00140.20           C  
ATOM   2258  OG1 THR B 289     -16.598  48.088  45.385  1.00140.20           O  
ATOM   2262  N   GLU B 290     -12.838  48.155  44.395  1.00 81.31           N  
ATOM   2263  CA  GLU B 290     -12.160  48.955  43.429  1.00 81.31           C  
ATOM   2269  C   GLU B 290     -11.758  48.077  42.286  1.00 81.31           C  
ATOM   2270  O   GLU B 290     -11.870  48.447  41.117  1.00 81.31           O  
ATOM   2264  CB  GLU B 290     -10.874  49.520  44.042  1.00 81.31           C  
ATOM   2265  CG  GLU B 290     -10.032  50.403  43.129  1.00 81.31           C  
ATOM   2266  CD  GLU B 290      -8.673  50.512  43.802  1.00 81.31           C  
ATOM   2267  OE1 GLU B 290      -7.964  49.472  43.832  1.00 81.31           O  
ATOM   2268  OE2 GLU B 290      -8.326  51.617  44.301  1.00 81.31           O1-
ATOM   2271  N   LEU B 291     -11.294  46.864  42.617  1.00 91.95           N  
ATOM   2272  CA  LEU B 291     -10.734  45.966  41.649  1.00 91.95           C  
ATOM   2277  C   LEU B 291     -11.715  45.520  40.616  1.00 91.95           C  
ATOM   2278  O   LEU B 291     -11.418  45.500  39.420  1.00 91.95           O  
ATOM   2273  CB  LEU B 291     -10.202  44.680  42.310  1.00 91.95           C  
ATOM   2274  CG  LEU B 291      -9.520  43.694  41.342  1.00 91.95           C  
ATOM   2275  CD1 LEU B 291      -8.117  44.176  40.932  1.00 91.95           C  
ATOM   2276  CD2 LEU B 291      -9.525  42.268  41.910  1.00 91.95           C  
ATOM   2279  N   GLN B 292     -12.923  45.155  41.057  1.00107.37           N  
ATOM   2280  CA  GLN B 292     -13.878  44.559  40.170  1.00107.37           C  
ATOM   2286  C   GLN B 292     -14.277  45.514  39.100  1.00107.37           C  
ATOM   2287  O   GLN B 292     -14.421  45.117  37.939  1.00107.37           O  
ATOM   2281  CB  GLN B 292     -15.124  44.080  40.929  1.00107.37           C  
ATOM   2282  CG  GLN B 292     -14.787  42.916  41.868  1.00107.37           C  
ATOM   2283  CD  GLN B 292     -15.888  42.767  42.909  1.00107.37           C  
ATOM   2285  NE2 GLN B 292     -17.126  42.442  42.453  1.00107.37           N  
ATOM   2284  OE1 GLN B 292     -15.649  42.936  44.104  1.00107.37           O  
ATOM   2288  N   GLU B 293     -14.436  46.803  39.453  1.00109.86           N  
ATOM   2289  CA  GLU B 293     -14.914  47.726  38.467  1.00109.86           C  
ATOM   2295  C   GLU B 293     -13.954  47.731  37.318  1.00109.86           C  
ATOM   2296  O   GLU B 293     -14.356  47.715  36.155  1.00109.86           O  
ATOM   2290  CB  GLU B 293     -15.033  49.182  38.968  1.00109.86           C  
ATOM   2291  CG  GLU B 293     -15.779  50.116  38.001  1.00109.86           C  
ATOM   2292  CD  GLU B 293     -14.874  50.473  36.821  1.00109.86           C  
ATOM   2293  OE1 GLU B 293     -13.628  50.490  37.010  1.00109.86           O  
ATOM   2294  OE2 GLU B 293     -15.417  50.728  35.712  1.00109.86           O1-
ATOM   2297  N   ARG B 294     -12.649  47.735  37.624  0.39127.65           N  
ATOM   2298  CA  ARG B 294     -11.639  47.800  36.609  0.39127.65           C  
ATOM   2306  C   ARG B 294     -11.663  46.569  35.753  0.39127.65           C  
ATOM   2307  O   ARG B 294     -11.511  46.650  34.535  0.39127.65           O  
ATOM   2299  CB  ARG B 294     -10.239  47.980  37.220  0.39127.65           C  
ATOM   2300  CG  ARG B 294     -10.135  49.324  37.945  0.39127.65           C  
ATOM   2301  CD  ARG B 294      -8.834  49.560  38.719  0.39127.65           C  
ATOM   2302  NE  ARG B 294      -8.950  50.914  39.339  0.39127.65           N  
ATOM   2303  CZ  ARG B 294      -8.192  51.260  40.420  0.39127.65           C  
ATOM   2304  NH1 ARG B 294      -7.312  50.365  40.956  0.39127.65           N1+
ATOM   2305  NH2 ARG B 294      -8.320  52.502  40.974  0.39127.65           N  
ATOM   2308  N   TYR B 295     -11.897  45.393  36.368  1.00 95.93           N  
ATOM   2309  CA  TYR B 295     -11.809  44.154  35.647  1.00 95.93           C  
ATOM   2318  C   TYR B 295     -12.790  44.114  34.520  1.00 95.93           C  
ATOM   2319  O   TYR B 295     -12.449  43.749  33.393  1.00 95.93           O  
ATOM   2310  CB  TYR B 295     -12.075  42.935  36.557  1.00 95.93           C  
ATOM   2311  CG  TYR B 295     -12.118  41.698  35.724  1.00 95.93           C  
ATOM   2312  CD1 TYR B 295     -13.307  41.270  35.181  1.00 95.93           C  
ATOM   2313  CD2 TYR B 295     -10.975  40.972  35.479  1.00 95.93           C  
ATOM   2314  CE1 TYR B 295     -13.358  40.130  34.415  1.00 95.93           C  
ATOM   2315  CE2 TYR B 295     -11.021  39.831  34.711  1.00 95.93           C  
ATOM   2316  CZ  TYR B 295     -12.214  39.406  34.178  1.00 95.93           C  
ATOM   2317  OH  TYR B 295     -12.268  38.236  33.391  1.00 95.93           O  
ATOM   2320  N   HIS B 296     -14.040  44.521  34.778  1.00 83.32           N  
ATOM   2321  CA  HIS B 296     -15.030  44.374  33.753  1.00 83.32           C  
ATOM   2328  C   HIS B 296     -14.640  45.167  32.540  1.00 83.32           C  
ATOM   2329  O   HIS B 296     -14.722  44.680  31.412  1.00 83.32           O  
ATOM   2324  CB  HIS B 296     -16.404  44.925  34.171  1.00 83.32           C  
ATOM   2323  CG  HIS B 296     -16.885  44.375  35.479  1.00 83.32           C  
ATOM   2326  CD2 HIS B 296     -16.926  44.960  36.708  1.00 83.32           C  
ATOM   2322  ND1 HIS B 296     -17.378  43.102  35.653  1.00 83.32           N  
ATOM   2327  CE1 HIS B 296     -17.690  42.979  36.969  1.00 83.32           C  
ATOM   2325  NE2 HIS B 296     -17.433  44.082  37.649  1.00 83.32           N  
ATOM   2330  N   ARG B 297     -14.204  46.421  32.743  1.00177.51           N  
ATOM   2331  CA  ARG B 297     -13.942  47.289  31.627  1.00177.51           C  
ATOM   2339  C   ARG B 297     -12.795  46.799  30.777  1.00177.51           C  
ATOM   2340  O   ARG B 297     -12.869  46.830  29.549  1.00177.51           O  
ATOM   2332  CB  ARG B 297     -13.676  48.736  32.075  1.00177.51           C  
ATOM   2333  CG  ARG B 297     -13.630  49.746  30.929  1.00177.51           C  
ATOM   2334  CD  ARG B 297     -13.833  51.187  31.405  1.00177.51           C  
ATOM   2335  NE  ARG B 297     -13.589  51.200  32.873  1.00177.51           N  
ATOM   2336  CZ  ARG B 297     -12.317  51.293  33.358  1.00177.51           C  
ATOM   2337  NH1 ARG B 297     -11.267  51.359  32.489  1.00177.51           N1+
ATOM   2338  NH2 ARG B 297     -12.102  51.319  34.705  1.00177.51           N  
ATOM   2341  N   PHE B 298     -11.695  46.333  31.394  1.00 85.44           N  
ATOM   2342  CA  PHE B 298     -10.550  45.901  30.627  1.00 85.44           C  
ATOM   2350  C   PHE B 298     -10.904  44.702  29.817  1.00 85.44           C  
ATOM   2351  O   PHE B 298     -10.544  44.598  28.643  1.00 85.44           O  
ATOM   2343  CB  PHE B 298      -9.366  45.436  31.490  1.00 85.44           C  
ATOM   2344  CG  PHE B 298      -8.769  46.592  32.206  1.00 85.44           C  
ATOM   2345  CD1 PHE B 298      -8.036  47.528  31.516  1.00 85.44           C  
ATOM   2346  CD2 PHE B 298      -8.912  46.720  33.567  1.00 85.44           C
[truncated: 24,470 more chars]
