# Supplementary material for: Structural Descriptors for Subunit Interface Regions in Homodimers: Effect of Lipid Membrane and Secondary Structure Type
Source: J Chem Inf Model. 2025 Mar 27;65(7):3117–26. doi: 10.1021/acs.jcim.4c01233 (PMC12004529; doi:10.1021/acs.jcim.4c01233)
Supplement: Supplementary file 3 — ci4c01233_si_003.tar [file ci4c01233_si_003.tar › database/alpha/5vkw_cytop.pdb]

ATOM      1  N   MET A   1      14.851   2.248 147.365  1.00 33.47           N  
ATOM      2  CA  MET A   1      15.018   3.717 147.442  0.60 33.47           C  
ATOM      3  C   MET A   1      13.981   4.315 148.329  1.00 33.47           C  
ATOM      4  O   MET A   1      12.917   4.730 147.872  1.00 33.47           O  
ATOM      5  CB  MET A   1      14.895   4.337 146.040  1.00 33.47           C  
ATOM      6  CG  MET A   1      15.057   5.857 146.028  1.00 33.47           C  
ATOM      7  SD  MET A   1      15.165   6.585 144.366  1.00 33.47           S  
ATOM      8  CE  MET A   1      13.487   6.108 143.864  1.00 33.47           C  
ATOM      9  N   SER A   2      14.275   4.369 149.642  1.00 74.40           N  
ATOM     10  CA  SER A   2      13.320   4.906 150.560  1.00 74.40           C  
ATOM     11  C   SER A   2      13.439   6.394 150.548  1.00 74.40           C  
ATOM     12  O   SER A   2      14.409   6.955 150.042  1.00 74.40           O  
ATOM     13  CB  SER A   2      13.520   4.438 152.008  1.00 74.40           C  
ATOM     14  OG  SER A   2      14.732   4.970 152.521  1.00 74.40           O  
ATOM     15  N   GLU A   3      12.411   7.066 151.095  1.00126.90           N  
ATOM     16  CA  GLU A   3      12.362   8.494 151.191  1.00126.90           C  
ATOM     17  C   GLU A   3      13.398   8.968 152.163  1.00126.90           C  
ATOM     18  O   GLU A   3      13.931  10.069 152.027  1.00126.90           O  
ATOM     19  CB  GLU A   3      10.984   9.035 151.610  1.00126.90           C  
ATOM     20  CG  GLU A   3      10.377   8.301 152.799  1.00126.90           C  
ATOM     21  CD  GLU A   3       9.816   7.002 152.247  1.00126.90           C  
ATOM     22  OE1 GLU A   3       9.771   6.857 150.997  1.00126.90           O  
ATOM     23  OE2 GLU A   3       9.428   6.132 153.069  1.00126.90           O1-
ATOM     24  N   TYR A   4      13.717   8.147 153.180  1.00 47.55           N  
ATOM     25  CA  TYR A   4      14.674   8.573 154.157  0.80 47.55           C  
ATOM     26  C   TYR A   4      15.959   8.879 153.457  1.00 47.55           C  
ATOM     27  O   TYR A   4      16.607   9.884 153.742  1.00 47.55           O  
ATOM     28  CB  TYR A   4      14.997   7.498 155.212  1.00 47.55           C  
ATOM     29  CG  TYR A   4      13.838   7.328 156.135  1.00 47.55           C  
ATOM     30  CD1 TYR A   4      13.656   8.209 157.175  1.00 47.55           C  
ATOM     31  CD2 TYR A   4      12.949   6.290 155.975  1.00 47.55           C  
ATOM     32  CE1 TYR A   4      12.599   8.066 158.041  1.00 47.55           C  
ATOM     33  CE2 TYR A   4      11.888   6.140 156.839  1.00 47.55           C  
ATOM     34  CZ  TYR A   4      11.715   7.028 157.875  1.00 47.55           C  
ATOM     35  OH  TYR A   4      10.629   6.877 158.763  1.00 47.55           O  
ATOM     36  N   ASP A   5      16.364   8.008 152.519  1.00 51.97           N  
ATOM     37  CA  ASP A   5      17.605   8.170 151.819  1.00 51.97           C  
ATOM     38  C   ASP A   5      17.572   9.372 150.921  1.00 51.97           C  
ATOM     39  O   ASP A   5      18.580  10.055 150.768  1.00 51.97           O  
ATOM     40  CB  ASP A   5      17.956   6.942 150.965  1.00 51.97           C  
ATOM     41  CG  ASP A   5      18.281   5.813 151.934  1.00 51.97           C  
ATOM     42  OD1 ASP A   5      19.019   6.075 152.921  1.00 51.97           O  
ATOM     43  OD2 ASP A   5      17.779   4.680 151.711  1.00 51.97           O1-
ATOM     44  N   LYS A   6      16.410   9.661 150.305  1.00140.69           N  
ATOM     45  CA  LYS A   6      16.276  10.708 149.325  1.00140.69           C  
ATOM     46  C   LYS A   6      16.161  12.064 149.955  1.00140.69           C  
ATOM     47  O   LYS A   6      15.728  12.223 151.095  1.00140.69           O  
ATOM     48  CB  LYS A   6      15.055  10.484 148.417  1.00140.69           C  
ATOM     49  CG  LYS A   6      13.749  10.298 149.197  1.00140.69           C  
ATOM     50  CD  LYS A   6      12.497  10.287 148.316  1.00140.69           C  
ATOM     51  CE  LYS A   6      12.103   8.898 147.803  1.00140.69           C  
ATOM     52  NZ  LYS A   6      10.998   8.347 148.620  1.00140.69           N1+
ATOM     53  N   TYR A   7      16.577  13.095 149.187  1.00 56.44           N  
ATOM     54  CA  TYR A   7      16.540  14.455 149.635  0.91 56.44           C  
ATOM     55  C   TYR A   7      15.236  15.048 149.217  1.00 56.44           C  
ATOM     56  O   TYR A   7      14.800  14.886 148.078  1.00 56.44           O  
ATOM     57  CB  TYR A   7      17.669  15.315 149.035  1.00 56.44           C  
ATOM     58  CG  TYR A   7      17.415  16.742 149.380  1.00 56.44           C  
ATOM     59  CD1 TYR A   7      17.687  17.232 150.636  1.00 56.44           C  
ATOM     60  CD2 TYR A   7      16.907  17.598 148.429  1.00 56.44           C  
ATOM     61  CE1 TYR A   7      17.453  18.553 150.936  1.00 56.44           C  
ATOM     62  CE2 TYR A   7      16.670  18.919 148.721  1.00 56.44           C  
ATOM     63  CZ  TYR A   7      16.939  19.398 149.979  1.00 56.44           C  
ATOM     64  OH  TYR A   7      16.696  20.755 150.280  1.00 56.44           O  
ATOM     65  N   SER A   8      14.556  15.724 150.164  0.50 39.29           N  
ATOM     66  CA  SER A   8      13.322  16.388 149.870  0.50 39.29           C  
ATOM     67  C   SER A   8      13.438  17.755 150.469  0.50 39.29           C  
ATOM     68  O   SER A   8      14.138  17.941 151.464  0.50 39.29           O  
ATOM     69  CB  SER A   8      12.098  15.692 150.491  0.50 39.29           C  
ATOM     70  OG  SER A   8      12.232  15.636 151.904  0.50 39.29           O  
ATOM     71  N   THR A   9      12.769  18.761 149.868  1.00113.00           N  
ATOM     72  CA  THR A   9      12.862  20.095 150.397  0.84113.00           C  
ATOM     73  C   THR A   9      12.043  20.148 151.647  1.00113.00           C  
ATOM     74  O   THR A   9      10.925  19.641 151.696  1.00113.00           O  
ATOM     75  CB  THR A   9      12.342  21.151 149.464  1.00113.00           C  
ATOM     76  CG2 THR A   9      10.845  20.906 149.212  1.00113.00           C  
ATOM     77  OG1 THR A   9      12.543  22.441 150.022  1.00113.00           O  
ATOM     78  N   PRO A  10      12.592  20.750 152.667  1.00 67.98           N  
ATOM     79  CA  PRO A  10      11.960  20.882 153.951  1.00 67.98           C  
ATOM     80  C   PRO A  10      10.729  21.721 153.875  1.00 67.98           C  
ATOM     81  O   PRO A  10       9.875  21.608 154.754  1.00 67.98           O  
ATOM     82  CB  PRO A  10      13.026  21.461 154.883  1.00 67.98           C  
ATOM     83  CG  PRO A  10      14.047  22.111 153.930  1.00 67.98           C  
ATOM     84  CD  PRO A  10      13.950  21.264 152.650  1.00 67.98           C  
ATOM     85  N   LEU A  11      10.609  22.576 152.847  1.00 69.85           N  
ATOM     86  CA  LEU A  11       9.462  23.426 152.776  1.00 69.85           C  
ATOM     87  C   LEU A  11       8.233  22.585 152.624  1.00 69.85           C  
ATOM     88  O   LEU A  11       7.159  22.988 153.069  1.00 69.85           O  
ATOM     89  CB  LEU A  11       9.520  24.449 151.629  1.00 69.85           C  
ATOM     90  CG  LEU A  11      10.575  25.544 151.878  1.00 69.85           C  
ATOM     91  CD1 LEU A  11      10.619  26.561 150.726  1.00 69.85           C  
ATOM     92  CD2 LEU A  11      10.368  26.205 153.252  1.00 69.85           C  
ATOM     93  N   SER A  12       8.323  21.471 151.867  1.00 77.72           N  
ATOM     94  CA  SER A  12       7.202  20.577 151.750  1.00 77.72           C  
ATOM     95  C   SER A  12       7.167  19.504 152.813  1.00 77.72           C  
ATOM     96  O   SER A  12       6.108  19.189 153.350  1.00 77.72           O  
ATOM     97  CB  SER A  12       7.144  19.868 150.386  1.00 77.72           C  
ATOM     98  OG  SER A  12       8.264  19.010 150.235  1.00 77.72           O  
ATOM     99  N   SER A  13       8.323  18.860 153.081  1.00119.87           N  
ATOM    100  CA  SER A  13       8.414  17.701 153.941  0.42119.87           C  
ATOM    101  C   SER A  13       8.407  17.963 155.421  1.00119.87           C  
ATOM    102  O   SER A  13       7.736  17.252 156.166  1.00119.87           O  
ATOM    103  CB  SER A  13       9.683  16.877 153.667  1.00119.87           C  
ATOM    104  OG  SER A  13       9.652  16.356 152.347  1.00119.87           O  
ATOM    105  N   ARG A  14       9.233  18.920 155.883  1.00133.55           N  
ATOM    106  CA  ARG A  14       9.468  19.199 157.278  0.69133.55           C  
ATOM    107  C   ARG A  14       8.349  19.875 158.014  1.00133.55           C  
ATOM    108  O   ARG A  14       8.062  19.518 159.156  1.00133.55           O  
ATOM    109  CB  ARG A  14      10.718  20.071 157.488  1.00133.55           C  
ATOM    110  CG  ARG A  14      10.949  20.460 158.949  1.00133.55           C  
ATOM    111  CD  ARG A  14      11.268  19.283 159.871  1.00133.55           C  
ATOM    112  NE  ARG A  14      11.456  19.843 161.238  1.00133.55           N  
ATOM    113  CZ  ARG A  14      11.189  19.079 162.338  1.00133.55           C  
ATOM    114  NH1 ARG A  14      10.769  17.788 162.189  1.00133.55           N1+
ATOM    115  NH2 ARG A  14      11.340  19.609 163.586  1.00133.55           N  
ATOM    116  N   TYR A  15       7.667  20.853 157.393  1.00 87.91           N  
ATOM    117  CA  TYR A  15       6.776  21.674 158.167  0.88 87.91           C  
ATOM    118  C   TYR A  15       5.368  21.449 157.727  1.00 87.91           C  
ATOM    119  O   TYR A  15       5.115  20.942 156.635  1.00 87.91           O  
ATOM    120  CB  TYR A  15       7.041  23.177 157.968  1.00 87.91           C  
ATOM    121  CG  TYR A  15       8.487  23.431 158.241  1.00 87.91           C  
ATOM    122  CD1 TYR A  15       8.963  23.563 159.525  1.00 87.91           C  
ATOM    123  CD2 TYR A  15       9.371  23.543 157.191  1.00 87.91           C  
ATOM    124  CE1 TYR A  15      10.300  23.795 159.753  1.00 87.91           C  
ATOM    125  CE2 TYR A  15      10.707  23.774 157.411  1.00 87.91           C  
ATOM    126  CZ  TYR A  15      11.174  23.902 158.698  1.00 87.91           C  
ATOM    127  OH  TYR A  15      12.545  24.139 158.931  1.00 87.91           O  
ATOM    128  N   ALA A  16       4.405  21.809 158.605  1.00 55.67           N  
ATOM    129  CA  ALA A  16       3.029  21.624 158.262  0.65 55.67           C  
ATOM    130  C   ALA A  16       2.610  22.782 157.420  1.00 55.67           C  
ATOM    131  O   ALA A  16       2.735  23.942 157.812  1.00 55.67           O  
ATOM    132  CB  ALA A  16       2.089  21.574 159.480  1.00 55.67           C  
ATOM    133  N   SER A  17       2.138  22.476 156.200  1.00171.39           N  
ATOM    134  CA  SER A  17       1.658  23.474 155.299  0.90171.39           C  
ATOM    135  C   SER A  17       0.979  22.700 154.216  1.00171.39           C  
ATOM    136  O   SER A  17       1.316  22.833 153.040  1.00171.39           O  
ATOM    137  CB  SER A  17       2.826  24.244 154.666  1.00171.39           C  
ATOM    138  OG  SER A  17       2.348  25.234 153.775  1.00171.39           O  
ATOM    139  N   GLU A  18      -0.024  21.881 154.587  1.00 48.08           N  
ATOM    140  CA  GLU A  18      -0.627  21.012 153.619  1.00 48.08           C  
ATOM    141  C   GLU A  18      -1.345  21.806 152.581  1.00 48.08           C  
ATOM    142  O   GLU A  18      -1.218  21.535 151.389  1.00 48.08           O  
ATOM    143  CB  GLU A  18      -1.643  20.024 154.219  1.00 48.08           C  
ATOM    144  CG  GLU A  18      -1.004  18.922 155.065  1.00 48.08           C  
ATOM    145  CD  GLU A  18      -2.111  17.993 155.544  1.00 48.08           C  
ATOM    146  OE1 GLU A  18      -3.298  18.264 155.219  1.00 48.08           O  
ATOM    147  OE2 GLU A  18      -1.781  16.996 156.239  1.00 48.08           O1-
ATOM    148  N   GLU A  19      -2.107  22.827 153.009  1.00 77.73           N  
ATOM    149  CA  GLU A  19      -2.923  23.560 152.087  1.00 77.73           C  
ATOM    150  C   GLU A  19      -2.072  24.265 151.078  1.00 77.73           C  
ATOM    151  O   GLU A  19      -2.320  24.172 149.877  1.00 77.73           O  
ATOM    152  CB  GLU A  19      -3.801  24.603 152.805  1.00 77.73           C  
ATOM    153  CG  GLU A  19      -3.005  25.600 153.652  1.00 77.73           C  
ATOM    154  CD  GLU A  19      -3.991  26.493 154.393  1.00 77.73           C  
ATOM    155  OE1 GLU A  19      -4.831  27.143 153.715  1.00 77.73           O  
ATOM    156  OE2 GLU A  19      -3.923  26.530 155.651  1.00 77.73           O1-
ATOM    157  N   MET A  20      -1.027  24.971 151.540  1.00 46.91           N  
ATOM    158  CA  MET A  20      -0.203  25.729 150.646  0.98 46.91           C  
ATOM    159  C   MET A  20       0.517  24.806 149.710  1.00 46.91           C  
ATOM    160  O   MET A  20       0.625  25.086 148.518  1.00 46.91           O  
ATOM    161  CB  MET A  20       0.857  26.568 151.380  1.00 46.91           C  
ATOM    162  CG  MET A  20       1.732  27.389 150.433  1.00 46.91           C  
ATOM    163  SD  MET A  20       0.876  28.775 149.631  1.00 46.91           S  
ATOM    164  CE  MET A  20       0.913  29.836 151.102  1.00 46.91           C  
ATOM    165  N   SER A  21       1.026  23.674 150.230  1.00 85.62           N  
ATOM    166  CA  SER A  21       1.795  22.769 149.422  0.91 85.62           C  
ATOM    167  C   SER A  21       0.930  22.161 148.358  1.00 85.62           C  
ATOM    168  O   SER A  21       1.391  21.919 147.244  1.00 85.62           O  
ATOM    169  CB  SER A  21       2.451  21.642 150.242  1.00 85.62           C  
ATOM    170  OG  SER A  21       1.464  20.859 150.895  1.00 85.62           O  
ATOM    171  N   LYS A  22      -0.358  21.917 148.663  1.00 74.77           N  
ATOM    172  CA  LYS A  22      -1.271  21.305 147.734  1.00 74.77           C  
ATOM    173  C   LYS A  22      -1.428  22.200 146.546  1.00 74.77           C  
ATOM    174  O   LYS A  22      -1.522  21.731 145.413  1.00 74.77           O  
ATOM    175  CB  LYS A  22      -2.672  21.104 148.335  1.00 74.77           C  
ATOM    176  CG  LYS A  22      -3.587  20.204 147.502  1.00 74.77           C  
ATOM    177  CD  LYS A  22      -3.179  18.729 147.541  1.00 74.77           C  
ATOM    178  CE  LYS A  22      -4.202  17.789 146.901  1.00 74.77           C  
ATOM    179  NZ  LYS A  22      -3.751  16.385 147.038  1.00 74.77           N1+
ATOM    180  N   ILE A  23      -1.441  23.526 146.771  1.00 48.70           N  
ATOM    181  CA  ILE A  23      -1.658  24.447 145.693  1.00 48.70           C  
ATOM    182  C   ILE A  23      -0.575  24.258 144.674  1.00 48.70           C  
ATOM    183  O   ILE A  23      -0.815  24.313 143.471  1.00 48.70           O  
ATOM    184  CB  ILE A  23      -1.612  25.882 146.138  1.00 48.70           C  
ATOM    185  CG1 ILE A  23      -2.748  26.176 147.134  1.00 48.70           C  
ATOM    186  CG2 ILE A  23      -1.641  26.770 144.885  1.00 48.70           C  
ATOM    187  CD1 ILE A  23      -2.620  27.534 147.826  1.00 48.70           C  
ATOM    188  N   PHE A  24       0.663  24.081 145.155  1.00113.42           N  
ATOM    189  CA  PHE A  24       1.866  23.915 144.390  1.00113.42           C  
ATOM    190  C   PHE A  24       2.063  22.532 143.840  1.00113.42           C  
ATOM    191  O   PHE A  24       2.984  22.331 143.051  1.00113.42           O  
ATOM    192  CB  PHE A  24       3.114  24.382 145.152  1.00113.42           C  
ATOM    193  CG  PHE A  24       2.910  25.855 145.252  1.00113.42           C  
ATOM    194  CD1 PHE A  24       3.116  26.663 144.155  1.00113.42           C  
ATOM    195  CD2 PHE A  24       2.503  26.432 146.431  1.00113.42           C  
ATOM    196  CE1 PHE A  24       2.922  28.021 144.235  1.00113.42           C  
ATOM    197  CE2 PHE A  24       2.307  27.791 146.518  1.00113.42           C  
ATOM    198  CZ  PHE A  24       2.519  28.589 145.419  1.00113.42           C  
ATOM    199  N   SER A  25       1.299  21.527 144.321  1.00 48.91           N  
ATOM    200  CA  SER A  25       1.469  20.152 143.916  1.00 48.91           C  
ATOM    201  C   SER A  25       1.196  19.961 142.452  1.00 48.91           C  
ATOM    202  O   SER A  25       0.557  20.777 141.790  1.00 48.91           O  
ATOM    203  CB  SER A  25       0.558  19.178 144.682  1.00 48.91           C  
ATOM    204  OG  SER A  25      -0.804  19.448 144.383  1.00 48.91           O  
ATOM    205  N   LEU A  26       1.723  18.842 141.912  1.00110.19           N  
ATOM    206  CA  LEU A  26       1.565  18.487 140.530  1.00110.19           C  
ATOM    207  C   LEU A  26       0.127  18.216 140.223  1.00110.19           C  
ATOM    208  O   LEU A  26      -0.366  18.605 139.168  1.00110.19           O  
ATOM    209  CB  LEU A  26       2.394  17.261 140.118  1.00110.19           C  
ATOM    210  CG  LEU A  26       3.884  17.600 139.952  1.00110.19           C  
ATOM    211  CD1 LEU A  26       4.461  18.226 141.225  1.00110.19           C  
ATOM    212  CD2 LEU A  26       4.686  16.381 139.488  1.00110.19           C  
ATOM    213  N   ARG A  27      -0.596  17.551 141.141  1.00120.76           N  
ATOM    214  CA  ARG A  27      -1.958  17.195 140.869  1.00120.76           C  
ATOM    215  C   ARG A  27      -2.751  18.450 140.656  1.00120.76           C  
ATOM    216  O   ARG A  27      -3.530  18.553 139.709  1.00120.76           O  
ATOM    217  CB  ARG A  27      -2.585  16.405 142.034  1.00120.76           C  
ATOM    218  CG  ARG A  27      -3.779  15.533 141.645  1.00120.76           C  
ATOM    219  CD  ARG A  27      -4.170  14.543 142.750  1.00120.76           C  
ATOM    220  NE  ARG A  27      -4.989  13.466 142.128  1.00120.76           N  
ATOM    221  CZ  ARG A  27      -4.674  12.150 142.330  1.00120.76           C  
ATOM    222  NH1 ARG A  27      -3.650  11.804 143.165  1.00120.76           N1+
ATOM    223  NH2 ARG A  27      -5.368  11.177 141.671  1.00120.76           N  
ATOM    224  N   ASN A  28      -2.548  19.459 141.523  1.00 48.04           N  
ATOM    225  CA  ASN A  28      -3.301  20.677 141.428  1.00 48.04           C  
ATOM    226  C   ASN A  28      -2.957  21.374 140.146  1.00 48.04           C  
ATOM    227  O   ASN A  28      -3.811  21.999 139.520  1.00 48.04           O  
ATOM    228  CB  ASN A  28      -3.036  21.649 142.592  1.00 48.04           C  
ATOM    229  CG  ASN A  28      -4.180  22.654 142.614  1.00 48.04           C  
ATOM    230  ND2 ASN A  28      -3.838  23.967 142.710  1.00 48.04           N  
ATOM    231  OD1 ASN A  28      -5.350  22.280 142.543  1.00 48.04           O  
ATOM    232  N   ARG A  29      -1.681  21.314 139.729  1.00120.82           N  
ATOM    233  CA  ARG A  29      -1.284  21.987 138.524  1.00120.82           C  
ATOM    234  C   ARG A  29      -1.977  21.393 137.332  1.00120.82           C  
ATOM    235  O   ARG A  29      -2.527  22.119 136.505  1.00120.82           O  
ATOM    236  CB  ARG A  29       0.237  21.934 138.309  1.00120.82           C  
ATOM    237  CG  ARG A  29       0.726  22.548 136.998  1.00120.82           C  
ATOM    238  CD  ARG A  29       2.199  22.945 137.066  1.00120.82           C  
ATOM    239  NE  ARG A  29       2.711  22.446 138.373  1.00120.82           N  
ATOM    240  CZ  ARG A  29       3.786  21.609 138.433  1.00120.82           C  
ATOM    241  NH1 ARG A  29       4.384  21.177 137.286  1.00120.82           N1+
ATOM    242  NH2 ARG A  29       4.258  21.199 139.646  1.00120.82           N  
ATOM    243  N   PHE A  30      -1.991  20.053 137.216  1.00 80.49           N  
ATOM    244  CA  PHE A  30      -2.572  19.418 136.067  1.00 80.49           C  
ATOM    245  C   PHE A  30      -4.063  19.581 136.080  1.00 80.49           C  
ATOM    246  O   PHE A  30      -4.685  19.738 135.030  1.00 80.49           O  
ATOM    247  CB  PHE A  30      -2.235  17.922 135.965  1.00 80.49           C  
ATOM    248  CG  PHE A  30      -0.746  17.832 135.953  1.00 80.49           C  
ATOM    249  CD1 PHE A  30      -0.004  18.467 134.983  1.00 80.49           C  
ATOM    250  CD2 PHE A  30      -0.094  17.082 136.904  1.00 80.49           C  
ATOM    251  CE1 PHE A  30       1.369  18.375 134.985  1.00 80.49           C  
ATOM    252  CE2 PHE A  30       1.276  16.986 136.910  1.00 80.49           C  
ATOM    253  CZ  PHE A  30       2.010  17.635 135.948  1.00 80.49           C  
ATOM    254  N   SER A  31      -4.685  19.501 137.270  1.00 83.93           N  
ATOM    255  CA  SER A  31      -6.111  19.634 137.362  1.00 83.93           C  
ATOM    256  C   SER A  31      -6.520  21.033 137.001  1.00 83.93           C  
ATOM    257  O   SER A  31      -7.585  21.238 136.422  1.00 83.93           O  
ATOM    258  CB  SER A  31      -6.666  19.251 138.750  1.00 83.93           C  
ATOM    259  OG  SER A  31      -6.033  19.996 139.778  1.00 83.93           O  
ATOM    260  N   THR A  32      -5.680  22.035 137.329  1.00 45.66           N  
ATOM    261  CA  THR A  32      -5.980  23.406 137.020  1.00 45.66           C  
ATOM    262  C   THR A  32      -5.975  23.573 135.531  1.00 45.66           C  
ATOM    263  O   THR A  32      -6.818  24.280 134.981  1.00 45.66           O  
ATOM    264  CB  THR A  32      -5.005  24.377 137.623  1.00 45.66           C  
ATOM    265  CG2 THR A  32      -5.428  25.809 137.246  1.00 45.66           C  
ATOM    266  OG1 THR A  32      -5.000  24.239 139.037  1.00 45.66           O  
ATOM    267  N   TRP A  33      -5.037  22.907 134.830  1.00 70.37           N  
ATOM    268  CA  TRP A  33      -4.954  23.016 133.400  1.00 70.37           C  
ATOM    269  C   TRP A  33      -6.258  22.550 132.821  1.00 70.37           C  
ATOM    270  O   TRP A  33      -6.806  23.175 131.914  1.00 70.37           O  
ATOM    271  CB  TRP A  33      -3.812  22.167 132.800  1.00 70.37           C  
ATOM    272  CG  TRP A  33      -2.429  22.700 133.112  1.00 70.37           C  
ATOM    273  CD1 TRP A  33      -2.090  23.812 133.825  1.00 70.37           C  
ATOM    274  CD2 TRP A  33      -1.191  22.105 132.678  1.00 70.37           C  
ATOM    275  CE2 TRP A  33      -0.155  22.907 133.161  1.00 70.37           C  
ATOM    276  CE3 TRP A  33      -0.934  20.984 131.939  1.00 70.37           C  
ATOM    277  NE1 TRP A  33      -0.722  23.952 133.862  1.00 70.37           N  
ATOM    278  CZ2 TRP A  33       1.153  22.600 132.910  1.00 70.37           C  
ATOM    279  CZ3 TRP A  33       0.387  20.679 131.689  1.00 70.37           C  
ATOM    280  CH2 TRP A  33       1.413  21.471 132.165  1.00 70.37           C  
ATOM    281  N   ARG A  34      -6.801  21.437 133.342  1.00 75.22           N  
ATOM    282  CA  ARG A  34      -8.041  20.911 132.843  0.92 75.22           C  
ATOM    283  C   ARG A  34      -9.137  21.898 133.102  1.00 75.22           C  
ATOM    284  O   ARG A  34     -10.023  22.093 132.272  1.00 75.22           O  
ATOM    285  CB  ARG A  34      -8.387  19.551 133.468  1.00 75.22           C  
ATOM    286  CG  ARG A  34      -7.397  18.479 133.007  1.00 75.22           C  
ATOM    287  CD  ARG A  34      -7.623  17.081 133.579  1.00 75.22           C  
ATOM    288  NE  ARG A  34      -6.645  16.188 132.897  1.00 75.22           N  
ATOM    289  CZ  ARG A  34      -6.862  14.843 132.864  1.00 75.22           C  
ATOM    290  NH1 ARG A  34      -7.927  14.320 133.534  1.00 75.22           N1+
ATOM    291  NH2 ARG A  34      -6.033  14.026 132.151  1.00 75.22           N  
ATOM    292  N   LYS A  35      -9.087  22.558 134.269  1.00 63.51           N  
ATOM    293  CA  LYS A  35     -10.048  23.549 134.662  1.00 63.51           C  
ATOM    294  C   LYS A  35     -10.007  24.644 133.639  1.00 63.51           C  
ATOM    295  O   LYS A  35     -11.044  25.155 133.221  1.00 63.51           O  
ATOM    296  CB  LYS A  35      -9.635  24.168 136.007  1.00 63.51           C  
ATOM    297  CG  LYS A  35     -10.518  25.296 136.533  1.00 63.51           C  
ATOM    298  CD  LYS A  35     -10.101  25.728 137.940  1.00 63.51           C  
ATOM    299  CE  LYS A  35     -10.638  27.096 138.355  1.00 63.51           C  
ATOM    300  NZ  LYS A  35      -9.930  27.560 139.570  1.00 63.51           N1+
ATOM    301  N   LEU A  36      -8.793  25.044 133.215  1.00108.40           N  
ATOM    302  CA  LEU A  36      -8.689  26.087 132.235  1.00108.40           C  
ATOM    303  C   LEU A  36      -9.240  25.633 130.916  1.00108.40           C  
ATOM    304  O   LEU A  36      -9.850  26.420 130.196  1.00108.40           O  
ATOM    305  CB  LEU A  36      -7.273  26.654 132.007  1.00108.40           C  
ATOM    306  CG  LEU A  36      -6.815  27.640 133.104  1.00108.40           C  
ATOM    307  CD1 LEU A  36      -6.492  26.941 134.429  1.00108.40           C  
ATOM    308  CD2 LEU A  36      -5.675  28.539 132.607  1.00108.40           C  
ATOM    309  N   TRP A  37      -9.021  24.359 130.544  1.00 77.32           N  
ATOM    310  CA  TRP A  37      -9.510  23.868 129.285  1.00 77.32           C  
ATOM    311  C   TRP A  37     -11.008  23.857 129.281  1.00 77.32           C  
ATOM    312  O   TRP A  37     -11.636  24.189 128.275  1.00 77.32           O  
ATOM    313  CB  TRP A  37      -8.968  22.466 128.952  1.00 77.32           C  
ATOM    314  CG  TRP A  37      -7.522  22.512 128.512  1.00 77.32           C  
ATOM    315  CD1 TRP A  37      -6.890  23.478 127.784  1.00 77.32           C  
ATOM    316  CD2 TRP A  37      -6.529  21.522 128.822  1.00 77.32           C  
ATOM    317  CE2 TRP A  37      -5.329  21.949 128.249  1.00 77.32           C  
ATOM    318  CE3 TRP A  37      -6.607  20.356 129.527  1.00 77.32           C  
ATOM    319  NE1 TRP A  37      -5.566  23.149 127.613  1.00 77.32           N  
ATOM    320  CZ2 TRP A  37      -4.185  21.212 128.376  1.00 77.32           C  
ATOM    321  CZ3 TRP A  37      -5.451  19.614 129.650  1.00 77.32           C  
ATOM    322  CH2 TRP A  37      -4.264  20.035 129.086  1.00 77.32           C  
ATOM    323  N   LEU A  38     -11.629  23.471 130.411  1.00 56.70           N  
ATOM    324  CA  LEU A  38     -13.062  23.407 130.461  0.75 56.70           C  
ATOM    325  C   LEU A  38     -13.647  24.769 130.228  1.00 56.70           C  
ATOM    326  O   LEU A  38     -14.562  24.928 129.422  1.00 56.70           O  
ATOM    327  CB  LEU A  38     -13.589  22.905 131.816  1.00 56.70           C  
ATOM    328  CG  LEU A  38     -15.125  22.895 131.915  1.00 56.70           C  
ATOM    329  CD1 LEU A  38     -15.758  21.951 130.882  1.00 56.70           C  
ATOM    330  CD2 LEU A  38     -15.588  22.598 133.348  1.00 56.70           C  
ATOM    331  N   ASN A  39     -13.127  25.798 130.918  1.00 50.64           N  
ATOM    332  CA  ASN A  39     -13.661  27.127 130.798  0.92 50.64           C  
ATOM    333  C   ASN A  39     -13.393  27.669 129.428  1.00 50.64           C  
ATOM    334  O   ASN A  39     -14.205  28.416 128.883  1.00 50.64           O  
ATOM    335  CB  ASN A  39     -13.081  28.094 131.840  1.00 50.64           C  
ATOM    336  CG  ASN A  39     -13.656  27.677 133.188  1.00 50.64           C  
ATOM    337  ND2 ASN A  39     -12.760  27.333 134.152  1.00 50.64           N  
ATOM    338  OD1 ASN A  39     -14.872  27.646 133.375  1.00 50.64           O  
ATOM    339  N   LEU A  40     -12.235  27.322 128.836  1.00 47.49           N  
ATOM    340  CA  LEU A  40     -11.928  27.797 127.519  1.00 47.49           C  
ATOM    341  C   LEU A  40     -12.988  27.283 126.593  1.00 47.49           C  
ATOM    342  O   LEU A  40     -13.449  27.999 125.705  1.00 47.49           O  
ATOM    343  CB  LEU A  40     -10.571  27.289 127.001  1.00 47.49           C  
ATOM    344  CG  LEU A  40     -10.233  27.751 125.570  1.00 47.49           C  
ATOM    345  CD1 LEU A  40     -10.122  29.281 125.477  1.00 47.49           C  
ATOM    346  CD2 LEU A  40      -8.984  27.030 125.038  1.00 47.49           C  
ATOM    347  N   ALA A  41     -13.396  26.013 126.769  1.00 36.85           N  
ATOM    348  CA  ALA A  41     -14.409  25.434 125.930  1.00 36.85           C  
ATOM    349  C   ALA A  41     -15.712  26.146 126.137  1.00 36.85           C  
ATOM    350  O   ALA A  41     -16.423  26.451 125.183  1.00 36.85           O  
ATOM    351  CB  ALA A  41     -14.664  23.945 126.230  1.00 36.85           C  
ATOM    352  N   ILE A  42     -16.062  26.446 127.399  1.00 97.05           N  
ATOM    353  CA  ILE A  42     -17.333  27.057 127.665  0.87 97.05           C  
ATOM    354  C   ILE A  42     -17.368  28.406 127.008  1.00 97.05           C  
ATOM    355  O   ILE A  42     -18.344  28.768 126.352  1.00 97.05           O  
ATOM    356  CB  ILE A  42     -17.562  27.275 129.134  1.00 97.05           C  
ATOM    357  CG1 ILE A  42     -17.447  25.951 129.909  1.00 97.05           C  
ATOM    358  CG2 ILE A  42     -18.926  27.965 129.299  1.00 97.05           C  
ATOM    359  CD1 ILE A  42     -18.470  24.896 129.502  1.00 97.05           C  
ATOM    360  N   ALA A  43     -16.282  29.183 127.162  1.00 31.67           N  
ATOM    361  CA  ALA A  43     -16.228  30.520 126.643  1.00 31.67           C  
ATOM    362  C   ALA A  43     -16.314  30.505 125.149  1.00 31.67           C  
ATOM    363  O   ALA A  43     -17.011  31.325 124.553  1.00 31.67           O  
ATOM    364  CB  ALA A  43     -14.925  31.240 127.025  1.00 31.67           C  
ATOM    365  N   GLU A  44     -15.603  29.563 124.502  1.00 54.73           N  
ATOM    366  CA  GLU A  44     -15.578  29.523 123.070  1.00 54.73           C  
ATOM    367  C   GLU A  44     -16.941  29.216 122.542  1.00 54.73           C  
ATOM    368  O   GLU A  44     -17.331  29.726 121.492  1.00 54.73           O  
ATOM    369  CB  GLU A  44     -14.582  28.495 122.509  1.00 54.73           C  
ATOM    370  CG  GLU A  44     -13.127  28.934 122.699  1.00 54.73           C  
ATOM    371  CD  GLU A  44     -12.217  27.863 122.121  1.00 54.73           C  
ATOM    372  OE1 GLU A  44     -12.656  26.684 122.061  1.00 54.73           O  
ATOM    373  OE2 GLU A  44     -11.068  28.209 121.735  1.00 54.73           O1-
ATOM    374  N   LYS A  45     -17.709  28.348 123.224  1.00 82.26           N  
ATOM    375  CA  LYS A  45     -19.001  28.034 122.687  0.97 82.26           C  
ATOM    376  C   LYS A  45     -19.895  29.233 122.747  1.00 82.26           C  
ATOM    377  O   LYS A  45     -20.625  29.521 121.801  1.00 82.26           O  
ATOM    378  CB  LYS A  45     -19.712  26.849 123.375  1.00 82.26           C  
ATOM    379  CG  LYS A  45     -20.431  27.153 124.690  1.00 82.26           C  
ATOM    380  CD  LYS A  45     -21.402  26.032 125.074  1.00 82.26           C  
ATOM    381  CE  LYS A  45     -22.321  26.357 126.253  1.00 82.26           C  
ATOM    382  NZ  LYS A  45     -23.319  25.276 126.425  1.00 82.26           N1+
ATOM    383  N   GLU A  46     -19.843  29.989 123.858  1.00 42.34           N  
ATOM    384  CA  GLU A  46     -20.712  31.118 124.023  0.75 42.34           C  
ATOM    385  C   GLU A  46     -20.408  32.120 122.948  1.00 42.34           C  
ATOM    386  O   GLU A  46     -21.310  32.755 122.402  1.00 42.34           O  
ATOM    387  CB  GLU A  46     -20.517  31.802 125.387  1.00 42.34           C  
ATOM    388  CG  GLU A  46     -20.937  30.918 126.566  1.00 42.34           C  
ATOM    389  CD  GLU A  46     -20.661  31.671 127.860  1.00 42.34           C  
ATOM    390  OE1 GLU A  46     -20.291  32.872 127.781  1.00 42.34           O  
ATOM    391  OE2 GLU A  46     -20.814  31.051 128.946  1.00 42.34           O1-
ATOM    392  N   VAL A  47     -19.113  32.289 122.633  1.00121.81           N  
ATOM    393  CA  VAL A  47     -18.656  33.228 121.650  1.00121.81           C  
ATOM    394  C   VAL A  47     -19.051  32.783 120.270  1.00121.81           C  
ATOM    395  O   VAL A  47     -19.157  33.617 119.372  1.00121.81           O  
ATOM    396  CB  VAL A  47     -17.173  33.496 121.705  1.00121.81           C  
ATOM    397  CG1 VAL A  47     -16.398  32.281 121.181  1.00121.81           C  
ATOM    398  CG2 VAL A  47     -16.885  34.802 120.946  1.00121.81           C  
ATOM    399  N   GLY A  48     -19.279  31.465 120.046  1.00 57.94           N  
ATOM    400  CA  GLY A  48     -19.704  31.100 118.720  0.87 57.94           C  
ATOM    401  C   GLY A  48     -18.955  29.944 118.104  1.00 57.94           C  
ATOM    402  O   GLY A  48     -19.195  29.637 116.937  1.00 57.94           O  
ATOM    403  N   LEU A  49     -18.029  29.270 118.816  1.00120.31           N  
ATOM    404  CA  LEU A  49     -17.390  28.135 118.190  0.88120.31           C  
ATOM    405  C   LEU A  49     -18.271  26.935 118.397  1.00120.31           C  
ATOM    406  O   LEU A  49     -18.210  26.274 119.432  1.00120.31           O  
ATOM    407  CB  LEU A  49     -16.030  27.778 118.823  1.00120.31           C  
ATOM    408  CG  LEU A  49     -14.913  28.823 118.633  1.00120.31           C  
ATOM    409  CD1 LEU A  49     -14.440  28.883 117.176  1.00120.31           C  
ATOM    410  CD2 LEU A  49     -15.323  30.197 119.180  1.00120.31           C  
ATOM    411  N   SER A  50     -19.099  26.606 117.387  1.00 45.80           N  
ATOM    412  CA  SER A  50     -20.035  25.514 117.457  1.00 45.80           C  
ATOM    413  C   SER A  50     -19.323  24.197 117.377  1.00 45.80           C  
ATOM    414  O   SER A  50     -19.886  23.164 117.732  1.00 45.80           O  
ATOM    415  CB  SER A  50     -21.064  25.538 116.313  1.00 45.80           C  
ATOM    416  OG  SER A  50     -21.901  26.680 116.423  1.00 45.80           O  
ATOM    417  N   VAL A  51     -18.051  24.202 116.941  1.00113.37           N  
ATOM    418  CA  VAL A  51     -17.331  22.981 116.710  1.00113.37           C  
ATOM    419  C   VAL A  51     -17.338  22.177 117.974  1.00113.37           C  
ATOM    420  O   VAL A  51     -17.433  20.951 117.936  1.00113.37           O  
ATOM    421  CB  VAL A  51     -15.896  23.234 116.336  1.00113.37           C  
ATOM    422  CG1 VAL A  51     -15.883  24.090 115.062  1.00113.37           C  
ATOM    423  CG2 VAL A  51     -15.165  23.895 117.518  1.00113.37           C  
ATOM    424  N   ILE A  52     -17.233  22.849 119.132  1.00 74.42           N  
ATOM    425  CA  ILE A  52     -17.217  22.186 120.406  0.82 74.42           C  
ATOM    426  C   ILE A  52     -18.632  21.861 120.789  1.00 74.42           C  
ATOM    427  O   ILE A  52     -19.547  22.641 120.534  1.00 74.42           O  
ATOM    428  CB  ILE A  52     -16.606  23.039 121.474  1.00 74.42           C  
ATOM    429  CG1 ILE A  52     -17.438  24.315 121.663  1.00 74.42           C  
ATOM    430  CG2 ILE A  52     -15.143  23.316 121.084  1.00 74.42           C  
ATOM    431  CD1 ILE A  52     -16.953  25.182 122.817  1.00 74.42           C  
ATOM    432  N   THR A  53     -18.845  20.679 121.413  1.00121.75           N  
ATOM    433  CA  THR A  53     -20.183  20.234 121.702  1.00121.75           C  
ATOM    434  C   THR A  53     -20.469  20.269 123.174  1.00121.75           C  
ATOM    435  O   THR A  53     -19.572  20.237 124.015  1.00121.75           O  
ATOM    436  CB  THR A  53     -20.455  18.837 121.225  1.00121.75           C  
ATOM    437  CG2 THR A  53     -19.608  17.850 122.049  1.00121.75           C  
ATOM    438  OG1 THR A  53     -21.834  18.534 121.358  1.00121.75           O  
ATOM    439  N   ASP A  54     -21.774  20.338 123.509  1.00 75.35           N  
ATOM    440  CA  ASP A  54     -22.251  20.435 124.861  0.83 75.35           C  
ATOM    441  C   ASP A  54     -21.892  19.192 125.609  1.00 75.35           C  
ATOM    442  O   ASP A  54     -21.620  19.238 126.807  1.00 75.35           O  
ATOM    443  CB  ASP A  54     -23.774  20.619 124.957  1.00 75.35           C  
ATOM    444  CG  ASP A  54     -24.102  22.036 124.507  1.00 75.35           C  
ATOM    445  OD1 ASP A  54     -23.152  22.858 124.410  1.00 75.35           O  
ATOM    446  OD2 ASP A  54     -25.304  22.317 124.260  1.00 75.35           O1-
ATOM    447  N   GLU A  55     -21.896  18.039 124.919  1.00 74.26           N  
ATOM    448  CA  GLU A  55     -21.596  16.795 125.561  0.76 74.26           C  
ATOM    449  C   GLU A  55     -20.189  16.842 126.072  1.00 74.26           C  
ATOM    450  O   GLU A  55     -19.904  16.369 127.170  1.00 74.26           O  
ATOM    451  CB  GLU A  55     -21.697  15.599 124.603  1.00 74.26           C  
ATOM    452  CG  GLU A  55     -23.132  15.287 124.178  1.00 74.26           C  
ATOM    453  CD  GLU A  55     -23.634  16.437 123.318  1.00 74.26           C  
ATOM    454  OE1 GLU A  55     -23.231  16.506 122.126  1.00 74.26           O  
ATOM    455  OE2 GLU A  55     -24.418  17.271 123.845  1.00 74.26           O1-
ATOM    456  N   ALA A  56     -19.268  17.426 125.280  1.00 34.06           N  
ATOM    457  CA  ALA A  56     -17.885  17.477 125.655  0.95 34.06           C  
ATOM    458  C   ALA A  56     -17.731  18.273 126.916  1.00 34.06           C  
ATOM    459  O   ALA A  56     -16.974  17.894 127.808  1.00 34.06           O  
ATOM    460  CB  ALA A  56     -17.008  18.127 124.573  1.00 34.06           C  
ATOM    461  N   ILE A  57     -18.457  19.399 127.038  1.00125.31           N  
ATOM    462  CA  ILE A  57     -18.293  20.213 128.211  0.92125.31           C  
ATOM    463  C   ILE A  57     -18.726  19.450 129.425  1.00125.31           C  
ATOM    464  O   ILE A  57     -18.097  19.551 130.477  1.00125.31           O  
ATOM    465  CB  ILE A  57     -18.987  21.548 128.157  1.00125.31           C  
ATOM    466  CG1 ILE A  57     -20.507  21.426 128.034  1.00125.31           C  
ATOM    467  CG2 ILE A  57     -18.341  22.353 127.024  1.00125.31           C  
ATOM    468  CD1 ILE A  57     -21.211  22.776 128.181  1.00125.31           C  
ATOM    469  N   GLU A  58     -19.820  18.675 129.328  1.00 94.72           N  
ATOM    470  CA  GLU A  58     -20.287  17.939 130.471  0.37 94.72           C  
ATOM    471  C   GLU A  58     -19.286  16.896 130.868  1.00 94.72           C  
ATOM    472  O   GLU A  58     -19.058  16.676 132.056  1.00 94.72           O  
ATOM    473  CB  GLU A  58     -21.584  17.160 130.227  0.53 94.72           C  
ATOM    474  CG  GLU A  58     -22.026  16.401 131.478  0.53 94.72           C  
ATOM    475  CD  GLU A  58     -23.044  15.355 131.062  0.53 94.72           C  
ATOM    476  OE1 GLU A  58     -24.149  15.748 130.607  0.53 94.72           O  
ATOM    477  OE2 GLU A  58     -22.722  14.145 131.190  0.53 94.72           O1-
ATOM    478  N   GLN A  59     -18.683  16.215 129.876  1.00 55.71           N  
ATOM    479  CA  GLN A  59     -17.791  15.112 130.102  1.00 55.71           C  
ATOM    480  C   GLN A  59     -16.551  15.576 130.802  1.00 55.71           C  
ATOM    481  O   GLN A  59     -16.037  14.896 131.689  1.00 55.71           O  
ATOM    482  CB  GLN A  59     -17.394  14.429 128.782  1.00 55.71           C  
ATOM    483  CG  GLN A  59     -16.510  13.193 128.937  1.00 55.71           C  
ATOM    484  CD  GLN A  59     -16.363  12.578 127.551  1.00 55.71           C  
ATOM    485  NE2 GLN A  59     -17.469  12.598 126.760  1.00 55.71           N  
ATOM    486  OE1 GLN A  59     -15.300  12.086 127.178  1.00 55.71           O  
ATOM    487  N   MET A  60     -16.040  16.758 130.425  1.00 59.11           N  
ATOM    488  CA  MET A  60     -14.845  17.317 130.992  0.84 59.11           C  
ATOM    489  C   MET A  60     -15.075  17.637 132.440  1.00 59.11           C  
ATOM    490  O   MET A  60     -14.138  17.668 133.236  1.00 59.11           O  
ATOM    491  CB  MET A  60     -14.398  18.606 130.283  1.00 59.11           C  
ATOM    492  CG  MET A  60     -13.923  18.360 128.848  1.00 59.11           C  
ATOM    493  SD  MET A  60     -13.385  19.845 127.949  1.00 59.11           S  
ATOM    494  CE  MET A  60     -15.058  20.404 127.514  1.00 59.11           C  
ATOM    495  N   LYS A  61     -16.332  17.924 132.811  1.00 71.30           N  
ATOM    496  CA  LYS A  61     -16.694  18.373 134.129  1.00 71.30           C  
ATOM    497  C   LYS A  61     -16.373  17.371 135.210  1.00 71.30           C  
ATOM    498  O   LYS A  61     -15.971  17.764 136.302  1.00 71.30           O  
ATOM    499  CB  LYS A  61     -18.181  18.756 134.184  1.00 71.30           C  
ATOM    500  CG  LYS A  61     -18.469  19.945 133.262  1.00 71.30           C  
ATOM    501  CD  LYS A  61     -19.940  20.149 132.908  1.00 71.30           C  
ATOM    502  CE  LYS A  61     -20.166  21.348 131.984  1.00 71.30           C  
ATOM    503  NZ  LYS A  61     -21.605  21.483 131.670  1.00 71.30           N1+
ATOM    504  N   GLN A  62     -16.598  16.066 134.986  1.00181.20           N  
ATOM    505  CA  GLN A  62     -16.297  15.055 135.970  0.88181.20           C  
ATOM    506  C   GLN A  62     -14.823  14.756 136.105  1.00181.20           C  
ATOM    507  O   GLN A  62     -14.393  14.261 137.140  1.00181.20           O  
ATOM    508  CB  GLN A  62     -17.080  13.749 135.746  1.00181.20           C  
ATOM    509  CG  GLN A  62     -16.924  13.148 134.352  1.00181.20           C  
ATOM    510  CD  GLN A  62     -18.018  13.745 133.471  1.00181.20           C  
ATOM    511  NE2 GLN A  62     -18.905  14.582 134.075  1.00181.20           N  
ATOM    512  OE1 GLN A  62     -18.089  13.467 132.276  1.00181.20           O  
ATOM    513  N   HIS A  63     -14.044  14.936 135.026  1.00141.19           N  
ATOM    514  CA  HIS A  63     -12.639  14.642 134.859  0.67141.19           C  
ATOM    515  C   HIS A  63     -11.648  15.687 135.309  1.00141.19           C  
ATOM    516  O   HIS A  63     -10.465  15.551 135.006  1.00141.19           O  
ATOM    517  CB  HIS A  63     -12.335  14.209 133.426  1.00141.19           C  
ATOM    518  CG  HIS A  63     -13.146  12.982 133.142  1.00141.19           C  
ATOM    519  CD2 HIS A  63     -12.854  11.671 133.354  1.00141.19           C  
ATOM    520  ND1 HIS A  63     -14.427  13.006 132.643  1.00141.19           N  
ATOM    521  CE1 HIS A  63     -14.844  11.716 132.575  1.00141.19           C  
ATOM    522  NE2 HIS A  63     -13.923  10.871 132.996  1.00141.19           N  
ATOM    523  N   LEU A  64     -12.074  16.807 135.919  1.00 74.12           N  
ATOM    524  CA  LEU A  64     -11.171  17.882 136.243  0.91 74.12           C  
ATOM    525  C   LEU A  64     -10.045  17.463 137.155  1.00 74.12           C  
ATOM    526  O   LEU A  64      -8.931  17.962 136.992  1.00 74.12           O  
ATOM    527  CB  LEU A  64     -11.882  19.086 136.881  1.00 74.12           C  
ATOM    528  CG  LEU A  64     -12.871  19.768 135.917  1.00 74.12           C  
ATOM    529  CD1 LEU A  64     -13.463  21.044 136.534  1.00 74.12           C  
ATOM    530  CD2 LEU A  64     -12.231  20.014 134.539  1.00 74.12           C  
ATOM    531  N   GLU A  65     -10.282  16.578 138.148  1.00101.18           N  
ATOM    532  CA  GLU A  65      -9.212  16.187 139.029  0.76101.18           C  
ATOM    533  C   GLU A  65      -8.501  15.011 138.421  1.00101.18           C  
ATOM    534  O   GLU A  65      -9.075  13.941 138.222  1.00101.18           O  
ATOM    535  CB  GLU A  65      -9.686  15.784 140.436  1.00101.18           C  
ATOM    536  CG  GLU A  65      -8.545  15.377 141.369  1.00101.18           C  
ATOM    537  CD  GLU A  65      -7.707  16.614 141.665  1.00101.18           C  
ATOM    538  OE1 GLU A  65      -8.194  17.502 142.413  1.00101.18           O  
ATOM    539  OE2 GLU A  65      -6.562  16.686 141.143  1.00101.18           O1-
ATOM    540  N   ILE A  66      -7.192  15.182 138.148  1.00 75.70           N  
ATOM    541  CA  ILE A  66      -6.410  14.187 137.474  0.63 75.70           C  
ATOM    542  C   ILE A  66      -6.048  13.080 138.417  1.00 75.70           C  
ATOM    543  O   ILE A  66      -5.689  13.309 139.570  1.00 75.70           O  
ATOM    544  CB  ILE A  66      -5.151  14.766 136.901  1.00 75.70           C  
ATOM    545  CG1 ILE A  66      -4.489  13.783 135.925  1.00 75.70           C  
ATOM    546  CG2 ILE A  66      -4.257  15.201 138.074  1.00 75.70           C  
ATOM    547  CD1 ILE A  66      -3.424  14.435 135.044  1.00 75.70           C  
ATOM    548  N   THR A  67      -6.172  11.824 137.945  1.00 35.75           N  
ATOM    549  CA  THR A  67      -5.848  10.690 138.758  1.00 35.75           C  
ATOM    550  C   THR A  67      -4.389  10.405 138.591  1.00 35.75           C  
ATOM    551  O   THR A  67      -3.743  10.897 137.669  1.00 35.75           O  
ATOM    552  CB  THR A  67      -6.590   9.450 138.358  1.00 35.75           C  
ATOM    553  CG2 THR A  67      -8.100   9.728 138.452  1.00 35.75           C  
ATOM    554  OG1 THR A  67      -6.241   9.077 137.032  1.00 35.75           O  
ATOM    555  N   ASP A  68      -3.831   9.588 139.504  1.00104.36           N  
ATOM    556  CA  ASP A  68      -2.446   9.234 139.424  1.00104.36           C  
ATOM    557  C   ASP A  68      -2.213   8.449 138.170  1.00104.36           C  
ATOM    558  O   ASP A  68      -1.149   8.549 137.559  1.00104.36           O  
ATOM    559  CB  ASP A  68      -1.924   8.496 140.675  1.00104.36           C  
ATOM    560  CG  ASP A  68      -2.883   7.380 141.049  1.00104.36           C  
ATOM    561  OD1 ASP A  68      -4.073   7.705 141.311  1.00104.36           O  
ATOM    562  OD2 ASP A  68      -2.446   6.199 141.089  1.00104.36           O1-
ATOM    563  N   LYS A  69      -3.208   7.650 137.744  1.00108.97           N  
ATOM    564  CA  LYS A  69      -3.079   6.882 136.539  1.00108.97           C  
ATOM    565  C   LYS A  69      -2.911   7.823 135.382  1.00108.97           C  
ATOM    566  O   LYS A  69      -2.053   7.618 134.524  1.00108.97           O  
ATOM    567  CB  LYS A  69      -4.319   5.994 136.299  1.00108.97           C  
ATOM    568  CG  LYS A  69      -4.287   5.131 135.031  1.00108.97           C  
ATOM    569  CD  LYS A  69      -4.442   5.924 133.731  1.00108.97           C  
ATOM    570  CE  LYS A  69      -5.894   6.302 133.413  1.00108.97           C  
ATOM    571  NZ  LYS A  69      -5.947   7.153 132.203  1.00108.97           N1+
ATOM    572  N   GLU A  70      -3.722   8.894 135.339  1.00 59.27           N  
ATOM    573  CA  GLU A  70      -3.666   9.842 134.262  1.00 59.27           C  
ATOM    574  C   GLU A  70      -2.351  10.556 134.305  1.00 59.27           C  
ATOM    575  O   GLU A  70      -1.751  10.837 133.268  1.00 59.27           O  
ATOM    576  CB  GLU A  70      -4.790  10.884 134.350  1.00 59.27           C  
ATOM    577  CG  GLU A  70      -6.174  10.258 134.173  1.00 59.27           C  
ATOM    578  CD  GLU A  70      -7.215  11.358 134.282  1.00 59.27           C  
ATOM    579  OE1 GLU A  70      -7.389  11.896 135.408  1.00 59.27           O  
ATOM    580  OE2 GLU A  70      -7.850  11.672 133.241  1.00 59.27           O1-
ATOM    581  N   ILE A  71      -1.867  10.868 135.522  1.00 31.29           N  
ATOM    582  CA  ILE A  71      -0.629  11.576 135.673  1.00 31.29           C  
ATOM    583  C   ILE A  71       0.452  10.720 135.091  1.00 31.29           C  
ATOM    584  O   ILE A  71       1.323  11.202 134.366  1.00 31.29           O  
ATOM    585  CB  ILE A  71      -0.291  11.826 137.118  1.00 31.29           C  
ATOM    586  CG1 ILE A  71      -1.376  12.690 137.786  1.00 31.29           C  
ATOM    587  CG2 ILE A  71       1.112  12.453 137.180  1.00 31.29           C  
ATOM    588  CD1 ILE A  71      -1.301  12.697 139.314  1.00 31.29           C  
ATOM    589  N   GLN A  72       0.410   9.409 135.391  1.00 31.39           N  
ATOM    590  CA  GLN A  72       1.407   8.487 134.930  1.00 31.39           C  
ATOM    591  C   GLN A  72       1.356   8.411 133.437  1.00 31.39           C  
ATOM    592  O   GLN A  72       2.392   8.396 132.773  1.00 31.39           O  
ATOM    593  CB  GLN A  72       1.160   7.064 135.459  1.00 31.39           C  
ATOM    594  CG  GLN A  72       1.232   6.956 136.983  1.00 31.39           C  
ATOM    595  CD  GLN A  72       0.912   5.518 137.365  1.00 31.39           C  
ATOM    596  NE2 GLN A  72       1.563   5.022 138.450  1.00 31.39           N  
ATOM    597  OE1 GLN A  72       0.104   4.855 136.716  1.00 31.39           O  
ATOM    598  N   ASP A  73       0.137   8.360 132.869  1.00 36.28           N  
ATOM    599  CA  ASP A  73      -0.022   8.242 131.447  0.79 36.28           C  
ATOM    600  C   ASP A  73       0.493   9.480 130.787  1.00 36.28           C  
ATOM    601  O   ASP A  73       1.085   9.416 129.712  1.00 36.28           O  
ATOM    602  CB  ASP A  73      -1.484   8.063 131.009  1.00 36.28           C  
ATOM    603  CG  ASP A  73      -1.904   6.639 131.344  1.00 36.28           C  
ATOM    604  OD1 ASP A  73      -1.040   5.858 131.826  1.00 36.28           O  
ATOM    605  OD2 ASP A  73      -3.097   6.312 131.110  1.00 36.28           O1-
ATOM    606  N   ALA A  74       0.262  10.650 131.404  1.00 26.41           N  
ATOM    607  CA  ALA A  74       0.731  11.875 130.832  0.93 26.41           C  
ATOM    608  C   ALA A  74       2.225  11.819 130.796  1.00 26.41           C  
ATOM    609  O   ALA A  74       2.849  12.279 129.842  1.00 26.41           O  
ATOM    610  CB  ALA A  74       0.331  13.113 131.653  1.00 26.41           C  
ATOM    611  N   ALA A  75       2.832  11.247 131.853  1.00 27.15           N  
ATOM    612  CA  ALA A  75       4.260  11.174 131.972  0.92 27.15           C  
ATOM    613  C   ALA A  75       4.838  10.346 130.867  1.00 27.15           C  
ATOM    614  O   ALA A  75       5.880  10.691 130.314  1.00 27.15           O  
ATOM    615  CB  ALA A  75       4.714  10.544 133.301  1.00 27.15           C  
ATOM    616  N   VAL A  76       4.188   9.222 130.513  1.00 36.25           N  
ATOM    617  CA  VAL A  76       4.762   8.386 129.500  0.96 36.25           C  
ATOM    618  C   VAL A  76       4.808   9.146 128.212  1.00 36.25           C  
ATOM    619  O   VAL A  76       5.778   9.043 127.463  1.00 36.25           O  
ATOM    620  CB  VAL A  76       4.006   7.108 129.262  1.00 36.25           C  
ATOM    621  CG1 VAL A  76       3.961   6.325 130.584  1.00 36.25           C  
ATOM    622  CG2 VAL A  76       2.631   7.419 128.655  1.00 36.25           C  
ATOM    623  N   GLU A  77       3.740   9.915 127.921  1.00 76.60           N  
ATOM    624  CA  GLU A  77       3.608  10.681 126.712  1.00 76.60           C  
ATOM    625  C   GLU A  77       4.604  11.800 126.679  1.00 76.60           C  
ATOM    626  O   GLU A  77       5.192  12.086 125.635  1.00 76.60           O  
ATOM    627  CB  GLU A  77       2.215  11.327 126.584  1.00 76.60           C  
ATOM    628  CG  GLU A  77       1.969  12.031 125.246  1.00 76.60           C  
ATOM    629  CD  GLU A  77       1.454  11.001 124.251  1.00 76.60           C  
ATOM    630  OE1 GLU A  77       1.098   9.875 124.692  1.00 76.60           O  
ATOM    631  OE2 GLU A  77       1.404  11.328 123.036  1.00 76.60           O1-
ATOM    632  N   GLU A  78       4.825  12.463 127.828  1.00 62.79           N  
ATOM    633  CA  GLU A  78       5.684  13.614 127.876  1.00 62.79           C  
ATOM    634  C   GLU A  78       7.056  13.203 127.467  1.00 62.79           C  
ATOM    635  O   GLU A  78       7.755  13.944 126.777  1.00 62.79           O  
ATOM    636  CB  GLU A  78       5.767  14.236 129.279  1.00 62.79           C  
ATOM    637  CG  GLU A  78       4.429  14.814 129.742  1.00 62.79           C  
ATOM    638  CD  GLU A  78       4.603  15.405 131.133  1.00 62.79           C  
ATOM    639  OE1 GLU A  78       5.750  15.377 131.653  1.00 62.79           O  
ATOM    640  OE2 GLU A  78       3.587  15.896 131.694  1.00 62.79           O1-
ATOM    641  N   ALA A  79       7.483  12.000 127.879  1.00 29.10           N  
ATOM    642  CA  ALA A  79       8.798  11.564 127.527  0.98 29.10           C  
ATOM    643  C   ALA A  79       8.890  11.477 126.033  1.00 29.10           C  
ATOM    644  O   ALA A  79       9.900  11.865 125.447  1.00 29.10           O  
ATOM    645  CB  ALA A  79       9.131  10.171 128.093  1.00 29.10           C  
ATOM    646  N   LYS A  80       7.843  10.931 125.379  1.00116.86           N  
ATOM    647  CA  LYS A  80       7.875  10.762 123.953  0.54116.86           C  
ATOM    648  C   LYS A  80       7.818  12.069 123.218  1.00116.86           C  
ATOM    649  O   LYS A  80       8.670  12.368 122.383  1.00116.86           O  
ATOM    650  CB  LYS A  80       6.706   9.912 123.430  1.00116.86           C  
ATOM    651  CG  LYS A  80       6.781   8.450 123.870  1.00116.86           C  
ATOM    652  CD  LYS A  80       5.478   7.677 123.658  1.00116.86           C  
ATOM    653  CE  LYS A  80       4.345   8.141 124.573  1.00116.86           C  
ATOM    654  NZ  LYS A  80       3.121   7.355 124.302  1.00116.86           N1+
ATOM    655  N   VAL A  81       6.782  12.865 123.531  1.00140.36           N  
ATOM    656  CA  VAL A  81       6.430  14.111 122.906  0.70140.36           C  
ATOM    657  C   VAL A  81       7.330  15.251 123.294  1.00140.36           C  
ATOM    658  O   VAL A  81       7.389  16.245 122.573  1.00140.36           O  
ATOM    659  CB  VAL A  81       5.007  14.493 123.194  1.00140.36           C  
ATOM    660  CG1 VAL A  81       4.834  14.735 124.703  1.00140.36           C  
ATOM    661  CG2 VAL A  81       4.641  15.694 122.316  1.00140.36           C  
ATOM    662  N   ARG A  82       7.987  15.173 124.470  1.00154.31           N  
ATOM    663  CA  ARG A  82       8.854  16.194 125.005  1.00154.31           C  
ATOM    664  C   ARG A  82       8.090  17.473 125.133  1.00154.31           C  
ATOM    665  O   ARG A  82       8.609  18.553 124.857  1.00154.31           O  
ATOM    666  CB  ARG A  82      10.163  16.438 124.220  1.00154.31           C  
ATOM    667  CG  ARG A  82      10.024  16.952 122.786  1.00154.31           C  
ATOM    668  CD  ARG A  82      11.358  16.982 122.039  1.00154.31           C  
ATOM    669  NE  ARG A  82      11.665  15.578 121.640  1.00154.31           N  
ATOM    670  CZ  ARG A  82      12.954  15.131 121.613  1.00154.31           C  
ATOM    671  NH1 ARG A  82      13.977  15.961 121.972  1.00154.31           N1+
ATOM    672  NH2 ARG A  82      13.220  13.846 121.237  1.00154.31           N  
ATOM    673  N   HIS A  83       6.819  17.364 125.568  1.00 81.55           N  
ATOM    674  CA  HIS A  83       5.969  18.502 125.753  0.97 81.55           C  
ATOM    675  C   HIS A  83       4.970  18.120 126.814  1.00 81.55           C  
ATOM    676  O   HIS A  83       4.219  17.163 126.642  1.00 81.55           O  
ATOM    677  CB  HIS A  83       5.182  18.813 124.472  1.00 81.55           C  
ATOM    678  CG  HIS A  83       4.375  20.066 124.544  1.00 81.55           C  
ATOM    679  CD2 HIS A  83       4.365  21.158 123.732  1.00 81.55           C  
ATOM    680  ND1 HIS A  83       3.415  20.300 125.500  1.00 81.55           N  
ATOM    681  CE1 HIS A  83       2.870  21.508 125.222  1.00 81.55           C  
ATOM    682  NE2 HIS A  83       3.414  22.068 124.156  1.00 81.55           N  
ATOM    683  N   ASP A  84       4.936  18.853 127.947  1.00143.08           N  
ATOM    684  CA  ASP A  84       4.065  18.518 129.049  1.00143.08           C  
ATOM    685  C   ASP A  84       2.625  18.706 128.692  1.00143.08           C  
ATOM    686  O   ASP A  84       1.795  17.819 128.886  1.00143.08           O  
ATOM    687  CB  ASP A  84       4.219  19.470 130.242  1.00143.08           C  
ATOM    688  CG  ASP A  84       5.607  19.324 130.802  1.00143.08           C  
ATOM    689  OD1 ASP A  84       6.241  18.281 130.497  1.00143.08           O  
ATOM    690  OD2 ASP A  84       6.052  20.245 131.537  1.00143.08           O1-
ATOM    691  N   VAL A  85       2.304  19.898 128.162  1.00 58.58           N  
ATOM    692  CA  VAL A  85       0.938  20.286 127.951  0.95 58.58           C  
ATOM    693  C   VAL A  85       0.277  19.401 126.949  1.00 58.58           C  
ATOM    694  O   VAL A  85      -0.825  18.899 127.174  1.00 58.58           O  
ATOM    695  CB  VAL A  85       0.808  21.700 127.463  1.00 58.58           C  
ATOM    696  CG1 VAL A  85      -0.666  21.968 127.111  1.00 58.58           C  
ATOM    697  CG2 VAL A  85       1.366  22.645 128.542  1.00 58.58           C  
ATOM    698  N   MET A  86       0.954  19.161 125.819  1.00138.97           N  
ATOM    699  CA  MET A  86       0.373  18.400 124.760  0.96138.97           C  
ATOM    700  C   MET A  86       0.115  17.024 125.279  1.00138.97           C  
ATOM    701  O   MET A  86      -0.897  16.405 124.957  1.00138.97           O  
ATOM    702  CB  MET A  86       1.293  18.302 123.537  1.00138.97           C  
ATOM    703  CG  MET A  86       0.543  17.818 122.305  1.00138.97           C  
ATOM    704  SD  MET A  86      -0.689  19.013 121.702  1.00138.97           S  
ATOM    705  CE  MET A  86      -1.603  17.805 120.701  1.00138.97           C  
ATOM    706  N   ALA A  87       1.034  16.516 126.117  1.00 30.49           N  
ATOM    707  CA  ALA A  87       0.880  15.196 126.656  0.66 30.49           C  
ATOM    708  C   ALA A  87      -0.384  15.150 127.460  1.00 30.49           C  
ATOM    709  O   ALA A  87      -1.105  14.154 127.425  1.00 30.49           O  
ATOM    710  CB  ALA A  87       2.032  14.797 127.593  1.00 30.49           C  
ATOM    711  N   HIS A  88      -0.662  16.217 128.237  1.00 66.05           N  
ATOM    712  CA  HIS A  88      -1.853  16.298 129.042  1.00 66.05           C  
ATOM    713  C   HIS A  88      -3.074  16.479 128.194  1.00 66.05           C  
ATOM    714  O   HIS A  88      -4.146  15.985 128.539  1.00 66.05           O  
ATOM    715  CB  HIS A  88      -1.812  17.408 130.106  1.00 66.05           C  
ATOM    716  CG  HIS A  88      -1.058  16.972 131.329  1.00 66.05           C  
ATOM    717  CD2 HIS A  88      -1.526  16.417 132.481  1.00 66.05           C  
ATOM    718  ND1 HIS A  88       0.309  17.045 131.476  1.00 66.05           N  
ATOM    719  CE1 HIS A  88       0.600  16.533 132.700  1.00 66.05           C  
ATOM    720  NE2 HIS A  88      -0.481  16.140 133.347  1.00 66.05           N  
ATOM    721  N   VAL A  89      -2.964  17.215 127.072  1.00 35.52           N  
ATOM    722  CA  VAL A  89      -4.109  17.386 126.225  0.63 35.52           C  
ATOM    723  C   VAL A  89      -4.507  16.028 125.740  1.00 35.52           C  
ATOM    724  O   VAL A  89      -5.691  15.702 125.678  1.00 35.52           O  
ATOM    725  CB  VAL A  89      -3.832  18.236 125.017  1.00 35.52           C  
ATOM    726  CG1 VAL A  89      -5.064  18.189 124.097  1.00 35.52           C  
ATOM    727  CG2 VAL A  89      -3.475  19.658 125.484  1.00 35.52           C  
ATOM    728  N   HIS A  90      -3.508  15.195 125.393  1.00 55.46           N  
ATOM    729  CA  HIS A  90      -3.761  13.888 124.863  0.69 55.46           C  
ATOM    730  C   HIS A  90      -4.478  13.038 125.873  1.00 55.46           C  
ATOM    731  O   HIS A  90      -5.506  12.437 125.562  1.00 55.46           O  
ATOM    732  CB  HIS A  90      -2.449  13.183 124.475  1.00 55.46           C  
ATOM    733  CG  HIS A  90      -2.652  11.834 123.861  1.00 55.46           C  
ATOM    734  CD2 HIS A  90      -2.532  10.600 124.421  1.00 55.46           C  
ATOM    735  ND1 HIS A  90      -3.014  11.620 122.550  1.00 55.46           N  
ATOM    736  CE1 HIS A  90      -3.097  10.276 122.382  1.00 55.46           C  
ATOM    737  NE2 HIS A  90      -2.813   9.615 123.491  1.00 55.46           N  
ATOM    738  N   VAL A  91      -3.969  12.985 127.120  1.00 99.85           N  
ATOM    739  CA  VAL A  91      -4.548  12.126 128.118  0.97 99.85           C  
ATOM    740  C   VAL A  91      -5.931  12.587 128.460  1.00 99.85           C  
ATOM    741  O   VAL A  91      -6.846  11.779 128.611  1.00 99.85           O  
ATOM    742  CB  VAL A  91      -3.743  12.051 129.390  1.00 99.85           C  
ATOM    743  CG1 VAL A  91      -3.830  13.386 130.149  1.00 99.85           C  
ATOM    744  CG2 VAL A  91      -4.242  10.848 130.205  1.00 99.85           C  
ATOM    745  N   PHE A  92      -6.118  13.914 128.578  1.00 76.76           N  
ATOM    746  CA  PHE A  92      -7.384  14.479 128.951  0.82 76.76           C  
ATOM    747  C   PHE A  92      -8.367  14.126 127.883  1.00 76.76           C  
ATOM    748  O   PHE A  92      -9.524  13.824 128.169  1.00 76.76           O  
ATOM    749  CB  PHE A  92      -7.302  16.010 129.098  1.00 76.76           C  
ATOM    750  CG  PHE A  92      -8.575  16.535 129.675  1.00 76.76           C  
ATOM    751  CD1 PHE A  92      -8.996  16.128 130.920  1.00 76.76           C  
ATOM    752  CD2 PHE A  92      -9.321  17.475 129.001  1.00 76.76           C  
ATOM    753  CE1 PHE A  92     -10.158  16.618 131.466  1.00 76.76           C  
ATOM    754  CE2 PHE A  92     -10.483  17.971 129.542  1.00 76.76           C  
ATOM    755  CZ  PHE A  92     -10.907  17.539 130.775  1.00 76.76           C  
ATOM    756  N   GLY A  93      -7.924  14.192 126.615  1.00 35.20           N  
ATOM    757  CA  GLY A  93      -8.734  13.861 125.474  0.93 35.20           C  
ATOM    758  C   GLY A  93      -9.055  12.397 125.466  1.00 35.20           C  
ATOM    759  O   GLY A  93     -10.142  12.008 125.044  1.00 35.20           O  
ATOM    760  N   GLU A  94      -8.094  11.531 125.849  1.00 38.77           N  
ATOM    761  CA  GLU A  94      -8.373  10.120 125.867  0.60 38.77           C  
ATOM    762  C   GLU A  94      -9.376   9.867 126.947  1.00 38.77           C  
ATOM    763  O   GLU A  94     -10.350   9.139 126.756  1.00 38.77           O  
ATOM    764  CB  GLU A  94      -7.137   9.256 126.175  1.00 38.77           C  
ATOM    765  CG  GLU A  94      -6.061   9.289 125.085  1.00 38.77           C  
ATOM    766  CD  GLU A  94      -4.979   8.286 125.467  1.00 38.77           C  
ATOM    767  OE1 GLU A  94      -5.216   7.062 125.284  1.00 38.77           O  
ATOM    768  OE2 GLU A  94      -3.904   8.726 125.954  1.00 38.77           O1-
ATOM    769  N   THR A  95      -9.163  10.497 128.118  1.00 49.42           N  
ATOM    770  CA  THR A  95     -10.056  10.343 129.224  1.00 49.42           C  
ATOM    771  C   THR A  95     -11.390  10.883 128.795  1.00 49.42           C  
ATOM    772  O   THR A  95     -12.431  10.327 129.142  1.00 49.42           O  
ATOM    773  CB  THR A  95      -9.608  11.124 130.422  1.00 49.42           C  
ATOM    774  CG2 THR A  95     -10.606  10.878 131.561  1.00 49.42           C  
ATOM    775  OG1 THR A  95      -8.306  10.720 130.820  1.00 49.42           O  
ATOM    776  N   CYS A  96     -11.395  12.002 128.042  1.00 61.06           N  
ATOM    777  CA  CYS A  96     -12.631  12.565 127.568  1.00 61.06           C  
ATOM    778  C   CYS A  96     -12.624  12.554 126.062  1.00 61.06           C  
ATOM    779  O   CYS A  96     -12.176  13.509 125.429  1.00 61.06           O  
ATOM    780  CB  CYS A  96     -12.828  14.028 128.000  1.00 61.06           C  
ATOM    781  SG  CYS A  96     -12.886  14.231 129.804  1.00 61.06           S  
ATOM    782  N   PRO A  97     -13.122  11.500 125.464  1.00105.63           N  
ATOM    783  CA  PRO A  97     -13.101  11.386 124.024  0.85105.63           C  
ATOM    784  C   PRO A  97     -13.968  12.343 123.256  1.00105.63           C  
ATOM    785  O   PRO A  97     -13.640  12.636 122.107  1.00105.63           O  
ATOM    786  CB  PRO A  97     -13.406   9.923 123.717  1.00105.63           C  
ATOM    787  CG  PRO A  97     -12.907   9.178 124.967  1.00105.63           C  
ATOM    788  CD  PRO A  97     -13.060  10.199 126.107  1.00105.63           C  
ATOM    789  N   SER A  98     -15.094  12.810 123.828  1.00101.34           N  
ATOM    790  CA  SER A  98     -15.963  13.712 123.117  1.00101.34           C  
ATOM    791  C   SER A  98     -15.302  15.053 122.992  1.00101.34           C  
ATOM    792  O   SER A  98     -15.607  15.823 122.084  1.00101.34           O  
ATOM    793  CB  SER A  98     -17.305  13.950 123.829  1.00101.34           C  
ATOM    794  OG  SER A  98     -18.090  12.768 123.821  1.00101.34           O  
ATOM    795  N   ALA A  99     -14.484  15.394 124.003  1.00 84.87           N  
ATOM    796  CA  ALA A  99     -13.679  16.577 124.173  1.00 84.87           C  
ATOM    797  C   ALA A  99     -12.419  16.588 123.348  1.00 84.87           C  
ATOM    798  O   ALA A  99     -11.816  17.639 123.151  1.00 84.87           O  
ATOM    799  CB  ALA A  99     -13.248  16.798 125.633  1.00 84.87           C  
ATOM    800  N   ALA A 100     -11.927  15.421 122.899  1.00 52.70           N  
ATOM    801  CA  ALA A 100     -10.587  15.332 122.372  0.98 52.70           C  
ATOM    802  C   ALA A 100     -10.326  16.316 121.272  1.00 52.70           C  
ATOM    803  O   ALA A 100      -9.253  16.914 121.232  1.00 52.70           O  
ATOM    804  CB  ALA A 100     -10.256  13.937 121.816  1.00 52.70           C  
ATOM    805  N   GLY A 101     -11.264  16.504 120.334  1.00 50.51           N  
ATOM    806  CA  GLY A 101     -11.029  17.439 119.270  1.00 50.51           C  
ATOM    807  C   GLY A 101     -10.985  18.849 119.794  1.00 50.51           C  
ATOM    808  O   GLY A 101     -10.269  19.693 119.257  1.00 50.51           O  
ATOM    809  N   ILE A 102     -11.841  19.155 120.788  1.00163.18           N  
ATOM    810  CA  ILE A 102     -12.036  20.479 121.332  1.00163.18           C  
ATOM    811  C   ILE A 102     -10.972  21.010 122.249  1.00163.18           C  
ATOM    812  O   ILE A 102     -10.686  22.206 122.228  1.00163.18           O  
ATOM    813  CB  ILE A 102     -13.359  20.672 122.025  1.00163.18           C  
ATOM    814  CG1 ILE A 102     -13.485  19.788 123.264  1.00163.18           C  
ATOM    815  CG2 ILE A 102     -14.474  20.444 120.999  1.00163.18           C  
ATOM    816  CD1 ILE A 102     -14.716  20.098 124.104  1.00163.18           C  
ATOM    817  N   ILE A 103     -10.392  20.166 123.119  1.00 91.16           N  
ATOM    818  CA  ILE A 103      -9.492  20.630 124.140  0.99 91.16           C  
ATOM    819  C   ILE A 103      -8.372  21.441 123.556  1.00 91.16           C  
ATOM    820  O   ILE A 103      -7.764  21.065 122.555  1.00 91.16           O  
ATOM    821  CB  ILE A 103      -8.889  19.495 124.915  1.00 91.16           C  
ATOM    822  CG1 ILE A 103     -10.005  18.668 125.576  1.00 91.16           C  
ATOM    823  CG2 ILE A 103      -7.873  20.073 125.913  1.00 91.16           C  
ATOM    824  CD1 ILE A 103      -9.544  17.296 126.065  1.00 91.16           C  
ATOM    825  N   HIS A 104      -8.088  22.592 124.213  1.00 91.88           N  
ATOM    826  CA  HIS A 104      -7.012  23.497 123.905  0.95 91.88           C  
ATOM    827  C   HIS A 104      -7.184  24.101 122.543  1.00 91.88           C  
ATOM    828  O   HIS A 104      -6.222  24.588 121.948  1.00 91.88           O  
ATOM    829  CB  HIS A 104      -5.658  22.768 123.969  1.00 91.88           C  
ATOM    830  CG  HIS A 104      -4.457  23.659 124.021  1.00 91.88           C  
ATOM    831  CD2 HIS A 104      -3.522  23.941 123.072  1.00 91.88           C  
ATOM    832  ND1 HIS A 104      -4.070  24.351 125.147  1.00 91.88           N  
ATOM    833  CE1 HIS A 104      -2.929  25.011 124.827  1.00 91.88           C  
ATOM    834  NE2 HIS A 104      -2.557  24.793 123.578  1.00 91.88           N  
ATOM    835  N   LEU A 105      -8.433  24.178 122.047  1.00 63.58           N  
ATOM    836  CA  LEU A 105      -8.648  24.671 120.717  1.00 63.58           C  
ATOM    837  C   LEU A 105      -8.246  26.110 120.624  1.00 63.58           C  
ATOM    838  O   LEU A 105      -8.766  26.969 121.336  1.00 63.58           O  
ATOM    839  CB  LEU A 105     -10.119  24.559 120.277  1.00 63.58           C  
ATOM    840  CG  LEU A 105     -10.394  25.076 118.852  1.00 63.58           C  
ATOM    841  CD1 LEU A 105      -9.612  24.271 117.805  1.00 63.58           C  
ATOM    842  CD2 LEU A 105     -11.902  25.124 118.553  1.00 63.58           C  
ATOM    843  N   GLY A 106      -7.278  26.396 119.728  1.00 37.94           N  
ATOM    844  CA  GLY A 106      -6.878  27.731 119.390  1.00 37.94           C  
ATOM    845  C   GLY A 106      -5.895  28.301 120.368  1.00 37.94           C  
ATOM    846  O   GLY A 106      -5.354  29.379 120.126  1.00 37.94           O  
ATOM    847  N   ALA A 107      -5.630  27.612 121.493  1.00 53.97           N  
ATOM    848  CA  ALA A 107      -4.768  28.169 122.498  1.00 53.97           C  
ATOM    849  C   ALA A 107      -3.349  27.724 122.333  1.00 53.97           C  
ATOM    850  O   ALA A 107      -3.049  26.770 121.617  1.00 53.97           O  
ATOM    851  CB  ALA A 107      -5.201  27.804 123.930  1.00 53.97           C  
ATOM    852  N   THR A 108      -2.441  28.468 123.003  1.00 67.57           N  
ATOM    853  CA  THR A 108      -1.030  28.208 123.079  1.00 67.57           C  
ATOM    854  C   THR A 108      -0.814  27.517 124.395  1.00 67.57           C  
ATOM    855  O   THR A 108      -1.694  27.516 125.254  1.00 67.57           O  
ATOM    856  CB  THR A 108      -0.235  29.487 123.121  1.00 67.57           C  
ATOM    857  CG2 THR A 108       1.270  29.186 123.160  1.00 67.57           C  
ATOM    858  OG1 THR A 108      -0.528  30.273 121.980  1.00 67.57           O  
ATOM    859  N   SER A 109       0.383  26.935 124.603  1.00 89.39           N  
ATOM    860  CA  SER A 109       0.669  26.181 125.792  1.00 89.39           C  
ATOM    861  C   SER A 109       0.586  27.056 127.003  1.00 89.39           C  
ATOM    862  O   SER A 109       0.150  26.620 128.068  1.00 89.39           O  
ATOM    863  CB  SER A 109       2.081  25.578 125.788  1.00 89.39           C  
ATOM    864  OG  SER A 109       2.209  24.664 124.712  1.00 89.39           O  
ATOM    865  N   CYS A 110       0.979  28.330 126.867  1.00 69.79           N  
ATOM    866  CA  CYS A 110       1.022  29.242 127.972  1.00 69.79           C  
ATOM    867  C   CYS A 110      -0.356  29.495 128.480  1.00 69.79           C  
ATOM    868  O   CYS A 110      -0.520  29.996 129.591  1.00 69.79           O  
ATOM    869  CB  CYS A 110       1.666  30.591 127.624  1.00 69.79           C  
ATOM    870  SG  CYS A 110       3.446  30.421 127.299  1.00 69.79           S  
ATOM    871  N   PHE A 111      -1.388  29.202 127.670  1.00 79.22           N  
ATOM    872  CA  PHE A 111      -2.725  29.451 128.119  0.97 79.22           C  
ATOM    873  C   PHE A 111      -2.940  28.729 129.420  1.00 79.22           C  
ATOM    874  O   PHE A 111      -3.461  29.308 130.371  1.00 79.22           O  
ATOM    875  CB  PHE A 111      -3.775  28.950 127.108  1.00 79.22           C  
ATOM    876  CG  PHE A 111      -5.136  29.087 127.698  1.00 79.22           C  
ATOM    877  CD1 PHE A 111      -5.709  30.325 127.868  1.00 79.22           C  
ATOM    878  CD2 PHE A 111      -5.848  27.966 128.057  1.00 79.22           C  
ATOM    879  CE1 PHE A 111      -6.968  30.444 128.407  1.00 79.22           C  
ATOM    880  CE2 PHE A 111      -7.109  28.079 128.596  1.00 79.22           C  
ATOM    881  CZ  PHE A 111      -7.670  29.321 128.774  1.00 79.22           C  
ATOM    882  N   VAL A 112      -2.602  27.428 129.487  1.00 73.83           N  
ATOM    883  CA  VAL A 112      -2.766  26.693 130.713  1.00 73.83           C  
ATOM    884  C   VAL A 112      -1.691  26.950 131.736  1.00 73.83           C  
ATOM    885  O   VAL A 112      -1.975  27.261 132.891  1.00 73.83           O  
ATOM    886  CB  VAL A 112      -2.841  25.210 130.474  1.00 73.83           C  
ATOM    887  CG1 VAL A 112      -4.095  24.923 129.630  1.00 73.83           C  
ATOM    888  CG2 VAL A 112      -1.535  24.738 129.813  1.00 73.83           C  
ATOM    889  N   THR A 113      -0.412  26.846 131.331  1.00125.09           N  
ATOM    890  CA  THR A 113       0.667  26.906 132.280  1.00125.09           C  
ATOM    891  C   THR A 113       0.756  28.239 132.952  1.00125.09           C  
ATOM    892  O   THR A 113       0.916  28.312 134.170  1.00125.09           O  
ATOM    893  CB  THR A 113       1.987  26.568 131.648  1.00125.09           C  
ATOM    894  CG2 THR A 113       2.252  27.496 130.458  1.00125.09           C  
ATOM    895  OG1 THR A 113       3.029  26.659 132.605  1.00125.09           O  
ATOM    896  N   ASP A 114       0.675  29.329 132.171  1.00 73.84           N  
ATOM    897  CA  ASP A 114       0.839  30.654 132.696  1.00 73.84           C  
ATOM    898  C   ASP A 114      -0.326  31.062 133.547  1.00 73.84           C  
ATOM    899  O   ASP A 114      -0.145  31.593 134.641  1.00 73.84           O  
ATOM    900  CB  ASP A 114       0.975  31.695 131.573  1.00 73.84           C  
ATOM    901  CG  ASP A 114       1.676  32.916 132.144  1.00 73.84           C  
ATOM    902  OD1 ASP A 114       2.527  32.728 133.053  1.00 73.84           O  
ATOM    903  OD2 ASP A 114       1.374  34.048 131.681  1.00 73.84           O1-
ATOM    904  N   ASN A 115      -1.562  30.822 133.070  1.00 50.20           N  
ATOM    905  CA  ASN A 115      -2.732  31.230 133.798  1.00 50.20           C  
ATOM    906  C   ASN A 115      -2.812  30.469 135.081  1.00 50.20           C  
ATOM    907  O   ASN A 115      -3.230  31.006 136.105  1.00 50.20           O  
ATOM    908  CB  ASN A 115      -4.039  31.017 133.017  1.00 50.20           C  
ATOM    909  CG  ASN A 115      -4.100  32.125 131.975  1.00 50.20           C  
ATOM    910  ND2 ASN A 115      -4.442  31.762 130.710  1.00 50.20           N  
ATOM    911  OD1 ASN A 115      -3.839  33.289 132.278  1.00 50.20           O  
ATOM    912  N   ALA A 116      -2.411  29.188 135.061  1.00 32.33           N  
ATOM    913  CA  ALA A 116      -2.475  28.396 136.252  0.64 32.33           C  
ATOM    914  C   ALA A 116      -1.596  29.021 137.294  1.00 32.33           C  
ATOM    915  O   ALA A 116      -1.965  29.080 138.465  1.00 32.33           O  
ATOM    916  CB  ALA A 116      -1.994  26.951 136.034  1.00 32.33           C  
ATOM    917  N   ASP A 117      -0.412  29.524 136.891  1.00 43.39           N  
ATOM    918  CA  ASP A 117       0.519  30.088 137.830  1.00 43.39           C  
ATOM    919  C   ASP A 117      -0.103  31.265 138.524  1.00 43.39           C  
ATOM    920  O   ASP A 117       0.052  31.419 139.735  1.00 43.39           O  
ATOM    921  CB  ASP A 117       1.824  30.581 137.176  1.00 43.39           C  
ATOM    922  CG  ASP A 117       2.668  29.369 136.804  1.00 43.39           C  
ATOM    923  OD1 ASP A 117       2.294  28.235 137.204  1.00 43.39           O  
ATOM    924  OD2 ASP A 117       3.707  29.565 136.119  1.00 43.39           O1-
ATOM    925  N   LEU A 118      -0.824  32.127 137.780  1.00 98.10           N  
ATOM    926  CA  LEU A 118      -1.442  33.293 138.357  1.00 98.10           C  
ATOM    927  C   LEU A 118      -2.464  32.854 139.357  1.00 98.10           C  
ATOM    928  O   LEU A 118      -2.577  33.433 140.437  1.00 98.10           O  
ATOM    929  CB  LEU A 118      -2.191  34.162 137.326  1.00 98.10           C  
ATOM    930  CG  LEU A 118      -1.299  34.994 136.386  1.00 98.10           C  
ATOM    931  CD1 LEU A 118      -0.669  36.188 137.114  1.00 98.10           C  
ATOM    932  CD2 LEU A 118      -0.249  34.120 135.698  1.00 98.10           C  
ATOM    933  N   ILE A 119      -3.223  31.796 139.023  1.00104.50           N  
ATOM    934  CA  ILE A 119      -4.267  31.314 139.878  1.00104.50           C  
ATOM    935  C   ILE A 119      -3.640  30.921 141.180  1.00104.50           C  
ATOM    936  O   ILE A 119      -4.162  31.221 142.253  1.00104.50           O  
ATOM    937  CB  ILE A 119      -4.899  30.056 139.348  1.00104.50           C  
ATOM    938  CG1 ILE A 119      -5.514  30.261 137.952  1.00104.50           C  
ATOM    939  CG2 ILE A 119      -5.904  29.568 140.404  1.00104.50           C  
ATOM    940  CD1 ILE A 119      -6.691  31.230 137.914  1.00104.50           C  
ATOM    941  N   PHE A 120      -2.484  30.238 141.113  1.00 69.09           N  
ATOM    942  CA  PHE A 120      -1.852  29.749 142.305  1.00 69.09           C  
ATOM    943  C   PHE A 120      -1.407  30.895 143.162  1.00 69.09           C  
ATOM    944  O   PHE A 120      -1.503  30.828 144.387  1.00 69.09           O  
ATOM    945  CB  PHE A 120      -0.613  28.869 142.053  1.00 69.09           C  
ATOM    946  CG  PHE A 120      -1.045  27.691 141.250  1.00 69.09           C  
ATOM    947  CD1 PHE A 120      -2.010  26.827 141.716  1.00 69.09           C  
ATOM    948  CD2 PHE A 120      -0.450  27.427 140.038  1.00 69.09           C  
ATOM    949  CE1 PHE A 120      -2.400  25.740 140.968  1.00 69.09           C  
ATOM    950  CE2 PHE A 120      -0.835  26.341 139.288  1.00 69.09           C  
ATOM    951  CZ  PHE A 120      -1.814  25.496 139.750  1.00 69.09           C  
ATOM    952  N   LEU A 121      -0.889  31.976 142.548  1.00 47.31           N  
ATOM    953  CA  LEU A 121      -0.369  33.073 143.314  0.99 47.31           C  
ATOM    954  C   LEU A 121      -1.459  33.685 144.147  1.00 47.31           C  
ATOM    955  O   LEU A 121      -1.276  33.935 145.338  1.00 47.31           O  
ATOM    956  CB  LEU A 121       0.218  34.183 142.427  1.00 47.31           C  
ATOM    957  CG  LEU A 121       1.425  33.714 141.595  1.00 47.31           C  
ATOM    958  CD1 LEU A 121       1.982  34.850 140.724  1.00 47.31           C  
ATOM    959  CD2 LEU A 121       2.494  33.060 142.487  1.00 47.31           C  
ATOM    960  N   ARG A 122      -2.629  33.942 143.537  1.00112.46           N  
ATOM    961  CA  ARG A 122      -3.729  34.556 144.227  0.95112.46           C  
ATOM    962  C   ARG A 122      -4.223  33.621 145.286  1.00112.46           C  
ATOM    963  O   ARG A 122      -4.470  34.017 146.424  1.00112.46           O  
ATOM    964  CB  ARG A 122      -4.898  34.810 143.268  1.00112.46           C  
ATOM    965  CG  ARG A 122      -6.000  35.742 143.776  1.00112.46           C  
ATOM    966  CD  ARG A 122      -7.286  35.539 142.973  1.00112.46           C  
ATOM    967  NE  ARG A 122      -8.127  36.764 143.053  1.00112.46           N  
ATOM    968  CZ  ARG A 122      -9.318  36.792 142.386  1.00112.46           C  
ATOM    969  NH1 ARG A 122      -9.783  35.667 141.769  1.00112.46           N1+
ATOM    970  NH2 ARG A 122     -10.042  37.945 142.320  1.00112.46           N  
ATOM    971  N   ASP A 123      -4.357  32.329 144.931  1.00 34.71           N  
ATOM    972  CA  ASP A 123      -4.870  31.362 145.857  1.00 34.71           C  
ATOM    973  C   ASP A 123      -3.943  31.304 147.029  1.00 34.71           C  
ATOM    974  O   ASP A 123      -4.383  31.178 148.171  1.00 34.71           O  
ATOM    975  CB  ASP A 123      -4.960  29.945 145.267  1.00 34.71           C  
ATOM    976  CG  ASP A 123      -6.121  29.915 144.285  1.00 34.71           C  
ATOM    977  OD1 ASP A 123      -6.866  30.929 144.213  1.00 34.71           O  
ATOM    978  OD2 ASP A 123      -6.285  28.870 143.600  1.00 34.71           O1-
ATOM    979  N   ALA A 124      -2.625  31.395 146.775  1.00 30.51           N  
ATOM    980  CA  ALA A 124      -1.661  31.326 147.836  0.94 30.51           C  
ATOM    981  C   ALA A 124      -1.857  32.487 148.770  1.00 30.51           C  
ATOM    982  O   ALA A 124      -1.806  32.326 149.987  1.00 30.51           O  
ATOM    983  CB  ALA A 124      -0.211  31.378 147.328  1.00 30.51           C  
ATOM    984  N   TYR A 125      -2.100  33.697 148.230  1.00 85.74           N  
ATOM    985  CA  TYR A 125      -2.318  34.836 149.081  1.00 85.74           C  
ATOM    986  C   TYR A 125      -3.525  34.619 149.926  1.00 85.74           C  
ATOM    987  O   TYR A 125      -3.561  35.034 151.083  1.00 85.74           O  
ATOM    988  CB  TYR A 125      -2.497  36.184 148.357  1.00 85.74           C  
ATOM    989  CG  TYR A 125      -1.168  36.851 148.265  1.00 85.74           C  
ATOM    990  CD1 TYR A 125      -0.623  37.353 149.424  1.00 85.74           C  
ATOM    991  CD2 TYR A 125      -0.486  37.010 147.081  1.00 85.74           C  
ATOM    992  CE1 TYR A 125       0.590  37.991 149.420  1.00 85.74           C  
ATOM    993  CE2 TYR A 125       0.735  37.651 147.071  1.00 85.74           C  
ATOM    994  CZ  TYR A 125       1.272  38.139 148.242  1.00 85.74           C  
ATOM    995  OH  TYR A 125       2.518  38.798 148.250  1.00 85.74           O  
ATOM    996  N   ASP A 126      -4.558  33.978 149.361  1.00 73.76           N  
ATOM    997  CA  ASP A 126      -5.758  33.760 150.108  1.00 73.76           C  
ATOM    998  C   ASP A 126      -5.448  32.892 151.293  1.00 73.76           C  
ATOM    999  O   ASP A 126      -6.147  32.974 152.298  1.00 73.76           O  
ATOM   1000  CB  ASP A 126      -6.874  33.108 149.271  1.00 73.76           C  
ATOM   1001  CG  ASP A 126      -7.364  34.164 148.285  1.00 73.76           C  
ATOM   1002  OD1 ASP A 126      -7.006  35.358 148.474  1.00 73.76           O  
ATOM   1003  OD2 ASP A 126      -8.098  33.794 147.329  1.00 73.76           O1-
ATOM   1004  N   VAL A 127      -4.463  31.972 151.206  1.00142.31           N  
ATOM   1005  CA  VAL A 127      -4.169  31.211 152.394  1.00142.31           C  
ATOM   1006  C   VAL A 127      -3.446  32.058 153.410  1.00142.31           C  
ATOM   1007  O   VAL A 127      -3.731  31.984 154.603  1.00142.31           O  
ATOM   1008  CB  VAL A 127      -3.333  29.968 152.202  1.00142.31           C  
ATOM   1009  CG1 VAL A 127      -4.017  29.045 151.188  1.00142.31           C  
ATOM   1010  CG2 VAL A 127      -1.889  30.339 151.864  1.00142.31           C  
ATOM   1011  N   LEU A 128      -2.475  32.879 152.955  1.00 66.45           N  
ATOM   1012  CA  LEU A 128      -1.622  33.656 153.819  1.00 66.45           C  
ATOM   1013  C   LEU A 128      -2.365  34.722 154.579  1.00 66.45           C  
ATOM   1014  O   LEU A 128      -2.153  34.893 155.779  1.00 66.45           O  
ATOM   1015  CB  LEU A 128      -0.507  34.392 153.051  1.00 66.45           C  
ATOM   1016  CG  LEU A 128       0.534  33.477 152.379  1.00 66.45           C  
ATOM   1017  CD1 LEU A 128       1.606  34.306 151.653  1.00 66.45           C  
ATOM   1018  CD2 LEU A 128       1.145  32.490 153.385  1.00 66.45           C  
ATOM   1019  N   ILE A 129      -3.280  35.449 153.912  1.00115.79           N  
ATOM   1020  CA  ILE A 129      -3.889  36.618 154.493  1.00115.79           C  
ATOM   1021  C   ILE A 129      -4.632  36.272 155.753  1.00115.79           C  
ATOM   1022  O   ILE A 129      -4.495  36.985 156.745  1.00115.79           O  
ATOM   1023  CB  ILE A 129      -4.878  37.281 153.567  1.00115.79           C  
ATOM   1024  CG1 ILE A 129      -4.236  37.697 152.228  1.00115.79           C  
ATOM   1025  CG2 ILE A 129      -5.504  38.462 154.330  1.00115.79           C  
ATOM   1026  CD1 ILE A 129      -3.186  38.800 152.338  1.00115.79           C  
ATOM   1027  N   PRO A 130      -5.415  35.230 155.794  1.00 72.68           N  
ATOM   1028  CA  PRO A 130      -6.130  34.933 157.003  1.00 72.68           C  
ATOM   1029  C   PRO A 130      -5.212  34.618 158.142  1.00 72.68           C  
ATOM   1030  O   PRO A 130      -5.565  34.888 159.288  1.00 72.68           O  
ATOM   1031  CB  PRO A 130      -7.093  33.805 156.642  1.00 72.68           C  
ATOM   1032  CG  PRO A 130      -7.374  34.039 155.146  1.00 72.68           C  
ATOM   1033  CD  PRO A 130      -6.101  34.720 154.617  1.00 72.68           C  
ATOM   1034  N   LYS A 131      -4.047  34.009 157.865  1.00 48.77           N  
ATOM   1035  CA  LYS A 131      -3.145  33.691 158.929  1.00 48.77           C  
ATOM   1036  C   LYS A 131      -2.568  34.956 159.482  1.00 48.77           C  
ATOM   1037  O   LYS A 131      -2.388  35.091 160.692  1.00 48.77           O  
ATOM   1038  CB  LYS A 131      -2.023  32.733 158.496  1.00 48.77           C  
ATOM   1039  CG  LYS A 131      -2.581  31.333 158.222  1.00 48.77           C  
ATOM   1040  CD  LYS A 131      -1.640  30.376 157.489  1.00 48.77           C  
ATOM   1041  CE  LYS A 131      -2.290  29.016 157.220  1.00 48.77           C  
ATOM   1042  NZ  LYS A 131      -1.373  28.133 156.471  1.00 48.77           N1+
ATOM   1043  N   LEU A 132      -2.270  35.926 158.599  1.00 47.04           N  
ATOM   1044  CA  LEU A 132      -1.679  37.167 159.014  1.00 47.04           C  
ATOM   1045  C   LEU A 132      -2.632  37.906 159.905  1.00 47.04           C  
ATOM   1046  O   LEU A 132      -2.229  38.454 160.930  1.00 47.04           O  
ATOM   1047  CB  LEU A 132      -1.327  38.074 157.823  1.00 47.04           C  
ATOM   1048  CG  LEU A 132      -0.691  39.412 158.240  1.00 47.04           C  
ATOM   1049  CD1 LEU A 132       0.634  39.190 158.984  1.00 47.04           C  
ATOM   1050  CD2 LEU A 132      -0.544  40.357 157.036  1.00 47.04           C  
ATOM   1051  N   VAL A 133      -3.935  37.931 159.548  1.00121.08           N  
ATOM   1052  CA  VAL A 133      -4.880  38.646 160.359  1.00121.08           C  
ATOM   1053  C   VAL A 133      -4.939  38.030 161.721  1.00121.08           C  
ATOM   1054  O   VAL A 133      -5.020  38.743 162.719  1.00121.08           O  
ATOM   1055  CB  VAL A 133      -6.275  38.723 159.801  1.00121.08           C  
ATOM   1056  CG1 VAL A 133      -6.242  39.602 158.548  1.00121.08           C  
ATOM   1057  CG2 VAL A 133      -6.813  37.316 159.524  1.00121.08           C  
ATOM   1058  N   ASN A 134      -4.900  36.689 161.807  1.00 51.87           N  
ATOM   1059  CA  ASN A 134      -4.962  36.049 163.091  1.00 51.87           C  
ATOM   1060  C   ASN A 134      -3.742  36.385 163.893  1.00 51.87           C  
ATOM   1061  O   ASN A 134      -3.833  36.589 165.101  1.00 51.87           O  
ATOM   1062  CB  ASN A 134      -5.088  34.515 163.013  1.00 51.87           C  
ATOM   1063  CG  ASN A 134      -6.544  34.179 162.711  1.00 51.87           C  
ATOM   1064  ND2 ASN A 134      -6.812  33.696 161.470  1.00 51.87           N  
ATOM   1065  OD1 ASN A 134      -7.422  34.349 163.556  1.00 51.87           O  
ATOM   1066  N   VAL A 135      -2.556  36.452 163.257  1.00 34.62           N  
ATOM   1067  CA  VAL A 135      -1.374  36.763 164.013  1.00 34.62           C  
ATOM   1068  C   VAL A 135      -1.546  38.129 164.608  1.00 34.62           C  
ATOM   1069  O   VAL A 135      -1.239  38.352 165.779  1.00 34.62           O  
ATOM   1070  CB  VAL A 135      -0.126  36.767 163.179  1.00 34.62           C  
ATOM   1071  CG1 VAL A 135       1.047  37.240 164.054  1.00 34.62           C  
ATOM   1072  CG2 VAL A 135       0.070  35.358 162.594  1.00 34.62           C  
ATOM   1073  N   ILE A 136      -2.074  39.080 163.818  1.00 42.66           N  
ATOM   1074  CA  ILE A 136      -2.250  40.421 164.301  1.00 42.66           C  
ATOM   1075  C   ILE A 136      -3.196  40.377 165.462  1.00 42.66           C  
ATOM   1076  O   ILE A 136      -2.977  41.037 166.475  1.00 42.66           O  
ATOM   1077  CB  ILE A 136      -2.840  41.342 163.272  1.00 42.66           C  
ATOM   1078  CG1 ILE A 136      -1.888  41.478 162.071  1.00 42.66           C  
ATOM   1079  CG2 ILE A 136      -3.173  42.680 163.954  1.00 42.66           C  
ATOM   1080  CD1 ILE A 136      -2.519  42.153 160.853  1.00 42.66           C  
ATOM   1081  N   ASP A 137      -4.277  39.581 165.349  1.00 64.79           N  
ATOM   1082  CA  ASP A 137      -5.265  39.530 166.392  1.00 64.79           C  
ATOM   1083  C   ASP A 137      -4.663  39.053 167.679  1.00 64.79           C  
ATOM   1084  O   ASP A 137      -4.875  39.667 168.724  1.00 64.79           O  
ATOM   1085  CB  ASP A 137      -6.424  38.563 166.091  1.00 64.79           C  
ATOM   1086  CG  ASP A 137      -7.386  38.605 167.275  1.00 64.79           C  
ATOM   1087  OD1 ASP A 137      -7.614  39.719 167.817  1.00 64.79           O  
ATOM   1088  OD2 ASP A 137      -7.883  37.517 167.669  1.00 64.79           O1-
ATOM   1089  N   ARG A 138      -3.893  37.947 167.651  1.00138.68           N  
ATOM   1090  CA  ARG A 138      -3.370  37.416 168.882  1.00138.68           C  
ATOM   1091  C   ARG A 138      -2.402  38.373 169.507  1.00138.68           C  
ATOM   1092  O   ARG A 138      -2.427  38.595 170.716  1.00138.68           O  
ATOM   1093  CB  ARG A 138      -2.600  36.083 168.735  1.00138.68           C  
ATOM   1094  CG  ARG A 138      -3.450  34.835 168.472  1.00138.68           C  
ATOM   1095  CD  ARG A 138      -3.833  34.623 167.008  1.00138.68           C  
ATOM   1096  NE  ARG A 138      -4.469  33.278 166.895  1.00138.68           N  
ATOM   1097  CZ  ARG A 138      -5.825  33.146 166.973  1.00138.68           C  
ATOM   1098  NH1 ARG A 138      -6.610  34.256 167.095  1.00138.68           N1+
ATOM   1099  NH2 ARG A 138      -6.398  31.909 166.913  1.00138.68           N  
ATOM   1100  N   LEU A 139      -1.507  38.959 168.693  1.00 63.60           N  
ATOM   1101  CA  LEU A 139      -0.470  39.809 169.206  0.97 63.60           C  
ATOM   1102  C   LEU A 139      -1.052  41.064 169.790  1.00 63.60           C  
ATOM   1103  O   LEU A 139      -0.543  41.585 170.782  1.00 63.60           O  
ATOM   1104  CB  LEU A 139       0.549  40.202 168.124  1.00 63.60           C  
ATOM   1105  CG  LEU A 139       1.722  41.040 168.660  1.00 63.60           C  
ATOM   1106  CD1 LEU A 139       2.499  40.278 169.746  1.00 63.60           C  
ATOM   1107  CD2 LEU A 139       2.635  41.505 167.515  1.00 63.60           C  
ATOM   1108  N   SER A 140      -2.117  41.605 169.165  1.00 91.07           N  
ATOM   1109  CA  SER A 140      -2.742  42.821 169.620  1.00 91.07           C  
ATOM   1110  C   SER A 140      -3.347  42.587 170.963  1.00 91.07           C  
ATOM   1111  O   SER A 140      -3.311  43.450 171.840  1.00 91.07           O  
ATOM   1112  CB  SER A 140      -3.926  43.244 168.738  1.00 91.07           C  
ATOM   1113  OG  SER A 140      -3.517  43.385 167.390  1.00 91.07           O  
ATOM   1114  N   LYS A 141      -3.947  41.401 171.140  1.00126.43           N  
ATOM   1115  CA  LYS A 141      -4.586  41.052 172.372  0.93126.43           C  
ATOM   1116  C   LYS A 141      -3.521  41.043 173.420  1.00126.43           C  
ATOM   1117  O   LYS A 141      -3.720  41.499 174.544  1.00126.43           O  
ATOM   1118  CB  LYS A 141      -5.204  39.646 172.303  1.00126.43           C  
ATOM   1119  CG  LYS A 141      -6.186  39.339 173.429  1.00126.43           C  
ATOM   1120  CD  LYS A 141      -6.974  38.045 173.214  1.00126.43           C  
ATOM   1121  CE  LYS A 141      -7.887  38.075 171.989  1.00126.43           C  
ATOM   1122  NZ  LYS A 141      -7.082  37.912 170.759  1.00126.43           N1+
ATOM   1123  N   PHE A 142      -2.344  40.512 173.050  1.00 55.64           N  
ATOM   1124  CA  PHE A 142      -1.214  40.411 173.923  1.00 55.64           C  
ATOM   1125  C   PHE A 142      -0.770  41.793 174.313  1.00 55.64           C  
ATOM   1126  O   PHE A 142      -0.555  42.073 175.491  1.00 55.64           O  
ATOM   1127  CB  PHE A 142      -0.044  39.707 173.207  1.00 55.64           C  
ATOM   1128  CG  PHE A 142       1.154  39.662 174.089  1.00 55.64           C  
ATOM   1129  CD1 PHE A 142       1.290  38.687 175.051  1.00 55.64           C  
ATOM   1130  CD2 PHE A 142       2.156  40.592 173.930  1.00 55.64           C  
ATOM   1131  CE1 PHE A 142       2.406  38.655 175.854  1.00 55.64           C  
ATOM   1132  CE2 PHE A 142       3.272  40.562 174.730  1.00 55.64           C  
ATOM   1133  CZ  PHE A 142       3.399  39.592 175.694  1.00 55.64           C  
ATOM   1134  N   ALA A 143      -0.654  42.711 173.333  1.00 33.64           N  
ATOM   1135  CA  ALA A 143      -0.153  44.029 173.610  1.00 33.64           C  
ATOM   1136  C   ALA A 143      -1.063  44.735 174.568  1.00 33.64           C  
ATOM   1137  O   ALA A 143      -0.604  45.399 175.496  1.00 33.64           O  
ATOM   1138  CB  ALA A 143      -0.053  44.911 172.353  1.00 33.64           C  
ATOM   1139  N   LEU A 144      -2.385  44.609 174.367  1.00 47.17           N  
ATOM   1140  CA  LEU A 144      -3.321  45.301 175.206  1.00 47.17           C  
ATOM   1141  C   LEU A 144      -3.222  44.774 176.608  1.00 47.17           C  
ATOM   1142  O   LEU A 144      -3.247  45.542 177.569  1.00 47.17           O  
ATOM   1143  CB  LEU A 144      -4.776  45.132 174.733  1.00 47.17           C  
ATOM   1144  CG  LEU A 144      -5.793  45.983 175.517  1.00 47.17           C  
ATOM   1145  CD1 LEU A 144      -5.535  47.484 175.306  1.00 47.17           C  
ATOM   1146  CD2 LEU A 144      -7.239  45.588 175.174  1.00 47.17           C  
ATOM   1147  N   GLU A 145      -3.082  43.445 176.773  1.00 52.78           N  
ATOM   1148  CA  GLU A 145      -3.086  42.907 178.106  1.00 52.78           C  
ATOM   1149  C   GLU A 145      -1.930  43.467 178.888  1.00 52.78           C  
ATOM   1150  O   GLU A 145      -2.073  43.847 180.048  1.00 52.78           O  
ATOM   1151  CB  GLU A 145      -2.947  41.377 178.146  1.00 52.78           C  
ATOM   1152  CG  GLU A 145      -3.101  40.807 179.555  1.00 52.78           C  
ATOM   1153  CD  GLU A 145      -2.943  39.299 179.459  1.00 52.78           C  
ATOM   1154  OE1 GLU A 145      -2.346  38.834 178.451  1.00 52.78           O  
ATOM   1155  OE2 GLU A 145      -3.411  38.593 180.390  1.00 52.78           O1-
ATOM   1156  N   TYR A 146      -0.750  43.490 178.248  1.00136.19           N  
ATOM   1157  CA  TYR A 146       0.552  43.907 178.700  1.00136.19           C  
ATOM   1158  C   TYR A 146       0.796  45.388 178.719  1.00136.19           C  
ATOM   1159  O   TYR A 146       1.866  45.822 179.140  1.00136.19           O  
ATOM   1160  CB  TYR A 146       1.704  43.165 178.014  1.00136.19           C  
ATOM   1161  CG  TYR A 146       1.620  41.820 178.646  1.00136.19           C  
ATOM   1162  CD1 TYR A 146       2.140  41.625 179.905  1.00136.19           C  
ATOM   1163  CD2 TYR A 146       1.011  40.765 178.007  1.00136.19           C  
ATOM   1164  CE1 TYR A 146       2.064  40.397 180.517  1.00136.19           C  
ATOM   1165  CE2 TYR A 146       0.932  39.533 178.614  1.00136.19           C  
ATOM   1166  CZ  TYR A 146       1.462  39.346 179.868  1.00136.19           C  
ATOM   1167  OH  TYR A 146       1.380  38.083 180.491  1.00136.19           O  
ATOM   1168  N   LYS A 147      -0.125  46.203 178.182  1.00134.45           N  
ATOM   1169  CA  LYS A 147       0.116  47.602 177.944  1.00134.45           C  
ATOM   1170  C   LYS A 147       0.725  48.308 179.132  1.00134.45           C  
ATOM   1171  O   LYS A 147       1.589  49.166 178.948  1.00134.45           O  
ATOM   1172  CB  LYS A 147      -1.186  48.344 177.594  1.00134.45           C  
ATOM   1173  CG  LYS A 147      -2.216  48.438 178.722  1.00134.45           C  
ATOM   1174  CD  LYS A 147      -3.363  49.403 178.405  1.00134.45           C  
ATOM   1175  CE  LYS A 147      -4.410  49.517 179.515  1.00134.45           C  
ATOM   1176  NZ  LYS A 147      -3.950  50.474 180.545  1.00134.45           N1+
ATOM   1177  N   ASP A 148       0.264  48.020 180.363  1.00 80.25           N  
ATOM   1178  CA  ASP A 148       0.730  48.650 181.573  1.00 80.25           C  
ATOM   1179  C   ASP A 148       2.049  48.162 182.121  1.00 80.25           C  
ATOM   1180  O   ASP A 148       2.698  48.907 182.852  1.00 80.25           O  
ATOM   1181  CB  ASP A 148      -0.299  48.580 182.713  1.00 80.25           C  
ATOM   1182  CG  ASP A 148      -1.405  49.567 182.367  1.00 80.25           C  
ATOM   1183  OD1 ASP A 148      -1.176  50.411 181.460  1.00 80.25           O  
ATOM   1184  OD2 ASP A 148      -2.488  49.497 183.007  1.00 80.25           O1-
ATOM   1185  N   LEU A 149       2.482  46.916 181.832  1.00 87.11           N  
ATOM   1186  CA  LEU A 149       3.613  46.338 182.529  1.00 87.11           C  
ATOM   1187  C   LEU A 149       4.933  46.958 182.138  1.00 87.11           C  
ATOM   1188  O   LEU A 149       5.360  46.884 180.988  1.00 87.11           O  
ATOM   1189  CB  LEU A 149       3.706  44.815 182.328  1.00 87.11           C  
ATOM   1190  CG  LEU A 149       4.861  44.139 183.089  1.00 87.11           C  
ATOM   1191  CD1 LEU A 149       4.696  44.298 184.610  1.00 87.11           C  
ATOM   1192  CD2 LEU A 149       5.017  42.672 182.659  1.00 87.11           C  
ATOM   1193  N   PRO A 150       5.632  47.526 183.101  1.00 78.59           N  
ATOM   1194  CA  PRO A 150       6.886  48.177 182.814  1.00 78.59           C  
ATOM   1195  C   PRO A 150       7.959  47.202 182.454  1.00 78.59           C  
ATOM   1196  O   PRO A 150       8.008  46.124 183.046  1.00 78.59           O  
ATOM   1197  CB  PRO A 150       7.231  49.001 184.053  1.00 78.59           C  
ATOM   1198  CG  PRO A 150       5.859  49.291 184.689  1.00 78.59           C  
ATOM   1199  CD  PRO A 150       4.987  48.093 184.276  1.00 78.59           C  
ATOM   1200  N   VAL A 151       8.839  47.568 181.499  1.00 95.97           N  
ATOM   1201  CA  VAL A 151       9.905  46.690 181.114  1.00 95.97           C  
ATOM   1202  C   VAL A 151      11.101  47.539 180.809  1.00 95.97           C  
ATOM   1203  O   VAL A 151      10.971  48.681 180.373  1.00 95.97           O  
ATOM   1204  CB  VAL A 151       9.586  45.882 179.889  1.00 95.97           C  
ATOM   1205  CG1 VAL A 151       9.459  46.838 178.691  1.00 95.97           C  
ATOM   1206  CG2 VAL A 151      10.662  44.799 179.712  1.00 95.97           C  
ATOM   1207  N   LEU A 152      12.315  46.998 181.026  1.00 52.94           N  
ATOM   1208  CA  LEU A 152      13.484  47.790 180.779  1.00 52.94           C  
ATOM   1209  C   LEU A 152      13.576  48.011 179.299  1.00 52.94           C  
ATOM   1210  O   LEU A 152      13.374  47.087 178.513  1.00 52.94           O  
ATOM   1211  CB  LEU A 152      14.783  47.112 181.247  1.00 52.94           C  
ATOM   1212  CG  LEU A 152      16.034  47.992 181.092  1.00 52.94           C  
ATOM   1213  CD1 LEU A 152      15.944  49.233 181.995  1.00 52.94           C  
ATOM   1214  CD2 LEU A 152      17.320  47.180 181.317  1.00 52.94           C  
ATOM   1215  N   GLY A 153      13.854  49.266 178.882  1.00 29.05           N  
ATOM   1216  CA  GLY A 153      13.989  49.572 177.483  0.96 29.05           C  
ATOM   1217  C   GLY A 153      15.391  49.252 177.064  1.00 29.05           C  
ATOM   1218  O   GLY A 153      16.288  49.161 177.901  1.00 29.05           O  
ATOM   1219  N   TRP A 154      15.625  49.090 175.741  1.00 77.38           N  
ATOM   1220  CA  TRP A 154      16.958  48.771 175.315  0.98 77.38           C  
ATOM   1221  C   TRP A 154      17.312  49.606 174.121  1.00 77.38           C  
ATOM   1222  O   TRP A 154      16.573  49.661 173.138  1.00 77.38           O  
ATOM   1223  CB  TRP A 154      17.128  47.308 174.860  1.00 77.38           C  
ATOM   1224  CG  TRP A 154      16.850  46.256 175.911  1.00 77.38           C  
ATOM   1225  CD1 TRP A 154      15.770  45.430 176.023  1.00 77.38           C  
ATOM   1226  CD2 TRP A 154      17.716  45.945 177.014  1.00 77.38           C  
ATOM   1227  CE2 TRP A 154      17.104  44.922 177.743  1.00 77.38           C  
ATOM   1228  CE3 TRP A 154      18.922  46.464 177.391  1.00 77.38           C  
ATOM   1229  NE1 TRP A 154      15.913  44.615 177.121  1.00 77.38           N  
ATOM   1230  CZ2 TRP A 154      17.692  44.404 178.862  1.00 77.38           C  
ATOM   1231  CZ3 TRP A 154      19.511  45.939 178.520  1.00 77.38           C  
ATOM   1232  CH2 TRP A 154      18.908  44.929 179.241  1.00 77.38           C  
ATOM   1233  N   THR A 155      18.470  50.286 174.188  1.00104.83           N  
ATOM   1234  CA  THR A 155      18.982  51.040 173.082  1.00104.83           C  
ATOM   1235  C   THR A 155      20.416  50.627 172.970  1.00104.83           C  
ATOM   1236  O   THR A 155      21.158  50.670 173.948  1.00104.83           O  
ATOM   1237  CB  THR A 155      18.901  52.522 173.313  1.00104.83           C  
ATOM   1238  CG2 THR A 155      19.672  52.879 174.593  1.00104.83           C  
ATOM   1239  OG1 THR A 155      19.415  53.229 172.195  1.00104.83           O  
ATOM   1240  N   HIS A 156      20.849  50.195 171.769  1.00 54.98           N  
ATOM   1241  CA  HIS A 156      22.185  49.690 171.622  1.00 54.98           C  
ATOM   1242  C   HIS A 156      22.284  48.506 172.533  1.00 54.98           C  
ATOM   1243  O   HIS A 156      23.372  48.100 172.942  1.00 54.98           O  
ATOM   1244  CB  HIS A 156      23.260  50.699 172.061  1.00 54.98           C  
ATOM   1245  CG  HIS A 156      23.224  51.982 171.286  1.00 54.98           C  
ATOM   1246  CD2 HIS A 156      23.991  52.409 170.246  1.00 54.98           C  
ATOM   1247  ND1 HIS A 156      22.335  53.003 171.540  1.00 54.98           N  
ATOM   1248  CE1 HIS A 156      22.606  53.989 170.650  1.00 54.98           C  
ATOM   1249  NE2 HIS A 156      23.604  53.675 169.843  1.00 54.98           N  
ATOM   1250  N   PHE A 157      21.116  47.905 172.826  1.00136.52           N  
ATOM   1251  CA  PHE A 157      20.942  46.786 173.702  1.00136.52           C  
ATOM   1252  C   PHE A 157      21.611  47.098 175.009  1.00136.52           C  
ATOM   1253  O   PHE A 157      22.304  46.261 175.587  1.00136.52           O  
ATOM   1254  CB  PHE A 157      21.455  45.442 173.162  1.00136.52           C  
ATOM   1255  CG  PHE A 157      20.585  44.432 173.833  1.00136.52           C  
ATOM   1256  CD1 PHE A 157      20.813  44.008 175.122  1.00136.52           C  
ATOM   1257  CD2 PHE A 157      19.504  43.918 173.154  1.00136.52           C  
ATOM   1258  CE1 PHE A 157      19.985  43.081 175.712  1.00136.52           C  
ATOM   1259  CE2 PHE A 157      18.673  42.992 173.736  1.00136.52           C  
ATOM   1260  CZ  PHE A 157      18.913  42.570 175.021  1.00136.52           C  
ATOM   1261  N   GLN A 158      21.430  48.342 175.496  1.00 50.50           N  
ATOM   1262  CA  GLN A 158      21.935  48.763 176.774  1.00 50.50           C  
ATOM   1263  C   GLN A 158      20.731  49.226 177.537  1.00 50.50           C  
ATOM   1264  O   GLN A 158      19.667  49.385 176.940  1.00 50.50           O  
ATOM   1265  CB  GLN A 158      22.927  49.936 176.692  1.00 50.50           C  
ATOM   1266  CG  GLN A 158      24.264  49.554 176.055  1.00 50.50           C  
ATOM   1267  CD  GLN A 158      25.036  48.718 177.066  1.00 50.50           C  
ATOM   1268  NE2 GLN A 158      25.404  47.470 176.670  1.00 50.50           N  
ATOM   1269  OE1 GLN A 158      25.299  49.161 178.183  1.00 50.50           O  
ATOM   1270  N   PRO A 159      20.829  49.439 178.826  1.00 73.99           N  
ATOM   1271  CA  PRO A 159      19.662  49.839 179.567  1.00 73.99           C  
ATOM   1272  C   PRO A 159      19.176  51.191 179.151  1.00 73.99           C  
ATOM   1273  O   PRO A 159      19.993  52.095 178.989  1.00 73.99           O  
ATOM   1274  CB  PRO A 159      20.050  49.727 181.039  1.00 73.99           C  
ATOM   1275  CG  PRO A 159      21.112  48.609 181.044  1.00 73.99           C  
ATOM   1276  CD  PRO A 159      21.761  48.686 179.649  1.00 73.99           C  
ATOM   1277  N   ALA A 160      17.846  51.358 179.005  1.00 48.32           N  
ATOM   1278  CA  ALA A 160      17.313  52.606 178.543  0.80 48.32           C  
ATOM   1279  C   ALA A 160      15.996  52.840 179.219  1.00 48.32           C  
ATOM   1280  O   ALA A 160      15.439  51.946 179.856  1.00 48.32           O  
ATOM   1281  CB  ALA A 160      17.067  52.637 177.024  1.00 48.32           C  
ATOM   1282  N   GLN A 161      15.472  54.072 179.060  1.00127.53           N  
ATOM   1283  CA  GLN A 161      14.258  54.538 179.675  1.00127.53           C  
ATOM   1284  C   GLN A 161      13.205  53.487 179.506  1.00127.53           C  
ATOM   1285  O   GLN A 161      13.023  52.926 178.428  1.00127.53           O  
ATOM   1286  CB  GLN A 161      13.739  55.830 179.016  1.00127.53           C  
ATOM   1287  CG  GLN A 161      12.607  56.530 179.768  1.00127.53           C  
ATOM   1288  CD  GLN A 161      13.233  57.466 180.793  1.00127.53           C  
ATOM   1289  NE2 GLN A 161      12.386  58.310 181.441  1.00127.53           N  
ATOM   1290  OE1 GLN A 161      14.444  57.452 181.008  1.00127.53           O  
ATOM   1291  N   LEU A 162      12.454  53.218 180.590  1.00124.93           N  
ATOM   1292  CA  LEU A 162      11.523  52.126 180.581  1.00124.93           C  
ATOM   1293  C   LEU A 162      10.392  52.353 179.632  1.00124.93           C  
ATOM   1294  O   LEU A 162      10.010  53.479 179.317  1.00124.93           O  
ATOM   1295  CB  LEU A 162      10.928  51.793 181.957  1.00124.93           C  
ATOM   1296  CG  LEU A 162      11.999  51.344 182.965  1.00124.93           C  
ATOM   1297  CD1 LEU A 162      12.876  52.517 183.417  1.00124.93           C  
ATOM   1298  CD2 LEU A 162      11.389  50.575 184.134  1.00124.93           C  
ATOM   1299  N   THR A 163       9.870  51.224 179.114  1.00126.18           N  
ATOM   1300  CA  THR A 163       8.733  51.173 178.245  1.00126.18           C  
ATOM   1301  C   THR A 163       7.849  50.119 178.840  1.00126.18           C  
ATOM   1302  O   THR A 163       7.973  49.808 180.024  1.00126.18           O  
ATOM   1303  CB  THR A 163       9.081  50.769 176.843  1.00126.18           C  
ATOM   1304  CG2 THR A 163       9.598  49.321 176.859  1.00126.18           C  
ATOM   1305  OG1 THR A 163       7.946  50.888 175.997  1.00126.18           O  
ATOM   1306  N   THR A 164       6.901  49.566 178.057  1.00 43.08           N  
ATOM   1307  CA  THR A 164       6.057  48.530 178.590  1.00 43.08           C  
ATOM   1308  C   THR A 164       6.097  47.367 177.648  1.00 43.08           C  
ATOM   1309  O   THR A 164       6.457  47.503 176.480  1.00 43.08           O  
ATOM   1310  CB  THR A 164       4.616  48.927 178.718  1.00 43.08           C  
ATOM   1311  CG2 THR A 164       4.526  50.169 179.620  1.00 43.08           C  
ATOM   1312  OG1 THR A 164       4.066  49.207 177.439  1.00 43.08           O  
ATOM   1313  N   VAL A 165       5.725  46.175 178.150  1.00 36.91           N  
ATOM   1314  CA  VAL A 165       5.763  44.983 177.354  0.98 36.91           C  
ATOM   1315  C   VAL A 165       4.824  45.129 176.192  1.00 36.91           C  
ATOM   1316  O   VAL A 165       5.167  44.786 175.061  1.00 36.91           O  
ATOM   1317  CB  VAL A 165       5.365  43.765 178.133  1.00 36.91           C  
ATOM   1318  CG1 VAL A 165       5.353  42.553 177.186  1.00 36.91           C  
ATOM   1319  CG2 VAL A 165       6.331  43.619 179.322  1.00 36.91           C  
ATOM   1320  N   GLY A 166       3.606  45.647 176.441  1.00 23.99           N  
ATOM   1321  CA  GLY A 166       2.629  45.786 175.396  1.00 23.99           C  
ATOM   1322  C   GLY A 166       3.099  46.769 174.365  1.00 23.99           C  
ATOM   1323  O   GLY A 166       2.928  46.556 173.166  1.00 23.99           O  
ATOM   1324  N   LYS A 167       3.703  47.885 174.812  1.00105.91           N  
ATOM   1325  CA  LYS A 167       4.121  48.924 173.915  1.00105.91           C  
ATOM   1326  C   LYS A 167       5.169  48.384 172.990  1.00105.91           C  
ATOM   1327  O   LYS A 167       5.166  48.668 171.794  1.00105.91           O  
ATOM   1328  CB  LYS A 167       4.709  50.127 174.668  1.00105.91           C  
ATOM   1329  CG  LYS A 167       4.841  51.397 173.830  1.00105.91           C  
ATOM   1330  CD  LYS A 167       5.754  51.262 172.614  1.00105.91           C  
ATOM   1331  CE  LYS A 167       6.087  52.607 171.969  1.00105.91           C  
ATOM   1332  NZ  LYS A 167       6.969  52.411 170.800  1.00105.91           N1+
ATOM   1333  N   ARG A 168       6.093  47.561 173.512  1.00 75.36           N  
ATOM   1334  CA  ARG A 168       7.135  47.042 172.673  1.00 75.36           C  
ATOM   1335  C   ARG A 168       6.492  46.230 171.585  1.00 75.36           C  
ATOM   1336  O   ARG A 168       6.911  46.272 170.429  1.00 75.36           O  
ATOM   1337  CB  ARG A 168       8.117  46.143 173.448  1.00 75.36           C  
ATOM   1338  CG  ARG A 168       9.249  45.561 172.599  1.00 75.36           C  
ATOM   1339  CD  ARG A 168      10.325  44.848 173.424  1.00 75.36           C  
ATOM   1340  NE  ARG A 168      11.084  45.894 174.171  1.00 75.36           N  
ATOM   1341  CZ  ARG A 168      11.671  45.599 175.368  1.00 75.36           C  
ATOM   1342  NH1 ARG A 168      11.543  44.348 175.901  1.00 75.36           N1+
ATOM   1343  NH2 ARG A 168      12.386  46.552 176.033  1.00 75.36           N  
ATOM   1344  N   ALA A 169       5.423  45.496 171.939  1.00 49.84           N  
ATOM   1345  CA  ALA A 169       4.720  44.629 171.033  0.98 49.84           C  
ATOM   1346  C   ALA A 169       4.158  45.432 169.895  1.00 49.84           C  
ATOM   1347  O   ALA A 169       4.073  44.940 168.772  1.00 49.84           O  
ATOM   1348  CB  ALA A 169       3.547  43.894 171.705  1.00 49.84           C  
ATOM   1349  N   THR A 170       3.753  46.691 170.145  1.00 63.48           N  
ATOM   1350  CA  THR A 170       3.122  47.484 169.122  1.00 63.48           C  
ATOM   1351  C   THR A 170       4.062  47.686 167.976  1.00 63.48           C  
ATOM   1352  O   THR A 170       3.622  47.844 166.840  1.00 63.48           O  
ATOM   1353  CB  THR A 170       2.681  48.851 169.573  1.00 63.48           C  
ATOM   1354  CG2 THR A 170       1.800  48.696 170.824  1.00 63.48           C  
ATOM   1355  OG1 THR A 170       3.800  49.674 169.859  1.00 63.48           O  
ATOM   1356  N   LEU A 171       5.380  47.721 168.231  1.00 49.64           N  
ATOM   1357  CA  LEU A 171       6.301  47.936 167.152  1.00 49.64           C  
ATOM   1358  C   LEU A 171       6.117  46.821 166.162  1.00 49.64           C  
ATOM   1359  O   LEU A 171       6.035  47.048 164.956  1.00 49.64           O  
ATOM   1360  CB  LEU A 171       7.754  47.928 167.649  1.00 49.64           C  
ATOM   1361  CG  LEU A 171       8.008  49.025 168.701  1.00 49.64           C  
ATOM   1362  CD1 LEU A 171       9.462  49.007 169.182  1.00 49.64           C  
ATOM   1363  CD2 LEU A 171       7.567  50.406 168.193  1.00 49.64           C  
ATOM   1364  N   TRP A 172       6.016  45.579 166.666  1.00 72.72           N  
ATOM   1365  CA  TRP A 172       5.850  44.410 165.851  1.00 72.72           C  
ATOM   1366  C   TRP A 172       4.528  44.514 165.137  1.00 72.72           C  
ATOM   1367  O   TRP A 172       4.437  44.243 163.939  1.00 72.72           O  
ATOM   1368  CB  TRP A 172       5.828  43.153 166.734  1.00 72.72           C  
ATOM   1369  CG  TRP A 172       7.100  42.984 167.533  1.00 72.72           C  
ATOM   1370  CD1 TRP A 172       8.373  43.373 167.231  1.00 72.72           C  
ATOM   1371  CD2 TRP A 172       7.157  42.391 168.841  1.00 72.72           C  
ATOM   1372  CE2 TRP A 172       8.485  42.455 169.265  1.00 72.72           C  
ATOM   1373  CE3 TRP A 172       6.183  41.848 169.627  1.00 72.72           C  
ATOM   1374  NE1 TRP A 172       9.221  43.058 168.266  1.00 72.72           N  
ATOM   1375  CZ2 TRP A 172       8.857  41.972 170.489  1.00 72.72           C  
ATOM   1376  CZ3 TRP A 172       6.562  41.354 170.856  1.00 72.72           C  
ATOM   1377  CH2 TRP A 172       7.874  41.415 171.278  1.00 72.72           C  
ATOM   1378  N   LEU A 173       3.460  44.927 165.849  1.00100.04           N  
ATOM   1379  CA  LEU A 173       2.164  44.992 165.226  1.00100.04           C  
ATOM   1380  C   LEU A 173       2.147  45.997 164.119  1.00100.04           C  
ATOM   1381  O   LEU A 173       1.533  45.763 163.078  1.00100.04           O  
ATOM   1382  CB  LEU A 173       0.983  45.358 166.150  1.00100.04           C  
ATOM   1383  CG  LEU A 173       0.562  44.258 167.141  1.00100.04           C  
ATOM   1384  CD1 LEU A 173       1.477  44.194 168.364  1.00100.04           C  
ATOM   1385  CD2 LEU A 173      -0.919  44.372 167.506  1.00100.04           C  
ATOM   1386  N   GLN A 174       2.817  47.148 164.303  1.00 42.33           N  
ATOM   1387  CA  GLN A 174       2.767  48.167 163.294  1.00 42.33           C  
ATOM   1388  C   GLN A 174       3.321  47.610 162.027  1.00 42.33           C  
ATOM   1389  O   GLN A 174       2.778  47.836 160.946  1.00 42.33           O  
ATOM   1390  CB  GLN A 174       3.606  49.403 163.659  1.00 42.33           C  
ATOM   1391  CG  GLN A 174       3.661  50.447 162.545  1.00 42.33           C  
ATOM   1392  CD  GLN A 174       2.283  51.072 162.416  1.00 42.33           C  
ATOM   1393  NE2 GLN A 174       1.609  50.825 161.261  1.00 42.33           N  
ATOM   1394  OE1 GLN A 174       1.814  51.757 163.323  1.00 42.33           O  
ATOM   1395  N   GLU A 175       4.423  46.852 162.125  1.00 40.78           N  
ATOM   1396  CA  GLU A 175       5.011  46.313 160.937  0.89 40.78           C  
ATOM   1397  C   GLU A 175       4.049  45.355 160.303  1.00 40.78           C  
ATOM   1398  O   GLU A 175       3.905  45.329 159.082  1.00 40.78           O  
ATOM   1399  CB  GLU A 175       6.336  45.584 161.204  1.00 40.78           C  
ATOM   1400  CG  GLU A 175       7.451  46.548 161.610  1.00 40.78           C  
ATOM   1401  CD  GLU A 175       8.713  45.740 161.850  1.00 40.78           C  
ATOM   1402  OE1 GLU A 175       9.098  44.953 160.943  1.00 40.78           O  
ATOM   1403  OE2 GLU A 175       9.319  45.907 162.940  1.00 40.78           O1-
ATOM   1404  N   LEU A 176       3.342  44.557 161.123  1.00 53.03           N  
ATOM   1405  CA  LEU A 176       2.421  43.573 160.621  1.00 53.03           C  
ATOM   1406  C   LEU A 176       1.316  44.253 159.871  1.00 53.03           C  
ATOM   1407  O   LEU A 176       0.833  43.732 158.865  1.00 53.03           O  
ATOM   1408  CB  LEU A 176       1.771  42.742 161.741  1.00 53.03           C  
ATOM   1409  CG  LEU A 176       2.757  41.828 162.493  1.00 53.03           C  
ATOM   1410  CD1 LEU A 176       2.042  41.029 163.596  1.00 53.03           C  
ATOM   1411  CD2 LEU A 176       3.527  40.918 161.521  1.00 53.03           C  
ATOM   1412  N   LEU A 177       0.867  45.429 160.344  1.00 40.93           N  
ATOM   1413  CA  LEU A 177      -0.213  46.108 159.685  1.00 40.93           C  
ATOM   1414  C   LEU A 177       0.217  46.470 158.300  1.00 40.93           C  
ATOM   1415  O   LEU A 177      -0.564  46.380 157.353  1.00 40.93           O  
ATOM   1416  CB  LEU A 177      -0.650  47.399 160.402  1.00 40.93           C  
ATOM   1417  CG  LEU A 177      -1.260  47.162 161.800  1.00 40.93           C  
ATOM   1418  CD1 LEU A 177      -1.728  48.481 162.434  1.00 40.93           C  
ATOM   1419  CD2 LEU A 177      -2.369  46.097 161.762  1.00 40.93           C  
ATOM   1420  N   TRP A 178       1.481  46.897 158.146  1.00 63.52           N  
ATOM   1421  CA  TRP A 178       1.999  47.270 156.863  0.96 63.52           C  
ATOM   1422  C   TRP A 178       2.034  46.058 155.980  1.00 63.52           C  
ATOM   1423  O   TRP A 178       1.762  46.142 154.782  1.00 63.52           O  
ATOM   1424  CB  TRP A 178       3.389  47.915 156.977  1.00 63.52           C  
ATOM   1425  CG  TRP A 178       3.299  49.284 157.613  1.00 63.52           C  
ATOM   1426  CD1 TRP A 178       2.239  50.146 157.614  1.00 63.52           C  
ATOM   1427  CD2 TRP A 178       4.337  49.920 158.376  1.00 63.52           C  
ATOM   1428  CE2 TRP A 178       3.842  51.155 158.797  1.00 63.52           C  
ATOM   1429  CE3 TRP A 178       5.597  49.508 158.705  1.00 63.52           C  
ATOM   1430  NE1 TRP A 178       2.555  51.281 158.320  1.00 63.52           N  
ATOM   1431  CZ2 TRP A 178       4.604  52.001 159.554  1.00 63.52           C  
ATOM   1432  CZ3 TRP A 178       6.362  50.366 159.464  1.00 63.52           C  
ATOM   1433  CH2 TRP A 178       5.876  51.587 159.880  1.00 63.52           C  
ATOM   1434  N   ASP A 179       2.371  44.887 156.548  1.00 49.37           N  
ATOM   1435  CA  ASP A 179       2.413  43.681 155.769  1.00 49.37           C  
ATOM   1436  C   ASP A 179       1.036  43.398 155.251  1.00 49.37           C  
ATOM   1437  O   ASP A 179       0.867  42.990 154.103  1.00 49.37           O  
ATOM   1438  CB  ASP A 179       2.856  42.460 156.593  1.00 49.37           C  
ATOM   1439  CG  ASP A 179       4.331  42.634 156.930  1.00 49.37           C  
ATOM   1440  OD1 ASP A 179       5.092  43.088 156.034  1.00 49.37           O  
ATOM   1441  OD2 ASP A 179       4.718  42.308 158.083  1.00 49.37           O1-
ATOM   1442  N   LEU A 180       0.005  43.615 156.087  1.00 45.11           N  
ATOM   1443  CA  LEU A 180      -1.331  43.316 155.662  1.00 45.11           C  
ATOM   1444  C   LEU A 180      -1.666  44.197 154.500  1.00 45.11           C  
ATOM   1445  O   LEU A 180      -2.248  43.743 153.516  1.00 45.11           O  
ATOM   1446  CB  LEU A 180      -2.370  43.552 156.772  1.00 45.11           C  
ATOM   1447  CG  LEU A 180      -3.813  43.219 156.352  1.00 45.11           C  
ATOM   1448  CD1 LEU A 180      -3.955  41.730 155.998  1.00 45.11           C  
ATOM   1449  CD2 LEU A 180      -4.820  43.668 157.424  1.00 45.11           C  
ATOM   1450  N   ARG A 181      -1.291  45.488 154.577  1.00 80.64           N  
ATOM   1451  CA  ARG A 181      -1.607  46.386 153.504  1.00 80.64           C  
ATOM   1452  C   ARG A 181      -0.904  45.940 152.259  1.00 80.64           C  
ATOM   1453  O   ARG A 181      -1.498  45.903 151.182  1.00 80.64           O  
ATOM   1454  CB  ARG A 181      -1.184  47.840 153.780  1.00 80.64           C  
ATOM   1455  CG  ARG A 181      -1.522  48.799 152.635  1.00 80.64           C  
ATOM   1456  CD  ARG A 181      -1.197  50.265 152.931  1.00 80.64           C  
ATOM   1457  NE  ARG A 181       0.285  50.415 152.926  1.00 80.64           N  
ATOM   1458  CZ  ARG A 181       0.973  50.347 154.102  1.00 80.64           C  
ATOM   1459  NH1 ARG A 181       0.296  50.139 155.268  1.00 80.64           N1+
ATOM   1460  NH2 ARG A 181       2.330  50.498 154.110  1.00 80.64           N  
ATOM   1461  N   ASN A 182       0.384  45.569 152.376  1.00 41.24           N  
ATOM   1462  CA  ASN A 182       1.144  45.206 151.213  0.93 41.24           C  
ATOM   1463  C   ASN A 182       0.589  43.966 150.574  1.00 41.24           C  
ATOM   1464  O   ASN A 182       0.442  43.908 149.353  1.00 41.24           O  
ATOM   1465  CB  ASN A 182       2.627  44.943 151.531  1.00 41.24           C  
ATOM   1466  CG  ASN A 182       3.254  46.264 151.954  1.00 41.24           C  
ATOM   1467  ND2 ASN A 182       4.467  46.190 152.565  1.00 41.24           N  
ATOM   1468  OD1 ASN A 182       2.683  47.334 151.747  1.00 41.24           O  
ATOM   1469  N   MET A 183       0.273  42.930 151.375  1.00 43.86           N  
ATOM   1470  CA  MET A 183      -0.185  41.684 150.824  1.00 43.86           C  
ATOM   1471  C   MET A 183      -1.520  41.833 150.166  1.00 43.86           C  
ATOM   1472  O   MET A 183      -1.748  41.291 149.084  1.00 43.86           O  
ATOM   1473  CB  MET A 183      -0.318  40.565 151.871  1.00 43.86           C  
ATOM   1474  CG  MET A 183       1.019  40.046 152.404  1.00 43.86           C  
ATOM   1475  SD  MET A 183       0.863  38.723 153.642  1.00 43.86           S  
ATOM   1476  CE  MET A 183       2.650  38.513 153.894  1.00 43.86           C  
ATOM   1477  N   VAL A 184      -2.448  42.575 150.799  1.00110.93           N  
ATOM   1478  CA  VAL A 184      -3.758  42.695 150.229  1.00110.93           C  
ATOM   1479  C   VAL A 184      -3.663  43.376 148.902  1.00110.93           C  
ATOM   1480  O   VAL A 184      -4.368  43.011 147.963  1.00110.93           O  
ATOM   1481  CB  VAL A 184      -4.746  43.393 151.120  1.00110.93           C  
ATOM   1482  CG1 VAL A 184      -5.082  42.443 152.276  1.00110.93           C  
ATOM   1483  CG2 VAL A 184      -4.142  44.713 151.618  1.00110.93           C  
ATOM   1484  N   ARG A 185      -2.782  44.384 148.778  1.00 66.02           N  
ATOM   1485  CA  ARG A 185      -2.674  45.068 147.522  1.00 66.02           C  
ATOM   1486  C   ARG A 185      -2.205  44.115 146.465  1.00 66.02           C  
ATOM   1487  O   ARG A 185      -2.767  44.065 145.371  1.00 66.02           O  
ATOM   1488  CB  ARG A 185      -1.672  46.232 147.553  1.00 66.02           C  
ATOM   1489  CG  ARG A 185      -2.057  47.347 148.525  1.00 66.02           C  
ATOM   1490  CD  ARG A 185      -1.201  48.604 148.370  1.00 66.02           C  
ATOM   1491  NE  ARG A 185      -1.669  49.603 149.370  1.00 66.02           N  
ATOM   1492  CZ  ARG A 185      -1.262  50.902 149.271  1.00 66.02           C  
ATOM   1493  NH1 ARG A 185      -0.495  51.295 148.212  1.00 66.02           N1+
ATOM   1494  NH2 ARG A 185      -1.611  51.806 150.233  1.00 66.02           N  
ATOM   1495  N   ALA A 186      -1.171  43.307 146.770  1.00 25.55           N  
ATOM   1496  CA  ALA A 186      -0.619  42.423 145.781  1.00 25.55           C  
ATOM   1497  C   ALA A 186      -1.667  41.445 145.359  1.00 25.55           C  
ATOM   1498  O   ALA A 186      -1.816  41.154 144.172  1.00 25.55           O  
ATOM   1499  CB  ALA A 186       0.580  41.612 146.307  1.00 25.55           C  
ATOM   1500  N   ARG A 187      -2.442  40.929 146.327  1.00100.46           N  
ATOM   1501  CA  ARG A 187      -3.415  39.913 146.047  1.00100.46           C  
ATOM   1502  C   ARG A 187      -4.442  40.441 145.090  1.00100.46           C  
ATOM   1503  O   ARG A 187      -4.819  39.765 144.133  1.00100.46           O  
ATOM   1504  CB  ARG A 187      -4.136  39.448 147.326  1.00100.46           C  
ATOM   1505  CG  ARG A 187      -5.076  38.259 147.132  1.00100.46           C  
ATOM   1506  CD  ARG A 187      -6.490  38.656 146.710  1.00100.46           C  
ATOM   1507  NE  ARG A 187      -7.283  37.403 146.568  1.00100.46           N  
ATOM   1508  CZ  ARG A 187      -8.586  37.464 146.164  1.00100.46           C  
ATOM   1509  NH1 ARG A 187      -9.138  38.667 145.830  1.00100.46           N1+
ATOM   1510  NH2 ARG A 187      -9.335  36.326 146.095  1.00100.46           N  
ATOM   1511  N   ASN A 188      -4.919  41.674 145.327  1.00 55.41           N  
ATOM   1512  CA  ASN A 188      -5.941  42.290 144.527  1.00 55.41           C  
ATOM   1513  C   ASN A 188      -5.428  42.638 143.160  1.00 55.41           C  
ATOM   1514  O   ASN A 188      -6.189  42.634 142.197  1.00 55.41           O  
ATOM   1515  CB  ASN A 188      -6.493  43.573 145.173  1.00 55.41           C  
ATOM   1516  CG  ASN A 188      -7.266  43.158 146.418  1.00 55.41           C  
ATOM   1517  ND2 ASN A 188      -6.950  43.799 147.575  1.00 55.41           N  
ATOM   1518  OD1 ASN A 188      -8.122  42.275 146.365  1.00 55.41           O  
ATOM   1519  N   ASP A 189      -4.130  42.974 143.044  1.00 56.53           N  
ATOM   1520  CA  ASP A 189      -3.545  43.414 141.804  1.00 56.53           C  
ATOM   1521  C   ASP A 189      -3.523  42.329 140.763  1.00 56.53           C  
ATOM   1522  O   ASP A 189      -3.561  42.620 139.569  1.00 56.53           O  
ATOM   1523  CB  ASP A 189      -2.102  43.924 141.969  1.00 56.53           C  
ATOM   1524  CG  ASP A 189      -2.169  45.284 142.648  1.00 56.53           C  
ATOM   1525  OD1 ASP A 189      -3.298  45.832 142.757  1.00 56.53           O  
ATOM   1526  OD2 ASP A 189      -1.095  45.796 143.063  1.00 56.53           O1-
ATOM   1527  N   ILE A 190      -3.444  41.051 141.177  1.00135.08           N  
ATOM   1528  CA  ILE A 190      -3.288  39.939 140.272  1.00135.08           C  
ATOM   1529  C   ILE A 190      -4.405  39.862 139.266  1.00135.08           C  
ATOM   1530  O   ILE A 190      -5.582  39.978 139.602  1.00135.08           O  
ATOM   1531  CB  ILE A 190      -3.280  38.612 140.983  1.00135.08           C  
ATOM   1532  CG1 ILE A 190      -2.157  38.540 142.033  1.00135.08           C  
ATOM   1533  CG2 ILE A 190      -3.184  37.511 139.915  1.00135.08           C  
ATOM   1534  CD1 ILE A 190      -0.752  38.609 141.446  1.00135.08           C  
ATOM   1535  N   GLY A 191      -4.035  39.639 137.982  1.00 47.80           N  
ATOM   1536  CA  GLY A 191      -4.970  39.481 136.900  0.97 47.80           C  
ATOM   1537  C   GLY A 191      -4.557  38.240 136.162  1.00 47.80           C  
ATOM   1538  O   GLY A 191      -3.578  37.595 136.532  1.00 47.80           O  
ATOM   1539  N   LEU A 192      -5.309  37.866 135.104  1.00 64.88           N  
ATOM   1540  CA  LEU A 192      -4.986  36.685 134.353  1.00 64.88           C  
ATOM   1541  C   LEU A 192      -4.523  37.060 132.982  1.00 64.88           C  
ATOM   1542  O   LEU A 192      -4.908  38.091 132.433  1.00 64.88           O  
ATOM   1543  CB  LEU A 192      -6.159  35.713 134.178  1.00 64.88           C  
ATOM   1544  CG  LEU A 192      -6.570  35.044 135.497  1.00 64.88           C  
ATOM   1545  CD1 LEU A 192      -7.668  33.995 135.270  1.00 64.88           C  
ATOM   1546  CD2 LEU A 192      -5.339  34.482 136.226  1.00 64.88           C  
ATOM   1547  N   ARG A 193      -3.633  36.215 132.420  1.00147.90           N  
ATOM   1548  CA  ARG A 193      -3.102  36.384 131.098  1.00147.90           C  
ATOM   1549  C   ARG A 193      -4.214  36.204 130.107  1.00147.90           C  
ATOM   1550  O   ARG A 193      -4.311  36.947 129.134  1.00147.90           O  
ATOM   1551  CB  ARG A 193      -2.016  35.345 130.766  1.00147.90           C  
ATOM   1552  CG  ARG A 193      -1.419  35.506 129.367  1.00147.90           C  
ATOM   1553  CD  ARG A 193      -0.556  34.326 128.909  1.00147.90           C  
ATOM   1554  NE  ARG A 193      -1.485  33.300 128.360  1.00147.90           N  
ATOM   1555  CZ  ARG A 193      -1.281  32.758 127.124  1.00147.90           C  
ATOM   1556  NH1 ARG A 193      -0.184  33.097 126.388  1.00147.90           N1+
ATOM   1557  NH2 ARG A 193      -2.197  31.884 126.614  1.00147.90           N  
ATOM   1558  N   GLY A 194      -5.099  35.208 130.319  1.00 45.85           N  
ATOM   1559  CA  GLY A 194      -6.165  35.010 129.375  1.00 45.85           C  
ATOM   1560  C   GLY A 194      -5.613  34.322 128.156  1.00 45.85           C  
ATOM   1561  O   GLY A 194      -4.649  33.563 128.251  1.00 45.85           O  
ATOM   1562  N   VAL A 195      -6.238  34.551 126.977  1.00 89.03           N  
ATOM   1563  CA  VAL A 195      -5.789  33.938 125.749  0.94 89.03           C  
ATOM   1564  C   VAL A 195      -5.056  34.959 124.924  1.00 89.03           C  
ATOM   1565  O   VAL A 195      -5.645  35.906 124.403  1.00 89.03           O  
ATOM   1566  CB  VAL A 195      -6.915  33.369 124.928  1.00 89.03           C  
ATOM   1567  CG1 VAL A 195      -7.506  32.180 125.703  1.00 89.03           C  
ATOM   1568  CG2 VAL A 195      -7.961  34.464 124.650  1.00 89.03           C  
ATOM   1569  N   LYS A 196      -3.711  34.867 124.946  1.00196.75           N  
ATOM   1570  CA  LYS A 196      -2.794  35.725 124.231  1.00196.75           C  
ATOM   1571  C   LYS A 196      -2.233  35.252 122.918  1.00196.75           C  
ATOM   1572  O   LYS A 196      -1.898  36.076 122.071  1.00196.75           O  
ATOM   1573  CB  LYS A 196      -1.612  36.157 125.107  1.00196.75           C  
ATOM   1574  CG  LYS A 196      -2.096  36.930 126.331  1.00196.75           C  
ATOM   1575  CD  LYS A 196      -3.027  38.087 125.968  1.00196.75           C  
ATOM   1576  CE  LYS A 196      -3.654  38.759 127.185  1.00196.75           C  
ATOM   1577  NZ  LYS A 196      -4.846  39.526 126.775  1.00196.75           N1+
ATOM   1578  N   GLY A 197      -2.020  33.933 122.731  1.00 36.80           N  
ATOM   1579  CA  GLY A 197      -1.327  33.508 121.540  0.90 36.80           C  
ATOM   1580  C   GLY A 197       0.139  33.442 121.876  1.00 36.80           C  
ATOM   1581  O   GLY A 197       0.555  33.820 122.970  1.00 36.80           O  
ATOM   1582  N   THR A 198       0.973  32.968 120.927  1.00127.32           N  
ATOM   1583  CA  THR A 198       2.371  32.770 121.200  0.50127.32           C  
ATOM   1584  C   THR A 198       3.063  34.066 121.538  1.00127.32           C  
ATOM   1585  O   THR A 198       3.856  34.110 122.476  1.00127.32           O  
ATOM   1586  CB  THR A 198       3.103  32.118 120.057  0.50127.32           C  
ATOM   1587  CG2 THR A 198       3.084  33.044 118.829  0.50127.32           C  
ATOM   1588  OG1 THR A 198       4.439  31.820 120.435  0.50127.32           O  
ATOM   1589  N   THR A 199       2.853  35.120 120.725  1.00177.49           N  
ATOM   1590  CA  THR A 199       3.422  36.441 120.859  0.49177.49           C  
ATOM   1591  C   THR A 199       2.630  37.369 121.735  1.00177.49           C  
ATOM   1592  O   THR A 199       3.157  38.393 122.161  1.00177.49           O  
ATOM   1593  CB  THR A 199       3.566  37.152 119.553  0.34177.49           C  
ATOM   1594  CG2 THR A 199       4.362  36.273 118.583  0.34177.49           C  
ATOM   1595  OG1 THR A 199       2.283  37.417 119.016  0.34177.49           O  
ATOM   1596  N   GLY A 200       1.324  37.112 121.954  1.00 46.91           N  
ATOM   1597  CA  GLY A 200       0.522  38.054 122.693  1.00 46.91           C  
ATOM   1598  C   GLY A 200      -0.398  38.775 121.740  1.00 46.91           C  
ATOM   1599  O   GLY A 200      -1.256  39.549 122.166  1.00 46.91           O  
ATOM   1600  N   THR A 201      -0.223  38.546 120.424  1.00 72.48           N  
ATOM   1601  CA  THR A 201      -0.991  39.139 119.354  0.98 72.48           C  
ATOM   1602  C   THR A 201      -2.386  38.569 119.254  1.00 72.48           C  
ATOM   1603  O   THR A 201      -3.290  39.234 118.745  1.00 72.48           O  
ATOM   1604  CB  THR A 201      -0.328  38.986 118.015  1.00 72.48           C  
ATOM   1605  CG2 THR A 201       1.032  39.706 118.052  1.00 72.48           C  
ATOM   1606  OG1 THR A 201      -0.153  37.612 117.702  1.00 72.48           O  
ATOM   1607  N   GLN A 202      -2.598  37.316 119.707  1.00 75.44           N  
ATOM   1608  CA  GLN A 202      -3.869  36.650 119.576  1.00 75.44           C  
ATOM   1609  C   GLN A 202      -4.157  36.444 118.122  1.00 75.44           C  
ATOM   1610  O   GLN A 202      -5.313  36.408 117.707  1.00 75.44           O  
ATOM   1611  CB  GLN A 202      -5.049  37.435 120.174  1.00 75.44           C  
ATOM   1612  CG  GLN A 202      -5.017  37.559 121.698  1.00 75.44           C  
ATOM   1613  CD  GLN A 202      -6.242  38.361 122.121  1.00 75.44           C  
ATOM   1614  NE2 GLN A 202      -6.899  37.941 123.236  1.00 75.44           N  
ATOM   1615  OE1 GLN A 202      -6.607  39.342 121.475  1.00 75.44           O  
ATOM   1616  N   ALA A 203      -3.101  36.263 117.310  1.00 31.44           N  
ATOM   1617  CA  ALA A 203      -3.275  36.095 115.897  1.00 31.44           C  
ATOM   1618  C   ALA A 203      -4.071  34.854 115.614  1.00 31.44           C  
ATOM   1619  O   ALA A 203      -4.950  34.863 114.755  1.00 31.44           O  
ATOM   1620  CB  ALA A 203      -1.939  35.973 115.145  1.00 31.44           C  
ATOM   1621  N   SER A 204      -3.792  33.748 116.330  1.00 35.46           N  
ATOM   1622  CA  SER A 204      -4.459  32.502 116.058  1.00 35.46           C  
ATOM   1623  C   SER A 204      -5.920  32.609 116.374  1.00 35.46           C  
ATOM   1624  O   SER A 204      -6.756  32.078 115.646  1.00 35.46           O  
ATOM   1625  CB  SER A 204      -3.900  31.327 116.882  1.00 35.46           C  
ATOM   1626  OG  SER A 204      -4.153  31.531 118.264  1.00 35.46           O  
ATOM   1627  N   PHE A 205      -6.271  33.280 117.486  1.00 56.53           N  
ATOM   1628  CA  PHE A 205      -7.651  33.417 117.856  1.00 56.53           C  
ATOM   1629  C   PHE A 205      -8.356  34.273 116.859  1.00 56.53           C  
ATOM   1630  O   PHE A 205      -9.497  33.997 116.494  1.00 56.53           O  
ATOM   1631  CB  PHE A 205      -7.866  34.021 119.257  1.00 56.53           C  
ATOM   1632  CG  PHE A 205      -7.641  32.934 120.253  1.00 56.53           C  
ATOM   1633  CD1 PHE A 205      -8.637  32.014 120.494  1.00 56.53           C  
ATOM   1634  CD2 PHE A 205      -6.462  32.829 120.951  1.00 56.53           C  
ATOM   1635  CE1 PHE A 205      -8.461  31.002 121.407  1.00 56.53           C  
ATOM   1636  CE2 PHE A 205      -6.278  31.819 121.867  1.00 56.53           C  
ATOM   1637  CZ  PHE A 205      -7.277  30.902 122.097  1.00 56.53           C  
ATOM   1638  N   LEU A 206      -7.693  35.341 116.389  1.00106.94           N  
ATOM   1639  CA  LEU A 206      -8.319  36.238 115.469  1.00106.94           C  
ATOM   1640  C   LEU A 206      -8.633  35.470 114.221  1.00106.94           C  
ATOM   1641  O   LEU A 206      -9.687  35.659 113.616  1.00106.94           O  
ATOM   1642  CB  LEU A 206      -7.422  37.440 115.130  1.00106.94           C  
ATOM   1643  CG  LEU A 206      -8.136  38.533 114.317  1.00106.94           C  
ATOM   1644  CD1 LEU A 206      -8.436  38.089 112.882  1.00106.94           C  
ATOM   1645  CD2 LEU A 206      -9.396  39.015 115.053  1.00106.94           C  
ATOM   1646  N   SER A 207      -7.718  34.577 113.798  1.00 26.93           N  
ATOM   1647  CA  SER A 207      -7.921  33.793 112.612  1.00 26.93           C  
ATOM   1648  C   SER A 207      -9.080  32.865 112.815  1.00 26.93           C  
ATOM   1649  O   SER A 207      -9.901  32.680 111.917  1.00 26.93           O  
ATOM   1650  CB  SER A 207      -6.700  32.925 112.261  1.00 26.93           C  
ATOM   1651  OG  SER A 207      -6.960  32.163 111.092  1.00 26.93           O  
ATOM   1652  N   LEU A 208      -9.188  32.273 114.018  1.00 54.16           N  
ATOM   1653  CA  LEU A 208     -10.218  31.310 114.300  1.00 54.16           C  
ATOM   1654  C   LEU A 208     -11.560  31.972 114.187  1.00 54.16           C  
ATOM   1655  O   LEU A 208     -12.524  31.381 113.702  1.00 54.16           O  
ATOM   1656  CB  LEU A 208     -10.096  30.732 115.722  1.00 54.16           C  
ATOM   1657  CG  LEU A 208     -11.177  29.695 116.080  1.00 54.16           C  
ATOM   1658  CD1 LEU A 208     -11.113  28.476 115.146  1.00 54.16           C  
ATOM   1659  CD2 LEU A 208     -11.102  29.304 117.565  1.00 54.16           C  
ATOM   1660  N   PHE A 209     -11.642  33.219 114.672  1.00119.78           N  
ATOM   1661  CA  PHE A 209     -12.796  34.072 114.687  0.84119.78           C  
ATOM   1662  C   PHE A 209     -13.076  34.633 113.328  1.00119.78           C  
ATOM   1663  O   PHE A 209     -14.082  35.314 113.140  1.00119.78           O  
ATOM   1664  CB  PHE A 209     -12.727  35.195 115.738  1.00119.78           C  
ATOM   1665  CG  PHE A 209     -12.862  34.493 117.047  1.00119.78           C  
ATOM   1666  CD1 PHE A 209     -14.066  33.928 117.401  1.00119.78           C  
ATOM   1667  CD2 PHE A 209     -11.804  34.399 117.922  1.00119.78           C  
ATOM   1668  CE1 PHE A 209     -14.214  33.272 118.601  1.00119.78           C  
ATOM   1669  CE2 PHE A 209     -11.948  33.745 119.123  1.00119.78           C  
ATOM   1670  CZ  PHE A 209     -13.151  33.177 119.465  1.00119.78           C  
ATOM   1671  N   HIS A 210     -12.147  34.445 112.370  1.00 65.99           N  
ATOM   1672  CA  HIS A 210     -12.314  34.939 111.030  0.93 65.99           C  
ATOM   1673  C   HIS A 210     -12.276  36.432 111.030  1.00 65.99           C  
ATOM   1674  O   HIS A 210     -12.982  37.083 110.261  1.00 65.99           O  
ATOM   1675  CB  HIS A 210     -13.650  34.521 110.385  1.00 65.99           C  
ATOM   1676  CG  HIS A 210     -13.818  33.038 110.233  1.00 65.99           C  
ATOM   1677  CD2 HIS A 210     -14.530  32.158 110.987  1.00 65.99           C  
ATOM   1678  ND1 HIS A 210     -13.241  32.291 109.230  1.00 65.99           N  
ATOM   1679  CE1 HIS A 210     -13.630  31.006 109.425  1.00 65.99           C  
ATOM   1680  NE2 HIS A 210     -14.415  30.876 110.480  1.00 65.99           N  
ATOM   1681  N   GLY A 211     -11.423  37.008 111.899  1.00 29.45           N  
ATOM   1682  CA  GLY A 211     -11.183  38.421 111.865  1.00 29.45           C  
ATOM   1683  C   GLY A 211     -12.114  39.174 112.759  1.00 29.45           C  
ATOM   1684  O   GLY A 211     -12.112  40.404 112.737  1.00 29.45           O  
ATOM   1685  N   ASP A 212     -12.931  38.485 113.580  1.00 47.32           N  
ATOM   1686  CA  ASP A 212     -13.831  39.220 114.424  0.97 47.32           C  
ATOM   1687  C   ASP A 212     -13.117  39.529 115.707  1.00 47.32           C  
ATOM   1688  O   ASP A 212     -12.975  38.669 116.576  1.00 47.32           O  
ATOM   1689  CB  ASP A 212     -15.105  38.422 114.768  1.00 47.32           C  
ATOM   1690  CG  ASP A 212     -16.131  39.347 115.408  1.00 47.32           C  
ATOM   1691  OD1 ASP A 212     -15.720  40.298 116.124  1.00 47.32           O  
ATOM   1692  OD2 ASP A 212     -17.349  39.115 115.180  1.00 47.32           O1-
ATOM   1693  N   HIS A 213     -12.641  40.782 115.852  1.00 65.28           N  
ATOM   1694  CA  HIS A 213     -11.913  41.202 117.020  0.96 65.28           C  
ATOM   1695  C   HIS A 213     -12.804  41.244 118.222  1.00 65.28           C  
ATOM   1696  O   HIS A 213     -12.368  40.969 119.338  1.00 65.28           O  
ATOM   1697  CB  HIS A 213     -11.201  42.553 116.850  1.00 65.28           C  
ATOM   1698  CG  HIS A 213      -9.931  42.403 116.064  1.00 65.28           C  
ATOM   1699  CD2 HIS A 213      -9.696  42.510 114.727  1.00 65.28           C  
ATOM   1700  ND1 HIS A 213      -8.718  42.085 116.635  1.00 65.28           N  
ATOM   1701  CE1 HIS A 213      -7.815  42.015 115.624  1.00 65.28           C  
ATOM   1702  NE2 HIS A 213      -8.362  42.265 114.448  1.00 65.28           N  
ATOM   1703  N   ASP A 214     -14.088  41.587 118.039  1.00 33.98           N  
ATOM   1704  CA  ASP A 214     -14.959  41.688 119.174  1.00 33.98           C  
ATOM   1705  C   ASP A 214     -15.009  40.346 119.839  1.00 33.98           C  
ATOM   1706  O   ASP A 214     -15.007  40.251 121.066  1.00 33.98           O  
ATOM   1707  CB  ASP A 214     -16.395  42.054 118.767  1.00 33.98           C  
ATOM   1708  CG  ASP A 214     -16.357  43.460 118.185  1.00 33.98           C  
ATOM   1709  OD1 ASP A 214     -15.452  44.240 118.581  1.00 33.98           O  
ATOM   1710  OD2 ASP A 214     -17.228  43.767 117.328  1.00 33.98           O1-
ATOM   1711  N   LYS A 215     -15.056  39.268 119.032  1.00126.57           N  
ATOM   1712  CA  LYS A 215     -15.146  37.929 119.544  0.66126.57           C  
ATOM   1713  C   LYS A 215     -13.922  37.605 120.345  1.00126.57           C  
ATOM   1714  O   LYS A 215     -14.023  37.019 121.422  1.00126.57           O  
ATOM   1715  CB  LYS A 215     -15.208  36.872 118.426  1.00126.57           C  
ATOM   1716  CG  LYS A 215     -16.466  36.912 117.555  1.00126.57           C  
ATOM   1717  CD  LYS A 215     -17.758  36.586 118.299  1.00126.57           C  
ATOM   1718  CE  LYS A 215     -18.963  36.409 117.374  1.00126.57           C  
ATOM   1719  NZ  LYS A 215     -18.790  35.191 116.551  1.00126.57           N1+
ATOM   1720  N   VAL A 216     -12.722  37.959 119.840  1.00115.74           N  
ATOM   1721  CA  VAL A 216     -11.532  37.623 120.575  0.77115.74           C  
ATOM   1722  C   VAL A 216     -11.527  38.345 121.885  1.00115.74           C  
ATOM   1723  O   VAL A 216     -11.182  37.773 122.917  1.00115.74           O  
ATOM   1724  CB  VAL A 216     -10.233  37.884 119.852  1.00115.74           C  
ATOM   1725  CG1 VAL A 216     -10.107  36.882 118.699  1.00115.74           C  
ATOM   1726  CG2 VAL A 216     -10.173  39.338 119.373  1.00115.74           C  
ATOM   1727  N   GLU A 217     -11.935  39.624 121.883  1.00 83.29           N  
ATOM   1728  CA  GLU A 217     -11.938  40.410 123.084  1.00 83.29           C  
ATOM   1729  C   GLU A 217     -12.871  39.783 124.076  1.00 83.29           C  
ATOM   1730  O   GLU A 217     -12.534  39.627 125.249  1.00 83.29           O  
ATOM   1731  CB  GLU A 217     -12.468  41.824 122.810  1.00 83.29           C  
ATOM   1732  CG  GLU A 217     -12.513  42.738 124.031  1.00 83.29           C  
ATOM   1733  CD  GLU A 217     -13.278  43.984 123.611  1.00 83.29           C  
ATOM   1734  OE1 GLU A 217     -13.673  44.056 122.417  1.00 83.29           O  
ATOM   1735  OE2 GLU A 217     -13.489  44.874 124.477  1.00 83.29           O1-
ATOM   1736  N   GLU A 218     -14.071  39.392 123.614  1.00 80.79           N  
ATOM   1737  CA  GLU A 218     -15.079  38.830 124.468  1.00 80.79           C  
ATOM   1738  C   GLU A 218     -14.593  37.534 125.030  1.00 80.79           C  
ATOM   1739  O   GLU A 218     -14.800  37.238 126.206  1.00 80.79           O  
ATOM   1740  CB  GLU A 218     -16.367  38.500 123.698  1.00 80.79           C  
ATOM   1741  CG  GLU A 218     -17.422  37.794 124.551  1.00 80.79           C  
ATOM   1742  CD  GLU A 218     -18.547  37.331 123.634  1.00 80.79           C  
ATOM   1743  OE1 GLU A 218     -18.523  37.702 122.430  1.00 80.79           O  
ATOM   1744  OE2 GLU A 218     -19.446  36.599 124.127  1.00 80.79           O1-
ATOM   1745  N   LEU A 219     -13.934  36.717 124.192  1.00 46.84           N  
ATOM   1746  CA  LEU A 219     -13.473  35.440 124.644  0.82 46.84           C  
ATOM   1747  C   LEU A 219     -12.492  35.649 125.754  1.00 46.84           C  
ATOM   1748  O   LEU A 219     -12.547  34.968 126.778  1.00 46.84           O  
ATOM   1749  CB  LEU A 219     -12.755  34.648 123.536  1.00 46.84           C  
ATOM   1750  CG  LEU A 219     -12.198  33.290 124.001  1.00 46.84           C  
ATOM   1751  CD1 LEU A 219     -13.322  32.362 124.487  1.00 46.84           C  
ATOM   1752  CD2 LEU A 219     -11.315  32.647 122.917  1.00 46.84           C  
ATOM   1753  N   ASP A 220     -11.579  36.623 125.589  1.00 51.48           N  
ATOM   1754  CA  ASP A 220     -10.557  36.830 126.575  1.00 51.48           C  
ATOM   1755  C   ASP A 220     -11.195  37.200 127.877  1.00 51.48           C  
ATOM   1756  O   ASP A 220     -10.821  36.683 128.928  1.00 51.48           O  
ATOM   1757  CB  ASP A 220      -9.575  37.949 126.189  1.00 51.48           C  
ATOM   1758  CG  ASP A 220      -8.343  37.823 127.075  1.00 51.48           C  
ATOM   1759  OD1 ASP A 220      -8.342  36.947 127.980  1.00 51.48           O  
ATOM   1760  OD2 ASP A 220      -7.383  38.606 126.851  1.00 51.48           O1-
ATOM   1761  N   LYS A 221     -12.191  38.103 127.847  1.00 94.20           N  
ATOM   1762  CA  LYS A 221     -12.812  38.518 129.072  1.00 94.20           C  
ATOM   1763  C   LYS A 221     -13.553  37.381 129.722  1.00 94.20           C  
ATOM   1764  O   LYS A 221     -13.460  37.184 130.932  1.00 94.20           O  
ATOM   1765  CB  LYS A 221     -13.775  39.701 128.887  1.00 94.20           C  
ATOM   1766  CG  LYS A 221     -13.039  41.041 128.795  1.00 94.20           C  
ATOM   1767  CD  LYS A 221     -12.104  41.156 127.591  1.00 94.20           C  
ATOM   1768  CE  LYS A 221     -11.364  42.491 127.526  1.00 94.20           C  
ATOM   1769  NZ  LYS A 221     -10.405  42.482 126.400  1.00 94.20           N1+
ATOM   1770  N   ARG A 222     -14.294  36.590 128.923  1.00130.02           N  
ATOM   1771  CA  ARG A 222     -15.146  35.535 129.411  1.00130.02           C  
ATOM   1772  C   ARG A 222     -14.352  34.457 130.085  1.00130.02           C  
ATOM   1773  O   ARG A 222     -14.707  33.994 131.169  1.00130.02           O  
ATOM   1774  CB  ARG A 222     -15.901  34.864 128.249  1.00130.02           C  
ATOM   1775  CG  ARG A 222     -16.898  33.761 128.622  1.00130.02           C  
ATOM   1776  CD  ARG A 222     -18.281  34.267 129.048  1.00130.02           C  
ATOM   1777  NE  ARG A 222     -18.255  34.556 130.508  1.00130.02           N  
ATOM   1778  CZ  ARG A 222     -18.833  33.684 131.386  1.00130.02           C  
ATOM   1779  NH1 ARG A 222     -19.445  32.555 130.926  1.00130.02           N1+
ATOM   1780  NH2 ARG A 222     -18.813  33.952 132.725  1.00130.02           N  
ATOM   1781  N   VAL A 223     -13.242  34.029 129.463  1.00 54.86           N  
ATOM   1782  CA  VAL A 223     -12.473  32.951 130.012  0.99 54.86           C  
ATOM   1783  C   VAL A 223     -12.001  33.346 131.373  1.00 54.86           C  
ATOM   1784  O   VAL A 223     -12.068  32.557 132.314  1.00 54.86           O  
ATOM   1785  CB  VAL A 223     -11.254  32.663 129.192  1.00 54.86           C  
ATOM   1786  CG1 VAL A 223     -10.367  31.697 129.979  1.00 54.86           C  
ATOM   1787  CG2 VAL A 223     -11.693  32.115 127.827  1.00 54.86           C  
ATOM   1788  N   VAL A 224     -11.512  34.589 131.510  1.00 39.07           N  
ATOM   1789  CA  VAL A 224     -10.986  35.066 132.758  1.00 39.07           C  
ATOM   1790  C   VAL A 224     -12.072  35.128 133.787  1.00 39.07           C  
ATOM   1791  O   VAL A 224     -11.850  34.793 134.949  1.00 39.07           O  
ATOM   1792  CB  VAL A 224     -10.378  36.432 132.648  1.00 39.07           C  
ATOM   1793  CG1 VAL A 224      -9.963  36.904 134.051  1.00 39.07           C  
ATOM   1794  CG2 VAL A 224      -9.208  36.355 131.655  1.00 39.07           C  
ATOM   1795  N   GLU A 225     -13.280  35.564 133.384  1.00 44.21           N  
ATOM   1796  CA  GLU A 225     -14.380  35.724 134.292  0.96 44.21           C  
ATOM   1797  C   GLU A 225     -14.767  34.394 134.875  1.00 44.21           C  
ATOM   1798  O   GLU A 225     -15.051  34.296 136.068  1.00 44.21           O  
ATOM   1799  CB  GLU A 225     -15.623  36.316 133.605  1.00 44.21           C  
ATOM   1800  CG  GLU A 225     -16.767  36.636 134.568  1.00 44.21           C  
ATOM   1801  CD  GLU A 225     -17.905  37.237 133.756  1.00 44.21           C  
ATOM   1802  OE1 GLU A 225     -18.348  36.586 132.773  1.00 44.21           O  
ATOM   1803  OE2 GLU A 225     -18.346  38.364 134.105  1.00 44.21           O1-
ATOM   1804  N   LEU A 226     -14.764  33.326 134.055  1.00 51.69           N  
ATOM   1805  CA  LEU A 226     -15.180  32.022 134.503  1.00 51.69           C  
ATOM   1806  C   LEU A 226     -14.271  31.569 135.607  1.00 51.69           C  
ATOM   1807  O   LEU A 226     -14.699  30.882 136.533  1.00 51.69           O  
ATOM   1808  CB  LEU A 226     -15.132  30.957 133.393  1.00 51.69           C  
ATOM   1809  CG  LEU A 226     -16.165  31.189 132.273  1.00 51.69           C  
ATOM   1810  CD1 LEU A 226     -16.077  30.106 131.188  1.00 51.69           C  
ATOM   1811  CD2 LEU A 226     -17.582  31.325 132.854  1.00 51.69           C  
ATOM   1812  N   LEU A 227     -12.977  31.919 135.505  1.00122.34           N  
ATOM   1813  CA  LEU A 227     -11.951  31.603 136.462  1.00122.34           C  
ATOM   1814  C   LEU A 227     -12.163  32.335 137.757  1.00122.34           C  
ATOM   1815  O   LEU A 227     -11.618  31.924 138.781  1.00122.34           O  
ATOM   1816  CB  LEU A 227     -10.525  31.904 135.961  1.00122.34           C  
ATOM   1817  CG  LEU A 227      -9.941  30.839 135.011  1.00122.34           C  
ATOM   1818  CD1 LEU A 227      -9.638  29.542 135.776  1.00122.34           C  
ATOM   1819  CD2 LEU A 227     -10.828  30.602 133.781  1.00122.34           C  
ATOM   1820  N   GLY A 228     -12.899  33.468 137.754  1.00 36.82           N  
ATOM   1821  CA  GLY A 228     -13.119  34.165 138.995  1.00 36.82           C  
ATOM   1822  C   GLY A 228     -12.197  35.340 139.111  1.00 36.82           C  
ATOM   1823  O   GLY A 228     -11.934  35.816 140.215  1.00 36.82           O  
ATOM   1824  N   PHE A 229     -11.664  35.838 137.976  1.00 78.80           N  
ATOM   1825  CA  PHE A 229     -10.794  36.982 138.040  1.00 78.80           C  
ATOM   1826  C   PHE A 229     -11.404  38.130 137.292  1.00 78.80           C  
ATOM   1827  O   PHE A 229     -12.006  37.959 136.232  1.00 78.80           O  
ATOM   1828  CB  PHE A 229      -9.400  36.724 137.440  1.00 78.80           C  
ATOM   1829  CG  PHE A 229      -8.621  35.903 138.409  1.00 78.80           C  
ATOM   1830  CD1 PHE A 229      -8.872  34.559 138.573  1.00 78.80           C  
ATOM   1831  CD2 PHE A 229      -7.616  36.487 139.145  1.00 78.80           C  
ATOM   1832  CE1 PHE A 229      -8.139  33.817 139.469  1.00 78.80           C  
ATOM   1833  CE2 PHE A 229      -6.880  35.750 140.041  1.00 78.80           C  
ATOM   1834  CZ  PHE A 229      -7.142  34.411 140.205  1.00 78.80           C  
ATOM   1835  N   ASP A 230     -11.317  39.331 137.900  1.00 63.10           N  
ATOM   1836  CA  ASP A 230     -11.799  40.576 137.367  1.00 63.10           C  
ATOM   1837  C   ASP A 230     -10.890  41.139 136.307  1.00 63.10           C  
ATOM   1838  O   ASP A 230     -11.359  41.754 135.350  1.00 63.10           O  
ATOM   1839  CB  ASP A 230     -11.935  41.662 138.450  1.00 63.10           C  
ATOM   1840  CG  ASP A 230     -13.005  41.232 139.447  1.00 63.10           C  
ATOM   1841  OD1 ASP A 230     -13.289  40.007 139.525  1.00 63.10           O  
ATOM   1842  OD2 ASP A 230     -13.555  42.127 140.143  1.00 63.10           O1-
ATOM   1843  N   ILE A 231      -9.559  40.953 136.439  1.00 56.83           N  
ATOM   1844  CA  ILE A 231      -8.668  41.667 135.563  1.00 56.83           C  
ATOM   1845  C   ILE A 231      -8.013  40.749 134.574  1.00 56.83           C  
ATOM   1846  O   ILE A 231      -7.522  39.676 134.923  1.00 56.83           O  
ATOM   1847  CB  ILE A 231      -7.557  42.358 136.299  1.00 56.83           C  
ATOM   1848  CG1 ILE A 231      -8.133  43.380 137.292  1.00 56.83           C  
ATOM   1849  CG2 ILE A 231      -6.606  42.977 135.262  1.00 56.83           C  
ATOM   1850  CD1 ILE A 231      -7.104  43.906 138.291  1.00 56.83           C  
ATOM   1851  N   VAL A 232      -8.020  41.174 133.291  1.00 78.26           N  
ATOM   1852  CA  VAL A 232      -7.358  40.485 132.217  1.00 78.26           C  
ATOM   1853  C   VAL A 232      -6.289  41.422 131.742  1.00 78.26           C  
ATOM   1854  O   VAL A 232      -6.551  42.608 131.552  1.00 78.26           O  
ATOM   1855  CB  VAL A 232      -8.246  40.251 131.025  1.00 78.26           C  
ATOM   1856  CG1 VAL A 232      -7.407  39.707 129.863  1.00 78.26           C  
ATOM   1857  CG2 VAL A 232      -9.374  39.301 131.421  1.00 78.26           C  
ATOM   1858  N   TYR A 233      -5.056  40.923 131.514  1.00 80.46           N  
ATOM   1859  CA  TYR A 233      -4.009  41.820 131.096  1.00 80.46           C  
ATOM   1860  C   TYR A 233      -4.208  42.088 129.633  1.00 80.46           C  
ATOM   1861  O   TYR A 233      -4.176  41.172 128.815  1.00 80.46           O  
ATOM   1862  CB  TYR A 233      -2.593  41.222 131.202  1.00 80.46           C  
ATOM   1863  CG  TYR A 233      -2.312  40.782 132.598  1.00 80.46           C  
ATOM   1864  CD1 TYR A 233      -2.033  41.692 133.592  1.00 80.46           C  
ATOM   1865  CD2 TYR A 233      -2.306  39.440 132.903  1.00 80.46           C  
ATOM   1866  CE1 TYR A 233      -1.765  41.264 134.872  1.00 80.46           C  
ATOM   1867  CE2 TYR A 233      -2.039  39.004 134.179  1.00 80.46           C  
ATOM   1868  CZ  TYR A 233      -1.768  39.920 135.167  1.00 80.46           C  
ATOM   1869  OH  TYR A 233      -1.492  39.478 136.479  1.00 80.46           O  
ATOM   1870  N   PRO A 234      -4.432  43.324 129.279  1.00 77.54           N  
ATOM   1871  CA  PRO A 234      -4.641  43.736 127.915  1.00 77.54           C  
ATOM   1872  C   PRO A 234      -3.459  43.551 127.011  1.00 77.54           C  
ATOM   1873  O   PRO A 234      -3.655  43.188 125.852  1.00 77.54           O  
ATOM   1874  CB  PRO A 234      -5.059  45.203 128.004  1.00 77.54           C  
ATOM   1875  CG  PRO A 234      -4.432  45.686 129.327  1.00 77.54           C  
ATOM   1876  CD  PRO A 234      -4.443  44.432 130.217  1.00 77.54           C  
ATOM   1877  N   VAL A 235      -2.227  43.803 127.496  1.00 46.66           N  
ATOM   1878  CA  VAL A 235      -1.117  43.715 126.592  1.00 46.66           C  
ATOM   1879  C   VAL A 235      -0.057  42.863 127.200  1.00 46.66           C  
ATOM   1880  O   VAL A 235       0.407  43.115 128.312  1.00 46.66           O  
ATOM   1881  CB  VAL A 235      -0.507  45.052 126.273  1.00 46.66           C  
ATOM   1882  CG1 VAL A 235      -1.544  45.885 125.500  1.00 46.66           C  
ATOM   1883  CG2 VAL A 235      -0.052  45.719 127.583  1.00 46.66           C  
ATOM   1884  N   THR A 236       0.356  41.814 126.467  1.00 47.13           N  
ATOM   1885  CA  THR A 236       1.395  40.964 126.961  1.00 47.13           C  
ATOM   1886  C   THR A 236       2.155  40.428 125.798  1.00 47.13           C  
ATOM   1887  O   THR A 236       1.803  40.639 124.638  1.00 47.13           O  
ATOM   1888  CB  THR A 236       0.906  39.762 127.715  1.00 47.13           C  
ATOM   1889  CG2 THR A 236       0.056  40.232 128.906  1.00 47.13           C  
ATOM   1890  OG1 THR A 236       0.140  38.928 126.859  1.00 47.13           O  
ATOM   1891  N   GLY A 237       3.260  39.730 126.111  1.00 38.09           N  
ATOM   1892  CA  GLY A 237       4.001  39.030 125.114  0.94 38.09           C  
ATOM   1893  C   GLY A 237       3.448  37.647 125.206  1.00 38.09           C  
ATOM   1894  O   GLY A 237       2.235  37.465 125.295  1.00 38.09           O  
ATOM   1895  N   GLN A 238       4.318  36.625 125.195  1.00 55.85           N  
ATOM   1896  CA  GLN A 238       3.831  35.279 125.262  1.00 55.85           C  
ATOM   1897  C   GLN A 238       3.165  35.043 126.590  1.00 55.85           C  
ATOM   1898  O   GLN A 238       2.150  34.351 126.653  1.00 55.85           O  
ATOM   1899  CB  GLN A 238       4.941  34.229 125.073  1.00 55.85           C  
ATOM   1900  CG  GLN A 238       4.412  32.795 124.974  1.00 55.85           C  
ATOM   1901  CD  GLN A 238       5.565  31.883 124.574  1.00 55.85           C  
ATOM   1902  NE2 GLN A 238       5.358  31.083 123.494  1.00 55.85           N  
ATOM   1903  OE1 GLN A 238       6.624  31.884 125.199  1.00 55.85           O  
ATOM   1904  N   THR A 239       3.706  35.614 127.690  1.00 55.77           N  
ATOM   1905  CA  THR A 239       3.159  35.343 128.994  1.00 55.77           C  
ATOM   1906  C   THR A 239       2.987  36.621 129.759  1.00 55.77           C  
ATOM   1907  O   THR A 239       3.270  37.709 129.259  1.00 55.77           O  
ATOM   1908  CB  THR A 239       4.036  34.456 129.832  1.00 55.77           C  
ATOM   1909  CG2 THR A 239       4.184  33.091 129.141  1.00 55.77           C  
ATOM   1910  OG1 THR A 239       5.310  35.057 130.014  1.00 55.77           O  
ATOM   1911  N   TYR A 240       2.483  36.506 131.009  1.00100.85           N  
ATOM   1912  CA  TYR A 240       2.294  37.663 131.837  1.00100.85           C  
ATOM   1913  C   TYR A 240       3.649  38.171 132.205  1.00100.85           C  
ATOM   1914  O   TYR A 240       4.600  37.402 132.333  1.00100.85           O  
ATOM   1915  CB  TYR A 240       1.455  37.428 133.113  1.00100.85           C  
ATOM   1916  CG  TYR A 240       2.181  36.611 134.131  1.00100.85           C  
ATOM   1917  CD1 TYR A 240       3.017  37.216 135.040  1.00100.85           C  
ATOM   1918  CD2 TYR A 240       2.020  35.247 134.193  1.00100.85           C  
ATOM   1919  CE1 TYR A 240       3.675  36.477 135.995  1.00100.85           C  
ATOM   1920  CE2 TYR A 240       2.676  34.501 135.146  1.00100.85           C  
ATOM   1921  CZ  TYR A 240       3.512  35.115 136.047  1.00100.85           C  
ATOM   1922  OH  TYR A 240       4.189  34.360 137.028  1.00100.85           O  
ATOM   1923  N   SER A 241       3.780  39.507 132.338  1.00 93.93           N  
ATOM   1924  CA  SER A 241       5.073  40.064 132.598  1.00 93.93           C  
ATOM   1925  C   SER A 241       5.600  39.484 133.872  1.00 93.93           C  
ATOM   1926  O   SER A 241       4.895  39.355 134.871  1.00 93.93           O  
ATOM   1927  CB  SER A 241       5.088  41.596 132.751  1.00 93.93           C  
ATOM   1928  OG  SER A 241       4.502  41.976 133.987  1.00 93.93           O  
ATOM   1929  N   ARG A 242       6.896  39.139 133.853  1.00136.91           N  
ATOM   1930  CA  ARG A 242       7.584  38.549 134.961  1.00136.91           C  
ATOM   1931  C   ARG A 242       7.694  39.559 136.060  1.00136.91           C  
ATOM   1932  O   ARG A 242       7.954  39.213 137.210  1.00136.91           O  
ATOM   1933  CB  ARG A 242       8.969  37.992 134.590  1.00136.91           C  
ATOM   1934  CG  ARG A 242       8.845  36.767 133.674  1.00136.91           C  
ATOM   1935  CD  ARG A 242       7.670  35.855 134.055  1.00136.91           C  
ATOM   1936  NE  ARG A 242       7.637  34.702 133.108  1.00136.91           N  
ATOM   1937  CZ  ARG A 242       6.467  34.036 132.876  1.00136.91           C  
ATOM   1938  NH1 ARG A 242       5.312  34.450 133.475  1.00136.91           N1+
ATOM   1939  NH2 ARG A 242       6.449  32.956 132.040  1.00136.91           N  
ATOM   1940  N   LYS A 243       7.535  40.849 135.715  1.00 82.91           N  
ATOM   1941  CA  LYS A 243       7.593  41.918 136.670  1.00 82.91           C  
ATOM   1942  C   LYS A 243       6.536  41.664 137.706  1.00 82.91           C  
ATOM   1943  O   LYS A 243       6.682  42.055 138.863  1.00 82.91           O  
ATOM   1944  CB  LYS A 243       7.293  43.286 136.035  1.00 82.91           C  
ATOM   1945  CG  LYS A 243       7.392  44.455 137.016  1.00 82.91           C  
ATOM   1946  CD  LYS A 243       8.821  44.763 137.464  1.00 82.91           C  
ATOM   1947  CE  LYS A 243       8.920  45.934 138.445  1.00 82.91           C  
ATOM   1948  NZ  LYS A 243      10.337  46.185 138.791  1.00 82.91           N1+
ATOM   1949  N   ILE A 244       5.430  41.004 137.313  1.00 45.09           N  
ATOM   1950  CA  ILE A 244       4.359  40.717 138.227  1.00 45.09           C  
ATOM   1951  C   ILE A 244       4.905  39.890 139.355  1.00 45.09           C  
ATOM   1952  O   ILE A 244       4.504  40.060 140.505  1.00 45.09           O  
ATOM   1953  CB  ILE A 244       3.237  39.945 137.586  1.00 45.09           C  
ATOM   1954  CG1 ILE A 244       2.559  40.788 136.491  1.00 45.09           C  
ATOM   1955  CG2 ILE A 244       2.271  39.475 138.687  1.00 45.09           C  
ATOM   1956  CD1 ILE A 244       1.617  39.981 135.600  1.00 45.09           C  
ATOM   1957  N   ASP A 245       5.835  38.962 139.056  1.00 49.70           N  
ATOM   1958  CA  ASP A 245       6.379  38.099 140.068  1.00 49.70           C  
ATOM   1959  C   ASP A 245       7.062  38.926 141.118  1.00 49.70           C  
ATOM   1960  O   ASP A 245       6.990  38.607 142.304  1.00 49.70           O  
ATOM   1961  CB  ASP A 245       7.408  37.093 139.511  1.00 49.70           C  
ATOM   1962  CG  ASP A 245       6.672  36.048 138.673  1.00 49.70           C  
ATOM   1963  OD1 ASP A 245       5.414  36.021 138.725  1.00 49.70           O  
ATOM   1964  OD2 ASP A 245       7.362  35.257 137.975  1.00 49.70           O1-
ATOM   1965  N   ILE A 246       7.762  40.005 140.716  1.00 76.16           N  
ATOM   1966  CA  ILE A 246       8.439  40.822 141.686  1.00 76.16           C  
ATOM   1967  C   ILE A 246       7.430  41.462 142.595  1.00 76.16           C  
ATOM   1968  O   ILE A 246       7.584  41.454 143.815  1.00 76.16           O  
ATOM   1969  CB  ILE A 246       9.244  41.936 141.073  1.00 76.16           C  
ATOM   1970  CG1 ILE A 246      10.415  41.385 140.239  1.00 76.16           C  
ATOM   1971  CG2 ILE A 246       9.696  42.864 142.213  1.00 76.16           C  
ATOM   1972  CD1 ILE A 246       9.993  40.676 138.955  1.00 76.16           C  
ATOM   1973  N   ASP A 247       6.352  42.020 142.015  1.00 51.92           N  
ATOM   1974  CA  ASP A 247       5.355  42.735 142.761  1.00 51.92           C  
ATOM   1975  C   ASP A 247       4.645  41.792 143.685  1.00 51.92           C  
ATOM   1976  O   ASP A 247       4.170  42.193 144.747  1.00 51.92           O  
ATOM   1977  CB  ASP A 247       4.314  43.393 141.843  1.00 51.92           C  
ATOM   1978  CG  ASP A 247       5.041  44.475 141.056  1.00 51.92           C  
ATOM   1979  OD1 ASP A 247       5.618  45.395 141.694  1.00 51.92           O  
ATOM   1980  OD2 ASP A 247       5.032  44.392 139.799  1.00 51.92           O1-
ATOM   1981  N   VAL A 248       4.485  40.525 143.264  1.00 53.41           N  
ATOM   1982  CA  VAL A 248       3.856  39.527 144.082  1.00 53.41           C  
ATOM   1983  C   VAL A 248       4.739  39.189 145.255  1.00 53.41           C  
ATOM   1984  O   VAL A 248       4.256  38.958 146.360  1.00 53.41           O  
ATOM   1985  CB  VAL A 248       3.603  38.253 143.328  1.00 53.41           C  
ATOM   1986  CG1 VAL A 248       3.056  37.197 144.303  1.00 53.41           C  
ATOM   1987  CG2 VAL A 248       2.656  38.560 142.156  1.00 53.41           C  
ATOM   1988  N   LEU A 249       6.058  39.076 145.024  1.00 74.88           N  
ATOM   1989  CA  LEU A 249       7.027  38.710 146.025  1.00 74.88           C  
ATOM   1990  C   LEU A 249       7.364  39.802 146.996  1.00 74.88           C  
ATOM   1991  O   LEU A 249       7.716  39.519 148.140  1.00 74.88           O  
ATOM   1992  CB  LEU A 249       8.343  38.198 145.421  1.00 74.88           C  
ATOM   1993  CG  LEU A 249       8.164  36.874 144.658  1.00 74.88           C  
ATOM   1994  CD1 LEU A 249       9.516  36.308 144.197  1.00 74.88           C  
ATOM   1995  CD2 LEU A 249       7.336  35.870 145.478  1.00 74.88           C  
ATOM   1996  N   SER A 250       7.301  41.076 146.570  1.00 56.91           N  
ATOM   1997  CA  SER A 250       7.793  42.131 147.410  1.00 56.91           C  
ATOM   1998  C   SER A 250       7.096  42.166 148.740  1.00 56.91           C  
ATOM   1999  O   SER A 250       7.757  42.477 149.731  1.00 56.91           O  
ATOM   2000  CB  SER A 250       7.762  43.527 146.745  1.00 56.91           C  
ATOM   2001  OG  SER A 250       6.453  43.899 146.341  1.00 56.91           O  
ATOM   2002  N   PRO A 251       5.828  41.883 148.877  1.00 69.20           N  
ATOM   2003  CA  PRO A 251       5.254  41.914 150.192  1.00 69.20           C  
ATOM   2004  C   PRO A 251       5.846  40.824 151.027  1.00 69.20           C  
ATOM   2005  O   PRO A 251       5.954  40.988 152.242  1.00 69.20           O  
ATOM   2006  CB  PRO A 251       3.746  41.788 149.989  1.00 69.20           C  
ATOM   2007  CG  PRO A 251       3.517  42.364 148.579  1.00 69.20           C  
ATOM   2008  CD  PRO A 251       4.835  42.083 147.835  1.00 69.20           C  
ATOM   2009  N   LEU A 252       6.206  39.690 150.398  1.00 50.02           N  
ATOM   2010  CA  LEU A 252       6.757  38.581 151.115  1.00 50.02           C  
ATOM   2011  C   LEU A 252       8.114  38.956 151.623  1.00 50.02           C  
ATOM   2012  O   LEU A 252       8.465  38.663 152.764  1.00 50.02           O  
ATOM   2013  CB  LEU A 252       6.901  37.324 150.240  1.00 50.02           C  
ATOM   2014  CG  LEU A 252       5.554  36.845 149.660  1.00 50.02           C  
ATOM   2015  CD1 LEU A 252       5.701  35.504 148.922  1.00 50.02           C  
ATOM   2016  CD2 LEU A 252       4.452  36.835 150.734  1.00 50.02           C  
ATOM   2017  N   ALA A 253       8.916  39.629 150.775  1.00 29.72           N  
ATOM   2018  CA  ALA A 253      10.247  40.012 151.153  0.99 29.72           C  
ATOM   2019  C   ALA A 253      10.176  40.966 152.307  1.00 29.72           C  
ATOM   2020  O   ALA A 253      10.938  40.843 153.265  1.00 29.72           O  
ATOM   2021  CB  ALA A 253      11.012  40.717 150.019  1.00 29.72           C  
ATOM   2022  N   SER A 254       9.245  41.938 152.250  1.00 30.21           N  
ATOM   2023  CA  SER A 254       9.132  42.933 153.284  1.00 30.21           C  
ATOM   2024  C   SER A 254       8.740  42.274 154.572  1.00 30.21           C  
ATOM   2025  O   SER A 254       9.256  42.607 155.638  1.00 30.21           O  
ATOM   2026  CB  SER A 254       8.068  44.000 152.973  1.00 30.21           C  
ATOM   2027  OG  SER A 254       8.004  44.947 154.029  1.00 30.21           O  
ATOM   2028  N   PHE A 255       7.832  41.288 154.488  1.00 72.90           N  
ATOM   2029  CA  PHE A 255       7.299  40.562 155.606  1.00 72.90           C  
ATOM   2030  C   PHE A 255       8.417  39.831 156.290  1.00 72.90           C  
ATOM   2031  O   PHE A 255       8.420  39.679 157.511  1.00 72.90           O  
ATOM   2032  CB  PHE A 255       6.230  39.552 155.139  1.00 72.90           C  
ATOM   2033  CG  PHE A 255       5.803  38.666 156.259  1.00 72.90           C  
ATOM   2034  CD1 PHE A 255       4.952  39.115 157.243  1.00 72.90           C  
ATOM   2035  CD2 PHE A 255       6.243  37.362 156.300  1.00 72.90           C  
ATOM   2036  CE1 PHE A 255       4.562  38.277 158.262  1.00 72.90           C  
ATOM   2037  CE2 PHE A 255       5.856  36.521 157.315  1.00 72.90           C  
ATOM   2038  CZ  PHE A 255       5.015  36.979 158.300  1.00 72.90           C  
ATOM   2039  N   GLY A 256       9.414  39.359 155.521  1.00 25.98           N  
ATOM   2040  CA  GLY A 256      10.481  38.604 156.112  1.00 25.98           C  
ATOM   2041  C   GLY A 256      11.147  39.425 157.179  1.00 25.98           C  
ATOM   2042  O   GLY A 256      11.528  38.894 158.221  1.00 25.98           O  
ATOM   2043  N   ALA A 257      11.328  40.736 156.938  1.00 25.81           N  
ATOM   2044  CA  ALA A 257      11.973  41.594 157.897  1.00 25.81           C  
ATOM   2045  C   ALA A 257      11.149  41.664 159.147  1.00 25.81           C  
ATOM   2046  O   ALA A 257      11.685  41.651 160.256  1.00 25.81           O  
ATOM   2047  CB  ALA A 257      12.144  43.033 157.380  1.00 25.81           C  
ATOM   2048  N   THR A 258       9.813  41.747 159.002  1.00 37.00           N  
ATOM   2049  CA  THR A 258       8.962  41.870 160.151  1.00 37.00           C  
ATOM   2050  C   THR A 258       9.125  40.655 161.009  1.00 37.00           C  
ATOM   2051  O   THR A 258       9.277  40.759 162.225  1.00 37.00           O  
ATOM   2052  CB  THR A 258       7.509  41.965 159.784  1.00 37.00           C  
ATOM   2053  CG2 THR A 258       6.673  42.067 161.072  1.00 37.00           C  
ATOM   2054  OG1 THR A 258       7.283  43.098 158.958  1.00 37.00           O  
ATOM   2055  N   ALA A 259       9.106  39.463 160.386  1.00 31.63           N  
ATOM   2056  CA  ALA A 259       9.195  38.229 161.114  0.87 31.63           C  
ATOM   2057  C   ALA A 259      10.524  38.115 161.801  1.00 31.63           C  
ATOM   2058  O   ALA A 259      10.598  37.691 162.955  1.00 31.63           O  
ATOM   2059  CB  ALA A 259       9.038  36.997 160.205  1.00 31.63           C  
ATOM   2060  N   HIS A 260      11.613  38.488 161.107  1.00 45.38           N  
ATOM   2061  CA  HIS A 260      12.932  38.330 161.654  1.00 45.38           C  
ATOM   2062  C   HIS A 260      13.097  39.213 162.854  1.00 45.38           C  
ATOM   2063  O   HIS A 260      13.623  38.783 163.879  1.00 45.38           O  
ATOM   2064  CB  HIS A 260      14.040  38.685 160.647  1.00 45.38           C  
ATOM   2065  CG  HIS A 260      15.396  38.200 161.069  1.00 45.38           C  
ATOM   2066  CD2 HIS A 260      16.080  37.089 160.676  1.00 45.38           C  
ATOM   2067  ND1 HIS A 260      16.208  38.836 161.982  1.00 45.38           N  
ATOM   2068  CE1 HIS A 260      17.332  38.085 162.096  1.00 45.38           C  
ATOM   2069  NE2 HIS A 260      17.301  37.014 161.323  1.00 45.38           N  
ATOM   2070  N   LYS A 261      12.650  40.481 162.763  1.00 75.88           N  
ATOM   2071  CA  LYS A 261      12.811  41.385 163.868  1.00 75.88           C  
ATOM   2072  C   LYS A 261      12.028  40.886 165.039  1.00 75.88           C  
ATOM   2073  O   LYS A 261      12.511  40.890 166.169  1.00 75.88           O  
ATOM   2074  CB  LYS A 261      12.286  42.802 163.596  1.00 75.88           C  
ATOM   2075  CG  LYS A 261      12.301  43.657 164.865  1.00 75.88           C  
ATOM   2076  CD  LYS A 261      12.047  45.142 164.632  1.00 75.88           C  
ATOM   2077  CE  LYS A 261      11.787  45.922 165.924  1.00 75.88           C  
ATOM   2078  NZ  LYS A 261      12.932  45.771 166.849  1.00 75.88           N1+
ATOM   2079  N   PHE A 262      10.788  40.436 164.788  1.00 71.78           N  
ATOM   2080  CA  PHE A 262       9.914  39.976 165.828  0.95 71.78           C  
ATOM   2081  C   PHE A 262      10.552  38.822 166.539  1.00 71.78           C  
ATOM   2082  O   PHE A 262      10.651  38.813 167.766  1.00 71.78           O  
ATOM   2083  CB  PHE A 262       8.575  39.493 165.226  1.00 71.78           C  
ATOM   2084  CG  PHE A 262       7.759  38.751 166.232  1.00 71.78           C  
ATOM   2085  CD1 PHE A 262       6.953  39.411 167.132  1.00 71.78           C  
ATOM   2086  CD2 PHE A 262       7.785  37.374 166.257  1.00 71.78           C  
ATOM   2087  CE1 PHE A 262       6.201  38.708 168.046  1.00 71.78           C  
ATOM   2088  CE2 PHE A 262       7.035  36.666 167.168  1.00 71.78           C  
ATOM   2089  CZ  PHE A 262       6.242  37.334 168.069  1.00 71.78           C  
ATOM   2090  N   ALA A 263      11.019  37.822 165.774  1.00 38.50           N  
ATOM   2091  CA  ALA A 263      11.593  36.632 166.331  1.00 38.50           C  
ATOM   2092  C   ALA A 263      12.859  36.945 167.058  1.00 38.50           C  
ATOM   2093  O   ALA A 263      13.119  36.379 168.118  1.00 38.50           O  
ATOM   2094  CB  ALA A 263      11.922  35.581 165.258  1.00 38.50           C  
ATOM   2095  N   THR A 264      13.696  37.841 166.502  1.00120.52           N  
ATOM   2096  CA  THR A 264      14.940  38.128 167.151  1.00120.52           C  
ATOM   2097  C   THR A 264      14.674  38.749 168.483  1.00120.52           C  
ATOM   2098  O   THR A 264      15.298  38.378 169.473  1.00120.52           O  
ATOM   2099  CB  THR A 264      15.848  39.024 166.356  1.00120.52           C  
ATOM   2100  CG2 THR A 264      16.306  38.277 165.096  1.00120.52           C  
ATOM   2101  OG1 THR A 264      15.187  40.228 166.005  1.00120.52           O  
ATOM   2102  N   ASP A 265      13.711  39.682 168.565  1.00 56.01           N  
ATOM   2103  CA  ASP A 265      13.471  40.346 169.814  1.00 56.01           C  
ATOM   2104  C   ASP A 265      13.063  39.329 170.842  1.00 56.01           C  
ATOM   2105  O   ASP A 265      13.516  39.377 171.985  1.00 56.01           O  
ATOM   2106  CB  ASP A 265      12.353  41.403 169.728  1.00 56.01           C  
ATOM   2107  CG  ASP A 265      12.868  42.595 168.929  1.00 56.01           C  
ATOM   2108  OD1 ASP A 265      14.100  42.859 168.982  1.00 56.01           O  
ATOM   2109  OD2 ASP A 265      12.035  43.261 168.258  1.00 56.01           O1-
ATOM   2110  N   ILE A 266      12.210  38.364 170.456  1.00 93.53           N  
ATOM   2111  CA  ILE A 266      11.716  37.378 171.377  1.00 93.53           C  
ATOM   2112  C   ILE A 266      12.860  36.559 171.882  1.00 93.53           C  
ATOM   2113  O   ILE A 266      12.924  36.229 173.065  1.00 93.53           O  
ATOM   2114  CB  ILE A 266      10.722  36.446 170.746  1.00 93.53           C  
ATOM   2115  CG1 ILE A 266       9.476  37.225 170.282  1.00 93.53           C  
ATOM   2116  CG2 ILE A 266      10.409  35.325 171.750  1.00 93.53           C  
ATOM   2117  CD1 ILE A 266       8.724  37.926 171.415  1.00 93.53           C  
ATOM   2118  N   ARG A 267      13.802  36.210 170.990  1.00148.86           N  
ATOM   2119  CA  ARG A 267      14.909  35.377 171.356  1.00148.86           C  
ATOM   2120  C   ARG A 267      15.699  36.074 172.421  1.00148.86           C  
ATOM   2121  O   ARG A 267      16.148  35.442 173.376  1.00148.86           O  
ATOM   2122  CB  ARG A 267      15.849  35.113 170.169  1.00148.86           C  
ATOM   2123  CG  ARG A 267      16.798  33.933 170.376  1.00148.86           C  
ATOM   2124  CD  ARG A 267      17.866  33.820 169.286  1.00148.86           C  
ATOM   2125  NE  ARG A 267      17.167  33.798 167.971  1.00148.86           N  
ATOM   2126  CZ  ARG A 267      17.855  34.122 166.838  1.00148.86           C  
ATOM   2127  NH1 ARG A 267      19.185  34.423 166.909  1.00148.86           N1+
ATOM   2128  NH2 ARG A 267      17.217  34.148 165.632  1.00148.86           N  
ATOM   2129  N   LEU A 268      15.908  37.400 172.284  1.00 96.68           N  
ATOM   2130  CA  LEU A 268      16.652  38.108 173.289  1.00 96.68           C  
ATOM   2131  C   LEU A 268      15.895  38.077 174.580  1.00 96.68           C  
ATOM   2132  O   LEU A 268      16.480  37.901 175.647  1.00 96.68           O  
ATOM   2133  CB  LEU A 268      16.913  39.600 172.988  1.00 96.68           C  
ATOM   2134  CG  LEU A 268      17.983  39.911 171.917  1.00 96.68           C  
ATOM   2135  CD1 LEU A 268      19.338  39.294 172.289  1.00 96.68           C  
ATOM   2136  CD2 LEU A 268      17.532  39.571 170.498  1.00 96.68           C  
ATOM   2137  N   LEU A 269      14.561  38.243 174.511  1.00 46.39           N  
ATOM   2138  CA  LEU A 269      13.736  38.286 175.688  0.97 46.39           C  
ATOM   2139  C   LEU A 269      13.835  36.974 176.398  1.00 46.39           C  
ATOM   2140  O   LEU A 269      13.832  36.928 177.628  1.00 46.39           O  
ATOM   2141  CB  LEU A 269      12.250  38.530 175.372  1.00 46.39           C  
ATOM   2142  CG  LEU A 269      11.963  39.933 174.805  1.00 46.39           C  
ATOM   2143  CD1 LEU A 269      10.468  40.128 174.507  1.00 46.39           C  
ATOM   2144  CD2 LEU A 269      12.532  41.023 175.726  1.00 46.39           C  
ATOM   2145  N   ALA A 270      13.901  35.869 175.634  1.00 25.45           N  
ATOM   2146  CA  ALA A 270      13.996  34.559 176.210  1.00 25.45           C  
ATOM   2147  C   ALA A 270      15.272  34.464 176.988  1.00 25.45           C  
ATOM   2148  O   ALA A 270      15.296  33.904 178.082  1.00 25.45           O  
ATOM   2149  CB  ALA A 270      14.012  33.441 175.154  1.00 25.45           C  
ATOM   2150  N   ASN A 271      16.374  35.019 176.449  1.00 32.79           N  
ATOM   2151  CA  ASN A 271      17.628  34.944 177.144  0.93 32.79           C  
ATOM   2152  C   ASN A 271      17.459  35.657 178.449  1.00 32.79           C  
ATOM   2153  O   ASN A 271      17.931  35.210 179.494  1.00 32.79           O  
ATOM   2154  CB  ASN A 271      18.773  35.629 176.378  1.00 32.79           C  
ATOM   2155  CG  ASN A 271      20.075  35.372 177.128  1.00 32.79           C  
ATOM   2156  ND2 ASN A 271      21.082  34.804 176.412  1.00 32.79           N  
ATOM   2157  OD1 ASN A 271      20.197  35.664 178.316  1.00 32.79           O  
ATOM   2158  N   LEU A 272      16.749  36.793 178.399  1.00 74.24           N  
ATOM   2159  CA  LEU A 272      16.463  37.645 179.514  1.00 74.24           C  
ATOM   2160  C   LEU A 272      15.569  36.920 180.483  1.00 74.24           C  
ATOM   2161  O   LEU A 272      15.535  37.237 181.671  1.00 74.24           O  
ATOM   2162  CB  LEU A 272      15.757  38.942 179.083  1.00 74.24           C  
ATOM   2163  CG  LEU A 272      16.644  39.859 178.221  1.00 74.24           C  
ATOM   2164  CD1 LEU A 272      15.903  41.139 177.809  1.00 74.24           C  
ATOM   2165  CD2 LEU A 272      17.975  40.158 178.924  1.00 74.24           C  
ATOM   2166  N   LYS A 273      14.803  35.935 179.973  1.00135.86           N  
ATOM   2167  CA  LYS A 273      13.853  35.153 180.717  1.00135.86           C  
ATOM   2168  C   LYS A 273      12.646  35.978 181.024  1.00135.86           C  
ATOM   2169  O   LYS A 273      11.856  35.643 181.907  1.00135.86           O  
ATOM   2170  CB  LYS A 273      14.419  34.554 182.019  1.00135.86           C  
ATOM   2171  CG  LYS A 273      15.495  33.500 181.739  1.00135.86           C  
ATOM   2172  CD  LYS A 273      16.143  32.887 182.982  1.00135.86           C  
ATOM   2173  CE  LYS A 273      16.678  33.912 183.981  1.00135.86           C  
ATOM   2174  NZ  LYS A 273      15.591  34.314 184.898  1.00135.86           N1+
ATOM   2175  N   GLU A 274      12.490  37.108 180.312  1.00 76.13           N  
ATOM   2176  CA  GLU A 274      11.322  37.927 180.461  1.00 76.13           C  
ATOM   2177  C   GLU A 274      10.137  37.318 179.763  1.00 76.13           C  
ATOM   2178  O   GLU A 274       9.039  37.286 180.318  1.00 76.13           O  
ATOM   2179  CB  GLU A 274      11.529  39.351 179.920  1.00 76.13           C  
ATOM   2180  CG  GLU A 274      12.550  40.132 180.750  1.00 76.13           C  
ATOM   2181  CD  GLU A 274      12.622  41.561 180.235  1.00 76.13           C  
ATOM   2182  OE1 GLU A 274      12.148  41.816 179.095  1.00 76.13           O  
ATOM   2183  OE2 GLU A 274      13.158  42.421 180.984  1.00 76.13           O1-
ATOM   2184  N   ILE A 275      10.336  36.819 178.521  1.00108.64           N  
ATOM   2185  CA  ILE A 275       9.268  36.269 177.726  1.00108.64           C  
ATOM   2186  C   ILE A 275       9.750  34.964 177.167  1.00108.64           C  
ATOM   2187  O   ILE A 275      10.910  34.842 176.781  1.00108.64           O  
ATOM   2188  CB  ILE A 275       8.932  37.112 176.529  1.00108.64           C  
ATOM   2189  CG1 ILE A 275       8.469  38.518 176.940  1.00108.64           C  
ATOM   2190  CG2 ILE A 275       7.883  36.347 175.707  1.00108.64           C  
ATOM   2191  CD1 ILE A 275       7.144  38.534 177.695  1.00108.64           C  
ATOM   2192  N   GLU A 276       8.859  33.952 177.104  1.00 60.90           N  
ATOM   2193  CA  GLU A 276       9.223  32.666 176.575  1.00 60.90           C  
ATOM   2194  C   GLU A 276       8.167  32.250 175.600  1.00 60.90           C  
ATOM   2195  O   GLU A 276       7.066  32.802 175.580  1.00 60.90           O  
ATOM   2196  CB  GLU A 276       9.238  31.550 177.627  1.00 60.90           C  
ATOM   2197  CG  GLU A 276      10.351  31.648 178.665  1.00 60.90           C  
ATOM   2198  CD  GLU A 276      10.153  30.453 179.583  1.00 60.90           C  
ATOM   2199  OE1 GLU A 276       9.119  29.752 179.419  1.00 60.90           O  
ATOM   2200  OE2 GLU A 276      11.023  30.222 180.461  1.00 60.90           O1-
ATOM   2201  N   GLU A 277       8.495  31.248 174.757  1.00 56.45           N  
ATOM   2202  CA  GLU A 277       7.564  30.710 173.807  1.00 56.45           C  
ATOM   2203  C   GLU A 277       6.594  29.875 174.585  1.00 56.45           C  
ATOM   2204  O   GLU A 277       6.851  29.511 175.732  1.00 56.45           O  
ATOM   2205  CB  GLU A 277       8.210  29.820 172.728  1.00 56.45           C  
ATOM   2206  CG  GLU A 277       9.124  30.594 171.772  1.00 56.45           C  
ATOM   2207  CD  GLU A 277       9.702  29.618 170.753  1.00 56.45           C  
ATOM   2208  OE1 GLU A 277       9.288  28.430 170.768  1.00 56.45           O  
ATOM   2209  OE2 GLU A 277      10.566  30.051 169.944  1.00 56.45           O1-
ATOM   2210  N   PRO A 278       5.480  29.566 173.979  1.00 74.67           N  
ATOM   2211  CA  PRO A 278       4.417  28.853 174.636  1.00 74.67           C  
ATOM   2212  C   PRO A 278       4.819  27.480 175.055  1.00 74.67           C  
ATOM   2213  O   PRO A 278       5.653  26.861 174.395  1.00 74.67           O  
ATOM   2214  CB  PRO A 278       3.252  28.857 173.649  1.00 74.67           C  
ATOM   2215  CG  PRO A 278       3.492  30.117 172.795  1.00 74.67           C  
ATOM   2216  CD  PRO A 278       5.017  30.306 172.816  1.00 74.67           C  
ATOM   2217  N   PHE A 279       4.242  26.987 176.167  1.00 80.93           N  
ATOM   2218  CA  PHE A 279       4.592  25.671 176.606  0.86 80.93           C  
ATOM   2219  C   PHE A 279       3.838  24.720 175.731  1.00 80.93           C  
ATOM   2220  O   PHE A 279       2.640  24.891 175.509  1.00 80.93           O  
ATOM   2221  CB  PHE A 279       4.205  25.407 178.065  1.00 80.93           C  
ATOM   2222  CG  PHE A 279       4.791  26.527 178.858  1.00 80.93           C  
ATOM   2223  CD1 PHE A 279       6.153  26.699 178.957  1.00 80.93           C  
ATOM   2224  CD2 PHE A 279       3.961  27.403 179.520  1.00 80.93           C  
ATOM   2225  CE1 PHE A 279       6.677  27.732 179.698  1.00 80.93           C  
ATOM   2226  CE2 PHE A 279       4.480  28.439 180.262  1.00 80.93           C  
ATOM   2227  CZ  PHE A 279       5.841  28.605 180.351  1.00 80.93           C  
ATOM   2228  N   GLU A 280       4.559  23.743 175.143  1.00 69.98           N  
ATOM   2229  CA  GLU A 280       3.959  22.773 174.268  0.40 69.98           C  
ATOM   2230  C   GLU A 280       3.162  21.750 175.011  1.00 69.98           C  
ATOM   2231  O   GLU A 280       1.976  21.562 174.749  1.00 69.98           O  
ATOM   2232  CB  GLU A 280       5.027  22.056 173.426  1.00 69.98           C  
ATOM   2233  CG  GLU A 280       5.728  23.019 172.463  1.00 69.98           C  
ATOM   2234  CD  GLU A 280       6.999  22.370 171.935  1.00 69.98           C  
ATOM   2235  OE1 GLU A 280       7.683  21.673 172.732  1.00 69.98           O  
ATOM   2236  OE2 GLU A 280       7.309  22.572 170.731  1.00 69.98           O1-
ATOM   2237  N   LYS A 281       3.803  21.074 175.983  1.00 80.99           N  
ATOM   2238  CA  LYS A 281       3.168  20.007 176.700  0.60 80.99           C  
ATOM   2239  C   LYS A 281       2.101  20.551 177.585  1.00 80.99           C  
ATOM   2240  O   LYS A 281       1.003  20.006 177.665  1.00 80.99           O  
ATOM   2241  CB  LYS A 281       4.145  19.228 177.594  1.00 80.99           C  
ATOM   2242  CG  LYS A 281       3.504  18.022 178.284  1.00 80.99           C  
ATOM   2243  CD  LYS A 281       4.518  17.080 178.935  1.00 80.99           C  
ATOM   2244  CE  LYS A 281       3.881  15.875 179.631  1.00 80.99           C  
ATOM   2245  NZ  LYS A 281       4.936  15.020 180.224  1.00 80.99           N1+
ATOM   2246  N   SER A 282       2.399  21.674 178.260  1.00163.46           N  
ATOM   2247  CA  SER A 282       1.489  22.180 179.238  1.00163.46           C  
ATOM   2248  C   SER A 282       0.304  22.808 178.591  1.00163.46           C  
ATOM   2249  O   SER A 282       0.338  23.239 177.440  1.00163.46           O  
ATOM   2250  CB  SER A 282       2.125  23.228 180.165  1.00163.46           C  
ATOM   2251  OG  SER A 282       3.186  22.640 180.903  1.00163.46           O  
ATOM   2252  N   GLN A 283      -0.799  22.834 179.361  1.00226.90           N  
ATOM   2253  CA  GLN A 283      -2.027  23.468 178.996  1.00226.90           C  
ATOM   2254  C   GLN A 283      -1.841  24.884 179.417  1.00226.90           C  
ATOM   2255  O   GLN A 283      -0.863  25.203 180.092  1.00226.90           O  
ATOM   2256  CB  GLN A 283      -3.227  22.924 179.792  1.00226.90           C  
ATOM   2257  CG  GLN A 283      -4.573  23.565 179.450  1.00226.90           C  
ATOM   2258  CD  GLN A 283      -5.608  22.999 180.419  1.00226.90           C  
ATOM   2259  NE2 GLN A 283      -5.303  23.060 181.744  1.00226.90           N  
ATOM   2260  OE1 GLN A 283      -6.663  22.521 180.010  1.00226.90           O  
ATOM   2261  N   ILE A 284      -2.751  25.792 179.025  1.00126.53           N  
ATOM   2262  CA  ILE A 284      -2.524  27.117 179.507  1.00126.53           C  
ATOM   2263  C   ILE A 284      -3.072  27.133 180.895  1.00126.53           C  
ATOM   2264  O   ILE A 284      -4.279  27.078 181.123  1.00126.53           O  
ATOM   2265  CB  ILE A 284      -3.151  28.201 178.668  1.00126.53           C  
ATOM   2266  CG1 ILE A 284      -4.680  28.061 178.596  1.00126.53           C  
ATOM   2267  CG2 ILE A 284      -2.469  28.167 177.289  1.00126.53           C  
ATOM   2268  CD1 ILE A 284      -5.369  29.276 177.974  1.00126.53           C  
ATOM   2269  N   GLY A 285      -2.142  27.178 181.866  1.00 64.74           N  
ATOM   2270  CA  GLY A 285      -2.462  27.104 183.257  1.00 64.74           C  
ATOM   2271  C   GLY A 285      -2.279  25.663 183.591  1.00 64.74           C  
ATOM   2272  O   GLY A 285      -3.161  24.843 183.336  1.00 64.74           O  
ATOM   2273  N   SER A 286      -1.123  25.313 184.185  1.00149.60           N  
ATOM   2274  CA  SER A 286      -0.885  23.926 184.448  1.00149.60           C  
ATOM   2275  C   SER A 286       0.311  23.809 185.334  1.00149.60           C  
ATOM   2276  O   SER A 286       0.680  24.751 186.035  1.00149.60           O  
ATOM   2277  CB  SER A 286      -0.599  23.104 183.180  1.00149.60           C  
ATOM   2278  OG  SER A 286       0.608  23.548 182.576  1.00149.60           O  
ATOM   2279  N   SER A 287       0.932  22.613 185.327  1.00151.83           N  
ATOM   2280  CA  SER A 287       2.071  22.331 186.149  1.00151.83           C  
ATOM   2281  C   SER A 287       3.256  23.053 185.592  1.00151.83           C  
ATOM   2282  O   SER A 287       3.229  23.564 184.473  1.00151.83           O  
ATOM   2283  CB  SER A 287       2.425  20.833 186.206  1.00151.83           C  
ATOM   2284  OG  SER A 287       3.565  20.634 187.029  1.00151.83           O  
ATOM   2285  N   ALA A 288       4.329  23.124 186.407  1.00 99.39           N  
ATOM   2286  CA  ALA A 288       5.555  23.784 186.059  0.68 99.39           C  
ATOM   2287  C   ALA A 288       6.319  22.907 185.121  1.00 99.39           C  
ATOM   2288  O   ALA A 288       6.050  21.713 185.003  1.00 99.39           O  
ATOM   2289  CB  ALA A 288       6.465  24.066 187.269  1.00 99.39           C  
ATOM   2290  N   MET A 289       7.293  23.496 184.401  1.00133.93           N  
ATOM   2291  CA  MET A 289       8.053  22.704 183.483  0.98133.93           C  
ATOM   2292  C   MET A 289       9.494  23.094 183.525  1.00133.93           C  
ATOM   2293  O   MET A 289       9.947  23.735 184.472  1.00133.93           O  
ATOM   2294  CB  MET A 289       7.493  22.698 182.054  1.00133.93           C  
ATOM   2295  CG  MET A 289       7.083  24.059 181.511  1.00133.93           C  
ATOM   2296  SD  MET A 289       5.847  23.914 180.189  1.00133.93           S  
ATOM   2297  CE  MET A 289       6.940  23.042 179.033  1.00133.93           C  
ATOM   2298  N   ALA A 290      10.259  22.682 182.492  1.00 39.57           N  
ATOM   2299  CA  ALA A 290      11.686  22.838 182.467  1.00 39.57           C  
ATOM   2300  C   ALA A 290      12.068  24.257 182.715  1.00 39.57           C  
ATOM   2301  O   ALA A 290      11.419  25.189 182.243  1.00 39.57           O  
ATOM   2302  CB  ALA A 290      12.327  22.407 181.136  1.00 39.57           C  
ATOM   2303  N   TYR A 291      13.142  24.434 183.511  1.00 46.66           N  
ATOM   2304  CA  TYR A 291      13.645  25.729 183.855  0.86 46.66           C  
ATOM   2305  C   TYR A 291      14.204  26.402 182.642  1.00 46.66           C  
ATOM   2306  O   TYR A 291      13.917  27.572 182.393  1.00 46.66           O  
ATOM   2307  CB  TYR A 291      14.752  25.694 184.920  1.00 46.66           C  
ATOM   2308  CG  TYR A 291      15.234  27.094 185.083  1.00 46.66           C  
ATOM   2309  CD1 TYR A 291      14.483  28.017 185.774  1.00 46.66           C  
ATOM   2310  CD2 TYR A 291      16.441  27.480 184.547  1.00 46.66           C  
ATOM   2311  CE1 TYR A 291      14.926  29.310 185.925  1.00 46.66           C  
ATOM   2312  CE2 TYR A 291      16.889  28.772 184.695  1.00 46.66           C  
ATOM   2313  CZ  TYR A 291      16.130  29.688 185.385  1.00 46.66           C  
ATOM   2314  OH  TYR A 291      16.584  31.013 185.540  1.00 46.66           O  
ATOM   2315  N   LYS A 292      15.010  25.679 181.839  1.00 97.40           N  
ATOM   2316  CA  LYS A 292      15.614  26.326 180.711  0.73 97.40           C  
ATOM   2317  C   LYS A 292      14.925  25.858 179.469  1.00 97.40           C  
ATOM   2318  O   LYS A 292      14.677  24.668 179.290  1.00 97.40           O  
ATOM   2319  CB  LYS A 292      17.118  26.034 180.564  1.00 97.40           C  
ATOM   2320  CG  LYS A 292      17.810  26.878 179.490  1.00 97.40           C  
ATOM   2321  CD  LYS A 292      17.919  28.368 179.833  1.00 97.40           C  
ATOM   2322  CE  LYS A 292      19.136  28.719 180.693  1.00 97.40           C  
ATOM   2323  NZ  LYS A 292      19.237  30.188 180.857  1.00 97.40           N1+
ATOM   2324  N   ARG A 293      14.577  26.813 178.582  1.00 91.80           N  
ATOM   2325  CA  ARG A 293      13.917  26.491 177.349  1.00 91.80           C  
ATOM   2326  C   ARG A 293      14.548  27.315 176.268  1.00 91.80           C  
ATOM   2327  O   ARG A 293      15.009  28.428 176.517  1.00 91.80           O  
ATOM   2328  CB  ARG A 293      12.414  26.829 177.364  1.00 91.80           C  
ATOM   2329  CG  ARG A 293      11.611  25.952 178.327  1.00 91.80           C  
ATOM   2330  CD  ARG A 293      10.116  26.280 178.393  1.00 91.80           C  
ATOM   2331  NE  ARG A 293       9.569  26.249 177.008  1.00 91.80           N  
ATOM   2332  CZ  ARG A 293       9.233  27.415 176.381  1.00 91.80           C  
ATOM   2333  NH1 ARG A 293       9.362  28.606 177.034  1.00 91.80           N1+
ATOM   2334  NH2 ARG A 293       8.756  27.394 175.103  1.00 91.80           N  
ATOM   2335  N   ASN A 294      14.593  26.778 175.029  1.00 57.82           N  
ATOM   2336  CA  ASN A 294      15.177  27.517 173.942  1.00 57.82           C  
ATOM   2337  C   ASN A 294      14.071  27.946 173.026  1.00 57.82           C  
ATOM   2338  O   ASN A 294      13.179  27.157 172.721  1.00 57.82           O  
ATOM   2339  CB  ASN A 294      16.176  26.704 173.099  1.00 57.82           C  
ATOM   2340  CG  ASN A 294      17.430  26.493 173.934  1.00 57.82           C  
ATOM   2341  ND2 ASN A 294      17.971  25.245 173.921  1.00 57.82           N  
ATOM   2342  OD1 ASN A 294      17.915  27.416 174.587  1.00 57.82           O  
ATOM   2343  N   PRO A 295      14.046  29.194 172.627  1.00122.95           N  
ATOM   2344  CA  PRO A 295      13.053  29.658 171.696  1.00122.95           C  
ATOM   2345  C   PRO A 295      13.337  29.083 170.346  1.00122.95           C  
ATOM   2346  O   PRO A 295      13.855  29.792 169.483  1.00122.95           O  
ATOM   2347  CB  PRO A 295      13.106  31.182 171.767  1.00122.95           C  
ATOM   2348  CG  PRO A 295      14.472  31.493 172.410  1.00122.95           C  
ATOM   2349  CD  PRO A 295      14.736  30.273 173.306  1.00122.95           C  
ATOM   2350  N   MET A 296      12.956  27.816 170.135  1.00 97.96           N  
ATOM   2351  CA  MET A 296      13.243  27.144 168.905  1.00 97.96           C  
ATOM   2352  C   MET A 296      12.401  27.673 167.792  1.00 97.96           C  
ATOM   2353  O   MET A 296      12.873  27.820 166.667  1.00 97.96           O  
ATOM   2354  CB  MET A 296      13.034  25.627 169.011  1.00 97.96           C  
ATOM   2355  CG  MET A 296      13.938  24.993 170.072  1.00 97.96           C  
ATOM   2356  SD  MET A 296      15.718  25.253 169.804  1.00 97.96           S  
ATOM   2357  CE  MET A 296      15.843  24.052 168.453  1.00 97.96           C  
ATOM   2358  N   ARG A 297      11.117  27.963 168.074  1.00 71.22           N  
ATOM   2359  CA  ARG A 297      10.242  28.399 167.026  1.00 71.22           C  
ATOM   2360  C   ARG A 297      10.695  29.719 166.499  1.00 71.22           C  
ATOM   2361  O   ARG A 297      10.703  29.934 165.288  1.00 71.22           O  
ATOM   2362  CB  ARG A 297       8.771  28.515 167.466  1.00 71.22           C  
ATOM   2363  CG  ARG A 297       8.056  27.162 167.552  1.00 71.22           C  
ATOM   2364  CD  ARG A 297       6.625  27.255 168.086  1.00 71.22           C  
ATOM   2365  NE  ARG A 297       6.716  27.491 169.555  1.00 71.22           N  
ATOM   2366  CZ  ARG A 297       6.342  26.510 170.428  1.00 71.22           C  
ATOM   2367  NH1 ARG A 297       5.804  25.347 169.958  1.00 71.22           N1+
ATOM   2368  NH2 ARG A 297       6.498  26.693 171.771  1.00 71.22           N  
ATOM   2369  N   CYS A 298      11.094  30.648 167.387  1.00103.67           N  
ATOM   2370  CA  CYS A 298      11.489  31.938 166.900  1.00103.67           C  
ATOM   2371  C   CYS A 298      12.742  31.801 166.097  1.00103.67           C  
ATOM   2372  O   CYS A 298      12.938  32.517 165.118  1.00103.67           O  
ATOM   2373  CB  CYS A 298      11.691  33.006 167.989  1.00103.67           C  
ATOM   2374  SG  CYS A 298      13.137  32.721 169.029  1.00103.67           S  
ATOM   2375  N   GLU A 299      13.633  30.874 166.492  1.00 44.17           N  
ATOM   2376  CA  GLU A 299      14.861  30.693 165.774  0.95 44.17           C  
ATOM   2377  C   GLU A 299      14.533  30.227 164.387  1.00 44.17           C  
ATOM   2378  O   GLU A 299      15.171  30.640 163.419  1.00 44.17           O  
ATOM   2379  CB  GLU A 299      15.790  29.689 166.471  1.00 44.17           C  
ATOM   2380  CG  GLU A 299      16.291  30.230 167.815  1.00 44.17           C  
ATOM   2381  CD  GLU A 299      17.001  29.117 168.572  1.00 44.17           C  
ATOM   2382  OE1 GLU A 299      16.459  27.981 168.601  1.00 44.17           O  
ATOM   2383  OE2 GLU A 299      18.094  29.394 169.135  1.00 44.17           O1-
ATOM   2384  N   ARG A 300      13.518  29.354 164.257  1.00 69.82           N  
ATOM   2385  CA  ARG A 300      13.120  28.848 162.973  1.00 69.82           C  
ATOM   2386  C   ARG A 300      12.611  29.984 162.137  1.00 69.82           C  
ATOM   2387  O   ARG A 300      12.890  30.063 160.943  1.00 69.82           O  
ATOM   2388  CB  ARG A 300      11.967  27.835 163.066  1.00 69.82           C  
ATOM   2389  CG  ARG A 300      11.619  27.179 161.730  1.00 69.82           C  
ATOM   2390  CD  ARG A 300      10.250  26.498 161.725  1.00 69.82           C  
ATOM   2391  NE  ARG A 300      10.205  25.563 162.883  1.00 69.82           N  
ATOM   2392  CZ  ARG A 300       9.045  24.904 163.171  1.00 69.82           C  
ATOM   2393  NH1 ARG A 300       7.962  25.044 162.354  1.00 69.82           N1+
ATOM   2394  NH2 ARG A 300       8.961  24.112 164.279  1.00 69.82           N  
ATOM   2395  N   VAL A 301      11.845  30.907 162.751  1.00 34.12           N  
ATOM   2396  CA  VAL A 301      11.259  31.991 162.017  1.00 34.12           C  
ATOM   2397  C   VAL A 301      12.354  32.805 161.399  1.00 34.12           C  
ATOM   2398  O   VAL A 301      12.279  33.175 160.228  1.00 34.12           O  
ATOM   2399  CB  VAL A 301      10.440  32.904 162.885  1.00 34.12           C  
ATOM   2400  CG1 VAL A 301       9.967  34.096 162.036  1.00 34.12           C  
ATOM   2401  CG2 VAL A 301       9.288  32.094 163.506  1.00 34.12           C  
ATOM   2402  N   CYS A 302      13.417  33.097 162.167  1.00 32.87           N  
ATOM   2403  CA  CYS A 302      14.482  33.898 161.638  1.00 32.87           C  
ATOM   2404  C   CYS A 302      15.120  33.172 160.495  1.00 32.87           C  
ATOM   2405  O   CYS A 302      15.448  33.775 159.474  1.00 32.87           O  
ATOM   2406  CB  CYS A 302      15.569  34.210 162.681  1.00 32.87           C  
ATOM   2407  SG  CYS A 302      14.945  35.255 164.032  1.00 32.87           S  
ATOM   2408  N   SER A 303      15.303  31.847 160.626  1.00 38.12           N  
ATOM   2409  CA  SER A 303      15.989  31.112 159.601  1.00 38.12           C  
ATOM   2410  C   SER A 303      15.238  31.209 158.302  1.00 38.12           C  
ATOM   2411  O   SER A 303      15.816  31.563 157.275  1.00 38.12           O  
ATOM   2412  CB  SER A 303      16.142  29.621 159.943  1.00 38.12           C  
ATOM   2413  OG  SER A 303      16.826  28.948 158.897  1.00 38.12           O  
ATOM   2414  N   LEU A 304      13.926  30.899 158.308  1.00 98.64           N  
ATOM   2415  CA  LEU A 304      13.140  30.897 157.100  1.00 98.64           C  
ATOM   2416  C   LEU A 304      12.978  32.277 156.540  1.00 98.64           C  
ATOM   2417  O   LEU A 304      13.011  32.464 155.326  1.00 98.64           O  
ATOM   2418  CB  LEU A 304      11.722  30.318 157.270  1.00 98.64           C  
ATOM   2419  CG  LEU A 304      11.672  28.796 157.499  1.00 98.64           C  
ATOM   2420  CD1 LEU A 304      12.230  28.393 158.869  1.00 98.64           C  
ATOM   2421  CD2 LEU A 304      10.260  28.253 157.259  1.00 98.64           C  
ATOM   2422  N   ALA A 305      12.798  33.286 157.410  1.00 34.80           N  
ATOM   2423  CA  ALA A 305      12.556  34.633 156.970  1.00 34.80           C  
ATOM   2424  C   ALA A 305      13.717  35.097 156.145  1.00 34.80           C  
ATOM   2425  O   ALA A 305      13.542  35.785 155.142  1.00 34.80           O  
ATOM   2426  CB  ALA A 305      12.409  35.620 158.140  1.00 34.80           C  
ATOM   2427  N   ARG A 306      14.941  34.713 156.544  1.00 95.63           N  
ATOM   2428  CA  ARG A 306      16.140  35.144 155.880  1.00 95.63           C  
ATOM   2429  C   ARG A 306      16.144  34.658 154.462  1.00 95.63           C  
ATOM   2430  O   ARG A 306      16.687  35.313 153.574  1.00 95.63           O  
ATOM   2431  CB  ARG A 306      17.417  34.618 156.554  1.00 95.63           C  
ATOM   2432  CG  ARG A 306      17.791  35.396 157.814  1.00 95.63           C  
ATOM   2433  CD  ARG A 306      19.044  34.871 158.516  1.00 95.63           C  
ATOM   2434  NE  ARG A 306      18.652  33.629 159.234  1.00 95.63           N  
ATOM   2435  CZ  ARG A 306      19.000  33.473 160.545  1.00 95.63           C  
ATOM   2436  NH1 ARG A 306      19.772  34.416 161.158  1.00 95.63           N1+
ATOM   2437  NH2 ARG A 306      18.564  32.386 161.245  1.00 95.63           N  
ATOM   2438  N   HIS A 307      15.536  33.486 154.223  1.00 61.98           N  
ATOM   2439  CA  HIS A 307      15.521  32.813 152.955  1.00 61.98           C  
ATOM   2440  C   HIS A 307      14.818  33.634 151.908  1.00 61.98           C  
ATOM   2441  O   HIS A 307      15.129  33.529 150.723  1.00 61.98           O  
ATOM   2442  CB  HIS A 307      14.799  31.456 153.038  1.00 61.98           C  
ATOM   2443  CG  HIS A 307      14.908  30.626 151.793  1.00 61.98           C  
ATOM   2444  CD2 HIS A 307      14.002  30.412 150.799  1.00 61.98           C  
ATOM   2445  ND1 HIS A 307      16.019  29.886 151.454  1.00 61.98           N  
ATOM   2446  CE1 HIS A 307      15.733  29.266 150.281  1.00 61.98           C  
ATOM   2447  NE2 HIS A 307      14.521  29.555 149.845  1.00 61.98           N  
ATOM   2448  N   LEU A 308      13.841  34.467 152.311  1.00 67.77           N  
ATOM   2449  CA  LEU A 308      13.008  35.200 151.393  1.00 67.77           C  
ATOM   2450  C   LEU A 308      13.782  36.161 150.531  1.00 67.77           C  
ATOM   2451  O   LEU A 308      13.399  36.398 149.386  1.00 67.77           O  
ATOM   2452  CB  LEU A 308      11.882  35.975 152.102  1.00 67.77           C  
ATOM   2453  CG  LEU A 308      10.806  35.053 152.717  1.00 67.77           C  
ATOM   2454  CD1 LEU A 308       9.698  35.862 153.410  1.00 67.77           C  
ATOM   2455  CD2 LEU A 308      10.247  34.077 151.667  1.00 67.77           C  
ATOM   2456  N   GLY A 309      14.879  36.754 151.036  1.00 25.87           N  
ATOM   2457  CA  GLY A 309      15.570  37.762 150.273  0.98 25.87           C  
ATOM   2458  C   GLY A 309      16.052  37.230 148.953  1.00 25.87           C  
ATOM   2459  O   GLY A 309      15.918  37.903 147.931  1.00 25.87           O  
ATOM   2460  N   GLY A 310      16.630  36.016 148.931  1.00 24.91           N  
ATOM   2461  CA  GLY A 310      17.174  35.465 147.719  1.00 24.91           C  
ATOM   2462  C   GLY A 310      16.085  35.249 146.712  1.00 24.91           C  
ATOM   2463  O   GLY A 310      16.289  35.452 145.517  1.00 24.91           O  
ATOM   2464  N   LEU A 311      14.903  34.802 147.171  1.00 94.49           N  
ATOM   2465  CA  LEU A 311      13.804  34.505 146.293  0.98 94.49           C  
ATOM   2466  C   LEU A 311      13.361  35.759 145.604  1.00 94.49           C  
ATOM   2467  O   LEU A 311      13.017  35.749 144.425  1.00 94.49           O  
ATOM   2468  CB  LEU A 311      12.585  33.942 147.048  1.00 94.49           C  
ATOM   2469  CG  LEU A 311      12.786  32.520 147.605  1.00 94.49           C  
ATOM   2470  CD1 LEU A 311      12.758  31.468 146.488  1.00 94.49           C  
ATOM   2471  CD2 LEU A 311      14.066  32.422 148.442  1.00 94.49           C  
ATOM   2472  N   PHE A 312      13.332  36.884 146.332  1.00 41.60           N  
ATOM   2473  CA  PHE A 312      12.919  38.135 145.765  1.00 41.60           C  
ATOM   2474  C   PHE A 312      13.895  38.516 144.699  1.00 41.60           C  
ATOM   2475  O   PHE A 312      13.514  38.980 143.624  1.00 41.60           O  
ATOM   2476  CB  PHE A 312      12.901  39.254 146.822  1.00 41.60           C  
ATOM   2477  CG  PHE A 312      12.467  40.524 146.180  1.00 41.60           C  
ATOM   2478  CD1 PHE A 312      11.137  40.759 145.927  1.00 41.60           C  
ATOM   2479  CD2 PHE A 312      13.392  41.490 145.848  1.00 41.60           C  
ATOM   2480  CE1 PHE A 312      10.734  41.935 145.339  1.00 41.60           C  
ATOM   2481  CE2 PHE A 312      12.993  42.667 145.259  1.00 41.60           C  
ATOM   2482  CZ  PHE A 312      11.662  42.890 145.004  1.00 41.60           C  
ATOM   2483  N   ASN A 313      15.193  38.319 144.978  1.00 49.04           N  
ATOM   2484  CA  ASN A 313      16.214  38.687 144.045  0.50 49.04           C  
ATOM   2485  C   ASN A 313      16.040  37.874 142.807  1.00 49.04           C  
ATOM   2486  O   ASN A 313      16.236  38.376 141.702  1.00 49.04           O  
ATOM   2487  CB  ASN A 313      17.635  38.440 144.579  0.50 49.04           C  
ATOM   2488  CG  ASN A 313      18.619  39.141 143.650  0.50 49.04           C  
ATOM   2489  ND2 ASN A 313      18.087  39.990 142.730  0.50 49.04           N  
ATOM   2490  OD1 ASN A 313      19.829  38.946 143.746  0.50 49.04           O  
ATOM   2491  N   ASP A 314      15.655  36.590 142.945  1.00125.25           N  
ATOM   2492  CA  ASP A 314      15.555  35.811 141.749  0.96125.25           C  
ATOM   2493  C   ASP A 314      14.512  36.416 140.856  1.00125.25           C  
ATOM   2494  O   ASP A 314      14.687  36.460 139.640  1.00125.25           O  
ATOM   2495  CB  ASP A 314      15.327  34.294 141.965  1.00125.25           C  
ATOM   2496  CG  ASP A 314      13.980  33.979 142.587  1.00125.25           C  
ATOM   2497  OD1 ASP A 314      12.939  34.414 142.030  1.00125.25           O  
ATOM   2498  OD2 ASP A 314      13.975  33.297 143.645  1.00125.25           O1-
ATOM   2499  N   ALA A 315      13.401  36.920 141.429  1.00 37.84           N  
ATOM   2500  CA  ALA A 315      12.363  37.510 140.630  0.98 37.84           C  
ATOM   2501  C   ALA A 315      12.855  38.758 139.963  1.00 37.84           C  
ATOM   2502  O   ALA A 315      12.584  38.989 138.785  1.00 37.84           O  
ATOM   2503  CB  ALA A 315      11.123  37.888 141.455  1.00 37.84           C  
ATOM   2504  N   VAL A 316      13.600  39.606 140.695  1.00 35.84           N  
ATOM   2505  CA  VAL A 316      14.011  40.858 140.125  1.00 35.84           C  
ATOM   2506  C   VAL A 316      14.900  40.617 138.948  1.00 35.84           C  
ATOM   2507  O   VAL A 316      14.721  41.227 137.893  1.00 35.84           O  
ATOM   2508  CB  VAL A 316      14.752  41.731 141.090  1.00 35.84           C  
ATOM   2509  CG1 VAL A 316      15.211  42.996 140.343  1.00 35.84           C  
ATOM   2510  CG2 VAL A 316      13.831  42.024 142.285  1.00 35.84           C  
ATOM   2511  N   GLN A 317      15.881  39.710 139.092  1.00 45.44           N  
ATOM   2512  CA  GLN A 317      16.818  39.461 138.036  1.00 45.44           C  
ATOM   2513  C   GLN A 317      16.131  38.825 136.863  1.00 45.44           C  
ATOM   2514  O   GLN A 317      16.445  39.145 135.718  1.00 45.44           O  
ATOM   2515  CB  GLN A 317      17.993  38.569 138.471  1.00 45.44           C  
ATOM   2516  CG  GLN A 317      18.898  39.261 139.495  1.00 45.44           C  
ATOM   2517  CD  GLN A 317      20.032  38.318 139.872  1.00 45.44           C  
ATOM   2518  NE2 GLN A 317      20.759  37.802 138.844  1.00 45.44           N  
ATOM   2519  OE1 GLN A 317      20.277  38.061 141.050  1.00 45.44           O  
ATOM   2520  N   THR A 318      15.169  37.912 137.107  1.00123.67           N  
ATOM   2521  CA  THR A 318      14.535  37.242 136.004  1.00123.67           C  
ATOM   2522  C   THR A 318      13.844  38.237 135.131  1.00123.67           C  
ATOM   2523  O   THR A 318      14.004  38.219 133.912  1.00123.67           O  
ATOM   2524  CB  THR A 318      13.502  36.222 136.401  1.00123.67           C  
ATOM   2525  CG2 THR A 318      14.184  35.058 137.122  1.00123.67           C  
ATOM   2526  OG1 THR A 318      12.506  36.806 137.224  1.00123.67           O  
ATOM   2527  N   ALA A 319      13.078  39.159 135.733  1.00 35.59           N  
ATOM   2528  CA  ALA A 319      12.326  40.106 134.963  0.83 35.59           C  
ATOM   2529  C   ALA A 319      13.261  40.955 134.164  1.00 35.59           C  
ATOM   2530  O   ALA A 319      12.984  41.280 133.010  1.00 35.59           O  
ATOM   2531  CB  ALA A 319      11.480  41.044 135.842  1.00 35.59           C  
ATOM   2532  N   SER A 320      14.411  41.331 134.750  1.00 43.58           N  
ATOM   2533  CA  SER A 320      15.309  42.238 134.088  0.90 43.58           C  
ATOM   2534  C   SER A 320      15.802  41.666 132.783  1.00 43.58           C  
ATOM   2535  O   SER A 320      15.898  42.384 131.790  1.00 43.58           O  
ATOM   2536  CB  SER A 320      16.548  42.570 134.938  1.00 43.58           C  
ATOM   2537  OG  SER A 320      16.158  43.223 136.137  1.00 43.58           O  
ATOM   2538  N   VAL A 321      16.161  40.369 132.773  1.00 86.10           N  
ATOM   2539  CA  VAL A 321      16.728  39.645 131.661  1.00 86.10           C  
ATOM   2540  C   VAL A 321      15.738  39.269 130.589  1.00 86.10           C  
ATOM   2541  O   VAL A 321      16.144  38.922 129.484  1.00 86.10           O  
ATOM   2542  CB  VAL A 321      17.432  38.394 132.092  1.00 86.10           C  
ATOM   2543  CG1 VAL A 321      18.630  38.796 132.968  1.00 86.10           C  
ATOM   2544  CG2 VAL A 321      16.425  37.477 132.803  1.00 86.10           C  
ATOM   2545  N   GLN A 322      14.424  39.242 130.874  1.00160.15           N  
ATOM   2546  CA  GLN A 322      13.475  38.754 129.904  1.00160.15           C  
ATOM   2547  C   GLN A 322      13.572  39.542 128.629  1.00160.15           C  
ATOM   2548  O   GLN A 322      13.289  40.737 128.590  1.00160.15           O  
ATOM   2549  CB  GLN A 322      12.035  38.842 130.440  1.00160.15           C  
ATOM   2550  CG  GLN A 322      11.024  37.992 129.679  1.00160.15           C  
ATOM   2551  CD  GLN A 322      11.241  36.538 130.073  1.00160.15           C  
ATOM   2552  NE2 GLN A 322      12.133  36.295 131.072  1.00160.15           N  
ATOM   2553  OE1 GLN A 322      10.630  35.637 129.503  1.00160.15           O  
ATOM   2554  N   TRP A 323      13.935  38.863 127.520  1.00 74.66           N  
ATOM   2555  CA  TRP A 323      14.133  39.566 126.286  1.00 74.66           C  
ATOM   2556  C   TRP A 323      12.924  39.414 125.421  1.00 74.66           C  
ATOM   2557  O   TRP A 323      12.416  38.310 125.227  1.00 74.66           O  
ATOM   2558  CB  TRP A 323      15.294  39.003 125.449  1.00 74.66           C  
ATOM   2559  CG  TRP A 323      16.670  39.177 126.043  1.00 74.66           C  
ATOM   2560  CD1 TRP A 323      17.088  39.919 127.108  1.00 74.66           C  
ATOM   2561  CD2 TRP A 323      17.834  38.524 125.519  1.00 74.66           C  
ATOM   2562  CE2 TRP A 323      18.916  38.911 126.308  1.00 74.66           C  
ATOM   2563  CE3 TRP A 323      17.986  37.671 124.465  1.00 74.66           C  
ATOM   2564  NE1 TRP A 323      18.443  39.767 127.282  1.00 74.66           N  
ATOM   2565  CZ2 TRP A 323      20.175  38.446 126.056  1.00 74.66           C  
ATOM   2566  CZ3 TRP A 323      19.257  37.207 124.211  1.00 74.66           C  
ATOM   2567  CH2 TRP A 323      20.330  37.587 124.990  1.00 74.66           C  
ATOM   2568  N   PHE A 324      12.411  40.547 124.902  1.00 86.59           N  
ATOM   2569  CA  PHE A 324      11.381  40.469 123.911  1.00 86.59           C  
ATOM   2570  C   PHE A 324      10.137  39.865 124.479  1.00 86.59           C  
ATOM   2571  O   PHE A 324       9.768  40.098 125.629  1.00 86.59           O  
ATOM   2572  CB  PHE A 324      11.810  39.681 122.660  1.00 86.59           C  
ATOM   2573  CG  PHE A 324      12.860  40.482 121.964  1.00 86.59           C  
ATOM   2574  CD1 PHE A 324      12.504  41.488 121.097  1.00 86.59           C  
ATOM   2575  CD2 PHE A 324      14.197  40.228 122.172  1.00 86.59           C  
ATOM   2576  CE1 PHE A 324      13.463  42.231 120.449  1.00 86.59           C  
ATOM   2577  CE2 PHE A 324      15.161  40.968 121.527  1.00 86.59           C  
ATOM   2578  CZ  PHE A 324      14.794  41.971 120.663  1.00 86.59           C  
ATOM   2579  N   GLU A 325       9.451  39.081 123.625  1.00114.99           N  
ATOM   2580  CA  GLU A 325       8.193  38.453 123.897  0.97114.99           C  
ATOM   2581  C   GLU A 325       8.334  37.488 125.028  1.00114.99           C  
ATOM   2582  O   GLU A 325       7.368  37.274 125.758  1.00114.99           O  
ATOM   2583  CB  GLU A 325       7.643  37.670 122.691  1.00114.99           C  
ATOM   2584  CG  GLU A 325       7.349  38.562 121.486  1.00114.99           C  
ATOM   2585  CD  GLU A 325       6.403  39.657 121.949  1.00114.99           C  
ATOM   2586  OE1 GLU A 325       5.733  39.461 122.998  1.00114.99           O  
ATOM   2587  OE2 GLU A 325       6.343  40.708 121.259  1.00114.99           O1-
ATOM   2588  N   ARG A 326       9.502  36.817 125.143  1.00 97.41           N  
ATOM   2589  CA  ARG A 326       9.733  35.945 126.263  1.00 97.41           C  
ATOM   2590  C   ARG A 326      11.002  35.185 126.042  1.00 97.41           C  
ATOM   2591  O   ARG A 326      11.386  34.905 124.909  1.00 97.41           O  
ATOM   2592  CB  ARG A 326       8.632  34.888 126.461  1.00 97.41           C  
ATOM   2593  CG  ARG A 326       8.889  33.962 127.652  1.00 97.41           C  
ATOM   2594  CD  ARG A 326       7.931  32.774 127.719  1.00 97.41           C  
ATOM   2595  NE  ARG A 326       8.303  31.971 128.914  1.00 97.41           N  
ATOM   2596  CZ  ARG A 326       7.805  30.709 129.059  1.00 97.41           C  
ATOM   2597  NH1 ARG A 326       6.958  30.204 128.115  1.00 97.41           N1+
ATOM   2598  NH2 ARG A 326       8.151  29.956 130.142  1.00 97.41           N  
ATOM   2599  N   THR A 327      11.690  34.844 127.151  1.00 62.75           N  
ATOM   2600  CA  THR A 327      12.847  34.002 127.117  1.00 62.75           C  
ATOM   2601  C   THR A 327      12.584  32.936 128.145  1.00 62.75           C  
ATOM   2602  O   THR A 327      11.985  33.194 129.187  1.00 62.75           O  
ATOM   2603  CB  THR A 327      14.129  34.724 127.441  1.00 62.75           C  
ATOM   2604  CG2 THR A 327      14.398  35.773 126.348  1.00 62.75           C  
ATOM   2605  OG1 THR A 327      14.037  35.356 128.707  1.00 62.75           O  
ATOM   2606  N   LEU A 328      13.027  31.701 127.852  1.00138.16           N  
ATOM   2607  CA  LEU A 328      12.800  30.503 128.620  1.00138.16           C  
ATOM   2608  C   LEU A 328      13.513  30.458 129.935  1.00138.16           C  
ATOM   2609  O   LEU A 328      13.203  29.604 130.763  1.00138.16           O  
ATOM   2610  CB  LEU A 328      13.066  29.208 127.840  1.00138.16           C  
ATOM   2611  CG  LEU A 328      11.877  28.853 126.931  1.00138.16           C  
ATOM   2612  CD1 LEU A 328      10.686  28.357 127.770  1.00138.16           C  
ATOM   2613  CD2 LEU A 328      11.482  30.041 126.039  1.00138.16           C  
ATOM   2614  N   ASP A 329      14.508  31.331 130.156  1.00 83.28           N  
ATOM   2615  CA  ASP A 329      15.305  31.309 131.354  1.00 83.28           C  
ATOM   2616  C   ASP A 329      14.437  31.494 132.574  1.00 83.28           C  
ATOM   2617  O   ASP A 329      14.910  31.328 133.696  1.00 83.28           O  
ATOM   2618  CB  ASP A 329      16.380  32.411 131.392  1.00 83.28           C  
ATOM   2619  CG  ASP A 329      15.674  33.755 131.456  1.00 83.28           C  
ATOM   2620  OD1 ASP A 329      14.644  33.914 130.752  1.00 83.28           O  
ATOM   2621  OD2 ASP A 329      16.149  34.634 132.222  1.00 83.28           O1-
ATOM   2622  N   ASP A 330      13.191  31.971 132.410  1.00 79.37           N  
ATOM   2623  CA  ASP A 330      12.285  32.168 133.515  1.00 79.37           C  
ATOM   2624  C   ASP A 330      11.741  30.887 134.105  1.00 79.37           C  
ATOM   2625  O   ASP A 330      11.419  30.846 135.290  1.00 79.37           O  
ATOM   2626  CB  ASP A 330      11.088  33.073 133.157  1.00 79.37           C  
ATOM   2627  CG  ASP A 330      10.263  32.417 132.057  1.00 79.37           C  
ATOM   2628  OD1 ASP A 330      10.773  31.453 131.424  1.00 79.37           O  
ATOM   2629  OD2 ASP A 330       9.112  32.875 131.827  1.00 79.37           O1-
ATOM   2630  N   SER A 331      11.610  29.815 133.300  1.00 55.35           N  
ATOM   2631  CA  SER A 331      10.910  28.613 133.686  0.50 55.35           C  
ATOM   2632  C   SER A 331      11.433  27.934 134.924  1.00 55.35           C  
ATOM   2633  O   SER A 331      10.706  27.807 135.909  1.00 55.35           O  
ATOM   2634  CB  SER A 331      10.904  27.564 132.558  0.50 55.35           C  
ATOM   2635  OG  SER A 331      10.201  26.399 132.966  0.50 55.35           O  
ATOM   2636  N   ALA A 332      12.701  27.479 134.922  1.00 33.89           N  
ATOM   2637  CA  ALA A 332      13.183  26.672 136.012  1.00 33.89           C  
ATOM   2638  C   ALA A 332      13.169  27.419 137.312  1.00 33.89           C  
ATOM   2639  O   ALA A 332      12.728  26.891 138.332  1.00 33.89           O  
ATOM   2640  CB  ALA A 332      14.621  26.173 135.789  1.00 33.89           C  
ATOM   2641  N   ILE A 333      13.635  28.679 137.311  1.00 49.84           N  
ATOM   2642  CA  ILE A 333      13.759  29.438 138.523  1.00 49.84           C  
ATOM   2643  C   ILE A 333      12.416  29.676 139.141  1.00 49.84           C  
ATOM   2644  O   ILE A 333      12.255  29.548 140.353  1.00 49.84           O  
ATOM   2645  CB  ILE A 333      14.409  30.781 138.309  1.00 49.84           C  
ATOM   2646  CG1 ILE A 333      14.713  31.457 139.656  1.00 49.84           C  
ATOM   2647  CG2 ILE A 333      13.523  31.625 137.376  1.00 49.84           C  
ATOM   2648  CD1 ILE A 333      15.621  32.677 139.516  1.00 49.84           C  
ATOM   2649  N   ARG A 334      11.405  30.016 138.322  1.00160.93           N  
ATOM   2650  CA  ARG A 334      10.112  30.329 138.855  0.95160.93           C  
ATOM   2651  C   ARG A 334       9.569  29.118 139.525  1.00160.93           C  
ATOM   2652  O   ARG A 334       8.780  29.215 140.464  1.00160.93           O  
ATOM   2653  CB  ARG A 334       9.089  30.801 137.811  1.00160.93           C  
ATOM   2654  CG  ARG A 334       9.373  32.206 137.274  1.00160.93           C  
ATOM   2655  CD  ARG A 334       8.146  32.859 136.633  1.00160.93           C  
ATOM   2656  NE  ARG A 334       7.640  31.913 135.604  1.00160.93           N  
ATOM   2657  CZ  ARG A 334       6.330  31.527 135.600  1.00160.93           C  
ATOM   2658  NH1 ARG A 334       5.457  32.029 136.520  1.00160.93           N1+
ATOM   2659  NH2 ARG A 334       5.899  30.616 134.680  1.00160.93           N  
ATOM   2660  N   ARG A 335       9.953  27.930 139.037  1.00141.95           N  
ATOM   2661  CA  ARG A 335       9.441  26.745 139.638  1.00141.95           C  
ATOM   2662  C   ARG A 335       9.881  26.699 141.068  1.00141.95           C  
ATOM   2663  O   ARG A 335       9.124  26.234 141.916  1.00141.95           O  
ATOM   2664  CB  ARG A 335       9.885  25.454 138.931  1.00141.95           C  
ATOM   2665  CG  ARG A 335       9.299  24.198 139.582  1.00141.95           C  
ATOM   2666  CD  ARG A 335       7.769  24.216 139.670  1.00141.95           C  
ATOM   2667  NE  ARG A 335       7.218  24.051 138.297  1.00141.95           N  
ATOM   2668  CZ  ARG A 335       5.928  24.419 138.042  1.00141.95           C  
ATOM   2669  NH1 ARG A 335       5.176  24.983 139.033  1.00141.95           N1+
ATOM   2670  NH2 ARG A 335       5.387  24.221 136.804  1.00141.95           N  
ATOM   2671  N   ILE A 336      11.140  27.089 141.365  1.00113.37           N  
ATOM   2672  CA  ILE A 336      11.631  27.122 142.719  1.00113.37           C  
ATOM   2673  C   ILE A 336      11.122  28.295 143.520  1.00113.37           C  
ATOM   2674  O   ILE A 336      10.575  28.134 144.610  1.00113.37           O  
ATOM   2675  CB  ILE A 336      13.132  27.185 142.776  1.00113.37           C  
ATOM   2676  CG1 ILE A 336      13.744  25.920 142.149  1.00113.37           C  
ATOM   2677  CG2 ILE A 336      13.549  27.407 144.242  1.00113.37           C  
ATOM   2678  CD1 ILE A 336      13.351  24.632 142.873  1.00113.37           C  
ATOM   2679  N   SER A 337      11.276  29.514 142.966  1.00105.52           N  
ATOM   2680  CA  SER A 337      11.072  30.754 143.668  1.00105.52           C  
ATOM   2681  C   SER A 337       9.665  30.995 144.119  1.00105.52           C  
ATOM   2682  O   SER A 337       9.434  31.315 145.284  1.00105.52           O  
ATOM   2683  CB  SER A 337      11.465  31.959 142.803  1.00105.52           C  
ATOM   2684  OG  SER A 337      11.159  33.163 143.485  1.00105.52           O  
ATOM   2685  N   LEU A 338       8.684  30.886 143.209  1.00 68.96           N  
ATOM   2686  CA  LEU A 338       7.347  31.240 143.584  1.00 68.96           C  
ATOM   2687  C   LEU A 338       6.820  30.303 144.640  1.00 68.96           C  
ATOM   2688  O   LEU A 338       6.333  30.771 145.668  1.00 68.96           O  
ATOM   2689  CB  LEU A 338       6.384  31.256 142.376  1.00 68.96           C  
ATOM   2690  CG  LEU A 338       6.790  32.263 141.277  1.00 68.96           C  
ATOM   2691  CD1 LEU A 338       5.807  32.244 140.096  1.00 68.96           C  
ATOM   2692  CD2 LEU A 338       6.990  33.673 141.853  1.00 68.96           C  
ATOM   2693  N   PRO A 339       6.900  29.005 144.471  1.00 82.40           N  
ATOM   2694  CA  PRO A 339       6.378  28.113 145.473  0.94 82.40           C  
ATOM   2695  C   PRO A 339       7.106  28.201 146.777  1.00 82.40           C  
ATOM   2696  O   PRO A 339       6.464  28.154 147.824  1.00 82.40           O  
ATOM   2697  CB  PRO A 339       6.412  26.720 144.849  1.00 82.40           C  
ATOM   2698  CG  PRO A 339       6.291  26.997 143.338  1.00 82.40           C  
ATOM   2699  CD  PRO A 339       6.919  28.389 143.153  1.00 82.40           C  
ATOM   2700  N   SER A 340       8.442  28.347 146.741  1.00 38.50           N  
ATOM   2701  CA  SER A 340       9.222  28.368 147.942  1.00 38.50           C  
ATOM   2702  C   SER A 340       8.837  29.564 148.757  1.00 38.50           C  
ATOM   2703  O   SER A 340       8.723  29.488 149.979  1.00 38.50           O  
ATOM   2704  CB  SER A 340      10.733  28.483 147.675  1.00 38.50           C  
ATOM   2705  OG  SER A 340      11.198  27.332 146.986  1.00 38.50           O  
ATOM   2706  N   ALA A 341       8.628  30.712 148.090  1.00 39.79           N  
ATOM   2707  CA  ALA A 341       8.340  31.928 148.789  1.00 39.79           C  
ATOM   2708  C   ALA A 341       7.037  31.827 149.526  1.00 39.79           C  
ATOM   2709  O   ALA A 341       6.942  32.238 150.681  1.00 39.79           O  
ATOM   2710  CB  ALA A 341       8.240  33.142 147.849  1.00 39.79           C  
ATOM   2711  N   PHE A 342       5.984  31.292 148.878  1.00 66.60           N  
ATOM   2712  CA  PHE A 342       4.697  31.203 149.515  0.96 66.60           C  
ATOM   2713  C   PHE A 342       4.714  30.204 150.627  1.00 66.60           C  
ATOM   2714  O   PHE A 342       4.113  30.429 151.677  1.00 66.60           O  
ATOM   2715  CB  PHE A 342       3.547  30.873 148.550  1.00 66.60           C  
ATOM   2716  CG  PHE A 342       3.232  32.148 147.845  1.00 66.60           C  
ATOM   2717  CD1 PHE A 342       2.366  33.052 148.420  1.00 66.60           C  
ATOM   2718  CD2 PHE A 342       3.795  32.451 146.626  1.00 66.60           C  
ATOM   2719  CE1 PHE A 342       2.065  34.237 147.794  1.00 66.60           C  
ATOM   2720  CE2 PHE A 342       3.497  33.636 145.995  1.00 66.60           C  
ATOM   2721  CZ  PHE A 342       2.628  34.529 146.575  1.00 66.60           C  
ATOM   2722  N   LEU A 343       5.382  29.054 150.416  1.00 95.15           N  
ATOM   2723  CA  LEU A 343       5.470  28.056 151.444  0.98 95.15           C  
ATOM   2724  C   LEU A 343       6.223  28.614 152.613  1.00 95.15           C  
ATOM   2725  O   LEU A 343       5.842  28.392 153.761  1.00 95.15           O  
ATOM   2726  CB  LEU A 343       6.181  26.769 150.987  1.00 95.15           C  
ATOM   2727  CG  LEU A 343       5.302  25.799 150.173  1.00 95.15           C  
ATOM   2728  CD1 LEU A 343       4.289  25.087 151.082  1.00 95.15           C  
ATOM   2729  CD2 LEU A 343       4.615  26.491 148.988  1.00 95.15           C  
ATOM   2730  N   THR A 344       7.312  29.364 152.353  1.00 43.53           N  
ATOM   2731  CA  THR A 344       8.115  29.896 153.420  1.00 43.53           C  
ATOM   2732  C   THR A 344       7.289  30.826 154.263  1.00 43.53           C  
ATOM   2733  O   THR A 344       7.291  30.728 155.489  1.00 43.53           O  
ATOM   2734  CB  THR A 344       9.290  30.688 152.914  1.00 43.53           C  
ATOM   2735  CG2 THR A 344      10.074  31.244 154.115  1.00 43.53           C  
ATOM   2736  OG1 THR A 344      10.132  29.870 152.112  1.00 43.53           O  
ATOM   2737  N   VAL A 345       6.551  31.759 153.631  1.00119.41           N  
ATOM   2738  CA  VAL A 345       5.751  32.689 154.382  1.00119.41           C  
ATOM   2739  C   VAL A 345       4.654  31.966 155.097  1.00119.41           C  
ATOM   2740  O   VAL A 345       4.273  32.350 156.203  1.00119.41           O  
ATOM   2741  CB  VAL A 345       5.130  33.780 153.559  1.00119.41           C  
ATOM   2742  CG1 VAL A 345       6.216  34.776 153.143  1.00119.41           C  
ATOM   2743  CG2 VAL A 345       4.429  33.143 152.356  1.00119.41           C  
ATOM   2744  N   ASP A 346       4.096  30.910 154.481  1.00 56.71           N  
ATOM   2745  CA  ASP A 346       3.012  30.202 155.098  1.00 56.71           C  
ATOM   2746  C   ASP A 346       3.511  29.612 156.386  1.00 56.71           C  
ATOM   2747  O   ASP A 346       2.832  29.666 157.410  1.00 56.71           O  
ATOM   2748  CB  ASP A 346       2.503  29.048 154.216  1.00 56.71           C  
ATOM   2749  CG  ASP A 346       1.110  28.656 154.686  1.00 56.71           C  
ATOM   2750  OD1 ASP A 346       0.278  29.579 154.899  1.00 56.71           O  
ATOM   2751  OD2 ASP A 346       0.864  27.432 154.851  1.00 56.71           O1-
ATOM   2752  N   ILE A 347       4.733  29.043 156.364  1.00101.94           N  
ATOM   2753  CA  ILE A 347       5.333  28.422 157.515  0.93101.94           C  
ATOM   2754  C   ILE A 347       5.544  29.472 158.563  1.00101.94           C  
ATOM   2755  O   ILE A 347       5.264  29.261 159.742  1.00101.94           O  
ATOM   2756  CB  ILE A 347       6.711  27.892 157.224  1.00101.94           C  
ATOM   2757  CG1 ILE A 347       6.690  26.833 156.107  1.00101.94           C  
ATOM   2758  CG2 ILE A 347       7.310  27.391 158.549  1.00101.94           C  
ATOM   2759  CD1 ILE A 347       5.945  25.553 156.469  1.00101.94           C  
ATOM   2760  N   LEU A 348       6.044  30.649 158.142  1.00 50.58           N  
ATOM   2761  CA  LEU A 348       6.368  31.701 159.060  1.00 50.58           C  
ATOM   2762  C   LEU A 348       5.130  32.116 159.801  1.00 50.58           C  
ATOM   2763  O   LEU A 348       5.157  32.282 161.019  1.00 50.58           O  
ATOM   2764  CB  LEU A 348       6.890  32.957 158.337  1.00 50.58           C  
ATOM   2765  CG  LEU A 348       8.244  32.763 157.633  1.00 50.58           C  
ATOM   2766  CD1 LEU A 348       8.700  34.055 156.935  1.00 50.58           C  
ATOM   2767  CD2 LEU A 348       9.301  32.214 158.604  1.00 50.58           C  
ATOM   2768  N   LEU A 349       4.009  32.291 159.076  1.00 51.73           N  
ATOM   2769  CA  LEU A 349       2.790  32.760 159.677  1.00 51.73           C  
ATOM   2770  C   LEU A 349       2.255  31.750 160.644  1.00 51.73           C  
ATOM   2771  O   LEU A 349       1.811  32.106 161.736  1.00 51.73           O  
ATOM   2772  CB  LEU A 349       1.700  33.047 158.627  1.00 51.73           C  
ATOM   2773  CG  LEU A 349       2.053  34.217 157.686  1.00 51.73           C  
ATOM   2774  CD1 LEU A 349       0.934  34.463 156.661  1.00 51.73           C  
ATOM   2775  CD2 LEU A 349       2.403  35.488 158.480  1.00 51.73           C  
ATOM   2776  N   SER A 350       2.279  30.459 160.268  1.00 32.23           N  
ATOM   2777  CA  SER A 350       1.747  29.435 161.121  1.00 32.23           C  
ATOM   2778  C   SER A 350       2.542  29.419 162.386  1.00 32.23           C  
ATOM   2779  O   SER A 350       1.982  29.358 163.479  1.00 32.23           O  
ATOM   2780  CB  SER A 350       1.844  28.029 160.501  1.00 32.23           C  
ATOM   2781  OG  SER A 350       1.024  27.946 159.345  1.00 32.23           O  
ATOM   2782  N   THR A 351       3.882  29.486 162.268  1.00114.16           N  
ATOM   2783  CA  THR A 351       4.726  29.440 163.426  1.00114.16           C  
ATOM   2784  C   THR A 351       4.478  30.639 164.285  1.00114.16           C  
ATOM   2785  O   THR A 351       4.407  30.528 165.508  1.00114.16           O  
ATOM   2786  CB  THR A 351       6.198  29.407 163.112  1.00114.16           C  
ATOM   2787  CG2 THR A 351       6.544  28.079 162.431  1.00114.16           C  
ATOM   2788  OG1 THR A 351       6.560  30.503 162.287  1.00114.16           O  
ATOM   2789  N   MET A 352       4.338  31.823 163.665  1.00 44.24           N  
ATOM   2790  CA  MET A 352       4.140  33.040 164.397  1.00 44.24           C  
ATOM   2791  C   MET A 352       2.830  32.979 165.120  1.00 44.24           C  
ATOM   2792  O   MET A 352       2.700  33.499 166.228  1.00 44.24           O  
ATOM   2793  CB  MET A 352       4.144  34.284 163.493  1.00 44.24           C  
ATOM   2794  CG  MET A 352       5.522  34.566 162.887  1.00 44.24           C  
ATOM   2795  SD  MET A 352       5.584  36.003 161.776  1.00 44.24           S  
ATOM   2796  CE  MET A 352       5.301  37.238 163.076  1.00 44.24           C  
ATOM   2797  N   LEU A 353       1.806  32.358 164.508  1.00102.20           N  
ATOM   2798  CA  LEU A 353       0.524  32.305 165.143  1.00102.20           C  
ATOM   2799  C   LEU A 353       0.682  31.507 166.404  1.00102.20           C  
ATOM   2800  O   LEU A 353       0.165  31.881 167.455  1.00102.20           O  
ATOM   2801  CB  LEU A 353      -0.539  31.623 164.257  1.00102.20           C  
ATOM   2802  CG  LEU A 353      -2.010  31.823 164.695  1.00102.20           C  
ATOM   2803  CD1 LEU A 353      -2.955  31.011 163.796  1.00102.20           C  
ATOM   2804  CD2 LEU A 353      -2.247  31.559 166.188  1.00102.20           C  
ATOM   2805  N   ASN A 354       1.424  30.388 166.333  1.00 47.40           N  
ATOM   2806  CA  ASN A 354       1.589  29.526 167.467  1.00 47.40           C  
ATOM   2807  C   ASN A 354       2.304  30.267 168.557  1.00 47.40           C  
ATOM   2808  O   ASN A 354       1.906  30.207 169.718  1.00 47.40           O  
ATOM   2809  CB  ASN A 354       2.405  28.262 167.134  1.00 47.40           C  
ATOM   2810  CG  ASN A 354       2.493  27.388 168.378  1.00 47.40           C  
ATOM   2811  ND2 ASN A 354       1.776  26.233 168.362  1.00 47.40           N  
ATOM   2812  OD1 ASN A 354       3.183  27.723 169.339  1.00 47.40           O  
ATOM   2813  N   ILE A 355       3.371  31.007 168.205  1.00 61.39           N  
ATOM   2814  CA  ILE A 355       4.168  31.692 169.184  1.00 61.39           C  
ATOM   2815  C   ILE A 355       3.357  32.749 169.885  1.00 61.39           C  
ATOM   2816  O   ILE A 355       3.364  32.843 171.111  1.00 61.39           O  
ATOM   2817  CB  ILE A 355       5.366  32.370 168.571  1.00 61.39           C  
ATOM   2818  CG1 ILE A 355       6.290  31.333 167.905  1.00 61.39           C  
ATOM   2819  CG2 ILE A 355       6.064  33.198 169.663  1.00 61.39           C  
ATOM   2820  CD1 ILE A 355       7.349  31.949 166.990  1.00 61.39           C  
ATOM   2821  N   THR A 356       2.607  33.549 169.113  1.00139.49           N  
ATOM   2822  CA  THR A 356       1.891  34.706 169.581  1.00139.49           C  
ATOM   2823  C   THR A 356       0.734  34.347 170.466  1.00139.49           C  
ATOM   2824  O   THR A 356       0.280  35.180 171.248  1.00139.49           O  
ATOM   2825  CB  THR A 356       1.323  35.508 168.450  1.00139.49           C  
ATOM   2826  CG2 THR A 356       0.749  36.803 169.037  1.00139.49           C  
ATOM   2827  OG1 THR A 356       2.339  35.833 167.515  1.00139.49           O  
ATOM   2828  N   SER A 357       0.140  33.151 170.294  1.00125.47           N  
ATOM   2829  CA  SER A 357      -1.021  32.836 171.080  1.00125.47           C  
ATOM   2830  C   SER A 357      -0.693  32.580 172.530  1.00125.47           C  
ATOM   2831  O   SER A 357      -1.456  32.927 173.428  1.00125.47           O  
ATOM   2832  CB  SER A 357      -1.820  31.650 170.506  1.00125.47           C  
ATOM   2833  OG  SER A 357      -0.986  30.515 170.343  1.00125.47           O  
ATOM   2834  N   GLY A 358       0.405  31.846 172.752  1.00117.05           N  
ATOM   2835  CA  GLY A 358       0.978  31.342 173.973  1.00117.05           C  
ATOM   2836  C   GLY A 358       1.903  32.164 174.829  1.00117.05           C  
ATOM   2837  O   GLY A 358       2.138  31.732 175.955  1.00117.05           O  
ATOM   2838  N   LEU A 359       2.531  33.255 174.321  1.00 87.68           N  
ATOM   2839  CA  LEU A 359       3.659  33.926 174.950  1.00 87.68           C  
ATOM   2840  C   LEU A 359       3.561  33.981 176.446  1.00 87.68           C  
ATOM   2841  O   LEU A 359       2.534  34.342 177.015  1.00 87.68           O  
ATOM   2842  CB  LEU A 359       3.880  35.364 174.445  1.00 87.68           C  
ATOM   2843  CG  LEU A 359       4.380  35.448 172.989  1.00 87.68           C  
ATOM   2844  CD1 LEU A 359       4.578  36.910 172.555  1.00 87.68           C  
ATOM   2845  CD2 LEU A 359       5.647  34.599 172.781  1.00 87.68           C  
ATOM   2846  N   VAL A 360       4.665  33.565 177.110  1.00 55.91           N  
ATOM   2847  CA  VAL A 360       4.717  33.487 178.540  1.00 55.91           C  
ATOM   2848  C   VAL A 360       5.526  34.650 179.029  1.00 55.91           C  
ATOM   2849  O   VAL A 360       6.666  34.851 178.611  1.00 55.91           O  
ATOM   2850  CB  VAL A 360       5.380  32.227 179.014  1.00 55.91           C  
ATOM   2851  CG1 VAL A 360       5.431  32.224 180.551  1.00 55.91           C  
ATOM   2852  CG2 VAL A 360       4.613  31.040 178.411  1.00 55.91           C  
ATOM   2853  N   VAL A 361       4.948  35.451 179.950  1.00 47.45           N  
ATOM   2854  CA  VAL A 361       5.634  36.610 180.431  1.00 47.45           C  
ATOM   2855  C   VAL A 361       5.921  36.397 181.884  1.00 47.45           C  
ATOM   2856  O   VAL A 361       5.092  35.855 182.613  1.00 47.45           O  
ATOM   2857  CB  VAL A 361       4.821  37.869 180.308  1.00 47.45           C  
ATOM   2858  CG1 VAL A 361       5.633  39.044 180.878  1.00 47.45           C  
ATOM   2859  CG2 VAL A 361       4.419  38.052 178.836  1.00 47.45           C  
ATOM   2860  N   TYR A 362       7.130  36.792 182.339  1.00 68.09           N  
ATOM   2861  CA  TYR A 362       7.457  36.640 183.730  1.00 68.09           C  
ATOM   2862  C   TYR A 362       7.652  38.018 184.290  1.00 68.09           C  
ATOM   2863  O   TYR A 362       8.707  38.624 184.116  1.00 68.09           O  
ATOM   2864  CB  TYR A 362       8.775  35.881 183.968  1.00 68.09           C  
ATOM   2865  CG  TYR A 362       8.629  34.498 183.432  1.00 68.09           C  
ATOM   2866  CD1 TYR A 362       8.895  34.230 182.108  1.00 68.09           C  
ATOM   2867  CD2 TYR A 362       8.224  33.471 184.253  1.00 68.09           C  
ATOM   2868  CE1 TYR A 362       8.764  32.953 181.614  1.00 68.09           C  
ATOM   2869  CE2 TYR A 362       8.092  32.191 183.764  1.00 68.09           C  
ATOM   2870  CZ  TYR A 362       8.359  31.934 182.442  1.00 68.09           C  
ATOM   2871  OH  TYR A 362       8.226  30.625 181.932  1.00 68.09           O  
ATOM   2872  N   PRO A 363       6.666  38.529 184.977  1.00 70.21           N  
ATOM   2873  CA  PRO A 363       6.761  39.866 185.501  1.00 70.21           C  
ATOM   2874  C   PRO A 363       7.816  40.049 186.544  1.00 70.21           C  
ATOM   2875  O   PRO A 363       8.400  41.130 186.614  1.00 70.21           O  
ATOM   2876  CB  PRO A 363       5.357  40.221 185.982  1.00 70.21           C  
ATOM   2877  CG  PRO A 363       4.442  39.378 185.076  1.00 70.21           C  
ATOM   2878  CD  PRO A 363       5.289  38.144 184.716  1.00 70.21           C  
ATOM   2879  N   LYS A 364       8.067  39.022 187.374  1.00106.25           N  
ATOM   2880  CA  LYS A 364       9.029  39.150 188.430  1.00106.25           C  
ATOM   2881  C   LYS A 364      10.399  39.302 187.860  1.00106.25           C  
ATOM   2882  O   LYS A 364      11.207  40.060 188.392  1.00106.25           O  
ATOM   2883  CB  LYS A 364       9.027  37.958 189.398  1.00106.25           C  
ATOM   2884  CG  LYS A 364       7.881  38.030 190.407  1.00106.25           C  
ATOM   2885  CD  LYS A 364       6.490  37.946 189.780  1.00106.25           C  
ATOM   2886  CE  LYS A 364       5.359  38.140 190.791  1.00106.25           C  
ATOM   2887  NZ  LYS A 364       5.337  37.010 191.744  1.00106.25           N1+
ATOM   2888  N   VAL A 365      10.704  38.558 186.779  1.00 31.91           N  
ATOM   2889  CA  VAL A 365      12.000  38.637 186.166  0.99 31.91           C  
ATOM   2890  C   VAL A 365      12.180  40.018 185.613  1.00 31.91           C  
ATOM   2891  O   VAL A 365      13.219  40.648 185.811  1.00 31.91           O  
ATOM   2892  CB  VAL A 365      12.160  37.671 185.027  1.00 31.91           C  
ATOM   2893  CG1 VAL A 365      13.531  37.900 184.369  1.00 31.91           C  
ATOM   2894  CG2 VAL A 365      11.960  36.244 185.566  1.00 31.91           C  
ATOM   2895  N   ILE A 366      11.146  40.536 184.924  1.00 36.16           N  
ATOM   2896  CA  ILE A 366      11.222  41.841 184.328  1.00 36.16           C  
ATOM   2897  C   ILE A 366      11.441  42.829 185.427  1.00 36.16           C  
ATOM   2898  O   ILE A 366      12.260  43.740 185.315  1.00 36.16           O  
ATOM   2899  CB  ILE A 366       9.955  42.221 183.619  1.00 36.16           C  
ATOM   2900  CG1 ILE A 366       9.704  41.264 182.441  1.00 36.16           C  
ATOM   2901  CG2 ILE A 366      10.047  43.703 183.216  1.00 36.16           C  
ATOM   2902  CD1 ILE A 366       8.303  41.375 181.837  1.00 36.16           C  
ATOM   2903  N   GLU A 367      10.708  42.652 186.536  1.00 50.08           N  
ATOM   2904  CA  GLU A 367      10.787  43.527 187.669  0.50 50.08           C  
ATOM   2905  C   GLU A 367      12.174  43.499 188.234  1.00 50.08           C  
ATOM   2906  O   GLU A 367      12.743  44.545 188.541  1.00 50.08           O  
ATOM   2907  CB  GLU A 367       9.846  43.054 188.788  0.50 50.08           C  
ATOM   2908  CG  GLU A 367       9.990  43.794 190.118  0.50 50.08           C  
ATOM   2909  CD  GLU A 367       9.188  42.996 191.138  0.50 50.08           C  
ATOM   2910  OE1 GLU A 367       8.430  42.088 190.703  0.50 50.08           O  
ATOM   2911  OE2 GLU A 367       9.328  43.266 192.359  0.50 50.08           O1-
ATOM   2912  N   ARG A 368      12.765  42.297 188.376  1.00106.08           N  
ATOM   2913  CA  ARG A 368      14.054  42.215 188.998  1.00106.08           C  
ATOM   2914  C   ARG A 368      15.053  42.945 188.157  1.00106.08           C  
ATOM   2915  O   ARG A 368      15.912  43.650 188.683  1.00106.08           O  
ATOM   2916  CB  ARG A 368      14.572  40.779 189.209  1.00106.08           C  
ATOM   2917  CG  ARG A 368      14.826  39.978 187.932  1.00106.08           C  
ATOM   2918  CD  ARG A 368      15.417  38.596 188.219  1.00106.08           C  
ATOM   2919  NE  ARG A 368      15.836  37.998 186.921  1.00106.08           N  
ATOM   2920  CZ  ARG A 368      16.985  37.262 186.861  1.00106.08           C  
ATOM   2921  NH1 ARG A 368      17.742  37.088 187.984  1.00106.08           N1+
ATOM   2922  NH2 ARG A 368      17.379  36.704 185.680  1.00106.08           N  
ATOM   2923  N   ARG A 369      14.969  42.796 186.822  1.00 77.29           N  
ATOM   2924  CA  ARG A 369      15.919  43.434 185.954  1.00 77.29           C  
ATOM   2925  C   ARG A 369      15.800  44.922 186.071  1.00 77.29           C  
ATOM   2926  O   ARG A 369      16.808  45.623 186.129  1.00 77.29           O  
ATOM   2927  CB  ARG A 369      15.748  43.040 184.478  1.00 77.29           C  
ATOM   2928  CG  ARG A 369      16.661  43.825 183.534  1.00 77.29           C  
ATOM   2929  CD  ARG A 369      16.812  43.186 182.153  1.00 77.29           C  
ATOM   2930  NE  ARG A 369      15.730  42.174 182.011  1.00 77.29           N  
ATOM   2931  CZ  ARG A 369      15.984  40.871 182.329  1.00 77.29           C  
ATOM   2932  NH1 ARG A 369      17.236  40.496 182.723  1.00 77.29           N1+
ATOM   2933  NH2 ARG A 369      14.989  39.940 182.252  1.00 77.29           N  
ATOM   2934  N   ILE A 370      14.563  45.446 186.131  1.00 96.89           N  
ATOM   2935  CA  ILE A 370      14.375  46.867 186.216  1.00 96.89           C  
ATOM   2936  C   ILE A 370      15.013  47.351 187.482  1.00 96.89           C  
ATOM   2937  O   ILE A 370      15.700  48.371 187.496  1.00 96.89           O  
ATOM   2938  CB  ILE A 370      12.927  47.260 186.291  1.00 96.89           C  
ATOM   2939  CG1 ILE A 370      12.176  46.866 185.008  1.00 96.89           C  
ATOM   2940  CG2 ILE A 370      12.871  48.766 186.589  1.00 96.89           C  
ATOM   2941  CD1 ILE A 370      12.667  47.602 183.764  1.00 96.89           C  
ATOM   2942  N   ASN A 371      14.821  46.604 188.582  1.00 41.50           N  
ATOM   2943  CA  ASN A 371      15.301  47.022 189.866  1.00 41.50           C  
ATOM   2944  C   ASN A 371      16.789  47.186 189.822  1.00 41.50           C  
ATOM   2945  O   ASN A 371      17.332  48.118 190.411  1.00 41.50           O  
ATOM   2946  CB  ASN A 371      14.986  46.005 190.973  1.00 41.50           C  
ATOM   2947  CG  ASN A 371      13.481  46.002 191.196  1.00 41.50           C  
ATOM   2948  ND2 ASN A 371      12.913  44.797 191.474  1.00 41.50           N  
ATOM   2949  OD1 ASN A 371      12.826  47.040 191.124  1.00 41.50           O  
ATOM   2950  N   SER A 372      17.495  46.279 189.128  1.00 96.72           N  
ATOM   2951  CA  SER A 372      18.930  46.330 189.096  0.94 96.72           C  
ATOM   2952  C   SER A 372      19.405  47.599 188.440  1.00 96.72           C  
ATOM   2953  O   SER A 372      20.314  48.255 188.941  1.00 96.72           O  
ATOM   2954  CB  SER A 372      19.530  45.182 188.271  1.00 96.72           C  
ATOM   2955  OG  SER A 372      19.092  43.933 188.780  1.00 96.72           O  
ATOM   2956  N   GLU A 373      18.847  47.914 187.254  1.00111.88           N  
ATOM   2957  CA  GLU A 373      19.230  49.022 186.411  1.00111.88           C  
ATOM   2958  C   GLU A 373      18.695  50.383 186.776  1.00111.88           C  
ATOM   2959  O   GLU A 373      19.383  51.386 186.590  1.00111.88           O  
ATOM   2960  CB  GLU A 373      18.857  48.779 184.941  1.00111.88           C  
ATOM   2961  CG  GLU A 373      19.604  47.591 184.333  1.00111.88           C  
ATOM   2962  CD  GLU A 373      21.096  47.890 184.393  1.00111.88           C  
ATOM   2963  OE1 GLU A 373      21.461  49.070 184.637  1.00111.88           O  
ATOM   2964  OE2 GLU A 373      21.893  46.933 184.197  1.00111.88           O1-
ATOM   2965  N   LEU A 374      17.463  50.465 187.306  1.00 79.61           N  
ATOM   2966  CA  LEU A 374      16.757  51.713 187.450  1.00 79.61           C  
ATOM   2967  C   LEU A 374      17.491  52.715 188.301  1.00 79.61           C  
ATOM   2968  O   LEU A 374      17.436  53.903 187.985  1.00 79.61           O  
ATOM   2969  CB  LEU A 374      15.351  51.525 188.044  1.00 79.61           C  
ATOM   2970  CG  LEU A 374      14.540  52.829 188.101  1.00 79.61           C  
ATOM   2971  CD1 LEU A 374      14.314  53.391 186.688  1.00 79.61           C  
ATOM   2972  CD2 LEU A 374      13.228  52.643 188.878  1.00 79.61           C  
ATOM   2973  N   PRO A 375      18.170  52.354 189.355  1.00 82.79           N  
ATOM   2974  CA  PRO A 375      18.789  53.354 190.181  1.00 82.79           C  
ATOM   2975  C   PRO A 375      19.777  54.211 189.450  1.00 82.79           C  
ATOM   2976  O   PRO A 375      19.875  55.395 189.767  1.00 82.79           O  
ATOM   2977  CB  PRO A 375      19.345  52.599 191.389  1.00 82.79           C  
ATOM   2978  CG  PRO A 375      18.382  51.403 191.531  1.00 82.79           C  
ATOM   2979  CD  PRO A 375      17.870  51.142 190.101  1.00 82.79           C  
ATOM   2980  N   PHE A 376      20.515  53.651 188.475  1.00 60.56           N  
ATOM   2981  CA  PHE A 376      21.477  54.407 187.726  0.96 60.56           C  
ATOM   2982  C   PHE A 376      20.765  55.431 186.884  1.00 60.56           C  
ATOM   2983  O   PHE A 376      21.283  56.519 186.650  1.00 60.56           O  
ATOM   2984  CB  PHE A 376      22.345  53.543 186.795  1.00 60.56           C  
ATOM   2985  CG  PHE A 376      23.227  52.712 187.665  1.00 60.56           C  
ATOM   2986  CD1 PHE A 376      24.330  53.268 188.270  1.00 60.56           C  
ATOM   2987  CD2 PHE A 376      22.959  51.379 187.870  1.00 60.56           C  
ATOM   2988  CE1 PHE A 376      25.150  52.509 189.071  1.00 60.56           C  
ATOM   2989  CE2 PHE A 376      23.776  50.614 188.670  1.00 60.56           C  
ATOM   2990  CZ  PHE A 376      24.873  51.178 189.276  1.00 60.56           C  
ATOM   2991  N   MET A 377      19.586  55.071 186.344  1.00 94.45           N  
ATOM   2992  CA  MET A 377      18.755  55.898 185.504  1.00 94.45           C  
ATOM   2993  C   MET A 377      18.108  57.033 186.261  1.00 94.45           C  
ATOM   2994  O   MET A 377      17.802  58.074 185.685  1.00 94.45           O  
ATOM   2995  CB  MET A 377      17.591  55.116 184.874  1.00 94.45           C  
ATOM   2996  CG  MET A 377      18.002  53.982 183.936  1.00 94.45           C  
ATOM   2997  SD  MET A 377      16.585  53.095 183.221  1.00 94.45           S  
ATOM   2998  CE  MET A 377      17.542  51.665 182.650  1.00 94.45           C  
ATOM   2999  N   ALA A 378      17.824  56.799 187.554  1.00106.89           N  
ATOM   3000  CA  ALA A 378      17.082  57.553 188.539  0.95106.89           C  
ATOM   3001  C   ALA A 378      17.687  58.860 188.984  1.00106.89           C  
ATOM   3002  O   ALA A 378      16.991  59.632 189.640  1.00106.89           O  
ATOM   3003  CB  ALA A 378      16.794  56.734 189.811  1.00106.89           C  
ATOM   3004  N   THR A 379      18.983  59.130 188.723  1.00148.42           N  
ATOM   3005  CA  THR A 379      19.689  60.226 189.349  0.96148.42           C  
ATOM   3006  C   THR A 379      18.934  61.527 189.336  1.00148.42           C  
ATOM   3007  O   THR A 379      18.866  62.191 190.370  1.00148.42           O  
ATOM   3008  CB  THR A 379      21.032  60.515 188.741  1.00148.42           C  
ATOM   3009  CG2 THR A 379      21.917  59.270 188.865  1.00148.42           C  
ATOM   3010  OG1 THR A 379      20.898  60.896 187.381  1.00148.42           O  
ATOM   3011  N   GLU A 380      18.340  61.947 188.209  1.00 88.14           N  
ATOM   3012  CA  GLU A 380      17.650  63.207 188.240  1.00 88.14           C  
ATOM   3013  C   GLU A 380      16.520  63.146 189.223  1.00 88.14           C  
ATOM   3014  O   GLU A 380      16.254  64.118 189.927  1.00 88.14           O  
ATOM   3015  CB  GLU A 380      17.046  63.623 186.888  1.00 88.14           C  
ATOM   3016  CG  GLU A 380      16.101  64.822 187.012  1.00 88.14           C  
ATOM   3017  CD  GLU A 380      16.877  65.981 187.618  1.00 88.14           C  
ATOM   3018  OE1 GLU A 380      18.126  65.861 187.727  1.00 88.14           O  
ATOM   3019  OE2 GLU A 380      16.230  66.999 187.985  1.00 88.14           O1-
ATOM   3020  N   ASN A 381      15.824  61.998 189.297  1.00 56.07           N  
ATOM   3021  CA  ASN A 381      14.679  61.852 190.151  0.95 56.07           C  
ATOM   3022  C   ASN A 381      15.087  62.041 191.583  1.00 56.07           C  
ATOM   3023  O   ASN A 381      14.400  62.716 192.348  1.00 56.07           O  
ATOM   3024  CB  ASN A 381      14.069  60.440 190.056  1.00 56.07           C  
ATOM   3025  CG  ASN A 381      13.611  60.190 188.626  1.00 56.07           C  
ATOM   3026  ND2 ASN A 381      12.303  60.442 188.351  1.00 56.07           N  
ATOM   3027  OD1 ASN A 381      14.394  59.766 187.777  1.00 56.07           O  
ATOM   3028  N   ILE A 382      16.223  61.439 191.986  1.00 96.60           N  
ATOM   3029  CA  ILE A 382      16.682  61.513 193.345  1.00 96.60           C  
ATOM   3030  C   ILE A 382      16.998  62.944 193.669  1.00 96.60           C  
ATOM   3031  O   ILE A 382      16.636  63.447 194.731  1.00 96.60           O  
ATOM   3032  CB  ILE A 382      17.944  60.719 193.572  1.00 96.60           C  
ATOM   3033  CG1 ILE A 382      17.733  59.220 193.278  1.00 96.60           C  
ATOM   3034  CG2 ILE A 382      18.422  60.993 195.008  1.00 96.60           C  
ATOM   3035  CD1 ILE A 382      16.775  58.510 194.234  1.00 96.60           C  
ATOM   3036  N   ILE A 383      17.677  63.646 192.742  1.00 42.40           N  
ATOM   3037  CA  ILE A 383      18.091  65.005 192.957  0.98 42.40           C  
ATOM   3038  C   ILE A 383      16.879  65.864 193.141  1.00 42.40           C  
ATOM   3039  O   ILE A 383      16.837  66.715 194.028  1.00 42.40           O  
ATOM   3040  CB  ILE A 383      18.883  65.537 191.797  1.00 42.40           C  
ATOM   3041  CG1 ILE A 383      20.186  64.731 191.637  1.00 42.40           C  
ATOM   3042  CG2 ILE A 383      19.103  67.044 192.006  1.00 42.40           C  
ATOM   3043  CD1 ILE A 383      20.912  64.975 190.316  1.00 42.40           C  
ATOM   3044  N   MET A 384      15.850  65.651 192.307  1.00124.99           N  
ATOM   3045  CA  MET A 384      14.660  66.444 192.367  1.00124.99           C  
ATOM   3046  C   MET A 384      13.994  66.219 193.688  1.00124.99           C  
ATOM   3047  O   MET A 384      13.447  67.150 194.278  1.00124.99           O  
ATOM   3048  CB  MET A 384      13.675  66.094 191.241  1.00124.99           C  
ATOM   3049  CG  MET A 384      12.567  67.128 191.060  1.00124.99           C  
ATOM   3050  SD  MET A 384      13.163  68.759 190.528  1.00124.99           S  
ATOM   3051  CE  MET A 384      13.531  69.298 192.222  1.00124.99           C  
ATOM   3052  N   ALA A 385      14.023  64.970 194.191  1.00 28.78           N  
ATOM   3053  CA  ALA A 385      13.380  64.669 195.437  1.00 28.78           C  
ATOM   3054  C   ALA A 385      14.024  65.482 196.516  1.00 28.78           C  
ATOM   3055  O   ALA A 385      13.341  66.051 197.362  1.00 28.78           O  
ATOM   3056  CB  ALA A 385      13.514  63.187 195.834  1.00 28.78           C  
ATOM   3057  N   MET A 386      15.366  65.570 196.517  1.00 37.96           N  
ATOM   3058  CA  MET A 386      16.032  66.317 197.546  1.00 37.96           C  
ATOM   3059  C   MET A 386      15.687  67.772 197.424  1.00 37.96           C  
ATOM   3060  O   MET A 386      15.475  68.453 198.426  1.00 37.96           O  
ATOM   3061  CB  MET A 386      17.563  66.174 197.502  1.00 37.96           C  
ATOM   3062  CG  MET A 386      18.269  66.928 198.632  1.00 37.96           C  
ATOM   3063  SD  MET A 386      17.957  66.272 200.301  1.00 37.96           S  
ATOM   3064  CE  MET A 386      18.936  64.757 200.092  1.00 37.96           C  
ATOM   3065  N   VAL A 387      15.608  68.289 196.184  1.00 31.67           N  
ATOM   3066  CA  VAL A 387      15.340  69.684 195.973  1.00 31.67           C  
ATOM   3067  C   VAL A 387      13.996  70.022 196.544  1.00 31.67           C  
ATOM   3068  O   VAL A 387      13.826  71.067 197.172  1.00 31.67           O  
ATOM   3069  CB  VAL A 387      15.310  70.058 194.521  1.00 31.67           C  
ATOM   3070  CG1 VAL A 387      14.910  71.539 194.411  1.00 31.67           C  
ATOM   3071  CG2 VAL A 387      16.674  69.728 193.892  1.00 31.67           C  
ATOM   3072  N   GLU A 388      13.000  69.138 196.351  1.00101.25           N  
ATOM   3073  CA  GLU A 388      11.670  69.414 196.814  1.00101.25           C  
ATOM   3074  C   GLU A 388      11.649  69.500 198.310  1.00101.25           C  
ATOM   3075  O   GLU A 388      10.846  70.240 198.879  1.00101.25           O  
ATOM   3076  CB  GLU A 388      10.610  68.438 196.263  1.00101.25           C  
ATOM   3077  CG  GLU A 388      10.944  66.957 196.403  1.00101.25           C  
ATOM   3078  CD  GLU A 388      10.079  66.212 195.396  1.00101.25           C  
ATOM   3079  OE1 GLU A 388       8.841  66.444 195.393  1.00101.25           O  
ATOM   3080  OE2 GLU A 388      10.649  65.414 194.603  1.00101.25           O1-
ATOM   3081  N   LYS A 389      12.523  68.738 198.992  1.00122.86           N  
ATOM   3082  CA  LYS A 389      12.649  68.826 200.420  1.00122.86           C  
ATOM   3083  C   LYS A 389      13.172  70.192 200.756  1.00122.86           C  
ATOM   3084  O   LYS A 389      12.936  70.693 201.854  1.00122.86           O  
ATOM   3085  CB  LYS A 389      13.598  67.774 201.023  1.00122.86           C  
ATOM   3086  CG  LYS A 389      12.961  66.395 201.233  1.00122.86           C  
ATOM   3087  CD  LYS A 389      12.524  65.691 199.948  1.00122.86           C  
ATOM   3088  CE  LYS A 389      12.228  64.197 200.121  1.00122.86           C  
ATOM   3089  NZ  LYS A 389      10.902  63.996 200.747  1.00122.86           N1+
ATOM   3090  N   GLY A 390      13.894  70.845 199.816  1.00 32.09           N  
ATOM   3091  CA  GLY A 390      14.430  72.149 200.099  1.00 32.09           C  
ATOM   3092  C   GLY A 390      15.931  72.100 200.128  1.00 32.09           C  
ATOM   3093  O   GLY A 390      16.574  73.050 200.574  1.00 32.09           O  
ATOM   3094  N   GLY A 391      16.534  70.991 199.656  1.00 23.54           N  
ATOM   3095  CA  GLY A 391      17.969  70.862 199.653  0.97 23.54           C  
ATOM   3096  C   GLY A 391      18.539  71.494 198.415  1.00 23.54           C  
ATOM   3097  O   GLY A 391      17.816  72.074 197.608  1.00 23.54           O  
ATOM   3098  N   SER A 392      19.876  71.362 198.232  1.00 85.38           N  
ATOM   3099  CA  SER A 392      20.553  71.994 197.131  0.98 85.38           C  
ATOM   3100  C   SER A 392      20.817  70.988 196.058  1.00 85.38           C  
ATOM   3101  O   SER A 392      21.258  69.869 196.312  1.00 85.38           O  
ATOM   3102  CB  SER A 392      21.920  72.598 197.497  1.00 85.38           C  
ATOM   3103  OG  SER A 392      22.869  71.559 197.689  1.00 85.38           O  
ATOM   3104  N   ARG A 393      20.544  71.401 194.808  1.00124.28           N  
ATOM   3105  CA  ARG A 393      20.713  70.566 193.660  1.00124.28           C  
ATOM   3106  C   ARG A 393      22.165  70.257 193.466  1.00124.28           C  
ATOM   3107  O   ARG A 393      22.531  69.116 193.193  1.00124.28           O  
ATOM   3108  CB  ARG A 393      20.181  71.242 192.388  1.00124.28           C  
ATOM   3109  CG  ARG A 393      20.277  70.371 191.137  1.00124.28           C  
ATOM   3110  CD  ARG A 393      19.699  71.052 189.896  1.00124.28           C  
ATOM   3111  NE  ARG A 393      19.874  70.112 188.756  1.00124.28           N  
ATOM   3112  CZ  ARG A 393      18.935  69.158 188.486  1.00124.28           C  
ATOM   3113  NH1 ARG A 393      17.803  69.061 189.246  1.00124.28           N1+
ATOM   3114  NH2 ARG A 393      19.135  68.306 187.440  1.00124.28           N  
ATOM   3115  N   GLN A 394      23.036  71.273 193.618  1.00 43.74           N  
ATOM   3116  CA  GLN A 394      24.432  71.075 193.352  0.81 43.74           C  
ATOM   3117  C   GLN A 394      25.006  70.090 194.318  1.00 43.74           C  
ATOM   3118  O   GLN A 394      25.695  69.154 193.917  1.00 43.74           O  
ATOM   3119  CB  GLN A 394      25.248  72.372 193.492  1.00 43.74           C  
ATOM   3120  CG  GLN A 394      26.729  72.209 193.143  1.00 43.74           C  
ATOM   3121  CD  GLN A 394      27.400  73.565 193.321  1.00 43.74           C  
ATOM   3122  NE2 GLN A 394      26.603  74.584 193.741  1.00 43.74           N  
ATOM   3123  OE1 GLN A 394      28.598  73.713 193.093  1.00 43.74           O  
ATOM   3124  N   ASP A 395      24.716  70.255 195.622  1.00 29.84           N  
ATOM   3125  CA  ASP A 395      25.299  69.376 196.593  1.00 29.84           C  
ATOM   3126  C   ASP A 395      24.788  67.991 196.368  1.00 29.84           C  
ATOM   3127  O   ASP A 395      25.549  67.025 196.414  1.00 29.84           O  
ATOM   3128  CB  ASP A 395      24.976  69.772 198.044  1.00 29.84           C  
ATOM   3129  CG  ASP A 395      25.786  71.015 198.387  1.00 29.84           C  
ATOM   3130  OD1 ASP A 395      26.688  71.373 197.582  1.00 29.84           O  
ATOM   3131  OD2 ASP A 395      25.521  71.619 199.461  1.00 29.84           O1-
ATOM   3132  N   CYS A 396      23.478  67.862 196.092  1.00 31.38           N  
ATOM   3133  CA  CYS A 396      22.877  66.570 195.934  1.00 31.38           C  
ATOM   3134  C   CYS A 396      23.467  65.891 194.740  1.00 31.38           C  
ATOM   3135  O   CYS A 396      23.656  64.676 194.739  1.00 31.38           O  
ATOM   3136  CB  CYS A 396      21.353  66.637 195.732  1.00 31.38           C  
ATOM   3137  SG  CYS A 396      20.608  64.986 195.586  1.00 31.38           S  
ATOM   3138  N   HIS A 397      23.765  66.660 193.677  1.00 33.92           N  
ATOM   3139  CA  HIS A 397      24.286  66.057 192.487  0.97 33.92           C  
ATOM   3140  C   HIS A 397      25.600  65.404 192.789  1.00 33.92           C  
ATOM   3141  O   HIS A 397      25.829  64.258 192.407  1.00 33.92           O  
ATOM   3142  CB  HIS A 397      24.506  67.071 191.353  1.00 33.92           C  
ATOM   3143  CG  HIS A 397      24.916  66.415 190.070  1.00 33.92           C  
ATOM   3144  CD2 HIS A 397      24.153  65.916 189.059  1.00 33.92           C  
ATOM   3145  ND1 HIS A 397      26.223  66.186 189.704  1.00 33.92           N  
ATOM   3146  CE1 HIS A 397      26.188  65.567 188.496  1.00 33.92           C  
ATOM   3147  NE2 HIS A 397      24.954  65.381 188.065  1.00 33.92           N  
ATOM   3148  N   GLU A 398      26.501  66.108 193.502  1.00 81.94           N  
ATOM   3149  CA  GLU A 398      27.795  65.543 193.770  1.00 81.94           C  
ATOM   3150  C   GLU A 398      27.667  64.354 194.670  1.00 81.94           C  
ATOM   3151  O   GLU A 398      28.351  63.351 194.479  1.00 81.94           O  
ATOM   3152  CB  GLU A 398      28.788  66.520 194.422  1.00 81.94           C  
ATOM   3153  CG  GLU A 398      30.156  65.880 194.687  1.00 81.94           C  
ATOM   3154  CD  GLU A 398      30.810  65.540 193.353  1.00 81.94           C  
ATOM   3155  OE1 GLU A 398      30.275  65.972 192.297  1.00 81.94           O  
ATOM   3156  OE2 GLU A 398      31.856  64.838 193.372  1.00 81.94           O1-
ATOM   3157  N   GLU A 399      26.771  64.425 195.669  1.00120.25           N  
ATOM   3158  CA  GLU A 399      26.654  63.369 196.634  1.00120.25           C  
ATOM   3159  C   GLU A 399      26.259  62.094 195.943  1.00120.25           C  
ATOM   3160  O   GLU A 399      26.819  61.031 196.213  1.00120.25           O  
ATOM   3161  CB  GLU A 399      25.584  63.692 197.693  1.00120.25           C  
ATOM   3162  CG  GLU A 399      25.600  62.773 198.913  1.00120.25           C  
ATOM   3163  CD  GLU A 399      26.761  63.185 199.807  1.00120.25           C  
ATOM   3164  OE1 GLU A 399      27.832  63.544 199.252  1.00120.25           O  
ATOM   3165  OE2 GLU A 399      26.595  63.148 201.056  1.00120.25           O1-
ATOM   3166  N   ILE A 400      25.280  62.170 195.022  1.00121.57           N  
ATOM   3167  CA  ILE A 400      24.775  61.007 194.344  1.00121.57           C  
ATOM   3168  C   ILE A 400      25.850  60.465 193.447  1.00121.57           C  
ATOM   3169  O   ILE A 400      26.002  59.255 193.291  1.00121.57           O  
ATOM   3170  CB  ILE A 400      23.532  61.302 193.538  1.00121.57           C  
ATOM   3171  CG1 ILE A 400      22.635  60.053 193.438  1.00121.57           C  
ATOM   3172  CG2 ILE A 400      23.937  61.892 192.176  1.00121.57           C  
ATOM   3173  CD1 ILE A 400      23.323  58.806 192.898  1.00121.57           C  
ATOM   3174  N   ARG A 401      26.631  61.370 192.831  1.00 79.51           N  
ATOM   3175  CA  ARG A 401      27.659  61.010 191.896  1.00 79.51           C  
ATOM   3176  C   ARG A 401      28.644  60.104 192.569  1.00 79.51           C  
ATOM   3177  O   ARG A 401      29.068  59.106 191.988  1.00 79.51           O  
ATOM   3178  CB  ARG A 401      28.397  62.263 191.402  1.00 79.51           C  
ATOM   3179  CG  ARG A 401      29.692  62.009 190.636  1.00 79.51           C  
ATOM   3180  CD  ARG A 401      30.479  63.304 190.431  1.00 79.51           C  
ATOM   3181  NE  ARG A 401      31.869  62.936 190.062  1.00 79.51           N  
ATOM   3182  CZ  ARG A 401      32.668  62.374 191.014  1.00 79.51           C  
ATOM   3183  NH1 ARG A 401      32.131  62.003 192.212  1.00 79.51           N1+
ATOM   3184  NH2 ARG A 401      33.992  62.165 190.771  1.00 79.51           N  
ATOM   3185  N   VAL A 402      29.030  60.420 193.818  1.00 33.63           N  
ATOM   3186  CA  VAL A 402      30.000  59.618 194.507  1.00 33.63           C  
ATOM   3187  C   VAL A 402      29.461  58.233 194.712  1.00 33.63           C  
ATOM   3188  O   VAL A 402      30.143  57.246 194.444  1.00 33.63           O  
ATOM   3189  CB  VAL A 402      30.345  60.172 195.857  1.00 33.63           C  
ATOM   3190  CG1 VAL A 402      31.325  59.211 196.551  1.00 33.63           C  
ATOM   3191  CG2 VAL A 402      30.893  61.598 195.673  1.00 33.63           C  
ATOM   3192  N   LEU A 403      28.205  58.123 195.184  1.00 47.94           N  
ATOM   3193  CA  LEU A 403      27.621  56.847 195.483  1.00 47.94           C  
ATOM   3194  C   LEU A 403      27.456  56.038 194.232  1.00 47.94           C  
ATOM   3195  O   LEU A 403      27.649  54.823 194.244  1.00 47.94           O  
ATOM   3196  CB  LEU A 403      26.246  56.970 196.162  1.00 47.94           C  
ATOM   3197  CG  LEU A 403      26.323  57.645 197.545  1.00 47.94           C  
ATOM   3198  CD1 LEU A 403      24.944  57.686 198.222  1.00 47.94           C  
ATOM   3199  CD2 LEU A 403      27.404  56.997 198.426  1.00 47.94           C  
ATOM   3200  N   SER A 404      27.084  56.688 193.112  1.00 30.64           N  
ATOM   3201  CA  SER A 404      26.841  55.972 191.890  0.50 30.64           C  
ATOM   3202  C   SER A 404      28.089  55.284 191.438  1.00 30.64           C  
ATOM   3203  O   SER A 404      28.049  54.130 191.013  1.00 30.64           O  
ATOM   3204  CB  SER A 404      26.376  56.879 190.740  0.50 30.64           C  
ATOM   3205  OG  SER A 404      26.155  56.104 189.570  0.50 30.64           O  
ATOM   3206  N   HIS A 405      29.242  55.972 191.518  1.00 39.42           N  
ATOM   3207  CA  HIS A 405      30.465  55.383 191.055  1.00 39.42           C  
ATOM   3208  C   HIS A 405      30.788  54.192 191.901  1.00 39.42           C  
ATOM   3209  O   HIS A 405      31.263  53.178 191.394  1.00 39.42           O  
ATOM   3210  CB  HIS A 405      31.663  56.351 191.096  1.00 39.42           C  
ATOM   3211  CG  HIS A 405      31.608  57.391 190.014  1.00 39.42           C  
ATOM   3212  CD2 HIS A 405      32.225  57.412 188.800  1.00 39.42           C  
ATOM   3213  ND1 HIS A 405      30.874  58.555 190.081  1.00 39.42           N  
ATOM   3214  CE1 HIS A 405      31.083  59.216 188.914  1.00 39.42           C  
ATOM   3215  NE2 HIS A 405      31.896  58.562 188.105  1.00 39.42           N  
ATOM   3216  N   GLN A 406      30.547  54.285 193.220  1.00 41.93           N  
ATOM   3217  CA  GLN A 406      30.873  53.197 194.093  0.92 41.93           C  
ATOM   3218  C   GLN A 406      30.027  52.007 193.751  1.00 41.93           C  
ATOM   3219  O   GLN A 406      30.523  50.883 193.685  1.00 41.93           O  
ATOM   3220  CB  GLN A 406      30.667  53.576 195.568  1.00 41.93           C  
ATOM   3221  CG  GLN A 406      31.622  54.700 195.983  1.00 41.93           C  
ATOM   3222  CD  GLN A 406      31.363  55.089 197.430  1.00 41.93           C  
ATOM   3223  NE2 GLN A 406      32.164  56.061 197.944  1.00 41.93           N  
ATOM   3224  OE1 GLN A 406      30.470  54.554 198.085  1.00 41.93           O  
ATOM   3225  N   ALA A 407      28.722  52.226 193.508  1.00 31.63           N  
ATOM   3226  CA  ALA A 407      27.829  51.150 193.183  1.00 31.63           C  
ATOM   3227  C   ALA A 407      28.221  50.540 191.873  1.00 31.63           C  
ATOM   3228  O   ALA A 407      28.182  49.321 191.716  1.00 31.63           O  
ATOM   3229  CB  ALA A 407      26.364  51.605 193.076  1.00 31.63           C  
ATOM   3230  N   SER A 408      28.614  51.374 190.891  1.00 75.25           N  
ATOM   3231  CA  SER A 408      28.959  50.860 189.595  0.94 75.25           C  
ATOM   3232  C   SER A 408      30.126  49.931 189.734  1.00 75.25           C  
ATOM   3233  O   SER A 408      30.179  48.893 189.075  1.00 75.25           O  
ATOM   3234  CB  SER A 408      29.348  51.957 188.587  1.00 75.25           C  
ATOM   3235  OG  SER A 408      30.556  52.592 188.984  1.00 75.25           O  
ATOM   3236  N   ALA A 409      31.088  50.273 190.610  1.00 23.21           N  
ATOM   3237  CA  ALA A 409      32.255  49.457 190.790  0.97 23.21           C  
ATOM   3238  C   ALA A 409      31.823  48.126 191.313  1.00 23.21           C  
ATOM   3239  O   ALA A 409      32.339  47.087 190.901  1.00 23.21           O  
ATOM   3240  CB  ALA A 409      33.244  50.045 191.811  1.00 23.21           C  
ATOM   3241  N   VAL A 410      30.848  48.134 192.239  1.00 45.02           N  
ATOM   3242  CA  VAL A 410      30.383  46.926 192.851  1.00 45.02           C  
ATOM   3243  C   VAL A 410      29.850  46.027 191.782  1.00 45.02           C  
ATOM   3244  O   VAL A 410      30.189  44.845 191.732  1.00 45.02           O  
ATOM   3245  CB  VAL A 410      29.265  47.193 193.828  1.00 45.02           C  
ATOM   3246  CG1 VAL A 410      28.726  45.852 194.349  1.00 45.02           C  
ATOM   3247  CG2 VAL A 410      29.780  48.132 194.935  1.00 45.02           C  
ATOM   3248  N   VAL A 411      28.998  46.566 190.889  1.00 43.31           N  
ATOM   3249  CA  VAL A 411      28.423  45.738 189.869  1.00 43.31           C  
ATOM   3250  C   VAL A 411      29.478  45.225 188.933  1.00 43.31           C  
ATOM   3251  O   VAL A 411      29.596  44.018 188.730  1.00 43.31           O  
ATOM   3252  CB  VAL A 411      27.408  46.468 189.035  1.00 43.31           C  
ATOM   3253  CG1 VAL A 411      26.939  45.539 187.901  1.00 43.31           C  
ATOM   3254  CG2 VAL A 411      26.271  46.944 189.956  1.00 43.31           C  
ATOM   3255  N   LYS A 412      30.275  46.132 188.332  1.00 96.48           N  
ATOM   3256  CA  LYS A 412      31.223  45.731 187.324  1.00 96.48           C  
ATOM   3257  C   LYS A 412      32.372  44.936 187.867  1.00 96.48           C  
ATOM   3258  O   LYS A 412      32.631  43.820 187.420  1.00 96.48           O  
ATOM   3259  CB  LYS A 412      31.853  46.932 186.602  1.00 96.48           C  
ATOM   3260  CG  LYS A 412      30.840  47.870 185.945  1.00 96.48           C  
ATOM   3261  CD  LYS A 412      31.475  49.151 185.399  1.00 96.48           C  
ATOM   3262  CE  LYS A 412      32.404  49.850 186.394  1.00 96.48           C  
ATOM   3263  NZ  LYS A 412      33.117  50.962 185.725  1.00 96.48           N1+
ATOM   3264  N   GLN A 413      33.111  45.512 188.839  1.00 53.18           N  
ATOM   3265  CA  GLN A 413      34.290  44.852 189.322  1.00 53.18           C  
ATOM   3266  C   GLN A 413      33.952  43.649 190.143  1.00 53.18           C  
ATOM   3267  O   GLN A 413      34.478  42.562 189.913  1.00 53.18           O  
ATOM   3268  CB  GLN A 413      35.173  45.770 190.185  1.00 53.18           C  
ATOM   3269  CG  GLN A 413      35.808  46.915 189.393  1.00 53.18           C  
ATOM   3270  CD  GLN A 413      36.813  46.306 188.424  1.00 53.18           C  
ATOM   3271  NE2 GLN A 413      36.699  46.672 187.119  1.00 53.18           N  
ATOM   3272  OE1 GLN A 413      37.668  45.514 188.816  1.00 53.18           O  
ATOM   3273  N   GLU A 414      33.062  43.832 191.135  1.00 53.04           N  
ATOM   3274  CA  GLU A 414      32.700  42.783 192.046  1.00 53.04           C  
ATOM   3275  C   GLU A 414      31.779  41.779 191.427  1.00 53.04           C  
ATOM   3276  O   GLU A 414      31.898  40.583 191.685  1.00 53.04           O  
ATOM   3277  CB  GLU A 414      32.028  43.299 193.327  1.00 53.04           C  
ATOM   3278  CG  GLU A 414      32.977  44.076 194.237  1.00 53.04           C  
ATOM   3279  CD  GLU A 414      32.238  44.356 195.537  1.00 53.04           C  
ATOM   3280  OE1 GLU A 414      31.058  43.927 195.649  1.00 53.04           O  
ATOM   3281  OE2 GLU A 414      32.843  44.995 196.439  1.00 53.04           O1-
ATOM   3282  N   GLY A 415      30.825  42.226 190.591  1.00 22.74           N  
ATOM   3283  CA  GLY A 415      29.870  41.296 190.063  1.00 22.74           C  
ATOM   3284  C   GLY A 415      28.778  41.181 191.085  1.00 22.74           C  
ATOM   3285  O   GLY A 415      27.978  40.245 191.050  1.00 22.74           O  
ATOM   3286  N   GLY A 416      28.732  42.140 192.036  1.00 23.14           N  
ATOM   3287  CA  GLY A 416      27.765  42.114 193.095  1.00 23.14           C  
ATOM   3288  C   GLY A 416      26.504  42.785 192.655  1.00 23.14           C  
ATOM   3289  O   GLY A 416      26.429  43.390 191.586  1.00 23.14           O  
ATOM   3290  N   ASP A 417      25.472  42.700 193.518  1.00 30.61           N  
ATOM   3291  CA  ASP A 417      24.196  43.281 193.234  1.00 30.61           C  
ATOM   3292  C   ASP A 417      24.320  44.766 193.374  1.00 30.61           C  
ATOM   3293  O   ASP A 417      25.146  45.270 194.134  1.00 30.61           O  
ATOM   3294  CB  ASP A 417      23.091  42.804 194.192  1.00 30.61           C  
ATOM   3295  CG  ASP A 417      22.832  41.328 193.918  1.00 30.61           C  
ATOM   3296  OD1 ASP A 417      23.034  40.896 192.752  1.00 30.61           O  
ATOM   3297  OD2 ASP A 417      22.433  40.609 194.874  1.00 30.61           O1-
ATOM   3298  N   ASN A 418      23.483  45.503 192.618  1.00 72.81           N  
ATOM   3299  CA  ASN A 418      23.493  46.938 192.646  1.00 72.81           C  
ATOM   3300  C   ASN A 418      23.068  47.383 194.015  1.00 72.81           C  
ATOM   3301  O   ASN A 418      21.962  47.111 194.474  1.00 72.81           O  
ATOM   3302  CB  ASN A 418      22.517  47.554 191.625  1.00 72.81           C  
ATOM   3303  CG  ASN A 418      22.718  49.063 191.584  1.00 72.81           C  
ATOM   3304  ND2 ASN A 418      21.944  49.754 190.704  1.00 72.81           N  
ATOM   3305  OD1 ASN A 418      23.531  49.617 192.322  1.00 72.81           O  
ATOM   3306  N   ASP A 419      24.027  48.019 194.698  1.00195.11           N  
ATOM   3307  CA  ASP A 419      24.096  48.596 196.012  1.00195.11           C  
ATOM   3308  C   ASP A 419      23.576  50.006 196.137  1.00195.11           C  
ATOM   3309  O   ASP A 419      23.388  50.484 197.252  1.00195.11           O  
ATOM   3310  CB  ASP A 419      25.577  48.530 196.444  1.00195.11           C  
ATOM   3311  CG  ASP A 419      25.889  49.397 197.639  1.00195.11           C  
ATOM   3312  OD1 ASP A 419      25.905  50.640 197.455  1.00195.11           O  
ATOM   3313  OD2 ASP A 419      26.145  48.839 198.739  1.00195.11           O1-
ATOM   3314  N   LEU A 420      23.336  50.730 195.029  1.00 83.78           N  
ATOM   3315  CA  LEU A 420      23.163  52.161 195.100  0.86 83.78           C  
ATOM   3316  C   LEU A 420      22.113  52.612 196.079  1.00 83.78           C  
ATOM   3317  O   LEU A 420      22.390  53.492 196.893  1.00 83.78           O  
ATOM   3318  CB  LEU A 420      22.837  52.765 193.720  1.00 83.78           C  
ATOM   3319  CG  LEU A 420      22.644  54.292 193.721  1.00 83.78           C  
ATOM   3320  CD1 LEU A 420      23.896  55.016 194.238  1.00 83.78           C  
ATOM   3321  CD2 LEU A 420      22.214  54.789 192.329  1.00 83.78           C  
ATOM   3322  N   ILE A 421      20.895  52.047 196.079  1.00145.69           N  
ATOM   3323  CA  ILE A 421      19.921  52.546 197.011  1.00145.69           C  
ATOM   3324  C   ILE A 421      20.331  52.294 198.426  1.00145.69           C  
ATOM   3325  O   ILE A 421      20.106  53.135 199.296  1.00145.69           O  
ATOM   3326  CB  ILE A 421      18.510  52.116 196.734  1.00145.69           C  
ATOM   3327  CG1 ILE A 421      18.375  50.600 196.626  1.00145.69           C  
ATOM   3328  CG2 ILE A 421      18.010  52.888 195.508  1.00145.69           C  
ATOM   3329  CD1 ILE A 421      16.933  50.200 196.347  1.00145.69           C  
ATOM   3330  N   GLU A 422      20.943  51.133 198.702  1.00 35.62           N  
ATOM   3331  CA  GLU A 422      21.378  50.818 200.031  1.00 35.62           C  
ATOM   3332  C   GLU A 422      22.391  51.839 200.446  1.00 35.62           C  
ATOM   3333  O   GLU A 422      22.396  52.290 201.589  1.00 35.62           O  
ATOM   3334  CB  GLU A 422      22.042  49.432 200.106  1.00 35.62           C  
ATOM   3335  CG  GLU A 422      22.525  49.043 201.503  1.00 35.62           C  
ATOM   3336  CD  GLU A 422      23.143  47.656 201.404  1.00 35.62           C  
ATOM   3337  OE1 GLU A 422      23.083  47.062 200.294  1.00 35.62           O  
ATOM   3338  OE2 GLU A 422      23.679  47.171 202.435  1.00 35.62           O1-
ATOM   3339  N   ARG A 423      23.275  52.238 199.513  1.00118.45           N  
ATOM   3340  CA  ARG A 423      24.315  53.179 199.808  1.00118.45           C  
ATOM   3341  C   ARG A 423      23.681  54.487 200.182  1.00118.45           C  
ATOM   3342  O   ARG A 423      24.116  55.151 201.121  1.00118.45           O  
ATOM   3343  CB  ARG A 423      25.248  53.385 198.601  1.00118.45           C  
ATOM   3344  CG  ARG A 423      26.610  53.972 198.959  1.00118.45           C  
ATOM   3345  CD  ARG A 423      27.628  53.871 197.821  1.00118.45           C  
ATOM   3346  NE  ARG A 423      27.877  52.424 197.559  1.00118.45           N  
ATOM   3347  CZ  ARG A 423      28.797  51.744 198.304  1.00118.45           C  
ATOM   3348  NH1 ARG A 423      29.466  52.385 199.306  1.00118.45           N1+
ATOM   3349  NH2 ARG A 423      29.053  50.427 198.048  1.00118.45           N  
ATOM   3350  N   ILE A 424      22.610  54.878 199.465  1.00 44.47           N  
ATOM   3351  CA  ILE A 424      21.948  56.128 199.713  1.00 44.47           C  
ATOM   3352  C   ILE A 424      21.377  56.117 201.100  1.00 44.47           C  
ATOM   3353  O   ILE A 424      21.509  57.084 201.847  1.00 44.47           O  
ATOM   3354  CB  ILE A 424      20.810  56.361 198.760  1.00 44.47           C  
ATOM   3355  CG1 ILE A 424      21.326  56.461 197.314  1.00 44.47           C  
ATOM   3356  CG2 ILE A 424      20.033  57.598 199.234  1.00 44.47           C  
ATOM   3357  CD1 ILE A 424      20.214  56.362 196.268  1.00 44.47           C  
ATOM   3358  N   LYS A 425      20.743  54.997 201.483  1.00136.45           N  
ATOM   3359  CA  LYS A 425      20.104  54.846 202.758  0.99136.45           C  
ATOM   3360  C   LYS A 425      21.156  54.952 203.825  1.00136.45           C  
ATOM   3361  O   LYS A 425      20.876  55.358 204.950  1.00136.45           O  
ATOM   3362  CB  LYS A 425      19.433  53.469 202.898  1.00136.45           C  
ATOM   3363  CG  LYS A 425      18.479  53.125 201.745  1.00136.45           C  
ATOM   3364  CD  LYS A 425      17.284  54.066 201.588  1.00136.45           C  
ATOM   3365  CE  LYS A 425      16.410  53.730 200.376  1.00136.45           C  
ATOM   3366  NZ  LYS A 425      15.724  52.433 200.576  1.00136.45           N1+
ATOM   3367  N   SER A 426      22.387  54.518 203.499  1.00 52.29           N  
ATOM   3368  CA  SER A 426      23.507  54.504 204.401  1.00 52.29           C  
ATOM   3369  C   SER A 426      24.119  55.868 204.584  1.00 52.29           C  
ATOM   3370  O   SER A 426      24.932  56.043 205.491  1.00 52.29           O  
ATOM   3371  CB  SER A 426      24.630  53.565 203.924  1.00 52.29           C  
ATOM   3372  OG  SER A 426      25.710  53.585 204.843  1.00 52.29           O  
ATOM   3373  N   THR A 427      23.772  56.870 203.747  1.00 54.71           N  
ATOM   3374  CA  THR A 427      24.463  58.131 203.844  0.96 54.71           C  
ATOM   3375  C   THR A 427      23.592  59.150 204.527  1.00 54.71           C  
ATOM   3376  O   THR A 427      22.406  59.286 204.233  1.00 54.71           O  
ATOM   3377  CB  THR A 427      24.865  58.669 202.500  1.00 54.71           C  
ATOM   3378  CG2 THR A 427      25.651  59.978 202.685  1.00 54.71           C  
ATOM   3379  OG1 THR A 427      25.679  57.718 201.828  1.00 54.71           O  
ATOM   3380  N   GLU A 428      24.200  59.910 205.463  1.00 78.39           N  
ATOM   3381  CA  GLU A 428      23.531  60.869 206.304  1.00 78.39           C  
ATOM   3382  C   GLU A 428      22.972  62.000 205.494  1.00 78.39           C  
ATOM   3383  O   GLU A 428      21.889  62.502 205.786  1.00 78.39           O  
ATOM   3384  CB  GLU A 428      24.467  61.471 207.366  1.00 78.39           C  
ATOM   3385  CG  GLU A 428      24.955  60.442 208.388  1.00 78.39           C  
ATOM   3386  CD  GLU A 428      23.746  59.948 209.168  1.00 78.39           C  
ATOM   3387  OE1 GLU A 428      22.739  60.702 209.229  1.00 78.39           O  
ATOM   3388  OE2 GLU A 428      23.809  58.813 209.709  1.00 78.39           O1-
ATOM   3389  N   TYR A 429      23.688  62.413 204.436  1.00 71.90           N  
ATOM   3390  CA  TYR A 429      23.313  63.538 203.626  0.77 71.90           C  
ATOM   3391  C   TYR A 429      21.938  63.313 203.068  1.00 71.90           C  
ATOM   3392  O   TYR A 429      21.124  64.231 202.995  1.00 71.90           O  
ATOM   3393  CB  TYR A 429      24.279  63.707 202.441  1.00 71.90           C  
ATOM   3394  CG  TYR A 429      23.716  64.688 201.474  1.00 71.90           C  
ATOM   3395  CD1 TYR A 429      23.895  66.041 201.648  1.00 71.90           C  
ATOM   3396  CD2 TYR A 429      23.010  64.244 200.379  1.00 71.90           C  
ATOM   3397  CE1 TYR A 429      23.371  66.935 200.744  1.00 71.90           C  
ATOM   3398  CE2 TYR A 429      22.484  65.133 199.472  1.00 71.90           C  
ATOM   3399  CZ  TYR A 429      22.667  66.481 199.654  1.00 71.90           C  
ATOM   3400  OH  TYR A 429      22.130  67.396 198.725  1.00 71.90           O  
ATOM   3401  N   PHE A 430      21.665  62.066 202.662  1.00111.82           N  
ATOM   3402  CA  PHE A 430      20.475  61.574 202.027  1.00111.82           C  
ATOM   3403  C   PHE A 430      19.292  61.475 202.950  1.00111.82           C  
ATOM   3404  O   PHE A 430      18.184  61.230 202.480  1.00111.82           O  
ATOM   3405  CB  PHE A 430      20.672  60.212 201.340  1.00111.82           C  
ATOM   3406  CG  PHE A 430      21.459  60.451 200.092  1.00111.82           C  
ATOM   3407  CD1 PHE A 430      20.831  60.905 198.953  1.00111.82           C  
ATOM   3408  CD2 PHE A 430      22.815  60.223 200.049  1.00111.82           C  
ATOM   3409  CE1 PHE A 430      21.539  61.128 197.794  1.00111.82           C  
ATOM   3410  CE2 PHE A 430      23.529  60.444 198.893  1.00111.82           C  
ATOM   3411  CZ  PHE A 430      22.892  60.898 197.763  1.00111.82           C  
ATOM   3412  N   LYS A 431      19.481  61.623 204.275  1.00135.11           N  
ATOM   3413  CA  LYS A 431      18.456  61.331 205.247  0.99135.11           C  
ATOM   3414  C   LYS A 431      17.125  61.939 204.897  1.00135.11           C  
ATOM   3415  O   LYS A 431      16.112  61.277 205.121  1.00135.11           O  
ATOM   3416  CB  LYS A 431      18.771  61.870 206.653  1.00135.11           C  
ATOM   3417  CG  LYS A 431      19.981  61.234 207.329  1.00135.11           C  
ATOM   3418  CD  LYS A 431      20.351  61.922 208.642  1.00135.11           C  
ATOM   3419  CE  LYS A 431      19.419  61.554 209.799  1.00135.11           C  
ATOM   3420  NZ  LYS A 431      19.843  62.257 211.029  1.00135.11           N1+
ATOM   3421  N   PRO A 432      17.003  63.126 204.378  1.00 88.23           N  
ATOM   3422  CA  PRO A 432      15.681  63.631 204.128  1.00 88.23           C  
ATOM   3423  C   PRO A 432      14.876  62.795 203.169  1.00 88.23           C  
ATOM   3424  O   PRO A 432      13.654  62.762 203.292  1.00 88.23           O  
ATOM   3425  CB  PRO A 432      15.883  65.083 203.708  1.00 88.23           C  
ATOM   3426  CG  PRO A 432      17.169  65.494 204.456  1.00 88.23           C  
ATOM   3427  CD  PRO A 432      17.967  64.187 204.612  1.00 88.23           C  
ATOM   3428  N   ILE A 433      15.534  62.198 202.161  1.00116.13           N  
ATOM   3429  CA  ILE A 433      14.983  61.354 201.133  1.00116.13           C  
ATOM   3430  C   ILE A 433      14.738  59.923 201.521  1.00116.13           C  
ATOM   3431  O   ILE A 433      14.009  59.230 200.818  1.00116.13           O  
ATOM   3432  CB  ILE A 433      15.736  61.381 199.831  1.00116.13           C  
ATOM   3433  CG1 ILE A 433      17.159  60.824 199.966  1.00116.13           C  
ATOM   3434  CG2 ILE A 433      15.679  62.825 199.307  1.00116.13           C  
ATOM   3435  CD1 ILE A 433      17.816  60.566 198.610  1.00116.13           C  
ATOM   3436  N   TRP A 434      15.380  59.411 202.591  1.00 88.83           N  
ATOM   3437  CA  TRP A 434      15.421  57.994 202.866  0.85 88.83           C  
ATOM   3438  C   TRP A 434      14.066  57.349 202.797  1.00 88.83           C  
ATOM   3439  O   TRP A 434      13.928  56.301 202.169  1.00 88.83           O  
ATOM   3440  CB  TRP A 434      16.017  57.676 204.249  1.00 88.83           C  
ATOM   3441  CG  TRP A 434      17.511  57.882 204.329  1.00 88.83           C  
ATOM   3442  CD1 TRP A 434      18.415  58.057 203.323  1.00 88.83           C  
ATOM   3443  CD2 TRP A 434      18.257  57.914 205.555  1.00 88.83           C  
ATOM   3444  CE2 TRP A 434      19.597  58.104 205.218  1.00 88.83           C  
ATOM   3445  CE3 TRP A 434      17.859  57.794 206.855  1.00 88.83           C  
ATOM   3446  NE1 TRP A 434      19.679  58.188 203.845  1.00 88.83           N  
ATOM   3447  CZ2 TRP A 434      20.563  58.173 206.180  1.00 88.83           C  
ATOM   3448  CZ3 TRP A 434      18.834  57.869 207.824  1.00 88.83           C  
ATOM   3449  CH2 TRP A 434      20.160  58.053 207.492  1.00 88.83           C  
ATOM   3450  N   ASN A 435      13.027  57.942 203.404  1.00 62.37           N  
ATOM   3451  CA  ASN A 435      11.731  57.320 203.397  1.00 62.37           C  
ATOM   3452  C   ASN A 435      11.207  57.240 201.992  1.00 62.37           C  
ATOM   3453  O   ASN A 435      10.466  56.323 201.651  1.00 62.37           O  
ATOM   3454  CB  ASN A 435      10.694  58.107 204.221  1.00 62.37           C  
ATOM   3455  CG  ASN A 435      11.112  58.072 205.687  1.00 62.37           C  
ATOM   3456  ND2 ASN A 435      10.476  58.939 206.521  1.00 62.37           N  
ATOM   3457  OD1 ASN A 435      11.976  57.291 206.083  1.00 62.37           O  
ATOM   3458  N   ASP A 436      11.574  58.237 201.173  1.00123.43           N  
ATOM   3459  CA  ASP A 436      11.136  58.529 199.836  0.88123.43           C  
ATOM   3460  C   ASP A 436      11.578  57.535 198.787  1.00123.43           C  
ATOM   3461  O   ASP A 436      10.879  57.347 197.792  1.00123.43           O  
ATOM   3462  CB  ASP A 436      11.689  59.898 199.432  1.00123.43           C  
ATOM   3463  CG  ASP A 436      10.856  60.481 198.322  1.00123.43           C  
ATOM   3464  OD1 ASP A 436      10.040  59.743 197.710  1.00123.43           O  
ATOM   3465  OD2 ASP A 436      11.034  61.702 198.080  1.00123.43           O1-
ATOM   3466  N   LEU A 437      12.743  56.882 198.957  1.00121.73           N  
ATOM   3467  CA  LEU A 437      13.329  56.117 197.887  1.00121.73           C  
ATOM   3468  C   LEU A 437      12.492  54.982 197.378  1.00121.73           C  
ATOM   3469  O   LEU A 437      12.384  54.813 196.165  1.00121.73           O  
ATOM   3470  CB  LEU A 437      14.707  55.520 198.211  1.00121.73           C  
ATOM   3471  CG  LEU A 437      15.829  56.565 198.332  1.00121.73           C  
ATOM   3472  CD1 LEU A 437      15.739  57.353 199.645  1.00121.73           C  
ATOM   3473  CD2 LEU A 437      17.202  55.930 198.079  1.00121.73           C  
ATOM   3474  N   ASP A 438      11.870  54.171 198.249  1.00 48.31           N  
ATOM   3475  CA  ASP A 438      11.206  53.002 197.742  1.00 48.31           C  
ATOM   3476  C   ASP A 438      10.125  53.386 196.777  1.00 48.31           C  
ATOM   3477  O   ASP A 438      10.037  52.834 195.681  1.00 48.31           O  
ATOM   3478  CB  ASP A 438      10.590  52.141 198.860  1.00 48.31           C  
ATOM   3479  CG  ASP A 438      11.739  51.492 199.628  1.00 48.31           C  
ATOM   3480  OD1 ASP A 438      12.906  51.635 199.172  1.00 48.31           O  
ATOM   3481  OD2 ASP A 438      11.470  50.839 200.670  1.00 48.31           O1-
ATOM   3482  N   THR A 439       9.286  54.365 197.151  1.00 97.23           N  
ATOM   3483  CA  THR A 439       8.194  54.803 196.329  1.00 97.23           C  
ATOM   3484  C   THR A 439       8.711  55.497 195.104  1.00 97.23           C  
ATOM   3485  O   THR A 439       8.123  55.395 194.030  1.00 97.23           O  
ATOM   3486  CB  THR A 439       7.282  55.748 197.051  1.00 97.23           C  
ATOM   3487  CG2 THR A 439       8.061  57.022 197.417  1.00 97.23           C  
ATOM   3488  OG1 THR A 439       6.168  56.064 196.232  1.00 97.23           O  
ATOM   3489  N   LEU A 440       9.830  56.230 195.235  1.00 57.65           N  
ATOM   3490  CA  LEU A 440      10.382  57.014 194.162  1.00 57.65           C  
ATOM   3491  C   LEU A 440      10.777  56.118 193.022  1.00 57.65           C  
ATOM   3492  O   LEU A 440      10.496  56.403 191.859  1.00 57.65           O  
ATOM   3493  CB  LEU A 440      11.643  57.770 194.625  1.00 57.65           C  
ATOM   3494  CG  LEU A 440      12.309  58.644 193.549  1.00 57.65           C  
ATOM   3495  CD1 LEU A 440      11.394  59.811 193.135  1.00 57.65           C  
ATOM   3496  CD2 LEU A 440      13.704  59.109 194.000  1.00 57.65           C  
ATOM   3497  N   LEU A 441      11.393  54.974 193.355  1.00158.63           N  
ATOM   3498  CA  LEU A 441      11.939  53.984 192.470  1.00158.63           C  
ATOM   3499  C   LEU A 441      10.881  53.306 191.653  1.00158.63           C  
ATOM   3500  O   LEU A 441      11.216  52.482 190.814  1.00158.63           O  
ATOM   3501  CB  LEU A 441      12.774  52.901 193.184  1.00158.63           C  
ATOM   3502  CG  LEU A 441      14.231  53.310 193.502  1.00158.63           C  
ATOM   3503  CD1 LEU A 441      15.091  53.314 192.229  1.00158.63           C  
ATOM   3504  CD2 LEU A 441      14.314  54.657 194.231  1.00158.63           C  
ATOM   3505  N   ASP A 442       9.587  53.527 191.940  1.00 93.63           N  
ATOM   3506  CA  ASP A 442       8.504  52.860 191.260  1.00 93.63           C  
ATOM   3507  C   ASP A 442       8.623  52.987 189.756  1.00 93.63           C  
ATOM   3508  O   ASP A 442       8.604  54.077 189.184  1.00 93.63           O  
ATOM   3509  CB  ASP A 442       7.139  53.400 191.729  1.00 93.63           C  
ATOM   3510  CG  ASP A 442       6.024  52.536 191.170  1.00 93.63           C  
ATOM   3511  OD1 ASP A 442       5.714  52.691 189.963  1.00 93.63           O  
ATOM   3512  OD2 ASP A 442       5.469  51.708 191.939  1.00 93.63           O1-
ATOM   3513  N   PRO A 443       8.729  51.850 189.099  1.00 84.07           N  
ATOM   3514  CA  PRO A 443       8.892  51.810 187.666  0.98 84.07           C  
ATOM   3515  C   PRO A 443       7.706  52.308 186.898  1.00 84.07           C  
ATOM   3516  O   PRO A 443       7.871  52.695 185.744  1.00 84.07           O  
ATOM   3517  CB  PRO A 443       9.271  50.371 187.323  1.00 84.07           C  
ATOM   3518  CG  PRO A 443       9.962  49.867 188.601  1.00 84.07           C  
ATOM   3519  CD  PRO A 443       9.310  50.679 189.736  1.00 84.07           C  
ATOM   3520  N   LYS A 444       6.508  52.310 187.503  1.00106.11           N  
ATOM   3521  CA  LYS A 444       5.309  52.707 186.823  1.00106.11           C  
ATOM   3522  C   LYS A 444       5.423  54.146 186.423  1.00106.11           C  
ATOM   3523  O   LYS A 444       4.843  54.570 185.425  1.00106.11           O  
ATOM   3524  CB  LYS A 444       4.044  52.547 187.681  1.00106.11           C  
ATOM   3525  CG  LYS A 444       3.726  51.088 188.016  1.00106.11           C  
ATOM   3526  CD  LYS A 444       2.593  50.920 189.032  1.00106.11           C  
ATOM   3527  CE  LYS A 444       1.204  51.052 188.406  1.00106.11           C  
ATOM   3528  NZ  LYS A 444       0.978  49.948 187.447  1.00106.11           N1+
ATOM   3529  N   THR A 445       6.140  54.944 187.228  1.00 66.57           N  
ATOM   3530  CA  THR A 445       6.310  56.352 187.007  1.00 66.57           C  
ATOM   3531  C   THR A 445       7.177  56.630 185.808  1.00 66.57           C  
ATOM   3532  O   THR A 445       7.069  57.695 185.209  1.00 66.57           O  
ATOM   3533  CB  THR A 445       6.935  57.045 188.183  1.00 66.57           C  
ATOM   3534  CG2 THR A 445       6.060  56.785 189.422  1.00 66.57           C  
ATOM   3535  OG1 THR A 445       8.250  56.556 188.407  1.00 66.57           O  
ATOM   3536  N   PHE A 446       8.120  55.721 185.499  1.00 97.92           N  
ATOM   3537  CA  PHE A 446       9.114  55.821 184.456  1.00 97.92           C  
ATOM   3538  C   PHE A 446       8.605  55.601 183.049  1.00 97.92           C  
ATOM   3539  O   PHE A 446       9.251  56.033 182.095  1.00 97.92           O  
ATOM   3540  CB  PHE A 446      10.309  54.875 184.681  1.00 97.92           C  
ATOM   3541  CG  PHE A 446      11.079  55.411 185.843  1.00 97.92           C  
ATOM   3542  CD1 PHE A 446      10.722  55.096 187.135  1.00 97.92           C  
ATOM   3543  CD2 PHE A 446      12.163  56.236 185.640  1.00 97.92           C  
ATOM   3544  CE1 PHE A 446      11.436  55.594 188.201  1.00 97.92           C  
ATOM   3545  CE2 PHE A 446      12.881  56.736 186.701  1.00 97.92           C  
ATOM   3546  CZ  PHE A 446      12.517  56.415 187.987  1.00 97.92           C  
ATOM   3547  N   VAL A 447       7.488  54.870 182.874  1.00 87.36           N  
ATOM   3548  CA  VAL A 447       6.962  54.397 181.612  1.00 87.36           C  
ATOM   3549  C   VAL A 447       6.541  55.483 180.657  1.00 87.36           C  
ATOM   3550  O   VAL A 447       6.447  55.239 179.451  1.00 87.36           O  
ATOM   3551  CB  VAL A 447       5.806  53.455 181.788  1.00 87.36           C  
ATOM   3552  CG1 VAL A 447       6.313  52.215 182.546  1.00 87.36           C  
ATOM   3553  CG2 VAL A 447       4.652  54.194 182.487  1.00 87.36           C  
ATOM   3554  N   GLY A 448       6.175  56.679 181.145  1.00 46.33           N  
ATOM   3555  CA  GLY A 448       5.833  57.709 180.207  1.00 46.33           C  
ATOM   3556  C   GLY A 448       4.522  57.367 179.556  1.00 46.33           C  
ATOM   3557  O   GLY A 448       3.583  56.937 180.221  1.00 46.33           O  
ATOM   3558  N   ARG A 449       4.450  57.606 178.228  1.00132.28           N  
ATOM   3559  CA  ARG A 449       3.341  57.444 177.318  1.00132.28           C  
ATOM   3560  C   ARG A 449       3.028  56.024 176.952  1.00132.28           C  
ATOM   3561  O   ARG A 449       1.962  55.768 176.393  1.00132.28           O  
ATOM   3562  CB  ARG A 449       3.517  58.191 175.983  1.00132.28           C  
ATOM   3563  CG  ARG A 449       3.361  59.706 176.120  1.00132.28           C  
ATOM   3564  CD  ARG A 449       3.181  60.447 174.791  1.00132.28           C  
ATOM   3565  NE  ARG A 449       1.864  60.046 174.216  1.00132.28           N  
ATOM   3566  CZ  ARG A 449       1.809  59.127 173.208  1.00132.28           C  
ATOM   3567  NH1 ARG A 449       2.966  58.611 172.700  1.00132.28           N1+
ATOM   3568  NH2 ARG A 449       0.604  58.739 172.692  1.00132.28           N  
ATOM   3569  N   ALA A 450       3.929  55.065 177.220  1.00 63.84           N  
ATOM   3570  CA  ALA A 450       3.809  53.756 176.632  0.94 63.84           C  
ATOM   3571  C   ALA A 450       2.459  53.114 176.838  1.00 63.84           C  
ATOM   3572  O   ALA A 450       1.939  52.541 175.881  1.00 63.84           O  
ATOM   3573  CB  ALA A 450       4.869  52.775 177.164  1.00 63.84           C  
ATOM   3574  N   PRO A 451       1.839  53.135 177.979  1.00 85.37           N  
ATOM   3575  CA  PRO A 451       0.557  52.486 178.073  0.97 85.37           C  
ATOM   3576  C   PRO A 451      -0.518  53.111 177.233  1.00 85.37           C  
ATOM   3577  O   PRO A 451      -1.309  52.380 176.637  1.00 85.37           O  
ATOM   3578  CB  PRO A 451       0.242  52.420 179.565  1.00 85.37           C  
ATOM   3579  CG  PRO A 451       1.636  52.368 180.221  1.00 85.37           C  
ATOM   3580  CD  PRO A 451       2.556  53.120 179.242  1.00 85.37           C  
ATOM   3581  N   GLN A 452      -0.576  54.452 177.168  1.00126.26           N  
ATOM   3582  CA  GLN A 452      -1.605  55.093 176.401  1.00126.26           C  
ATOM   3583  C   GLN A 452      -1.374  54.871 174.944  1.00126.26           C  
ATOM   3584  O   GLN A 452      -2.320  54.695 174.178  1.00126.26           O  
ATOM   3585  CB  GLN A 452      -1.743  56.606 176.663  1.00126.26           C  
ATOM   3586  CG  GLN A 452      -0.486  57.428 176.383  1.00126.26           C  
ATOM   3587  CD  GLN A 452       0.292  57.514 177.688  1.00126.26           C  
ATOM   3588  NE2 GLN A 452       0.848  58.720 177.981  1.00126.26           N  
ATOM   3589  OE1 GLN A 452       0.396  56.541 178.431  1.00126.26           O  
ATOM   3590  N   GLN A 453      -0.099  54.877 174.521  1.00 94.86           N  
ATOM   3591  CA  GLN A 453       0.190  54.735 173.128  1.00 94.86           C  
ATOM   3592  C   GLN A 453      -0.278  53.390 172.677  1.00 94.86           C  
ATOM   3593  O   GLN A 453      -0.881  53.249 171.613  1.00 94.86           O  
ATOM   3594  CB  GLN A 453       1.697  54.840 172.836  1.00 94.86           C  
ATOM   3595  CG  GLN A 453       2.043  54.785 171.348  1.00 94.86           C  
ATOM   3596  CD  GLN A 453       3.556  54.896 171.218  1.00 94.86           C  
ATOM   3597  NE2 GLN A 453       4.140  55.970 171.817  1.00 94.86           N  
ATOM   3598  OE1 GLN A 453       4.198  54.052 170.604  1.00 94.86           O  
ATOM   3599  N   THR A 454      -0.022  52.354 173.492  1.00125.34           N  
ATOM   3600  CA  THR A 454      -0.373  51.025 173.098  1.00125.34           C  
ATOM   3601  C   THR A 454      -1.868  50.858 173.025  1.00125.34           C  
ATOM   3602  O   THR A 454      -2.386  50.263 172.082  1.00125.34           O  
ATOM   3603  CB  THR A 454       0.222  50.006 174.011  1.00125.34           C  
ATOM   3604  CG2 THR A 454      -0.486  50.101 175.358  1.00125.34           C  
ATOM   3605  OG1 THR A 454       0.087  48.705 173.465  1.00125.34           O  
ATOM   3606  N   GLU A 455      -2.616  51.394 174.006  1.00 54.36           N  
ATOM   3607  CA  GLU A 455      -4.043  51.205 174.018  1.00 54.36           C  
ATOM   3608  C   GLU A 455      -4.663  51.839 172.810  1.00 54.36           C  
ATOM   3609  O   GLU A 455      -5.503  51.235 172.144  1.00 54.36           O  
ATOM   3610  CB  GLU A 455      -4.693  51.820 175.269  1.00 54.36           C  
ATOM   3611  CG  GLU A 455      -6.198  51.579 175.378  1.00 54.36           C  
ATOM   3612  CD  GLU A 455      -6.650  52.072 176.744  1.00 54.36           C  
ATOM   3613  OE1 GLU A 455      -5.768  52.297 177.614  1.00 54.36           O  
ATOM   3614  OE2 GLU A 455      -7.886  52.228 176.936  1.00 54.36           O1-
ATOM   3615  N   LYS A 456      -4.252  53.076 172.482  1.00165.00           N  
ATOM   3616  CA  LYS A 456      -4.844  53.779 171.382  1.00165.00           C  
ATOM   3617  C   LYS A 456      -4.545  53.042 170.113  1.00165.00           C  
ATOM   3618  O   LYS A 456      -5.409  52.896 169.249  1.00165.00           O  
ATOM   3619  CB  LYS A 456      -4.316  55.224 171.279  1.00165.00           C  
ATOM   3620  CG  LYS A 456      -4.913  56.057 170.143  1.00165.00           C  
ATOM   3621  CD  LYS A 456      -4.445  55.646 168.746  1.00165.00           C  
ATOM   3622  CE  LYS A 456      -3.183  56.383 168.288  1.00165.00           C  
ATOM   3623  NZ  LYS A 456      -2.048  56.060 169.179  1.00165.00           N1+
ATOM   3624  N   PHE A 457      -3.306  52.538 169.975  1.00 52.76           N  
ATOM   3625  CA  PHE A 457      -2.907  51.885 168.762  0.98 52.76           C  
ATOM   3626  C   PHE A 457      -3.749  50.669 168.536  1.00 52.76           C  
ATOM   3627  O   PHE A 457      -4.259  50.452 167.436  1.00 52.76           O  
ATOM   3628  CB  PHE A 457      -1.432  51.447 168.818  1.00 52.76           C  
ATOM   3629  CG  PHE A 457      -1.067  50.749 167.554  1.00 52.76           C  
ATOM   3630  CD1 PHE A 457      -0.803  51.456 166.405  1.00 52.76           C  
ATOM   3631  CD2 PHE A 457      -0.965  49.377 167.529  1.00 52.76           C  
ATOM   3632  CE1 PHE A 457      -0.459  50.803 165.245  1.00 52.76           C  
ATOM   3633  CE2 PHE A 457      -0.621  48.717 166.372  1.00 52.76           C  
ATOM   3634  CZ  PHE A 457      -0.368  49.432 165.227  1.00 52.76           C  
ATOM   3635  N   VAL A 458      -3.920  49.834 169.575  1.00 43.21           N  
ATOM   3636  CA  VAL A 458      -4.665  48.621 169.401  1.00 43.21           C  
ATOM   3637  C   VAL A 458      -6.090  48.933 169.079  1.00 43.21           C  
ATOM   3638  O   VAL A 458      -6.661  48.379 168.141  1.00 43.21           O  
ATOM   3639  CB  VAL A 458      -4.648  47.754 170.629  1.00 43.21           C  
ATOM   3640  CG1 VAL A 458      -5.543  46.528 170.381  1.00 43.21           C  
ATOM   3641  CG2 VAL A 458      -3.185  47.399 170.953  1.00 43.21           C  
ATOM   3642  N   LYS A 459      -6.709  49.841 169.854  1.00 77.27           N  
ATOM   3643  CA  LYS A 459      -8.102  50.091 169.652  1.00 77.27           C  
ATOM   3644  C   LYS A 459      -8.363  50.743 168.331  1.00 77.27           C  
ATOM   3645  O   LYS A 459      -9.325  50.381 167.659  1.00 77.27           O  
ATOM   3646  CB  LYS A 459      -8.727  50.924 170.784  1.00 77.27           C  
ATOM   3647  CG  LYS A 459      -8.797  50.112 172.082  1.00 77.27           C  
ATOM   3648  CD  LYS A 459      -9.198  50.901 173.328  1.00 77.27           C  
ATOM   3649  CE  LYS A 459      -9.306  50.013 174.569  1.00 77.27           C  
ATOM   3650  NZ  LYS A 459      -9.846  50.789 175.706  1.00 77.27           N1+
ATOM   3651  N   ASN A 460      -7.588  51.780 167.960  1.00 98.83           N  
ATOM   3652  CA  ASN A 460      -7.844  52.434 166.706  1.00 98.83           C  
ATOM   3653  C   ASN A 460      -7.253  51.751 165.503  1.00 98.83           C  
ATOM   3654  O   ASN A 460      -7.965  51.223 164.649  1.00 98.83           O  
ATOM   3655  CB  ASN A 460      -7.296  53.867 166.711  1.00 98.83           C  
ATOM   3656  CG  ASN A 460      -8.026  54.611 167.818  1.00 98.83           C  
ATOM   3657  ND2 ASN A 460      -9.266  55.079 167.516  1.00 98.83           N  
ATOM   3658  OD1 ASN A 460      -7.514  54.760 168.925  1.00 98.83           O  
ATOM   3659  N   ASP A 461      -5.904  51.708 165.449  1.00 60.85           N  
ATOM   3660  CA  ASP A 461      -5.193  51.288 164.270  1.00 60.85           C  
ATOM   3661  C   ASP A 461      -5.427  49.848 163.973  1.00 60.85           C  
ATOM   3662  O   ASP A 461      -5.789  49.482 162.856  1.00 60.85           O  
ATOM   3663  CB  ASP A 461      -3.671  51.462 164.410  1.00 60.85           C  
ATOM   3664  CG  ASP A 461      -3.373  52.952 164.472  1.00 60.85           C  
ATOM   3665  OD1 ASP A 461      -4.305  53.750 164.189  1.00 60.85           O  
ATOM   3666  OD2 ASP A 461      -2.214  53.314 164.808  1.00 60.85           O1-
ATOM   3667  N   VAL A 462      -5.220  48.985 164.979  1.00 41.63           N  
ATOM   3668  CA  VAL A 462      -5.353  47.581 164.752  0.99 41.63           C  
ATOM   3669  C   VAL A 462      -6.776  47.258 164.437  1.00 41.63           C  
ATOM   3670  O   VAL A 462      -7.068  46.540 163.482  1.00 41.63           O  
ATOM   3671  CB  VAL A 462      -4.957  46.770 165.948  1.00 41.63           C  
ATOM   3672  CG1 VAL A 462      -5.242  45.291 165.646  1.00 41.63           C  
ATOM   3673  CG2 VAL A 462      -3.484  47.069 166.277  1.00 41.63           C  
ATOM   3674  N   ALA A 463      -7.711  47.824 165.219  1.00 30.14           N  
ATOM   3675  CA  ALA A 463      -9.094  47.481 165.066  1.00 30.14           C  
ATOM   3676  C   ALA A 463      -9.546  47.830 163.687  1.00 30.14           C  
ATOM   3677  O   ALA A 463     -10.239  47.047 163.038  1.00 30.14           O  
ATOM   3678  CB  ALA A 463     -10.005  48.238 166.047  1.00 30.14           C  
ATOM   3679  N   ASN A 464      -9.154  49.016 163.194  1.00 31.36           N  
ATOM   3680  CA  ASN A 464      -9.603  49.452 161.907  1.00 31.36           C  
ATOM   3681  C   ASN A 464      -9.059  48.554 160.838  1.00 31.36           C  
ATOM   3682  O   ASN A 464      -9.779  48.189 159.910  1.00 31.36           O  
ATOM   3683  CB  ASN A 464      -9.184  50.897 161.592  1.00 31.36           C  
ATOM   3684  CG  ASN A 464     -10.012  51.810 162.488  1.00 31.36           C  
ATOM   3685  ND2 ASN A 464      -9.362  52.850 163.076  1.00 31.36           N  
ATOM   3686  OD1 ASN A 464     -11.212  51.599 162.663  1.00 31.36           O  
ATOM   3687  N   ALA A 465      -7.777  48.158 160.939  1.00 35.78           N  
ATOM   3688  CA  ALA A 465      -7.172  47.358 159.910  1.00 35.78           C  
ATOM   3689  C   ALA A 465      -7.859  46.027 159.802  1.00 35.78           C  
ATOM   3690  O   ALA A 465      -8.098  45.529 158.704  1.00 35.78           O  
ATOM   3691  CB  ALA A 465      -5.681  47.083 160.168  1.00 35.78           C  
ATOM   3692  N   LEU A 466      -8.176  45.416 160.956  1.00 69.98           N  
ATOM   3693  CA  LEU A 466      -8.762  44.109 161.073  0.72 69.98           C  
ATOM   3694  C   LEU A 466     -10.190  44.054 160.615  1.00 69.98           C  
ATOM   3695  O   LEU A 466     -10.657  43.003 160.178  1.00 69.98           O  
ATOM   3696  CB  LEU A 466      -8.718  43.566 162.510  1.00 69.98           C  
ATOM   3697  CG  LEU A 466      -7.285  43.291 163.000  1.00 69.98           C  
ATOM   3698  CD1 LEU A 466      -7.274  42.730 164.429  1.00 69.98           C  
ATOM   3699  CD2 LEU A 466      -6.529  42.397 162.005  1.00 69.98           C  
ATOM   3700  N   LYS A 467     -10.922  45.179 160.682  1.00 99.20           N  
ATOM   3701  CA  LYS A 467     -12.352  45.169 160.510  0.87 99.20           C  
ATOM   3702  C   LYS A 467     -12.794  44.455 159.264  1.00 99.20           C  
ATOM   3703  O   LYS A 467     -13.725  43.655 159.346  1.00 99.20           O  
ATOM   3704  CB  LYS A 467     -12.948  46.586 160.448  1.00 99.20           C  
ATOM   3705  CG  LYS A 467     -14.468  46.603 160.257  1.00 99.20           C  
ATOM   3706  CD  LYS A 467     -15.264  46.074 161.449  1.00 99.20           C  
ATOM   3707  CE  LYS A 467     -16.778  46.103 161.219  1.00 99.20           C  
ATOM   3708  NZ  LYS A 467     -17.491  45.557 162.395  1.00 99.20           N1+
ATOM   3709  N   PRO A 468     -12.220  44.659 158.119  1.00 81.79           N  
ATOM   3710  CA  PRO A 468     -12.740  43.964 156.969  0.86 81.79           C  
ATOM   3711  C   PRO A 468     -12.529  42.479 157.041  1.00 81.79           C  
ATOM   3712  O   PRO A 468     -13.223  41.740 156.345  1.00 81.79           O  
ATOM   3713  CB  PRO A 468     -12.094  44.637 155.762  1.00 81.79           C  
ATOM   3714  CG  PRO A 468     -11.851  46.080 156.247  1.00 81.79           C  
ATOM   3715  CD  PRO A 468     -11.659  45.953 157.768  1.00 81.79           C  
ATOM   3716  N   PHE A 469     -11.532  42.057 157.832  1.00131.47           N  
ATOM   3717  CA  PHE A 469     -11.033  40.727 158.062  1.00131.47           C  
ATOM   3718  C   PHE A 469     -11.778  39.898 159.073  1.00131.47           C  
ATOM   3719  O   PHE A 469     -11.511  38.702 159.166  1.00131.47           O  
ATOM   3720  CB  PHE A 469      -9.549  40.733 158.450  1.00131.47           C  
ATOM   3721  CG  PHE A 469      -8.862  41.310 157.262  1.00131.47           C  
ATOM   3722  CD1 PHE A 469      -8.586  40.530 156.163  1.00131.47           C  
ATOM   3723  CD2 PHE A 469      -8.499  42.636 157.245  1.00131.47           C  
ATOM   3724  CE1 PHE A 469      -7.958  41.064 155.064  1.00131.47           C  
ATOM   3725  CE2 PHE A 469      -7.870  43.177 156.148  1.00131.47           C  
ATOM   3726  CZ  PHE A 469      -7.598  42.391 155.055  1.00131.47           C  
ATOM   3727  N   GLU A 470     -12.691  40.483 159.875  1.00 77.87           N  
ATOM   3728  CA  GLU A 470     -13.236  39.843 161.051  1.00 77.87           C  
ATOM   3729  C   GLU A 470     -13.690  38.433 160.803  1.00 77.87           C  
ATOM   3730  O   GLU A 470     -13.522  37.577 161.669  1.00 77.87           O  
ATOM   3731  CB  GLU A 470     -14.429  40.605 161.658  1.00 77.87           C  
ATOM   3732  CG  GLU A 470     -14.037  41.952 162.265  1.00 77.87           C  
ATOM   3733  CD  GLU A 470     -15.239  42.509 163.017  1.00 77.87           C  
ATOM   3734  OE1 GLU A 470     -15.843  41.756 163.827  1.00 77.87           O  
ATOM   3735  OE2 GLU A 470     -15.569  43.701 162.788  1.00 77.87           O1-
ATOM   3736  N   LYS A 471     -14.243  38.129 159.621  1.00109.85           N  
ATOM   3737  CA  LYS A 471     -14.746  36.808 159.361  0.78109.85           C  
ATOM   3738  C   LYS A 471     -13.639  35.809 159.559  1.00109.85           C  
ATOM   3739  O   LYS A 471     -13.867  34.707 160.056  1.00109.85           O  
ATOM   3740  CB  LYS A 471     -15.220  36.670 157.907  1.00109.85           C  
ATOM   3741  CG  LYS A 471     -16.324  37.663 157.548  1.00109.85           C  
ATOM   3742  CD  LYS A 471     -16.526  37.836 156.041  1.00109.85           C  
ATOM   3743  CE  LYS A 471     -15.502  38.775 155.399  1.00109.85           C  
ATOM   3744  NZ  LYS A 471     -15.734  38.870 153.940  1.00109.85           N1+
ATOM   3745  N   TYR A 472     -12.408  36.181 159.167  1.00139.43           N  
ATOM   3746  CA  TYR A 472     -11.233  35.348 159.190  1.00139.43           C  
ATOM   3747  C   TYR A 472     -10.786  34.996 160.582  1.00139.43           C  
ATOM   3748  O   TYR A 472     -10.204  33.933 160.791  1.00139.43           O  
ATOM   3749  CB  TYR A 472     -10.040  35.993 158.466  1.00139.43           C  
ATOM   3750  CG  TYR A 472     -10.460  36.168 157.048  1.00139.43           C  
ATOM   3751  CD1 TYR A 472     -10.284  35.157 156.131  1.00139.43           C  
ATOM   3752  CD2 TYR A 472     -11.050  37.340 156.638  1.00139.43           C  
ATOM   3753  CE1 TYR A 472     -10.679  35.323 154.824  1.00139.43           C  
ATOM   3754  CE2 TYR A 472     -11.448  37.513 155.333  1.00139.43           C  
ATOM   3755  CZ  TYR A 472     -11.263  36.501 154.422  1.00139.43           C  
ATOM   3756  OH  TYR A 472     -11.671  36.672 153.082  1.00139.43           O  
ATOM   3757  N   ILE A 473     -10.978  35.893 161.567  1.00 72.77           N  
ATOM   3758  CA  ILE A 473     -10.459  35.647 162.886  1.00 72.77           C  
ATOM   3759  C   ILE A 473     -11.105  34.445 163.505  1.00 72.77           C  
ATOM   3760  O   ILE A 473     -12.320  34.263 163.448  1.00 72.77           O  
ATOM   3761  CB  ILE A 473     -10.620  36.819 163.808  1.00 72.77           C  
ATOM   3762  CG1 ILE A 473      -9.838  38.022 163.251  1.00 72.77           C  
ATOM   3763  CG2 ILE A 473     -10.172  36.392 165.215  1.00 72.77           C  
ATOM   3764  CD1 ILE A 473     -10.174  39.344 163.938  1.00 72.77           C  
ATOM   3765  N   THR A 474     -10.267  33.576 164.114  1.00 42.62           N  
ATOM   3766  CA  THR A 474     -10.736  32.363 164.721  1.00 42.62           C  
ATOM   3767  C   THR A 474     -10.159  32.267 166.101  1.00 42.62           C  
ATOM   3768  O   THR A 474      -9.417  33.138 166.547  1.00 42.62           O  
ATOM   3769  CB  THR A 474     -10.293  31.126 163.996  1.00 42.62           C  
ATOM   3770  CG2 THR A 474     -10.794  31.199 162.543  1.00 42.62           C  
ATOM   3771  OG1 THR A 474      -8.877  31.027 164.025  1.00 42.62           O  
ATOM   3772  N   THR A 475     -10.535  31.194 166.825  1.00 43.75           N  
ATOM   3773  CA  THR A 475     -10.032  30.936 168.144  0.76 43.75           C  
ATOM   3774  C   THR A 475      -9.385  29.592 168.066  1.00 43.75           C  
ATOM   3775  O   THR A 475      -9.698  28.805 167.175  1.00 43.75           O  
ATOM   3776  CB  THR A 475     -11.108  30.855 169.188  1.00 43.75           C  
ATOM   3777  CG2 THR A 475     -11.894  32.179 169.191  1.00 43.75           C  
ATOM   3778  OG1 THR A 475     -11.981  29.770 168.911  1.00 43.75           O  
ATOM   3779  N   GLU A 476      -8.437  29.289 168.976  1.00140.86           N  
ATOM   3780  CA  GLU A 476      -7.822  27.999 168.866  0.37140.86           C  
ATOM   3781  C   GLU A 476      -8.689  27.026 169.586  1.00140.86           C  
ATOM   3782  O   GLU A 476      -8.281  26.419 170.575  1.00140.86           O  
ATOM   3783  CB  GLU A 476      -6.422  27.935 169.500  1.00140.86           C  
ATOM   3784  CG  GLU A 476      -5.382  28.782 168.762  1.00140.86           C  
ATOM   3785  CD  GLU A 476      -4.050  28.642 169.485  1.00140.86           C  
ATOM   3786  OE1 GLU A 476      -4.058  28.685 170.745  1.00140.86           O  
ATOM   3787  OE2 GLU A 476      -3.010  28.489 168.791  1.00140.86           O1-
TER   
ATOM   3788  N   MET B   1      46.086  65.075 142.288  1.00 54.22           N  
ATOM   3789  CA  MET B   1      45.739  63.764 142.881  0.97 54.22           C  
ATOM   3790  C   MET B   1      44.947  62.944 141.921  1.00 54.22           C  
ATOM   3791  O   MET B   1      44.230  63.476 141.076  1.00 54.22           O  
ATOM   3792  CB  MET B   1      44.880  63.944 144.143  1.00 54.22           C  
ATOM   3793  CG  MET B   1      45.621  64.586 145.315  1.00 54.22           C  
ATOM   3794  SD  MET B   1      44.601  64.822 146.801  1.00 54.22           S  
ATOM   3795  CE  MET B   1      45.978  65.423 147.819  1.00 54.22           C  
ATOM   3796  N   SER B   2      45.068  61.609 142.024  1.00 26.75           N  
ATOM   3797  CA  SER B   2      44.323  60.763 141.142  0.99 26.75           C  
ATOM   3798  C   SER B   2      42.939  60.648 141.688  1.00 26.75           C  
ATOM   3799  O   SER B   2      42.711  60.805 142.888  1.00 26.75           O  
ATOM   3800  CB  SER B   2      44.897  59.340 141.015  1.00 26.75           C  
ATOM   3801  OG  SER B   2      44.101  58.568 140.128  1.00 26.75           O  
ATOM   3802  N   GLU B   3      41.967  60.386 140.795  1.00118.36           N  
ATOM   3803  CA  GLU B   3      40.606  60.211 141.196  0.96118.36           C  
ATOM   3804  C   GLU B   3      40.557  58.947 141.983  1.00118.36           C  
ATOM   3805  O   GLU B   3      39.763  58.810 142.914  1.00118.36           O  
ATOM   3806  CB  GLU B   3      39.628  60.057 140.020  1.00118.36           C  
ATOM   3807  CG  GLU B   3      39.857  58.802 139.178  1.00118.36           C  
ATOM   3808  CD  GLU B   3      40.982  59.072 138.189  1.00118.36           C  
ATOM   3809  OE1 GLU B   3      41.536  60.204 138.213  1.00118.36           O  
ATOM   3810  OE2 GLU B   3      41.298  58.148 137.393  1.00118.36           O1-
ATOM   3811  N   TYR B   4      41.426  57.989 141.616  1.00 61.10           N  
ATOM   3812  CA  TYR B   4      41.486  56.708 142.255  1.00 61.10           C  
ATOM   3813  C   TYR B   4      41.831  56.900 143.693  1.00 61.10           C  
ATOM   3814  O   TYR B   4      41.384  56.141 144.552  1.00 61.10           O  
ATOM   3815  CB  TYR B   4      42.524  55.753 141.635  1.00 61.10           C  
ATOM   3816  CG  TYR B   4      41.958  55.261 140.348  1.00 61.10           C  
ATOM   3817  CD1 TYR B   4      41.027  54.247 140.362  1.00 61.10           C  
ATOM   3818  CD2 TYR B   4      42.348  55.791 139.140  1.00 61.10           C  
ATOM   3819  CE1 TYR B   4      40.486  53.770 139.192  1.00 61.10           C  
ATOM   3820  CE2 TYR B   4      41.810  55.318 137.965  1.00 61.10           C  
ATOM   3821  CZ  TYR B   4      40.877  54.307 137.989  1.00 61.10           C  
ATOM   3822  OH  TYR B   4      40.323  53.821 136.787  1.00 61.10           O  
ATOM   3823  N   ASP B   5      42.662  57.912 143.991  1.00 44.09           N  
ATOM   3824  CA  ASP B   5      43.097  58.147 145.334  1.00 44.09           C  
ATOM   3825  C   ASP B   5      41.920  58.442 146.217  1.00 44.09           C  
ATOM   3826  O   ASP B   5      41.885  57.981 147.357  1.00 44.09           O  
ATOM   3827  CB  ASP B   5      44.074  59.330 145.425  1.00 44.09           C  
ATOM   3828  CG  ASP B   5      45.346  58.903 144.707  1.00 44.09           C  
ATOM   3829  OD1 ASP B   5      45.776  57.738 144.920  1.00 44.09           O  
ATOM   3830  OD2 ASP B   5      45.902  59.732 143.939  1.00 44.09           O1-
ATOM   3831  N   LYS B   6      40.918  59.208 145.734  1.00 73.80           N  
ATOM   3832  CA  LYS B   6      39.824  59.542 146.608  1.00 73.80           C  
ATOM   3833  C   LYS B   6      38.594  58.792 146.197  1.00 73.80           C  
ATOM   3834  O   LYS B   6      38.412  58.441 145.031  1.00 73.80           O  
ATOM   3835  CB  LYS B   6      39.440  61.028 146.576  1.00 73.80           C  
ATOM   3836  CG  LYS B   6      40.597  61.971 146.902  1.00 73.80           C  
ATOM   3837  CD  LYS B   6      40.279  63.437 146.600  1.00 73.80           C  
ATOM   3838  CE  LYS B   6      41.510  64.342 146.540  1.00 73.80           C  
ATOM   3839  NZ  LYS B   6      42.087  64.295 145.178  1.00 73.80           N1+
ATOM   3840  N   TYR B   7      37.699  58.525 147.168  1.00 58.90           N  
ATOM   3841  CA  TYR B   7      36.484  57.828 146.860  1.00 58.90           C  
ATOM   3842  C   TYR B   7      35.456  58.849 146.512  1.00 58.90           C  
ATOM   3843  O   TYR B   7      35.359  59.883 147.171  1.00 58.90           O  
ATOM   3844  CB  TYR B   7      35.930  56.982 148.023  1.00 58.90           C  
ATOM   3845  CG  TYR B   7      34.617  56.425 147.588  1.00 58.90           C  
ATOM   3846  CD1 TYR B   7      34.561  55.366 146.711  1.00 58.90           C  
ATOM   3847  CD2 TYR B   7      33.439  56.953 148.065  1.00 58.90           C  
ATOM   3848  CE1 TYR B   7      33.354  54.847 146.306  1.00 58.90           C  
ATOM   3849  CE2 TYR B   7      32.228  56.438 147.665  1.00 58.90           C  
ATOM   3850  CZ  TYR B   7      32.184  55.384 146.784  1.00 58.90           C  
ATOM   3851  OH  TYR B   7      30.944  54.853 146.372  1.00 58.90           O  
ATOM   3852  N   SER B   8      34.714  58.607 145.410  1.00 54.03           N  
ATOM   3853  CA  SER B   8      33.635  59.471 145.033  1.00 54.03           C  
ATOM   3854  C   SER B   8      32.587  58.596 144.415  1.00 54.03           C  
ATOM   3855  O   SER B   8      32.883  57.744 143.581  1.00 54.03           O  
ATOM   3856  CB  SER B   8      34.011  60.544 143.990  1.00 54.03           C  
ATOM   3857  OG  SER B   8      34.297  59.948 142.734  1.00 54.03           O  
ATOM   3858  N   THR B   9      31.314  58.770 144.815  1.00135.45           N  
ATOM   3859  CA  THR B   9      30.301  57.942 144.226  1.00135.45           C  
ATOM   3860  C   THR B   9      29.817  58.623 142.985  1.00135.45           C  
ATOM   3861  O   THR B   9      29.800  59.849 142.904  1.00135.45           O  
ATOM   3862  CB  THR B   9      29.075  57.771 145.076  1.00135.45           C  
ATOM   3863  CG2 THR B   9      29.483  57.225 146.446  1.00135.45           C  
ATOM   3864  OG1 THR B   9      28.419  59.019 145.237  1.00135.45           O  
ATOM   3865  N   PRO B  10      29.474  57.834 141.999  1.00163.94           N  
ATOM   3866  CA  PRO B  10      28.913  58.339 140.769  1.00163.94           C  
ATOM   3867  C   PRO B  10      27.493  58.786 140.903  1.00163.94           C  
ATOM   3868  O   PRO B  10      27.052  59.622 140.117  1.00163.94           O  
ATOM   3869  CB  PRO B  10      29.107  57.234 139.727  1.00163.94           C  
ATOM   3870  CG  PRO B  10      29.492  55.985 140.542  1.00163.94           C  
ATOM   3871  CD  PRO B  10      30.145  56.561 141.806  1.00163.94           C  
ATOM   3872  N   LEU B  11      26.760  58.257 141.895  1.00 83.66           N  
ATOM   3873  CA  LEU B  11      25.384  58.609 142.045  0.85 83.66           C  
ATOM   3874  C   LEU B  11      25.393  60.079 142.272  1.00 83.66           C  
ATOM   3875  O   LEU B  11      24.418  60.770 141.972  1.00 83.66           O  
ATOM   3876  CB  LEU B  11      24.745  57.947 143.273  1.00 83.66           C  
ATOM   3877  CG  LEU B  11      24.812  56.411 143.225  1.00 83.66           C  
ATOM   3878  CD1 LEU B  11      24.095  55.784 144.431  1.00 83.66           C  
ATOM   3879  CD2 LEU B  11      24.315  55.872 141.876  1.00 83.66           C  
ATOM   3880  N   SER B  12      26.464  60.541 142.948  1.00133.01           N  
ATOM   3881  CA  SER B  12      26.739  61.918 143.236  1.00133.01           C  
ATOM   3882  C   SER B  12      27.310  62.690 142.073  1.00133.01           C  
ATOM   3883  O   SER B  12      26.677  63.600 141.541  1.00133.01           O  
ATOM   3884  CB  SER B  12      27.750  62.063 144.386  1.00133.01           C  
ATOM   3885  OG  SER B  12      27.220  61.511 145.583  1.00133.01           O  
ATOM   3886  N   SER B  13      28.573  62.364 141.714  1.00120.02           N  
ATOM   3887  CA  SER B  13      29.387  63.088 140.766  0.68120.02           C  
ATOM   3888  C   SER B  13      29.083  62.910 139.302  1.00120.02           C  
ATOM   3889  O   SER B  13      28.639  63.839 138.628  1.00120.02           O  
ATOM   3890  CB  SER B  13      30.878  62.763 140.953  1.00120.02           C  
ATOM   3891  OG  SER B  13      31.657  63.485 140.014  1.00120.02           O  
ATOM   3892  N   ARG B  14      29.284  61.677 138.797  1.00145.83           N  
ATOM   3893  CA  ARG B  14      29.336  61.341 137.397  0.50145.83           C  
ATOM   3894  C   ARG B  14      28.087  61.693 136.650  1.00145.83           C  
ATOM   3895  O   ARG B  14      28.162  62.237 135.548  1.00145.83           O  
ATOM   3896  CB  ARG B  14      29.560  59.827 137.208  1.00145.83           C  
ATOM   3897  CG  ARG B  14      29.489  59.309 135.767  1.00145.83           C  
ATOM   3898  CD  ARG B  14      30.706  59.639 134.906  1.00145.83           C  
ATOM   3899  NE  ARG B  14      30.583  61.055 134.464  1.00145.83           N  
ATOM   3900  CZ  ARG B  14      31.187  61.443 133.303  1.00145.83           C  
ATOM   3901  NH1 ARG B  14      31.886  60.535 132.563  1.00145.83           N1+
ATOM   3902  NH2 ARG B  14      31.085  62.737 132.877  1.00145.83           N  
ATOM   3903  N   TYR B  15      26.902  61.419 137.218  1.00137.52           N  
ATOM   3904  CA  TYR B  15      25.715  61.626 136.438  1.00137.52           C  
ATOM   3905  C   TYR B  15      24.966  62.764 137.045  1.00137.52           C  
ATOM   3906  O   TYR B  15      24.899  62.889 138.267  1.00137.52           O  
ATOM   3907  CB  TYR B  15      24.762  60.418 136.480  1.00137.52           C  
ATOM   3908  CG  TYR B  15      25.546  59.202 136.123  1.00137.52           C  
ATOM   3909  CD1 TYR B  15      25.714  58.811 134.814  1.00137.52           C  
ATOM   3910  CD2 TYR B  15      26.130  58.451 137.118  1.00137.52           C  
ATOM   3911  CE1 TYR B  15      26.444  57.685 134.512  1.00137.52           C  
ATOM   3912  CE2 TYR B  15      26.861  57.325 136.822  1.00137.52           C  
ATOM   3913  CZ  TYR B  15      27.019  56.939 135.514  1.00137.52           C  
ATOM   3914  OH  TYR B  15      27.767  55.785 135.198  1.00137.52           O  
ATOM   3915  N   ALA B  16      24.390  63.638 136.192  1.00 54.26           N  
ATOM   3916  CA  ALA B  16      23.703  64.780 136.715  0.95 54.26           C  
ATOM   3917  C   ALA B  16      22.473  64.334 137.432  1.00 54.26           C  
ATOM   3918  O   ALA B  16      21.636  63.615 136.888  1.00 54.26           O  
ATOM   3919  CB  ALA B  16      23.271  65.793 135.639  1.00 54.26           C  
ATOM   3920  N   SER B  17      22.357  64.757 138.704  1.00163.61           N  
ATOM   3921  CA  SER B  17      21.198  64.520 139.514  1.00163.61           C  
ATOM   3922  C   SER B  17      21.261  65.600 140.541  1.00163.61           C  
ATOM   3923  O   SER B  17      21.362  65.325 141.735  1.00163.61           O  
ATOM   3924  CB  SER B  17      21.272  63.202 140.307  1.00163.61           C  
ATOM   3925  OG  SER B  17      21.369  62.096 139.424  1.00163.61           O  
ATOM   3926  N   GLU B  18      21.164  66.864 140.097  1.00 87.99           N  
ATOM   3927  CA  GLU B  18      21.383  67.968 140.982  1.00 87.99           C  
ATOM   3928  C   GLU B  18      20.337  68.036 142.053  1.00 87.99           C  
ATOM   3929  O   GLU B  18      20.660  68.168 143.232  1.00 87.99           O  
ATOM   3930  CB  GLU B  18      21.395  69.315 140.233  1.00 87.99           C  
ATOM   3931  CG  GLU B  18      21.947  70.491 141.047  1.00 87.99           C  
ATOM   3932  CD  GLU B  18      20.823  71.113 141.865  1.00 87.99           C  
ATOM   3933  OE1 GLU B  18      19.676  71.180 141.347  1.00 87.99           O  
ATOM   3934  OE2 GLU B  18      21.098  71.537 143.019  1.00 87.99           O1-
ATOM   3935  N   GLU B  19      19.051  67.932 141.673  1.00 42.96           N  
ATOM   3936  CA  GLU B  19      17.985  68.102 142.620  0.71 42.96           C  
ATOM   3937  C   GLU B  19      17.988  66.993 143.624  1.00 42.96           C  
ATOM   3938  O   GLU B  19      17.900  67.233 144.827  1.00 42.96           O  
ATOM   3939  CB  GLU B  19      16.609  68.108 141.930  1.00 42.96           C  
ATOM   3940  CG  GLU B  19      15.431  68.393 142.862  1.00 42.96           C  
ATOM   3941  CD  GLU B  19      14.167  68.354 142.013  1.00 42.96           C  
ATOM   3942  OE1 GLU B  19      14.285  68.061 140.793  1.00 42.96           O  
ATOM   3943  OE2 GLU B  19      13.069  68.616 142.572  1.00 42.96           O1-
ATOM   3944  N   MET B  20      18.104  65.739 143.152  1.00 43.06           N  
ATOM   3945  CA  MET B  20      18.038  64.614 144.038  0.96 43.06           C  
ATOM   3946  C   MET B  20      19.214  64.622 144.961  1.00 43.06           C  
ATOM   3947  O   MET B  20      19.085  64.303 146.142  1.00 43.06           O  
ATOM   3948  CB  MET B  20      18.020  63.261 143.307  1.00 43.06           C  
ATOM   3949  CG  MET B  20      17.853  62.082 144.265  1.00 43.06           C  
ATOM   3950  SD  MET B  20      16.224  62.001 145.070  1.00 43.06           S  
ATOM   3951  CE  MET B  20      15.346  61.437 143.583  1.00 43.06           C  
ATOM   3952  N   SER B  21      20.397  64.985 144.438  1.00 34.12           N  
ATOM   3953  CA  SER B  21      21.592  64.983 145.230  0.88 34.12           C  
ATOM   3954  C   SER B  21      21.461  66.013 146.307  1.00 34.12           C  
ATOM   3955  O   SER B  21      21.963  65.832 147.414  1.00 34.12           O  
ATOM   3956  CB  SER B  21      22.845  65.309 144.402  1.00 34.12           C  
ATOM   3957  OG  SER B  21      23.994  65.295 145.235  1.00 34.12           O  
ATOM   3958  N   LYS B  22      20.762  67.124 146.007  1.00 58.81           N  
ATOM   3959  CA  LYS B  22      20.596  68.195 146.946  1.00 58.81           C  
ATOM   3960  C   LYS B  22      19.823  67.702 148.131  1.00 58.81           C  
ATOM   3961  O   LYS B  22      20.113  68.073 149.264  1.00 58.81           O  
ATOM   3962  CB  LYS B  22      19.828  69.388 146.354  1.00 58.81           C  
ATOM   3963  CG  LYS B  22      19.651  70.548 147.337  1.00 58.81           C  
ATOM   3964  CD  LYS B  22      19.188  71.844 146.668  1.00 58.81           C  
ATOM   3965  CE  LYS B  22      19.006  73.011 147.640  1.00 58.81           C  
ATOM   3966  NZ  LYS B  22      17.878  72.738 148.559  1.00 58.81           N1+
ATOM   3967  N   ILE B  23      18.825  66.827 147.907  1.00108.99           N  
ATOM   3968  CA  ILE B  23      17.980  66.370 148.978  0.97108.99           C  
ATOM   3969  C   ILE B  23      18.840  65.703 150.011  1.00108.99           C  
ATOM   3970  O   ILE B  23      18.639  65.870 151.211  1.00108.99           O  
ATOM   3971  CB  ILE B  23      17.009  65.312 148.520  1.00108.99           C  
ATOM   3972  CG1 ILE B  23      16.081  65.831 147.409  1.00108.99           C  
ATOM   3973  CG2 ILE B  23      16.258  64.795 149.759  1.00108.99           C  
ATOM   3974  CD1 ILE B  23      15.161  66.965 147.848  1.00108.99           C  
ATOM   3975  N   PHE B  24      19.788  64.877 149.543  1.00116.79           N  
ATOM   3976  CA  PHE B  24      20.695  64.077 150.320  1.00116.79           C  
ATOM   3977  C   PHE B  24      21.899  64.801 150.848  1.00116.79           C  
ATOM   3978  O   PHE B  24      22.668  64.202 151.597  1.00116.79           O  
ATOM   3979  CB  PHE B  24      21.098  62.771 149.617  1.00116.79           C  
ATOM   3980  CG  PHE B  24      19.838  61.967 149.620  1.00116.79           C  
ATOM   3981  CD1 PHE B  24      19.381  61.405 150.792  1.00116.79           C  
ATOM   3982  CD2 PHE B  24      19.110  61.774 148.468  1.00116.79           C  
ATOM   3983  CE1 PHE B  24      18.219  60.667 150.816  1.00116.79           C  
ATOM   3984  CE2 PHE B  24      17.948  61.037 148.486  1.00116.79           C  
ATOM   3985  CZ  PHE B  24      17.500  60.480 149.661  1.00116.79           C  
ATOM   3986  N   SER B  25      22.173  66.037 150.372  1.00 44.90           N  
ATOM   3987  CA  SER B  25      23.348  66.780 150.757  1.00 44.90           C  
ATOM   3988  C   SER B  25      23.305  67.184 152.200  1.00 44.90           C  
ATOM   3989  O   SER B  25      22.262  67.176 152.853  1.00 44.90           O  
ATOM   3990  CB  SER B  25      23.562  68.054 149.920  1.00 44.90           C  
ATOM   3991  OG  SER B  25      22.509  68.977 150.154  1.00 44.90           O  
ATOM   3992  N   LEU B  26      24.496  67.529 152.735  1.00 51.54           N  
ATOM   3993  CA  LEU B  26      24.673  67.920 154.103  1.00 51.54           C  
ATOM   3994  C   LEU B  26      23.963  69.209 154.384  1.00 51.54           C  
ATOM   3995  O   LEU B  26      23.371  69.371 155.450  1.00 51.54           O  
ATOM   3996  CB  LEU B  26      26.149  68.094 154.488  1.00 51.54           C  
ATOM   3997  CG  LEU B  26      26.918  66.762 154.537  1.00 51.54           C  
ATOM   3998  CD1 LEU B  26      28.389  66.976 154.929  1.00 51.54           C  
ATOM   3999  CD2 LEU B  26      26.206  65.752 155.454  1.00 51.54           C  
ATOM   4000  N   ARG B  27      23.995  70.172 153.444  1.00159.81           N  
ATOM   4001  CA  ARG B  27      23.364  71.432 153.723  1.00159.81           C  
ATOM   4002  C   ARG B  27      21.909  71.219 153.966  1.00159.81           C  
ATOM   4003  O   ARG B  27      21.340  71.787 154.897  1.00159.81           O  
ATOM   4004  CB  ARG B  27      23.490  72.441 152.576  1.00159.81           C  
ATOM   4005  CG  ARG B  27      24.891  73.033 152.497  1.00159.81           C  
ATOM   4006  CD  ARG B  27      25.087  74.052 151.375  1.00159.81           C  
ATOM   4007  NE  ARG B  27      26.462  74.604 151.542  1.00159.81           N  
ATOM   4008  CZ  ARG B  27      27.538  73.947 151.020  1.00159.81           C  
ATOM   4009  NH1 ARG B  27      27.353  72.827 150.264  1.00159.81           N1+
ATOM   4010  NH2 ARG B  27      28.804  74.392 151.264  1.00159.81           N  
ATOM   4011  N   ASN B  28      21.263  70.388 153.134  1.00 49.08           N  
ATOM   4012  CA  ASN B  28      19.859  70.142 153.283  0.84 49.08           C  
ATOM   4013  C   ASN B  28      19.618  69.427 154.573  1.00 49.08           C  
ATOM   4014  O   ASN B  28      18.601  69.646 155.229  1.00 49.08           O  
ATOM   4015  CB  ASN B  28      19.268  69.257 152.172  1.00 49.08           C  
ATOM   4016  CG  ASN B  28      17.754  69.247 152.352  1.00 49.08           C  
ATOM   4017  ND2 ASN B  28      17.059  68.344 151.611  1.00 49.08           N  
ATOM   4018  OD1 ASN B  28      17.204  70.016 153.140  1.00 49.08           O  
ATOM   4019  N   ARG B  29      20.533  68.520 154.960  1.00114.33           N  
ATOM   4020  CA  ARG B  29      20.305  67.766 156.155  0.99114.33           C  
ATOM   4021  C   ARG B  29      20.271  68.689 157.336  1.00114.33           C  
ATOM   4022  O   ARG B  29      19.339  68.657 158.136  1.00114.33           O  
ATOM   4023  CB  ARG B  29      21.385  66.695 156.395  1.00114.33           C  
ATOM   4024  CG  ARG B  29      21.077  65.782 157.584  1.00114.33           C  
ATOM   4025  CD  ARG B  29      21.919  64.503 157.610  1.00114.33           C  
ATOM   4026  NE  ARG B  29      23.258  64.833 158.174  1.00114.33           N  
ATOM   4027  CZ  ARG B  29      24.310  63.992 157.943  1.00114.33           C  
ATOM   4028  NH1 ARG B  29      24.145  62.902 157.141  1.00114.33           N1+
ATOM   4029  NH2 ARG B  29      25.524  64.240 158.513  1.00114.33           N  
ATOM   4030  N   PHE B  30      21.276  69.573 157.458  1.00 74.60           N  
ATOM   4031  CA  PHE B  30      21.358  70.441 158.596  0.96 74.60           C  
ATOM   4032  C   PHE B  30      20.261  71.459 158.555  1.00 74.60           C  
ATOM   4033  O   PHE B  30      19.713  71.832 159.590  1.00 74.60           O  
ATOM   4034  CB  PHE B  30      22.713  71.153 158.708  1.00 74.60           C  
ATOM   4035  CG  PHE B  30      23.722  70.058 158.793  1.00 74.60           C  
ATOM   4036  CD1 PHE B  30      23.679  69.150 159.826  1.00 74.60           C  
ATOM   4037  CD2 PHE B  30      24.723  69.951 157.853  1.00 74.60           C  
ATOM   4038  CE1 PHE B  30      24.607  68.139 159.908  1.00 74.60           C  
ATOM   4039  CE2 PHE B  30      25.655  68.942 157.933  1.00 74.60           C  
ATOM   4040  CZ  PHE B  30      25.596  68.032 158.962  1.00 74.60           C  
ATOM   4041  N   SER B  31      19.933  71.965 157.353  1.00 83.39           N  
ATOM   4042  CA  SER B  31      18.903  72.953 157.233  1.00 83.39           C  
ATOM   4043  C   SER B  31      17.574  72.370 157.626  1.00 83.39           C  
ATOM   4044  O   SER B  31      16.752  73.063 158.222  1.00 83.39           O  
ATOM   4045  CB  SER B  31      18.827  73.565 155.818  1.00 83.39           C  
ATOM   4046  OG  SER B  31      18.740  72.554 154.827  1.00 83.39           O  
ATOM   4047  N   THR B  32      17.327  71.081 157.311  1.00123.90           N  
ATOM   4048  CA  THR B  32      16.080  70.444 157.651  0.99123.90           C  
ATOM   4049  C   THR B  32      15.963  70.289 159.135  1.00123.90           C  
ATOM   4050  O   THR B  32      14.868  70.392 159.686  1.00123.90           O  
ATOM   4051  CB  THR B  32      15.866  69.092 157.018  1.00123.90           C  
ATOM   4052  CG2 THR B  32      15.715  69.259 155.502  1.00123.90           C  
ATOM   4053  OG1 THR B  32      16.937  68.213 157.318  1.00123.90           O  
ATOM   4054  N   TRP B  33      17.085  70.016 159.825  1.00 55.77           N  
ATOM   4055  CA  TRP B  33      17.051  69.866 161.250  1.00 55.77           C  
ATOM   4056  C   TRP B  33      16.581  71.167 161.832  1.00 55.77           C  
ATOM   4057  O   TRP B  33      15.773  71.189 162.759  1.00 55.77           O  
ATOM   4058  CB  TRP B  33      18.432  69.537 161.843  1.00 55.77           C  
ATOM   4059  CG  TRP B  33      18.942  68.166 161.459  1.00 55.77           C  
ATOM   4060  CD1 TRP B  33      18.331  67.186 160.733  1.00 55.77           C  
ATOM   4061  CD2 TRP B  33      20.232  67.655 161.829  1.00 55.77           C  
ATOM   4062  CE2 TRP B  33      20.332  66.368 161.297  1.00 55.77           C  
ATOM   4063  CE3 TRP B  33      21.249  68.210 162.552  1.00 55.77           C  
ATOM   4064  NE1 TRP B  33      19.158  66.094 160.628  1.00 55.77           N  
ATOM   4065  CZ2 TRP B  33      21.456  65.616 161.483  1.00 55.77           C  
ATOM   4066  CZ3 TRP B  33      22.382  67.448 162.737  1.00 55.77           C  
ATOM   4067  CH2 TRP B  33      22.481  66.176 162.212  1.00 55.77           C  
ATOM   4068  N   ARG B  34      17.075  72.297 161.294  1.00 73.32           N  
ATOM   4069  CA  ARG B  34      16.700  73.590 161.790  1.00 73.32           C  
ATOM   4070  C   ARG B  34      15.236  73.813 161.569  1.00 73.32           C  
ATOM   4071  O   ARG B  34      14.559  74.397 162.413  1.00 73.32           O  
ATOM   4072  CB  ARG B  34      17.492  74.725 161.124  1.00 73.32           C  
ATOM   4073  CG  ARG B  34      18.962  74.683 161.544  1.00 73.32           C  
ATOM   4074  CD  ARG B  34      19.837  75.773 160.932  1.00 73.32           C  
ATOM   4075  NE  ARG B  34      21.156  75.684 161.615  1.00 73.32           N  
ATOM   4076  CZ  ARG B  34      22.061  76.696 161.485  1.00 73.32           C  
ATOM   4077  NH1 ARG B  34      21.788  77.749 160.664  1.00 73.32           N1+
ATOM   4078  NH2 ARG B  34      23.229  76.660 162.187  1.00 73.32           N  
ATOM   4079  N   LYS B  35      14.706  73.357 160.419  1.00139.89           N  
ATOM   4080  CA  LYS B  35      13.304  73.509 160.144  1.00139.89           C  
ATOM   4081  C   LYS B  35      12.542  72.771 161.197  1.00139.89           C  
ATOM   4082  O   LYS B  35      11.515  73.240 161.684  1.00139.89           O  
ATOM   4083  CB  LYS B  35      12.874  72.871 158.811  1.00139.89           C  
ATOM   4084  CG  LYS B  35      13.045  73.762 157.586  1.00139.89           C  
ATOM   4085  CD  LYS B  35      12.113  74.974 157.603  1.00139.89           C  
ATOM   4086  CE  LYS B  35      12.226  75.845 156.353  1.00139.89           C  
ATOM   4087  NZ  LYS B  35      11.553  75.185 155.212  1.00139.89           N1+
ATOM   4088  N   LEU B  36      13.029  71.572 161.559  1.00 49.78           N  
ATOM   4089  CA  LEU B  36      12.380  70.747 162.537  0.88 49.78           C  
ATOM   4090  C   LEU B  36      12.408  71.446 163.863  1.00 49.78           C  
ATOM   4091  O   LEU B  36      11.412  71.469 164.586  1.00 49.78           O  
ATOM   4092  CB  LEU B  36      13.091  69.390 162.696  1.00 49.78           C  
ATOM   4093  CG  LEU B  36      13.001  68.495 161.442  1.00 49.78           C  
ATOM   4094  CD1 LEU B  36      13.732  67.158 161.642  1.00 49.78           C  
ATOM   4095  CD2 LEU B  36      11.538  68.292 161.016  1.00 49.78           C  
ATOM   4096  N   TRP B  37      13.558  72.046 164.218  1.00 74.65           N  
ATOM   4097  CA  TRP B  37      13.690  72.718 165.478  1.00 74.65           C  
ATOM   4098  C   TRP B  37      12.754  73.887 165.518  1.00 74.65           C  
ATOM   4099  O   TRP B  37      12.108  74.139 166.534  1.00 74.65           O  
ATOM   4100  CB  TRP B  37      15.137  73.172 165.749  1.00 74.65           C  
ATOM   4101  CG  TRP B  37      16.028  72.017 166.161  1.00 74.65           C  
ATOM   4102  CD1 TRP B  37      15.701  70.926 166.913  1.00 74.65           C  
ATOM   4103  CD2 TRP B  37      17.410  71.857 165.798  1.00 74.65           C  
ATOM   4104  CE2 TRP B  37      17.849  70.659 166.366  1.00 74.65           C  
ATOM   4105  CE3 TRP B  37      18.243  72.637 165.048  1.00 74.65           C  
ATOM   4106  NE1 TRP B  37      16.791  70.102 167.050  1.00 74.65           N  
ATOM   4107  CZ2 TRP B  37      19.132  70.220 166.195  1.00 74.65           C  
ATOM   4108  CZ3 TRP B  37      19.537  72.193 164.881  1.00 74.65           C  
ATOM   4109  CH2 TRP B  37      19.973  71.010 165.443  1.00 74.65           C  
ATOM   4110  N   LEU B  38      12.640  74.629 164.403  1.00 55.35           N  
ATOM   4111  CA  LEU B  38      11.768  75.769 164.373  0.98 55.35           C  
ATOM   4112  C   LEU B  38      10.359  75.323 164.635  1.00 55.35           C  
ATOM   4113  O   LEU B  38       9.655  75.899 165.463  1.00 55.35           O  
ATOM   4114  CB  LEU B  38      11.777  76.468 163.000  1.00 55.35           C  
ATOM   4115  CG  LEU B  38      10.815  77.668 162.892  1.00 55.35           C  
ATOM   4116  CD1 LEU B  38      11.224  78.807 163.835  1.00 55.35           C  
ATOM   4117  CD2 LEU B  38      10.667  78.136 161.435  1.00 55.35           C  
ATOM   4118  N   ASN B  39       9.915  74.259 163.945  1.00 52.85           N  
ATOM   4119  CA  ASN B  39       8.563  73.789 164.060  1.00 52.85           C  
ATOM   4120  C   ASN B  39       8.310  73.218 165.421  1.00 52.85           C  
ATOM   4121  O   ASN B  39       7.204  73.335 165.947  1.00 52.85           O  
ATOM   4122  CB  ASN B  39       8.226  72.713 163.013  1.00 52.85           C  
ATOM   4123  CG  ASN B  39       8.111  73.421 161.670  1.00 52.85           C  
ATOM   4124  ND2 ASN B  39       9.033  73.093 160.726  1.00 52.85           N  
ATOM   4125  OD1 ASN B  39       7.228  74.253 161.470  1.00 52.85           O  
ATOM   4126  N   LEU B  40       9.316  72.559 166.021  1.00 47.86           N  
ATOM   4127  CA  LEU B  40       9.123  71.992 167.324  1.00 47.86           C  
ATOM   4128  C   LEU B  40       8.818  73.107 168.278  1.00 47.86           C  
ATOM   4129  O   LEU B  40       7.931  72.989 169.122  1.00 47.86           O  
ATOM   4130  CB  LEU B  40      10.370  71.258 167.847  1.00 47.86           C  
ATOM   4131  CG  LEU B  40      10.200  70.700 169.274  1.00 47.86           C  
ATOM   4132  CD1 LEU B  40       9.059  69.675 169.346  1.00 47.86           C  
ATOM   4133  CD2 LEU B  40      11.527  70.149 169.823  1.00 47.86           C  
ATOM   4134  N   ALA B  41       9.556  74.228 168.171  1.00 33.57           N  
ATOM   4135  CA  ALA B  41       9.348  75.344 169.050  1.00 33.57           C  
ATOM   4136  C   ALA B  41       7.985  75.928 168.831  1.00 33.57           C  
ATOM   4137  O   ALA B  41       7.287  76.267 169.785  1.00 33.57           O  
ATOM   4138  CB  ALA B  41      10.374  76.474 168.843  1.00 33.57           C  
ATOM   4139  N   ILE B  42       7.561  76.062 167.561  1.00 41.96           N  
ATOM   4140  CA  ILE B  42       6.292  76.677 167.300  1.00 41.96           C  
ATOM   4141  C   ILE B  42       5.208  75.837 167.900  1.00 41.96           C  
ATOM   4142  O   ILE B  42       4.324  76.349 168.587  1.00 41.96           O  
ATOM   4143  CB  ILE B  42       6.003  76.820 165.832  1.00 41.96           C  
ATOM   4144  CG1 ILE B  42       7.041  77.743 165.166  1.00 41.96           C  
ATOM   4145  CG2 ILE B  42       4.552  77.307 165.681  1.00 41.96           C  
ATOM   4146  CD1 ILE B  42       6.988  77.732 163.638  1.00 41.96           C  
ATOM   4147  N   ALA B  43       5.259  74.513 167.670  1.00 33.17           N  
ATOM   4148  CA  ALA B  43       4.223  73.641 168.150  1.00 33.17           C  
ATOM   4149  C   ALA B  43       4.201  73.634 169.645  1.00 33.17           C  
ATOM   4150  O   ALA B  43       3.133  73.710 170.251  1.00 33.17           O  
ATOM   4151  CB  ALA B  43       4.406  72.186 167.681  1.00 33.17           C  
ATOM   4152  N   GLU B  44       5.380  73.552 170.291  1.00126.80           N  
ATOM   4153  CA  GLU B  44       5.366  73.471 171.721  0.94126.80           C  
ATOM   4154  C   GLU B  44       4.838  74.736 172.325  1.00126.80           C  
ATOM   4155  O   GLU B  44       4.109  74.690 173.315  1.00126.80           O  
ATOM   4156  CB  GLU B  44       6.697  73.013 172.349  1.00126.80           C  
ATOM   4157  CG  GLU B  44       7.958  73.720 171.871  1.00126.80           C  
ATOM   4158  CD  GLU B  44       9.126  72.917 172.430  1.00126.80           C  
ATOM   4159  OE1 GLU B  44       8.874  71.809 172.978  1.00126.80           O  
ATOM   4160  OE2 GLU B  44      10.284  73.399 172.320  1.00126.80           O1-
ATOM   4161  N   LYS B  45       5.162  75.905 171.744  1.00 83.62           N  
ATOM   4162  CA  LYS B  45       4.652  77.130 172.292  1.00 83.62           C  
ATOM   4163  C   LYS B  45       3.153  77.129 172.187  1.00 83.62           C  
ATOM   4164  O   LYS B  45       2.459  77.503 173.130  1.00 83.62           O  
ATOM   4165  CB  LYS B  45       5.172  78.375 171.551  1.00 83.62           C  
ATOM   4166  CG  LYS B  45       4.710  79.694 172.173  1.00 83.62           C  
ATOM   4167  CD  LYS B  45       5.464  80.916 171.646  1.00 83.62           C  
ATOM   4168  CE  LYS B  45       5.068  81.311 170.222  1.00 83.62           C  
ATOM   4169  NZ  LYS B  45       3.675  81.810 170.201  1.00 83.62           N1+
ATOM   4170  N   GLU B  46       2.608  76.683 171.037  1.00 38.09           N  
ATOM   4171  CA  GLU B  46       1.186  76.709 170.823  1.00 38.09           C  
ATOM   4172  C   GLU B  46       0.522  75.818 171.829  1.00 38.09           C  
ATOM   4173  O   GLU B  46      -0.516  76.162 172.391  1.00 38.09           O  
ATOM   4174  CB  GLU B  46       0.797  76.195 169.425  1.00 38.09           C  
ATOM   4175  CG  GLU B  46       1.318  77.077 168.288  1.00 38.09           C  
ATOM   4176  CD  GLU B  46       0.895  76.454 166.965  1.00 38.09           C  
ATOM   4177  OE1 GLU B  46      -0.202  75.834 166.920  1.00 38.09           O  
ATOM   4178  OE2 GLU B  46       1.665  76.594 165.977  1.00 38.09           O1-
ATOM   4179  N   VAL B  47       1.128  74.645 172.084  1.00 55.19           N  
ATOM   4180  CA  VAL B  47       0.599  73.661 172.985  0.85 55.19           C  
ATOM   4181  C   VAL B  47       0.600  74.205 174.379  1.00 55.19           C  
ATOM   4182  O   VAL B  47      -0.260  73.837 175.179  1.00 55.19           O  
ATOM   4183  CB  VAL B  47       1.377  72.377 172.983  1.00 55.19           C  
ATOM   4184  CG1 VAL B  47       0.775  71.445 174.049  1.00 55.19           C  
ATOM   4185  CG2 VAL B  47       1.345  71.792 171.560  1.00 55.19           C  
ATOM   4186  N   GLY B  48       1.539  75.117 174.721  1.00 57.60           N  
ATOM   4187  CA  GLY B  48       1.497  75.601 176.075  1.00 57.60           C  
ATOM   4188  C   GLY B  48       2.852  75.745 176.719  1.00 57.60           C  
ATOM   4189  O   GLY B  48       2.919  76.121 177.888  1.00 57.60           O  
ATOM   4190  N   LEU B  49       3.967  75.454 176.019  1.00126.19           N  
ATOM   4191  CA  LEU B  49       5.256  75.661 176.638  1.00126.19           C  
ATOM   4192  C   LEU B  49       5.552  77.134 176.561  1.00126.19           C  
ATOM   4193  O   LEU B  49       6.036  77.632 175.548  1.00126.19           O  
ATOM   4194  CB  LEU B  49       6.404  74.969 175.875  1.00126.19           C  
ATOM   4195  CG  LEU B  49       6.380  73.427 175.869  1.00126.19           C  
ATOM   4196  CD1 LEU B  49       6.771  72.850 177.235  1.00126.19           C  
ATOM   4197  CD2 LEU B  49       5.044  72.880 175.348  1.00126.19           C  
ATOM   4198  N   SER B  50       5.306  77.864 177.666  1.00 88.41           N  
ATOM   4199  CA  SER B  50       5.452  79.295 177.725  1.00 88.41           C  
ATOM   4200  C   SER B  50       6.891  79.711 177.683  1.00 88.41           C  
ATOM   4201  O   SER B  50       7.191  80.877 177.431  1.00 88.41           O  
ATOM   4202  CB  SER B  50       4.854  79.893 179.009  1.00 88.41           C  
ATOM   4203  OG  SER B  50       3.457  79.650 179.051  1.00 88.41           O  
ATOM   4204  N   VAL B  51       7.826  78.780 177.932  1.00100.60           N  
ATOM   4205  CA  VAL B  51       9.215  79.137 177.970  0.89100.60           C  
ATOM   4206  C   VAL B  51       9.627  79.680 176.631  1.00100.60           C  
ATOM   4207  O   VAL B  51      10.481  80.562 176.555  1.00100.60           O  
ATOM   4208  CB  VAL B  51      10.109  77.973 178.289  1.00100.60           C  
ATOM   4209  CG1 VAL B  51       9.996  76.938 177.157  1.00100.60           C  
ATOM   4210  CG2 VAL B  51      11.539  78.496 178.512  1.00100.60           C  
ATOM   4211  N   ILE B  52       9.036  79.158 175.537  1.00131.87           N  
ATOM   4212  CA  ILE B  52       9.399  79.546 174.197  1.00131.87           C  
ATOM   4213  C   ILE B  52       8.895  80.937 173.928  1.00131.87           C  
ATOM   4214  O   ILE B  52       7.726  81.242 174.155  1.00131.87           O  
ATOM   4215  CB  ILE B  52       8.758  78.676 173.151  1.00131.87           C  
ATOM   4216  CG1 ILE B  52       9.019  77.182 173.413  1.00131.87           C  
ATOM   4217  CG2 ILE B  52       9.265  79.144 171.778  1.00131.87           C  
ATOM   4218  CD1 ILE B  52      10.482  76.760 173.338  1.00131.87           C  
ATOM   4219  N   THR B  53       9.779  81.831 173.430  1.00 41.20           N  
ATOM   4220  CA  THR B  53       9.356  83.175 173.141  1.00 41.20           C  
ATOM   4221  C   THR B  53       9.161  83.307 171.662  1.00 41.20           C  
ATOM   4222  O   THR B  53       9.754  82.574 170.876  1.00 41.20           O  
ATOM   4223  CB  THR B  53      10.359  84.220 173.536  1.00 41.20           C  
ATOM   4224  CG2 THR B  53      10.657  84.072 175.036  1.00 41.20           C  
ATOM   4225  OG1 THR B  53      11.556  84.070 172.784  1.00 41.20           O  
ATOM   4226  N   ASP B  54       8.315  84.268 171.240  1.00 54.40           N  
ATOM   4227  CA  ASP B  54       8.096  84.494 169.838  1.00 54.40           C  
ATOM   4228  C   ASP B  54       9.378  84.964 169.232  1.00 54.40           C  
ATOM   4229  O   ASP B  54       9.675  84.666 168.075  1.00 54.40           O  
ATOM   4230  CB  ASP B  54       7.063  85.587 169.525  1.00 54.40           C  
ATOM   4231  CG  ASP B  54       7.008  85.718 168.005  1.00 54.40           C  
ATOM   4232  OD1 ASP B  54       7.218  84.689 167.309  1.00 54.40           O  
ATOM   4233  OD2 ASP B  54       6.785  86.860 167.519  1.00 54.40           O1-
ATOM   4234  N   GLU B  55      10.170  85.729 170.007  1.00 65.46           N  
ATOM   4235  CA  GLU B  55      11.383  86.285 169.488  1.00 65.46           C  
ATOM   4236  C   GLU B  55      12.291  85.171 169.081  1.00 65.46           C  
ATOM   4237  O   GLU B  55      12.935  85.248 168.037  1.00 65.46           O  
ATOM   4238  CB  GLU B  55      12.158  87.147 170.505  1.00 65.46           C  
ATOM   4239  CG  GLU B  55      11.501  88.489 170.844  1.00 65.46           C  
ATOM   4240  CD  GLU B  55      10.523  88.293 171.996  1.00 65.46           C  
ATOM   4241  OE1 GLU B  55       9.555  87.504 171.833  1.00 65.46           O  
ATOM   4242  OE2 GLU B  55      10.734  88.934 173.059  1.00 65.46           O1-
ATOM   4243  N   ALA B  56      12.365  84.097 169.889  1.00 29.27           N  
ATOM   4244  CA  ALA B  56      13.245  83.014 169.562  0.74 29.27           C  
ATOM   4245  C   ALA B  56      12.814  82.414 168.258  1.00 29.27           C  
ATOM   4246  O   ALA B  56      13.647  82.116 167.404  1.00 29.27           O  
ATOM   4247  CB  ALA B  56      13.224  81.889 170.610  1.00 29.27           C  
ATOM   4248  N   ILE B  57      11.492  82.232 168.063  1.00 96.03           N  
ATOM   4249  CA  ILE B  57      11.015  81.637 166.843  1.00 96.03           C  
ATOM   4250  C   ILE B  57      11.360  82.516 165.690  1.00 96.03           C  
ATOM   4251  O   ILE B  57      11.749  82.035 164.627  1.00 96.03           O  
ATOM   4252  CB  ILE B  57       9.529  81.403 166.762  1.00 96.03           C  
ATOM   4253  CG1 ILE B  57       9.074  80.244 167.669  1.00 96.03           C  
ATOM   4254  CG2 ILE B  57       9.194  81.167 165.274  1.00 96.03           C  
ATOM   4255  CD1 ILE B  57       9.124  80.535 169.163  1.00 96.03           C  
ATOM   4256  N   GLU B  58      11.219  83.838 165.867  1.00127.53           N  
ATOM   4257  CA  GLU B  58      11.433  84.733 164.774  1.00127.53           C  
ATOM   4258  C   GLU B  58      12.863  84.667 164.329  1.00127.53           C  
ATOM   4259  O   GLU B  58      13.136  84.736 163.131  1.00127.53           O  
ATOM   4260  CB  GLU B  58      11.069  86.184 165.119  1.00127.53           C  
ATOM   4261  CG  GLU B  58      10.777  87.004 163.868  1.00127.53           C  
ATOM   4262  CD  GLU B  58       9.579  86.352 163.186  1.00127.53           C  
ATOM   4263  OE1 GLU B  58       8.849  85.591 163.875  1.00127.53           O  
ATOM   4264  OE2 GLU B  58       9.383  86.600 161.967  1.00127.53           O1-
ATOM   4265  N   GLN B  59      13.821  84.546 165.271  1.00 43.19           N  
ATOM   4266  CA  GLN B  59      15.204  84.499 164.887  0.96 43.19           C  
ATOM   4267  C   GLN B  59      15.485  83.247 164.114  1.00 43.19           C  
ATOM   4268  O   GLN B  59      16.168  83.285 163.093  1.00 43.19           O  
ATOM   4269  CB  GLN B  59      16.189  84.557 166.068  1.00 43.19           C  
ATOM   4270  CG  GLN B  59      16.246  85.931 166.743  1.00 43.19           C  
ATOM   4271  CD  GLN B  59      17.381  85.917 167.762  1.00 43.19           C  
ATOM   4272  NE2 GLN B  59      17.585  87.063 168.463  1.00 43.19           N  
ATOM   4273  OE1 GLN B  59      18.073  84.913 167.925  1.00 43.19           O  
ATOM   4274  N   MET B  60      14.929  82.108 164.560  1.00 49.56           N  
ATOM   4275  CA  MET B  60      15.178  80.849 163.921  0.92 49.56           C  
ATOM   4276  C   MET B  60      14.656  80.916 162.520  1.00 49.56           C  
ATOM   4277  O   MET B  60      15.228  80.328 161.605  1.00 49.56           O  
ATOM   4278  CB  MET B  60      14.509  79.666 164.645  1.00 49.56           C  
ATOM   4279  CG  MET B  60      15.136  79.374 166.013  1.00 49.56           C  
ATOM   4280  SD  MET B  60      14.392  77.988 166.926  1.00 49.56           S  
ATOM   4281  CE  MET B  60      12.921  78.912 167.452  1.00 49.56           C  
ATOM   4282  N   LYS B  61      13.560  81.662 162.315  1.00137.88           N  
ATOM   4283  CA  LYS B  61      12.910  81.739 161.038  0.97137.88           C  
ATOM   4284  C   LYS B  61      13.876  82.245 160.001  1.00137.88           C  
ATOM   4285  O   LYS B  61      13.838  81.812 158.852  1.00137.88           O  
ATOM   4286  CB  LYS B  61      11.710  82.700 161.080  1.00137.88           C  
ATOM   4287  CG  LYS B  61      10.694  82.499 159.959  1.00137.88           C  
ATOM   4288  CD  LYS B  61       9.401  83.284 160.191  1.00137.88           C  
ATOM   4289  CE  LYS B  61       8.625  82.843 161.434  1.00137.88           C  
ATOM   4290  NZ  LYS B  61       7.866  81.608 161.148  1.00137.88           N1+
ATOM   4291  N   GLN B  62      14.743  83.207 160.365  1.00 71.08           N  
ATOM   4292  CA  GLN B  62      15.682  83.779 159.434  1.00 71.08           C  
ATOM   4293  C   GLN B  62      16.777  82.813 159.052  1.00 71.08           C  
ATOM   4294  O   GLN B  62      17.277  82.849 157.934  1.00 71.08           O  
ATOM   4295  CB  GLN B  62      16.360  85.040 159.991  1.00 71.08           C  
ATOM   4296  CG  GLN B  62      15.377  86.178 160.268  1.00 71.08           C  
ATOM   4297  CD  GLN B  62      16.168  87.356 160.815  1.00 71.08           C  
ATOM   4298  NE2 GLN B  62      15.449  88.383 161.341  1.00 71.08           N  
ATOM   4299  OE1 GLN B  62      17.398  87.365 160.772  1.00 71.08           O  
ATOM   4300  N   HIS B  63      17.219  81.987 160.014  1.00149.26           N  
ATOM   4301  CA  HIS B  63      18.333  81.067 160.012  1.00149.26           C  
ATOM   4302  C   HIS B  63      18.141  79.685 159.440  1.00149.26           C  
ATOM   4303  O   HIS B  63      19.020  78.852 159.638  1.00149.26           O  
ATOM   4304  CB  HIS B  63      18.976  80.937 161.396  1.00149.26           C  
ATOM   4305  CG  HIS B  63      19.578  82.250 161.783  1.00149.26           C  
ATOM   4306  CD2 HIS B  63      20.834  82.726 161.575  1.00149.26           C  
ATOM   4307  ND1 HIS B  63      18.889  83.264 162.409  1.00149.26           N  
ATOM   4308  CE1 HIS B  63      19.758  84.298 162.546  1.00149.26           C  
ATOM   4309  NE2 HIS B  63      20.950  84.018 162.054  1.00149.26           N  
ATOM   4310  N   LEU B  64      16.997  79.332 158.835  1.00121.55           N  
ATOM   4311  CA  LEU B  64      16.781  77.963 158.429  1.00121.55           C  
ATOM   4312  C   LEU B  64      17.839  77.437 157.494  1.00121.55           C  
ATOM   4313  O   LEU B  64      18.199  76.264 157.601  1.00121.55           O  
ATOM   4314  CB  LEU B  64      15.419  77.740 157.746  1.00121.55           C  
ATOM   4315  CG  LEU B  64      14.214  77.779 158.707  1.00121.55           C  
ATOM   4316  CD1 LEU B  64      14.246  76.599 159.690  1.00121.55           C  
ATOM   4317  CD2 LEU B  64      14.083  79.133 159.416  1.00121.55           C  
ATOM   4318  N   GLU B  65      18.354  78.244 156.545  1.00 97.87           N  
ATOM   4319  CA  GLU B  65      19.326  77.730 155.615  1.00 97.87           C  
ATOM   4320  C   GLU B  65      20.696  77.900 156.204  1.00 97.87           C  
ATOM   4321  O   GLU B  65      21.156  79.017 156.441  1.00 97.87           O  
ATOM   4322  CB  GLU B  65      19.309  78.467 154.268  1.00 97.87           C  
ATOM   4323  CG  GLU B  65      17.950  78.407 153.570  1.00 97.87           C  
ATOM   4324  CD  GLU B  65      17.596  76.945 153.343  1.00 97.87           C  
ATOM   4325  OE1 GLU B  65      18.470  76.196 152.833  1.00 97.87           O  
ATOM   4326  OE2 GLU B  65      16.446  76.559 153.685  1.00 97.87           O1-
ATOM   4327  N   ILE B  66      21.408  76.773 156.410  1.00 66.32           N  
ATOM   4328  CA  ILE B  66      22.692  76.789 157.050  1.00 66.32           C  
ATOM   4329  C   ILE B  66      23.727  77.269 156.081  1.00 66.32           C  
ATOM   4330  O   ILE B  66      23.728  76.886 154.912  1.00 66.32           O  
ATOM   4331  CB  ILE B  66      23.113  75.431 157.536  1.00 66.32           C  
ATOM   4332  CG1 ILE B  66      24.302  75.547 158.503  1.00 66.32           C  
ATOM   4333  CG2 ILE B  66      23.384  74.545 156.306  1.00 66.32           C  
ATOM   4334  CD1 ILE B  66      24.582  74.261 159.277  1.00 66.32           C  
ATOM   4335  N   THR B  67      24.627  78.159 156.555  1.00 32.02           N  
ATOM   4336  CA  THR B  67      25.670  78.705 155.735  1.00 32.02           C  
ATOM   4337  C   THR B  67      26.880  77.832 155.850  1.00 32.02           C  
ATOM   4338  O   THR B  67      26.957  76.953 156.706  1.00 32.02           O  
ATOM   4339  CB  THR B  67      26.076  80.095 156.131  1.00 32.02           C  
ATOM   4340  CG2 THR B  67      24.845  81.011 156.040  1.00 32.02           C  
ATOM   4341  OG1 THR B  67      26.594  80.101 157.454  1.00 32.02           O  
ATOM   4342  N   ASP B  68      27.868  78.072 154.966  1.00 32.42           N  
ATOM   4343  CA  ASP B  68      29.069  77.289 154.929  0.85 32.42           C  
ATOM   4344  C   ASP B  68      29.786  77.452 156.231  1.00 32.42           C  
ATOM   4345  O   ASP B  68      30.277  76.481 156.805  1.00 32.42           O  
ATOM   4346  CB  ASP B  68      30.039  77.743 153.822  1.00 32.42           C  
ATOM   4347  CG  ASP B  68      29.404  77.433 152.475  1.00 32.42           C  
ATOM   4348  OD1 ASP B  68      28.366  76.719 152.471  1.00 32.42           O  
ATOM   4349  OD2 ASP B  68      29.935  77.913 151.437  1.00 32.42           O1-
ATOM   4350  N   LYS B  69      29.847  78.695 156.743  1.00 66.77           N  
ATOM   4351  CA  LYS B  69      30.575  78.958 157.951  1.00 66.77           C  
ATOM   4352  C   LYS B  69      29.963  78.203 159.087  1.00 66.77           C  
ATOM   4353  O   LYS B  69      30.674  77.643 159.919  1.00 66.77           O  
ATOM   4354  CB  LYS B  69      30.600  80.448 158.331  1.00 66.77           C  
ATOM   4355  CG  LYS B  69      31.375  80.732 159.620  1.00 66.77           C  
ATOM   4356  CD  LYS B  69      32.871  80.428 159.528  1.00 66.77           C  
ATOM   4357  CE  LYS B  69      33.632  80.715 160.824  1.00 66.77           C  
ATOM   4358  NZ  LYS B  69      34.973  80.092 160.774  1.00 66.77           N1+
ATOM   4359  N   GLU B  70      28.622  78.164 159.150  1.00 38.20           N  
ATOM   4360  CA  GLU B  70      27.956  77.493 160.229  0.92 38.20           C  
ATOM   4361  C   GLU B  70      28.282  76.033 160.168  1.00 38.20           C  
ATOM   4362  O   GLU B  70      28.500  75.396 161.197  1.00 38.20           O  
ATOM   4363  CB  GLU B  70      26.427  77.653 160.164  1.00 38.20           C  
ATOM   4364  CG  GLU B  70      25.966  79.087 160.448  1.00 38.20           C  
ATOM   4365  CD  GLU B  70      24.450  79.142 160.325  1.00 38.20           C  
ATOM   4366  OE1 GLU B  70      23.941  78.966 159.186  1.00 38.20           O  
ATOM   4367  OE2 GLU B  70      23.779  79.364 161.368  1.00 38.20           O1-
ATOM   4368  N   ILE B  71      28.333  75.460 158.950  1.00 31.78           N  
ATOM   4369  CA  ILE B  71      28.622  74.061 158.815  1.00 31.78           C  
ATOM   4370  C   ILE B  71      30.001  73.820 159.346  1.00 31.78           C  
ATOM   4371  O   ILE B  71      30.241  72.850 160.063  1.00 31.78           O  
ATOM   4372  CB  ILE B  71      28.612  73.581 157.391  1.00 31.78           C  
ATOM   4373  CG1 ILE B  71      27.214  73.736 156.767  1.00 31.78           C  
ATOM   4374  CG2 ILE B  71      29.125  72.131 157.386  1.00 31.78           C  
ATOM   4375  CD1 ILE B  71      27.193  73.518 155.255  1.00 31.78           C  
ATOM   4376  N   GLN B  72      30.948  74.714 159.007  1.00 36.29           N  
ATOM   4377  CA  GLN B  72      32.315  74.558 159.414  1.00 36.29           C  
ATOM   4378  C   GLN B  72      32.381  74.602 160.907  1.00 36.29           C  
ATOM   4379  O   GLN B  72      33.050  73.781 161.532  1.00 36.29           O  
ATOM   4380  CB  GLN B  72      33.193  75.711 158.901  1.00 36.29           C  
ATOM   4381  CG  GLN B  72      33.221  75.824 157.376  1.00 36.29           C  
ATOM   4382  CD  GLN B  72      33.965  77.102 157.023  1.00 36.29           C  
ATOM   4383  NE2 GLN B  72      33.998  77.442 155.706  1.00 36.29           N  
ATOM   4384  OE1 GLN B  72      34.499  77.783 157.897  1.00 36.29           O  
ATOM   4385  N   ASP B  73      31.664  75.562 161.518  1.00 36.84           N  
ATOM   4386  CA  ASP B  73      31.693  75.723 162.943  1.00 36.84           C  
ATOM   4387  C   ASP B  73      31.124  74.495 163.581  1.00 36.84           C  
ATOM   4388  O   ASP B  73      31.639  74.012 164.588  1.00 36.84           O  
ATOM   4389  CB  ASP B  73      30.867  76.930 163.416  1.00 36.84           C  
ATOM   4390  CG  ASP B  73      31.608  78.184 162.978  1.00 36.84           C  
ATOM   4391  OD1 ASP B  73      32.745  78.408 163.473  1.00 36.84           O  
ATOM   4392  OD2 ASP B  73      31.044  78.937 162.142  1.00 36.84           O1-
ATOM   4393  N   ALA B  74      30.044  73.946 162.998  1.00 27.04           N  
ATOM   4394  CA  ALA B  74      29.423  72.777 163.549  1.00 27.04           C  
ATOM   4395  C   ALA B  74      30.414  71.657 163.509  1.00 27.04           C  
ATOM   4396  O   ALA B  74      30.457  70.829 164.417  1.00 27.04           O  
ATOM   4397  CB  ALA B  74      28.178  72.328 162.762  1.00 27.04           C  
ATOM   4398  N   ALA B  75      31.226  71.599 162.436  1.00 22.95           N  
ATOM   4399  CA  ALA B  75      32.190  70.549 162.270  0.79 22.95           C  
ATOM   4400  C   ALA B  75      33.183  70.608 163.388  1.00 22.95           C  
ATOM   4401  O   ALA B  75      33.582  69.575 163.925  1.00 22.95           O  
ATOM   4402  CB  ALA B  75      32.975  70.660 160.952  1.00 22.95           C  
ATOM   4403  N   VAL B  76      33.617  71.824 163.766  1.00 22.23           N  
ATOM   4404  CA  VAL B  76      34.587  71.949 164.815  0.88 22.23           C  
ATOM   4405  C   VAL B  76      33.987  71.416 166.081  1.00 22.23           C  
ATOM   4406  O   VAL B  76      34.623  70.657 166.810  1.00 22.23           O  
ATOM   4407  CB  VAL B  76      34.994  73.373 165.067  1.00 22.23           C  
ATOM   4408  CG1 VAL B  76      35.972  73.396 166.254  1.00 22.23           C  
ATOM   4409  CG2 VAL B  76      35.579  73.956 163.770  1.00 22.23           C  
ATOM   4410  N   GLU B  77      32.725  71.790 166.363  1.00105.43           N  
ATOM   4411  CA  GLU B  77      32.070  71.371 167.571  1.00105.43           C  
ATOM   4412  C   GLU B  77      31.909  69.885 167.572  1.00105.43           C  
ATOM   4413  O   GLU B  77      32.047  69.242 168.611  1.00105.43           O  
ATOM   4414  CB  GLU B  77      30.661  71.961 167.745  1.00105.43           C  
ATOM   4415  CG  GLU B  77      30.668  73.405 168.234  1.00105.43           C  
ATOM   4416  CD  GLU B  77      31.173  73.385 169.671  1.00105.43           C  
ATOM   4417  OE1 GLU B  77      30.563  72.662 170.503  1.00105.43           O  
ATOM   4418  OE2 GLU B  77      32.183  74.082 169.953  1.00105.43           O1-
ATOM   4419  N   GLU B  78      31.600  69.305 166.401  1.00 37.22           N  
ATOM   4420  CA  GLU B  78      31.345  67.899 166.285  1.00 37.22           C  
ATOM   4421  C   GLU B  78      32.561  67.112 166.646  1.00 37.22           C  
ATOM   4422  O   GLU B  78      32.462  66.084 167.307  1.00 37.22           O  
ATOM   4423  CB  GLU B  78      30.932  67.497 164.858  1.00 37.22           C  
ATOM   4424  CG  GLU B  78      30.648  66.004 164.685  1.00 37.22           C  
ATOM   4425  CD  GLU B  78      30.204  65.778 163.247  1.00 37.22           C  
ATOM   4426  OE1 GLU B  78      29.577  66.704 162.664  1.00 37.22           O  
ATOM   4427  OE2 GLU B  78      30.479  64.671 162.714  1.00 37.22           O1-
ATOM   4428  N   ALA B  79      33.757  67.560 166.235  1.00 27.57           N  
ATOM   4429  CA  ALA B  79      34.921  66.781 166.531  0.91 27.57           C  
ATOM   4430  C   ALA B  79      35.067  66.685 168.015  1.00 27.57           C  
ATOM   4431  O   ALA B  79      35.449  65.639 168.540  1.00 27.57           O  
ATOM   4432  CB  ALA B  79      36.215  67.401 165.973  1.00 27.57           C  
ATOM   4433  N   LYS B  80      34.802  67.797 168.729  1.00 92.01           N  
ATOM   4434  CA  LYS B  80      34.962  67.798 170.154  0.62 92.01           C  
ATOM   4435  C   LYS B  80      33.971  66.891 170.826  1.00 92.01           C  
ATOM   4436  O   LYS B  80      34.343  65.952 171.528  1.00 92.01           O  
ATOM   4437  CB  LYS B  80      34.732  69.189 170.770  1.00 92.01           C  
ATOM   4438  CG  LYS B  80      35.731  70.255 170.323  1.00 92.01           C  
ATOM   4439  CD  LYS B  80      35.315  71.666 170.742  1.00 92.01           C  
ATOM   4440  CE  LYS B  80      36.328  72.746 170.368  1.00 92.01           C  
ATOM   4441  NZ  LYS B  80      35.848  74.067 170.830  1.00 92.01           N1+
ATOM   4442  N   VAL B  81      32.672  67.172 170.593  1.00 72.89           N  
ATOM   4443  CA  VAL B  81      31.533  66.541 171.210  0.90 72.89           C  
ATOM   4444  C   VAL B  81      31.293  65.144 170.718  1.00 72.89           C  
ATOM   4445  O   VAL B  81      30.798  64.301 171.461  1.00 72.89           O  
ATOM   4446  CB  VAL B  81      30.276  67.334 170.995  1.00 72.89           C  
ATOM   4447  CG1 VAL B  81      30.453  68.706 171.666  1.00 72.89           C  
ATOM   4448  CG2 VAL B  81      30.002  67.437 169.486  1.00 72.89           C  
ATOM   4449  N   ARG B  82      31.605  64.868 169.441  1.00 65.30           N  
ATOM   4450  CA  ARG B  82      31.402  63.577 168.843  0.64 65.30           C  
ATOM   4451  C   ARG B  82      29.935  63.310 168.682  1.00 65.30           C  
ATOM   4452  O   ARG B  82      29.523  62.154 168.577  1.00 65.30           O  
ATOM   4453  CB  ARG B  82      31.987  62.431 169.689  1.00 65.30           C  
ATOM   4454  CG  ARG B  82      33.504  62.509 169.886  1.00 65.30           C  
ATOM   4455  CD  ARG B  82      34.035  61.479 170.888  1.00 65.30           C  
ATOM   4456  NE  ARG B  82      35.509  61.662 170.990  1.00 65.30           N  
ATOM   4457  CZ  ARG B  82      36.358  60.879 170.258  1.00 65.30           C  
ATOM   4458  NH1 ARG B  82      35.856  59.913 169.440  1.00 65.30           N1+
ATOM   4459  NH2 ARG B  82      37.708  61.060 170.360  1.00 65.30           N  
ATOM   4460  N   HIS B  83      29.104  64.372 168.646  1.00 60.15           N  
ATOM   4461  CA  HIS B  83      27.696  64.196 168.426  1.00 60.15           C  
ATOM   4462  C   HIS B  83      27.301  65.250 167.436  1.00 60.15           C  
ATOM   4463  O   HIS B  83      27.386  66.442 167.725  1.00 60.15           O  
ATOM   4464  CB  HIS B  83      26.866  64.416 169.701  1.00 60.15           C  
ATOM   4465  CG  HIS B  83      25.437  63.998 169.556  1.00 60.15           C  
ATOM   4466  CD2 HIS B  83      24.738  63.601 168.456  1.00 60.15           C  
ATOM   4467  ND1 HIS B  83      24.554  63.931 170.608  1.00 60.15           N  
ATOM   4468  CE1 HIS B  83      23.374  63.498 170.099  1.00 60.15           C  
ATOM   4469  NE2 HIS B  83      23.437  63.283 168.797  1.00 60.15           N  
ATOM   4470  N   ASP B  84      26.863  64.837 166.231  1.00 52.52           N  
ATOM   4471  CA  ASP B  84      26.551  65.789 165.206  0.93 52.52           C  
ATOM   4472  C   ASP B  84      25.349  66.611 165.564  1.00 52.52           C  
ATOM   4473  O   ASP B  84      25.327  67.816 165.311  1.00 52.52           O  
ATOM   4474  CB  ASP B  84      26.353  65.148 163.815  1.00 52.52           C  
ATOM   4475  CG  ASP B  84      25.218  64.132 163.845  1.00 52.52           C  
ATOM   4476  OD1 ASP B  84      24.806  63.722 164.962  1.00 52.52           O  
ATOM   4477  OD2 ASP B  84      24.756  63.742 162.739  1.00 52.52           O1-
ATOM   4478  N   VAL B  85      24.311  65.997 166.164  1.00111.36           N  
ATOM   4479  CA  VAL B  85      23.125  66.760 166.433  1.00111.36           C  
ATOM   4480  C   VAL B  85      23.433  67.813 167.453  1.00111.36           C  
ATOM   4481  O   VAL B  85      23.045  68.971 167.298  1.00111.36           O  
ATOM   4482  CB  VAL B  85      21.947  65.928 166.888  1.00111.36           C  
ATOM   4483  CG1 VAL B  85      21.986  65.688 168.403  1.00111.36           C  
ATOM   4484  CG2 VAL B  85      20.669  66.621 166.407  1.00111.36           C  
ATOM   4485  N   MET B  86      24.179  67.451 168.513  1.00 44.07           N  
ATOM   4486  CA  MET B  86      24.445  68.393 169.559  1.00 44.07           C  
ATOM   4487  C   MET B  86      25.273  69.514 169.022  1.00 44.07           C  
ATOM   4488  O   MET B  86      25.078  70.668 169.399  1.00 44.07           O  
ATOM   4489  CB  MET B  86      25.171  67.785 170.769  1.00 44.07           C  
ATOM   4490  CG  MET B  86      24.288  66.808 171.546  1.00 44.07           C  
ATOM   4491  SD  MET B  86      22.717  67.529 172.114  1.00 44.07           S  
ATOM   4492  CE  MET B  86      23.489  68.793 173.164  1.00 44.07           C  
ATOM   4493  N   ALA B  87      26.222  69.212 168.117  1.00 27.68           N  
ATOM   4494  CA  ALA B  87      27.056  70.260 167.606  1.00 27.68           C  
ATOM   4495  C   ALA B  87      26.186  71.266 166.917  1.00 27.68           C  
ATOM   4496  O   ALA B  87      26.375  72.471 167.075  1.00 27.68           O  
ATOM   4497  CB  ALA B  87      28.080  69.760 166.574  1.00 27.68           C  
ATOM   4498  N   HIS B  88      25.202  70.795 166.128  1.00 68.84           N  
ATOM   4499  CA  HIS B  88      24.331  71.686 165.411  1.00 68.84           C  
ATOM   4500  C   HIS B  88      23.431  72.432 166.344  1.00 68.84           C  
ATOM   4501  O   HIS B  88      23.048  73.568 166.064  1.00 68.84           O  
ATOM   4502  CB  HIS B  88      23.512  71.002 164.305  1.00 68.84           C  
ATOM   4503  CG  HIS B  88      24.350  70.845 163.072  1.00 68.84           C  
ATOM   4504  CD2 HIS B  88      25.198  69.849 162.699  1.00 68.84           C  
ATOM   4505  ND1 HIS B  88      24.422  71.794 162.076  1.00 68.84           N  
ATOM   4506  CE1 HIS B  88      25.306  71.332 161.158  1.00 68.84           C  
ATOM   4507  NE2 HIS B  88      25.804  70.155 161.492  1.00 68.84           N  
ATOM   4508  N   VAL B  89      23.031  71.806 167.465  1.00 34.47           N  
ATOM   4509  CA  VAL B  89      22.206  72.503 168.408  0.90 34.47           C  
ATOM   4510  C   VAL B  89      22.992  73.683 168.894  1.00 34.47           C  
ATOM   4511  O   VAL B  89      22.465  74.789 169.008  1.00 34.47           O  
ATOM   4512  CB  VAL B  89      21.859  71.664 169.607  1.00 34.47           C  
ATOM   4513  CG1 VAL B  89      21.142  72.553 170.637  1.00 34.47           C  
ATOM   4514  CG2 VAL B  89      21.020  70.459 169.146  1.00 34.47           C  
ATOM   4515  N   HIS B  90      24.293  73.471 169.180  1.00 45.87           N  
ATOM   4516  CA  HIS B  90      25.140  74.509 169.699  1.00 45.87           C  
ATOM   4517  C   HIS B  90      25.260  75.634 168.711  1.00 45.87           C  
ATOM   4518  O   HIS B  90      25.042  76.795 169.056  1.00 45.87           O  
ATOM   4519  CB  HIS B  90      26.562  73.994 169.988  1.00 45.87           C  
ATOM   4520  CG  HIS B  90      27.479  75.025 170.575  1.00 45.87           C  
ATOM   4521  CD2 HIS B  90      28.387  75.835 169.965  1.00 45.87           C  
ATOM   4522  ND1 HIS B  90      27.548  75.328 171.917  1.00 45.87           N  
ATOM   4523  CE1 HIS B  90      28.486  76.298 172.051  1.00 45.87           C  
ATOM   4524  NE2 HIS B  90      29.023  76.640 170.894  1.00 45.87           N  
ATOM   4525  N   VAL B  91      25.585  75.314 167.443  1.00 36.16           N  
ATOM   4526  CA  VAL B  91      25.808  76.317 166.437  0.98 36.16           C  
ATOM   4527  C   VAL B  91      24.554  77.094 166.202  1.00 36.16           C  
ATOM   4528  O   VAL B  91      24.583  78.317 166.081  1.00 36.16           O  
ATOM   4529  CB  VAL B  91      26.194  75.731 165.111  1.00 36.16           C  
ATOM   4530  CG1 VAL B  91      26.234  76.862 164.067  1.00 36.16           C  
ATOM   4531  CG2 VAL B  91      27.523  74.975 165.274  1.00 36.16           C  
ATOM   4532  N   PHE B  92      23.410  76.395 166.141  1.00 74.14           N  
ATOM   4533  CA  PHE B  92      22.160  77.029 165.839  1.00 74.14           C  
ATOM   4534  C   PHE B  92      21.866  78.013 166.928  1.00 74.14           C  
ATOM   4535  O   PHE B  92      21.369  79.110 166.675  1.00 74.14           O  
ATOM   4536  CB  PHE B  92      21.027  75.990 165.723  1.00 74.14           C  
ATOM   4537  CG  PHE B  92      19.807  76.616 165.134  1.00 74.14           C  
ATOM   4538  CD1 PHE B  92      19.851  77.190 163.885  1.00 74.14           C  
ATOM   4539  CD2 PHE B  92      18.604  76.573 165.802  1.00 74.14           C  
ATOM   4540  CE1 PHE B  92      18.726  77.753 163.330  1.00 74.14           C  
ATOM   4541  CE2 PHE B  92      17.475  77.132 165.253  1.00 74.14           C  
ATOM   4542  CZ  PHE B  92      17.536  77.728 164.016  1.00 74.14           C  
ATOM   4543  N   GLY B  93      22.166  77.631 168.181  1.00 26.36           N  
ATOM   4544  CA  GLY B  93      21.930  78.477 169.316  0.99 26.36           C  
ATOM   4545  C   GLY B  93      22.787  79.701 169.218  1.00 26.36           C  
ATOM   4546  O   GLY B  93      22.374  80.783 169.628  1.00 26.36           O  
ATOM   4547  N   GLU B  94      24.030  79.552 168.722  1.00 70.16           N  
ATOM   4548  CA  GLU B  94      24.909  80.683 168.624  0.97 70.16           C  
ATOM   4549  C   GLU B  94      24.344  81.655 167.635  1.00 70.16           C  
ATOM   4550  O   GLU B  94      24.318  82.859 167.887  1.00 70.16           O  
ATOM   4551  CB  GLU B  94      26.324  80.298 168.162  1.00 70.16           C  
ATOM   4552  CG  GLU B  94      27.062  79.419 169.175  1.00 70.16           C  
ATOM   4553  CD  GLU B  94      27.284  80.235 170.441  1.00 70.16           C  
ATOM   4554  OE1 GLU B  94      27.935  81.310 170.347  1.00 70.16           O  
ATOM   4555  OE2 GLU B  94      26.803  79.795 171.519  1.00 70.16           O1-
ATOM   4556  N   THR B  95      23.864  81.159 166.477  1.00126.30           N  
ATOM   4557  CA  THR B  95      23.321  82.049 165.494  1.00126.30           C  
ATOM   4558  C   THR B  95      22.080  82.701 166.027  1.00126.30           C  
ATOM   4559  O   THR B  95      21.857  83.885 165.780  1.00126.30           O  
ATOM   4560  CB  THR B  95      23.003  81.390 164.184  1.00126.30           C  
ATOM   4561  CG2 THR B  95      24.317  80.945 163.538  1.00126.30           C  
ATOM   4562  OG1 THR B  95      22.132  80.285 164.364  1.00126.30           O  
ATOM   4563  N   CYS B  96      21.229  81.950 166.760  1.00 66.54           N  
ATOM   4564  CA  CYS B  96      20.022  82.534 167.289  1.00 66.54           C  
ATOM   4565  C   CYS B  96      20.096  82.529 168.791  1.00 66.54           C  
ATOM   4566  O   CYS B  96      19.629  81.595 169.442  1.00 66.54           O  
ATOM   4567  CB  CYS B  96      18.762  81.737 166.908  1.00 66.54           C  
ATOM   4568  SG  CYS B  96      18.517  81.635 165.109  1.00 66.54           S  
ATOM   4569  N   PRO B  97      20.619  83.580 169.368  1.00 71.51           N  
ATOM   4570  CA  PRO B  97      20.818  83.625 170.794  1.00 71.51           C  
ATOM   4571  C   PRO B  97      19.567  83.570 171.617  1.00 71.51           C  
ATOM   4572  O   PRO B  97      19.630  83.088 172.747  1.00 71.51           O  
ATOM   4573  CB  PRO B  97      21.657  84.873 171.051  1.00 71.51           C  
ATOM   4574  CG  PRO B  97      22.451  85.050 169.745  1.00 71.51           C  
ATOM   4575  CD  PRO B  97      21.547  84.445 168.659  1.00 71.51           C  
ATOM   4576  N   SER B  98      18.434  84.087 171.107  1.00 94.22           N  
ATOM   4577  CA  SER B  98      17.220  84.085 171.875  1.00 94.22           C  
ATOM   4578  C   SER B  98      16.689  82.681 171.974  1.00 94.22           C  
ATOM   4579  O   SER B  98      15.974  82.343 172.916  1.00 94.22           O  
ATOM   4580  CB  SER B  98      16.112  84.951 171.248  1.00 94.22           C  
ATOM   4581  OG  SER B  98      15.661  84.367 170.035  1.00 94.22           O  
ATOM   4582  N   ALA B  99      16.956  81.879 170.928  1.00 75.98           N  
ATOM   4583  CA  ALA B  99      16.598  80.500 170.704  0.94 75.98           C  
ATOM   4584  C   ALA B  99      17.392  79.505 171.505  1.00 75.98           C  
ATOM   4585  O   ALA B  99      16.945  78.377 171.709  1.00 75.98           O  
ATOM   4586  CB  ALA B  99      16.735  80.090 169.227  1.00 75.98           C  
ATOM   4587  N   ALA B 100      18.615  79.860 171.938  1.00 47.87           N  
ATOM   4588  CA  ALA B 100      19.533  78.891 172.478  0.99 47.87           C  
ATOM   4589  C   ALA B 100      18.912  78.103 173.591  1.00 47.87           C  
ATOM   4590  O   ALA B 100      19.120  76.894 173.679  1.00 47.87           O  
ATOM   4591  CB  ALA B 100      20.813  79.537 173.035  1.00 47.87           C  
ATOM   4592  N   GLY B 101      18.134  78.741 174.475  1.00 45.05           N  
ATOM   4593  CA  GLY B 101      17.597  77.984 175.568  1.00 45.05           C  
ATOM   4594  C   GLY B 101      16.649  76.906 175.109  1.00 45.05           C  
ATOM   4595  O   GLY B 101      16.686  75.790 175.621  1.00 45.05           O  
ATOM   4596  N   ILE B 102      15.726  77.243 174.187  1.00164.97           N  
ATOM   4597  CA  ILE B 102      14.665  76.374 173.729  1.00164.97           C  
ATOM   4598  C   ILE B 102      15.000  75.321 172.712  1.00164.97           C  
ATOM   4599  O   ILE B 102      14.286  74.323 172.636  1.00164.97           O  
ATOM   4600  CB  ILE B 102      13.417  77.079 173.271  1.00164.97           C  
ATOM   4601  CG1 ILE B 102      13.610  77.920 172.001  1.00164.97           C  
ATOM   4602  CG2 ILE B 102      12.945  77.917 174.471  1.00164.97           C  
ATOM   4603  CD1 ILE B 102      14.393  79.204 172.227  1.00164.97           C  
ATOM   4604  N   ILE B 103      15.996  75.547 171.829  1.00 88.43           N  
ATOM   4605  CA  ILE B 103      16.265  74.624 170.756  1.00 88.43           C  
ATOM   4606  C   ILE B 103      16.375  73.217 171.271  1.00 88.43           C  
ATOM   4607  O   ILE B 103      17.090  72.937 172.230  1.00 88.43           O  
ATOM   4608  CB  ILE B 103      17.532  74.938 170.010  1.00 88.43           C  
ATOM   4609  CG1 ILE B 103      17.437  76.329 169.360  1.00 88.43           C  
ATOM   4610  CG2 ILE B 103      17.793  73.802 169.007  1.00 88.43           C  
ATOM   4611  CD1 ILE B 103      18.775  76.860 168.848  1.00 88.43           C  
ATOM   4612  N   HIS B 104      15.637  72.300 170.602  1.00 92.01           N  
ATOM   4613  CA  HIS B 104      15.613  70.882 170.850  0.86 92.01           C  
ATOM   4614  C   HIS B 104      15.068  70.572 172.218  1.00 92.01           C  
ATOM   4615  O   HIS B 104      15.341  69.509 172.770  1.00 92.01           O  
ATOM   4616  CB  HIS B 104      17.028  70.288 170.712  1.00 92.01           C  
ATOM   4617  CG  HIS B 104      17.092  68.805 170.493  1.00 92.01           C  
ATOM   4618  CD2 HIS B 104      17.413  67.794 171.346  1.00 92.01           C  
ATOM   4619  ND1 HIS B 104      16.853  68.207 169.276  1.00 92.01           N  
ATOM   4620  CE1 HIS B 104      17.041  66.875 169.449  1.00 92.01           C  
ATOM   4621  NE2 HIS B 104      17.384  66.576 170.690  1.00 92.01           N  
ATOM   4622  N   LEU B 105      14.207  71.455 172.767  1.00 66.81           N  
ATOM   4623  CA  LEU B 105      13.692  71.237 174.091  1.00 66.81           C  
ATOM   4624  C   LEU B 105      12.849  69.997 174.123  1.00 66.81           C  
ATOM   4625  O   LEU B 105      11.877  69.866 173.379  1.00 66.81           O  
ATOM   4626  CB  LEU B 105      12.821  72.404 174.589  1.00 66.81           C  
ATOM   4627  CG  LEU B 105      12.219  72.189 175.989  1.00 66.81           C  
ATOM   4628  CD1 LEU B 105      13.318  72.046 177.052  1.00 66.81           C  
ATOM   4629  CD2 LEU B 105      11.194  73.287 176.327  1.00 66.81           C  
ATOM   4630  N   GLY B 106      13.232  69.045 175.002  1.00 39.13           N  
ATOM   4631  CA  GLY B 106      12.483  67.850 175.276  1.00 39.13           C  
ATOM   4632  C   GLY B 106      12.717  66.789 174.240  1.00 39.13           C  
ATOM   4633  O   GLY B 106      12.277  65.655 174.415  1.00 39.13           O  
ATOM   4634  N   ALA B 107      13.420  67.109 173.139  1.00 49.87           N  
ATOM   4635  CA  ALA B 107      13.555  66.144 172.081  1.00 49.87           C  
ATOM   4636  C   ALA B 107      14.778  65.295 172.241  1.00 49.87           C  
ATOM   4637  O   ALA B 107      15.694  65.613 172.997  1.00 49.87           O  
ATOM   4638  CB  ALA B 107      13.618  66.783 170.682  1.00 49.87           C  
ATOM   4639  N   THR B 108      14.779  64.144 171.533  1.00116.11           N  
ATOM   4640  CA  THR B 108      15.912  63.266 171.458  1.00116.11           C  
ATOM   4641  C   THR B 108      16.524  63.472 170.099  1.00116.11           C  
ATOM   4642  O   THR B 108      15.934  64.118 169.233  1.00116.11           O  
ATOM   4643  CB  THR B 108      15.552  61.814 171.600  1.00116.11           C  
ATOM   4644  CG2 THR B 108      14.661  61.400 170.416  1.00116.11           C  
ATOM   4645  OG1 THR B 108      16.725  61.014 171.646  1.00116.11           O  
ATOM   4646  N   SER B 109      17.714  62.884 169.864  1.00 93.31           N  
ATOM   4647  CA  SER B 109      18.472  63.098 168.659  1.00 93.31           C  
ATOM   4648  C   SER B 109      17.693  62.702 167.443  1.00 93.31           C  
ATOM   4649  O   SER B 109      17.768  63.369 166.411  1.00 93.31           O  
ATOM   4650  CB  SER B 109      19.772  62.283 168.622  1.00 93.31           C  
ATOM   4651  OG  SER B 109      20.653  62.747 169.630  1.00 93.31           O  
ATOM   4652  N   CYS B 110      16.905  61.619 167.544  1.00 61.63           N  
ATOM   4653  CA  CYS B 110      16.175  61.069 166.437  1.00 61.63           C  
ATOM   4654  C   CYS B 110      15.131  62.028 165.970  1.00 61.63           C  
ATOM   4655  O   CYS B 110      14.649  61.910 164.845  1.00 61.63           O  
ATOM   4656  CB  CYS B 110      15.485  59.739 166.777  1.00 61.63           C  
ATOM   4657  SG  CYS B 110      16.687  58.408 167.067  1.00 61.63           S  
ATOM   4658  N   PHE B 111      14.719  62.979 166.828  1.00 70.41           N  
ATOM   4659  CA  PHE B 111      13.708  63.907 166.417  1.00 70.41           C  
ATOM   4660  C   PHE B 111      14.158  64.583 165.151  1.00 70.41           C  
ATOM   4661  O   PHE B 111      13.388  64.694 164.200  1.00 70.41           O  
ATOM   4662  CB  PHE B 111      13.443  64.993 167.481  1.00 70.41           C  
ATOM   4663  CG  PHE B 111      12.551  66.040 166.902  1.00 70.41           C  
ATOM   4664  CD1 PHE B 111      11.202  65.821 166.736  1.00 70.41           C  
ATOM   4665  CD2 PHE B 111      13.074  67.260 166.538  1.00 70.41           C  
ATOM   4666  CE1 PHE B 111      10.394  66.802 166.204  1.00 70.41           C  
ATOM   4667  CE2 PHE B 111      12.273  68.243 166.007  1.00 70.41           C  
ATOM   4668  CZ  PHE B 111      10.930  68.014 165.837  1.00 70.41           C  
ATOM   4669  N   VAL B 112      15.398  65.106 165.107  1.00 68.25           N  
ATOM   4670  CA  VAL B 112      15.852  65.732 163.893  1.00 68.25           C  
ATOM   4671  C   VAL B 112      16.265  64.749 162.830  1.00 68.25           C  
ATOM   4672  O   VAL B 112      15.869  64.872 161.670  1.00 68.25           O  
ATOM   4673  CB  VAL B 112      17.000  66.679 164.112  1.00 68.25           C  
ATOM   4674  CG1 VAL B 112      16.512  67.824 165.016  1.00 68.25           C  
ATOM   4675  CG2 VAL B 112      18.208  65.910 164.675  1.00 68.25           C  
ATOM   4676  N   THR B 113      17.081  63.742 163.200  1.00 56.84           N  
ATOM   4677  CA  THR B 113      17.676  62.856 162.233  1.00 56.84           C  
ATOM   4678  C   THR B 113      16.654  62.017 161.519  1.00 56.84           C  
ATOM   4679  O   THR B 113      16.662  61.946 160.290  1.00 56.84           O  
ATOM   4680  CB  THR B 113      18.671  61.923 162.863  1.00 56.84           C  
ATOM   4681  CG2 THR B 113      19.743  62.763 163.581  1.00 56.84           C  
ATOM   4682  OG1 THR B 113      18.025  61.066 163.793  1.00 56.84           O  
ATOM   4683  N   ASP B 114      15.761  61.343 162.272  1.00 67.94           N  
ATOM   4684  CA  ASP B 114      14.790  60.453 161.685  1.00 67.94           C  
ATOM   4685  C   ASP B 114      13.750  61.180 160.898  1.00 67.94           C  
ATOM   4686  O   ASP B 114      13.410  60.769 159.791  1.00 67.94           O  
ATOM   4687  CB  ASP B 114      14.030  59.584 162.704  1.00 67.94           C  
ATOM   4688  CG  ASP B 114      14.848  58.343 163.031  1.00 67.94           C  
ATOM   4689  OD1 ASP B 114      15.887  58.105 162.358  1.00 67.94           O  
ATOM   4690  OD2 ASP B 114      14.420  57.596 163.950  1.00 67.94           O1-
ATOM   4691  N   ASN B 115      13.207  62.280 161.449  1.00 41.86           N  
ATOM   4692  CA  ASN B 115      12.161  62.982 160.763  1.00 41.86           C  
ATOM   4693  C   ASN B 115      12.705  63.550 159.493  1.00 41.86           C  
ATOM   4694  O   ASN B 115      12.025  63.559 158.468  1.00 41.86           O  
ATOM   4695  CB  ASN B 115      11.546  64.119 161.596  1.00 41.86           C  
ATOM   4696  CG  ASN B 115      10.656  63.468 162.646  1.00 41.86           C  
ATOM   4697  ND2 ASN B 115      10.893  63.800 163.942  1.00 41.86           N  
ATOM   4698  OD1 ASN B 115       9.776  62.673 162.319  1.00 41.86           O  
ATOM   4699  N   ALA B 116      13.955  64.038 159.517  1.00 31.66           N  
ATOM   4700  CA  ALA B 116      14.510  64.612 158.327  1.00 31.66           C  
ATOM   4701  C   ALA B 116      14.560  63.556 157.266  1.00 31.66           C  
ATOM   4702  O   ALA B 116      14.234  63.820 156.109  1.00 31.66           O  
ATOM   4703  CB  ALA B 116      15.939  65.139 158.525  1.00 31.66           C  
ATOM   4704  N   ASP B 117      14.953  62.322 157.637  1.00 36.87           N  
ATOM   4705  CA  ASP B 117      15.106  61.259 156.685  0.98 36.87           C  
ATOM   4706  C   ASP B 117      13.787  60.966 156.037  1.00 36.87           C  
ATOM   4707  O   ASP B 117      13.717  60.774 154.824  1.00 36.87           O  
ATOM   4708  CB  ASP B 117      15.601  59.951 157.327  1.00 36.87           C  
ATOM   4709  CG  ASP B 117      17.053  60.148 157.738  1.00 36.87           C  
ATOM   4710  OD1 ASP B 117      17.707  61.072 157.184  1.00 36.87           O  
ATOM   4711  OD2 ASP B 117      17.530  59.374 158.609  1.00 36.87           O1-
ATOM   4712  N   LEU B 118      12.697  60.930 156.823  1.00 48.31           N  
ATOM   4713  CA  LEU B 118      11.409  60.612 156.278  1.00 48.31           C  
ATOM   4714  C   LEU B 118      11.029  61.679 155.300  1.00 48.31           C  
ATOM   4715  O   LEU B 118      10.485  61.394 154.234  1.00 48.31           O  
ATOM   4716  CB  LEU B 118      10.317  60.511 157.360  1.00 48.31           C  
ATOM   4717  CG  LEU B 118      10.513  59.310 158.309  1.00 48.31           C  
ATOM   4718  CD1 LEU B 118       9.405  59.250 159.374  1.00 48.31           C  
ATOM   4719  CD2 LEU B 118      10.621  57.993 157.521  1.00 48.31           C  
ATOM   4720  N   ILE B 119      11.326  62.947 155.635  1.00 39.09           N  
ATOM   4721  CA  ILE B 119      11.003  64.046 154.772  1.00 39.09           C  
ATOM   4722  C   ILE B 119      11.742  63.858 153.482  1.00 39.09           C  
ATOM   4723  O   ILE B 119      11.187  64.057 152.402  1.00 39.09           O  
ATOM   4724  CB  ILE B 119      11.412  65.372 155.350  1.00 39.09           C  
ATOM   4725  CG1 ILE B 119      10.646  65.641 156.657  1.00 39.09           C  
ATOM   4726  CG2 ILE B 119      11.198  66.453 154.277  1.00 39.09           C  
ATOM   4727  CD1 ILE B 119      11.194  66.820 157.462  1.00 39.09           C  
ATOM   4728  N   PHE B 120      13.020  63.445 153.561  1.00 67.47           N  
ATOM   4729  CA  PHE B 120      13.816  63.295 152.375  0.99 67.47           C  
ATOM   4730  C   PHE B 120      13.222  62.232 151.500  1.00 67.47           C  
ATOM   4731  O   PHE B 120      13.192  62.378 150.279  1.00 67.47           O  
ATOM   4732  CB  PHE B 120      15.276  62.877 152.638  1.00 67.47           C  
ATOM   4733  CG  PHE B 120      15.947  63.948 153.428  1.00 67.47           C  
ATOM   4734  CD1 PHE B 120      16.040  65.230 152.939  1.00 67.47           C  
ATOM   4735  CD2 PHE B 120      16.532  63.655 154.638  1.00 67.47           C  
ATOM   4736  CE1 PHE B 120      16.667  66.213 153.670  1.00 67.47           C  
ATOM   4737  CE2 PHE B 120      17.159  64.632 155.373  1.00 67.47           C  
ATOM   4738  CZ  PHE B 120      17.223  65.917 154.892  1.00 67.47           C  
ATOM   4739  N   LEU B 121      12.747  61.125 152.102  1.00 46.86           N  
ATOM   4740  CA  LEU B 121      12.241  60.026 151.326  0.93 46.86           C  
ATOM   4741  C   LEU B 121      11.056  60.475 150.526  1.00 46.86           C  
ATOM   4742  O   LEU B 121      10.957  60.180 149.335  1.00 46.86           O  
ATOM   4743  CB  LEU B 121      11.809  58.835 152.202  1.00 46.86           C  
ATOM   4744  CG  LEU B 121      12.982  58.210 152.984  1.00 46.86           C  
ATOM   4745  CD1 LEU B 121      12.519  57.026 153.849  1.00 46.86           C  
ATOM   4746  CD2 LEU B 121      14.148  57.846 152.049  1.00 46.86           C  
ATOM   4747  N   ARG B 122      10.114  61.203 151.151  1.00107.74           N  
ATOM   4748  CA  ARG B 122       8.955  61.630 150.418  0.51107.74           C  
ATOM   4749  C   ARG B 122       9.363  62.630 149.377  1.00107.74           C  
ATOM   4750  O   ARG B 122       8.893  62.588 148.240  1.00107.74           O  
ATOM   4751  CB  ARG B 122       7.874  62.253 151.318  0.59107.74           C  
ATOM   4752  CG  ARG B 122       6.519  62.390 150.623  0.59107.74           C  
ATOM   4753  CD  ARG B 122       5.390  62.836 151.554  0.59107.74           C  
ATOM   4754  NE  ARG B 122       5.515  64.308 151.746  0.59107.74           N  
ATOM   4755  CZ  ARG B 122       4.489  65.007 152.313  0.59107.74           C  
ATOM   4756  NH1 ARG B 122       3.352  64.355 152.695  0.59107.74           N1+
ATOM   4757  NH2 ARG B 122       4.596  66.356 152.493  0.59107.74           N  
ATOM   4758  N   ASP B 123      10.278  63.553 149.730  1.00 34.39           N  
ATOM   4759  CA  ASP B 123      10.695  64.567 148.803  1.00 34.39           C  
ATOM   4760  C   ASP B 123      11.341  63.898 147.628  1.00 34.39           C  
ATOM   4761  O   ASP B 123      11.189  64.344 146.492  1.00 34.39           O  
ATOM   4762  CB  ASP B 123      11.725  65.544 149.397  1.00 34.39           C  
ATOM   4763  CG  ASP B 123      11.015  66.428 150.412  1.00 34.39           C  
ATOM   4764  OD1 ASP B 123       9.782  66.637 150.259  1.00 34.39           O  
ATOM   4765  OD2 ASP B 123      11.699  66.909 151.355  1.00 34.39           O1-
ATOM   4766  N   ALA B 124      12.094  62.811 147.879  1.00 29.56           N  
ATOM   4767  CA  ALA B 124      12.770  62.115 146.821  1.00 29.56           C  
ATOM   4768  C   ALA B 124      11.755  61.550 145.869  1.00 29.56           C  
ATOM   4769  O   ALA B 124      11.919  61.645 144.654  1.00 29.56           O  
ATOM   4770  CB  ALA B 124      13.641  60.955 147.333  1.00 29.56           C  
ATOM   4771  N   TYR B 125      10.661  60.964 146.391  1.00 72.76           N  
ATOM   4772  CA  TYR B 125       9.653  60.417 145.522  0.97 72.76           C  
ATOM   4773  C   TYR B 125       9.066  61.499 144.679  1.00 72.76           C  
ATOM   4774  O   TYR B 125       8.779  61.289 143.500  1.00 72.76           O  
ATOM   4775  CB  TYR B 125       8.497  59.686 146.229  1.00 72.76           C  
ATOM   4776  CG  TYR B 125       8.857  58.243 146.324  1.00 72.76           C  
ATOM   4777  CD1 TYR B 125       8.763  57.480 145.183  1.00 72.76           C  
ATOM   4778  CD2 TYR B 125       9.253  57.644 147.497  1.00 72.76           C  
ATOM   4779  CE1 TYR B 125       9.071  56.144 145.192  1.00 72.76           C  
ATOM   4780  CE2 TYR B 125       9.563  56.302 147.514  1.00 72.76           C  
ATOM   4781  CZ  TYR B 125       9.475  55.555 146.361  1.00 72.76           C  
ATOM   4782  OH  TYR B 125       9.790  54.182 146.365  1.00 72.76           O  
ATOM   4783  N   ASP B 126       8.874  62.690 145.265  1.00 50.53           N  
ATOM   4784  CA  ASP B 126       8.277  63.785 144.562  0.86 50.53           C  
ATOM   4785  C   ASP B 126       9.141  64.136 143.390  1.00 50.53           C  
ATOM   4786  O   ASP B 126       8.642  64.674 142.407  1.00 50.53           O  
ATOM   4787  CB  ASP B 126       8.110  65.037 145.438  1.00 50.53           C  
ATOM   4788  CG  ASP B 126       7.027  64.730 146.463  1.00 50.53           C  
ATOM   4789  OD1 ASP B 126       6.421  63.629 146.373  1.00 50.53           O  
ATOM   4790  OD2 ASP B 126       6.788  65.595 147.348  1.00 50.53           O1-
ATOM   4791  N   VAL B 127      10.471  63.950 143.491  1.00 50.13           N  
ATOM   4792  CA  VAL B 127      11.320  64.188 142.353  1.00 50.13           C  
ATOM   4793  C   VAL B 127      11.135  63.106 141.319  1.00 50.13           C  
ATOM   4794  O   VAL B 127      10.987  63.382 140.129  1.00 50.13           O  
ATOM   4795  CB  VAL B 127      12.778  64.213 142.722  1.00 50.13           C  
ATOM   4796  CG1 VAL B 127      13.611  64.334 141.435  1.00 50.13           C  
ATOM   4797  CG2 VAL B 127      13.009  65.358 143.725  1.00 50.13           C  
ATOM   4798  N   LEU B 128      11.130  61.833 141.764  1.00 54.34           N  
ATOM   4799  CA  LEU B 128      11.090  60.685 140.896  0.99 54.34           C  
ATOM   4800  C   LEU B 128       9.803  60.590 140.128  1.00 54.34           C  
ATOM   4801  O   LEU B 128       9.807  60.312 138.929  1.00 54.34           O  
ATOM   4802  CB  LEU B 128      11.228  59.364 141.670  1.00 54.34           C  
ATOM   4803  CG  LEU B 128      12.577  59.199 142.395  1.00 54.34           C  
ATOM   4804  CD1 LEU B 128      12.646  57.857 143.142  1.00 54.34           C  
ATOM   4805  CD2 LEU B 128      13.760  59.404 141.434  1.00 54.34           C  
ATOM   4806  N   ILE B 129       8.662  60.843 140.793  1.00102.68           N  
ATOM   4807  CA  ILE B 129       7.380  60.585 140.196  1.00102.68           C  
ATOM   4808  C   ILE B 129       7.189  61.410 138.956  1.00102.68           C  
ATOM   4809  O   ILE B 129       6.723  60.886 137.945  1.00102.68           O  
ATOM   4810  CB  ILE B 129       6.237  60.894 141.127  1.00102.68           C  
ATOM   4811  CG1 ILE B 129       6.330  60.065 142.420  1.00102.68           C  
ATOM   4812  CG2 ILE B 129       4.927  60.670 140.353  1.00102.68           C  
ATOM   4813  CD1 ILE B 129       6.197  58.559 142.209  1.00102.68           C  
ATOM   4814  N   PRO B 130       7.514  62.671 138.960  1.00 70.37           N  
ATOM   4815  CA  PRO B 130       7.303  63.444 137.774  1.00 70.37           C  
ATOM   4816  C   PRO B 130       8.117  62.939 136.630  1.00 70.37           C  
ATOM   4817  O   PRO B 130       7.667  63.046 135.491  1.00 70.37           O  
ATOM   4818  CB  PRO B 130       7.576  64.892 138.169  1.00 70.37           C  
ATOM   4819  CG  PRO B 130       7.180  64.925 139.657  1.00 70.37           C  
ATOM   4820  CD  PRO B 130       7.434  63.491 140.154  1.00 70.37           C  
ATOM   4821  N   LYS B 131       9.324  62.408 136.891  1.00 50.95           N  
ATOM   4822  CA  LYS B 131      10.128  61.929 135.807  1.00 50.95           C  
ATOM   4823  C   LYS B 131       9.501  60.708 135.202  1.00 50.95           C  
ATOM   4824  O   LYS B 131       9.415  60.582 133.983  1.00 50.95           O  
ATOM   4825  CB  LYS B 131      11.577  61.628 136.217  1.00 50.95           C  
ATOM   4826  CG  LYS B 131      12.358  62.923 136.456  1.00 50.95           C  
ATOM   4827  CD  LYS B 131      13.751  62.754 137.065  1.00 50.95           C  
ATOM   4828  CE  LYS B 131      14.484  64.092 137.186  1.00 50.95           C  
ATOM   4829  NZ  LYS B 131      15.830  63.907 137.768  1.00 50.95           N1+
ATOM   4830  N   LEU B 132       9.007  59.785 136.046  1.00 52.37           N  
ATOM   4831  CA  LEU B 132       8.418  58.569 135.559  1.00 52.37           C  
ATOM   4832  C   LEU B 132       7.229  58.916 134.715  1.00 52.37           C  
ATOM   4833  O   LEU B 132       6.992  58.295 133.679  1.00 52.37           O  
ATOM   4834  CB  LEU B 132       7.918  57.651 136.684  1.00 52.37           C  
ATOM   4835  CG  LEU B 132       7.189  56.399 136.164  1.00 52.37           C  
ATOM   4836  CD1 LEU B 132       8.113  55.527 135.301  1.00 52.37           C  
ATOM   4837  CD2 LEU B 132       6.543  55.615 137.317  1.00 52.37           C  
ATOM   4838  N   VAL B 133       6.443  59.925 135.135  1.00 44.30           N  
ATOM   4839  CA  VAL B 133       5.272  60.284 134.386  1.00 44.30           C  
ATOM   4840  C   VAL B 133       5.679  60.704 133.006  1.00 44.30           C  
ATOM   4841  O   VAL B 133       5.031  60.348 132.024  1.00 44.30           O  
ATOM   4842  CB  VAL B 133       4.506  61.427 134.983  1.00 44.30           C  
ATOM   4843  CG1 VAL B 133       3.418  61.863 133.983  1.00 44.30           C  
ATOM   4844  CG2 VAL B 133       3.948  60.976 136.344  1.00 44.30           C  
ATOM   4845  N   ASN B 134       6.762  61.489 132.890  1.00 46.74           N  
ATOM   4846  CA  ASN B 134       7.192  61.953 131.600  1.00 46.74           C  
ATOM   4847  C   ASN B 134       7.657  60.797 130.767  1.00 46.74           C  
ATOM   4848  O   ASN B 134       7.432  60.769 129.559  1.00 46.74           O  
ATOM   4849  CB  ASN B 134       8.332  62.983 131.684  1.00 46.74           C  
ATOM   4850  CG  ASN B 134       7.729  64.302 132.149  1.00 46.74           C  
ATOM   4851  ND2 ASN B 134       8.185  64.798 133.330  1.00 46.74           N  
ATOM   4852  OD1 ASN B 134       6.870  64.877 131.480  1.00 46.74           O  
ATOM   4853  N   VAL B 135       8.334  59.809 131.382  1.00 35.49           N  
ATOM   4854  CA  VAL B 135       8.814  58.692 130.618  1.00 35.49           C  
ATOM   4855  C   VAL B 135       7.637  57.995 130.008  1.00 35.49           C  
ATOM   4856  O   VAL B 135       7.634  57.694 128.815  1.00 35.49           O  
ATOM   4857  CB  VAL B 135       9.548  57.689 131.456  1.00 35.49           C  
ATOM   4858  CG1 VAL B 135       9.869  56.463 130.584  1.00 35.49           C  
ATOM   4859  CG2 VAL B 135      10.792  58.370 132.052  1.00 35.49           C  
ATOM   4860  N   ILE B 136       6.582  57.747 130.805  1.00136.43           N  
ATOM   4861  CA  ILE B 136       5.442  57.064 130.262  1.00136.43           C  
ATOM   4862  C   ILE B 136       4.847  57.884 129.164  1.00136.43           C  
ATOM   4863  O   ILE B 136       4.427  57.342 128.142  1.00136.43           O  
ATOM   4864  CB  ILE B 136       4.403  56.668 131.283  1.00136.43           C  
ATOM   4865  CG1 ILE B 136       3.918  57.850 132.123  1.00136.43           C  
ATOM   4866  CG2 ILE B 136       4.949  55.499 132.105  1.00136.43           C  
ATOM   4867  CD1 ILE B 136       2.868  57.453 133.161  1.00136.43           C  
ATOM   4868  N   ASP B 137       4.803  59.217 129.327  1.00 68.18           N  
ATOM   4869  CA  ASP B 137       4.199  60.054 128.328  1.00 68.18           C  
ATOM   4870  C   ASP B 137       4.909  59.919 127.006  1.00 68.18           C  
ATOM   4871  O   ASP B 137       4.275  59.688 125.977  1.00 68.18           O  
ATOM   4872  CB  ASP B 137       4.243  61.539 128.727  1.00 68.18           C  
ATOM   4873  CG  ASP B 137       3.414  62.333 127.732  1.00 68.18           C  
ATOM   4874  OD1 ASP B 137       2.293  61.874 127.386  1.00 68.18           O  
ATOM   4875  OD2 ASP B 137       3.902  63.407 127.290  1.00 68.18           O1-
ATOM   4876  N   ARG B 138       6.252  60.035 126.998  1.00 87.88           N  
ATOM   4877  CA  ARG B 138       7.007  60.014 125.771  0.96 87.88           C  
ATOM   4878  C   ARG B 138       6.914  58.669 125.113  1.00 87.88           C  
ATOM   4879  O   ARG B 138       6.777  58.573 123.894  1.00 87.88           O  
ATOM   4880  CB  ARG B 138       8.503  60.292 125.993  1.00 87.88           C  
ATOM   4881  CG  ARG B 138       8.806  61.615 126.706  1.00 87.88           C  
ATOM   4882  CD  ARG B 138       8.360  62.869 125.952  1.00 87.88           C  
ATOM   4883  NE  ARG B 138       8.750  64.041 126.787  1.00 87.88           N  
ATOM   4884  CZ  ARG B 138       7.963  64.449 127.826  1.00 87.88           C  
ATOM   4885  NH1 ARG B 138       6.791  63.805 128.099  1.00 87.88           N1+
ATOM   4886  NH2 ARG B 138       8.355  65.493 128.611  1.00 87.88           N  
ATOM   4887  N   LEU B 139       7.009  57.589 125.908  1.00 59.04           N  
ATOM   4888  CA  LEU B 139       7.027  56.258 125.370  1.00 59.04           C  
ATOM   4889  C   LEU B 139       5.705  55.926 124.739  1.00 59.04           C  
ATOM   4890  O   LEU B 139       5.655  55.298 123.681  1.00 59.04           O  
ATOM   4891  CB  LEU B 139       7.315  55.206 126.455  1.00 59.04           C  
ATOM   4892  CG  LEU B 139       7.370  53.762 125.929  1.00 59.04           C  
ATOM   4893  CD1 LEU B 139       8.489  53.596 124.885  1.00 59.04           C  
ATOM   4894  CD2 LEU B 139       7.490  52.758 127.086  1.00 59.04           C  
ATOM   4895  N   SER B 140       4.592  56.333 125.382  1.00 84.31           N  
ATOM   4896  CA  SER B 140       3.272  56.018 124.907  1.00 84.31           C  
ATOM   4897  C   SER B 140       3.041  56.685 123.592  1.00 84.31           C  
ATOM   4898  O   SER B 140       2.411  56.115 122.701  1.00 84.31           O  
ATOM   4899  CB  SER B 140       2.181  56.531 125.858  1.00 84.31           C  
ATOM   4900  OG  SER B 140       2.381  55.983 127.151  1.00 84.31           O  
ATOM   4901  N   LYS B 141       3.531  57.928 123.440  1.00 37.32           N  
ATOM   4902  CA  LYS B 141       3.353  58.607 122.191  1.00 37.32           C  
ATOM   4903  C   LYS B 141       4.088  57.821 121.156  1.00 37.32           C  
ATOM   4904  O   LYS B 141       3.632  57.673 120.024  1.00 37.32           O  
ATOM   4905  CB  LYS B 141       3.884  60.049 122.188  1.00 37.32           C  
ATOM   4906  CG  LYS B 141       2.969  61.017 122.943  1.00 37.32           C  
ATOM   4907  CD  LYS B 141       3.596  62.386 123.216  1.00 37.32           C  
ATOM   4908  CE  LYS B 141       2.622  63.380 123.852  1.00 37.32           C  
ATOM   4909  NZ  LYS B 141       3.301  64.674 124.089  1.00 37.32           N1+
ATOM   4910  N   PHE B 142       5.256  57.285 121.542  1.00 78.79           N  
ATOM   4911  CA  PHE B 142       6.076  56.492 120.678  0.78 78.79           C  
ATOM   4912  C   PHE B 142       5.299  55.272 120.280  1.00 78.79           C  
ATOM   4913  O   PHE B 142       5.241  54.917 119.104  1.00 78.79           O  
ATOM   4914  CB  PHE B 142       7.358  56.056 121.416  1.00 78.79           C  
ATOM   4915  CG  PHE B 142       8.148  55.093 120.599  1.00 78.79           C  
ATOM   4916  CD1 PHE B 142       9.112  55.535 119.723  1.00 78.79           C  
ATOM   4917  CD2 PHE B 142       7.929  53.741 120.725  1.00 78.79           C  
ATOM   4918  CE1 PHE B 142       9.840  54.635 118.980  1.00 78.79           C  
ATOM   4919  CE2 PHE B 142       8.655  52.837 119.986  1.00 78.79           C  
ATOM   4920  CZ  PHE B 142       9.613  53.286 119.111  1.00 78.79           C  
ATOM   4921  N   ALA B 143       4.646  54.615 121.257  1.00 39.44           N  
ATOM   4922  CA  ALA B 143       3.937  53.398 120.991  0.91 39.44           C  
ATOM   4923  C   ALA B 143       2.830  53.651 120.012  1.00 39.44           C  
ATOM   4924  O   ALA B 143       2.632  52.878 119.076  1.00 39.44           O  
ATOM   4925  CB  ALA B 143       3.302  52.801 122.259  1.00 39.44           C  
ATOM   4926  N   LEU B 144       2.086  54.756 120.193  1.00 46.63           N  
ATOM   4927  CA  LEU B 144       0.951  55.034 119.357  1.00 46.63           C  
ATOM   4928  C   LEU B 144       1.394  55.274 117.942  1.00 46.63           C  
ATOM   4929  O   LEU B 144       0.761  54.806 116.998  1.00 46.63           O  
ATOM   4930  CB  LEU B 144       0.166  56.273 119.832  1.00 46.63           C  
ATOM   4931  CG  LEU B 144      -1.134  56.530 119.046  1.00 46.63           C  
ATOM   4932  CD1 LEU B 144      -2.141  55.390 119.260  1.00 46.63           C  
ATOM   4933  CD2 LEU B 144      -1.731  57.909 119.378  1.00 46.63           C  
ATOM   4934  N   GLU B 145       2.511  56.001 117.754  1.00 82.64           N  
ATOM   4935  CA  GLU B 145       2.943  56.351 116.427  1.00 82.64           C  
ATOM   4936  C   GLU B 145       3.224  55.097 115.645  1.00 82.64           C  
ATOM   4937  O   GLU B 145       2.836  54.968 114.486  1.00 82.64           O  
ATOM   4938  CB  GLU B 145       4.254  57.156 116.441  1.00 82.64           C
[truncated: 213,524 more chars]
