# Supplementary material for: Structural Descriptors for Subunit Interface Regions in Homodimers: Effect of Lipid Membrane and Secondary Structure Type
Source: J Chem Inf Model. 2025 Mar 27;65(7):3117–26. doi: 10.1021/acs.jcim.4c01233 (PMC12004529; doi:10.1021/acs.jcim.4c01233)
Supplement: Supplementary file 3 — ci4c01233_si_003.tar [file ci4c01233_si_003.tar › database/alpha/5syu_cytop.pdb]

HEADER    model_1_1_chain_A
ATOM      1  N   MET A   1      -7.557 -26.354 -18.334  1.00130.13           N  
ATOM      2  CA  MET A   1      -7.766 -27.818 -18.391  1.00130.13           C  
ATOM      7  C   MET A   1      -6.726 -28.542 -17.606  1.00130.13           C  
ATOM      8  O   MET A   1      -6.132 -27.988 -16.682  1.00130.13           O  
ATOM      3  CB  MET A   1      -7.731 -28.318 -19.846  1.00130.13           C  
ATOM      4  CG  MET A   1      -6.382 -28.120 -20.544  1.00130.13           C  
ATOM      5  SD  MET A   1      -5.948 -26.389 -20.904  1.00130.13           S  
ATOM      6  CE  MET A   1      -4.428 -26.774 -21.820  1.00130.13           C  
ATOM      9  N   SER A   2      -6.485 -29.821 -17.952  1.00149.70           N  
ATOM     10  CA  SER A   2      -5.516 -30.577 -17.222  1.00149.70           C  
ATOM     13  C   SER A   2      -4.167 -30.042 -17.561  1.00149.70           C  
ATOM     14  O   SER A   2      -3.906 -29.636 -18.693  1.00149.70           O  
ATOM     11  CB  SER A   2      -5.511 -32.075 -17.575  1.00149.70           C  
ATOM     12  OG  SER A   2      -6.747 -32.671 -17.211  1.00149.70           O  
ATOM     15  N   ASN A   3      -3.275 -30.018 -16.554  1.00226.00           N  
ATOM     16  CA  ASN A   3      -1.932 -29.579 -16.774  1.00226.00           C  
ATOM     21  C   ASN A   3      -1.190 -30.753 -17.312  1.00226.00           C  
ATOM     22  O   ASN A   3      -1.660 -31.886 -17.221  1.00226.00           O  
ATOM     17  CB  ASN A   3      -1.224 -29.068 -15.503  1.00226.00           C  
ATOM     18  CG  ASN A   3      -1.217 -30.173 -14.457  1.00226.00           C  
ATOM     20  ND2 ASN A   3      -1.862 -29.902 -13.291  1.00226.00           N  
ATOM     19  OD1 ASN A   3      -0.650 -31.245 -14.666  1.00226.00           O  
ATOM     23  N   GLU A   4      -0.011 -30.514 -17.914  1.00236.50           N  
ATOM     24  CA  GLU A   4       0.698 -31.621 -18.476  1.00236.50           C  
ATOM     30  C   GLU A   4       1.049 -32.544 -17.363  1.00236.50           C  
ATOM     31  O   GLU A   4       1.505 -32.119 -16.302  1.00236.50           O  
ATOM     25  CB  GLU A   4       2.011 -31.236 -19.179  1.00236.50           C  
ATOM     26  CG  GLU A   4       1.805 -30.389 -20.436  1.00236.50           C  
ATOM     27  CD  GLU A   4       3.173 -30.110 -21.037  1.00236.50           C  
ATOM     28  OE1 GLU A   4       4.144 -30.820 -20.659  1.00236.50           O  
ATOM     29  OE2 GLU A   4       3.266 -29.182 -21.885  1.00236.50           O1-
ATOM     32  N   ALA A   5       0.812 -33.849 -17.584  1.00282.78           N  
ATOM     33  CA  ALA A   5       1.132 -34.836 -16.602  1.00282.78           C  
ATOM     35  C   ALA A   5       0.889 -36.158 -17.241  1.00282.78           C  
ATOM     36  O   ALA A   5       0.300 -36.241 -18.317  1.00282.78           O  
ATOM     34  CB  ALA A   5       0.250 -34.771 -15.346  1.00282.78           C  
ATOM     37  N   LYS A   6       1.363 -37.238 -16.595  1.00271.63           N  
ATOM     38  CA  LYS A   6       1.139 -38.544 -17.135  1.00271.63           C  
ATOM     44  C   LYS A   6       0.038 -39.142 -16.329  1.00271.63           C  
ATOM     45  O   LYS A   6      -0.260 -38.683 -15.228  1.00271.63           O  
ATOM     39  CB  LYS A   6       2.338 -39.497 -17.002  1.00271.63           C  
ATOM     40  CG  LYS A   6       3.581 -39.051 -17.771  1.00271.63           C  
ATOM     41  CD  LYS A   6       4.246 -37.813 -17.169  1.00271.63           C  
ATOM     42  CE  LYS A   6       5.532 -37.410 -17.890  1.00271.63           C  
ATOM     43  NZ  LYS A   6       6.548 -38.475 -17.733  1.00271.63           N1+
ATOM     46  N   CYS A   7      -0.615 -40.184 -16.873  1.00 50.77           N  
ATOM     47  CA  CYS A   7      -1.653 -40.807 -16.116  1.00 50.77           C  
ATOM     50  C   CYS A   7      -0.970 -41.440 -14.955  1.00 50.77           C  
ATOM     51  O   CYS A   7       0.233 -41.692 -14.984  1.00 50.77           O  
ATOM     48  CB  CYS A   7      -2.416 -41.905 -16.879  1.00 50.77           C  
ATOM     49  SG  CYS A   7      -3.330 -41.254 -18.308  1.00 50.77           S  
ATOM     52  N   PRO A   8      -1.706 -41.672 -13.911  1.00154.43           N  
ATOM     53  CA  PRO A   8      -1.097 -42.262 -12.758  1.00154.43           C  
ATOM     57  C   PRO A   8      -0.734 -43.678 -13.040  1.00154.43           C  
ATOM     58  O   PRO A   8      -1.361 -44.304 -13.893  1.00154.43           O  
ATOM     55  CB  PRO A   8      -2.087 -42.065 -11.615  1.00154.43           C  
ATOM     56  CG  PRO A   8      -2.830 -40.776 -12.014  1.00154.43           C  
ATOM     54  CD  PRO A   8      -2.785 -40.768 -13.550  1.00154.43           C  
ATOM     59  N   PHE A   9       0.295 -44.190 -12.341  1.00229.64           N  
ATOM     60  CA  PHE A   9       0.741 -45.530 -12.551  1.00229.64           C  
ATOM     68  C   PHE A   9      -0.376 -46.412 -12.102  1.00229.64           C  
ATOM     69  O   PHE A   9      -0.874 -46.276 -10.986  1.00229.64           O  
ATOM     61  CB  PHE A   9       2.000 -45.828 -11.712  1.00229.64           C  
ATOM     62  CG  PHE A   9       2.572 -47.159 -12.058  1.00229.64           C  
ATOM     63  CD1 PHE A   9       3.312 -47.327 -13.206  1.00229.64           C  
ATOM     64  CD2 PHE A   9       2.395 -48.231 -11.217  1.00229.64           C  
ATOM     65  CE1 PHE A   9       3.850 -48.551 -13.525  1.00229.64           C  
ATOM     66  CE2 PHE A   9       2.933 -49.457 -11.531  1.00229.64           C  
ATOM     67  CZ  PHE A   9       3.660 -49.621 -12.686  1.00229.64           C  
ATOM     70  N   HIS A  10      -0.821 -47.334 -12.977  1.00207.29           N  
ATOM     71  CA  HIS A  10      -1.906 -48.182 -12.586  1.00207.29           C  
ATOM     78  C   HIS A  10      -1.413 -49.587 -12.601  1.00207.29           C  
ATOM     79  O   HIS A  10      -1.585 -50.309 -13.582  1.00207.29           O  
ATOM     74  CB  HIS A  10      -3.108 -48.105 -13.543  1.00207.29           C  
ATOM     73  CG  HIS A  10      -4.250 -48.983 -13.128  1.00207.29           C  
ATOM     76  CD2 HIS A  10      -5.344 -48.701 -12.369  1.00207.29           C  
ATOM     72  ND1 HIS A  10      -4.369 -50.307 -13.485  1.00207.29           N  
ATOM     77  CE1 HIS A  10      -5.521 -50.760 -12.929  1.00207.29           C  
ATOM     75  NE2 HIS A  10      -6.148 -49.821 -12.241  1.00207.29           N  
ATOM     80  N   GLN A  11      -0.774 -50.004 -11.495  1.00300.25           N  
ATOM     81  CA  GLN A  11      -0.290 -51.345 -11.377  1.00300.25           C  
ATOM     87  C   GLN A  11       0.018 -51.531  -9.933  1.00300.25           C  
ATOM     88  O   GLN A  11       0.106 -50.560  -9.185  1.00300.25           O  
ATOM     82  CB  GLN A  11       1.016 -51.607 -12.152  1.00300.25           C  
ATOM     83  CG  GLN A  11       0.859 -51.571 -13.675  1.00300.25           C  
ATOM     84  CD  GLN A  11       0.276 -52.904 -14.120  1.00300.25           C  
ATOM     86  NE2 GLN A  11       0.388 -53.938 -13.243  1.00300.25           N  
ATOM     85  OE1 GLN A  11      -0.259 -53.025 -15.222  1.00300.25           O  
ATOM     89  N   ALA A  12       0.167 -52.791  -9.489  1.00238.41           N  
ATOM     90  CA  ALA A  12       0.521 -52.957  -8.114  1.00238.41           C  
ATOM     92  C   ALA A  12       2.004 -53.099  -8.093  1.00238.41           C  
ATOM     93  O   ALA A  12       2.552 -54.064  -8.623  1.00238.41           O  
ATOM     91  CB  ALA A  12      -0.073 -54.221  -7.467  1.00238.41           C  
ATOM     94  N   ALA A  13       2.695 -52.114  -7.492  1.00287.66           N  
ATOM     95  CA  ALA A  13       4.121 -52.187  -7.424  1.00287.66           C  
ATOM     97  C   ALA A  13       4.605 -50.856  -6.961  1.00287.66           C  
ATOM     98  O   ALA A  13       3.866 -49.872  -6.975  1.00287.66           O  
ATOM     96  CB  ALA A  13       4.786 -52.470  -8.781  1.00287.66           C  
ATOM     99  N   GLY A  14       5.871 -50.799  -6.512  1.00117.35           N  
ATOM    100  CA  GLY A  14       6.422 -49.549  -6.093  1.00117.35           C  
ATOM    101  C   GLY A  14       5.731 -49.150  -4.836  1.00117.35           C  
ATOM    102  O   GLY A  14       5.066 -49.959  -4.189  1.00117.35           O  
ATOM    103  N   ASN A  15       5.876 -47.864  -4.469  1.00166.70           N  
ATOM    104  CA  ASN A  15       5.260 -47.351  -3.285  1.00166.70           C  
ATOM    109  C   ASN A  15       3.866 -46.953  -3.638  1.00166.70           C  
ATOM    110  O   ASN A  15       3.471 -46.982  -4.803  1.00166.70           O  
ATOM    105  CB  ASN A  15       5.970 -46.121  -2.694  1.00166.70           C  
ATOM    106  CG  ASN A  15       7.319 -46.571  -2.150  1.00166.70           C  
ATOM    108  ND2 ASN A  15       7.316 -47.664  -1.340  1.00166.70           N  
ATOM    107  OD1 ASN A  15       8.351 -45.963  -2.432  1.00166.70           O  
ATOM    111  N   GLY A  16       3.074 -46.592  -2.612  1.00113.80           N  
ATOM    112  CA  GLY A  16       1.714 -46.202  -2.822  1.00113.80           C  
ATOM    113  C   GLY A  16       0.894 -47.390  -2.459  1.00113.80           C  
ATOM    114  O   GLY A  16       1.252 -48.520  -2.783  1.00113.80           O  
ATOM    115  N   THR A  17      -0.244 -47.166  -1.778  1.00137.37           N  
ATOM    116  CA  THR A  17      -1.022 -48.300  -1.381  1.00137.37           C  
ATOM    120  C   THR A  17      -2.451 -48.077  -1.739  1.00137.37           C  
ATOM    121  O   THR A  17      -2.874 -46.968  -2.063  1.00137.37           O  
ATOM    117  CB  THR A  17      -1.005 -48.575   0.092  1.00137.37           C  
ATOM    119  CG2 THR A  17       0.428 -48.904   0.534  1.00137.37           C  
ATOM    118  OG1 THR A  17      -1.511 -47.455   0.802  1.00137.37           O  
ATOM    122  N   SER A  18      -3.224 -49.176  -1.698  1.00 42.91           N  
ATOM    123  CA  SER A  18      -4.626 -49.165  -1.979  1.00 42.91           C  
ATOM    126  C   SER A  18      -5.249 -50.097  -0.988  1.00 42.91           C  
ATOM    127  O   SER A  18      -4.551 -50.858  -0.321  1.00 42.91           O  
ATOM    124  CB  SER A  18      -4.965 -49.703  -3.378  1.00 42.91           C  
ATOM    125  OG  SER A  18      -4.565 -51.062  -3.482  1.00 42.91           O  
ATOM    128  N   ASN A  19      -6.588 -50.047  -0.848  1.00 29.58           N  
ATOM    129  CA  ASN A  19      -7.263 -50.908   0.082  1.00 29.58           C  
ATOM    134  C   ASN A  19      -7.065 -52.321  -0.364  1.00 29.58           C  
ATOM    135  O   ASN A  19      -6.874 -53.224   0.449  1.00 29.58           O  
ATOM    130  CB  ASN A  19      -8.778 -50.648   0.154  1.00 29.58           C  
ATOM    131  CG  ASN A  19      -8.997 -49.297   0.821  1.00 29.58           C  
ATOM    133  ND2 ASN A  19     -10.233 -48.745   0.685  1.00 29.58           N  
ATOM    132  OD1 ASN A  19      -8.096 -48.754   1.459  1.00 29.58           O  
ATOM    136  N   ARG A  20      -7.107 -52.538  -1.689  1.00114.89           N  
ATOM    137  CA  ARG A  20      -6.971 -53.856  -2.230  1.00114.89           C  
ATOM    145  C   ARG A  20      -5.610 -54.347  -1.873  1.00114.89           C  
ATOM    146  O   ARG A  20      -5.420 -55.518  -1.548  1.00114.89           O  
ATOM    138  CB  ARG A  20      -7.123 -53.871  -3.759  1.00114.89           C  
ATOM    139  CG  ARG A  20      -8.479 -53.314  -4.195  1.00114.89           C  
ATOM    140  CD  ARG A  20      -9.654 -54.258  -3.936  1.00114.89           C  
ATOM    141  NE  ARG A  20     -10.903 -53.466  -4.122  1.00114.89           N  
ATOM    142  CZ  ARG A  20     -11.546 -52.942  -3.037  1.00114.89           C  
ATOM    143  NH1 ARG A  20     -11.087 -53.205  -1.778  1.00114.89           N1+
ATOM    144  NH2 ARG A  20     -12.656 -52.166  -3.206  1.00114.89           N  
ATOM    147  N   ASP A  21      -4.620 -53.444  -1.925  1.00 84.49           N  
ATOM    148  CA  ASP A  21      -3.277 -53.819  -1.619  1.00 84.49           C  
ATOM    153  C   ASP A  21      -3.225 -54.269  -0.188  1.00 84.49           C  
ATOM    154  O   ASP A  21      -2.675 -55.327   0.118  1.00 84.49           O  
ATOM    149  CB  ASP A  21      -2.325 -52.626  -1.789  1.00 84.49           C  
ATOM    150  CG  ASP A  21      -0.908 -53.157  -1.849  1.00 84.49           C  
ATOM    151  OD1 ASP A  21      -0.732 -54.386  -1.637  1.00 84.49           O  
ATOM    152  OD2 ASP A  21       0.015 -52.342  -2.111  1.00 84.49           O1-
ATOM    155  N   TRP A  22      -3.827 -53.484   0.729  1.00 68.03           N  
ATOM    156  CA  TRP A  22      -3.774 -53.808   2.127  1.00 68.03           C  
ATOM    167  C   TRP A  22      -4.492 -55.091   2.381  1.00 68.03           C  
ATOM    168  O   TRP A  22      -3.953 -56.001   3.008  1.00 68.03           O  
ATOM    157  CB  TRP A  22      -4.447 -52.747   3.016  1.00 68.03           C  
ATOM    158  CG  TRP A  22      -3.762 -51.403   3.018  1.00 68.03           C  
ATOM    160  CD1 TRP A  22      -4.074 -50.275   2.319  1.00 68.03           C  
ATOM    159  CD2 TRP A  22      -2.603 -51.085   3.802  1.00 68.03           C  
ATOM    162  CE2 TRP A  22      -2.273 -49.758   3.531  1.00 68.03           C  
ATOM    163  CE3 TRP A  22      -1.872 -51.838   4.676  1.00 68.03           C  
ATOM    161  NE1 TRP A  22      -3.186 -49.273   2.621  1.00 68.03           N  
ATOM    164  CZ2 TRP A  22      -1.203 -49.159   4.133  1.00 68.03           C  
ATOM    165  CZ3 TRP A  22      -0.794 -51.230   5.281  1.00 68.03           C  
ATOM    166  CH2 TRP A  22      -0.465 -49.917   5.015  1.00 68.03           C  
ATOM    169  N   TRP A  23      -5.745 -55.207   1.900  1.00105.72           N  
ATOM    170  CA  TRP A  23      -6.430 -56.426   2.196  1.00105.72           C  
ATOM    181  C   TRP A  23      -6.838 -57.030   0.905  1.00105.72           C  
ATOM    182  O   TRP A  23      -7.881 -56.729   0.324  1.00105.72           O  
ATOM    171  CB  TRP A  23      -7.685 -56.192   3.045  1.00105.72           C  
ATOM    172  CG  TRP A  23      -7.345 -55.486   4.336  1.00105.72           C  
ATOM    174  CD1 TRP A  23      -6.935 -55.989   5.536  1.00105.72           C  
ATOM    173  CD2 TRP A  23      -7.397 -54.061   4.486  1.00105.72           C  
ATOM    176  CE2 TRP A  23      -6.996 -53.768   5.787  1.00105.72           C  
ATOM    177  CE3 TRP A  23      -7.750 -53.075   3.607  1.00105.72           C  
ATOM    175  NE1 TRP A  23      -6.711 -54.960   6.420  1.00105.72           N  
ATOM    178  CZ2 TRP A  23      -6.940 -52.478   6.232  1.00105.72           C  
ATOM    179  CZ3 TRP A  23      -7.696 -51.777   4.059  1.00105.72           C  
ATOM    180  CH2 TRP A  23      -7.297 -51.484   5.346  1.00105.72           C  
ATOM    183  N   PRO A  24      -6.019 -57.929   0.473  1.00195.49           N  
ATOM    184  CA  PRO A  24      -6.273 -58.615  -0.740  1.00195.49           C  
ATOM    188  C   PRO A  24      -7.363 -59.551  -0.384  1.00195.49           C  
ATOM    189  O   PRO A  24      -7.685 -59.685   0.795  1.00195.49           O  
ATOM    186  CB  PRO A  24      -4.959 -59.293  -1.132  1.00195.49           C  
ATOM    187  CG  PRO A  24      -4.107 -59.256   0.149  1.00195.49           C  
ATOM    185  CD  PRO A  24      -4.631 -58.012   0.885  1.00195.49           C  
ATOM    190  N   ASN A  25      -7.952 -60.177  -1.399  1.00216.34           N  
ATOM    191  CA  ASN A  25      -8.987 -61.150  -1.261  1.00216.34           C  
ATOM    196  C   ASN A  25     -10.099 -60.722  -0.344  1.00216.34           C  
ATOM    197  O   ASN A  25     -10.824 -61.575   0.168  1.00216.34           O  
ATOM    192  CB  ASN A  25      -8.451 -62.498  -0.747  1.00216.34           C  
ATOM    193  CG  ASN A  25      -7.448 -63.013  -1.770  1.00216.34           C  
ATOM    195  ND2 ASN A  25      -6.669 -64.059  -1.383  1.00216.34           N  
ATOM    194  OD1 ASN A  25      -7.354 -62.494  -2.881  1.00216.34           O  
ATOM    198  N   GLN A  26     -10.309 -59.408  -0.126  1.00116.44           N  
ATOM    199  CA  GLN A  26     -11.499 -59.059   0.599  1.00116.44           C  
ATOM    205  C   GLN A  26     -12.553 -58.932  -0.450  1.00116.44           C  
ATOM    206  O   GLN A  26     -12.225 -58.802  -1.628  1.00116.44           O  
ATOM    200  CB  GLN A  26     -11.480 -57.737   1.383  1.00116.44           C  
ATOM    201  CG  GLN A  26     -10.753 -57.822   2.723  1.00116.44           C  
ATOM    202  CD  GLN A  26     -11.181 -56.605   3.528  1.00116.44           C  
ATOM    204  NE2 GLN A  26     -10.591 -56.439   4.742  1.00116.44           N  
ATOM    203  OE1 GLN A  26     -12.033 -55.830   3.091  1.00116.44           O  
ATOM    207  N   LEU A  27     -13.847 -58.981  -0.059  1.00180.33           N  
ATOM    208  CA  LEU A  27     -14.890 -58.894  -1.048  1.00180.33           C  
ATOM    213  C   LEU A  27     -14.876 -57.546  -1.689  1.00180.33           C  
ATOM    214  O   LEU A  27     -14.708 -56.531  -1.017  1.00180.33           O  
ATOM    209  CB  LEU A  27     -16.334 -59.022  -0.522  1.00180.33           C  
ATOM    210  CG  LEU A  27     -16.781 -60.438  -0.156  1.00180.33           C  
ATOM    211  CD1 LEU A  27     -16.752 -61.355  -1.390  1.00180.33           C  
ATOM    212  CD2 LEU A  27     -16.009 -60.984   1.052  1.00180.33           C  
ATOM    215  N   ASP A  28     -15.092 -57.511  -3.022  1.00 63.94           N  
ATOM    216  CA  ASP A  28     -15.108 -56.266  -3.746  1.00 63.94           C  
ATOM    221  C   ASP A  28     -16.517 -55.897  -4.133  1.00 63.94           C  
ATOM    222  O   ASP A  28     -17.101 -56.462  -5.057  1.00 63.94           O  
ATOM    217  CB  ASP A  28     -14.283 -56.302  -5.046  1.00 63.94           C  
ATOM    218  CG  ASP A  28     -14.271 -54.907  -5.660  1.00 63.94           C  
ATOM    219  OD1 ASP A  28     -14.787 -53.960  -5.007  1.00 63.94           O  
ATOM    220  OD2 ASP A  28     -13.744 -54.766  -6.796  1.00 63.94           O1-
ATOM    223  N   LEU A  29     -17.086 -54.921  -3.399  1.00 92.56           N  
ATOM    224  CA  LEU A  29     -18.406 -54.363  -3.556  1.00 92.56           C  
ATOM    229  C   LEU A  29     -18.541 -53.418  -4.721  1.00 92.56           C  
ATOM    230  O   LEU A  29     -19.650 -53.182  -5.195  1.00 92.56           O  
ATOM    225  CB  LEU A  29     -18.895 -53.645  -2.287  1.00 92.56           C  
ATOM    226  CG  LEU A  29     -19.004 -54.595  -1.077  1.00 92.56           C  
ATOM    227  CD1 LEU A  29     -19.641 -53.895   0.134  1.00 92.56           C  
ATOM    228  CD2 LEU A  29     -19.716 -55.907  -1.451  1.00 92.56           C  
ATOM    231  N   SER A  30     -17.434 -52.822  -5.202  1.00 53.29           N  
ATOM    232  CA  SER A  30     -17.493 -51.762  -6.180  1.00 53.29           C  
ATOM    235  C   SER A  30     -18.270 -52.164  -7.400  1.00 53.29           C  
ATOM    236  O   SER A  30     -18.843 -51.311  -8.076  1.00 53.29           O  
ATOM    233  CB  SER A  30     -16.099 -51.312  -6.652  1.00 53.29           C  
ATOM    234  OG  SER A  30     -15.440 -52.378  -7.320  1.00 53.29           O  
ATOM    237  N   ILE A  31     -18.338 -53.467  -7.713  1.00101.71           N  
ATOM    238  CA  ILE A  31     -19.026 -53.912  -8.895  1.00101.71           C  
ATOM    243  C   ILE A  31     -20.480 -53.531  -8.821  1.00101.71           C  
ATOM    244  O   ILE A  31     -21.121 -53.299  -9.844  1.00101.71           O  
ATOM    239  CB  ILE A  31     -18.883 -55.394  -9.141  1.00101.71           C  
ATOM    240  CG1 ILE A  31     -19.493 -56.249  -8.012  1.00101.71           C  
ATOM    241  CG2 ILE A  31     -17.386 -55.663  -9.360  1.00101.71           C  
ATOM    242  CD1 ILE A  31     -21.020 -56.317  -8.015  1.00101.71           C  
ATOM    245  N   LEU A  32     -21.059 -53.519  -7.610  1.00 76.75           N  
ATOM    246  CA  LEU A  32     -22.447 -53.201  -7.402  1.00 76.75           C  
ATOM    251  C   LEU A  32     -22.752 -51.760  -7.711  1.00 76.75           C  
ATOM    252  O   LEU A  32     -23.874 -51.435  -8.097  1.00 76.75           O  
ATOM    247  CB  LEU A  32     -22.892 -53.474  -5.955  1.00 76.75           C  
ATOM    248  CG  LEU A  32     -22.799 -54.963  -5.571  1.00 76.75           C  
ATOM    249  CD1 LEU A  32     -23.250 -55.204  -4.119  1.00 76.75           C  
ATOM    250  CD2 LEU A  32     -23.558 -55.838  -6.583  1.00 76.75           C  
ATOM    253  N   HIS A  33     -21.789 -50.862  -7.433  1.00123.15           N  
ATOM    254  CA  HIS A  33     -21.870 -49.429  -7.570  1.00123.15           C  
ATOM    261  C   HIS A  33     -21.645 -48.882  -8.948  1.00123.15           C  
ATOM    262  O   HIS A  33     -21.953 -47.719  -9.187  1.00123.15           O  
ATOM    257  CB  HIS A  33     -20.982 -48.736  -6.537  1.00123.15           C  
ATOM    256  CG  HIS A  33     -21.419 -49.241  -5.197  1.00123.15           C  
ATOM    259  CD2 HIS A  33     -22.591 -49.032  -4.537  1.00123.15           C  
ATOM    255  ND1 HIS A  33     -20.705 -50.128  -4.421  1.00123.15           N  
ATOM    260  CE1 HIS A  33     -21.475 -50.410  -3.340  1.00123.15           C  
ATOM    258  NE2 HIS A  33     -22.629 -49.769  -3.367  1.00123.15           N  
ATOM    263  N   ARG A  34     -21.052 -49.651  -9.878  1.00171.89           N  
ATOM    264  CA  ARG A  34     -20.751 -49.118 -11.179  1.00171.89           C  
ATOM    272  C   ARG A  34     -21.994 -48.560 -11.794  1.00171.89           C  
ATOM    273  O   ARG A  34     -23.114 -48.867 -11.386  1.00171.89           O  
ATOM    265  CB  ARG A  34     -20.223 -50.171 -12.172  1.00171.89           C  
ATOM    266  CG  ARG A  34     -18.875 -50.795 -11.805  1.00171.89           C  
ATOM    267  CD  ARG A  34     -17.685 -50.120 -12.491  1.00171.89           C  
ATOM    268  NE  ARG A  34     -16.982 -49.302 -11.467  1.00171.89           N  
ATOM    269  CZ  ARG A  34     -16.021 -49.872 -10.683  1.00171.89           C  
ATOM    270  NH1 ARG A  34     -15.694 -51.187 -10.852  1.00171.89           N1+
ATOM    271  NH2 ARG A  34     -15.382 -49.123  -9.739  1.00171.89           N  
ATOM    274  N   HIS A  35     -21.791 -47.691 -12.801  1.00 88.47           N  
ATOM    275  CA  HIS A  35     -22.844 -47.103 -13.570  1.00 88.47           C  
ATOM    282  C   HIS A  35     -23.777 -46.290 -12.723  1.00 88.47           C  
ATOM    283  O   HIS A  35     -24.995 -46.338 -12.894  1.00 88.47           O  
ATOM    278  CB  HIS A  35     -23.614 -48.170 -14.358  1.00 88.47           C  
ATOM    277  CG  HIS A  35     -22.648 -49.016 -15.135  1.00 88.47           C  
ATOM    280  CD2 HIS A  35     -22.286 -50.318 -14.967  1.00 88.47           C  
ATOM    276  ND1 HIS A  35     -21.890 -48.547 -16.185  1.00 88.47           N  
ATOM    281  CE1 HIS A  35     -21.111 -49.579 -16.594  1.00 88.47           C  
ATOM    279  NE2 HIS A  35     -21.315 -50.674 -15.885  1.00 88.47           N  
ATOM    284  N   SER A  36     -23.217 -45.482 -11.800  1.00 31.91           N  
ATOM    285  CA  SER A  36     -24.027 -44.625 -10.982  1.00 31.91           C  
ATOM    288  C   SER A  36     -24.378 -43.420 -11.794  1.00 31.91           C  
ATOM    289  O   SER A  36     -23.858 -43.217 -12.888  1.00 31.91           O  
ATOM    286  CB  SER A  36     -23.324 -44.139  -9.702  1.00 31.91           C  
ATOM    287  OG  SER A  36     -22.225 -43.304 -10.035  1.00 31.91           O  
ATOM    290  N   SER A  37     -25.293 -42.589 -11.262  1.00 80.23           N  
ATOM    291  CA  SER A  37     -25.755 -41.415 -11.940  1.00 80.23           C  
ATOM    294  C   SER A  37     -24.613 -40.463 -12.083  1.00 80.23           C  
ATOM    295  O   SER A  37     -24.616 -39.612 -12.970  1.00 80.23           O  
ATOM    292  CB  SER A  37     -26.860 -40.677 -11.167  1.00 80.23           C  
ATOM    293  OG  SER A  37     -28.005 -41.505 -11.047  1.00 80.23           O  
ATOM    296  N   LEU A  38     -23.603 -40.572 -11.205  1.00 85.41           N  
ATOM    297  CA  LEU A  38     -22.520 -39.633 -11.242  1.00 85.41           C  
ATOM    302  C   LEU A  38     -21.746 -39.740 -12.526  1.00 85.41           C  
ATOM    303  O   LEU A  38     -21.374 -38.720 -13.106  1.00 85.41           O  
ATOM    298  CB  LEU A  38     -21.542 -39.802 -10.070  1.00 85.41           C  
ATOM    299  CG  LEU A  38     -22.200 -39.500  -8.710  1.00 85.41           C  
ATOM    300  CD1 LEU A  38     -23.302 -40.520  -8.387  1.00 85.41           C  
ATOM    301  CD2 LEU A  38     -21.154 -39.365  -7.593  1.00 85.41           C  
ATOM    304  N   SER A  39     -21.470 -40.973 -12.994  1.00 49.56           N  
ATOM    305  CA  SER A  39     -20.669 -41.198 -14.169  1.00 49.56           C  
ATOM    308  C   SER A  39     -21.410 -40.889 -15.444  1.00 49.56           C  
ATOM    309  O   SER A  39     -20.782 -40.710 -16.486  1.00 49.56           O  
ATOM    306  CB  SER A  39     -20.175 -42.651 -14.277  1.00 49.56           C  
ATOM    307  OG  SER A  39     -21.271 -43.532 -14.478  1.00 49.56           O  
ATOM    310  N   ASP A  40     -22.757 -40.828 -15.408  1.00 61.62           N  
ATOM    311  CA  ASP A  40     -23.568 -40.671 -16.594  1.00 61.62           C  
ATOM    316  C   ASP A  40     -23.709 -39.221 -16.970  1.00 61.62           C  
ATOM    317  O   ASP A  40     -24.237 -38.418 -16.205  1.00 61.62           O  
ATOM    312  CB  ASP A  40     -24.988 -41.237 -16.377  1.00 61.62           C  
ATOM    313  CG  ASP A  40     -25.798 -41.211 -17.669  1.00 61.62           C  
ATOM    314  OD1 ASP A  40     -25.299 -40.659 -18.685  1.00 61.62           O  
ATOM    315  OD2 ASP A  40     -26.942 -41.741 -17.648  1.00 61.62           O1-
ATOM    318  N   PRO A  41     -23.225 -38.860 -18.136  1.00 75.39           N  
ATOM    319  CA  PRO A  41     -23.312 -37.521 -18.666  1.00 75.39           C  
ATOM    323  C   PRO A  41     -24.724 -37.112 -18.971  1.00 75.39           C  
ATOM    324  O   PRO A  41     -25.005 -35.914 -18.980  1.00 75.39           O  
ATOM    321  CB  PRO A  41     -22.451 -37.533 -19.927  1.00 75.39           C  
ATOM    322  CG  PRO A  41     -22.507 -39.000 -20.389  1.00 75.39           C  
ATOM    320  CD  PRO A  41     -22.631 -39.795 -19.075  1.00 75.39           C  
ATOM    325  N   MET A  42     -25.621 -38.075 -19.254  1.00 61.22           N  
ATOM    326  CA  MET A  42     -26.960 -37.725 -19.640  1.00 61.22           C  
ATOM    331  C   MET A  42     -27.765 -37.438 -18.410  1.00 61.22           C  
ATOM    332  O   MET A  42     -27.407 -37.843 -17.308  1.00 61.22           O  
ATOM    327  CB  MET A  42     -27.663 -38.824 -20.449  1.00 61.22           C  
ATOM    328  CG  MET A  42     -26.869 -39.179 -21.705  1.00 61.22           C  
ATOM    329  SD  MET A  42     -26.353 -37.726 -22.667  1.00 61.22           S  
ATOM    330  CE  MET A  42     -28.041 -37.126 -22.968  1.00 61.22           C  
ATOM    333  N   GLY A  43     -28.889 -36.710 -18.570  1.00 19.76           N  
ATOM    334  CA  GLY A  43     -29.699 -36.371 -17.435  1.00 19.76           C  
ATOM    335  C   GLY A  43     -30.394 -37.611 -16.972  1.00 19.76           C  
ATOM    336  O   GLY A  43     -30.461 -38.609 -17.688  1.00 19.76           O  
ATOM    337  N   LYS A  44     -30.945 -37.562 -15.745  1.00 68.01           N  
ATOM    338  CA  LYS A  44     -31.605 -38.691 -15.158  1.00 68.01           C  
ATOM    344  C   LYS A  44     -32.791 -39.040 -15.999  1.00 68.01           C  
ATOM    345  O   LYS A  44     -33.143 -40.210 -16.136  1.00 68.01           O  
ATOM    339  CB  LYS A  44     -32.092 -38.426 -13.725  1.00 68.01           C  
ATOM    340  CG  LYS A  44     -32.793 -39.633 -13.100  1.00 68.01           C  
ATOM    341  CD  LYS A  44     -32.875 -39.569 -11.575  1.00 68.01           C  
ATOM    342  CE  LYS A  44     -31.540 -39.887 -10.896  1.00 68.01           C  
ATOM    343  NZ  LYS A  44     -31.683 -39.801  -9.428  1.00 68.01           N1+
ATOM    346  N   ASP A  45     -33.448 -38.014 -16.565  1.00 45.29           N  
ATOM    347  CA  ASP A  45     -34.635 -38.157 -17.361  1.00 45.29           C  
ATOM    352  C   ASP A  45     -34.357 -38.844 -18.668  1.00 45.29           C  
ATOM    353  O   ASP A  45     -35.218 -39.564 -19.171  1.00 45.29           O  
ATOM    348  CB  ASP A  45     -35.288 -36.805 -17.688  1.00 45.29           C  
ATOM    349  CG  ASP A  45     -35.872 -36.259 -16.394  1.00 45.29           C  
ATOM    350  OD1 ASP A  45     -36.342 -37.081 -15.561  1.00 45.29           O  
ATOM    351  OD2 ASP A  45     -35.849 -35.012 -16.218  1.00 45.29           O1-
ATOM    354  N   PHE A  46     -33.152 -38.647 -19.244  1.00 77.96           N  
ATOM    355  CA  PHE A  46     -32.813 -39.110 -20.569  1.00 77.96           C  
ATOM    363  C   PHE A  46     -33.253 -40.528 -20.811  1.00 77.96           C  
ATOM    364  O   PHE A  46     -32.955 -41.441 -20.043  1.00 77.96           O  
ATOM    356  CB  PHE A  46     -31.302 -39.000 -20.859  1.00 77.96           C  
ATOM    357  CG  PHE A  46     -31.020 -39.494 -22.238  1.00 77.96           C  
ATOM    358  CD1 PHE A  46     -31.359 -38.746 -23.342  1.00 77.96           C  
ATOM    359  CD2 PHE A  46     -30.389 -40.703 -22.427  1.00 77.96           C  
ATOM    360  CE1 PHE A  46     -31.089 -39.203 -24.612  1.00 77.96           C  
ATOM    361  CE2 PHE A  46     -30.118 -41.165 -23.692  1.00 77.96           C  
ATOM    362  CZ  PHE A  46     -30.469 -40.416 -24.789  1.00 77.96           C  
ATOM    365  N   ASN A  47     -34.007 -40.724 -21.916  1.00 52.94           N  
ATOM    366  CA  ASN A  47     -34.493 -42.020 -22.293  1.00 52.94           C  
ATOM    371  C   ASN A  47     -33.973 -42.299 -23.672  1.00 52.94           C  
ATOM    372  O   ASN A  47     -34.336 -41.625 -24.635  1.00 52.94           O  
ATOM    367  CB  ASN A  47     -36.031 -42.080 -22.342  1.00 52.94           C  
ATOM    368  CG  ASN A  47     -36.471 -43.532 -22.481  1.00 52.94           C  
ATOM    370  ND2 ASN A  47     -37.340 -43.994 -21.542  1.00 52.94           N  
ATOM    369  OD1 ASN A  47     -36.052 -44.237 -23.396  1.00 52.94           O  
ATOM    373  N   TYR A  48     -33.109 -43.324 -23.798  1.00 56.23           N  
ATOM    374  CA  TYR A  48     -32.493 -43.634 -25.060  1.00 56.23           C  
ATOM    383  C   TYR A  48     -33.527 -44.077 -26.047  1.00 56.23           C  
ATOM    384  O   TYR A  48     -33.502 -43.663 -27.204  1.00 56.23           O  
ATOM    375  CB  TYR A  48     -31.424 -44.737 -24.953  1.00 56.23           C  
ATOM    376  CG  TYR A  48     -30.888 -44.978 -26.322  1.00 56.23           C  
ATOM    377  CD1 TYR A  48     -30.072 -44.051 -26.930  1.00 56.23           C  
ATOM    378  CD2 TYR A  48     -31.185 -46.141 -26.995  1.00 56.23           C  
ATOM    379  CE1 TYR A  48     -29.575 -44.274 -28.194  1.00 56.23           C  
ATOM    380  CE2 TYR A  48     -30.690 -46.370 -28.259  1.00 56.23           C  
ATOM    381  CZ  TYR A  48     -29.885 -45.434 -28.862  1.00 56.23           C  
ATOM    382  OH  TYR A  48     -29.377 -45.663 -30.158  1.00 56.23           O  
ATOM    385  N   ALA A  49     -34.489 -44.911 -25.613  1.00 33.71           N  
ATOM    386  CA  ALA A  49     -35.447 -45.445 -26.541  1.00 33.71           C  
ATOM    388  C   ALA A  49     -36.187 -44.318 -27.182  1.00 33.71           C  
ATOM    389  O   ALA A  49     -36.444 -44.338 -28.384  1.00 33.71           O  
ATOM    387  CB  ALA A  49     -36.489 -46.362 -25.879  1.00 33.71           C  
ATOM    390  N   GLN A  50     -36.535 -43.293 -26.392  1.00 47.80           N  
ATOM    391  CA  GLN A  50     -37.296 -42.191 -26.899  1.00 47.80           C  
ATOM    397  C   GLN A  50     -36.505 -41.497 -27.970  1.00 47.80           C  
ATOM    398  O   GLN A  50     -37.046 -41.142 -29.017  1.00 47.80           O  
ATOM    392  CB  GLN A  50     -37.591 -41.184 -25.776  1.00 47.80           C  
ATOM    393  CG  GLN A  50     -38.515 -40.029 -26.153  1.00 47.80           C  
ATOM    394  CD  GLN A  50     -38.660 -39.178 -24.900  1.00 47.80           C  
ATOM    396  NE2 GLN A  50     -37.697 -39.344 -23.952  1.00 47.80           N  
ATOM    395  OE1 GLN A  50     -39.595 -38.394 -24.763  1.00 47.80           O  
ATOM    399  N   ALA A  51     -35.195 -41.288 -27.735  1.00 33.25           N  
ATOM    400  CA  ALA A  51     -34.361 -40.601 -28.685  1.00 33.25           C  
ATOM    402  C   ALA A  51     -34.239 -41.387 -29.958  1.00 33.25           C  
ATOM    403  O   ALA A  51     -34.348 -40.836 -31.054  1.00 33.25           O  
ATOM    401  CB  ALA A  51     -32.938 -40.358 -28.151  1.00 33.25           C  
ATOM    404  N   PHE A  52     -34.034 -42.709 -29.834  1.00 54.29           N  
ATOM    405  CA  PHE A  52     -33.814 -43.586 -30.949  1.00 54.29           C  
ATOM    413  C   PHE A  52     -35.030 -43.633 -31.820  1.00 54.29           C  
ATOM    414  O   PHE A  52     -34.929 -43.655 -33.046  1.00 54.29           O  
ATOM    406  CB  PHE A  52     -33.514 -45.027 -30.498  1.00 54.29           C  
ATOM    407  CG  PHE A  52     -33.319 -45.867 -31.711  1.00 54.29           C  
ATOM    408  CD1 PHE A  52     -32.117 -45.873 -32.379  1.00 54.29           C  
ATOM    409  CD2 PHE A  52     -34.345 -46.660 -32.174  1.00 54.29           C  
ATOM    410  CE1 PHE A  52     -31.944 -46.654 -33.495  1.00 54.29           C  
ATOM    411  CE2 PHE A  52     -34.177 -47.442 -33.291  1.00 54.29           C  
ATOM    412  CZ  PHE A  52     -32.974 -47.439 -33.955  1.00 54.29           C  
ATOM    415  N   GLU A  53     -36.220 -43.637 -31.204  1.00112.49           N  
ATOM    416  CA  GLU A  53     -37.429 -43.799 -31.955  1.00112.49           C  
ATOM    422  C   GLU A  53     -37.528 -42.671 -32.946  1.00112.49           C  
ATOM    423  O   GLU A  53     -38.057 -42.839 -34.044  1.00112.49           O  
ATOM    417  CB  GLU A  53     -38.677 -43.775 -31.056  1.00112.49           C  
ATOM    418  CG  GLU A  53     -39.859 -44.548 -31.640  1.00112.49           C  
ATOM    419  CD  GLU A  53     -39.625 -46.025 -31.344  1.00112.49           C  
ATOM    420  OE1 GLU A  53     -38.619 -46.334 -30.651  1.00112.49           O  
ATOM    421  OE2 GLU A  53     -40.448 -46.863 -31.801  1.00112.49           O1-
ATOM    424  N   LYS A  54     -37.054 -41.476 -32.549  1.00135.87           N  
ATOM    425  CA  LYS A  54     -37.060 -40.270 -33.336  1.00135.87           C  
ATOM    431  C   LYS A  54     -36.055 -40.307 -34.460  1.00135.87           C  
ATOM    432  O   LYS A  54     -36.225 -39.623 -35.467  1.00135.87           O  
ATOM    426  CB  LYS A  54     -36.767 -39.027 -32.482  1.00135.87           C  
ATOM    427  CG  LYS A  54     -37.772 -38.856 -31.344  1.00135.87           C  
ATOM    428  CD  LYS A  54     -39.226 -38.757 -31.814  1.00135.87           C  
ATOM    429  CE  LYS A  54     -40.241 -38.806 -30.670  1.00135.87           C  
ATOM    430  NZ  LYS A  54     -40.273 -40.163 -30.079  1.00135.87           N1+
ATOM    433  N   LEU A  55     -34.961 -41.075 -34.308  1.00 64.56           N  
ATOM    434  CA  LEU A  55     -33.874 -41.104 -35.253  1.00 64.56           C  
ATOM    439  C   LEU A  55     -34.354 -41.453 -36.628  1.00 64.56           C  
ATOM    440  O   LEU A  55     -35.236 -42.287 -36.815  1.00 64.56           O  
ATOM    435  CB  LEU A  55     -32.810 -42.148 -34.863  1.00 64.56           C  
ATOM    436  CG  LEU A  55     -31.602 -42.250 -35.810  1.00 64.56           C  
ATOM    437  CD1 LEU A  55     -30.731 -40.991 -35.737  1.00 64.56           C  
ATOM    438  CD2 LEU A  55     -30.811 -43.547 -35.557  1.00 64.56           C  
ATOM    441  N   ASP A  56     -33.775 -40.777 -37.642  1.00 46.97           N  
ATOM    442  CA  ASP A  56     -34.081 -41.075 -39.011  1.00 46.97           C  
ATOM    447  C   ASP A  56     -33.109 -42.146 -39.394  1.00 46.97           C  
ATOM    448  O   ASP A  56     -32.013 -41.872 -39.876  1.00 46.97           O  
ATOM    443  CB  ASP A  56     -33.858 -39.876 -39.952  1.00 46.97           C  
ATOM    444  CG  ASP A  56     -34.381 -40.232 -41.336  1.00 46.97           C  
ATOM    445  OD1 ASP A  56     -34.581 -41.447 -41.604  1.00 46.97           O  
ATOM    446  OD2 ASP A  56     -34.585 -39.290 -42.149  1.00 46.97           O1-
ATOM    449  N   LEU A  57     -33.521 -43.410 -39.199  1.00 51.31           N  
ATOM    450  CA  LEU A  57     -32.674 -44.547 -39.397  1.00 51.31           C  
ATOM    455  C   LEU A  57     -32.242 -44.611 -40.832  1.00 51.31           C  
ATOM    456  O   LEU A  57     -31.093 -44.936 -41.128  1.00 51.31           O  
ATOM    451  CB  LEU A  57     -33.400 -45.858 -39.047  1.00 51.31           C  
ATOM    452  CG  LEU A  57     -32.552 -47.126 -39.231  1.00 51.31           C  
ATOM    453  CD1 LEU A  57     -31.331 -47.112 -38.299  1.00 51.31           C  
ATOM    454  CD2 LEU A  57     -33.408 -48.391 -39.053  1.00 51.31           C  
ATOM    457  N   ALA A  58     -33.154 -44.288 -41.766  1.00 28.96           N  
ATOM    458  CA  ALA A  58     -32.835 -44.377 -43.163  1.00 28.96           C  
ATOM    460  C   ALA A  58     -31.693 -43.457 -43.470  1.00 28.96           C  
ATOM    461  O   ALA A  58     -30.777 -43.824 -44.205  1.00 28.96           O  
ATOM    459  CB  ALA A  58     -34.005 -43.968 -44.070  1.00 28.96           C  
ATOM    462  N   ALA A  59     -31.715 -42.235 -42.904  1.00 25.04           N  
ATOM    463  CA  ALA A  59     -30.694 -41.260 -43.169  1.00 25.04           C  
ATOM    465  C   ALA A  59     -29.375 -41.769 -42.674  1.00 25.04           C  
ATOM    466  O   ALA A  59     -28.356 -41.627 -43.350  1.00 25.04           O  
ATOM    464  CB  ALA A  59     -30.962 -39.920 -42.462  1.00 25.04           C  
ATOM    467  N   VAL A  60     -29.362 -42.389 -41.479  1.00 33.37           N  
ATOM    468  CA  VAL A  60     -28.136 -42.877 -40.916  1.00 33.37           C  
ATOM    472  C   VAL A  60     -27.568 -43.896 -41.858  1.00 33.37           C  
ATOM    473  O   VAL A  60     -26.371 -43.894 -42.139  1.00 33.37           O  
ATOM    469  CB  VAL A  60     -28.346 -43.557 -39.589  1.00 33.37           C  
ATOM    470  CG1 VAL A  60     -27.007 -44.135 -39.104  1.00 33.37           C  
ATOM    471  CG2 VAL A  60     -28.977 -42.550 -38.613  1.00 33.37           C  
ATOM    474  N   LYS A  61     -28.427 -44.786 -42.389  1.00 69.63           N  
ATOM    475  CA  LYS A  61     -27.961 -45.831 -43.257  1.00 69.63           C  
ATOM    481  C   LYS A  61     -27.352 -45.241 -44.489  1.00 69.63           C  
ATOM    482  O   LYS A  61     -26.339 -45.734 -44.982  1.00 69.63           O  
ATOM    476  CB  LYS A  61     -29.069 -46.800 -43.704  1.00 69.63           C  
ATOM    477  CG  LYS A  61     -29.485 -47.800 -42.622  1.00 69.63           C  
ATOM    478  CD  LYS A  61     -30.778 -48.554 -42.945  1.00 69.63           C  
ATOM    479  CE  LYS A  61     -31.044 -49.751 -42.032  1.00 69.63           C  
ATOM    480  NZ  LYS A  61     -30.203 -50.900 -42.434  1.00 69.63           N1+
ATOM    483  N   ARG A  62     -27.952 -44.164 -45.025  1.00117.53           N  
ATOM    484  CA  ARG A  62     -27.449 -43.570 -46.231  1.00117.53           C  
ATOM    492  C   ARG A  62     -26.051 -43.094 -45.984  1.00117.53           C  
ATOM    493  O   ARG A  62     -25.165 -43.286 -46.815  1.00117.53           O  
ATOM    485  CB  ARG A  62     -28.262 -42.337 -46.665  1.00117.53           C  
ATOM    486  CG  ARG A  62     -27.736 -41.691 -47.948  1.00117.53           C  
ATOM    487  CD  ARG A  62     -28.283 -40.284 -48.205  1.00117.53           C  
ATOM    488  NE  ARG A  62     -29.770 -40.376 -48.260  1.00117.53           N  
ATOM    489  CZ  ARG A  62     -30.510 -40.234 -47.121  1.00117.53           C  
ATOM    490  NH1 ARG A  62     -29.895 -39.977 -45.930  1.00117.53           N1+
ATOM    491  NH2 ARG A  62     -31.870 -40.341 -47.174  1.00117.53           N  
ATOM    494  N   ASP A  63     -25.817 -42.456 -44.822  1.00 32.74           N  
ATOM    495  CA  ASP A  63     -24.523 -41.920 -44.506  1.00 32.74           C  
ATOM    500  C   ASP A  63     -23.544 -43.049 -44.410  1.00 32.74           C  
ATOM    501  O   ASP A  63     -22.420 -42.954 -44.901  1.00 32.74           O  
ATOM    496  CB  ASP A  63     -24.493 -41.192 -43.147  1.00 32.74           C  
ATOM    497  CG  ASP A  63     -25.302 -39.907 -43.258  1.00 32.74           C  
ATOM    498  OD1 ASP A  63     -25.741 -39.574 -44.391  1.00 32.74           O  
ATOM    499  OD2 ASP A  63     -25.491 -39.236 -42.208  1.00 32.74           O1-
ATOM    502  N   LEU A  64     -23.957 -44.159 -43.770  1.00 49.27           N  
ATOM    503  CA  LEU A  64     -23.084 -45.286 -43.582  1.00 49.27           C  
ATOM    508  C   LEU A  64     -22.713 -45.862 -44.910  1.00 49.27           C  
ATOM    509  O   LEU A  64     -21.569 -46.263 -45.119  1.00 49.27           O  
ATOM    504  CB  LEU A  64     -23.709 -46.416 -42.743  1.00 49.27           C  
ATOM    505  CG  LEU A  64     -23.838 -46.081 -41.243  1.00 49.27           C  
ATOM    506  CD1 LEU A  64     -24.467 -47.250 -40.465  1.00 49.27           C  
ATOM    507  CD2 LEU A  64     -22.479 -45.661 -40.651  1.00 49.27           C  
ATOM    510  N   HIS A  65     -23.672 -45.918 -45.849  1.00 65.82           N  
ATOM    511  CA  HIS A  65     -23.419 -46.507 -47.132  1.00 65.82           C  
ATOM    518  C   HIS A  65     -22.339 -45.724 -47.820  1.00 65.82           C  
ATOM    519  O   HIS A  65     -21.413 -46.296 -48.392  1.00 65.82           O  
ATOM    514  CB  HIS A  65     -24.653 -46.491 -48.046  1.00 65.82           C  
ATOM    513  CG  HIS A  65     -24.497 -47.372 -49.248  1.00 65.82           C  
ATOM    516  CD2 HIS A  65     -25.075 -48.572 -49.521  1.00 65.82           C  
ATOM    512  ND1 HIS A  65     -23.697 -47.087 -50.333  1.00 65.82           N  
ATOM    517  CE1 HIS A  65     -23.832 -48.122 -51.201  1.00 65.82           C  
ATOM    515  NE2 HIS A  65     -24.660 -49.046 -50.752  1.00 65.82           N  
ATOM    520  N   ALA A  66     -22.426 -44.382 -47.769  1.00 35.01           N  
ATOM    521  CA  ALA A  66     -21.479 -43.524 -48.427  1.00 35.01           C  
ATOM    523  C   ALA A  66     -20.118 -43.719 -47.834  1.00 35.01           C  
ATOM    524  O   ALA A  66     -19.109 -43.718 -48.538  1.00 35.01           O  
ATOM    522  CB  ALA A  66     -21.825 -42.032 -48.285  1.00 35.01           C  
ATOM    525  N   LEU A  67     -20.071 -43.918 -46.509  1.00123.15           N  
ATOM    526  CA  LEU A  67     -18.868 -44.021 -45.735  1.00123.15           C  
ATOM    531  C   LEU A  67     -18.057 -45.181 -46.232  1.00123.15           C  
ATOM    532  O   LEU A  67     -16.830 -45.116 -46.279  1.00123.15           O  
ATOM    527  CB  LEU A  67     -19.216 -44.281 -44.249  1.00123.15           C  
ATOM    528  CG  LEU A  67     -18.055 -44.420 -43.235  1.00123.15           C  
ATOM    529  CD1 LEU A  67     -17.189 -45.667 -43.470  1.00123.15           C  
ATOM    530  CD2 LEU A  67     -17.240 -43.127 -43.128  1.00123.15           C  
ATOM    533  N   MET A  68     -18.713 -46.273 -46.645  1.00126.81           N  
ATOM    534  CA  MET A  68     -17.965 -47.458 -46.940  1.00126.81           C  
ATOM    539  C   MET A  68     -16.968 -47.233 -48.032  1.00126.81           C  
ATOM    540  O   MET A  68     -15.868 -47.781 -47.985  1.00126.81           O  
ATOM    535  CB  MET A  68     -18.869 -48.651 -47.242  1.00126.81           C  
ATOM    536  CG  MET A  68     -19.602 -48.994 -45.950  1.00126.81           C  
ATOM    537  SD  MET A  68     -20.752 -50.383 -46.001  1.00126.81           S  
ATOM    538  CE  MET A  68     -21.164 -50.198 -44.240  1.00126.81           C  
ATOM    541  N   THR A  69     -17.351 -46.475 -49.063  1.00161.11           N  
ATOM    542  CA  THR A  69     -16.549 -46.122 -50.200  1.00161.11           C  
ATOM    546  C   THR A  69     -15.625 -44.952 -49.970  1.00161.11           C  
ATOM    547  O   THR A  69     -14.790 -44.676 -50.827  1.00161.11           O  
ATOM    543  CB  THR A  69     -17.392 -45.860 -51.406  1.00161.11           C  
ATOM    545  CG2 THR A  69     -18.410 -44.764 -51.074  1.00161.11           C  
ATOM    544  OG1 THR A  69     -16.578 -45.508 -52.513  1.00161.11           O  
ATOM    548  N   THR A  70     -15.789 -44.156 -48.893  1.00143.67           N  
ATOM    549  CA  THR A  70     -14.945 -42.991 -48.778  1.00143.67           C  
ATOM    553  C   THR A  70     -13.756 -43.272 -47.894  1.00143.67           C  
ATOM    554  O   THR A  70     -13.857 -43.351 -46.669  1.00143.67           O  
ATOM    550  CB  THR A  70     -15.693 -41.789 -48.269  1.00143.67           C  
ATOM    552  CG2 THR A  70     -16.257 -42.063 -46.864  1.00143.67           C  
ATOM    551  OG1 THR A  70     -14.840 -40.659 -48.258  1.00143.67           O  
ATOM    555  N   SER A  71     -12.564 -43.404 -48.512  1.00 96.60           N  
ATOM    556  CA  SER A  71     -11.397 -43.752 -47.751  1.00 96.60           C  
ATOM    559  C   SER A  71     -10.765 -42.543 -47.142  1.00 96.60           C  
ATOM    560  O   SER A  71     -10.855 -41.434 -47.664  1.00 96.60           O  
ATOM    557  CB  SER A  71     -10.317 -44.503 -48.551  1.00 96.60           C  
ATOM    558  OG  SER A  71      -9.700 -43.634 -49.487  1.00 96.60           O  
ATOM    561  N   GLN A  72     -10.096 -42.756 -45.991  1.00 47.57           N  
ATOM    562  CA  GLN A  72      -9.392 -41.719 -45.302  1.00 47.57           C  
ATOM    568  C   GLN A  72      -7.943 -42.093 -45.414  1.00 47.57           C  
ATOM    569  O   GLN A  72      -7.588 -43.266 -45.315  1.00 47.57           O  
ATOM    563  CB  GLN A  72      -9.749 -41.644 -43.808  1.00 47.57           C  
ATOM    564  CG  GLN A  72     -11.240 -41.401 -43.550  1.00 47.57           C  
ATOM    565  CD  GLN A  72     -11.578 -39.973 -43.949  1.00 47.57           C  
ATOM    567  NE2 GLN A  72     -12.894 -39.695 -44.151  1.00 47.57           N  
ATOM    566  OE1 GLN A  72     -10.697 -39.124 -44.075  1.00 47.57           O  
ATOM    570  N   ASP A  73      -7.066 -41.093 -45.620  1.00 48.95           N  
ATOM    571  CA  ASP A  73      -5.667 -41.330 -45.844  1.00 48.95           C  
ATOM    576  C   ASP A  73      -5.026 -41.936 -44.635  1.00 48.95           C  
ATOM    577  O   ASP A  73      -4.098 -42.733 -44.759  1.00 48.95           O  
ATOM    572  CB  ASP A  73      -4.896 -40.050 -46.207  1.00 48.95           C  
ATOM    573  CG  ASP A  73      -5.311 -39.659 -47.617  1.00 48.95           C  
ATOM    574  OD1 ASP A  73      -6.399 -39.039 -47.765  1.00 48.95           O  
ATOM    575  OD2 ASP A  73      -4.548 -39.976 -48.567  1.00 48.95           O1-
ATOM    578  N   TRP A  74      -5.490 -41.569 -43.430  1.00 95.74           N  
ATOM    579  CA  TRP A  74      -4.898 -42.076 -42.224  1.00 95.74           C  
ATOM    590  C   TRP A  74      -5.077 -43.565 -42.140  1.00 95.74           C  
ATOM    591  O   TRP A  74      -4.256 -44.242 -41.524  1.00 95.74           O  
ATOM    580  CB  TRP A  74      -5.402 -41.371 -40.947  1.00 95.74           C  
ATOM    581  CG  TRP A  74      -6.898 -41.206 -40.835  1.00 95.74           C  
ATOM    583  CD1 TRP A  74      -7.674 -40.158 -41.234  1.00 95.74           C  
ATOM    582  CD2 TRP A  74      -7.785 -42.172 -40.253  1.00 95.74           C  
ATOM    585  CE2 TRP A  74      -9.075 -41.649 -40.338  1.00 95.74           C  
ATOM    586  CE3 TRP A  74      -7.541 -43.389 -39.689  1.00 95.74           C  
ATOM    584  NE1 TRP A  74      -8.993 -40.412 -40.941  1.00 95.74           N  
ATOM    587  CZ2 TRP A  74     -10.148 -42.343 -39.860  1.00 95.74           C  
ATOM    588  CZ3 TRP A  74      -8.625 -44.093 -39.217  1.00 95.74           C  
ATOM    589  CH2 TRP A  74      -9.901 -43.579 -39.304  1.00 95.74           C  
ATOM    592  N   TRP A  75      -6.185 -44.122 -42.672  1.00108.45           N  
ATOM    593  CA  TRP A  75      -6.291 -45.559 -42.712  1.00108.45           C  
ATOM    604  C   TRP A  75      -6.995 -45.893 -44.000  1.00108.45           C  
ATOM    605  O   TRP A  75      -8.218 -46.014 -44.022  1.00108.45           O  
ATOM    594  CB  TRP A  75      -7.113 -46.113 -41.534  1.00108.45           C  
ATOM    595  CG  TRP A  75      -7.179 -47.617 -41.451  1.00108.45           C  
ATOM    597  CD1 TRP A  75      -8.180 -48.471 -41.807  1.00108.45           C  
ATOM    596  CD2 TRP A  75      -6.103 -48.433 -40.964  1.00108.45           C  
ATOM    599  CE2 TRP A  75      -6.521 -49.760 -41.046  1.00108.45           C  
ATOM    600  CE3 TRP A  75      -4.868 -48.101 -40.484  1.00108.45           C  
ATOM    598  NE1 TRP A  75      -7.799 -49.769 -41.563  1.00108.45           N  
ATOM    601  CZ2 TRP A  75      -5.705 -50.781 -40.649  1.00108.45           C  
ATOM    602  CZ3 TRP A  75      -4.046 -49.130 -40.088  1.00108.45           C  
ATOM    603  CH2 TRP A  75      -4.457 -50.444 -40.170  1.00108.45           C  
ATOM    606  N   PRO A  76      -6.265 -46.107 -45.069  1.00 81.43           N  
ATOM    607  CA  PRO A  76      -6.909 -46.314 -46.341  1.00 81.43           C  
ATOM    611  C   PRO A  76      -7.689 -47.587 -46.422  1.00 81.43           C  
ATOM    612  O   PRO A  76      -7.283 -48.586 -45.831  1.00 81.43           O  
ATOM    609  CB  PRO A  76      -5.815 -46.175 -47.393  1.00 81.43           C  
ATOM    610  CG  PRO A  76      -4.815 -45.206 -46.738  1.00 81.43           C  
ATOM    608  CD  PRO A  76      -4.977 -45.449 -45.226  1.00 81.43           C  
ATOM    613  N   ALA A  77      -8.821 -47.563 -47.153  1.00 46.35           N  
ATOM    614  CA  ALA A  77      -9.687 -48.703 -47.239  1.00 46.35           C  
ATOM    616  C   ALA A  77      -9.155 -49.689 -48.229  1.00 46.35           C  
ATOM    617  O   ALA A  77      -8.740 -49.324 -49.328  1.00 46.35           O  
ATOM    615  CB  ALA A  77     -11.122 -48.345 -47.657  1.00 46.35           C  
ATOM    618  N   ASP A  78      -9.186 -50.985 -47.860  1.00 53.89           N  
ATOM    619  CA  ASP A  78      -8.742 -52.025 -48.739  1.00 53.89           C  
ATOM    624  C   ASP A  78      -9.763 -52.165 -49.818  1.00 53.89           C  
ATOM    625  O   ASP A  78     -10.966 -52.137 -49.560  1.00 53.89           O  
ATOM    620  CB  ASP A  78      -8.649 -53.409 -48.072  1.00 53.89           C  
ATOM    621  CG  ASP A  78      -7.524 -53.404 -47.052  1.00 53.89           C  
ATOM    622  OD1 ASP A  78      -6.472 -52.761 -47.310  1.00 53.89           O  
ATOM    623  OD2 ASP A  78      -7.714 -54.050 -45.989  1.00 53.89           O1-
ATOM    626  N   PHE A  79      -9.297 -52.300 -51.070  1.00 79.12           N  
ATOM    627  CA  PHE A  79     -10.173 -52.512 -52.186  1.00 79.12           C  
ATOM    635  C   PHE A  79     -11.082 -51.332 -52.310  1.00 79.12           C  
ATOM    636  O   PHE A  79     -12.076 -51.385 -53.032  1.00 79.12           O  
ATOM    628  CB  PHE A  79     -11.081 -53.747 -52.016  1.00 79.12           C  
ATOM    629  CG  PHE A  79     -10.231 -54.960 -51.842  1.00 79.12           C  
ATOM    630  CD1 PHE A  79      -9.611 -55.555 -52.916  1.00 79.12           C  
ATOM    631  CD2 PHE A  79     -10.064 -55.514 -50.592  1.00 79.12           C  
ATOM    632  CE1 PHE A  79      -8.833 -56.677 -52.741  1.00 79.12           C  
ATOM    633  CE2 PHE A  79      -9.287 -56.635 -50.411  1.00 79.12           C  
ATOM    634  CZ  PHE A  79      -8.666 -57.220 -51.489  1.00 79.12           C  
ATOM    637  N   GLY A  80     -10.754 -50.225 -51.622  1.00 31.26           N  
ATOM    638  CA  GLY A  80     -11.559 -49.042 -51.717  1.00 31.26           C  
ATOM    639  C   GLY A  80     -12.835 -49.222 -50.946  1.00 31.26           C  
ATOM    640  O   GLY A  80     -13.760 -48.428 -51.115  1.00 31.26           O  
ATOM    641  N   HIS A  81     -12.937 -50.256 -50.078  1.00 91.41           N  
ATOM    642  CA  HIS A  81     -14.186 -50.441 -49.383  1.00 91.41           C  
ATOM    649  C   HIS A  81     -13.909 -50.911 -47.970  1.00 91.41           C  
ATOM    650  O   HIS A  81     -13.175 -51.867 -47.743  1.00 91.41           O  
ATOM    645  CB  HIS A  81     -15.075 -51.485 -50.093  1.00 91.41           C  
ATOM    644  CG  HIS A  81     -16.518 -51.504 -49.677  1.00 91.41           C  
ATOM    647  CD2 HIS A  81     -17.594 -50.888 -50.242  1.00 91.41           C  
ATOM    643  ND1 HIS A  81     -17.012 -52.220 -48.610  1.00 91.41           N  
ATOM    648  CE1 HIS A  81     -18.353 -52.006 -48.583  1.00 91.41           C  
ATOM    646  NE2 HIS A  81     -18.751 -51.205 -49.555  1.00 91.41           N  
ATOM    651  N   TYR A  82     -14.507 -50.213 -46.982  1.00121.38           N  
ATOM    652  CA  TYR A  82     -14.448 -50.404 -45.549  1.00121.38           C  
ATOM    661  C   TYR A  82     -15.235 -51.593 -45.051  1.00121.38           C  
ATOM    662  O   TYR A  82     -15.098 -51.988 -43.893  1.00121.38           O  
ATOM    653  CB  TYR A  82     -14.905 -49.184 -44.731  1.00121.38           C  
ATOM    654  CG  TYR A  82     -13.810 -48.173 -44.764  1.00121.38           C  
ATOM    655  CD1 TYR A  82     -12.660 -48.390 -44.040  1.00121.38           C  
ATOM    656  CD2 TYR A  82     -13.931 -47.007 -45.484  1.00121.38           C  
ATOM    657  CE1 TYR A  82     -11.638 -47.471 -44.048  1.00121.38           C  
ATOM    658  CE2 TYR A  82     -12.911 -46.083 -45.495  1.00121.38           C  
ATOM    659  CZ  TYR A  82     -11.762 -46.316 -44.778  1.00121.38           C  
ATOM    660  OH  TYR A  82     -10.713 -45.371 -44.786  1.00121.38           O  
ATOM    663  N   GLY A  83     -16.146 -52.152 -45.867  1.00 56.25           N  
ATOM    664  CA  GLY A  83     -17.114 -53.099 -45.373  1.00 56.25           C  
ATOM    665  C   GLY A  83     -16.512 -54.239 -44.602  1.00 56.25           C  
ATOM    666  O   GLY A  83     -17.042 -54.604 -43.553  1.00 56.25           O  
ATOM    667  N   GLY A  84     -15.410 -54.848 -45.068  1.00 28.91           N  
ATOM    668  CA  GLY A  84     -14.883 -55.976 -44.347  1.00 28.91           C  
ATOM    669  C   GLY A  84     -14.461 -55.543 -42.976  1.00 28.91           C  
ATOM    670  O   GLY A  84     -14.692 -56.245 -41.992  1.00 28.91           O  
ATOM    671  N   LEU A  85     -13.829 -54.361 -42.870  1.00 47.67           N  
ATOM    672  CA  LEU A  85     -13.347 -53.896 -41.601  1.00 47.67           C  
ATOM    677  C   LEU A  85     -14.506 -53.717 -40.665  1.00 47.67           C  
ATOM    678  O   LEU A  85     -14.417 -54.060 -39.487  1.00 47.67           O  
ATOM    673  CB  LEU A  85     -12.625 -52.541 -41.703  1.00 47.67           C  
ATOM    674  CG  LEU A  85     -12.098 -52.017 -40.352  1.00 47.67           C  
ATOM    675  CD1 LEU A  85     -11.010 -52.940 -39.775  1.00 47.67           C  
ATOM    676  CD2 LEU A  85     -11.647 -50.551 -40.462  1.00 47.67           C  
ATOM    679  N   PHE A  86     -15.630 -53.163 -41.158  1.00 88.73           N  
ATOM    680  CA  PHE A  86     -16.778 -52.936 -40.325  1.00 88.73           C  
ATOM    688  C   PHE A  86     -17.402 -54.224 -39.889  1.00 88.73           C  
ATOM    689  O   PHE A  86     -17.912 -54.319 -38.774  1.00 88.73           O  
ATOM    681  CB  PHE A  86     -17.911 -52.132 -40.986  1.00 88.73           C  
ATOM    682  CG  PHE A  86     -17.499 -50.707 -41.096  1.00 88.73           C  
ATOM    683  CD1 PHE A  86     -17.330 -49.946 -39.961  1.00 88.73           C  
ATOM    684  CD2 PHE A  86     -17.321 -50.118 -42.325  1.00 88.73           C  
ATOM    685  CE1 PHE A  86     -16.962 -48.626 -40.051  1.00 88.73           C  
ATOM    686  CE2 PHE A  86     -16.953 -48.796 -42.420  1.00 88.73           C  
ATOM    687  CZ  PHE A  86     -16.769 -48.048 -41.282  1.00 88.73           C  
ATOM    690  N   ILE A  87     -17.433 -55.238 -40.770  1.00104.77           N  
ATOM    691  CA  ILE A  87     -18.041 -56.492 -40.421  1.00104.77           C  
ATOM    696  C   ILE A  87     -17.279 -57.053 -39.262  1.00104.77           C  
ATOM    697  O   ILE A  87     -17.869 -57.540 -38.297  1.00104.77           O  
ATOM    692  CB  ILE A  87     -17.897 -57.514 -41.514  1.00104.77           C  
ATOM    693  CG1 ILE A  87     -18.532 -57.051 -42.839  1.00104.77           C  
ATOM    694  CG2 ILE A  87     -18.479 -58.836 -40.987  1.00104.77           C  
ATOM    695  CD1 ILE A  87     -20.053 -56.947 -42.818  1.00104.77           C  
ATOM    698  N   ARG A  88     -15.933 -57.000 -39.336  1.00152.84           N  
ATOM    699  CA  ARG A  88     -15.123 -57.557 -38.292  1.00152.84           C  
ATOM    707  C   ARG A  88     -15.345 -56.777 -37.022  1.00152.84           C  
ATOM    708  O   ARG A  88     -15.373 -57.351 -35.935  1.00152.84           O  
ATOM    700  CB  ARG A  88     -13.606 -57.589 -38.570  1.00152.84           C  
ATOM    701  CG  ARG A  88     -12.929 -56.226 -38.708  1.00152.84           C  
ATOM    702  CD  ARG A  88     -11.407 -56.313 -38.856  1.00152.84           C  
ATOM    703  NE  ARG A  88     -10.859 -56.805 -37.560  1.00152.84           N  
ATOM    704  CZ  ARG A  88      -9.851 -56.122 -36.941  1.00152.84           C  
ATOM    705  NH1 ARG A  88      -9.326 -55.002 -37.517  1.00152.84           N1+
ATOM    706  NH2 ARG A  88      -9.368 -56.551 -35.740  1.00152.84           N  
ATOM    709  N   MET A  89     -15.566 -55.452 -37.138  1.00 80.27           N  
ATOM    710  CA  MET A  89     -15.725 -54.549 -36.023  1.00 80.27           C  
ATOM    715  C   MET A  89     -16.888 -55.014 -35.215  1.00 80.27           C  
ATOM    716  O   MET A  89     -16.941 -54.880 -33.993  1.00 80.27           O  
ATOM    711  CB  MET A  89     -16.028 -53.110 -36.461  1.00 80.27           C  
ATOM    712  CG  MET A  89     -16.149 -52.137 -35.290  1.00 80.27           C  
ATOM    713  SD  MET A  89     -16.518 -50.433 -35.794  1.00 80.27           S  
ATOM    714  CE  MET A  89     -18.184 -50.847 -36.380  1.00 80.27           C  
ATOM    717  N   ALA A  90     -17.833 -55.647 -35.905  1.00181.51           N  
ATOM    718  CA  ALA A  90     -18.976 -56.219 -35.290  1.00181.51           C  
ATOM    720  C   ALA A  90     -18.490 -57.144 -34.118  1.00181.51           C  
ATOM    721  O   ALA A  90     -19.405 -57.576 -33.421  1.00181.51           O  
ATOM    719  CB  ALA A  90     -19.818 -57.082 -36.245  1.00181.51           C  
ATOM    722  N   HIS A  91     -17.129 -57.485 -33.858  1.00219.56           N  
ATOM    723  CA  HIS A  91     -16.405 -58.309 -32.828  1.00219.56           C  
ATOM    730  C   HIS A  91     -16.959 -57.850 -31.512  1.00219.56           C  
ATOM    731  O   HIS A  91     -16.739 -58.453 -30.460  1.00219.56           O  
ATOM    726  CB  HIS A  91     -14.898 -57.997 -32.683  1.00219.56           C  
ATOM    725  CG  HIS A  91     -13.933 -58.591 -33.670  1.00219.56           C  
ATOM    728  CD2 HIS A  91     -14.097 -59.498 -34.672  1.00219.56           C  
ATOM    724  ND1 HIS A  91     -12.588 -58.286 -33.657  1.00219.56           N  
ATOM    729  CE1 HIS A  91     -12.008 -59.018 -34.640  1.00219.56           C  
ATOM    727  NE2 HIS A  91     -12.884 -59.770 -35.284  1.00219.56           N  
ATOM    732  N   SER A  92     -17.623 -56.688 -31.538  1.00130.18           N  
ATOM    733  CA  SER A  92     -18.306 -56.183 -30.400  1.00130.18           C  
ATOM    736  C   SER A  92     -19.207 -57.263 -29.857  1.00130.18           C  
ATOM    737  O   SER A  92     -19.319 -57.422 -28.644  1.00130.18           O  
ATOM    734  CB  SER A  92     -19.170 -54.935 -30.682  1.00130.18           C  
ATOM    735  OG  SER A  92     -20.336 -55.270 -31.419  1.00130.18           O  
ATOM    738  N   ALA A  93     -19.891 -58.019 -30.737  1.00 71.32           N  
ATOM    739  CA  ALA A  93     -20.789 -59.086 -30.361  1.00 71.32           C  
ATOM    741  C   ALA A  93     -20.089 -60.297 -29.786  1.00 71.32           C  
ATOM    742  O   ALA A  93     -20.620 -60.981 -28.910  1.00 71.32           O  
ATOM    740  CB  ALA A  93     -21.644 -59.577 -31.542  1.00 71.32           C  
ATOM    743  N   GLY A  94     -18.876 -60.590 -30.286  1.00 84.46           N  
ATOM    744  CA  GLY A  94     -18.110 -61.796 -30.097  1.00 84.46           C  
ATOM    745  C   GLY A  94     -17.703 -62.116 -28.684  1.00 84.46           C  
ATOM    746  O   GLY A  94     -17.349 -63.257 -28.403  1.00 84.46           O  
ATOM    747  N   THR A  95     -17.614 -61.124 -27.794  1.00165.35           N  
ATOM    748  CA  THR A  95     -17.168 -61.319 -26.441  1.00165.35           C  
ATOM    752  C   THR A  95     -18.155 -62.068 -25.580  1.00165.35           C  
ATOM    753  O   THR A  95     -17.805 -62.511 -24.489  1.00165.35           O  
ATOM    749  CB  THR A  95     -16.778 -60.033 -25.777  1.00165.35           C  
ATOM    751  CG2 THR A  95     -17.940 -59.037 -25.792  1.00165.35           C  
ATOM    750  OG1 THR A  95     -16.350 -60.297 -24.457  1.00165.35           O  
ATOM    754  N   TYR A  96     -19.423 -62.175 -26.014  1.00107.96           N  
ATOM    755  CA  TYR A  96     -20.522 -62.757 -25.280  1.00107.96           C  
ATOM    764  C   TYR A  96     -20.247 -64.153 -24.796  1.00107.96           C  
ATOM    765  O   TYR A  96     -19.687 -64.983 -25.509  1.00107.96           O  
ATOM    756  CB  TYR A  96     -21.813 -62.769 -26.124  1.00107.96           C  
ATOM    757  CG  TYR A  96     -22.967 -63.341 -25.366  1.00107.96           C  
ATOM    758  CD1 TYR A  96     -23.631 -62.588 -24.424  1.00107.96           C  
ATOM    759  CD2 TYR A  96     -23.406 -64.620 -25.616  1.00107.96           C  
ATOM    760  CE1 TYR A  96     -24.705 -63.103 -23.734  1.00107.96           C  
ATOM    761  CE2 TYR A  96     -24.479 -65.145 -24.931  1.00107.96           C  
ATOM    762  CZ  TYR A  96     -25.129 -64.386 -23.986  1.00107.96           C  
ATOM    763  OH  TYR A  96     -26.229 -64.921 -23.284  1.00107.96           O  
ATOM    766  N   ARG A  97     -20.635 -64.431 -23.527  1.00149.53           N  
ATOM    767  CA  ARG A  97     -20.495 -65.737 -22.941  1.00149.53           C  
ATOM    775  C   ARG A  97     -21.833 -66.119 -22.366  1.00149.53           C  
ATOM    776  O   ARG A  97     -22.467 -65.340 -21.656  1.00149.53           O  
ATOM    768  CB  ARG A  97     -19.469 -65.756 -21.802  1.00149.53           C  
ATOM    769  CG  ARG A  97     -18.066 -65.394 -22.288  1.00149.53           C  
ATOM    770  CD  ARG A  97     -17.043 -65.235 -21.166  1.00149.53           C  
ATOM    771  NE  ARG A  97     -17.413 -64.028 -20.377  1.00149.53           N  
ATOM    772  CZ  ARG A  97     -17.155 -63.989 -19.039  1.00149.53           C  
ATOM    773  NH1 ARG A  97     -16.614 -65.070 -18.409  1.00149.53           N1+
ATOM    774  NH2 ARG A  97     -17.438 -62.867 -18.321  1.00149.53           N  
ATOM    777  N   THR A  98     -22.298 -67.344 -22.676  1.00 56.68           N  
ATOM    778  CA  THR A  98     -23.572 -67.858 -22.251  0.70 56.68           C  
ATOM    782  C   THR A  98     -23.570 -68.123 -20.779  1.00 56.68           C  
ATOM    783  O   THR A  98     -24.614 -68.030 -20.134  1.00 56.68           O  
ATOM    779  CB  THR A  98     -23.938 -69.141 -22.933  0.70 56.68           C  
ATOM    781  CG2 THR A  98     -23.971 -68.888 -24.450  0.70 56.68           C  
ATOM    780  OG1 THR A  98     -22.990 -70.151 -22.624  0.70 56.68           O  
ATOM    784  N   ALA A  99     -22.406 -68.482 -20.203  1.00 70.63           N  
ATOM    785  CA  ALA A  99     -22.427 -68.895 -18.829  1.00 70.63           C  
ATOM    787  C   ALA A  99     -22.968 -67.796 -17.954  1.00 70.63           C  
ATOM    788  O   ALA A  99     -23.877 -68.036 -17.162  1.00 70.63           O  
ATOM    786  CB  ALA A  99     -21.026 -69.251 -18.299  1.00 70.63           C  
ATOM    789  N   ASP A 100     -22.370 -66.587 -18.005  1.00125.03           N  
ATOM    790  CA  ASP A 100     -22.836 -65.442 -17.265  1.00125.03           C  
ATOM    795  C   ASP A 100     -23.714 -64.486 -18.025  1.00125.03           C  
ATOM    796  O   ASP A 100     -24.442 -63.703 -17.417  1.00125.03           O  
ATOM    791  CB  ASP A 100     -21.705 -64.681 -16.547  1.00125.03           C  
ATOM    792  CG  ASP A 100     -20.650 -64.213 -17.534  1.00125.03           C  
ATOM    793  OD1 ASP A 100     -20.780 -64.500 -18.753  1.00125.03           O  
ATOM    794  OD2 ASP A 100     -19.678 -63.566 -17.063  1.00125.03           O1-
ATOM    797  N   GLY A 101     -23.617 -64.451 -19.369  1.00 41.32           N  
ATOM    798  CA  GLY A 101     -24.383 -63.509 -20.140  1.00 41.32           C  
ATOM    799  C   GLY A 101     -23.578 -62.250 -20.341  1.00 41.32           C  
ATOM    800  O   GLY A 101     -24.028 -61.325 -21.017  1.00 41.32           O  
ATOM    801  N   ARG A 102     -22.356 -62.189 -19.772  1.00114.43           N  
ATOM    802  CA  ARG A 102     -21.526 -61.018 -19.873  1.00114.43           C  
ATOM    810  C   ARG A 102     -20.907 -60.947 -21.231  1.00114.43           C  
ATOM    811  O   ARG A 102     -20.861 -61.928 -21.972  1.00114.43           O  
ATOM    803  CB  ARG A 102     -20.406 -60.960 -18.823  1.00114.43           C  
ATOM    804  CG  ARG A 102     -20.966 -60.733 -17.419  1.00114.43           C  
ATOM    805  CD  ARG A 102     -19.905 -60.547 -16.335  1.00114.43           C  
ATOM    806  NE  ARG A 102     -20.629 -60.129 -15.101  1.00114.43           N  
ATOM    807  CZ  ARG A 102     -21.139 -61.063 -14.247  1.00114.43           C  
ATOM    808  NH1 ARG A 102     -20.914 -62.390 -14.467  1.00114.43           N1+
ATOM    809  NH2 ARG A 102     -21.874 -60.666 -13.169  1.00114.43           N  
ATOM    812  N   GLY A 103     -20.431 -59.742 -21.596  1.00 29.09           N  
ATOM    813  CA  GLY A 103     -19.860 -59.539 -22.893  1.00 29.09           C  
ATOM    814  C   GLY A 103     -20.993 -59.277 -23.832  1.00 29.09           C  
ATOM    815  O   GLY A 103     -22.148 -59.172 -23.421  1.00 29.09           O  
ATOM    816  N   GLY A 104     -20.682 -59.181 -25.136  1.00 43.09           N  
ATOM    817  CA  GLY A 104     -21.698 -58.913 -26.115  1.00 43.09           C  
ATOM    818  C   GLY A 104     -21.654 -57.453 -26.475  1.00 43.09           C  
ATOM    819  O   GLY A 104     -20.975 -56.647 -25.844  1.00 43.09           O  
ATOM    820  N   ALA A 105     -22.361 -57.123 -27.572  1.00 76.67           N  
ATOM    821  CA  ALA A 105     -22.524 -55.846 -28.223  1.00 76.67           C  
ATOM    823  C   ALA A 105     -23.386 -54.860 -27.480  1.00 76.67           C  
ATOM    824  O   ALA A 105     -23.277 -53.651 -27.687  1.00 76.67           O  
ATOM    822  CB  ALA A 105     -23.115 -55.980 -29.639  1.00 76.67           C  
ATOM    825  N   GLY A 106     -24.299 -55.346 -26.626  1.00 79.20           N  
ATOM    826  CA  GLY A 106     -25.376 -54.550 -26.095  1.00 79.20           C  
ATOM    827  C   GLY A 106     -24.948 -53.301 -25.384  1.00 79.20           C  
ATOM    828  O   GLY A 106     -25.735 -52.361 -25.321  1.00 79.20           O  
ATOM    829  N   GLU A 107     -23.804 -53.314 -24.685  1.00125.95           N  
ATOM    830  CA  GLU A 107     -23.292 -52.182 -23.954  1.00125.95           C  
ATOM    836  C   GLU A 107     -22.398 -51.242 -24.733  1.00125.95           C  
ATOM    837  O   GLU A 107     -22.141 -50.131 -24.267  1.00125.95           O  
ATOM    831  CB  GLU A 107     -22.565 -52.627 -22.679  1.00125.95           C  
ATOM    832  CG  GLU A 107     -23.525 -53.325 -21.715  1.00125.95           C  
ATOM    833  CD  GLU A 107     -22.745 -53.777 -20.494  1.00125.95           C  
ATOM    834  OE1 GLU A 107     -22.267 -52.892 -19.738  1.00125.95           O  
ATOM    835  OE2 GLU A 107     -22.616 -55.016 -20.306  1.00125.95           O1-
ATOM    838  N   GLY A 108     -21.798 -51.674 -25.866  1.00 48.14           N  
ATOM    839  CA  GLY A 108     -20.899 -50.798 -26.585  1.00 48.14           C  
ATOM    840  C   GLY A 108     -19.567 -50.748 -25.873  1.00 48.14           C  
ATOM    841  O   GLY A 108     -18.829 -49.767 -25.957  1.00 48.14           O  
ATOM    842  N   GLN A 109     -19.216 -51.847 -25.187  1.00 89.93           N  
ATOM    843  CA  GLN A 109     -18.046 -51.992 -24.358  1.00 89.93           C  
ATOM    849  C   GLN A 109     -16.764 -51.907 -25.143  1.00 89.93           C  
ATOM    850  O   GLN A 109     -15.711 -51.628 -24.573  1.00 89.93           O  
ATOM    844  CB  GLN A 109     -18.040 -53.317 -23.577  1.00 89.93           C  
ATOM    845  CG  GLN A 109     -19.116 -53.383 -22.489  1.00 89.93           C  
ATOM    846  CD  GLN A 109     -18.671 -52.499 -21.330  1.00 89.93           C  
ATOM    848  NE2 GLN A 109     -19.498 -51.477 -20.986  1.00 89.93           N  
ATOM    847  OE1 GLN A 109     -17.610 -52.711 -20.745  1.00 89.93           O  
ATOM    851  N   GLN A 110     -16.794 -52.168 -26.462  1.00 78.93           N  
ATOM    852  CA  GLN A 110     -15.598 -52.224 -27.266  1.00 78.93           C  
ATOM    858  C   GLN A 110     -14.817 -50.940 -27.145  1.00 78.93           C  
ATOM    859  O   GLN A 110     -13.597 -50.927 -27.294  1.00 78.93           O  
ATOM    853  CB  GLN A 110     -15.907 -52.439 -28.759  1.00 78.93           C  
ATOM    854  CG  GLN A 110     -14.662 -52.643 -29.626  1.00 78.93           C  
ATOM    855  CD  GLN A 110     -15.117 -52.843 -31.067  1.00 78.93           C  
ATOM    857  NE2 GLN A 110     -15.218 -54.126 -31.505  1.00 78.93           N  
ATOM    856  OE1 GLN A 110     -15.379 -51.878 -31.787  1.00 78.93           O  
ATOM    860  N   ARG A 111     -15.521 -49.820 -26.920  1.00232.97           N  
ATOM    861  CA  ARG A 111     -14.997 -48.484 -26.794  1.00232.97           C  
ATOM    869  C   ARG A 111     -14.154 -48.337 -25.557  1.00232.97           C  
ATOM    870  O   ARG A 111     -13.345 -47.415 -25.480  1.00232.97           O  
ATOM    862  CB  ARG A 111     -16.130 -47.465 -26.584  1.00232.97           C  
ATOM    863  CG  ARG A 111     -17.212 -47.465 -27.663  1.00232.97           C  
ATOM    864  CD  ARG A 111     -18.541 -46.879 -27.173  1.00232.97           C  
ATOM    865  NE  ARG A 111     -18.284 -45.493 -26.689  1.00232.97           N  
ATOM    866  CZ  ARG A 111     -19.102 -44.915 -25.760  1.00232.97           C  
ATOM    867  NH1 ARG A 111     -20.146 -45.611 -25.222  1.00232.97           N1+
ATOM    868  NH2 ARG A 111     -18.870 -43.630 -25.365  1.00232.97           N  
ATOM    871  N   PHE A 112     -14.379 -49.167 -24.519  1.00 78.24           N  
ATOM    872  CA  PHE A 112     -13.697 -48.964 -23.265  1.00 78.24           C  
ATOM    880  C   PHE A 112     -12.699 -50.061 -23.051  1.00 78.24           C  
ATOM    881  O   PHE A 112     -12.653 -51.042 -23.790  1.00 78.24           O  
ATOM    873  CB  PHE A 112     -14.637 -49.032 -22.049  1.00 78.24           C  
ATOM    874  CG  PHE A 112     -15.744 -48.049 -22.236  1.00 78.24           C  
ATOM    875  CD1 PHE A 112     -15.532 -46.700 -22.075  1.00 78.24           C  
ATOM    876  CD2 PHE A 112     -17.010 -48.493 -22.553  1.00 78.24           C  
ATOM    877  CE1 PHE A 112     -16.564 -45.807 -22.246  1.00 78.24           C  
ATOM    878  CE2 PHE A 112     -18.045 -47.606 -22.725  1.00 78.24           C  
ATOM    879  CZ  PHE A 112     -17.821 -46.259 -22.572  1.00 78.24           C  
ATOM    882  N   ALA A 113     -11.834 -49.890 -22.029  1.00 50.33           N  
ATOM    883  CA  ALA A 113     -10.863 -50.888 -21.695  1.00 50.33           C  
ATOM    885  C   ALA A 113     -11.582 -52.000 -21.001  1.00 50.33           C  
ATOM    886  O   ALA A 113     -12.647 -51.770 -20.430  1.00 50.33           O  
ATOM    884  CB  ALA A 113      -9.757 -50.372 -20.758  1.00 50.33           C  
ATOM    887  N   PRO A 114     -11.065 -53.208 -21.012  1.00180.16           N  
ATOM    888  CA  PRO A 114      -9.876 -53.565 -21.755  1.00180.16           C  
ATOM    892  C   PRO A 114     -10.129 -53.877 -23.203  1.00180.16           C  
ATOM    893  O   PRO A 114      -9.161 -54.027 -23.949  1.00180.16           O  
ATOM    890  CB  PRO A 114      -9.283 -54.785 -21.055  1.00180.16           C  
ATOM    891  CG  PRO A 114      -9.852 -54.726 -19.633  1.00180.16           C  
ATOM    889  CD  PRO A 114     -11.197 -54.006 -19.803  1.00180.16           C  
ATOM    894  N   LEU A 115     -11.399 -53.987 -23.628  1.00 70.29           N  
ATOM    895  CA  LEU A 115     -11.723 -54.479 -24.941  1.00 70.29           C  
ATOM    900  C   LEU A 115     -11.124 -53.636 -26.019  1.00 70.29           C  
ATOM    901  O   LEU A 115     -10.704 -54.152 -27.053  1.00 70.29           O  
ATOM    896  CB  LEU A 115     -13.241 -54.539 -25.199  1.00 70.29           C  
ATOM    897  CG  LEU A 115     -13.985 -55.546 -24.301  1.00 70.29           C  
ATOM    898  CD1 LEU A 115     -15.481 -55.610 -24.652  1.00 70.29           C  
ATOM    899  CD2 LEU A 115     -13.312 -56.926 -24.329  1.00 70.29           C  
ATOM    902  N   ASN A 116     -11.054 -52.315 -25.822  1.00 76.31           N  
ATOM    903  CA  ASN A 116     -10.557 -51.470 -26.868  1.00 76.31           C  
ATOM    908  C   ASN A 116      -9.144 -51.863 -27.196  1.00 76.31           C  
ATOM    909  O   ASN A 116      -8.681 -51.630 -28.311  1.00 76.31           O  
ATOM    904  CB  ASN A 116     -10.544 -49.973 -26.498  1.00 76.31           C  
ATOM    905  CG  ASN A 116      -9.535 -49.732 -25.379  1.00 76.31           C  
ATOM    907  ND2 ASN A 116      -8.755 -48.624 -25.493  1.00 76.31           N  
ATOM    906  OD1 ASN A 116      -9.437 -50.509 -24.431  1.00 76.31           O  
ATOM    910  N   SER A 117      -8.390 -52.350 -26.189  1.00 96.94           N  
ATOM    911  CA  SER A 117      -7.007 -52.731 -26.333  1.00 96.94           C  
ATOM    914  C   SER A 117      -6.734 -54.189 -26.613  1.00 96.94           C  
ATOM    915  O   SER A 117      -5.568 -54.552 -26.759  1.00 96.94           O  
ATOM    912  CB  SER A 117      -6.156 -52.313 -25.125  1.00 96.94           C  
ATOM    913  OG  SER A 117      -6.085 -50.895 -25.073  1.00 96.94           O  
ATOM    916  N   TRP A 118      -7.738 -55.087 -26.663  1.00 95.78           N  
ATOM    917  CA  TRP A 118      -7.408 -56.476 -26.871  1.00 95.78           C  
ATOM    928  C   TRP A 118      -6.694 -56.636 -28.181  1.00 95.78           C  
ATOM    929  O   TRP A 118      -6.943 -55.912 -29.142  1.00 95.78           O  
ATOM    918  CB  TRP A 118      -8.621 -57.420 -26.897  1.00 95.78           C  
ATOM    919  CG  TRP A 118      -9.239 -57.709 -25.550  1.00 95.78           C  
ATOM    921  CD1 TRP A 118      -8.858 -57.307 -24.302  1.00 95.78           C  
ATOM    920  CD2 TRP A 118     -10.395 -58.539 -25.374  1.00 95.78           C  
ATOM    923  CE2 TRP A 118     -10.655 -58.602 -24.007  1.00 95.78           C  
ATOM    924  CE3 TRP A 118     -11.174 -59.198 -26.281  1.00 95.78           C  
ATOM    922  NE1 TRP A 118      -9.704 -57.842 -23.358  1.00 95.78           N  
ATOM    925  CZ2 TRP A 118     -11.704 -59.330 -23.525  1.00 95.78           C  
ATOM    926  CZ3 TRP A 118     -12.233 -59.931 -25.794  1.00 95.78           C  
ATOM    927  CH2 TRP A 118     -12.491 -59.995 -24.441  1.00 95.78           C  
ATOM    930  N   PRO A 119      -5.784 -57.581 -28.232  1.00 78.00           N  
ATOM    931  CA  PRO A 119      -5.031 -57.801 -29.432  1.00 78.00           C  
ATOM    935  C   PRO A 119      -5.922 -58.169 -30.573  1.00 78.00           C  
ATOM    936  O   PRO A 119      -5.625 -57.784 -31.703  1.00 78.00           O  
ATOM    933  CB  PRO A 119      -3.974 -58.842 -29.072  1.00 78.00           C  
ATOM    934  CG  PRO A 119      -3.732 -58.593 -27.569  1.00 78.00           C  
ATOM    932  CD  PRO A 119      -5.068 -58.031 -27.049  1.00 78.00           C  
ATOM    937  N   ASP A 120      -7.019 -58.903 -30.304  1.00 93.17           N  
ATOM    938  CA  ASP A 120      -7.933 -59.278 -31.344  1.00 93.17           C  
ATOM    943  C   ASP A 120      -8.612 -58.067 -31.888  1.00 93.17           C  
ATOM    944  O   ASP A 120      -9.111 -58.097 -33.011  1.00 93.17           O  
ATOM    939  CB  ASP A 120      -9.043 -60.257 -30.927  1.00 93.17           C  
ATOM    940  CG  ASP A 120      -8.449 -61.648 -31.008  1.00 93.17           C  
ATOM    941  OD1 ASP A 120      -7.196 -61.756 -30.947  1.00 93.17           O  
ATOM    942  OD2 ASP A 120      -9.230 -62.619 -31.176  1.00 93.17           O1-
ATOM    945  N   ASN A 121      -8.721 -56.985 -31.093  1.00113.37           N  
ATOM    946  CA  ASN A 121      -9.416 -55.844 -31.620  1.00113.37           C  
ATOM    951  C   ASN A 121      -8.452 -54.829 -32.170  1.00113.37           C  
ATOM    952  O   ASN A 121      -8.757 -53.637 -32.213  1.00113.37           O  
ATOM    947  CB  ASN A 121     -10.282 -55.140 -30.560  1.00113.37           C  
ATOM    948  CG  ASN A 121     -11.434 -56.070 -30.195  1.00113.37           C  
ATOM    950  ND2 ASN A 121     -11.987 -55.890 -28.966  1.00113.37           N  
ATOM    949  OD1 ASN A 121     -11.833 -56.931 -30.979  1.00113.37           O  
ATOM    953  N   ALA A 122      -7.289 -55.275 -32.685  1.00 52.60           N  
ATOM    954  CA  ALA A 122      -6.349 -54.323 -33.203  1.00 52.60           C  
ATOM    956  C   ALA A 122      -6.920 -53.704 -34.442  1.00 52.60           C  
ATOM    957  O   ALA A 122      -7.556 -54.370 -35.256  1.00 52.60           O  
ATOM    955  CB  ALA A 122      -4.990 -54.941 -33.578  1.00 52.60           C  
ATOM    958  N   ASN A 123      -6.683 -52.387 -34.593  1.00 80.75           N  
ATOM    959  CA  ASN A 123      -7.086 -51.567 -35.701  1.00 80.75           C  
ATOM    964  C   ASN A 123      -8.569 -51.352 -35.748  1.00 80.75           C  
ATOM    965  O   ASN A 123      -9.068 -50.661 -36.636  1.00 80.75           O  
ATOM    960  CB  ASN A 123      -6.620 -52.120 -37.059  1.00 80.75           C  
ATOM    961  CG  ASN A 123      -5.121 -51.862 -37.143  1.00 80.75           C  
ATOM    963  ND2 ASN A 123      -4.352 -52.862 -37.653  1.00 80.75           N  
ATOM    962  OD1 ASN A 123      -4.646 -50.795 -36.755  1.00 80.75           O  
ATOM    966  N   LEU A 124      -9.320 -51.903 -34.782  1.00 83.05           N  
ATOM    967  CA  LEU A 124     -10.728 -51.628 -34.702  1.00 83.05           C  
ATOM    972  C   LEU A 124     -10.875 -50.209 -34.258  1.00 83.05           C  
ATOM    973  O   LEU A 124     -11.900 -49.570 -34.485  1.00 83.05           O  
ATOM    968  CB  LEU A 124     -11.502 -52.541 -33.735  1.00 83.05           C  
ATOM    969  CG  LEU A 124     -11.675 -53.967 -34.290  1.00 83.05           C  
ATOM    970  CD1 LEU A 124     -12.519 -54.845 -33.352  1.00 83.05           C  
ATOM    971  CD2 LEU A 124     -12.241 -53.932 -35.717  1.00 83.05           C  
ATOM    974  N   ASP A 125      -9.845 -49.693 -33.562  1.00 53.80           N  
ATOM    975  CA  ASP A 125      -9.864 -48.338 -33.103  1.00 53.80           C  
ATOM    980  C   ASP A 125     -10.010 -47.449 -34.303  1.00 53.80           C  
ATOM    981  O   ASP A 125     -10.671 -46.414 -34.234  1.00 53.80           O  
ATOM    976  CB  ASP A 125      -8.582 -47.955 -32.338  1.00 53.80           C  
ATOM    977  CG  ASP A 125      -7.364 -48.152 -33.239  1.00 53.80           C  
ATOM    978  OD1 ASP A 125      -7.304 -49.188 -33.953  1.00 53.80           O  
ATOM    979  OD2 ASP A 125      -6.473 -47.261 -33.219  1.00 53.80           O1-
ATOM    982  N   LYS A 126      -9.382 -47.821 -35.435  1.00138.73           N  
ATOM    983  CA  LYS A 126      -9.473 -47.049 -36.645  1.00138.73           C  
ATOM    989  C   LYS A 126     -10.893 -47.058 -37.129  1.00138.73           C  
ATOM    990  O   LYS A 126     -11.421 -46.030 -37.550  1.00138.73           O  
ATOM    984  CB  LYS A 126      -8.593 -47.638 -37.761  1.00138.73           C  
ATOM    985  CG  LYS A 126      -7.140 -47.838 -37.321  1.00138.73           C  
ATOM    986  CD  LYS A 126      -6.405 -46.552 -36.934  1.00138.73           C  
ATOM    987  CE  LYS A 126      -5.162 -46.804 -36.076  1.00138.73           C  
ATOM    988  NZ  LYS A 126      -4.555 -48.109 -36.420  1.00138.73           N1+
ATOM    991  N   ALA A 127     -11.553 -48.232 -37.071  1.00 35.39           N  
ATOM    992  CA  ALA A 127     -12.899 -48.379 -37.547  1.00 35.39           C  
ATOM    994  C   ALA A 127     -13.812 -47.498 -36.750  1.00 35.39           C  
ATOM    995  O   ALA A 127     -14.687 -46.839 -37.308  1.00 35.39           O  
ATOM    993  CB  ALA A 127     -13.419 -49.822 -37.419  1.00 35.39           C  
ATOM    996  N   ARG A 128     -13.634 -47.460 -35.415  1.00 50.74           N  
ATOM    997  CA  ARG A 128     -14.509 -46.658 -34.610  1.00 50.74           C  
ATOM   1005  C   ARG A 128     -14.317 -45.216 -34.952  1.00 50.74           C  
ATOM   1006  O   ARG A 128     -15.284 -44.459 -35.022  1.00 50.74           O  
ATOM    998  CB  ARG A 128     -14.304 -46.840 -33.097  1.00 50.74           C  
ATOM    999  CG  ARG A 128     -14.739 -48.223 -32.606  1.00 50.74           C  
ATOM   1000  CD  ARG A 128     -14.884 -48.331 -31.088  1.00 50.74           C  
ATOM   1001  NE  ARG A 128     -13.549 -48.065 -30.487  1.00 50.74           N  
ATOM   1002  CZ  ARG A 128     -12.621 -49.062 -30.429  1.00 50.74           C  
ATOM   1003  NH1 ARG A 128     -12.901 -50.284 -30.969  1.00 50.74           N1+
ATOM   1004  NH2 ARG A 128     -11.410 -48.836 -29.841  1.00 50.74           N  
ATOM   1007  N   ARG A 129     -13.064 -44.785 -35.186  1.00181.96           N  
ATOM   1008  CA  ARG A 129     -12.863 -43.391 -35.457  1.00181.96           C  
ATOM   1016  C   ARG A 129     -13.502 -42.997 -36.758  1.00181.96           C  
ATOM   1017  O   ARG A 129     -13.953 -41.862 -36.902  1.00181.96           O  
ATOM   1009  CB  ARG A 129     -11.405 -42.913 -35.426  1.00181.96           C  
ATOM   1010  CG  ARG A 129     -10.454 -43.573 -36.413  1.00181.96           C  
ATOM   1011  CD  ARG A 129      -9.175 -42.751 -36.539  1.00181.96           C  
ATOM   1012  NE  ARG A 129      -9.071 -41.960 -35.282  1.00181.96           N  
ATOM   1013  CZ  ARG A 129      -8.197 -40.915 -35.190  1.00181.96           C  
ATOM   1014  NH1 ARG A 129      -7.386 -40.602 -36.242  1.00181.96           N1+
ATOM   1015  NH2 ARG A 129      -8.129 -40.187 -34.037  1.00181.96           N  
ATOM   1018  N   LEU A 130     -13.573 -43.915 -37.741  1.00 72.94           N  
ATOM   1019  CA  LEU A 130     -14.157 -43.615 -39.024  1.00 72.94           C  
ATOM   1024  C   LEU A 130     -15.591 -43.202 -38.829  1.00 72.94           C  
ATOM   1025  O   LEU A 130     -16.125 -42.397 -39.591  1.00 72.94           O  
ATOM   1020  CB  LEU A 130     -14.198 -44.836 -39.960  1.00 72.94           C  
ATOM   1021  CG  LEU A 130     -12.829 -45.291 -40.494  1.00 72.94           C  
ATOM   1022  CD1 LEU A 130     -12.977 -46.513 -41.410  1.00 72.94           C  
ATOM   1023  CD2 LEU A 130     -12.101 -44.138 -41.204  1.00 72.94           C  
ATOM   1026  N   LEU A 131     -16.251 -43.818 -37.831  1.00 91.03           N  
ATOM   1027  CA  LEU A 131     -17.627 -43.655 -37.444  1.00 91.03           C  
ATOM   1032  C   LEU A 131     -17.919 -42.342 -36.768  1.00 91.03           C  
ATOM   1033  O   LEU A 131     -19.072 -41.924 -36.695  1.00 91.03           O  
ATOM   1028  CB  LEU A 131     -18.120 -44.803 -36.548  1.00 91.03           C  
ATOM   1029  CG  LEU A 131     -18.143 -46.155 -37.291  1.00 91.03           C  
ATOM   1030  CD1 LEU A 131     -18.639 -47.292 -36.386  1.00 91.03           C  
ATOM   1031  CD2 LEU A 131     -18.935 -46.051 -38.605  1.00 91.03           C  
ATOM   1034  N   TRP A 132     -16.893 -41.666 -36.225  1.00 96.23           N  
ATOM   1035  CA  TRP A 132     -17.085 -40.492 -35.417  1.00 96.23           C  
ATOM   1046  C   TRP A 132     -17.903 -39.436 -36.107  1.00 96.23           C  
ATOM   1047  O   TRP A 132     -18.794 -38.876 -35.470  1.00 96.23           O  
ATOM   1036  CB  TRP A 132     -15.734 -39.885 -35.001  1.00 96.23           C  
ATOM   1037  CG  TRP A 132     -15.816 -38.554 -34.299  1.00 96.23           C  
ATOM   1039  CD1 TRP A 132     -15.417 -37.323 -34.733  1.00 96.23           C  
ATOM   1038  CD2 TRP A 132     -16.400 -38.359 -33.002  1.00 96.23           C  
ATOM   1041  CE2 TRP A 132     -16.299 -36.999 -32.706  1.00 96.23           C  
ATOM   1042  CE3 TRP A 132     -16.978 -39.238 -32.135  1.00 96.23           C  
ATOM   1040  NE1 TRP A 132     -15.686 -36.377 -33.774  1.00 96.23           N  
ATOM   1043  CZ2 TRP A 132     -16.776 -36.499 -31.529  1.00 96.23           C  
ATOM   1044  CZ3 TRP A 132     -17.453 -38.731 -30.946  1.00 96.23           C  
ATOM   1045  CH2 TRP A 132     -17.351 -37.388 -30.649  1.00 96.23           C  
ATOM   1048  N   PRO A 133     -17.688 -39.109 -37.349  1.00 73.05           N  
ATOM   1049  CA  PRO A 133     -18.477 -38.056 -37.928  1.00 73.05           C  
ATOM   1053  C   PRO A 133     -19.948 -38.348 -37.945  1.00 73.05           C  
ATOM   1054  O   PRO A 133     -20.733 -37.424 -37.740  1.00 73.05           O  
ATOM   1051  CB  PRO A 133     -17.842 -37.771 -39.287  1.00 73.05           C  
ATOM   1052  CG  PRO A 133     -16.358 -38.124 -39.058  1.00 73.05           C  
ATOM   1050  CD  PRO A 133     -16.378 -39.213 -37.966  1.00 73.05           C  
ATOM   1055  N   ILE A 134     -20.346 -39.610 -38.198  1.00 40.35           N  
ATOM   1056  CA  ILE A 134     -21.732 -39.988 -38.211  1.00 40.35           C  
ATOM   1061  C   ILE A 134     -22.279 -39.899 -36.819  1.00 40.35           C  
ATOM   1062  O   ILE A 134     -23.379 -39.396 -36.601  1.00 40.35           O  
ATOM   1057  CB  ILE A 134     -21.940 -41.386 -38.719  1.00 40.35           C  
ATOM   1058  CG1 ILE A 134     -21.496 -41.478 -40.188  1.00 40.35           C  
ATOM   1059  CG2 ILE A 134     -23.413 -41.774 -38.504  1.00 40.35           C  
ATOM   1060  CD1 ILE A 134     -21.405 -42.909 -40.709  1.00 40.35           C  
ATOM   1063  N   LYS A 135     -21.507 -40.383 -35.830  1.00 97.50           N  
ATOM   1064  CA  LYS A 135     -21.939 -40.368 -34.461  1.00 97.50           C  
ATOM   1070  C   LYS A 135     -22.178 -38.947 -34.066  1.00 97.50           C  
ATOM   1071  O   LYS A 135     -23.157 -38.632 -33.391  1.00 97.50           O  
ATOM   1065  CB  LYS A 135     -20.869 -40.936 -33.514  1.00 97.50           C  
ATOM   1066  CG  LYS A 135     -21.269 -40.924 -32.040  1.00 97.50           C  
ATOM   1067  CD  LYS A 135     -22.435 -41.850 -31.701  1.00 97.50           C  
ATOM   1068  CE  LYS A 135     -22.794 -41.839 -30.214  1.00 97.50           C  
ATOM   1069  NZ  LYS A 135     -23.260 -40.492 -29.812  1.00 97.50           N1+
ATOM   1072  N   GLN A 136     -21.281 -38.045 -34.496  1.00125.43           N  
ATOM   1073  CA  GLN A 136     -21.375 -36.661 -34.141  1.00125.43           C  
ATOM   1079  C   GLN A 136     -22.628 -36.066 -34.696  1.00125.43           C  
ATOM   1080  O   GLN A 136     -23.314 -35.310 -34.009  1.00125.43           O  
ATOM   1074  CB  GLN A 136     -20.217 -35.830 -34.713  1.00125.43           C  
ATOM   1075  CG  GLN A 136     -18.908 -35.979 -33.951  1.00125.43           C  
ATOM   1076  CD  GLN A 136     -18.957 -34.973 -32.812  1.00125.43           C  
ATOM   1078  NE2 GLN A 136     -19.543 -35.384 -31.655  1.00125.43           N  
ATOM   1077  OE1 GLN A 136     -18.496 -33.842 -32.953  1.00125.43           O  
ATOM   1081  N   LYS A 137     -22.967 -36.386 -35.957  1.00102.62           N  
ATOM   1082  CA  LYS A 137     -24.110 -35.755 -36.554  1.00102.62           C  
ATOM   1088  C   LYS A 137     -25.363 -36.119 -35.816  1.00102.62           C  
ATOM   1089  O   LYS A 137     -26.155 -35.248 -35.459  1.00102.62           O  
ATOM   1083  CB  LYS A 137     -24.346 -36.173 -38.016  1.00102.62           C  
ATOM   1084  CG  LYS A 137     -23.282 -35.678 -38.996  1.00102.62           C  
ATOM   1085  CD  LYS A 137     -23.386 -36.309 -40.387  1.00102.62           C  
ATOM   1086  CE  LYS A 137     -24.554 -35.768 -41.217  1.00102.62           C  
ATOM   1087  NZ  LYS A 137     -24.581 -36.415 -42.548  1.00102.62           N1+
ATOM   1090  N   TYR A 138     -25.577 -37.429 -35.593  1.00 78.01           N  
ATOM   1091  CA  TYR A 138     -26.760 -37.955 -34.966  1.00 78.01           C  
ATOM   1100  C   TYR A 138     -26.818 -37.683 -33.490  1.00 78.01           C  
ATOM   1101  O   TYR A 138     -27.898 -37.474 -32.939  1.00 78.01           O  
ATOM   1092  CB  TYR A 138     -26.964 -39.448 -35.264  1.00 78.01           C  
ATOM   1093  CG  TYR A 138     -27.264 -39.466 -36.725  1.00 78.01           C  
ATOM   1094  CD1 TYR A 138     -28.523 -39.146 -37.176  1.00 78.01           C  
ATOM   1095  CD2 TYR A 138     -26.290 -39.782 -37.646  1.00 78.01           C  
ATOM   1096  CE1 TYR A 138     -28.811 -39.147 -38.520  1.00 78.01           C  
ATOM   1097  CE2 TYR A 138     -26.572 -39.786 -38.993  1.00 78.01           C  
ATOM   1098  CZ  TYR A 138     -27.835 -39.469 -39.430  1.00 78.01           C  
ATOM   1099  OH  TYR A 138     -28.128 -39.472 -40.809  1.00 78.01           O  
ATOM   1102  N   GLY A 139     -25.667 -37.738 -32.792  1.00 30.20           N  
ATOM   1103  CA  GLY A 139     -25.649 -37.428 -31.387  1.00 30.20           C  
ATOM   1104  C   GLY A 139     -26.289 -38.528 -30.590  1.00 30.20           C  
ATOM   1105  O   GLY A 139     -26.083 -39.715 -30.837  1.00 30.20           O  
ATOM   1106  N   ARG A 140     -27.114 -38.119 -29.606  1.00223.05           N  
ATOM   1107  CA  ARG A 140     -27.759 -38.955 -28.631  1.00223.05           C  
ATOM   1115  C   ARG A 140     -28.711 -39.911 -29.270  1.00223.05           C  
ATOM   1116  O   ARG A 140     -29.020 -40.956 -28.700  1.00223.05           O  
ATOM   1108  CB  ARG A 140     -28.566 -38.160 -27.599  1.00223.05           C  
ATOM   1109  CG  ARG A 140     -27.692 -37.580 -26.498  1.00223.05           C  
ATOM   1110  CD  ARG A 140     -27.367 -38.620 -25.425  1.00223.05           C  
ATOM   1111  NE  ARG A 140     -26.459 -39.632 -26.034  1.00223.05           N  
ATOM   1112  CZ  ARG A 140     -26.303 -40.849 -25.437  1.00223.05           C  
ATOM   1113  NH1 ARG A 140     -26.998 -41.150 -24.301  1.00223.05           N1+
ATOM   1114  NH2 ARG A 140     -25.451 -41.771 -25.973  1.00223.05           N  
ATOM   1117  N   ALA A 141     -29.239 -39.557 -30.450  1.00 63.31           N  
ATOM   1118  CA  ALA A 141     -30.231 -40.344 -31.125  1.00 63.31           C  
ATOM   1120  C   ALA A 141     -29.717 -41.721 -31.434  1.00 63.31           C  
ATOM   1121  O   ALA A 141     -30.511 -42.655 -31.529  1.00 63.31           O  
ATOM   1119  CB  ALA A 141     -30.678 -39.717 -32.456  1.00 63.31           C  
ATOM   1122  N   ILE A 142     -28.404 -41.883 -31.703  1.00100.87           N  
ATOM   1123  CA  ILE A 142     -27.893 -43.207 -31.962  1.00100.87           C  
ATOM   1128  C   ILE A 142     -26.741 -43.454 -31.034  1.00100.87           C  
ATOM   1129  O   ILE A 142     -25.793 -42.675 -30.953  1.00100.87           O  
ATOM   1124  CB  ILE A 142     -27.400 -43.378 -33.381  1.00100.87           C  
ATOM   1125  CG1 ILE A 142     -26.999 -44.834 -33.677  1.00100.87           C  
ATOM   1126  CG2 ILE A 142     -26.277 -42.361 -33.634  1.00100.87           C  
ATOM   1127  CD1 ILE A 142     -28.173 -45.789 -33.881  1.00100.87           C  
ATOM   1130  N   SER A 143     -26.799 -44.575 -30.298  1.00 42.73           N  
ATOM   1131  CA  SER A 143     -25.761 -44.908 -29.370  1.00 42.73           C  
ATOM   1134  C   SER A 143     -24.639 -45.548 -30.124  1.00 42.73           C  
ATOM   1135  O   SER A 143     -24.811 -46.035 -31.240  1.00 42.73           O  
ATOM   1132  CB  SER A 143     -26.217 -45.922 -28.313  1.00 42.73           C  
ATOM   1133  OG  SER A 143     -26.559 -47.141 -28.955  1.00 42.73           O  
ATOM   1136  N   TRP A 144     -23.437 -45.555 -29.519  1.00 71.75           N  
ATOM   1137  CA  TRP A 144     -22.319 -46.212 -30.123  1.00 71.75           C  
ATOM   1148  C   TRP A 144     -22.628 -47.671 -30.214  1.00 71.75           C  
ATOM   1149  O   TRP A 144     -22.291 -48.325 -31.199  1.00 71.75           O  
ATOM   1138  CB  TRP A 144     -21.011 -46.075 -29.328  1.00 71.75           C  
ATOM   1139  CG  TRP A 144     -20.322 -44.741 -29.472  1.00 71.75           C  
ATOM   1141  CD1 TRP A 144     -20.384 -43.619 -28.698  1.00 71.75           C  
ATOM   1140  CD2 TRP A 144     -19.406 -44.451 -30.537  1.00 71.75           C  
ATOM   1143  CE2 TRP A 144     -18.947 -43.150 -30.346  1.00 71.75           C  
ATOM   1144  CE3 TRP A 144     -18.979 -45.214 -31.586  1.00 71.75           C  
ATOM   1142  NE1 TRP A 144     -19.555 -42.649 -29.213  1.00 71.75           N  
ATOM   1145  CZ2 TRP A 144     -18.050 -42.587 -31.209  1.00 71.75           C  
ATOM   1146  CZ3 TRP A 144     -18.077 -44.645 -32.456  1.00 71.75           C  
ATOM   1147  CH2 TRP A 144     -17.621 -43.356 -32.268  1.00 71.75           C  
ATOM   1150  N   ALA A 145     -23.290 -48.222 -29.183  1.00 41.93           N  
ATOM   1151  CA  ALA A 145     -23.558 -49.630 -29.173  1.00 41.93           C  
ATOM   1153  C   ALA A 145     -24.378 -49.986 -30.372  1.00 41.93           C  
ATOM   1154  O   ALA A 145     -24.085 -50.967 -31.053  1.00 41.93           O  
ATOM   1152  CB  ALA A 145     -24.340 -50.073 -27.926  1.00 41.93           C  
ATOM   1155  N   ASP A 146     -25.429 -49.199 -30.671  1.00 60.30           N  
ATOM   1156  CA  ASP A 146     -26.278 -49.470 -31.798  1.00 60.30           C  
ATOM   1161  C   ASP A 146     -25.526 -49.251 -33.081  1.00 60.30           C  
ATOM   1162  O   ASP A 146     -25.674 -50.008 -34.039  1.00 60.30           O  
ATOM   1157  CB  ASP A 146     -27.530 -48.574 -31.837  1.00 60.30           C  
ATOM   1158  CG  ASP A 146     -28.496 -49.039 -30.753  1.00 60.30           C  
ATOM   1159  OD1 ASP A 146     -28.275 -50.146 -30.193  1.00 60.30           O  
ATOM   1160  OD2 ASP A 146     -29.473 -48.293 -30.477  1.00 60.30           O1-
ATOM   1163  N   LEU A 147     -24.682 -48.205 -33.128  1.00 66.84           N  
ATOM   1164  CA  LEU A 147     -24.009 -47.832 -34.339  1.00 66.84           C  
ATOM   1169  C   LEU A 147     -23.069 -48.907 -34.791  1.00 66.84           C  
ATOM   1170  O   LEU A 147     -22.955 -49.169 -35.986  1.00 66.84           O  
ATOM   1165  CB  LEU A 147     -23.210 -46.523 -34.200  1.00 66.84           C  
ATOM   1166  CG  LEU A 147     -22.479 -46.100 -35.487  1.00 66.84           C  
ATOM   1167  CD1 LEU A 147     -23.472 -45.873 -36.639  1.00 66.84           C  
ATOM   1168  CD2 LEU A 147     -21.593 -44.868 -35.232  1.00 66.84           C  
ATOM   1171  N   LEU A 148     -22.362 -49.568 -33.857  1.00 60.69           N  
ATOM   1172  CA  LEU A 148     -21.396 -50.548 -34.272  1.00 60.69           C  
ATOM   1177  C   LEU A 148     -22.091 -51.635 -35.032  1.00 60.69           C  
ATOM   1178  O   LEU A 148     -21.633 -52.047 -36.096  1.00 60.69           O  
ATOM   1173  CB  LEU A 148     -20.677 -51.215 -33.086  1.00 60.69           C  
ATOM   1174  CG  LEU A 148     -19.861 -50.232 -32.223  1.00 60.69           C  
ATOM   1175  CD1 LEU A 148     -19.108 -50.969 -31.104  1.00 60.69           C  
ATOM   1176  CD2 LEU A 148     -18.937 -49.354 -33.081  1.00 60.69           C  
ATOM   1179  N   ILE A 149     -23.223 -52.133 -34.502  1.00 67.91           N  
ATOM   1180  CA  ILE A 149     -23.931 -53.193 -35.155  1.00 67.91           C  
ATOM   1185  C   ILE A 149     -24.546 -52.722 -36.438  1.00 67.91           C  
ATOM   1186  O   ILE A 149     -24.484 -53.409 -37.457  1.00 67.91           O  
ATOM   1181  CB  ILE A 149     -24.970 -53.812 -34.278  1.00 67.91           C  
ATOM   1182  CG1 ILE A 149     -24.251 -54.450 -33.077  1.00 67.91           C  
ATOM   1183  CG2 ILE A 149     -25.784 -54.815 -35.112  1.00 67.91           C  
ATOM   1184  CD1 ILE A 149     -25.181 -54.888 -31.955  1.00 67.91           C  
ATOM   1187  N   LEU A 150     -25.136 -51.516 -36.430  1.00 63.86           N  
ATOM   1188  CA  LEU A 150     -25.807 -51.007 -37.593  1.00 63.86           C  
ATOM   1193  C   LEU A 150     -24.815 -50.896 -38.713  1.00 63.86           C  
ATOM   1194  O   LEU A 150     -25.139 -51.177 -39.867  1.00 63.86           O  
ATOM   1189  CB  LEU A 150     -26.433 -49.623 -37.345  1.00 63.86           C  
ATOM   1190  CG  LEU A 150     -27.175 -49.034 -38.560  1.00 63.86           C  
ATOM   1191  CD1 LEU A 150     -28.351 -49.918 -38.996  1.00 63.86           C  
ATOM   1192  CD2 LEU A 150     -27.601 -47.582 -38.288  1.00 63.86           C  
ATOM   1195  N   THR A 151     -23.571 -50.487 -38.403  1.00122.33           N  
ATOM   1196  CA  THR A 151     -22.591 -50.290 -39.433  1.00122.33           C  
ATOM   1200  C   THR A 151     -22.276 -51.611 -40.077  1.00122.33           C  
ATOM   1201  O   THR A 151     -22.104 -51.689 -41.293  1.00122.33           O  
ATOM   1197  CB  THR A 151     -21.327 -49.648 -38.933  1.00122.33           C  
ATOM   1199  CG2 THR A 151     -20.437 -50.711 -38.278  1.00122.33           C  
ATOM   1198  OG1 THR A 151     -20.628 -49.055 -40.015  1.00122.33           O  
ATOM   1202  N   GLY A 152     -22.193 -52.698 -39.283  1.00 29.45           N  
ATOM   1203  CA  GLY A 152     -21.899 -53.984 -39.853  1.00 29.45           C  
ATOM   1204  C   GLY A 152     -23.002 -54.370 -40.794  1.00 29.45           C  
ATOM   1205  O   GLY A 152     -22.753 -54.910 -41.871  1.00 29.45           O  
ATOM   1206  N   ASN A 153     -24.266 -54.112 -40.406  1.00 51.46           N  
ATOM   1207  CA  ASN A 153     -25.369 -54.475 -41.253  1.00 51.46           C  
ATOM   1212  C   ASN A 153     -25.298 -53.712 -42.537  1.00 51.46           C  
ATOM   1213  O   ASN A 153     -25.537 -54.270 -43.606  1.00 51.46           O  
ATOM   1208  CB  ASN A 153     -26.749 -54.197 -40.629  1.00 51.46           C  
ATOM   1209  CG  ASN A 153     -27.021 -55.244 -39.556  1.00 51.46           C  
ATOM   1211  ND2 ASN A 153     -28.327 -55.537 -39.320  1.00 51.46           N  
ATOM   1210  OD1 ASN A 153     -26.102 -55.796 -38.954  1.00 51.46           O  
ATOM   1214  N   VAL A 154     -24.966 -52.410 -42.470  1.00 41.39           N  
ATOM   1215  CA  VAL A 154     -24.912 -51.614 -43.662  1.00 41.39           C  
ATOM   1219  C   VAL A 154     -23.826 -52.134 -44.551  1.00 41.39           C  
ATOM   1220  O   VAL A 154     -23.978 -52.154 -45.771  1.00 41.39           O  
ATOM   1216  CB  VAL A 154     -24.654 -50.162 -43.393  1.00 41.39           C  
ATOM   1217  CG1 VAL A 154     -24.461 -49.441 -44.739  1.00 41.39           C  
ATOM   1218  CG2 VAL A 154     -25.834 -49.618 -42.568  1.00 41.39           C  
ATOM   1221  N   ALA A 155     -22.695 -52.568 -43.966  1.00 34.09           N  
ATOM   1222  CA  ALA A 155     -21.615 -53.059 -44.771  1.00 34.09           C  
ATOM   1224  C   ALA A 155     -22.096 -54.247 -45.541  1.00 34.09           C  
ATOM   1225  O   ALA A 155     -21.858 -54.358 -46.743  1.00 34.09           O  
ATOM   1223  CB  ALA A 155     -20.408 -53.502 -43.926  1.00 34.09           C  
ATOM   1226  N   LEU A 156     -22.826 -55.156 -44.870  1.00 54.09           N  
ATOM   1227  CA  LEU A 156     -23.297 -56.346 -45.520  1.00 54.09           C  
ATOM   1232  C   LEU A 156     -24.214 -55.970 -46.643  1.00 54.09           C  
ATOM   1233  O   LEU A 156     -24.081 -56.468 -47.761  1.00 54.09           O  
ATOM   1228  CB  LEU A 156     -24.099 -57.253 -44.569  1.00 54.09           C  
ATOM   1229  CG  LEU A 156     -23.250 -57.918 -43.470  1.00 54.09           C  
ATOM   1230  CD1 LEU A 156     -24.108 -58.806 -42.555  1.00 54.09           C  
ATOM   1231  CD2 LEU A 156     -22.080 -58.704 -44.082  1.00 54.09           C  
ATOM   1234  N   GLU A 157     -25.160 -55.054 -46.378  1.00106.28           N  
ATOM   1235  CA  GLU A 157     -26.129 -54.683 -47.367  1.00106.28           C  
ATOM   1241  C   GLU A 157     -25.491 -53.995 -48.540  1.00106.28           C  
ATOM   1242  O   GLU A 157     -25.880 -54.240 -49.681  1.00106.28           O  
ATOM   1236  CB  GLU A 157     -27.294 -53.865 -46.771  1.00106.28           C  
ATOM   1237  CG  GLU A 157     -26.888 -52.745 -45.811  1.00106.28           C  
ATOM   1238  CD  GLU A 157     -28.113 -52.408 -44.964  1.00106.28           C  
ATOM   1239  OE1 GLU A 157     -29.167 -52.055 -45.556  1.00106.28           O  
ATOM   1240  OE2 GLU A 157     -28.014 -52.512 -43.712  1.00106.28           O1-
ATOM   1243  N   SER A 158     -24.476 -53.140 -48.308  1.00 42.41           N  
ATOM   1244  CA  SER A 158     -23.873 -52.423 -49.402  1.00 42.41           C  
ATOM   1247  C   SER A 158     -23.217 -53.399 -50.336  1.00 42.41           C  
ATOM   1248  O   SER A 158     -23.111 -53.153 -51.537  1.00 42.41           O  
ATOM   1245  CB  SER A 158     -22.814 -51.399 -48.948  1.00 42.41           C  
ATOM   1246  OG  SER A 158     -21.706 -52.058 -48.352  1.00 42.41           O  
ATOM   1249  N   MET A 159     -22.716 -54.513 -49.779  1.00100.32           N  
ATOM   1250  CA  MET A 159     -22.053 -55.590 -50.457  1.00100.32           C  
ATOM   1255  C   MET A 159     -22.990 -56.487 -51.217  1.00100.32           C  
ATOM   1256  O   MET A 159     -22.531 -57.276 -52.042  1.00100.32           O  
ATOM   1251  CB  MET A 159     -21.109 -56.376 -49.535  1.00100.32           C  
ATOM   1252  CG  MET A 159     -19.918 -55.486 -49.160  1.00100.32           C  
ATOM   1253  SD  MET A 159     -18.671 -56.224 -48.069  1.00100.32           S  
ATOM   1254  CE  MET A 159     -19.702 -56.142 -46.579  1.00100.32           C  
ATOM   1257  N   GLY A 160     -24.310 -56.469 -50.926  1.00 37.94           N  
ATOM   1258  CA  GLY A 160     -25.191 -57.304 -51.700  1.00 37.94           C  
ATOM   1259  C   GLY A 160     -25.732 -58.432 -50.873  1.00 37.94           C  
ATOM   1260  O   GLY A 160     -26.293 -59.384 -51.415  1.00 37.94           O  
ATOM   1261  N   PHE A 161     -25.580 -58.356 -49.538  1.00 59.65           N  
ATOM   1262  CA  PHE A 161     -26.071 -59.385 -48.663  1.00 59.65           C  
ATOM   1270  C   PHE A 161     -27.339 -58.897 -48.022  1.00 59.65           C  
ATOM   1271  O   PHE A 161     -27.387 -57.791 -47.486  1.00 59.65           O  
ATOM   1263  CB  PHE A 161     -25.056 -59.695 -47.543  1.00 59.65           C  
ATOM   1264  CG  PHE A 161     -25.576 -60.755 -46.631  1.00 59.65           C  
ATOM   1265  CD1 PHE A 161     -25.469 -62.088 -46.956  1.00 59.65           C  
ATOM   1266  CD2 PHE A 161     -26.158 -60.409 -45.432  1.00 59.65           C  
ATOM   1267  CE1 PHE A 161     -25.945 -63.057 -46.103  1.00 59.65           C  
ATOM   1268  CE2 PHE A 161     -26.636 -61.373 -44.575  1.00 59.65           C  
ATOM   1269  CZ  PHE A 161     -26.532 -62.700 -44.912  1.00 59.65           C  
ATOM   1272  N   LYS A 162     -28.413 -59.718 -48.052  1.00 76.40           N  
ATOM   1273  CA  LYS A 162     -29.645 -59.274 -47.454  1.00 76.40           C  
ATOM   1279  C   LYS A 162     -29.651 -59.701 -46.021  1.00 76.40           C  
ATOM   1280  O   LYS A 162     -29.534 -60.883 -45.701  1.00 76.40           O  
ATOM   1274  CB  LYS A 162     -30.925 -59.833 -48.107  1.00 76.40           C  
ATOM   1275  CG  LYS A 162     -31.161 -61.323 -47.860  1.00 76.40           C  
ATOM   1276  CD  LYS A 162     -32.593 -61.766 -48.155  1.00 76.40           C  
ATOM   1277  CE  LYS A 162     -32.841 -63.256 -47.911  1.00 76.40           C  
ATOM   1278  NZ  LYS A 162     -34.251 -63.589 -48.217  1.00 76.40           N1+
ATOM   1281  N   THR A 163     -29.798 -58.719 -45.112  1.00 50.24           N  
ATOM   1282  CA  THR A 163     -29.773 -58.990 -43.706  1.00 50.24           C  
ATOM   1286  C   THR A 163     -31.152 -59.369 -43.255  1.00 50.24           C  
ATOM   1287  O   THR A 163     -32.147 -59.118 -43.933  1.00 50.24           O  
ATOM   1283  CB  THR A 163     -29.335 -57.800 -42.897  1.00 50.24           C  
ATOM   1285  CG2 THR A 163     -27.940 -57.360 -43.374  1.00 50.24           C  
ATOM   1284  OG1 THR A 163     -30.253 -56.729 -43.062  1.00 50.24           O  
ATOM   1288  N   PHE A 164     -31.210 -60.036 -42.087  1.00 77.97           N  
ATOM   1289  CA  PHE A 164     -32.395 -60.520 -41.437  1.00 77.97           C  
ATOM   1297  C   PHE A 164     -33.168 -59.358 -40.883  1.00 77.97           C  
ATOM   1298  O   PHE A 164     -34.397 -59.378 -40.856  1.00 77.97           O  
ATOM   1290  CB  PHE A 164     -32.033 -61.477 -40.280  1.00 77.97           C  
ATOM   1291  CG  PHE A 164     -33.215 -62.294 -39.876  1.00 77.97           C  
ATOM   1292  CD1 PHE A 164     -33.578 -63.395 -40.619  1.00 77.97           C  
ATOM   1293  CD2 PHE A 164     -33.945 -61.991 -38.748  1.00 77.97           C  
ATOM   1294  CE1 PHE A 164     -34.656 -64.170 -40.260  1.00 77.97           C  
ATOM   1295  CE2 PHE A 164     -35.024 -62.763 -38.383  1.00 77.97           C  
ATOM   1296  CZ  PHE A 164     -35.384 -63.854 -39.138  1.00 77.97           C  
ATOM   1299  N   GLY A 165     -32.467 -58.322 -40.379  1.00 27.73           N  
ATOM   1300  CA  GLY A 165     -33.161 -57.195 -39.820  1.00 27.73           C  
ATOM   1301  C   GLY A 165     -32.235 -56.528 -38.853  1.00 27.73           C  
ATOM   1302  O   GLY A 165     -31.056 -56.869 -38.772  1.00 27.73           O  
ATOM   1303  N   PHE A 166     -32.752 -55.535 -38.103  1.00 74.77           N  
ATOM   1304  CA  PHE A 166     -31.932 -54.833 -37.159  1.00 74.77           C  
ATOM   1312  C   PHE A 166     -32.836 -54.251 -36.121  1.00 74.77           C  
ATOM   1313  O   PHE A 166     -33.937 -53.800 -36.432  1.00 74.77           O  
ATOM   1305  CB  PHE A 166     -31.172 -53.675 -37.835  1.00 74.77           C  
ATOM   1306  CG  PHE A 166     -30.433 -52.869 -36.824  1.00 74.77           C  
ATOM   1307  CD1 PHE A 166     -29.239 -53.310 -36.302  1.00 74.77           C  
ATOM   1308  CD2 PHE A 166     -30.928 -51.650 -36.421  1.00 74.77           C  
ATOM   1309  CE1 PHE A 166     -28.560 -52.554 -35.376  1.00 74.77           C  
ATOM   1310  CE2 PHE A 166     -30.252 -50.890 -35.495  1.00 74.77           C  
ATOM   1311  CZ  PHE A 166     -29.066 -51.343 -34.969  1.00 74.77           C  
ATOM   1314  N   ALA A 167     -32.392 -54.261 -34.846  1.00 46.48           N  
ATOM   1315  CA  ALA A 167     -33.160 -53.647 -33.802  1.00 46.48           C  
ATOM   1317  C   ALA A 167     -32.251 -52.710 -33.068  1.00 46.48           C  
ATOM   1318  O   ALA A 167     -31.093 -53.025 -32.800  1.00 46.48           O  
ATOM   1316  CB  ALA A 167     -33.707 -54.641 -32.763  1.00 46.48           C  
ATOM   1319  N   GLY A 168     -32.756 -51.502 -32.754  1.00 40.90           N  
ATOM   1320  CA  GLY A 168     -31.988 -50.566 -31.982  1.00 40.90           C  
ATOM   1321  C   GLY A 168     -32.392 -50.730 -30.551  1.00 40.90           C  
ATOM   1322  O   GLY A 168     -33.234 -51.570 -30.235  1.00 40.90           O  
ATOM   1323  N   GLY A 169     -31.842 -49.876 -29.657  1.00 49.45           N  
ATOM   1324  CA  GLY A 169     -32.227 -49.928 -28.274  1.00 49.45           C  
ATOM   1325  C   GLY A 169     -31.090 -50.224 -27.334  1.00 49.45           C  
ATOM   1326  O   GLY A 169     -31.319 -50.286 -26.127  1.00 49.45           O  
ATOM   1327  N   ARG A 170     -29.847 -50.420 -27.820  1.00136.34           N  
ATOM   1328  CA  ARG A 170     -28.766 -50.663 -26.895  1.00136.34           C  
ATOM   1336  C   ARG A 170     -28.286 -49.328 -26.391  1.00136.34           C  
ATOM   1337  O   ARG A 170     -27.641 -48.576 -27.116  1.00136.34           O  
ATOM   1329  CB  ARG A 170     -27.576 -51.389 -27.546  1.00136.34           C  
ATOM   1330  CG  ARG A 170     -27.879 -52.847 -27.909  1.00136.34           C  
ATOM   1331  CD  ARG A 170     -26.857 -53.471 -28.865  1.00136.34           C  
ATOM   1332  NE  ARG A 170     -27.083 -52.841 -30.195  1.00136.34           N  
ATOM   1333  CZ  ARG A 170     -27.822 -53.472 -31.155  1.00136.34           C  
ATOM   1334  NH1 ARG A 170     -28.207 -54.773 -31.002  1.00136.34           N1+
ATOM   1335  NH2 ARG A 170     -28.175 -52.789 -32.280  1.00136.34           N  
ATOM   1338  N   ALA A 171     -28.584 -48.992 -25.116  1.00 39.17           N  
ATOM   1339  CA  ALA A 171     -28.179 -47.716 -24.586  1.00 39.17           C  
ATOM   1341  C   ALA A 171     -26.708 -47.741 -24.305  1.00 39.17           C  
ATOM   1342  O   ALA A 171     -26.144 -48.776 -23.951  1.00 39.17           O  
ATOM   1340  CB  ALA A 171     -28.898 -47.333 -23.278  1.00 39.17           C  
ATOM   1343  N   ASP A 172     -26.043 -46.575 -24.453  1.00 63.48           N  
ATOM   1344  CA  ASP A 172     -24.627 -46.507 -24.221  1.00 63.48           C  
ATOM   1349  C   ASP A 172     -24.334 -46.599 -22.756  1.00 63.48           C  
ATOM   1350  O   ASP A 172     -25.182 -46.329 -21.907  1.00 63.48           O  
ATOM   1345  CB  ASP A 172     -23.943 -45.223 -24.732  1.00 63.48           C  
ATOM   1346  CG  ASP A 172     -23.674 -45.360 -26.226  1.00 63.48           C  
ATOM   1347  OD1 ASP A 172     -23.519 -46.518 -26.698  1.00 63.48           O  
ATOM   1348  OD2 ASP A 172     -23.606 -44.305 -26.911  1.00 63.48           O1-
ATOM   1351  N   THR A 173     -23.084 -47.009 -22.454  1.00143.96           N  
ATOM   1352  CA  THR A 173     -22.574 -47.179 -21.125  1.00143.96           C  
ATOM   1356  C   THR A 173     -21.402 -46.262 -21.022  1.00143.96           C  
ATOM   1357  O   THR A 173     -20.747 -45.949 -22.014  1.00143.96           O  
ATOM   1353  CB  THR A 173     -22.015 -48.548 -20.896  1.00143.96           C  
ATOM   1355  CG2 THR A 173     -21.579 -48.640 -19.435  1.00143.96           C  
ATOM   1354  OG1 THR A 173     -22.985 -49.545 -21.159  1.00143.96           O  
ATOM   1358  N   TRP A 174     -21.209 -45.702 -19.824  1.00165.35           N  
ATOM   1359  CA  TRP A 174     -20.170 -44.771 -19.514  1.00165.35           C  
ATOM   1370  C   TRP A 174     -18.880 -45.343 -18.993  1.00165.35           C  
ATOM   1371  O   TRP A 174     -17.867 -44.645 -19.017  1.00165.35           O  
ATOM   1360  CB  TRP A 174     -20.739 -43.641 -18.661  1.00165.35           C  
ATOM   1361  CG  TRP A 174     -21.901 -43.114 -19.468  1.00165.35           C  
ATOM   1363  CD1 TRP A 174     -23.239 -43.166 -19.207  1.00165.35           C  
ATOM   1362  CD2 TRP A 174     -21.770 -42.581 -20.798  1.00165.35           C  
ATOM   1365  CE2 TRP A 174     -23.057 -42.341 -21.277  1.00165.35           C  
ATOM   1366  CE3 TRP A 174     -20.667 -42.332 -21.567  1.00165.35           C  
ATOM   1364  NE1 TRP A 174     -23.949 -42.703 -20.289  1.00165.35           N  
ATOM   1367  CZ2 TRP A 174     -23.264 -41.845 -22.532  1.00165.35           C  
ATOM   1368  CZ3 TRP A 174     -20.879 -41.815 -22.826  1.00165.35           C  
ATOM   1369  CH2 TRP A 174     -22.152 -41.576 -23.300  1.00165.35           C  
ATOM   1372  N   GLU A 175     -18.880 -46.571 -18.427  1.00129.09           N  
ATOM   1373  CA  GLU A 175     -17.668 -47.073 -17.821  1.00129.09           C  
ATOM   1379  C   GLU A 175     -17.498 -48.514 -18.175  1.00129.09           C  
ATOM   1380  O   GLU A 175     -18.411 -49.176 -18.662  1.00129.09           O  
ATOM   1374  CB  GLU A 175     -17.725 -47.089 -16.287  1.00129.09           C  
ATOM   1375  CG  GLU A 175     -17.925 -45.726 -15.643  1.00129.09           C  
ATOM   1376  CD  GLU A 175     -18.056 -45.938 -14.142  1.00129.09           C  
ATOM   1377  OE1 GLU A 175     -17.135 -46.556 -13.544  1.00129.09           O  
ATOM   1378  OE2 GLU A 175     -19.085 -45.484 -13.572  1.00129.09           O1-
ATOM   1381  N   PRO A 176     -16.312 -49.005 -17.915  1.00 76.47           N  
ATOM   1382  CA  PRO A 176     -16.027 -50.386 -18.173  1.00 76.47           C  
ATOM   1386  C   PRO A 176     -16.783 -51.271 -17.242  1.00 76.47           C  
ATOM   1387  O   PRO A 176     -16.958 -50.917 -16.076  1.00 76.47           O  
ATOM   1384  CB  PRO A 176     -14.511 -50.529 -18.070  1.00 76.47           C  
ATOM   1385  CG  PRO A 176     -13.993 -49.130 -18.451  1.00 76.47           C  
ATOM   1383  CD  PRO A 176     -15.123 -48.175 -18.027  1.00 76.47           C  
ATOM   1388  N   GLU A 177     -17.245 -52.423 -17.755  1.00123.34           N  
ATOM   1389  CA  GLU A 177     -17.956 -53.371 -16.959  1.00123.34           C  
ATOM   1395  C   GLU A 177     -16.921 -54.211 -16.287  1.00123.34           C  
ATOM   1396  O   GLU A 177     -15.796 -54.328 -16.771  1.00123.34           O  
ATOM   1390  CB  GLU A 177     -18.870 -54.271 -17.805  1.00123.34           C  
ATOM   1391  CG  GLU A 177     -19.980 -54.935 -16.997  1.00123.34           C  
ATOM   1392  CD  GLU A 177     -20.914 -53.837 -16.502  1.00123.34           C  
ATOM   1393  OE1 GLU A 177     -21.415 -53.055 -17.353  1.00123.34           O  
ATOM   1394  OE2 GLU A 177     -21.130 -53.761 -15.263  1.00123.34           O1-
ATOM   1397  N   ASP A 178     -17.269 -54.795 -15.128  1.00 61.65           N  
ATOM   1398  CA  ASP A 178     -16.337 -55.616 -14.415  1.00 61.65           C  
ATOM   1403  C   ASP A 178     -16.600 -57.013 -14.875  1.00 61.65           C  
ATOM   1404  O   ASP A 178     -17.629 -57.602 -14.548  1.00 61.65           O  
ATOM   1399  CB  ASP A 178     -16.559 -55.546 -12.894  1.00 61.65           C  
ATOM   1400  CG  ASP A 178     -16.257 -54.120 -12.440  1.00 61.65           C  
ATOM   1401  OD1 ASP A 178     -15.110 -53.650 -12.669  1.00 61.65           O  
ATOM   1402  OD2 ASP A 178     -17.177 -53.474 -11.871  1.00 61.65           O1-
ATOM   1405  N   VAL A 179     -15.672 -57.572 -15.672  1.00 44.52           N  
ATOM   1406  CA  VAL A 179     -15.875 -58.889 -16.200  1.00 44.52           C  
ATOM   1410  C   VAL A 179     -14.641 -59.687 -15.928  1.00 44.52           C  
ATOM   1411  O   VAL A 179     -13.536 -59.151 -15.909  1.00 44.52           O  
ATOM   1407  CB  VAL A 179     -16.054 -58.877 -17.691  1.00 44.52           C  
ATOM   1408  CG1 VAL A 179     -16.140 -60.321 -18.202  1.00 44.52           C  
ATOM   1409  CG2 VAL A 179     -17.276 -58.007 -18.030  1.00 44.52           C  
ATOM   1412  N   TYR A 180     -14.802 -61.008 -15.724  1.00 86.19           N  
ATOM   1413  CA  TYR A 180     -13.667 -61.848 -15.474  1.00 86.19           C  
ATOM   1422  C   TYR A 180     -13.307 -62.476 -16.787  1.00 86.19           C  
ATOM   1423  O   TYR A 180     -13.967 -63.401 -17.255  1.00 86.19           O  
ATOM   1414  CB  TYR A 180     -13.974 -62.973 -14.469  1.00 86.19           C  
ATOM   1415  CG  TYR A 180     -12.824 -63.920 -14.396  1.00 86.19           C  
ATOM   1416  CD1 TYR A 180     -11.666 -63.595 -13.727  1.00 86.19           C  
ATOM   1417  CD2 TYR A 180     -12.921 -65.159 -14.988  1.00 86.19           C  
ATOM   1418  CE1 TYR A 180     -10.618 -64.487 -13.662  1.00 86.19           C  
ATOM   1419  CE2 TYR A 180     -11.880 -66.053 -14.927  1.00 86.19           C  
ATOM   1420  CZ  TYR A 180     -10.724 -65.720 -14.262  1.00 86.19           C  
ATOM   1421  OH  TYR A 180      -9.655 -66.640 -14.199  1.00 86.19           O  
ATOM   1424  N   TRP A 181     -12.292 -61.890 -17.449  1.00121.31           N  
ATOM   1425  CA  TRP A 181     -11.737 -62.284 -18.716  1.00121.31           C  
ATOM   1436  C   TRP A 181     -10.780 -63.439 -18.590  1.00121.31           C  
ATOM   1437  O   TRP A 181     -10.512 -64.136 -19.570  1.00121.31           O  
ATOM   1426  CB  TRP A 181     -11.033 -61.114 -19.419  1.00121.31           C  
ATOM   1427  CG  TRP A 181     -11.983 -59.972 -19.687  1.00121.31           C  
ATOM   1429  CD1 TRP A 181     -11.968 -58.698 -19.197  1.00121.31           C  
ATOM   1428  CD2 TRP A 181     -13.164 -60.079 -20.498  1.00121.31           C  
ATOM   1431  CE2 TRP A 181     -13.806 -58.841 -20.460  1.00121.31           C  
ATOM   1432  CE3 TRP A 181     -13.680 -61.128 -21.205  1.00121.31           C  
ATOM   1430  NE1 TRP A 181     -13.058 -58.002 -19.662  1.00121.31           N  
ATOM   1433  CZ2 TRP A 181     -14.977 -58.634 -21.131  1.00121.31           C  
ATOM   1434  CZ3 TRP A 181     -14.853 -60.911 -21.893  1.00121.31           C  
ATOM   1435  CH2 TRP A 181     -15.489 -59.687 -21.857  1.00121.31           C  
ATOM   1438  N   GLY A 182     -10.153 -63.605 -17.406  1.00 42.40           N  
ATOM   1439  CA  GLY A 182      -9.207 -64.672 -17.201  1.00 42.40           C  
ATOM   1440  C   GLY A 182      -8.175 -64.180 -16.225  1.00 42.40           C  
ATOM   1441  O   GLY A 182      -8.158 -63.003 -15.867  1.00 42.40           O  
ATOM   1442  N   SER A 183      -7.337 -65.114 -15.725  1.00 68.99           N  
ATOM   1443  CA  SER A 183      -6.285 -64.863 -14.771  1.00 68.99           C  
ATOM   1446  C   SER A 183      -4.959 -64.490 -15.393  1.00 68.99           C  
ATOM   1447  O   SER A 183      -4.073 -64.007 -14.689  1.00 68.99           O  
ATOM   1444  CB  SER A 183      -6.032 -66.076 -13.862  1.00 68.99           C  
ATOM   1445  OG  SER A 183      -7.198 -66.356 -13.101  1.00 68.99           O  
ATOM   1448  N   GLU A 184      -4.758 -64.707 -16.709  1.00106.53           N  
ATOM   1449  CA  GLU A 184      -3.448 -64.526 -17.290  1.00106.53           C  
ATOM   1455  C   GLU A 184      -2.959 -63.114 -17.169  1.00106.53           C  
ATOM   1456  O   GLU A 184      -3.710 -62.149 -17.305  1.00106.53           O  
ATOM   1450  CB  GLU A 184      -3.358 -64.864 -18.788  1.00106.53           C  
ATOM   1451  CG  GLU A 184      -3.546 -66.342 -19.115  1.00106.53           C  
ATOM   1452  CD  GLU A 184      -5.023 -66.577 -19.382  1.00106.53           C  
ATOM   1453  OE1 GLU A 184      -5.856 -65.704 -19.020  1.00106.53           O  
ATOM   1454  OE2 GLU A 184      -5.331 -67.649 -19.964  1.00106.53           O1-
ATOM   1457  N   LYS A 185      -1.657 -62.998 -16.838  1.00151.52           N  
ATOM   1458  CA  LYS A 185      -0.888 -61.791 -16.716  1.00151.52           C  
ATOM   1464  C   LYS A 185      -0.505 -61.239 -18.056  1.00151.52           C  
ATOM   1465  O   LYS A 185      -0.403 -60.023 -18.217  1.00151.52           O  
ATOM   1459  CB  LYS A 185       0.416 -62.033 -15.944  1.00151.52           C  
ATOM   1460  CG  LYS A 185       0.153 -62.630 -14.565  1.00151.52           C  
ATOM   1461  CD  LYS A 185      -0.759 -61.764 -13.698  1.00151.52           C  
ATOM   1462  CE  LYS A 185      -1.231 -62.466 -12.426  1.00151.52           C  
ATOM   1463  NZ  LYS A 185      -2.082 -63.625 -12.775  1.00151.52           N1+
ATOM   1466  N   ILE A 186      -0.258 -62.121 -19.047  1.00123.20           N  
ATOM   1467  CA  ILE A 186       0.275 -61.678 -20.306  1.00123.20           C  
ATOM   1472  C   ILE A 186      -0.726 -61.876 -21.390  1.00123.20           C  
ATOM   1473  O   ILE A 186      -1.530 -62.806 -21.363  1.00123.20           O  
ATOM   1468  CB  ILE A 186       1.496 -62.424 -20.746  1.00123.20           C  
ATOM   1469  CG1 ILE A 186       1.180 -63.911 -20.946  1.00123.20           C  
ATOM   1470  CG2 ILE A 186       2.613 -62.165 -19.736  1.00123.20           C  
ATOM   1471  CD1 ILE A 186       2.306 -64.662 -21.652  1.00123.20           C  
ATOM   1474  N   TRP A 187      -0.686 -60.971 -22.387  1.00 79.86           N  
ATOM   1475  CA  TRP A 187      -1.611 -61.029 -23.474  1.00 79.86           C  
ATOM   1486  C   TRP A 187      -1.309 -62.240 -24.301  1.00 79.86           C  
ATOM   1487  O   TRP A 187      -0.155 -62.552 -24.584  1.00 79.86           O  
ATOM   1476  CB  TRP A 187      -1.532 -59.815 -24.413  1.00 79.86           C  
ATOM   1477  CG  TRP A 187      -1.921 -58.512 -23.764  1.00 79.86           C  
ATOM   1479  CD1 TRP A 187      -1.133 -57.467 -23.374  1.00 79.86           C  
ATOM   1478  CD2 TRP A 187      -3.269 -58.159 -23.416  1.00 79.86           C  
ATOM   1481  CE2 TRP A 187      -3.223 -56.894 -22.829  1.00 79.86           C  
ATOM   1482  CE3 TRP A 187      -4.446 -58.833 -23.570  1.00 79.86           C  
ATOM   1480  NE1 TRP A 187      -1.906 -56.481 -22.813  1.00 79.86           N  
ATOM   1483  CZ2 TRP A 187      -4.362 -56.282 -22.389  1.00 79.86           C  
ATOM   1484  CZ3 TRP A 187      -5.593 -58.215 -23.125  1.00 79.86           C  
ATOM   1485  CH2 TRP A 187      -5.551 -56.963 -22.546  1.00 79.86           C  
ATOM   1488  N   LEU A 188      -2.378 -62.959 -24.693  1.00120.52           N  
ATOM   1489  CA  LEU A 188      -2.319 -64.099 -25.563  1.00120.52           C  
ATOM   1494  C   LEU A 188      -1.404 -65.167 -25.059  1.00120.52           C  
ATOM   1495  O   LEU A 188      -0.790 -65.887 -25.845  1.00120.52           O  
ATOM   1490  CB  LEU A 188      -1.949 -63.753 -27.014  1.00120.52           C  
ATOM   1491  CG  LEU A 188      -3.056 -62.943 -27.712  1.00120.52           C  
ATOM   1492  CD1 LEU A 188      -3.215 -61.553 -27.079  1.00120.52           C  
ATOM   1493  CD2 LEU A 188      -2.856 -62.906 -29.233  1.00120.52           C  
ATOM   1496  N   GLU A 189      -1.336 -65.349 -23.733  1.00 41.76           N  
ATOM   1497  CA  GLU A 189      -0.466 -66.348 -23.187  1.00 41.76           C  
ATOM   1503  C   GLU A 189      -0.953 -67.694 -23.631  1.00 41.76           C  
ATOM   1504  O   GLU A 189      -2.153 -67.963 -23.666  1.00 41.76           O  
ATOM   1498  CB  GLU A 189      -0.441 -66.305 -21.646  1.00 41.76           C  
ATOM   1499  CG  GLU A 189       0.543 -67.267 -20.979  1.00 41.76           C  
ATOM   1500  CD  GLU A 189       0.419 -67.064 -19.474  1.00 41.76           C  
ATOM   1501  OE1 GLU A 189      -0.359 -66.164 -19.061  1.00 41.76           O  
ATOM   1502  OE2 GLU A 189       1.098 -67.805 -18.716  1.00 41.76           O1-
ATOM   1505  N   LEU A 190      -0.003 -68.581 -23.992  1.00 43.13           N  
ATOM   1506  CA  LEU A 190      -0.317 -69.908 -24.442  1.00 43.13           C  
ATOM   1511  C   LEU A 190      -0.779 -70.682 -23.249  1.00 43.13           C  
ATOM   1512  O   LEU A 190      -0.444 -70.361 -22.111  1.00 43.13           O  
ATOM   1507  CB  LEU A 190       0.883 -70.663 -25.044  1.00 43.13           C  
ATOM   1508  CG  LEU A 190       1.471 -70.002 -26.307  1.00 43.13           C  
ATOM   1509  CD1 LEU A 190       2.648 -70.815 -26.869  1.00 43.13           C  
ATOM   1510  CD2 LEU A 190       0.384 -69.731 -27.357  1.00 43.13           C  
ATOM   1513  N   SER A 191      -1.581 -71.735 -23.494  1.00 79.16           N  
ATOM   1514  CA  SER A 191      -2.159 -72.510 -22.433  1.00 79.16           C  
ATOM   1517  C   SER A 191      -1.088 -73.271 -21.718  1.00 79.16           C  
ATOM   1518  O   SER A 191      -0.012 -73.521 -22.260  1.00 79.16           O  
ATOM   1515  CB  SER A 191      -3.178 -73.548 -22.935  1.00 79.16           C  
ATOM   1516  OG  SER A 191      -4.213 -72.902 -23.659  1.00 79.16           O  
ATOM   1519  N   GLY A 192      -1.382 -73.661 -20.459  1.00 26.01           N  
ATOM   1520  CA  GLY A 192      -0.487 -74.461 -19.670  1.00 26.01           C  
ATOM   1521  C   GLY A 192       0.381 -73.610 -18.789  1.00 26.01           C  
ATOM   1522  O   GLY A 192       1.300 -74.125 -18.152  1.00 26.01           O  
ATOM   1523  N   GLY A 193       0.125 -72.292 -18.716  1.00 21.87           N  
ATOM   1524  CA  GLY A 193       0.949 -71.459 -17.882  1.00 21.87           C  
ATOM   1525  C   GLY A 193       0.421 -71.495 -16.480  1.00 21.87           C  
ATOM   1526  O   GLY A 193      -0.529 -72.206 -16.157  1.00 21.87           O  
ATOM   1527  N   PRO A 194       1.050 -70.714 -15.647  1.00 74.26           N  
ATOM   1528  CA  PRO A 194       0.727 -70.645 -14.247  1.00 74.26           C  
ATOM   1532  C   PRO A 194      -0.719 -70.309 -14.040  1.00 74.26           C  
ATOM   1533  O   PRO A 194      -1.281 -70.751 -13.038  1.00 74.26           O  
ATOM   1530  CB  PRO A 194       1.619 -69.541 -13.688  1.00 74.26           C  
ATOM   1531  CG  PRO A 194       1.789 -68.590 -14.888  1.00 74.26           C  
ATOM   1529  CD  PRO A 194       1.749 -69.526 -16.107  1.00 74.26           C  
ATOM   1534  N   ASN A 195      -1.331 -69.490 -14.921  1.00116.08           N  
ATOM   1535  CA  ASN A 195      -2.715 -69.157 -14.720  1.00116.08           C  
ATOM   1540  C   ASN A 195      -3.488 -69.687 -15.886  1.00116.08           C  
ATOM   1541  O   ASN A 195      -4.288 -68.973 -16.491  1.00116.08           O  
ATOM   1536  CB  ASN A 195      -2.940 -67.637 -14.685  1.00116.08           C  
ATOM   1537  CG  ASN A 195      -2.227 -67.090 -13.457  1.00116.08           C  
ATOM   1539  ND2 ASN A 195      -1.192 -66.237 -13.686  1.00116.08           N  
ATOM   1538  OD1 ASN A 195      -2.574 -67.417 -12.324  1.00116.08           O  
ATOM   1542  N   SER A 196      -3.326 -70.990 -16.179  1.00 53.54           N  
ATOM   1543  CA  SER A 196      -3.927 -71.563 -17.348  1.00 53.54           C  
ATOM   1546  C   SER A 196      -5.417 -71.626 -17.219  1.00 53.54           C  
ATOM   1547  O   SER A 196      -5.967 -71.926 -16.162  1.00 53.54           O  
ATOM   1544  CB  SER A 196      -3.419 -72.982 -17.660  1.00 53.54           C  
ATOM   1545  OG  SER A 196      -4.056 -73.484 -18.825  1.00 53.54           O  
ATOM   1548  N   ARG A 197      -6.098 -71.300 -18.336  1.00243.94           N  
ATOM   1549  CA  ARG A 197      -7.525 -71.346 -18.531  1.00243.94           C  
ATOM   1557  C   ARG A 197      -7.953 -72.774 -18.652  1.00243.94           C  
ATOM   1558  O   ARG A 197      -9.115 -73.100 -18.414  1.00243.94           O  
ATOM   1550  CB  ARG A 197      -7.959 -70.715 -19.862  1.00243.94           C  
ATOM   1551  CG  ARG A 197      -7.542 -69.262 -20.050  1.00243.94           C  
ATOM   1552  CD  ARG A 197      -7.451 -68.862 -21.525  1.00243.94           C  
ATOM   1553  NE  ARG A 197      -8.696 -68.138 -21.902  1.00243.94           N  
ATOM   1554  CZ  ARG A 197      -8.769 -66.786 -21.739  1.00243.94           C  
ATOM   1555  NH1 ARG A 197      -7.723 -66.108 -21.185  1.00243.94           N1+
ATOM   1556  NH2 ARG A 197      -9.883 -66.108 -22.140  1.00243.94           N  
ATOM   1559  N   TYR A 198      -7.028 -73.651 -19.094  1.00 87.19           N  
ATOM   1560  CA  TYR A 198      -7.387 -75.011 -19.394  1.00 87.19           C  
ATOM   1569  C   TYR A 198      -6.800 -75.964 -18.408  1.00 87.19           C  
ATOM   1570  O   TYR A 198      -5.753 -75.721 -17.812  1.00 87.19           O  
ATOM   1561  CB  TYR A 198      -6.887 -75.512 -20.762  1.00 87.19           C  
ATOM   1562  CG  TYR A 198      -7.698 -74.926 -21.864  1.00 87.19           C  
ATOM   1563  CD1 TYR A 198      -8.870 -75.533 -22.251  1.00 87.19           C  
ATOM   1564  CD2 TYR A 198      -7.291 -73.787 -22.518  1.00 87.19           C  
ATOM   1565  CE1 TYR A 198      -9.629 -75.016 -23.274  1.00 87.19           C  
ATOM   1566  CE2 TYR A 198      -8.046 -73.264 -23.543  1.00 87.19           C  
ATOM   1567  CZ  TYR A 198      -9.217 -73.876 -23.919  1.00 87.19           C  
ATOM   1568  OH  TYR A 198      -9.995 -73.343 -24.971  1.00 87.19           O  
ATOM   1571  N   SER A 199      -7.529 -77.078 -18.193  1.00 32.21           N  
ATOM   1572  CA  SER A 199      -7.086 -78.157 -17.360  1.00 32.21           C  
ATOM   1575  C   SER A 199      -7.683 -79.400 -17.947  1.00 32.21           C  
ATOM   1576  O   SER A 199      -8.617 -79.332 -18.745  1.00 32.21           O  
ATOM   1573  CB  SER A 199      -7.565 -78.051 -15.903  1.00 32.21           C  
ATOM   1574  OG  SER A 199      -8.980 -78.150 -15.844  1.00 32.21           O  
ATOM   1577  N   GLY A 200      -7.140 -80.580 -17.589  1.00 21.53           N  
ATOM   1578  CA  GLY A 200      -7.701 -81.804 -18.087  1.00 21.53           C  
ATOM   1579  C   GLY A 200      -7.343 -81.954 -19.533  1.00 21.53           C  
ATOM   1580  O   GLY A 200      -6.283 -81.521 -19.979  1.00 21.53           O  
ATOM   1581  N   ASP A 201      -8.237 -82.597 -20.308  1.00123.12           N  
ATOM   1582  CA  ASP A 201      -7.977 -82.846 -21.697  1.00123.12           C  
ATOM   1587  C   ASP A 201      -7.820 -81.533 -22.396  1.00123.12           C  
ATOM   1588  O   ASP A 201      -6.886 -81.296 -23.149  1.00123.12           O  
ATOM   1583  CB  ASP A 201      -9.137 -83.599 -22.373  1.00123.12           C  
ATOM   1584  CG  ASP A 201      -8.746 -83.927 -23.806  1.00123.12           C  
ATOM   1585  OD1 ASP A 201      -7.526 -84.084 -24.074  1.00123.12           O  
ATOM   1586  OD2 ASP A 201      -9.674 -84.034 -24.650  1.00123.12           O1-
ATOM   1589  N   ARG A 202      -8.758 -80.618 -22.193  1.00220.46           N  
ATOM   1590  CA  ARG A 202      -8.625 -79.319 -22.768  1.00220.46           C  
ATOM   1598  C   ARG A 202      -9.919 -78.726 -22.411  1.00220.46           C  
ATOM   1599  O   ARG A 202     -10.746 -78.392 -23.258  1.00220.46           O  
ATOM   1591  CB  ARG A 202      -8.476 -79.323 -24.297  1.00220.46           C  
ATOM   1592  CG  ARG A 202      -8.335 -77.919 -24.883  1.00220.46           C  
ATOM   1593  CD  ARG A 202      -7.778 -77.917 -26.305  1.00220.46           C  
ATOM   1594  NE  ARG A 202      -7.710 -76.500 -26.754  1.00220.46           N  
ATOM   1595  CZ  ARG A 202      -6.668 -75.699 -26.381  1.00220.46           C  
ATOM   1596  NH1 ARG A 202      -5.713 -76.165 -25.523  1.00220.46           N1+
ATOM   1597  NH2 ARG A 202      -6.586 -74.424 -26.863  1.00220.46           N  
ATOM   1600  N   GLN A 203     -10.106 -78.601 -21.093  1.00 81.30           N  
ATOM   1601  CA  GLN A 203     -11.351 -78.142 -20.587  1.00 81.30           C  
ATOM   1607  C   GLN A 203     -11.150 -76.709 -20.252  1.00 81.30           C  
ATOM   1608  O   GLN A 203     -10.252 -76.350 -19.494  1.00 81.30           O  
ATOM   1602  CB  GLN A 203     -11.759 -78.887 -19.309  1.00 81.30           C  
ATOM   1603  CG  GLN A 203     -11.768 -80.407 -19.498  1.00 81.30           C  
ATOM   1604  CD  GLN A 203     -12.755 -80.743 -20.607  1.00 81.30           C  
ATOM   1606  NE2 GLN A 203     -12.263 -81.428 -21.673  1.00 81.30           N  
ATOM   1605  OE1 GLN A 203     -13.933 -80.401 -20.530  1.00 81.30           O  
ATOM   1609  N   LEU A 204     -11.997 -75.850 -20.837  1.00 69.23           N  
ATOM   1610  CA  LEU A 204     -11.883 -74.437 -20.625  1.00 69.23           C  
ATOM   1615  C   LEU A 204     -12.697 -74.096 -19.415  1.00 69.23           C  
ATOM   1616  O   LEU A 204     -13.828 -74.548 -19.253  1.00 69.23           O  
ATOM   1611  CB  LEU A 204     -12.412 -73.623 -21.822  1.00 69.23           C  
ATOM   1612  CG  LEU A 204     -12.324 -72.093 -21.673  1.00 69.23           C  
ATOM   1613  CD1 LEU A 204     -10.868 -71.617 -21.524  1.00 69.23           C  
ATOM   1614  CD2 LEU A 204     -13.050 -71.393 -22.834  1.00 69.23           C  
ATOM   1617  N   GLU A 205     -12.105 -73.286 -18.519  1.00119.03           N  
ATOM   1618  CA  GLU A 205     -12.714 -72.853 -17.293  1.00119.03           C  
ATOM   1624  C   GLU A 205     -13.904 -71.986 -17.589  1.00119.03           C  
ATOM   1625  O   GLU A 205     -13.824 -71.048 -18.380  1.00119.03           O  
ATOM   1619  CB  GLU A 205     -11.717 -72.000 -16.486  1.00119.03           C  
ATOM   1620  CG  GLU A 205     -12.270 -71.304 -15.245  1.00119.03           C  
ATOM   1621  CD  GLU A 205     -11.203 -70.315 -14.787  1.00119.03           C  
ATOM   1622  OE1 GLU A 205     -10.065 -70.392 -15.321  1.00119.03           O  
ATOM   1623  OE2 GLU A 205     -11.513 -69.468 -13.908  1.00119.03           O1-
ATOM   1626  N   ASN A 206     -15.053 -72.275 -16.945  1.00 75.68           N  
ATOM   1627  CA  ASN A 206     -16.197 -71.423 -17.111  1.00 75.68           C  
ATOM   1632  C   ASN A 206     -15.921 -70.254 -16.235  1.00 75.68           C  
ATOM   1633  O   ASN A 206     -15.181 -70.410 -15.264  1.00 75.68           O  
ATOM   1628  CB  ASN A 206     -17.513 -72.071 -16.657  1.00 75.68           C  
ATOM   1629  CG  ASN A 206     -17.820 -73.196 -17.634  1.00 75.68           C  
ATOM   1631  ND2 ASN A 206     -18.399 -72.835 -18.809  1.00 75.68           N  
ATOM   1630  OD1 ASN A 206     -17.544 -74.364 -17.364  1.00 75.68           O  
ATOM   1634  N   PRO A 207     -16.445 -69.082 -16.473  1.00113.75           N  
ATOM   1635  CA  PRO A 207     -17.318 -68.716 -17.567  1.00113.75           C  
ATOM   1639  C   PRO A 207     -16.635 -68.391 -18.871  1.00113.75           C  
ATOM   1640  O   PRO A 207     -17.312 -67.848 -19.742  1.00113.75           O  
ATOM   1637  CB  PRO A 207     -18.126 -67.518 -17.072  1.00113.75           C  
ATOM   1638  CG  PRO A 207     -17.266 -66.918 -15.950  1.00113.75           C  
ATOM   1636  CD  PRO A 207     -16.542 -68.139 -15.371  1.00113.75           C  
ATOM   1641  N   LEU A 208     -15.323 -68.645 -19.028  1.00 97.53           N  
ATOM   1642  CA  LEU A 208     -14.581 -68.175 -20.176  1.00 97.53           C  
ATOM   1647  C   LEU A 208     -14.967 -68.839 -21.479  1.00 97.53           C  
ATOM   1648  O   LEU A 208     -15.213 -70.039 -21.563  1.00 97.53           O  
ATOM   1643  CB  LEU A 208     -13.064 -68.346 -19.996  1.00 97.53           C  
ATOM   1644  CG  LEU A 208     -12.517 -67.584 -18.773  1.00 97.53           C  
ATOM   1645  CD1 LEU A 208     -10.999 -67.780 -18.626  1.00 97.53           C  
ATOM   1646  CD2 LEU A 208     -12.931 -66.102 -18.808  1.00 97.53           C  
ATOM   1649  N   ALA A 209     -15.187 -67.978 -22.494  1.00129.79           N  
ATOM   1650  CA  ALA A 209     -15.468 -68.151 -23.900  1.00129.79           C  
ATOM   1652  C   ALA A 209     -14.306 -68.317 -24.841  1.00129.79           C  
ATOM   1653  O   ALA A 209     -14.525 -68.727 -25.978  1.00129.79           O  
ATOM   1651  CB  ALA A 209     -16.330 -67.010 -24.459  1.00129.79           C  
ATOM   1654  N   ALA A 210     -13.090 -67.847 -24.493  1.00 69.64           N  
ATOM   1655  CA  ALA A 210     -12.038 -67.819 -25.484  1.00 69.64           C  
ATOM   1657  C   ALA A 210     -10.832 -68.594 -25.026  1.00 69.64           C  
ATOM   1658  O   ALA A 210     -10.627 -68.835 -23.838  1.00 69.64           O  
ATOM   1656  CB  ALA A 210     -11.565 -66.396 -25.820  1.00 69.64           C  
ATOM   1659  N   VAL A 211     -10.021 -69.017 -26.021  1.00149.95           N  
ATOM   1660  CA  VAL A 211      -8.858 -69.859 -25.929  1.00149.95           C  
ATOM   1664  C   VAL A 211      -7.690 -69.179 -25.264  1.00149.95           C  
ATOM   1665  O   VAL A 211      -6.908 -69.834 -24.577  1.00149.95           O  
ATOM   1661  CB  VAL A 211      -8.380 -70.258 -27.290  1.00149.95           C  
ATOM   1662  CG1 VAL A 211      -7.147 -71.155 -27.148  1.00149.95           C  
ATOM   1663  CG2 VAL A 211      -9.545 -70.874 -28.064  1.00149.95           C  
ATOM   1666  N   GLN A 212      -7.489 -67.866 -25.511  1.00 64.60           N  
ATOM   1667  CA  GLN A 212      -6.361 -67.169 -24.955  1.00 64.60           C  
ATOM   1673  C   GLN A 212      -6.829 -65.798 -24.589  1.00 64.60           C  
ATOM   1674  O   GLN A 212      -7.811 -65.298 -25.136  1.00 64.60           O  
ATOM   1668  CB  GLN A 212      -5.194 -67.033 -25.950  1.00 64.60           C  
ATOM   1669  CG  GLN A 212      -4.579 -68.385 -26.330  1.00 64.60           C  
ATOM   1670  CD  GLN A 212      -3.447 -68.150 -27.320  1.00 64.60           C  
ATOM   1672  NE2 GLN A 212      -2.214 -67.927 -26.794  1.00 64.60           N  
ATOM   1671  OE1 GLN A 212      -3.655 -68.162 -28.532  1.00 64.60           O  
ATOM   1675  N   MET A 213      -6.126 -65.149 -23.641  1.00 80.69           N  
ATOM   1676  CA  MET A 213      -6.542 -63.856 -23.187  1.00 80.69           C  
ATOM   1681  C   MET A 213      -6.349 -62.865 -24.292  1.00 80.69           C  
ATOM   1682  O   MET A 213      -5.250 -62.730 -24.831  1.00 80.69           O  
ATOM   1677  CB  MET A 213      -5.736 -63.345 -21.980  1.00 80.69           C  
ATOM   1678  CG  MET A 213      -6.176 -61.967 -21.477  1.00 80.69           C  
ATOM   1679  SD  MET A 213      -7.739 -61.962 -20.550  1.00 80.69           S  
ATOM   1680  CE  MET A 213      -8.802 -62.438 -21.942  1.00 80.69           C  
ATOM   1683  N   GLY A 214      -7.420 -62.114 -24.629  1.00 41.55           N  
ATOM   1684  CA  GLY A 214      -7.313 -61.097 -25.640  1.00 41.55           C  
ATOM   1685  C   GLY A 214      -7.850 -61.571 -26.961  1.00 41.55           C  
ATOM   1686  O   GLY A 214      -7.856 -60.802 -27.925  1.00 41.55           O  
ATOM   1687  N   LEU A 215      -8.316 -62.837 -27.048  1.00 84.39           N  
ATOM   1688  CA  LEU A 215      -8.826 -63.361 -28.290  1.00 84.39           C  
ATOM   1693  C   LEU A 215     -10.326 -63.409 -28.216  1.00 84.39           C  
ATOM   1694  O   LEU A 215     -10.904 -63.525 -27.135  1.00 84.39           O  
ATOM   1689  CB  LEU A 215      -8.392 -64.810 -28.580  1.00 84.39           C  
ATOM   1690  CG  LEU A 215      -6.875 -65.020 -28.735  1.00 84.39           C  
ATOM   1691  CD1 LEU A 215      -6.559 -66.496 -29.025  1.00 84.39           C  
ATOM   1692  CD2 LEU A 215      -6.273 -64.055 -29.767  1.00 84.39           C  
ATOM   1695  N   ILE A 216     -11.010 -63.239 -29.369  1.00160.93           N  
ATOM   1696  CA  ILE A 216     -12.438 -63.325 -29.327  1.00160.93           C  
ATOM   1701  C   ILE A 216     -12.860 -64.754 -29.105  1.00160.93           C  
ATOM   1702  O   ILE A 216     -13.485 -65.045 -28.085  1.00160.93           O  
ATOM   1697  CB  ILE A 216     -13.064 -62.866 -30.616  1.00160.93           C  
ATOM   1698  CG1 ILE A 216     -12.713 -61.394 -30.906  1.00160.93           C  
ATOM   1699  CG2 ILE A 216     -14.578 -63.124 -30.521  1.00160.93           C  
ATOM   1700  CD1 ILE A 216     -13.231 -60.424 -29.846  1.00160.93           C  
ATOM   1703  N   TYR A 217     -12.667 -65.658 -30.110  1.00174.63           N  
ATOM   1704  CA  TYR A 217     -12.903 -67.070 -29.911  1.00174.63           C  
ATOM   1713  C   TYR A 217     -11.685 -67.956 -29.757  1.00174.63           C  
ATOM   1714  O   TYR A 217     -11.370 -68.485 -28.691  1.00174.63           O  
ATOM   1705  CB  TYR A 217     -13.660 -67.678 -31.101  1.00174.63           C  
ATOM   1706  CG  TYR A 217     -14.953 -66.959 -31.259  1.00174.63           C  
ATOM   1707  CD1 TYR A 217     -16.011 -67.238 -30.432  1.00174.63           C  
ATOM   1708  CD2 TYR A 217     -15.110 -66.010 -32.245  1.00174.63           C  
ATOM   1709  CE1 TYR A 217     -17.200 -66.574 -30.595  1.00174.63           C  
ATOM   1710  CE2 TYR A 217     -16.304 -65.345 -32.406  1.00174.63           C  
ATOM   1711  CZ  TYR A 217     -17.358 -65.625 -31.570  1.00174.63           C  
ATOM   1712  OH  TYR A 217     -18.593 -64.956 -31.713  1.00174.63           O  
ATOM   1715  N   VAL A 218     -10.903 -68.037 -30.865  1.00 73.71           N  
ATOM   1716  CA  VAL A 218      -9.855 -69.020 -31.017  1.00 73.71           C  
ATOM   1720  C   VAL A 218      -8.703 -68.401 -31.740  1.00 73.71           C  
ATOM   1721  O   VAL A 218      -8.781 -67.276 -32.234  1.00 73.71           O  
ATOM   1717  CB  VAL A 218     -10.262 -70.223 -31.820  1.00 73.71           C  
ATOM   1718  CG1 VAL A 218     -11.381 -70.965 -31.071  1.00 73.71           C  
ATOM   1719  CG2 VAL A 218     -10.653 -69.763 -33.236  1.00 73.71           C  
ATOM   1722  N   ASN A 219      -7.582 -69.148 -31.806  1.00 54.87           N  
ATOM   1723  CA  ASN A 219      -6.393 -68.676 -32.454  1.00 54.87           C  
ATOM   1728  C   ASN A 219      -6.455 -69.109 -33.889  1.00 54.87           C  
ATOM   1729  O   ASN A 219      -6.612 -70.288 -34.195  1.00 54.87           O  
ATOM   1724  CB  ASN A 219      -5.114 -69.255 -31.821  1.00 54.87           C  
ATOM   1725  CG  ASN A 219      -3.899 -68.526 -32.377  1.00 54.87           C  
ATOM   1727  ND2 ASN A 219      -3.074 -67.946 -31.464  1.00 54.87           N  
ATOM   1726  OD1 ASN A 219      -3.689 -68.472 -33.587  1.00 54.87           O  
ATOM   1730  N   PRO A 220      -6.353 -68.158 -34.779  1.00 80.29           N  
ATOM   1731  CA  PRO A 220      -6.448 -68.385 -36.199  1.00 80.29           C  
ATOM   1735  C   PRO A 220      -5.403 -69.334 -36.718  1.00 80.29           C  
ATOM   1736  O   PRO A 220      -5.630 -69.934 -37.769  1.00 80.29           O  
ATOM   1733  CB  PRO A 220      -6.298 -67.003 -36.832  1.00 80.29           C  
ATOM   1734  CG  PRO A 220      -5.422 -66.241 -35.819  1.00 80.29           C  
ATOM   1732  CD  PRO A 220      -5.822 -66.842 -34.462  1.00 80.29           C  
ATOM   1737  N   GLN A 221      -4.221 -69.411 -36.075  1.00 72.65           N  
ATOM   1738  CA  GLN A 221      -3.183 -70.318 -36.493  1.00 72.65           C  
ATOM   1744  C   GLN A 221      -3.518 -71.731 -36.121  1.00 72.65           C  
ATOM   1745  O   GLN A 221      -3.113 -72.665 -36.809  1.00 72.65           O  
ATOM   1739  CB  GLN A 221      -1.796 -70.004 -35.908  1.00 72.65           C  
ATOM   1740  CG  GLN A 221      -1.186 -68.713 -36.456  1.00 72.65           C  
ATOM   1741  CD  GLN A 221       0.287 -68.700 -36.064  1.00 72.65           C  
ATOM   1743  NE2 GLN A 221       0.572 -68.945 -34.758  1.00 72.65           N  
ATOM   1742  OE1 GLN A 221       1.162 -68.484 -36.900  1.00 72.65           O  
ATOM   1746  N   GLY A 222      -4.217 -71.931 -34.987  1.00 45.54           N  
ATOM   1747  CA  GLY A 222      -4.535 -73.258 -34.533  1.00 45.54           C  
ATOM   1748  C   GLY A 222      -4.391 -73.228 -33.043  1.00 45.54           C  
ATOM   1749  O   GLY A 222      -4.007 -72.202 -32.485  1.00 45.54           O  
ATOM   1750  N   PRO A 223      -4.663 -74.316 -32.371  1.00 84.30           N  
ATOM   1751  CA  PRO A 223      -4.571 -74.298 -30.939  1.00 84.30           C  
ATOM   1755  C   PRO A 223      -3.177 -74.045 -30.475  1.00 84.30           C  
ATOM   1756  O   PRO A 223      -2.268 -74.798 -30.824  1.00 84.30           O  
ATOM   1753  CB  PRO A 223      -5.196 -75.605 -30.462  1.00 84.30           C  
ATOM   1754  CG  PRO A 223      -6.230 -75.918 -31.563  1.00 84.30           C  
ATOM   1752  CD  PRO A 223      -5.651 -75.275 -32.838  1.00 84.30           C  
ATOM   1757  N   ASP A 224      -2.998 -72.992 -29.663  1.00 62.09           N  
ATOM   1758  CA  ASP A 224      -1.710 -72.663 -29.143  1.00 62.09           C  
ATOM   1763  C   ASP A 224      -0.743 -72.534 -30.280  1.00 62.09           C  
ATOM   1764  O   ASP A 224       0.458 -72.732 -30.100  1.00 62.09           O  
ATOM   1759  CB  ASP A 224      -1.191 -73.701 -28.131  1.00 62.09           C  
ATOM   1760  CG  ASP A 224      -2.034 -73.574 -26.867  1.00 62.09           C  
ATOM   1761  OD1 ASP A 224      -2.356 -72.416 -26.490  1.00 62.09           O  
ATOM   1762  OD2 ASP A 224      -2.375 -74.628 -26.268  1.00 62.09           O1-
ATOM   1765  N   GLY A 225      -1.242 -72.172 -31.481  1.00 32.92           N  
ATOM   1766  CA  GLY A 225      -0.372 -71.909 -32.596  1.00 32.92           C  
ATOM   1767  C   GLY A 225      -0.073 -73.129 -33.424  1.00 32.92           C  
ATOM   1768  O   GLY A 225       0.690 -73.024 -34.383  1.00 32.92           O  
ATOM   1769  N   ASN A 226      -0.653 -74.309 -33.117  1.00 69.60           N  
ATOM   1770  CA  ASN A 226      -0.335 -75.476 -33.907  1.00 69.60           C  
ATOM   1775  C   ASN A 226      -1.310 -75.534 -35.050  1.00 69.60           C  
ATOM   1776  O   ASN A 226      -2.508 -75.710 -34.829  1.00 69.60           O  
ATOM   1771  CB  ASN A 226      -0.488 -76.789 -33.117  1.00 69.60           C  
ATOM   1772  CG  ASN A 226      -0.130 -77.955 -34.026  1.00 69.60           C  
ATOM   1774  ND2 ASN A 226       0.666 -77.675 -35.092  1.00 69.60           N  
ATOM   1773  OD1 ASN A 226      -0.548 -79.088 -33.791  1.00 69.60           O  
ATOM   1777  N   PRO A 227      -0.859 -75.364 -36.273  1.00128.00           N  
ATOM   1778  CA  PRO A 227      -1.760 -75.365 -37.394  1.00128.00           C  
ATOM   1782  C   PRO A 227      -2.331 -76.705 -37.720  1.00128.00           C  
ATOM   1783  O   PRO A 227      -1.928 -77.289 -38.725  1.00128.00           O  
ATOM   1780  CB  PRO A 227      -0.985 -74.736 -38.554  1.00128.00           C  
ATOM   1781  CG  PRO A 227       0.492 -74.824 -38.123  1.00128.00           C  
ATOM   1779  CD  PRO A 227       0.427 -74.771 -36.588  1.00128.00           C  
ATOM   1784  N   ASP A 228      -3.343 -77.159 -36.962  1.00 65.89           N  
ATOM   1785  CA  ASP A 228      -3.963 -78.425 -37.219  1.00 65.89           C  
ATOM   1790  C   ASP A 228      -5.418 -78.109 -37.339  1.00 65.89           C  
ATOM   1791  O   ASP A 228      -6.053 -77.746 -36.351  1.00 65.89           O  
ATOM   1786  CB  ASP A 228      -3.786 -79.409 -36.046  1.00 65.89           C  
ATOM   1787  CG  ASP A 228      -4.444 -80.740 -36.384  1.00 65.89           C  
ATOM   1788  OD1 ASP A 228      -5.110 -80.835 -37.449  1.00 65.89           O  
ATOM   1789  OD2 ASP A 228      -4.289 -81.684 -35.564  1.00 65.89           O1-
ATOM   1792  N   PRO A 229      -5.970 -78.214 -38.518  1.00 74.79           N  
ATOM   1793  CA  PRO A 229      -7.350 -77.857 -38.695  1.00 74.79           C  
ATOM   1797  C   PRO A 229      -8.295 -78.719 -37.920  1.00 74.79           C  
ATOM   1798  O   PRO A 229      -9.337 -78.223 -37.497  1.00 74.79           O  
ATOM   1795  CB  PRO A 229      -7.583 -77.863 -40.203  1.00 74.79           C  
ATOM   1796  CG  PRO A 229      -6.200 -77.510 -40.780  1.00 74.79           C  
ATOM   1794  CD  PRO A 229      -5.199 -78.042 -39.739  1.00 74.79           C  
ATOM   1799  N   VAL A 230      -7.971 -80.012 -37.739  1.00 34.08           N  
ATOM   1800  CA  VAL A 230      -8.860 -80.883 -37.027  1.00 34.08           C  
ATOM   1804  C   VAL A 230      -8.948 -80.464 -35.593  1.00 34.08           C  
ATOM   1805  O   VAL A 230     -10.039 -80.360 -35.035  1.00 34.08           O  
ATOM   1801  CB  VAL A 230      -8.410 -82.314 -37.054  1.00 34.08           C  
ATOM   1802  CG1 VAL A 230      -9.357 -83.142 -36.170  1.00 34.08           C  
ATOM   1803  CG2 VAL A 230      -8.364 -82.782 -38.519  1.00 34.08           C  
ATOM   1806  N   ALA A 231      -7.785 -80.219 -34.962  1.00 31.84           N  
ATOM   1807  CA  ALA A 231      -7.711 -79.842 -33.576  1.00 31.84           C  
ATOM   1809  C   ALA A 231      -8.343 -78.497 -33.390  1.00 31.84           C  
ATOM   1810  O   ALA A 231      -9.005 -78.241 -32.385  1.00 31.84           O  
ATOM   1808  CB  ALA A 231      -6.264 -79.751 -33.064  1.00 31.84           C  
ATOM   1811  N   ALA A 232      -8.143 -77.594 -34.366  1.00 33.79           N  
ATOM   1812  CA  ALA A 232      -8.650 -76.253 -34.276  1.00 33.79           C  
ATOM   1814  C   ALA A 232     -10.144 -76.313 -34.186  1.00 33.79           C  
ATOM   1815  O   ALA A 232     -10.763 -75.525 -33.473  1.00 33.79           O  
ATOM   1813  CB  ALA A 232      -8.293 -75.394 -35.504  1.00 33.79           C  
ATOM   1816  N   ALA A 233     -10.759 -77.273 -34.902  1.00 34.83           N  
ATOM   1817  CA  ALA A 233     -12.189 -77.392 -34.954  1.00 34.83           C  
ATOM   1819  C   ALA A 233     -12.716 -77.600 -33.567  1.00 34.83           C  
ATOM   1820  O   ALA A 233     -13.780 -77.090 -33.223  1.00 34.83           O  
ATOM   1818  CB  ALA A 233     -12.661 -78.578 -35.814  1.00 34.83           C  
ATOM   1821  N   ARG A 234     -11.985 -78.364 -32.735  1.00 84.27           N  
ATOM   1822  CA  ARG A 234     -12.413 -78.631 -31.390  0.60 84.27           C  
ATOM   1830  C   ARG A 234     -12.564 -77.333 -30.652  1.00 84.27           C  
ATOM   1831  O   ARG A 234     -13.566 -77.112 -29.971  1.00 84.27           O  
ATOM   1823  CB  ARG A 234     -11.362 -79.445 -30.615  0.60 84.27           C  
ATOM   1824  CG  ARG A 234     -11.574 -79.503 -29.099  0.60 84.27           C  
ATOM   1825  CD  ARG A 234     -12.615 -80.516 -28.626  0.60 84.27           C  
ATOM   1826  NE  ARG A 234     -12.616 -80.467 -27.135  0.60 84.27           N  
ATOM   1827  CZ  ARG A 234     -11.589 -81.041 -26.440  0.60 84.27           C  
ATOM   1828  NH1 ARG A 234     -10.528 -81.572 -27.114  0.60 84.27           N1+
ATOM   1829  NH2 ARG A 234     -11.617 -81.072 -25.075  0.60 84.27           N  
ATOM   1832  N   ASP A 235     -11.565 -76.435 -30.768  1.00 47.64           N  
ATOM   1833  CA  ASP A 235     -11.604 -75.178 -30.069  1.00 47.64           C  
ATOM   1838  C   ASP A 235     -12.739 -74.339 -30.569  1.00 47.64           C  
ATOM   1839  O   ASP A 235     -13.409 -73.667 -29.786  1.00 47.64           O  
ATOM   1834  CB  ASP A 235     -10.321 -74.342 -30.229  1.00 47.64           C  
ATOM   1835  CG  ASP A 235      -9.255 -74.931 -29.321  1.00 47.64           C  
ATOM   1836  OD1 ASP A 235      -9.627 -75.755 -28.443  1.00 47.64           O  
ATOM   1837  OD2 ASP A 235      -8.063 -74.557 -29.480  1.00 47.64           O1-
ATOM   1840  N   ILE A 236     -12.981 -74.344 -31.891  1.00 38.48           N  
ATOM   1841  CA  ILE A 236     -14.018 -73.527 -32.452  1.00 38.48           C  
ATOM   1846  C   ILE A 236     -15.339 -73.982 -31.926  1.00 38.48           C  
ATOM   1847  O   ILE A 236     -16.157 -73.172 -31.492  1.00 38.48           O  
ATOM   1842  CB  ILE A 236     -14.066 -73.624 -33.949  1.00 38.48           C  
ATOM   1843  CG1 ILE A 236     -12.764 -73.077 -34.561  1.00 38.48           C  
ATOM   1844  CG2 ILE A 236     -15.338 -72.912 -34.437  1.00 38.48           C  
ATOM   1845  CD1 ILE A 236     -12.596 -73.413 -36.043  1.00 38.48           C  
ATOM   1848  N   ARG A 237     -15.579 -75.303 -31.929  1.00106.06           N  
ATOM   1849  CA  ARG A 237     -16.856 -75.789 -31.514  1.00106.06           C  
ATOM   1857  C   ARG A 237     -17.087 -75.454 -30.071  1.00106.06           C  
ATOM   1858  O   ARG A 237     -18.180 -75.027 -29.701  1.00106.06           O  
ATOM   1850  CB  ARG A 237     -17.003 -77.311 -31.717  1.00106.06           C  
ATOM   1851  CG  ARG A 237     -18.363 -77.864 -31.282  1.00106.06           C  
ATOM   1852  CD  ARG A 237     -18.614 -79.323 -31.681  1.00106.06           C  
ATOM   1853  NE  ARG A 237     -19.142 -79.364 -33.080  1.00106.06           N  
ATOM   1854  CZ  ARG A 237     -18.311 -79.458 -34.161  1.00106.06           C  
ATOM   1855  NH1 ARG A 237     -16.958 -79.429 -34.002  1.00106.06           N1+
ATOM   1856  NH2 ARG A 237     -18.829 -79.588 -35.417  1.00106.06           N  
ATOM   1859  N   ASP A 238     -16.062 -75.631 -29.214  1.00 49.30           N  
ATOM   1860  CA  ASP A 238     -16.225 -75.385 -27.807  1.00 49.30           C  
ATOM   1865  C   ASP A 238     -16.509 -73.932 -27.535  1.00 49.30           C  
ATOM   1866  O   ASP A 238     -17.431 -73.604 -26.788  1.00 49.30           O  
ATOM   1861  CB  ASP A 238     -14.970 -75.754 -26.995  1.00 49.30           C  
ATOM   1862  CG  ASP A 238     -15.294 -75.591 -25.514  1.00 49.30           C  
ATOM   1863  OD1 ASP A 238     -16.492 -75.373 -25.186  1.00 49.30           O  
ATOM   1864  OD2 ASP A 238     -14.346 -75.675 -24.689  1.00 49.30           O1-
ATOM   1867  N   THR A 239     -15.724 -73.016 -28.135  1.00 46.97           N  
ATOM   1868  CA  THR A 239     -15.861 -71.606 -27.866  1.00 46.97           C  
ATOM   1872  C   THR A 239     -17.180 -71.097 -28.377  1.00 46.97           C  
ATOM   1873  O   THR A 239     -17.862 -70.336 -27.693  1.00 46.97           O  
ATOM   1869  CB  THR A 239     -14.771 -70.783 -28.496  1.00 46.97           C  
ATOM   1871  CG2 THR A 239     -13.411 -71.252 -27.948  1.00 46.97           C  
ATOM   1870  OG1 THR A 239     -14.801 -70.913 -29.909  1.00 46.97           O  
ATOM   1874  N   PHE A 240     -17.581 -71.511 -29.596  1.00 65.19           N  
ATOM   1875  CA  PHE A 240     -18.808 -71.050 -30.188  1.00 65.19           C  
ATOM   1883  C   PHE A 240     -19.967 -71.512 -29.363  1.00 65.19           C  
ATOM   1884  O   PHE A 240     -20.936 -70.778 -29.180  1.00 65.19           O  
ATOM   1876  CB  PHE A 240     -19.004 -71.513 -31.642  1.00 65.19           C  
ATOM   1877  CG  PHE A 240     -18.194 -70.608 -32.512  1.00 65.19           C  
ATOM   1878  CD1 PHE A 240     -16.823 -70.714 -32.581  1.00 65.19           C  
ATOM   1879  CD2 PHE A 240     -18.823 -69.648 -33.270  1.00 65.19           C  
ATOM   1880  CE1 PHE A 240     -16.094 -69.873 -33.390  1.00 65.19           C  
ATOM   1881  CE2 PHE A 240     -18.100 -68.805 -34.083  1.00 65.19           C  
ATOM   1882  CZ  PHE A 240     -16.732 -68.916 -34.142  1.00 65.19           C  
ATOM   1885  N   ALA A 241     -19.903 -72.748 -28.838  1.00 31.13           N  
ATOM   1886  CA  ALA A 241     -20.977 -73.267 -28.041  1.00 31.13           C  
ATOM   1888  C   ALA A 241     -21.151 -72.382 -26.839  1.00 31.13           C  
ATOM   1889  O   ALA A 241     -22.269 -72.120 -26.400  1.00 31.13           O  
ATOM   1887  CB  ALA A 241     -20.709 -74.692 -27.532  1.00 31.13           C  
ATOM   1890  N   ARG A 242     -20.033 -71.897 -26.277  1.00 78.38           N  
ATOM   1891  CA  ARG A 242     -20.008 -71.050 -25.114  1.00 78.38           C  
ATOM   1899  C   ARG A 242     -20.682 -69.740 -25.427  1.00 78.38           C  
ATOM   1900  O   ARG A 242     -21.134 -69.031 -24.530  1.00 78.38           O  
ATOM   1892  CB  ARG A 242     -18.574 -70.753 -24.655  1.00 78.38           C  
ATOM   1893  CG  ARG A 242     -17.847 -72.013 -24.178  1.00 78.38           C  
ATOM   1894  CD  ARG A 242     -16.415 -71.779 -23.702  1.00 78.38           C  
ATOM   1895  NE  ARG A 242     -15.868 -73.099 -23.280  1.00 78.38           N  
ATOM   1896  CZ  ARG A 242     -16.053 -73.527 -21.997  1.00 78.38           C  
ATOM   1897  NH1 ARG A 242     -16.739 -72.744 -21.118  1.00 78.38           N1+
ATOM   1898  NH2 ARG A 242     -15.554 -74.732 -21.595  1.00 78.38           N  
ATOM   1901  N   MET A 243     -20.619 -69.347 -26.708  1.00147.36           N  
ATOM   1902  CA  MET A 243     -21.205 -68.210 -27.377  1.00147.36           C  
ATOM   1907  C   MET A 243     -22.671 -68.445 -27.666  1.00147.36           C  
ATOM   1908  O   MET A 243     -23.365 -67.544 -28.140  1.00147.36           O  
ATOM   1903  CB  MET A 243     -20.500 -67.916 -28.706  1.00147.36           C  
ATOM   1904  CG  MET A 243     -19.035 -67.536 -28.508  1.00147.36           C  
ATOM   1905  SD  MET A 243     -18.753 -65.792 -28.079  1.00147.36           S  
ATOM   1906  CE  MET A 243     -16.987 -66.001 -27.706  1.00147.36           C  
ATOM   1909  N   ALA A 244     -23.165 -69.684 -27.479  1.00 80.48           N  
ATOM   1910  CA  ALA A 244     -24.531 -70.041 -27.770  1.00 80.48           C  
ATOM   1912  C   ALA A 244     -24.768 -70.272 -29.233  1.00 80.48           C  
ATOM   1913  O   ALA A 244     -25.899 -70.159 -29.700  1.00 80.48           O  
ATOM   1911  CB  ALA A 244     -25.542 -68.988 -27.285  1.00 80.48           C  
ATOM   1914  N   MET A 245     -23.717 -70.642 -29.993  1.00 50.24           N  
ATOM   1915  CA  MET A 245     -23.898 -70.936 -31.388  1.00 50.24           C  
ATOM   1920  C   MET A 245     -23.632 -72.397 -31.595  1.00 50.24           C  
ATOM   1921  O   MET A 245     -22.683 -72.953 -31.045  1.00 50.24           O  
ATOM   1916  CB  MET A 245     -22.931 -70.150 -32.289  1.00 50.24           C  
ATOM   1917  CG  MET A 245     -23.139 -68.634 -32.204  1.00 50.24           C  
ATOM   1918  SD  MET A 245     -24.765 -68.074 -32.792  1.00 50.24           S  
ATOM   1919  CE  MET A 245     -24.460 -66.311 -32.499  1.00 50.24           C  
ATOM   1922  N   ASN A 246     -24.501 -73.057 -32.392  1.00 60.13           N  
ATOM   1923  CA  ASN A 246     -24.398 -74.457 -32.701  1.00 60.13           C  
ATOM   1928  C   ASN A 246     -23.550 -74.618 -33.931  1.00 60.13           C  
ATOM   1929  O   ASN A 246     -23.019 -73.648 -34.467  1.00 60.13           O  
ATOM   1924  CB  ASN A 246     -25.768 -75.129 -32.923  1.00 60.13           C  
ATOM   1925  CG  ASN A 246     -26.498 -74.446 -34.076  1.00 60.13           C  
ATOM   1927  ND2 ASN A 246     -27.784 -74.836 -34.286  1.00 60.13           N  
ATOM   1926  OD1 ASN A 246     -25.950 -73.586 -34.763  1.00 60.13           O  
ATOM   1930  N   ASP A 247     -23.384 -75.872 -34.398  1.00 47.35           N  
ATOM   1931  CA  ASP A 247     -22.523 -76.144 -35.516  1.00 47.35           C  
ATOM   1936  C   ASP A 247     -22.989 -75.439 -36.754  1.00 47.35           C  
ATOM   1937  O   ASP A 247     -22.178 -74.857 -37.472  1.00 47.35           O  
ATOM   1932  CB  ASP A 247     -22.421 -77.641 -35.860  1.00 47.35           C  
ATOM   1933  CG  ASP A 247     -21.582 -78.332 -34.795  1.00 47.35           C  
ATOM   1934  OD1 ASP A 247     -21.064 -77.626 -33.889  1.00 47.35           O  
ATOM   1935  OD2 ASP A 247     -21.441 -79.582 -34.879  1.00 47.35           O1-
ATOM   1938  N   GLU A 248     -24.302 -75.459 -37.050  1.00 44.87           N  
ATOM   1939  CA  GLU A 248     -24.755 -74.852 -38.272  1.00 44.87           C  
ATOM   1945  C   GLU A 248     -24.515 -73.375 -38.230  1.00 44.87           C  
ATOM   1946  O   GLU A 248     -24.097 -72.774 -39.220  1.00 44.87           O  
ATOM   1940  CB  GLU A 248     -26.247 -75.084 -38.563  1.00 44.87           C  
ATOM   1941  CG  GLU A 248     -26.686 -74.463 -39.893  1.00 44.87           C  
ATOM   1942  CD  GLU A 248     -28.045 -75.031 -40.270  1.00 44.87           C  
ATOM   1943  OE1 GLU A 248     -28.358 -76.162 -39.812  1.00 44.87           O  
ATOM   1944  OE2 GLU A 248     -28.786 -74.347 -41.026  1.00 44.87           O1-
ATOM   1947  N   GLU A 249     -24.777 -72.745 -37.074  1.00 44.07           N  
ATOM   1948  CA  GLU A 249     -24.616 -71.325 -36.956  1.00 44.07           C  
ATOM   1954  C   GLU A 249     -23.164 -70.970 -37.077  1.00 44.07           C  
ATOM   1955  O   GLU A 249     -22.819 -69.962 -37.693  1.00 44.07           O  
ATOM   1949  CB  GLU A 249     -25.162 -70.791 -35.622  1.00 44.07           C  
ATOM   1950  CG  GLU A 249     -26.688 -70.895 -35.547  1.00 44.07           C  
ATOM   1951  CD  GLU A 249     -27.136 -70.557 -34.135  1.00 44.07           C  
ATOM   1952  OE1 GLU A 249     -26.337 -70.789 -33.191  1.00 44.07           O  
ATOM   1953  OE2 GLU A 249     -28.289 -70.070 -33.981  1.00 44.07           O1-
ATOM   1956  N   THR A 250     -22.277 -71.796 -36.490  1.00 37.70           N  
ATOM   1957  CA  THR A 250     -20.862 -71.537 -36.489  1.00 37.70           C  
ATOM   1961  C   THR A 250     -20.319 -71.543 -37.889  1.00 37.70           C  
ATOM   1962  O   THR A 250     -19.584 -70.635 -38.278  1.00 37.70           O  
ATOM   1958  CB  THR A 250     -20.098 -72.563 -35.701  1.00 37.70           C  
ATOM   1960  CG2 THR A 250     -18.599 -72.228 -35.766  1.00 37.70           C  
ATOM   1959  OG1 THR A 250     -20.544 -72.577 -34.353  1.00 37.70           O  
ATOM   1963  N   VAL A 251     -20.671 -72.560 -38.698  1.00 33.27           N  
ATOM   1964  CA  VAL A 251     -20.161 -72.639 -40.040  1.00 33.27           C  
ATOM   1968  C   VAL A 251     -20.646 -71.454 -40.811  1.00 33.27           C  
ATOM   1969  O   VAL A 251     -19.890 -70.818 -41.543  1.00 33.27           O  
ATOM   1965  CB  VAL A 251     -20.632 -73.867 -40.767  1.00 33.27           C  
ATOM   1966  CG1 VAL A 251     -20.168 -73.780 -42.232  1.00 33.27           C  
ATOM   1967  CG2 VAL A 251     -20.105 -75.105 -40.023  1.00 33.27           C  
ATOM   1970  N   ALA A 252     -21.933 -71.112 -40.646  1.00 31.75           N  
ATOM   1971  CA  ALA A 252     -22.494 -70.040 -41.413  1.00 31.75           C  
ATOM   1973  C   ALA A 252     -21.785 -68.759 -41.098  1.00 31.75           C  
ATOM   1974  O   ALA A 252     -21.482 -67.977 -41.998  1.00 31.75           O  
ATOM   1972  CB  ALA A 252     -23.992 -69.828 -41.132  1.00 31.75           C  
ATOM   1975  N   LEU A 253     -21.506 -68.502 -39.806  1.00 55.86           N  
ATOM   1976  CA  LEU A 253     -20.894 -67.261 -39.409  1.00 55.86           C  
ATOM   1981  C   LEU A 253     -19.490 -67.135 -39.927  1.00 55.86           C  
ATOM   1982  O   LEU A 253     -19.114 -66.082 -40.441  1.00 55.86           O  
ATOM   1977  CB  LEU A 253     -20.815 -67.100 -37.879  1.00 55.86           C  
ATOM   1978  CG  LEU A 253     -22.180 -66.904 -37.191  1.00 55.86           C  
ATOM   1979  CD1 LEU A 253     -22.023 -66.757 -35.668  1.00 55.86           C  
ATOM   1980  CD2 LEU A 253     -22.954 -65.728 -37.814  1.00 55.86           C  
ATOM   1983  N   ILE A 254     -18.669 -68.196 -39.792  1.00 41.56           N  
ATOM   1984  CA  ILE A 254     -17.289 -68.085 -40.180  1.00 41.56           C  
ATOM   1989  C   ILE A 254     -17.178 -67.901 -41.657  1.00 41.56           C  
ATOM   1990  O   ILE A 254     -16.491 -66.996 -42.131  1.00 41.56           O  
ATOM   1985  CB  ILE A 254     -16.483 -69.293 -39.796  1.00 41.56           C  
ATOM   1986  CG1 ILE A 254     -16.457 -69.432 -38.265  1.00 41.56           C  
ATOM   1987  CG2 ILE A 254     -15.086 -69.169 -40.427  1.00 41.56           C  
ATOM   1988  CD1 ILE A 254     -15.877 -70.759 -37.778  1.00 41.56           C  
ATOM   1991  N   ALA A 255     -17.878 -68.753 -42.424  1.00 35.31           N  
ATOM   1992  CA  ALA A 255     -17.814 -68.691 -43.854  1.00 35.31           C  
ATOM   1994  C   ALA A 255     -18.388 -67.387 -44.313  1.00 35.31           C  
ATOM   1995  O   ALA A 255     -17.882 -66.777 -45.252  1.00 35.31           O  
ATOM   1993  CB  ALA A 255     -18.606 -69.819 -44.538  1.00 35.31           C  
ATOM   1996  N   GLY A 256     -19.482 -66.936 -43.670  1.00 28.51           N  
ATOM   1997  CA  GLY A 256     -20.122 -65.723 -44.096  1.00 28.51           C  
ATOM   1998  C   GLY A 256     -19.209 -64.554 -43.900  1.00 28.51           C  
ATOM   1999  O   GLY A 256     -19.086 -63.698 -44.776  1.00 28.51           O  
ATOM   2000  N   GLY A 257     -18.549 -64.470 -42.730  1.00 34.72           N  
ATOM   2001  CA  GLY A 257     -17.699 -63.340 -42.476  1.00 34.72           C  
ATOM   2002  C   GLY A 257     -16.534 -63.337 -43.422  1.00 34.72           C  
ATOM   2003  O   GLY A 257     -16.140 -62.293 -43.942  1.00 34.72           O  
ATOM   2004  N   HIS A 258     -15.957 -64.525 -43.665  1.00114.53           N  
ATOM   2005  CA  HIS A 258     -14.780 -64.698 -44.470  1.00114.53           C  
ATOM   2012  C   HIS A 258     -15.043 -64.490 -45.920  1.00114.53           C  
ATOM   2013  O   HIS A 258     -14.135 -64.581 -46.743  1.00114.53           O  
ATOM   2008  CB  HIS A 258     -14.024 -65.999 -44.187  1.00114.53           C  
ATOM   2007  CG  HIS A 258     -13.302 -65.828 -42.881  1.00114.53           C  
ATOM   2010  CD2 HIS A 258     -13.185 -64.711 -42.111  1.00114.53           C  
ATOM   2006  ND1 HIS A 258     -12.595 -66.809 -42.226  1.00114.53           N  
ATOM   2011  CE1 HIS A 258     -12.086 -66.242 -41.102  1.00114.53           C  
ATOM   2009  NE2 HIS A 258     -12.418 -64.969 -40.989  1.00114.53           N  
ATOM   2014  N   THR A 259     -16.319 -64.321 -46.285  1.00 61.41           N  
ATOM   2015  CA  THR A 259     -16.650 -63.999 -47.640  1.00 61.41           C  
ATOM   2019  C   THR A 259     -16.081 -62.639 -47.949  1.00 61.41           C  
ATOM   2020  O   THR A 259     -15.823 -62.324 -49.111  1.00 61.41           O  
ATOM   2016  CB  THR A 259     -18.131 -63.943 -47.871  1.00 61.41           C  
ATOM   2018  CG2 THR A 259     -18.395 -63.570 -49.340  1.00 61.41           C  
ATOM   2017  OG1 THR A 259     -18.718 -65.202 -47.572  1.00 61.41           O  
ATOM   2021  N   PHE A 260     -15.887 -61.777 -46.923  1.00 91.07           N  
ATOM   2022  CA  PHE A 260     -15.505 -60.419 -47.221  1.00 91.07           C  
ATOM   2030  C   PHE A 260     -14.157 -60.054 -46.659  1.00 91.07           C  
ATOM   2031  O   PHE A 260     -13.690 -60.607 -45.665  1.00 91.07           O  
ATOM   2023  CB  PHE A 260     -16.433 -59.380 -46.564  1.00 91.07           C  
ATOM   2024  CG  PHE A 260     -17.857 -59.684 -46.873  1.00 91.07           C  
ATOM   2025  CD1 PHE A 260     -18.428 -59.309 -48.066  1.00 91.07           C  
ATOM   2026  CD2 PHE A 260     -18.629 -60.340 -45.939  1.00 91.07           C  
ATOM   2027  CE1 PHE A 260     -19.748 -59.596 -48.322  1.00 91.07           C  
ATOM   2028  CE2 PHE A 260     -19.950 -60.630 -46.189  1.00 91.07           C  
ATOM   2029  CZ  PHE A 260     -20.510 -60.257 -47.387  1.00 91.07           C  
ATOM   2032  N   GLY A 261     -13.495 -59.080 -47.323  1.00 44.11           N  
ATOM   2033  CA  GLY A 261     -12.310 -58.438 -46.822  1.00 44.11           C  
ATOM   2034  C   GLY A 261     -11.098 -59.312 -46.843  1.00 44.11           C  
ATOM   2035  O   GLY A 261     -10.979 -60.241 -47.641  1.00 44.11           O  
ATOM   2036  N   LYS A 262     -10.137 -58.976 -45.949  1.00156.67           N  
ATOM   2037  CA  LYS A 262      -8.886 -59.671 -45.878  1.00156.67           C  
ATOM   2043  C   LYS A 262      -8.258 -59.421 -44.539  1.00156.67           C  
ATOM   2044  O   LYS A 262      -8.714 -58.575 -43.771  1.00156.67           O  
ATOM   2038  CB  LYS A 262      -7.892 -59.192 -46.952  1.00156.67           C  
ATOM   2039  CG  LYS A 262      -7.521 -57.712 -46.827  1.00156.67           C  
ATOM   2040  CD  LYS A 262      -6.531 -57.239 -47.894  1.00156.67           C  
ATOM   2041  CE  LYS A 262      -5.157 -57.903 -47.811  1.00156.67           C  
ATOM   2042  NZ  LYS A 262      -4.399 -57.351 -46.671  1.00156.67           N1+
ATOM   2045  N   THR A 263      -7.201 -60.201 -44.223  1.00 46.92           N  
ATOM   2046  CA  THR A 263      -6.458 -60.048 -43.003  1.00 46.92           C  
ATOM   2050  C   THR A 263      -5.290 -59.156 -43.307  1.00 46.92           C  
ATOM   2051  O   THR A 263      -5.074 -58.780 -44.458  1.00 46.92           O  
ATOM   2047  CB  THR A 263      -5.896 -61.333 -42.467  1.00 46.92           C  
ATOM   2049  CG2 THR A 263      -7.034 -62.357 -42.317  1.00 46.92           C  
ATOM   2048  OG1 THR A 263      -4.909 -61.839 -43.354  1.00 46.92           O  
ATOM   2052  N   HIS A 264      -4.506 -58.785 -42.271  1.00104.38           N  
ATOM   2053  CA  HIS A 264      -3.382 -57.906 -42.482  1.00104.38           C  
ATOM   2060  C   HIS A 264      -2.188 -58.486 -41.784  1.00104.38           C  
ATOM   2061  O   HIS A 264      -2.288 -58.883 -40.625  1.00104.38           O  
ATOM   2056  CB  HIS A 264      -3.643 -56.496 -41.943  1.00104.38           C  
ATOM   2055  CG  HIS A 264      -4.884 -55.938 -42.573  1.00104.38           C  
ATOM   2058  CD2 HIS A 264      -5.032 -55.129 -43.656  1.00104.38           C  
ATOM   2054  ND1 HIS A 264      -6.160 -56.230 -42.144  1.00104.38           N  
ATOM   2059  CE1 HIS A 264      -7.011 -55.590 -42.984  1.00104.38           C  
ATOM   2057  NE2 HIS A 264      -6.371 -54.910 -43.917  1.00104.38           N  
ATOM   2062  N   GLY A 265      -0.988 -58.390 -42.406  1.00171.17           N  
ATOM   2063  CA  GLY A 265       0.161 -59.129 -41.945  1.00171.17           C  
ATOM   2064  C   GLY A 265       1.305 -58.919 -42.904  1.00171.17           C  
ATOM   2065  O   GLY A 265       2.079 -59.827 -43.200  1.00171.17           O  
ATOM   2066  N   ALA A 266       1.426 -57.674 -43.405  1.00 73.81           N  
ATOM   2067  CA  ALA A 266       2.396 -57.229 -44.373  1.00 73.81           C  
ATOM   2069  C   ALA A 266       3.816 -57.386 -43.891  1.00 73.81           C  
ATOM   2070  O   ALA A 266       4.711 -57.589 -44.713  1.00 73.81           O  
ATOM   2068  CB  ALA A 266       2.208 -55.752 -44.757  1.00 73.81           C  
ATOM   2071  N   GLY A 267       4.088 -57.238 -42.577  1.00 35.55           N  
ATOM   2072  CA  GLY A 267       5.451 -57.341 -42.118  1.00 35.55           C  
ATOM   2073  C   GLY A 267       5.462 -57.885 -40.721  1.00 35.55           C  
ATOM   2074  O   GLY A 267       4.425 -58.244 -40.166  1.00 35.55           O  
ATOM   2075  N   PRO A 268       6.631 -57.920 -40.129  1.00 74.76           N  
ATOM   2076  CA  PRO A 268       6.789 -58.509 -38.827  1.00 74.76           C  
ATOM   2080  C   PRO A 268       6.016 -57.808 -37.757  1.00 74.76           C  
ATOM   2081  O   PRO A 268       5.886 -56.590 -37.789  1.00 74.76           O  
ATOM   2078  CB  PRO A 268       8.293 -58.572 -38.580  1.00 74.76           C  
ATOM   2079  CG  PRO A 268       8.878 -58.701 -40.000  1.00 74.76           C  
ATOM   2077  CD  PRO A 268       7.860 -57.984 -40.903  1.00 74.76           C  
ATOM   2082  N   ALA A 269       5.523 -58.580 -36.777  1.00 44.71           N  
ATOM   2083  CA  ALA A 269       4.686 -58.098 -35.717  1.00 44.71           C  
ATOM   2085  C   ALA A 269       5.423 -57.096 -34.890  1.00 44.71           C  
ATOM   2086  O   ALA A 269       4.823 -56.170 -34.347  1.00 44.71           O  
ATOM   2084  CB  ALA A 269       4.215 -59.220 -34.775  1.00 44.71           C  
ATOM   2087  N   SER A 270       6.750 -57.254 -34.772  1.00 90.04           N  
ATOM   2088  CA  SER A 270       7.539 -56.440 -33.896  1.00 90.04           C  
ATOM   2091  C   SER A 270       7.358 -54.992 -34.224  1.00 90.04           C  
ATOM   2092  O   SER A 270       7.540 -54.139 -33.359  1.00 90.04           O  
ATOM   2089  CB  SER A 270       9.037 -56.744 -34.034  1.00 90.04           C  
ATOM   2090  OG  SER A 270       9.263 -58.120 -33.778  1.00 90.04           O  
ATOM   2093  N   ASN A 271       7.009 -54.662 -35.478  1.00139.87           N  
ATOM   2094  CA  ASN A 271       6.853 -53.282 -35.842  1.00139.87           C  
ATOM   2099  C   ASN A 271       5.652 -52.624 -35.209  1.00139.87           C  
ATOM   2100  O   ASN A 271       5.587 -51.396 -35.165  1.00139.87           O  
ATOM   2095  CB  ASN A 271       6.947 -52.984 -37.353  1.00139.87           C  
ATOM   2096  CG  ASN A 271       6.032 -53.872 -38.171  1.00139.87           C  
ATOM   2098  ND2 ASN A 271       6.627 -54.494 -39.223  1.00139.87           N  
ATOM   2097  OD1 ASN A 271       4.840 -54.006 -37.901  1.00139.87           O  
ATOM   2101  N   VAL A 272       4.648 -53.394 -34.740  1.00 48.24           N  
ATOM   2102  CA  VAL A 272       3.462 -52.805 -34.164  1.00 48.24           C  
ATOM   2106  C   VAL A 272       3.743 -52.293 -32.777  1.00 48.24           C  
ATOM   2107  O   VAL A 272       4.409 -52.950 -31.980  1.00 48.24           O  
ATOM   2103  CB  VAL A 272       2.315 -53.769 -34.077  1.00 48.24           C  
ATOM   2104  CG1 VAL A 272       1.114 -53.058 -33.432  1.00 48.24           C  
ATOM   2105  CG2 VAL A 272       2.035 -54.322 -35.485  1.00 48.24           C  
ATOM   2108  N   GLY A 273       3.201 -51.093 -32.456  1.00 35.68           N  
ATOM   2109  CA  GLY A 273       3.443 -50.423 -31.204  1.00 35.68           C  
ATOM   2110  C   GLY A 273       2.358 -50.703 -30.206  1.00 35.68           C  
ATOM   2111  O   GLY A 273       1.543 -51.612 -30.361  1.00 35.68           O  
ATOM   2112  N   ALA A 274       2.319 -49.858 -29.154  1.00 41.45           N  
ATOM   2113  CA  ALA A 274       1.458 -50.031 -28.021  1.00 41.45           C  
ATOM   2115  C   ALA A 274       0.016 -49.924 -28.394  1.00 41.45           C  
ATOM   2116  O   ALA A 274      -0.377 -49.155 -29.272  1.00 41.45           O  
ATOM   2114  CB  ALA A 274       1.722 -49.016 -26.897  1.00 41.45           C  
ATOM   2117  N   GLU A 275      -0.807 -50.722 -27.684  1.00 91.46           N  
ATOM   2118  CA  GLU A 275      -2.235 -50.757 -27.825  1.00 91.46           C  
ATOM   2124  C   GLU A 275      -2.741 -49.454 -27.287  1.00 91.46           C  
ATOM   2125  O   GLU A 275      -2.005 -48.722 -26.631  1.00 91.46           O  
ATOM   2119  CB  GLU A 275      -2.911 -51.904 -27.050  1.00 91.46           C  
ATOM   2120  CG  GLU A 275      -2.685 -51.867 -25.535  1.00 91.46           C  
ATOM   2121  CD  GLU A 275      -1.429 -52.660 -25.202  1.00 91.46           C  
ATOM   2122  OE1 GLU A 275      -0.314 -52.234 -25.608  1.00 91.46           O  
ATOM   2123  OE2 GLU A 275      -1.573 -53.712 -24.526  1.00 91.46           O1-
ATOM   2126  N   PRO A 276      -3.978 -49.133 -27.550  1.00 82.54           N  
ATOM   2127  CA  PRO A 276      -4.504 -47.838 -27.212  1.00 82.54           C  
ATOM   2131  C   PRO A 276      -4.396 -47.426 -25.777  1.00 82.54           C  
ATOM   2132  O   PRO A 276      -4.113 -46.257 -25.526  1.00 82.54           O  
ATOM   2129  CB  PRO A 276      -5.931 -47.829 -27.755  1.00 82.54           C  
ATOM   2130  CG  PRO A 276      -5.872 -48.804 -28.948  1.00 82.54           C  
ATOM   2128  CD  PRO A 276      -4.758 -49.799 -28.579  1.00 82.54           C  
ATOM   2133  N   GLU A 277      -4.604 -48.342 -24.818  1.00 66.26           N  
ATOM   2134  CA  GLU A 277      -4.554 -47.958 -23.434  1.00 66.26           C  
ATOM   2140  C   GLU A 277      -3.153 -47.550 -23.085  1.00 66.26           C  
ATOM   2141  O   GLU A 277      -2.944 -46.691 -22.228  1.00 66.26           O  
ATOM   2135  CB  GLU A 277      -4.950 -49.106 -22.496  1.00 66.26           C  
ATOM   2136  CG  GLU A 277      -6.420 -49.498 -22.637  1.00 66.26           C  
ATOM   2137  CD  GLU A 277      -6.648 -50.752 -21.812  1.00 66.26           C  
ATOM   2138  OE1 GLU A 277      -6.936 -50.622 -20.593  1.00 66.26           O  
ATOM   2139  OE2 GLU A 277      -6.532 -51.861 -22.398  1.00 66.26           O1-
ATOM   2142  N   ALA A 278      -2.169 -48.247 -23.685  1.00 61.10           N  
ATOM   2143  CA  ALA A 278      -0.751 -48.050 -23.532  1.00 61.10           C  
ATOM   2145  C   ALA A 278      -0.245 -46.801 -24.201  1.00 61.10           C  
ATOM   2146  O   ALA A 278       0.720 -46.200 -23.733  1.00 61.10           O  
ATOM   2144  CB  ALA A 278       0.065 -49.226 -24.096  1.00 61.10           C  
ATOM   2147  N   ALA A 279      -0.851 -46.398 -25.336  1.00 45.81           N  
ATOM   2148  CA  ALA A 279      -0.335 -45.346 -26.178  1.00 45.81           C  
ATOM   2150  C   ALA A 279      -0.300 -44.013 -25.494  1.00 45.81           C  
ATOM   2151  O   ALA A 279      -0.963 -43.774 -24.485  1.00 45.81           O  
ATOM   2149  CB  ALA A 279      -1.120 -45.177 -27.491  1.00 45.81           C  
ATOM   2152  N   GLY A 280       0.524 -43.101 -26.055  1.00 35.19           N  
ATOM   2153  CA  GLY A 280       0.698 -41.783 -25.515  1.00 35.19           C  
ATOM   2154  C   GLY A 280      -0.530 -40.976 -25.810  1.00 35.19           C  
ATOM   2155  O   GLY A 280      -1.393 -41.378 -26.587  1.00 35.19           O  
ATOM   2156  N   ILE A 281      -0.614 -39.787 -25.182  1.00 97.60           N  
ATOM   2157  CA  ILE A 281      -1.739 -38.901 -25.290  1.00 97.60           C  
ATOM   2162  C   ILE A 281      -1.876 -38.432 -26.704  1.00 97.60           C  
ATOM   2163  O   ILE A 281      -2.986 -38.276 -27.208  1.00 97.60           O  
ATOM   2158  CB  ILE A 281      -1.625 -37.685 -24.414  1.00 97.60           C  
ATOM   2159  CG1 ILE A 281      -0.429 -36.815 -24.832  1.00 97.60           C  
ATOM   2160  CG2 ILE A 281      -1.566 -38.160 -22.953  1.00 97.60           C  
ATOM   2161  CD1 ILE A 281      -0.434 -35.432 -24.181  1.00 97.60           C  
ATOM   2164  N   GLU A 282      -0.740 -38.203 -27.381  1.00119.57           N  
ATOM   2165  CA  GLU A 282      -0.714 -37.686 -28.720  1.00119.57           C  
ATOM   2171  C   GLU A 282      -1.455 -38.605 -29.646  1.00119.57           C  
ATOM   2172  O   GLU A 282      -1.968 -38.173 -30.678  1.00119.57           O  
ATOM   2166  CB  GLU A 282       0.717 -37.444 -29.234  1.00119.57           C  
ATOM   2167  CG  GLU A 282       1.742 -38.505 -28.817  1.00119.57           C  
ATOM   2168  CD  GLU A 282       1.428 -39.836 -29.480  1.00119.57           C  
ATOM   2169  OE1 GLU A 282       1.534 -39.920 -30.731  1.00119.57           O  
ATOM   2170  OE2 GLU A 282       1.082 -40.794 -28.738  1.00119.57           O1-
ATOM   2173  N   ALA A 283      -1.529 -39.898 -29.293  1.00 56.34           N  
ATOM   2174  CA  ALA A 283      -2.183 -40.921 -30.064  1.00 56.34           C  
ATOM   2176  C   ALA A 283      -3.638 -40.585 -30.228  1.00 56.34           C  
ATOM   2177  O   ALA A 283      -4.258 -40.972 -31.219  1.00 56.34           O  
ATOM   2175  CB  ALA A 283      -2.086 -42.311 -29.410  1.00 56.34           C  
ATOM   2178  N   GLN A 284      -4.233 -39.886 -29.244  1.00 64.39           N  
ATOM   2179  CA  GLN A 284      -5.607 -39.476 -29.340  1.00 64.39           C  
ATOM   2185  C   GLN A 284      -6.532 -40.657 -29.388  1.00 64.39           C  
ATOM   2186  O   GLN A 284      -7.525 -40.646 -30.116  1.00 64.39           O  
ATOM   2180  CB  GLN A 284      -5.877 -38.618 -30.591  1.00 64.39           C  
ATOM   2181  CG  GLN A 284      -5.131 -37.282 -30.588  1.00 64.39           C  
ATOM   2182  CD  GLN A 284      -5.849 -36.340 -29.632  1.00 64.39           C  
ATOM   2184  NE2 GLN A 284      -5.191 -36.014 -28.487  1.00 64.39           N  
ATOM   2183  OE1 GLN A 284      -6.968 -35.903 -29.899  1.00 64.39           O  
ATOM   2187  N   GLY A 285      -6.228 -41.714 -28.609  1.00 34.94           N  
ATOM   2188  CA  GLY A 285      -7.150 -42.804 -28.451  1.00 34.94           C  
ATOM   2189  C   GLY A 285      -6.901 -43.906 -29.436  1.00 34.94           C  
ATOM   2190  O   GLY A 285      -7.573 -44.936 -29.381  1.00 34.94           O  
ATOM   2191  N   LEU A 286      -5.958 -43.724 -30.376  1.00 62.79           N  
ATOM   2192  CA  LEU A 286      -5.665 -44.770 -31.314  1.00 62.79           C  
ATOM   2197  C   LEU A 286      -4.489 -45.541 -30.796  1.00 62.79           C  
ATOM   2198  O   LEU A 286      -3.878 -45.161 -29.799  1.00 62.79           O  
ATOM   2193  CB  LEU A 286      -5.301 -44.255 -32.716  1.00 62.79           C  
ATOM   2194  CG  LEU A 286      -6.441 -43.474 -33.394  1.00 62.79           C  
ATOM   2195  CD1 LEU A 286      -6.073 -43.106 -34.839  1.00 62.79           C  
ATOM   2196  CD2 LEU A 286      -7.779 -44.224 -33.286  1.00 62.79           C  
ATOM   2199  N   GLY A 287      -4.147 -46.669 -31.456  1.00 32.09           N  
ATOM   2200  CA  GLY A 287      -3.029 -47.445 -30.994  1.00 32.09           C  
ATOM   2201  C   GLY A 287      -2.505 -48.282 -32.124  1.00 32.09           C  
ATOM   2202  O   GLY A 287      -2.905 -48.134 -33.278  1.00 32.09           O  
ATOM   2203  N   TRP A 288      -1.567 -49.192 -31.788  1.00 81.23           N  
ATOM   2204  CA  TRP A 288      -0.953 -50.114 -32.702  1.00 81.23           C  
ATOM   2215  C   TRP A 288      -0.314 -49.385 -33.837  1.00 81.23           C  
ATOM   2216  O   TRP A 288      -0.369 -49.840 -34.980  1.00 81.23           O  
ATOM   2205  CB  TRP A 288      -1.926 -51.174 -33.255  1.00 81.23           C  
ATOM   2206  CG  TRP A 288      -2.445 -52.128 -32.200  1.00 81.23           C  
ATOM   2208  CD1 TRP A 288      -1.845 -53.229 -31.659  1.00 81.23           C  
ATOM   2207  CD2 TRP A 288      -3.744 -52.036 -31.594  1.00 81.23           C  
ATOM   2210  CE2 TRP A 288      -3.856 -53.097 -30.695  1.00 81.23           C  
ATOM   2211  CE3 TRP A 288      -4.761 -51.143 -31.775  1.00 81.23           C  
ATOM   2209  NE1 TRP A 288      -2.683 -53.819 -30.743  1.00 81.23           N  
ATOM   2212  CZ2 TRP A 288      -4.992 -53.281 -29.960  1.00 81.23           C  
ATOM   2213  CZ3 TRP A 288      -5.904 -51.329 -31.029  1.00 81.23           C  
ATOM   2214  CH2 TRP A 288      -6.017 -52.378 -30.139  1.00 81.23           C  
ATOM   2217  N   LYS A 289       0.335 -48.235 -33.561  1.00101.76           N  
ATOM   2218  CA  LYS A 289       1.004 -47.586 -34.652  1.00101.76           C  
ATOM   2224  C   LYS A 289       2.082 -48.501 -35.125  1.00101.76           C  
ATOM   2225  O   LYS A 289       2.747 -49.162 -34.330  1.00101.76           O  
ATOM   2219  CB  LYS A 289       1.651 -46.228 -34.342  1.00101.76           C  
ATOM   2220  CG  LYS A 289       0.695 -45.056 -34.545  1.00101.76           C  
ATOM   2221  CD  LYS A 289       1.272 -43.712 -34.103  1.00101.76           C  
ATOM   2222  CE  LYS A 289       0.457 -42.514 -34.592  1.00101.76           C  
ATOM   2223  NZ  LYS A 289      -0.889 -42.531 -33.978  1.00101.76           N1+
ATOM   2226  N   SER A 290       2.279 -48.563 -36.456  1.00 52.63           N  
ATOM   2227  CA  SER A 290       3.241 -49.490 -36.970  1.00 52.63           C  
ATOM   2230  C   SER A 290       4.349 -48.771 -37.672  1.00 52.63           C  
ATOM   2231  O   SER A 290       4.145 -47.804 -38.403  1.00 52.63           O  
ATOM   2228  CB  SER A 290       2.646 -50.501 -37.965  1.00 52.63           C  
ATOM   2229  OG  SER A 290       3.654 -51.389 -38.426  1.00 52.63           O  
ATOM   2232  N   ALA A 291       5.574 -49.250 -37.386  1.00 67.30           N  
ATOM   2233  CA  ALA A 291       6.854 -48.863 -37.908  1.00 67.30           C  
ATOM   2235  C   ALA A 291       7.013 -49.312 -39.326  1.00 67.30           C  
ATOM   2236  O   ALA A 291       7.816 -48.749 -40.066  1.00 67.30           O  
ATOM   2234  CB  ALA A 291       8.025 -49.463 -37.109  1.00 67.30           C  
ATOM   2237  N   TYR A 292       6.279 -50.365 -39.736  1.00 88.21           N  
ATOM   2238  CA  TYR A 292       6.553 -51.017 -40.985  1.00 88.21           C  
ATOM   2247  C   TYR A 292       6.033 -50.217 -42.137  1.00 88.21           C  
ATOM   2248  O   TYR A 292       4.830 -50.060 -42.341  1.00 88.21           O  
ATOM   2239  CB  TYR A 292       5.912 -52.411 -41.054  1.00 88.21           C  
ATOM   2240  CG  TYR A 292       6.297 -53.074 -42.330  1.00 88.21           C  
ATOM   2241  CD1 TYR A 292       7.530 -53.672 -42.456  1.00 88.21           C  
ATOM   2242  CD2 TYR A 292       5.419 -53.116 -43.388  1.00 88.21           C  
ATOM   2243  CE1 TYR A 292       7.888 -54.293 -43.630  1.00 88.21           C  
ATOM   2244  CE2 TYR A 292       5.773 -53.736 -44.562  1.00 88.21           C  
ATOM   2245  CZ  TYR A 292       7.008 -54.325 -44.684  1.00 88.21           C  
ATOM   2246  OH  TYR A 292       7.370 -54.961 -45.890  1.00 88.21           O  
ATOM   2249  N   ARG A 293       6.979 -49.669 -42.925  1.00156.94           N  
ATOM   2250  CA  ARG A 293       6.634 -48.948 -44.111  1.00156.94           C  
ATOM   2258  C   ARG A 293       5.698 -47.841 -43.747  1.00156.94           C  
ATOM   2259  O   ARG A 293       5.928 -47.110 -42.786  1.00156.94           O  
ATOM   2251  CB  ARG A 293       6.022 -49.845 -45.200  1.00156.94           C  
ATOM   2252  CG  ARG A 293       7.045 -50.828 -45.779  1.00156.94           C  
ATOM   2253  CD  ARG A 293       6.526 -51.634 -46.969  1.00156.94           C  
ATOM   2254  NE  ARG A 293       6.055 -50.651 -47.984  1.00156.94           N  
ATOM   2255  CZ  ARG A 293       6.398 -50.796 -49.297  1.00156.94           C  
ATOM   2256  NH1 ARG A 293       7.201 -51.829 -49.684  1.00156.94           N1+
ATOM   2257  NH2 ARG A 293       5.941 -49.901 -50.220  1.00156.94           N  
ATOM   2260  N   THR A 294       4.631 -47.668 -44.552  1.00 57.05           N  
ATOM   2261  CA  THR A 294       3.664 -46.629 -44.345  1.00 57.05           C  
ATOM   2265  C   THR A 294       2.949 -46.878 -43.051  1.00 57.05           C  
ATOM   2266  O   THR A 294       2.476 -45.938 -42.415  1.00 57.05           O  
ATOM   2262  CB  THR A 294       2.643 -46.535 -45.441  1.00 57.05           C  
ATOM   2264  CG2 THR A 294       3.376 -46.303 -46.774  1.00 57.05           C  
ATOM   2263  OG1 THR A 294       1.871 -47.724 -45.503  1.00 57.05           O  
ATOM   2267  N   GLY A 295       2.801 -48.159 -42.655  1.00 32.51           N  
ATOM   2268  CA  GLY A 295       2.193 -48.458 -41.388  1.00 32.51           C  
ATOM   2269  C   GLY A 295       0.709 -48.581 -41.551  1.00 32.51           C  
ATOM   2270  O   GLY A 295      -0.015 -48.688 -40.563  1.00 32.51           O  
ATOM   2271  N   LYS A 296       0.209 -48.566 -42.802  1.00155.89           N  
ATOM   2272  CA  LYS A 296      -1.210 -48.652 -43.014  1.00155.89           C  
ATOM   2278  C   LYS A 296      -1.440 -49.072 -44.431  1.00155.89           C  
ATOM   2279  O   LYS A 296      -0.500 -49.202 -45.211  1.00155.89           O  
ATOM   2273  CB  LYS A 296      -1.939 -47.313 -42.792  1.00155.89           C  
ATOM   2274  CG  LYS A 296      -1.321 -46.129 -43.545  1.00155.89           C  
ATOM   2275  CD  LYS A 296      -1.462 -46.195 -45.065  1.00155.89           C  
ATOM   2276  CE  LYS A 296      -0.819 -45.008 -45.787  1.00155.89           C  
ATOM   2277  NZ  LYS A 296      -1.496 -43.753 -45.396  1.00155.89           N1+
ATOM   2280  N   GLY A 297      -2.714 -49.334 -44.784  1.00 32.37           N  
ATOM   2281  CA  GLY A 297      -3.054 -49.640 -46.143  1.00 32.37           C  
ATOM   2282  C   GLY A 297      -2.404 -50.924 -46.546  1.00 32.37           C  
ATOM   2283  O   GLY A 297      -2.581 -51.958 -45.909  1.00 32.37           O  
ATOM   2284  N   ALA A 298      -1.612 -50.873 -47.634  1.00 51.97           N  
ATOM   2285  CA  ALA A 298      -0.976 -52.033 -48.189  1.00 51.97           C  
ATOM   2287  C   ALA A 298      -0.074 -52.641 -47.158  1.00 51.97           C  
ATOM   2288  O   ALA A 298       0.113 -53.853 -47.125  1.00 51.97           O  
ATOM   2286  CB  ALA A 298      -0.111 -51.705 -49.418  1.00 51.97           C  
ATOM   2289  N   ASP A 299       0.560 -51.782 -46.348  1.00 97.02           N  
ATOM   2290  CA  ASP A 299       1.504 -52.082 -45.306  1.00 97.02           C  
ATOM   2295  C   ASP A 299       0.893 -52.575 -44.019  1.00 97.02           C  
ATOM   2296  O   ASP A 299       1.634 -52.962 -43.118  1.00 97.02           O  
ATOM   2291  CB  ASP A 299       2.378 -50.870 -44.959  1.00 97.02           C  
ATOM   2292  CG  ASP A 299       3.237 -50.600 -46.183  1.00 97.02           C  
ATOM   2293  OD1 ASP A 299       3.535 -51.577 -46.921  1.00 97.02           O  
ATOM   2294  OD2 ASP A 299       3.596 -49.414 -46.404  1.00 97.02           O1-
ATOM   2297  N   ALA A 300      -0.442 -52.507 -43.846  1.00 62.89           N  
ATOM   2298  CA  ALA A 300      -1.059 -52.763 -42.563  1.00 62.89           C  
ATOM   2300  C   ALA A 300      -0.748 -54.110 -41.976  1.00 62.89           C  
ATOM   2301  O   ALA A 300      -0.604 -55.104 -42.687  1.00 62.89           O  
ATOM   2299  CB  ALA A 300      -2.590 -52.620 -42.587  1.00 62.89           C  
ATOM   2302  N   ILE A 301      -0.593 -54.138 -40.624  1.00 97.75           N  
ATOM   2303  CA  ILE A 301      -0.385 -55.358 -39.885  1.00 97.75           C  
ATOM   2308  C   ILE A 301      -1.341 -55.400 -38.715  1.00 97.75           C  
ATOM   2309  O   ILE A 301      -1.169 -54.658 -37.744  1.00 97.75           O  
ATOM   2304  CB  ILE A 301       1.002 -55.468 -39.321  1.00 97.75           C  
ATOM   2305  CG1 ILE A 301       2.043 -55.450 -40.453  1.00 97.75           C  
ATOM   2306  CG2 ILE A 301       1.069 -56.733 -38.448  1.00 97.75           C  
ATOM   2307  CD1 ILE A 301       3.473 -55.237 -39.959  1.00 97.75           C  
ATOM   2310  N   THR A 302      -2.474 -56.134 -38.838  1.00107.27           N  
ATOM   2311  CA  THR A 302      -3.327 -56.328 -37.690  1.00107.27           C  
ATOM   2315  C   THR A 302      -3.029 -57.577 -36.893  1.00107.27           C  
ATOM   2316  O   THR A 302      -2.556 -57.530 -35.759  1.00107.27           O  
ATOM   2312  CB  THR A 302      -4.770 -56.391 -38.091  1.00107.27           C  
ATOM   2314  CG2 THR A 302      -5.639 -56.556 -36.833  1.00107.27           C  
ATOM   2313  OG1 THR A 302      -5.126 -55.199 -38.777  1.00107.27           O  
ATOM   2317  N   SER A 303      -3.336 -58.745 -37.514  1.00 77.42           N  
ATOM   2318  CA  SER A 303      -3.229 -60.063 -36.940  1.00 77.42           C  
ATOM   2321  C   SER A 303      -1.891 -60.691 -37.211  1.00 77.42           C  
ATOM   2322  O   SER A 303      -1.429 -61.538 -36.445  1.00 77.42           O  
ATOM   2319  CB  SER A 303      -4.299 -61.027 -37.484  1.00 77.42           C  
ATOM   2320  OG  SER A 303      -4.105 -61.236 -38.875  1.00 77.42           O  
ATOM   2323  N   GLY A 304      -1.244 -60.303 -38.329  1.00 40.80           N  
ATOM   2324  CA  GLY A 304       0.008 -60.891 -38.717  1.00 40.80           C  
ATOM   2325  C   GLY A 304      -0.228 -61.917 -39.797  1.00 40.80           C  
ATOM   2326  O   GLY A 304       0.725 -62.427 -40.384  1.00 40.80           O  
ATOM   2327  N   LEU A 305      -1.500 -62.277 -40.066  1.00 75.09           N  
ATOM   2328  CA  LEU A 305      -1.834 -63.191 -41.129  1.00 75.09           C  
ATOM   2333  C   LEU A 305      -2.046 -62.398 -42.388  1.00 75.09           C  
ATOM   2334  O   LEU A 305      -2.419 -61.227 -42.333  1.00 75.09           O  
ATOM   2329  CB  LEU A 305      -3.134 -63.957 -40.842  1.00 75.09           C  
ATOM   2330  CG  LEU A 305      -3.011 -64.909 -39.639  1.00 75.09           C  
ATOM   2331  CD1 LEU A 305      -4.366 -65.524 -39.271  1.00 75.09           C  
ATOM   2332  CD2 LEU A 305      -1.938 -65.978 -39.895  1.00 75.09           C  
ATOM   2335  N   GLU A 306      -1.789 -63.005 -43.570  1.00102.16           N  
ATOM   2336  CA  GLU A 306      -2.037 -62.286 -44.794  1.00102.16           C  
ATOM   2342  C   GLU A 306      -2.843 -63.186 -45.679  1.00102.16           C  
ATOM   2343  O   GLU A 306      -2.294 -63.948 -46.473  1.00102.16           O  
ATOM   2337  CB  GLU A 306      -0.745 -61.919 -45.546  1.00102.16           C  
ATOM   2338  CG  GLU A 306      -0.985 -61.103 -46.817  1.00102.16           C  
ATOM   2339  CD  GLU A 306      -1.436 -59.709 -46.405  1.00102.16           C  
ATOM   2340  OE1 GLU A 306      -0.752 -59.093 -45.548  1.00102.16           O  
ATOM   2341  OE2 GLU A 306      -2.478 -59.245 -46.942  1.00102.16           O1-
ATOM   2344  N   VAL A 307      -4.184 -63.094 -45.583  1.00 71.21           N  
ATOM   2345  CA  VAL A 307      -5.044 -63.960 -46.326  1.00 71.21           C  
ATOM   2349  C   VAL A 307      -6.150 -63.140 -46.910  1.00 71.21           C  
ATOM   2350  O   VAL A 307      -6.663 -62.228 -46.263  1.00 71.21           O  
ATOM   2346  CB  VAL A 307      -5.699 -64.989 -45.441  1.00 71.21           C  
ATOM   2347  CG1 VAL A 307      -6.768 -65.755 -46.236  1.00 71.21           C  
ATOM   2348  CG2 VAL A 307      -4.608 -65.889 -44.838  1.00 71.21           C  
ATOM   2351  N   THR A 308      -6.511 -63.426 -48.179  1.00151.18           N  
ATOM   2352  CA  THR A 308      -7.663 -62.823 -48.780  1.00151.18           C  
ATOM   2356  C   THR A 308      -8.446 -63.979 -49.344  1.00151.18           C  
ATOM   2357  O   THR A 308      -7.964 -64.735 -50.186  1.00151.18           O  
ATOM   2353  CB  THR A 308      -7.330 -61.788 -49.816  1.00151.18           C  
ATOM   2355  CG2 THR A 308      -6.723 -62.455 -51.050  1.00151.18           C  
ATOM   2354  OG1 THR A 308      -8.491 -61.052 -50.157  1.00151.18           O  
ATOM   2358  N   TRP A 309      -9.671 -64.172 -48.822  1.00 97.63           N  
ATOM   2359  CA  TRP A 309     -10.489 -65.324 -49.088  1.00 97.63           C  
ATOM   2370  C   TRP A 309     -11.081 -65.411 -50.463  1.00 97.63           C  
ATOM   2371  O   TRP A 309     -11.082 -66.491 -51.055  1.00 97.63           O  
ATOM   2360  CB  TRP A 309     -11.644 -65.449 -48.085  1.00 97.63           C  
ATOM   2361  CG  TRP A 309     -11.149 -65.658 -46.677  1.00 97.63           C  
ATOM   2363  CD1 TRP A 309     -10.803 -66.814 -46.043  1.00 97.63           C  
ATOM   2362  CD2 TRP A 309     -10.954 -64.598 -45.729  1.00 97.63           C  
ATOM   2365  CE2 TRP A 309     -10.478 -65.179 -44.555  1.00 97.63           C  
ATOM   2366  CE3 TRP A 309     -11.154 -63.251 -45.830  1.00 97.63           C  
ATOM   2364  NE1 TRP A 309     -10.387 -66.539 -44.764  1.00 97.63           N  
ATOM   2367  CZ2 TRP A 309     -10.191 -64.417 -43.458  1.00 97.63           C  
ATOM   2368  CZ3 TRP A 309     -10.866 -62.486 -44.722  1.00 97.63           C  
ATOM   2369  CH2 TRP A 309     -10.393 -63.058 -43.559  1.00 97.63           C  
ATOM   2372  N   THR A 310     -11.610 -64.302 -51.020  1.00 62.42           N  
ATOM   2373  CA  THR A 310     -12.372 -64.491 -52.225  1.00 62.42           C  
ATOM   2377  C   THR A 310     -11.931 -63.584 -53.324  1.00 62.42           C  
ATOM   2378  O   THR A 310     -11.147 -62.655 -53.141  1.00 62.42           O  
ATOM   2374  CB  THR A 310     -13.841 -64.231 -52.051  1.00 62.42           C  
ATOM   2376  CG2 THR A 310     -14.369 -65.111 -50.905  1.00 62.42           C  
ATOM   2375  OG1 THR A 310     -14.064 -62.859 -51.755  1.00 62.42           O  
ATOM   2379  N   THR A 311     -12.461 -63.886 -54.526  1.00117.62           N  
ATOM   2380  CA  THR A 311     -12.208 -63.187 -55.749  1.00117.62           C  
ATOM   2384  C   THR A 311     -12.783 -61.807 -55.662  1.00117.62           C  
ATOM   2385  O   THR A 311     -12.233 -60.868 -56.231  1.00117.62           O  
ATOM   2381  CB  THR A 311     -12.844 -63.873 -56.920  1.00117.62           C  
ATOM   2383  CG2 THR A 311     -12.435 -63.127 -58.194  1.00117.62           C  
ATOM   2382  OG1 THR A 311     -12.397 -65.217 -57.000  1.00117.62           O  
ATOM   2386  N   THR A 312     -13.947 -61.656 -55.000  1.00144.64           N  
ATOM   2387  CA  THR A 312     -14.540 -60.353 -54.868  1.00144.64           C  
ATOM   2391  C   THR A 312     -14.754 -60.062 -53.404  1.00144.64           C  
ATOM   2392  O   THR A 312     -15.821 -60.312 -52.844  1.00144.64           O  
ATOM   2388  CB  THR A 312     -15.840 -60.255 -55.615  1.00144.64           C  
ATOM   2390  CG2 THR A 312     -16.807 -61.364 -55.167  1.00144.64           C  
ATOM   2389  OG1 THR A 312     -16.403 -58.968 -55.436  1.00144.64           O  
ATOM   2393  N   PRO A 313     -13.762 -59.491 -52.775  1.00 96.88           N  
ATOM   2394  CA  PRO A 313     -13.836 -59.235 -51.356  1.00 96.88           C  
ATOM   2398  C   PRO A 313     -14.869 -58.223 -50.960  1.00 96.88           C  
ATOM   2399  O   PRO A 313     -15.210 -58.154 -49.781  1.00 96.88           O  
ATOM   2396  CB  PRO A 313     -12.413 -58.865 -50.933  1.00 96.88           C  
ATOM   2397  CG  PRO A 313     -11.526 -59.607 -51.947  1.00 96.88           C  
ATOM   2395  CD  PRO A 313     -12.392 -59.695 -53.217  1.00 96.88           C  
ATOM   2400  N   THR A 314     -15.270 -57.351 -51.898  1.00165.64           N  
ATOM   2401  CA  THR A 314     -16.272 -56.340 -51.720  1.00165.64           C  
ATOM   2405  C   THR A 314     -17.677 -56.840 -51.941  1.00165.64           C  
ATOM   2406  O   THR A 314     -18.624 -56.127 -51.621  1.00165.64           O  
ATOM   2402  CB  THR A 314     -16.031 -55.119 -52.553  1.00165.64           C  
ATOM   2404  CG2 THR A 314     -15.953 -55.508 -54.030  1.00165.64           C  
ATOM   2403  OG1 THR A 314     -17.053 -54.163 -52.322  1.00165.64           O  
ATOM   2407  N   GLN A 315     -17.881 -58.014 -52.575  1.00 67.09           N  
ATOM   2408  CA  GLN A 315     -19.242 -58.400 -52.866  1.00 67.09           C  
ATOM   2414  C   GLN A 315     -19.554 -59.738 -52.268  1.00 67.09           C  
ATOM   2415  O   GLN A 315     -18.694 -60.610 -52.173  1.00 67.09           O  
ATOM   2409  CB  GLN A 315     -19.507 -58.565 -54.371  1.00 67.09           C  
ATOM   2410  CG  GLN A 315     -19.346 -57.284 -55.188  1.00 67.09           C  
ATOM   2411  CD  GLN A 315     -19.550 -57.669 -56.646  1.00 67.09           C  
ATOM   2413  NE2 GLN A 315     -18.596 -57.256 -57.522  1.00 67.09           N  
ATOM   2412  OE1 GLN A 315     -20.523 -58.336 -56.996  1.00 67.09           O  
ATOM   2416  N   TRP A 316     -20.829 -59.936 -51.871  1.00 83.95           N  
ATOM   2417  CA  TRP A 316     -21.256 -61.199 -51.337  1.00 83.95           C  
ATOM   2428  C   TRP A 316     -21.208 -62.201 -52.443  1.00 83.95           C  
ATOM   2429  O   TRP A 316     -21.548 -61.900 -53.587  1.00 83.95           O  
ATOM   2418  CB  TRP A 316     -22.683 -61.168 -50.754  1.00 83.95           C  
ATOM   2419  CG  TRP A 316     -23.235 -62.512 -50.336  1.00 83.95           C  
ATOM   2421  CD1 TRP A 316     -24.117 -63.314 -51.002  1.00 83.95           C  
ATOM   2420  CD2 TRP A 316     -22.900 -63.202 -49.122  1.00 83.95           C  
ATOM   2423  CE2 TRP A 316     -23.615 -64.401 -49.118  1.00 83.95           C  
ATOM   2424  CE3 TRP A 316     -22.060 -62.870 -48.098  1.00 83.95           C  
ATOM   2422  NE1 TRP A 316     -24.360 -64.454 -50.276  1.00 83.95           N  
ATOM   2425  CZ2 TRP A 316     -23.501 -65.285 -48.085  1.00 83.95           C  
ATOM   2426  CZ3 TRP A 316     -21.953 -63.762 -47.054  1.00 83.95           C  
ATOM   2427  CH2 TRP A 316     -22.661 -64.946 -47.048  1.00 83.95           C  
ATOM   2430  N   SER A 317     -20.737 -63.425 -52.122  1.00 70.17           N  
ATOM   2431  CA  SER A 317     -20.621 -64.463 -53.103  1.00 70.17           C  
ATOM   2434  C   SER A 317     -20.533 -65.772 -52.374  1.00 70.17           C  
ATOM   2435  O   SER A 317     -20.557 -65.832 -51.146  1.00 70.17           O  
ATOM   2432  CB  SER A 317     -19.358 -64.348 -53.975  1.00 70.17           C  
ATOM   2433  OG  SER A 317     -18.198 -64.552 -53.182  1.00 70.17           O  
ATOM   2436  N   HIS A 318     -20.571 -66.864 -53.156  1.00115.38           N  
ATOM   2437  CA  HIS A 318     -20.407 -68.237 -52.761  1.00115.38           C  
ATOM   2444  C   HIS A 318     -18.958 -68.659 -52.764  1.00115.38           C  
ATOM   2445  O   HIS A 318     -18.649 -69.813 -52.474  1.00115.38           O  
ATOM   2440  CB  HIS A 318     -21.222 -69.230 -53.612  1.00115.38           C  
ATOM   2439  CG  HIS A 318     -20.967 -69.155 -55.086  1.00115.38           C  
ATOM   2442  CD2 HIS A 318     -20.171 -69.921 -55.880  1.00115.38           C  
ATOM   2438  ND1 HIS A 318     -21.559 -68.233 -55.920  1.00115.38           N  
ATOM   2443  CE1 HIS A 318     -21.094 -68.484 -57.170  1.00115.38           C  
ATOM   2441  NE2 HIS A 318     -20.250 -69.499 -57.196  1.00115.38           N  
ATOM   2446  N   ASN A 319     -18.044 -67.759 -53.170  1.00 87.54           N  
ATOM   2447  CA  ASN A 319     -16.659 -68.046 -53.450  1.00 87.54           C  
ATOM   2452  C   ASN A 319     -15.905 -68.657 -52.295  1.00 87.54           C  
ATOM   2453  O   ASN A 319     -14.950 -69.397 -52.525  1.00 87.54           O  
ATOM   2448  CB  ASN A 319     -15.897 -66.789 -53.914  1.00 87.54           C  
ATOM   2449  CG  ASN A 319     -14.597 -67.218 -54.580  1.00 87.54           C  
ATOM   2451  ND2 ASN A 319     -14.709 -68.083 -55.624  1.00 87.54           N  
ATOM   2450  OD1 ASN A 319     -13.512 -66.789 -54.190  1.00 87.54           O  
ATOM   2454  N   PHE A 320     -16.258 -68.360 -51.029  1.00110.17           N  
ATOM   2455  CA  PHE A 320     -15.501 -68.906 -49.930  1.00110.17           C  
ATOM   2463  C   PHE A 320     -15.506 -70.408 -50.002  1.00110.17           C  
ATOM   2464  O   PHE A 320     -14.450 -71.038 -49.981  1.00110.17           O  
ATOM   2456  CB  PHE A 320     -16.089 -68.491 -48.566  1.00110.17           C  
ATOM   2457  CG  PHE A 320     -15.316 -69.159 -47.481  1.00110.17           C  
ATOM   2458  CD1 PHE A 320     -15.678 -70.412 -47.042  1.00110.17           C  
ATOM   2459  CD2 PHE A 320     -14.236 -68.538 -46.899  1.00110.17           C  
ATOM   2460  CE1 PHE A 320     -14.975 -71.039 -46.040  1.00110.17           C  
ATOM   2461  CE2 PHE A 320     -13.530 -69.161 -45.896  1.00110.17           C  
ATOM   2462  CZ  PHE A 320     -13.897 -70.413 -45.464  1.00110.17           C  
ATOM   2465  N   PHE A 321     -16.698 -71.022 -50.107  1.00 68.03           N  
ATOM   2466  CA  PHE A 321     -16.823 -72.453 -50.170  1.00 68.03           C  
ATOM   2474  C   PHE A 321     -16.256 -72.974 -51.452  1.00 68.03           C  
ATOM   2475  O   PHE A 321     -15.656 -74.047 -51.474  1.00 68.03           O  
ATOM   2467  CB  PHE A 321     -18.273 -72.954 -50.046  1.00 68.03           C  
ATOM   2468  CG  PHE A 321     -18.684 -72.795 -48.621  1.00 68.03           C  
ATOM   2469  CD1 PHE A 321     -18.199 -73.662 -47.668  1.00 68.03           C  
ATOM   2470  CD2 PHE A 321     -19.557 -71.804 -48.235  1.00 68.03           C  
ATOM   2471  CE1 PHE A 321     -18.569 -73.537 -46.349  1.00 68.03           C  
ATOM   2472  CE2 PHE A 321     -19.930 -71.676 -46.917  1.00 68.03           C  
ATOM   2473  CZ  PHE A 321     -19.435 -72.542 -45.970  1.00 68.03           C  
ATOM   2476  N   GLU A 322     -16.437 -72.237 -52.563  1.00114.64           N  
ATOM   2477  CA  GLU A 322     -15.966 -72.735 -53.823  0.60114.64           C  
ATOM   2483  C   GLU A 322     -14.493 -72.953 -53.706  1.00114.64           C  
ATOM   2484  O   GLU A 322     -13.971 -73.980 -54.138  1.00114.64           O  
ATOM   2478  CB  GLU A 322     -16.209 -71.744 -54.976  0.60114.64           C  
ATOM   2479  CG  GLU A 322     -15.951 -72.340 -56.360  0.60114.64           C  
ATOM   2480  CD  GLU A 322     -17.087 -73.302 -56.680  0.60114.64           C  
ATOM   2481  OE1 GLU A 322     -18.255 -72.982 -56.329  0.60114.64           O  
ATOM   2482  OE2 GLU A 322     -16.801 -74.368 -57.286  0.60114.64           O1-
ATOM   2485  N   ASN A 323     -13.782 -71.984 -53.107  1.00 41.26           N  
ATOM   2486  CA  ASN A 323     -12.362 -72.096 -52.957  1.00 41.26           C  
ATOM   2491  C   ASN A 323     -12.017 -73.172 -51.972  1.00 41.26           C  
ATOM   2492  O   ASN A 323     -11.111 -73.969 -52.209  1.00 41.26           O  
ATOM   2487  CB  ASN A 323     -11.705 -70.793 -52.472  1.00 41.26           C  
ATOM   2488  CG  ASN A 323     -11.776 -69.794 -53.615  1.00 41.26           C  
ATOM   2490  ND2 ASN A 323     -11.642 -68.481 -53.285  1.00 41.26           N  
ATOM   2489  OD1 ASN A 323     -11.939 -70.171 -54.773  1.00 41.26           O  
ATOM   2493  N   LEU A 324     -12.748 -73.247 -50.845  1.00 56.22           N  
ATOM   2494  CA  LEU A 324     -12.371 -74.166 -49.809  1.00 56.22           C  
ATOM   2499  C   LEU A 324     -12.384 -75.570 -50.338  1.00 56.22           C  
ATOM   2500  O   LEU A 324     -11.451 -76.337 -50.100  1.00 56.22           O  
ATOM   2495  CB  LEU A 324     -13.340 -74.095 -48.617  1.00 56.22           C  
ATOM   2496  CG  LEU A 324     -13.002 -75.052 -47.460  1.00 56.22           C  
ATOM   2497  CD1 LEU A 324     -11.678 -74.670 -46.780  1.00 56.22           C  
ATOM   2498  CD2 LEU A 324     -14.176 -75.153 -46.471  1.00 56.22           C  
ATOM   2501  N   PHE A 325     -13.471 -75.958 -51.028  1.00 72.03           N  
ATOM   2502  CA  PHE A 325     -13.608 -77.270 -51.601  1.00 72.03           C  
ATOM   2510  C   PHE A 325     -12.804 -77.447 -52.858  1.00 72.03           C  
ATOM   2511  O   PHE A 325     -12.257 -78.519 -53.106  1.00 72.03           O  
ATOM   2503  CB  PHE A 325     -15.069 -77.641 -51.908  1.00 72.03           C  
ATOM   2504  CG  PHE A 325     -15.740 -77.868 -50.595  1.00 72.03           C  
ATOM   2505  CD1 PHE A 325     -15.564 -79.059 -49.927  1.00 72.03           C  
ATOM   2506  CD2 PHE A 325     -16.541 -76.903 -50.030  1.00 72.03           C  
ATOM   2507  CE1 PHE A 325     -16.178 -79.283 -48.716  1.00 72.03           C  
ATOM   2508  CE2 PHE A 325     -17.157 -77.121 -48.819  1.00 72.03           C  
ATOM   2509  CZ  PHE A 325     -16.975 -78.312 -48.158  1.00 72.03           C  
ATOM   2512  N   GLY A 326     -12.729 -76.391 -53.689  1.00 43.23           N  
ATOM   2513  CA  GLY A 326     -12.155 -76.426 -55.009  1.00 43.23           C  
ATOM   2514  C   GLY A 326     -10.692 -76.745 -55.022  1.00 43.23           C  
ATOM   2515  O   GLY A 326     -10.215 -77.372 -55.967  1.00 43.23           O  
ATOM   2516  N   TYR A 327      -9.919 -76.309 -54.010  1.00 71.33           N  
ATOM   2517  CA  TYR A 327      -8.497 -76.480 -54.115  1.00 71.33           C  
ATOM   2526  C   TYR A 327      -7.982 -77.334 -53.002  1.00 71.33           C  
ATOM   2527  O   TYR A 327      -8.673 -77.601 -52.019  1.00 71.33           O  
ATOM   2518  CB  TYR A 327      -7.712 -75.161 -54.001  1.00 71.33           C  
ATOM   2519  CG  TYR A 327      -8.105 -74.260 -55.120  1.00 71.33           C  
ATOM   2520  CD1 TYR A 327      -7.623 -74.468 -56.391  1.00 71.33           C  
ATOM   2521  CD2 TYR A 327      -8.942 -73.191 -54.890  1.00 71.33           C  
ATOM   2522  CE1 TYR A 327      -7.984 -73.630 -57.420  1.00 71.33           C  
ATOM   2523  CE2 TYR A 327      -9.306 -72.349 -55.915  1.00 71.33           C  
ATOM   2524  CZ  TYR A 327      -8.824 -72.569 -57.183  1.00 71.33           C  
ATOM   2525  OH  TYR A 327      -9.194 -71.706 -58.238  1.00 71.33           O  
ATOM   2528  N   GLU A 328      -6.737 -77.829 -53.186  1.00 91.21           N  
ATOM   2529  CA  GLU A 328      -6.032 -78.567 -52.180  1.00 91.21           C  
ATOM   2535  C   GLU A 328      -5.117 -77.565 -51.551  1.00 91.21           C  
ATOM   2536  O   GLU A 328      -4.562 -76.713 -52.243  1.00 91.21           O  
ATOM   2530  CB  GLU A 328      -5.201 -79.735 -52.732  1.00 91.21           C  
ATOM   2531  CG  GLU A 328      -6.080 -80.852 -53.299  1.00 91.21           C  
ATOM   2532  CD  GLU A 328      -7.044 -81.287 -52.201  1.00 91.21           C  
ATOM   2533  OE1 GLU A 328      -6.560 -81.601 -51.080  1.00 91.21           O  
ATOM   2534  OE2 GLU A 328      -8.276 -81.304 -52.464  1.00 91.21           O1-
ATOM   2537  N   TRP A 329      -4.923 -77.640 -50.220  1.00 70.00           N  
ATOM   2538  CA  TRP A 329      -4.247 -76.563 -49.557  1.00 70.00           C  
ATOM   2549  C   TRP A 329      -2.929 -77.013 -49.005  1.00 70.00           C  
ATOM   2550  O   TRP A 329      -2.746 -78.179 -48.658  1.00 70.00           O  
ATOM   2539  CB  TRP A 329      -5.088 -76.009 -48.397  1.00 70.00           C  
ATOM   2540  CG  TRP A 329      -6.433 -75.516 -48.876  1.00 70.00           C  
ATOM   2542  CD1 TRP A 329      -7.616 -76.192 -48.951  1.00 70.00           C  
ATOM   2541  CD2 TRP A 329      -6.682 -74.203 -49.400  1.00 70.00           C  
ATOM   2544  CE2 TRP A 329      -8.025 -74.156 -49.775  1.00 70.00           C  
ATOM   2545  CE3 TRP A 329      -5.856 -73.128 -49.566  1.00 70.00           C  
ATOM   2543  NE1 TRP A 329      -8.586 -75.385 -49.495  1.00 70.00           N  
ATOM   2546  CZ2 TRP A 329      -8.564 -73.027 -50.324  1.00 70.00           C  
ATOM   2547  CZ3 TRP A 329      -6.405 -71.988 -50.109  1.00 70.00           C  
ATOM   2548  CH2 TRP A 329      -7.734 -71.940 -50.481  1.00 70.00           C  
ATOM   2551  N   GLU A 330      -1.960 -76.069 -48.934  1.00 41.11           N  
ATOM   2552  CA  GLU A 330      -0.652 -76.363 -48.418  1.00 41.11           C  
ATOM   2558  C   GLU A 330      -0.287 -75.309 -47.416  1.00 41.11           C  
ATOM   2559  O   GLU A 330      -0.710 -74.159 -47.517  1.00 41.11           O  
ATOM   2553  CB  GLU A 330       0.449 -76.385 -49.496  1.00 41.11           C  
ATOM   2554  CG  GLU A 330       0.276 -77.527 -50.503  1.00 41.11           C  
ATOM   2555  CD  GLU A 330       1.419 -77.472 -51.507  1.00 41.11           C  
ATOM   2556  OE1 GLU A 330       2.578 -77.238 -51.073  1.00 41.11           O  
ATOM   2557  OE2 GLU A 330       1.148 -77.661 -52.723  1.00 41.11           O1-
ATOM   2560  N   LEU A 331       0.520 -75.694 -46.404  1.00 47.93           N  
ATOM   2561  CA  LEU A 331       0.895 -74.796 -45.348  1.00 47.93           C  
ATOM   2566  C   LEU A 331       1.974 -73.866 -45.821  1.00 47.93           C  
ATOM   2567  O   LEU A 331       2.872 -74.259 -46.566  1.00 47.93           O  
ATOM   2562  CB  LEU A 331       1.404 -75.536 -44.097  1.00 47.93           C  
ATOM   2563  CG  LEU A 331       1.729 -74.620 -42.905  1.00 47.93           C  
ATOM   2564  CD1 LEU A 331       0.463 -73.933 -42.373  1.00 47.93           C  
ATOM   2565  CD2 LEU A 331       2.492 -75.380 -41.810  1.00 47.93           C  
ATOM   2568  N   THR A 332       1.894 -72.588 -45.391  1.00110.00           N  
ATOM   2569  CA  THR A 332       2.865 -71.590 -45.751  1.00110.00           C  
ATOM   2573  C   THR A 332       2.932 -70.596 -44.626  1.00110.00           C  
ATOM   2574  O   THR A 332       2.284 -70.778 -43.597  1.00110.00           O  
ATOM   2570  CB  THR A 332       2.512 -70.855 -47.011  1.00110.00           C  
ATOM   2572  CG2 THR A 332       1.217 -70.057 -46.782  1.00110.00           C  
ATOM   2571  OG1 THR A 332       3.572 -69.993 -47.396  1.00110.00           O  
ATOM   2575  N   LYS A 333       3.747 -69.527 -44.778  1.00 42.48           N  
ATOM   2576  CA  LYS A 333       3.852 -68.543 -43.733  1.00 42.48           C  
ATOM   2582  C   LYS A 333       3.627 -67.178 -44.316  1.00 42.48           C  
ATOM   2583  O   LYS A 333       3.917 -66.925 -45.484  1.00 42.48           O  
ATOM   2577  CB  LYS A 333       5.224 -68.546 -43.037  1.00 42.48           C  
ATOM   2578  CG  LYS A 333       5.493 -69.847 -42.277  1.00 42.48           C  
ATOM   2579  CD  LYS A 333       6.942 -70.028 -41.823  1.00 42.48           C  
ATOM   2580  CE  LYS A 333       7.159 -71.341 -41.068  1.00 42.48           C  
ATOM   2581  NZ  LYS A 333       8.572 -71.476 -40.658  1.00 42.48           N1+
ATOM   2584  N   SER A 334       3.069 -66.263 -43.497  1.00 36.46           N  
ATOM   2585  CA  SER A 334       2.831 -64.907 -43.911  1.00 36.46           C  
ATOM   2588  C   SER A 334       4.110 -64.153 -43.712  1.00 36.46           C  
ATOM   2589  O   SER A 334       5.088 -64.701 -43.207  1.00 36.46           O  
ATOM   2586  CB  SER A 334       1.753 -64.197 -43.080  1.00 36.46           C  
ATOM   2587  OG  SER A 334       2.189 -64.069 -41.734  1.00 36.46           O  
ATOM   2590  N   PRO A 335       4.146 -62.907 -44.111  1.00 71.63           N  
ATOM   2591  CA  PRO A 335       5.340 -62.119 -43.949  1.00 71.63           C  
ATOM   2595  C   PRO A 335       5.671 -61.926 -42.501  1.00 71.63           C  
ATOM   2596  O   PRO A 335       6.825 -61.653 -42.176  1.00 71.63           O  
ATOM   2593  CB  PRO A 335       5.091 -60.832 -44.731  1.00 71.63           C  
ATOM   2594  CG  PRO A 335       4.120 -61.271 -45.844  1.00 71.63           C  
ATOM   2592  CD  PRO A 335       3.341 -62.451 -45.234  1.00 71.63           C  
ATOM   2597  N   ALA A 336       4.652 -61.980 -41.633  1.00 63.20           N  
ATOM   2598  CA  ALA A 336       4.777 -61.906 -40.206  1.00 63.20           C  
ATOM   2600  C   ALA A 336       5.386 -63.185 -39.727  1.00 63.20           C  
ATOM   2601  O   ALA A 336       6.011 -63.218 -38.672  1.00 63.20           O  
ATOM   2599  CB  ALA A 336       3.427 -61.719 -39.492  1.00 63.20           C  
ATOM   2602  N   GLY A 337       5.166 -64.295 -40.462  1.00 33.54           N  
ATOM   2603  CA  GLY A 337       5.699 -65.560 -40.048  1.00 33.54           C  
ATOM   2604  C   GLY A 337       4.602 -66.421 -39.490  1.00 33.54           C  
ATOM   2605  O   GLY A 337       4.877 -67.481 -38.932  1.00 33.54           O  
ATOM   2606  N   ALA A 338       3.329 -65.988 -39.606  1.00 39.13           N  
ATOM   2607  CA  ALA A 338       2.229 -66.766 -39.095  1.00 39.13           C  
ATOM   2609  C   ALA A 338       1.879 -67.878 -40.043  1.00 39.13           C  
ATOM   2610  O   ALA A 338       2.048 -67.764 -41.256  1.00 39.13           O  
ATOM   2608  CB  ALA A 338       0.952 -65.939 -38.862  1.00 39.13           C  
ATOM   2611  N   HIS A 339       1.366 -69.002 -39.494  1.00 56.56           N  
ATOM   2612  CA  HIS A 339       0.995 -70.129 -40.307  1.00 56.56           C  
ATOM   2619  C   HIS A 339      -0.319 -69.839 -40.974  1.00 56.56           C  
ATOM   2620  O   HIS A 339      -1.240 -69.309 -40.354  1.00 56.56           O  
ATOM   2615  CB  HIS A 339       0.850 -71.436 -39.512  1.00 56.56           C  
ATOM   2614  CG  HIS A 339       2.147 -71.878 -38.903  1.00 56.56           C  
ATOM   2617  CD2 HIS A 339       2.579 -71.822 -37.613  1.00 56.56           C  
ATOM   2613  ND1 HIS A 339       3.175 -72.447 -39.620  1.00 56.56           N  
ATOM   2618  CE1 HIS A 339       4.171 -72.707 -38.737  1.00 56.56           C  
ATOM   2616  NE2 HIS A 339       3.856 -72.346 -37.507  1.00 56.56           N  
ATOM   2621  N   GLN A 340      -0.420 -70.190 -42.274  1.00 63.23           N  
ATOM   2622  CA  GLN A 340      -1.604 -69.998 -43.068  1.00 63.23           C  
ATOM   2628  C   GLN A 340      -1.516 -70.950 -44.226  1.00 63.23           C  
ATOM   2629  O   GLN A 340      -0.523 -71.661 -44.365  1.00 63.23           O  
ATOM   2623  CB  GLN A 340      -1.755 -68.554 -43.579  1.00 63.23           C  
ATOM   2624  CG  GLN A 340      -0.614 -68.086 -44.480  1.00 63.23           C  
ATOM   2625  CD  GLN A 340      -0.856 -66.614 -44.775  1.00 63.23           C  
ATOM   2627  NE2 GLN A 340      -0.806 -66.238 -46.080  1.00 63.23           N  
ATOM   2626  OE1 GLN A 340      -1.093 -65.821 -43.864  1.00 63.23           O  
ATOM   2630  N   TRP A 341      -2.553 -71.000 -45.090  1.00 70.93           N  
ATOM   2631  CA  TRP A 341      -2.555 -72.009 -46.115  1.00 70.93           C  
ATOM   2642  C   TRP A 341      -2.785 -71.372 -47.451  1.00 70.93           C  
ATOM   2643  O   TRP A 341      -3.435 -70.334 -47.552  1.00 70.93           O  
ATOM   2632  CB  TRP A 341      -3.682 -73.023 -45.880  1.00 70.93           C  
ATOM   2633  CG  TRP A 341      -3.566 -73.672 -44.520  1.00 70.93           C  
ATOM   2635  CD1 TRP A 341      -3.905 -73.156 -43.303  1.00 70.93           C  
ATOM   2634  CD2 TRP A 341      -3.050 -74.987 -44.275  1.00 70.93           C  
ATOM   2637  CE2 TRP A 341      -3.096 -75.197 -42.896  1.00 70.93           C  
ATOM   2638  CE3 TRP A 341      -2.572 -75.942 -45.127  1.00 70.93           C  
ATOM   2636  NE1 TRP A 341      -3.619 -74.064 -42.312  1.00 70.93           N  
ATOM   2639  CZ2 TRP A 341      -2.663 -76.370 -42.346  1.00 70.93           C  
ATOM   2640  CZ3 TRP A 341      -2.142 -77.126 -44.569  1.00 70.93           C  
ATOM   2641  CH2 TRP A 341      -2.187 -77.335 -43.205  1.00 70.93           C  
ATOM   2644  N   VAL A 342      -2.239 -71.989 -48.523  1.00 99.79           N  
ATOM   2645  CA  VAL A 342      -2.410 -71.439 -49.836  1.00 99.79           C  
ATOM   2649  C   VAL A 342      -2.697 -72.543 -50.807  1.00 99.79           C  
ATOM   2650  O   VAL A 342      -2.311 -73.692 -50.592  1.00 99.79           O  
ATOM   2646  CB  VAL A 342      -1.202 -70.698 -50.324  1.00 99.79           C  
ATOM   2647  CG1 VAL A 342      -0.016 -71.675 -50.400  1.00 99.79           C  
ATOM   2648  CG2 VAL A 342      -1.559 -70.036 -51.663  1.00 99.79           C  
ATOM   2651  N   ALA A 343      -3.429 -72.212 -51.896  1.00 52.06           N  
ATOM   2652  CA  ALA A 343      -3.693 -73.173 -52.929  1.00 52.06           C  
ATOM   2654  C   ALA A 343      -2.672 -72.901 -53.995  1.00 52.06           C  
ATOM   2655  O   ALA A 343      -2.838 -72.006 -54.822  1.00 52.06           O  
ATOM   2653  CB  ALA A 343      -5.089 -73.011 -53.563  1.00 52.06           C  
ATOM   2656  N   LYS A 344      -1.587 -73.696 -54.013  1.00 56.74           N  
ATOM   2657  CA  LYS A 344      -0.504 -73.487 -54.936  1.00 56.74           C  
ATOM   2663  C   LYS A 344      -0.935 -73.768 -56.342  1.00 56.74           C  
ATOM   2664  O   LYS A 344      -0.460 -73.137 -57.285  1.00 56.74           O  
ATOM   2658  CB  LYS A 344       0.749 -74.308 -54.581  1.00 56.74           C  
ATOM   2659  CG  LYS A 344       1.434 -73.733 -53.337  1.00 56.74           C  
ATOM   2660  CD  LYS A 344       2.482 -74.631 -52.681  1.00 56.74           C  
ATOM   2661  CE  LYS A 344       3.099 -73.998 -51.430  1.00 56.74           C  
ATOM   2662  NZ  LYS A 344       4.019 -74.949 -50.773  1.00 56.74           N1+
ATOM   2665  N   GLY A 345      -1.851 -74.734 -56.519  1.00 31.06           N  
ATOM   2666  CA  GLY A 345      -2.310 -75.147 -57.815  1.00 31.06           C  
ATOM   2667  C   GLY A 345      -3.025 -74.030 -58.521  1.00 31.06           C  
ATOM   2668  O   GLY A 345      -2.993 -73.955 -59.747  1.00 31.06           O  
ATOM   2669  N   ALA A 346      -3.716 -73.154 -57.768  1.00 44.96           N  
ATOM   2670  CA  ALA A 346      -4.575 -72.146 -58.329  1.00 44.96           C  
ATOM   2672  C   ALA A 346      -3.834 -71.079 -59.076  1.00 44.96           C  
ATOM   2673  O   ALA A 346      -2.640 -70.852 -58.888  1.00 44.96           O  
ATOM   2671  CB  ALA A 346      -5.435 -71.433 -57.269  1.00 44.96           C  
ATOM   2674  N   ASP A 347      -4.570 -70.414 -59.997  1.00 40.42           N  
ATOM   2675  CA  ASP A 347      -4.081 -69.291 -60.748  1.00 40.42           C  
ATOM   2680  C   ASP A 347      -4.185 -68.124 -59.815  1.00 40.42           C  
ATOM   2681  O   ASP A 347      -4.765 -68.245 -58.738  1.00 40.42           O  
ATOM   2676  CB  ASP A 347      -4.955 -68.947 -61.968  1.00 40.42           C  
ATOM   2677  CG  ASP A 347      -4.844 -70.065 -62.994  1.00 40.42           C  
ATOM   2678  OD1 ASP A 347      -3.725 -70.623 -63.151  1.00 40.42           O  
ATOM   2679  OD2 ASP A 347      -5.884 -70.379 -63.632  1.00 40.42           O1-
ATOM   2682  N   ALA A 348      -3.618 -66.954 -60.182  1.00 54.58           N  
ATOM   2683  CA  ALA A 348      -3.725 -65.850 -59.267  1.00 54.58           C  
ATOM   2685  C   ALA A 348      -4.989 -65.107 -59.579  1.00 54.58           C  
ATOM   2686  O   ALA A 348      -5.001 -64.167 -60.372  1.00 54.58           O  
ATOM   2684  CB  ALA A 348      -2.559 -64.853 -59.380  1.00 54.58           C  
ATOM   2687  N   VAL A 349      -6.101 -65.573 -58.980  1.00 86.31           N  
ATOM   2688  CA  VAL A 349      -7.428 -65.035 -59.109  1.00 86.31           C  
ATOM   2692  C   VAL A 349      -7.748 -63.902 -58.170  1.00 86.31           C  
ATOM   2693  O   VAL A 349      -8.596 -63.069 -58.482  1.00 86.31           O  
ATOM   2689  CB  VAL A 349      -8.479 -66.088 -58.926  1.00 86.31           C  
ATOM   2690  CG1 VAL A 349      -8.306 -67.117 -60.055  1.00 86.31           C  
ATOM   2691  CG2 VAL A 349      -8.350 -66.687 -57.516  1.00 86.31           C  
ATOM   2694  N   ILE A 350      -7.131 -63.853 -56.972  1.00134.25           N  
ATOM   2695  CA  ILE A 350      -7.600 -62.909 -55.987  1.00134.25           C  
ATOM   2700  C   ILE A 350      -6.950 -61.569 -56.149  1.00134.25           C  
ATOM   2701  O   ILE A 350      -5.745 -61.453 -56.365  1.00134.25           O  
ATOM   2696  CB  ILE A 350      -7.383 -63.347 -54.575  1.00134.25           C  
ATOM   2697  CG1 ILE A 350      -8.028 -64.723 -54.326  1.00134.25           C  
ATOM   2698  CG2 ILE A 350      -7.979 -62.239 -53.696  1.00134.25           C  
ATOM   2699  CD1 ILE A 350      -9.534 -64.755 -54.580  1.00134.25           C  
ATOM   2702  N   PRO A 351      -7.755 -60.540 -56.045  1.00 81.50           N  
ATOM   2703  CA  PRO A 351      -7.323 -59.176 -56.221  1.00 81.50           C  
ATOM   2707  C   PRO A 351      -6.491 -58.643 -55.094  1.00 81.50           C  
ATOM   2708  O   PRO A 351      -6.664 -59.074 -53.956  1.00 81.50           O  
ATOM   2705  CB  PRO A 351      -8.602 -58.361 -56.428  1.00 81.50           C  
ATOM   2706  CG  PRO A 351      -9.716 -59.245 -55.838  1.00 81.50           C  
ATOM   2704  CD  PRO A 351      -9.201 -60.676 -56.058  1.00 81.50           C  
ATOM   2709  N   ASP A 352      -5.565 -57.713 -55.413  1.00 86.10           N  
ATOM   2710  CA  ASP A 352      -4.752 -57.049 -54.434  1.00 86.10           C  
ATOM   2715  C   ASP A 352      -5.552 -55.890 -53.910  1.00 86.10           C  
ATOM   2716  O   ASP A 352      -6.362 -55.307 -54.630  1.00 86.10           O  
ATOM   2711  CB  ASP A 352      -3.424 -56.527 -55.017  1.00 86.10           C  
ATOM   2712  CG  ASP A 352      -2.515 -56.069 -53.884  1.00 86.10           C  
ATOM   2713  OD1 ASP A 352      -2.800 -54.994 -53.291  1.00 86.10           O  
ATOM   2714  OD2 ASP A 352      -1.513 -56.781 -53.604  1.00 86.10           O1-
ATOM   2717  N   ALA A 353      -5.366 -55.532 -52.624  1.00 78.93           N  
ATOM   2718  CA  ALA A 353      -6.140 -54.472 -52.041  1.00 78.93           C  
ATOM   2720  C   ALA A 353      -5.820 -53.129 -52.642  1.00 78.93           C  
ATOM   2721  O   ALA A 353      -6.720 -52.310 -52.830  1.00 78.93           O  
ATOM   2719  CB  ALA A 353      -5.921 -54.356 -50.524  1.00 78.93           C  
ATOM   2722  N   PHE A 354      -4.514 -52.806 -52.779  1.00124.21           N  
ATOM   2723  CA  PHE A 354      -4.081 -51.558 -53.359  1.00124.21           C  
ATOM   2731  C   PHE A 354      -3.727 -51.536 -54.824  1.00124.21           C  
ATOM   2732  O   PHE A 354      -4.028 -50.564 -55.518  1.00124.21           O  
ATOM   2724  CB  PHE A 354      -2.952 -50.908 -52.549  1.00124.21           C  
ATOM   2725  CG  PHE A 354      -3.649 -50.475 -51.306  1.00124.21           C  
ATOM   2726  CD1 PHE A 354      -3.823 -51.350 -50.260  1.00124.21           C  
ATOM   2727  CD2 PHE A 354      -4.156 -49.201 -51.202  1.00124.21           C  
ATOM   2728  CE1 PHE A 354      -4.478 -50.957 -49.118  1.00124.21           C  
ATOM   2729  CE2 PHE A 354      -4.812 -48.802 -50.062  1.00124.21           C  
ATOM   2730  CZ  PHE A 354      -4.972 -49.679 -49.016  1.00124.21           C  
ATOM   2733  N   ASP A 355      -3.063 -52.591 -55.342  1.00 68.50           N  
ATOM   2734  CA  ASP A 355      -2.493 -52.480 -56.663  1.00 68.50           C  
ATOM   2739  C   ASP A 355      -3.272 -53.295 -57.645  1.00 68.50           C  
ATOM   2740  O   ASP A 355      -3.406 -54.508 -57.507  1.00 68.50           O  
ATOM   2735  CB  ASP A 355      -1.028 -52.953 -56.692  1.00 68.50           C  
ATOM   2736  CG  ASP A 355      -0.367 -52.491 -57.981  1.00 68.50           C  
ATOM   2737  OD1 ASP A 355      -1.091 -52.301 -58.993  1.00 68.50           O  
ATOM   2738  OD2 ASP A 355       0.883 -52.320 -57.967  1.00 68.50           O1-
ATOM   2741  N   PRO A 356      -3.785 -52.643 -58.651  1.00 96.14           N  
ATOM   2742  CA  PRO A 356      -4.560 -53.300 -59.665  1.00 96.14           C  
ATOM   2746  C   PRO A 356      -3.735 -54.223 -60.507  1.00 96.14           C  
ATOM   2747  O   PRO A 356      -4.308 -55.092 -61.162  1.00 96.14           O  
ATOM   2744  CB  PRO A 356      -5.251 -52.185 -60.456  1.00 96.14           C  
ATOM   2745  CG  PRO A 356      -4.531 -50.892 -60.027  1.00 96.14           C  
ATOM   2743  CD  PRO A 356      -4.014 -51.212 -58.616  1.00 96.14           C  
ATOM   2748  N   SER A 357      -2.405 -54.024 -60.548  1.00 47.72           N  
ATOM   2749  CA  SER A 357      -1.536 -54.829 -61.357  1.00 47.72           C  
ATOM   2752  C   SER A 357      -1.288 -56.177 -60.739  1.00 47.72           C  
ATOM   2753  O   SER A 357      -0.875 -57.100 -61.440  1.00 47.72           O  
ATOM   2750  CB  SER A 357      -0.165 -54.174 -61.604  1.00 47.72           C  
ATOM   2751  OG  SER A 357       0.551 -54.053 -60.385  1.00 47.72           O  
ATOM   2754  N   LYS A 358      -1.526 -56.340 -59.420  1.00 60.58           N  
ATOM   2755  CA  LYS A 358      -1.151 -57.579 -58.785  1.00 60.58           C  
ATOM   2761  C   LYS A 358      -2.346 -58.437 -58.489  1.00 60.58           C  
ATOM   2762  O   LYS A 358      -3.442 -57.940 -58.232  1.00 60.58           O  
ATOM   2756  CB  LYS A 358      -0.423 -57.366 -57.447  1.00 60.58           C  
ATOM   2757  CG  LYS A 358       0.899 -56.608 -57.585  1.00 60.58           C  
ATOM   2758  CD  LYS A 358       1.405 -56.047 -56.256  1.00 60.58           C  
ATOM   2759  CE  LYS A 358       2.613 -55.121 -56.395  1.00 60.58           C  
ATOM   2760  NZ  LYS A 358       2.828 -54.389 -55.127  1.00 60.58           N1+
ATOM   2763  N   LYS A 359      -2.139 -59.775 -58.542  1.00113.95           N  
ATOM   2764  CA  LYS A 359      -3.154 -60.747 -58.222  1.00113.95           C  
ATOM   2770  C   LYS A 359      -2.496 -61.783 -57.356  1.00113.95           C  
ATOM   2771  O   LYS A 359      -1.275 -61.931 -57.386  1.00113.95           O  
ATOM   2765  CB  LYS A 359      -3.725 -61.472 -59.451  1.00113.95           C  
ATOM   2766  CG  LYS A 359      -4.565 -60.572 -60.363  1.00113.95           C  
ATOM   2767  CD  LYS A 359      -5.826 -60.020 -59.693  1.00113.95           C  
ATOM   2768  CE  LYS A 359      -6.644 -59.087 -60.587  1.00113.95           C  
ATOM   2769  NZ  LYS A 359      -7.358 -59.870 -61.618  1.00113.95           N1+
ATOM   2772  N   HIS A 360      -3.286 -62.528 -56.551  1.00 55.88           N  
ATOM   2773  CA  HIS A 360      -2.695 -63.489 -55.662  1.00 55.88           C  
ATOM   2780  C   HIS A 360      -3.490 -64.757 -55.699  1.00 55.88           C  
ATOM   2781  O   HIS A 360      -4.618 -64.795 -56.187  1.00 55.88           O  
ATOM   2776  CB  HIS A 360      -2.663 -63.008 -54.202  1.00 55.88           C  
ATOM   2775  CG  HIS A 360      -1.863 -61.750 -54.035  1.00 55.88           C  
ATOM   2778  CD2 HIS A 360      -2.271 -60.452 -53.981  1.00 55.88           C  
ATOM   2774  ND1 HIS A 360      -0.491 -61.716 -53.910  1.00 55.88           N  
ATOM   2779  CE1 HIS A 360      -0.140 -60.411 -53.788  1.00 55.88           C  
ATOM   2777  NE2 HIS A 360      -1.187 -59.607 -53.825  1.00 55.88           N  
ATOM   2782  N   ARG A 361      -2.893 -65.858 -55.197  1.00184.78           N  
ATOM   2783  CA  ARG A 361      -3.596 -67.109 -55.170  1.00184.78           C  
ATOM   2791  C   ARG A 361      -4.452 -67.161 -53.944  1.00184.78           C  
ATOM   2792  O   ARG A 361      -4.260 -66.394 -53.000  1.00184.78           O  
ATOM   2784  CB  ARG A 361      -2.692 -68.353 -55.226  1.00184.78           C  
ATOM   2785  CG  ARG A 361      -1.628 -68.427 -54.133  1.00184.78           C  
ATOM   2786  CD  ARG A 361      -0.243 -67.999 -54.623  1.00184.78           C  
ATOM   2787  NE  ARG A 361       0.737 -68.301 -53.542  1.00184.78           N  
ATOM   2788  CZ  ARG A 361       1.293 -69.545 -53.456  1.00184.78           C  
ATOM   2789  NH1 ARG A 361       0.921 -70.521 -54.335  1.00184.78           N1+
ATOM   2790  NH2 ARG A 361       2.217 -69.815 -52.489  1.00184.78           N  
ATOM   2793  N   PRO A 362      -5.420 -68.044 -53.945  1.00 76.43           N  
ATOM   2794  CA  PRO A 362      -6.311 -68.165 -52.822  1.00 76.43           C  
ATOM   2798  C   PRO A 362      -5.605 -68.606 -51.579  1.00 76.43           C  
ATOM   2799  O   PRO A 362      -4.661 -69.390 -51.671  1.00 76.43           O  
ATOM   2796  CB  PRO A 362      -7.422 -69.108 -53.278  1.00 76.43           C  
ATOM   2797  CG  PRO A 362      -7.477 -68.893 -54.801  1.00 76.43           C  
ATOM   2795  CD  PRO A 362      -6.042 -68.487 -55.185  1.00 76.43           C  
ATOM   2800  N   THR A 363      -6.038 -68.094 -50.408  1.00 44.52           N  
ATOM   2801  CA  THR A 363      -5.432 -68.466 -49.163  1.00 44.52           C  
ATOM   2805  C   THR A 363      -6.522 -68.677 -48.150  1.00 44.52           C  
ATOM   2806  O   THR A 363      -7.647 -68.211 -48.329  1.00 44.52           O  
ATOM   2802  CB  THR A 363      -4.491 -67.424 -48.633  1.00 44.52           C  
ATOM   2804  CG2 THR A 363      -3.319 -67.264 -49.617  1.00 44.52           C  
ATOM   2803  OG1 THR A 363      -5.170 -66.190 -48.472  1.00 44.52           O  
ATOM   2807  N   MET A 364      -6.214 -69.416 -47.061  1.00 56.37           N  
ATOM   2808  CA  MET A 364      -7.177 -69.706 -46.032  1.00 56.37           C  
ATOM   2813  C   MET A 364      -6.456 -69.800 -44.724  1.00 56.37           C  
ATOM   2814  O   MET A 364      -5.245 -70.012 -44.676  1.00 56.37           O  
ATOM   2809  CB  MET A 364      -7.875 -71.064 -46.218  1.00 56.37           C  
ATOM   2810  CG  MET A 364      -8.849 -71.126 -47.394  1.00 56.37           C  
ATOM   2811  SD  MET A 364     -10.407 -70.228 -47.123  1.00 56.37           S  
ATOM   2812  CE  MET A 364     -11.167 -70.728 -48.693  1.00 56.37           C  
ATOM   2815  N   LEU A 365      -7.196 -69.600 -43.615  1.00106.78           N  
ATOM   2816  CA  LEU A 365      -6.633 -69.763 -42.306  1.00106.78           C  
ATOM   2821  C   LEU A 365      -6.849 -71.188 -41.895  1.00106.78           C  
ATOM   2822  O   LEU A 365      -7.667 -71.904 -42.470  1.00106.78           O  
ATOM   2817  CB  LEU A 365      -7.253 -68.842 -41.243  1.00106.78           C  
ATOM   2818  CG  LEU A 365      -7.000 -67.352 -41.544  1.00106.78           C  
ATOM   2819  CD1 LEU A 365      -7.764 -66.899 -42.794  1.00106.78           C  
ATOM   2820  CD2 LEU A 365      -7.280 -66.462 -40.327  1.00106.78           C  
ATOM   2823  N   THR A 366      -6.108 -71.635 -40.865  1.00 40.02           N  
ATOM   2824  CA  THR A 366      -6.216 -72.987 -40.392  1.00 40.02           C  
ATOM   2828  C   THR A 366      -7.634 -73.223 -39.945  1.00 40.02           C  
ATOM   2829  O   THR A 366      -8.198 -74.296 -40.157  1.00 40.02           O  
ATOM   2825  CB  THR A 366      -5.322 -73.259 -39.218  1.00 40.02           C  
ATOM   2827  CG2 THR A 366      -5.524 -74.717 -38.770  1.00 40.02           C  
ATOM   2826  OG1 THR A 366      -3.965 -73.032 -39.569  1.00 40.02           O  
ATOM   2830  N   THR A 367      -8.244 -72.209 -39.304  1.00 59.70           N  
ATOM   2831  CA  THR A 367      -9.588 -72.262 -38.796  1.00 59.70           C  
ATOM   2835  C   THR A 367     -10.577 -72.392 -39.926  1.00 59.70           C  
ATOM   2836  O   THR A 367     -11.660 -72.949 -39.746  1.00 59.70           O  
ATOM   2832  CB  THR A 367      -9.948 -71.041 -38.000  1.00 59.70           C  
ATOM   2834  CG2 THR A 367      -9.017 -70.960 -36.778  1.00 59.70           C  
ATOM   2833  OG1 THR A 367      -9.817 -69.873 -38.798  1.00 59.70           O  
ATOM   2837  N   ASP A 368     -10.279 -71.811 -41.103  1.00 53.96           N  
ATOM   2838  CA  ASP A 368     -11.168 -71.928 -42.231  1.00 53.96           C  
ATOM   2843  C   ASP A 368     -11.206 -73.360 -42.679  1.00 53.96           C  
ATOM   2844  O   ASP A 368     -12.265 -73.912 -42.972  1.00 53.96           O  
ATOM   2839  CB  ASP A 368     -10.694 -71.100 -43.432  1.00 53.96           C  
ATOM   2840  CG  ASP A 368     -10.824 -69.643 -43.043  1.00 53.96           C  
ATOM   2841  OD1 ASP A 368     -11.776 -69.335 -42.278  1.00 53.96           O  
ATOM   2842  OD2 ASP A 368      -9.976 -68.825 -43.488  1.00 53.96           O1-
ATOM   2845  N   LEU A 369     -10.026 -74.003 -42.711  1.00 66.12           N  
ATOM   2846  CA  LEU A 369      -9.884 -75.349 -43.178  1.00 66.12           C  
ATOM   2851  C   LEU A 369     -10.661 -76.262 -42.278  1.00 66.12           C  
ATOM   2852  O   LEU A 369     -11.122 -77.319 -42.703  1.00 66.12           O  
ATOM   2847  CB  LEU A 369      -8.420 -75.813 -43.228  1.00 66.12           C  
ATOM   2848  CG  LEU A 369      -7.574 -74.989 -44.220  1.00 66.12           C  
ATOM   2849  CD1 LEU A 369      -6.170 -75.587 -44.390  1.00 66.12           C  
ATOM   2850  CD2 LEU A 369      -8.307 -74.787 -45.556  1.00 66.12           C  
ATOM   2853  N   SER A 370     -10.820 -75.884 -40.998  1.00 40.69           N  
ATOM   2854  CA  SER A 370     -11.532 -76.708 -40.062  1.00 40.69           C  
ATOM   2857  C   SER A 370     -12.921 -76.962 -40.575  1.00 40.69           C  
ATOM   2858  O   SER A 370     -13.514 -77.999 -40.283  1.00 40.69           O  
ATOM   2855  CB  SER A 370     -11.674 -76.056 -38.677  1.00 40.69           C  
ATOM   2856  OG  SER A 370     -10.396 -75.884 -38.083  1.00 40.69           O  
ATOM   2859  N   LEU A 371     -13.481 -76.030 -41.364  1.00 60.93           N  
ATOM   2860  CA  LEU A 371     -14.823 -76.188 -41.848  1.00 60.93           C  
ATOM   2865  C   LEU A 371     -14.900 -77.396 -42.738  1.00 60.93           C  
ATOM   2866  O   LEU A 371     -15.934 -78.062 -42.787  1.00 60.93           O  
ATOM   2861  CB  LEU A 371     -15.302 -74.975 -42.661  1.00 60.93           C  
ATOM   2862  CG  LEU A 371     -15.347 -73.674 -41.838  1.00 60.93           C  
ATOM   2863  CD1 LEU A 371     -15.878 -72.500 -42.675  1.00 60.93           C  
ATOM   2864  CD2 LEU A 371     -16.114 -73.871 -40.519  1.00 60.93           C  
ATOM   2867  N   ARG A 372     -13.866 -77.621 -43.573  1.00137.24           N  
ATOM   2868  CA  ARG A 372     -13.815 -78.780 -44.428  1.00137.24           C  
ATOM   2876  C   ARG A 372     -13.351 -80.043 -43.739  1.00137.24           C  
ATOM   2877  O   ARG A 372     -13.875 -81.124 -43.994  1.00137.24           O  
ATOM   2869  CB  ARG A 372     -12.921 -78.571 -45.663  1.00137.24           C  
ATOM   2870  CG  ARG A 372     -13.053 -79.698 -46.692  1.00137.24           C  
ATOM   2871  CD  ARG A 372     -12.385 -79.398 -48.037  1.00137.24           C  
ATOM   2872  NE  ARG A 372     -10.979 -79.881 -47.977  1.00137.24           N  
ATOM   2873  CZ  ARG A 372     -10.252 -79.984 -49.128  1.00137.24           C  
ATOM   2874  NH1 ARG A 372     -10.805 -79.643 -50.328  1.00137.24           N1+
ATOM   2875  NH2 ARG A 372      -8.962 -80.425 -49.077  1.00137.24           N  
ATOM   2878  N   PHE A 373     -12.305 -79.938 -42.895  1.00 94.23           N  
ATOM   2879  CA  PHE A 373     -11.630 -81.055 -42.276  1.00 94.23           C  
ATOM   2887  C   PHE A 373     -12.354 -81.705 -41.131  1.00 94.23           C  
ATOM   2888  O   PHE A 373     -12.187 -82.904 -40.920  1.00 94.23           O  
ATOM   2880  CB  PHE A 373     -10.196 -80.700 -41.860  1.00 94.23           C  
ATOM   2881  CG  PHE A 373      -9.514 -80.466 -43.164  1.00 94.23           C  
ATOM   2882  CD1 PHE A 373      -9.063 -81.526 -43.916  1.00 94.23           C  
ATOM   2883  CD2 PHE A 373      -9.340 -79.190 -43.647  1.00 94.23           C  
ATOM   2884  CE1 PHE A 373      -8.443 -81.320 -45.125  1.00 94.23           C  
ATOM   2885  CE2 PHE A 373      -8.719 -78.977 -44.854  1.00 94.23           C  
ATOM   2886  CZ  PHE A 373      -8.268 -80.042 -45.596  1.00 94.23           C  
ATOM   2889  N   ASP A 374     -13.092 -80.944 -40.298  1.00 68.00           N  
ATOM   2890  CA  ASP A 374     -13.831 -81.558 -39.222  1.00 68.00           C  
ATOM   2895  C   ASP A 374     -14.976 -82.286 -39.861  1.00 68.00           C  
ATOM   2896  O   ASP A 374     -15.610 -81.754 -40.769  1.00 68.00           O  
ATOM   2891  CB  ASP A 374     -14.380 -80.515 -38.222  1.00 68.00           C  
ATOM   2892  CG  ASP A 374     -15.156 -81.186 -37.094  1.00 68.00           C  
ATOM   2893  OD1 ASP A 374     -16.260 -81.730 -37.369  1.00 68.00           O  
ATOM   2894  OD2 ASP A 374     -14.658 -81.156 -35.938  1.00 68.00           O1-
ATOM   2897  N   PRO A 375     -15.263 -83.493 -39.446  1.00 75.40           N  
ATOM   2898  CA  PRO A 375     -16.316 -84.229 -40.094  1.00 75.40           C  
ATOM   2902  C   PRO A 375     -17.683 -83.635 -39.961  1.00 75.40           C  
ATOM   2903  O   PRO A 375     -18.423 -83.637 -40.944  1.00 75.40           O  
ATOM   2900  CB  PRO A 375     -16.198 -85.661 -39.580  1.00 75.40           C  
ATOM   2901  CG  PRO A 375     -14.696 -85.800 -39.260  1.00 75.40           C  
ATOM   2899  CD  PRO A 375     -14.241 -84.373 -38.903  1.00 75.40           C  
ATOM   2904  N   ALA A 376     -18.047 -83.137 -38.763  1.00 34.18           N  
ATOM   2905  CA  ALA A 376     -19.354 -82.580 -38.562  1.00 34.18           C  
ATOM   2907  C   ALA A 376     -19.496 -81.333 -39.381  1.00 34.18           C  
ATOM   2908  O   ALA A 376     -20.519 -81.116 -40.028  1.00 34.18           O  
ATOM   2906  CB  ALA A 376     -19.617 -82.194 -37.095  1.00 34.18           C  
ATOM   2909  N   TYR A 377     -18.455 -80.478 -39.378  1.00 78.94           N  
ATOM   2910  CA  TYR A 377     -18.512 -79.239 -40.102  1.00 78.94           C  
ATOM   2919  C   TYR A 377     -18.606 -79.507 -41.573  1.00 78.94           C  
ATOM   2920  O   TYR A 377     -19.324 -78.817 -42.294  1.00 78.94           O  
ATOM   2911  CB  TYR A 377     -17.301 -78.306 -39.889  1.00 78.94           C  
ATOM   2912  CG  TYR A 377     -17.313 -77.728 -38.509  1.00 78.94           C  
ATOM   2913  CD1 TYR A 377     -18.389 -76.998 -38.056  1.00 78.94           C  
ATOM   2914  CD2 TYR A 377     -16.217 -77.863 -37.687  1.00 78.94           C  
ATOM   2915  CE1 TYR A 377     -18.390 -76.448 -36.793  1.00 78.94           C  
ATOM   2916  CE2 TYR A 377     -16.211 -77.314 -36.425  1.00 78.94           C  
ATOM   2917  CZ  TYR A 377     -17.299 -76.607 -35.974  1.00 78.94           C  
ATOM   2918  OH  TYR A 377     -17.293 -76.044 -34.680  1.00 78.94           O  
ATOM   2921  N   GLU A 378     -17.890 -80.534 -42.058  1.00101.11           N  
ATOM   2922  CA  GLU A 378     -17.809 -80.822 -43.462  1.00101.11           C  
ATOM   2928  C   GLU A 378     -19.173 -81.040 -44.032  1.00101.11           C  
ATOM   2929  O   GLU A 378     -19.461 -80.576 -45.133  1.00101.11           O  
ATOM   2923  CB  GLU A 378     -16.995 -82.099 -43.737  1.00101.11           C  
ATOM   2924  CG  GLU A 378     -17.177 -82.665 -45.147  1.00101.11           C  
ATOM   2925  CD  GLU A 378     -16.594 -81.698 -46.162  1.00101.11           C  
ATOM   2926  OE1 GLU A 378     -16.763 -80.463 -45.976  1.00101.11           O  
ATOM   2927  OE2 GLU A 378     -15.976 -82.186 -47.145  1.00101.11           O1-
ATOM   2930  N   LYS A 379     -20.055 -81.750 -43.309  1.00137.94           N  
ATOM   2931  CA  LYS A 379     -21.356 -82.029 -43.843  1.00137.94           C  
ATOM   2937  C   LYS A 379     -22.078 -80.739 -44.075  1.00137.94           C  
ATOM   2938  O   LYS A 379     -22.708 -80.548 -45.115  1.00137.94           O  
ATOM   2932  CB  LYS A 379     -22.218 -82.856 -42.874  1.00137.94           C  
ATOM   2933  CG  LYS A 379     -21.720 -84.286 -42.669  1.00137.94           C  
ATOM   2934  CD  LYS A 379     -21.792 -85.143 -43.932  1.00137.94           C  
ATOM   2935  CE  LYS A 379     -23.203 -85.649 -44.234  1.00137.94           C  
ATOM   2936  NZ  LYS A 379     -23.685 -86.480 -43.109  1.00137.94           N1+
ATOM   2939  N   ILE A 380     -22.005 -79.822 -43.095  1.00 39.79           N  
ATOM   2940  CA  ILE A 380     -22.700 -78.569 -43.161  1.00 39.79           C  
ATOM   2945  C   ILE A 380     -22.133 -77.717 -44.259  1.00 39.79           C  
ATOM   2946  O   ILE A 380     -22.876 -77.139 -45.053  1.00 39.79           O  
ATOM   2941  CB  ILE A 380     -22.587 -77.814 -41.867  1.00 39.79           C  
ATOM   2942  CG1 ILE A 380     -23.182 -78.649 -40.720  1.00 39.79           C  
ATOM   2943  CG2 ILE A 380     -23.278 -76.456 -42.036  1.00 39.79           C  
ATOM   2944  CD1 ILE A 380     -22.835 -78.122 -39.329  1.00 39.79           C  
ATOM   2947  N   SER A 381     -20.791 -77.634 -44.340  1.00 33.29           N  
ATOM   2948  CA  SER A 381     -20.151 -76.793 -45.313  1.00 33.29           C  
ATOM   2951  C   SER A 381     -20.501 -77.260 -46.692  1.00 33.29           C  
ATOM   2952  O   SER A 381     -20.716 -76.447 -47.589  1.00 33.29           O  
ATOM   2949  CB  SER A 381     -18.619 -76.790 -45.191  1.00 33.29           C  
ATOM   2950  OG  SER A 381     -18.235 -76.200 -43.958  1.00 33.29           O  
ATOM   2953  N   ARG A 382     -20.569 -78.587 -46.906  1.00178.57           N  
ATOM   2954  CA  ARG A 382     -20.876 -79.077 -48.221  1.00178.57           C  
ATOM   2962  C   ARG A 382     -22.262 -78.666 -48.602  1.00178.57           C  
ATOM   2963  O   ARG A 382     -22.518 -78.307 -49.751  1.00178.57           O  
ATOM   2955  CB  ARG A 382     -20.770 -80.604 -48.358  1.00178.57           C  
ATOM   2956  CG  ARG A 382     -19.335 -81.106 -48.207  1.00178.57           C  
ATOM   2957  CD  ARG A 382     -19.090 -82.487 -48.813  1.00178.57           C  
ATOM   2958  NE  ARG A 382     -18.796 -82.274 -50.257  1.00178.57           N  
ATOM   2959  CZ  ARG A 382     -17.520 -82.011 -50.664  1.00178.57           C  
ATOM   2960  NH1 ARG A 382     -16.506 -81.981 -49.752  1.00178.57           N1+
ATOM   2961  NH2 ARG A 382     -17.255 -81.776 -51.982  1.00178.57           N  
ATOM   2964  N   ARG A 383     -23.204 -78.713 -47.645  1.00128.43           N  
ATOM   2965  CA  ARG A 383     -24.564 -78.358 -47.930  1.00128.43           C  
ATOM   2973  C   ARG A 383     -24.598 -76.918 -48.347  1.00128.43           C  
ATOM   2974  O   ARG A 383     -25.266 -76.561 -49.317  1.00128.43           O  
ATOM   2966  CB  ARG A 383     -25.471 -78.457 -46.697  1.00128.43           C  
ATOM   2967  CG  ARG A 383     -26.950 -78.235 -47.011  1.00128.43           C  
ATOM   2968  CD  ARG A 383     -27.737 -77.649 -45.838  1.00128.43           C  
ATOM   2969  NE  ARG A 383     -27.500 -78.497 -44.639  1.00128.43           N  
ATOM   2970  CZ  ARG A 383     -27.222 -77.890 -43.448  1.00128.43           C  
ATOM   2971  NH1 ARG A 383     -27.132 -76.530 -43.396  1.00128.43           N1+
ATOM   2972  NH2 ARG A 383     -27.023 -78.635 -42.322  1.00128.43           N  
ATOM   2975  N   PHE A 384     -23.869 -76.048 -47.619  1.00 70.97           N  
ATOM   2976  CA  PHE A 384     -23.880 -74.646 -47.933  1.00 70.97           C  
ATOM   2984  C   PHE A 384     -23.250 -74.429 -49.270  1.00 70.97           C  
ATOM   2985  O   PHE A 384     -23.662 -73.552 -50.027  1.00 70.97           O  
ATOM   2977  CB  PHE A 384     -23.140 -73.738 -46.931  1.00 70.97           C  
ATOM   2978  CG  PHE A 384     -23.916 -73.676 -45.657  1.00 70.97           C  
ATOM   2979  CD1 PHE A 384     -25.227 -73.257 -45.656  1.00 70.97           C  
ATOM   2980  CD2 PHE A 384     -23.319 -73.978 -44.456  1.00 70.97           C  
ATOM   2981  CE1 PHE A 384     -25.947 -73.182 -44.486  1.00 70.97           C  
ATOM   2982  CE2 PHE A 384     -24.034 -73.902 -43.284  1.00 70.97           C  
ATOM   2983  CZ  PHE A 384     -25.350 -73.509 -43.295  1.00 70.97           C  
ATOM   2986  N   HIS A 385     -22.194 -75.203 -49.577  1.00 52.05           N  
ATOM   2987  CA  HIS A 385     -21.507 -75.071 -50.829  1.00 52.05           C  
ATOM   2994  C   HIS A 385     -22.452 -75.385 -51.948  1.00 52.05           C  
ATOM   2995  O   HIS A 385     -22.546 -74.641 -52.923  1.00 52.05           O  
ATOM   2990  CB  HIS A 385     -20.326 -76.054 -50.909  1.00 52.05           C  
ATOM   2989  CG  HIS A 385     -19.501 -75.956 -52.155  1.00 52.05           C  
ATOM   2992  CD2 HIS A 385     -19.300 -76.872 -53.142  1.00 52.05           C  
ATOM   2988  ND1 HIS A 385     -18.742 -74.861 -52.500  1.00 52.05           N  
ATOM   2993  CE1 HIS A 385     -18.123 -75.167 -53.667  1.00 52.05           C  
ATOM   2991  NE2 HIS A 385     -18.430 -76.378 -54.096  1.00 52.05           N  
ATOM   2996  N   GLU A 386     -23.187 -76.505 -51.822  1.00 85.60           N  
ATOM   2997  CA  GLU A 386     -24.096 -76.943 -52.840  1.00 85.60           C  
ATOM   3003  C   GLU A 386     -25.236 -75.976 -52.956  1.00 85.60           C  
ATOM   3004  O   GLU A 386     -25.669 -75.666 -54.065  1.00 85.60           O  
ATOM   2998  CB  GLU A 386     -24.698 -78.320 -52.522  1.00 85.60           C  
ATOM   2999  CG  GLU A 386     -23.651 -79.430 -52.424  1.00 85.60           C  
ATOM   3000  CD  GLU A 386     -22.995 -79.585 -53.788  1.00 85.60           C  
ATOM   3001  OE1 GLU A 386     -23.696 -79.376 -54.813  1.00 85.60           O  
ATOM   3002  OE2 GLU A 386     -21.779 -79.911 -53.821  1.00 85.60           O1-
ATOM   3005  N   ASN A 387     -25.765 -75.483 -51.814  1.00 71.25           N  
ATOM   3006  CA  ASN A 387     -26.902 -74.605 -51.878  1.00 71.25           C  
ATOM   3011  C   ASN A 387     -26.558 -73.312 -51.198  1.00 71.25           C  
ATOM   3012  O   ASN A 387     -26.763 -73.157 -49.994  1.00 71.25           O  
ATOM   3007  CB  ASN A 387     -28.115 -75.184 -51.135  1.00 71.25           C  
ATOM   3008  CG  ASN A 387     -28.496 -76.490 -51.817  1.00 71.25           C  
ATOM   3010  ND2 ASN A 387     -28.152 -77.635 -51.167  1.00 71.25           N  
ATOM   3009  OD1 ASN A 387     -29.071 -76.498 -52.903  1.00 71.25           O  
ATOM   3013  N   PRO A 388     -26.089 -72.357 -51.948  1.00 70.44           N  
ATOM   3014  CA  PRO A 388     -25.717 -71.100 -51.360  1.00 70.44           C  
ATOM   3018  C   PRO A 388     -26.877 -70.332 -50.811  1.00 70.44           C  
ATOM   3019  O   PRO A 388     -26.649 -69.447 -49.986  1.00 70.44           O  
ATOM   3016  CB  PRO A 388     -24.927 -70.355 -52.434  1.00 70.44           C  
ATOM   3017  CG  PRO A 388     -24.291 -71.489 -53.260  1.00 70.44           C  
ATOM   3015  CD  PRO A 388     -25.279 -72.662 -53.118  1.00 70.44           C  
ATOM   3020  N   GLU A 389     -28.112 -70.612 -51.268  1.00 70.40           N  
ATOM   3021  CA  GLU A 389     -29.238 -69.875 -50.768  1.00 70.40           C  
ATOM   3027  C   GLU A 389     -29.395 -70.223 -49.323  1.00 70.40           C  
ATOM   3028  O   GLU A 389     -29.697 -69.370 -48.491  1.00 70.40           O  
ATOM   3022  CB  GLU A 389     -30.573 -70.220 -51.459  1.00 70.40           C  
ATOM   3023  CG  GLU A 389     -31.221 -71.531 -50.999  1.00 70.40           C  
ATOM   3024  CD  GLU A 389     -30.648 -72.711 -51.777  1.00 70.40           C  
ATOM   3025  OE1 GLU A 389     -29.497 -72.604 -52.280  1.00 70.40           O  
ATOM   3026  OE2 GLU A 389     -31.362 -73.745 -51.871  1.00 70.40           O1-
ATOM   3029  N   GLN A 390     -29.194 -71.512 -48.996  1.00 38.42           N  
ATOM   3030  CA  GLN A 390     -29.335 -71.961 -47.642  1.00 38.42           C  
ATOM   3036  C   GLN A 390     -28.276 -71.307 -46.816  1.00 38.42           C  
ATOM   3037  O   GLN A 390     -28.513 -70.927 -45.671  1.00 38.42           O  
ATOM   3031  CB  GLN A 390     -29.215 -73.485 -47.482  1.00 38.42           C  
ATOM   3032  CG  GLN A 390     -30.392 -74.236 -48.109  1.00 38.42           C  
ATOM   3033  CD  GLN A 390     -30.180 -75.727 -47.890  1.00 38.42           C  
ATOM   3035  NE2 GLN A 390     -30.393 -76.536 -48.962  1.00 38.42           N  
ATOM   3034  OE1 GLN A 390     -29.835 -76.161 -46.793  1.00 38.42           O  
ATOM   3038  N   PHE A 391     -27.069 -71.153 -47.388  1.00 61.86           N  
ATOM   3039  CA  PHE A 391     -25.983 -70.542 -46.678  1.00 61.86           C  
ATOM   3047  C   PHE A 391     -26.360 -69.135 -46.328  1.00 61.86           C  
ATOM   3048  O   PHE A 391     -26.182 -68.698 -45.193  1.00 61.86           O  
ATOM   3040  CB  PHE A 391     -24.693 -70.525 -47.522  1.00 61.86           C  
ATOM   3041  CG  PHE A 391     -23.639 -69.736 -46.820  1.00 61.86           C  
ATOM   3042  CD1 PHE A 391     -23.095 -70.168 -45.634  1.00 61.86           C  
ATOM   3043  CD2 PHE A 391     -23.165 -68.572 -47.379  1.00 61.86           C  
ATOM   3044  CE1 PHE A 391     -22.117 -69.439 -44.998  1.00 61.86           C  
ATOM   3045  CE2 PHE A 391     -22.187 -67.839 -46.750  1.00 61.86           C  
ATOM   3046  CZ  PHE A 391     -21.661 -68.270 -45.557  1.00 61.86           C  
ATOM   3049  N   ALA A 392     -26.929 -68.393 -47.295  1.00 34.11           N  
ATOM   3050  CA  ALA A 392     -27.253 -67.013 -47.069  1.00 34.11           C  
ATOM   3052  C   ALA A 392     -28.265 -66.889 -45.971  1.00 34.11           C  
ATOM   3053  O   ALA A 392     -28.155 -66.007 -45.120  1.00 34.11           O  
ATOM   3051  CB  ALA A 392     -27.833 -66.323 -48.316  1.00 34.11           C  
ATOM   3054  N   ASP A 393     -29.290 -67.762 -45.961  1.00 35.55           N  
ATOM   3055  CA  ASP A 393     -30.318 -67.663 -44.960  1.00 35.55           C  
ATOM   3060  C   ASP A 393     -29.744 -67.946 -43.606  1.00 35.55           C  
ATOM   3061  O   ASP A 393     -30.036 -67.243 -42.641  1.00 35.55           O  
ATOM   3056  CB  ASP A 393     -31.468 -68.661 -45.183  1.00 35.55           C  
ATOM   3057  CG  ASP A 393     -32.524 -68.392 -44.120  1.00 35.55           C  
ATOM   3058  OD1 ASP A 393     -32.452 -67.311 -43.479  1.00 35.55           O  
ATOM   3059  OD2 ASP A 393     -33.414 -69.264 -43.933  1.00 35.55           O1-
ATOM   3062  N   ALA A 394     -28.900 -68.991 -43.504  1.00 27.30           N  
ATOM   3063  CA  ALA A 394     -28.347 -69.381 -42.238  1.00 27.30           C  
ATOM   3065  C   ALA A 394     -27.498 -68.270 -41.707  1.00 27.30           C  
ATOM   3066  O   ALA A 394     -27.545 -67.954 -40.519  1.00 27.30           O  
ATOM   3064  CB  ALA A 394     -27.459 -70.634 -42.339  1.00 27.30           C  
ATOM   3067  N   PHE A 395     -26.697 -67.645 -42.588  1.00 56.57           N  
ATOM   3068  CA  PHE A 395     -25.808 -66.594 -42.184  1.00 56.57           C  
ATOM   3076  C   PHE A 395     -26.599 -65.415 -41.707  1.00 56.57           C  
ATOM   3077  O   PHE A 395     -26.266 -64.808 -40.691  1.00 56.57           O  
ATOM   3069  CB  PHE A 395     -24.878 -66.153 -43.333  1.00 56.57           C  
ATOM   3070  CG  PHE A 395     -23.940 -65.099 -42.844  1.00 56.57           C  
ATOM   3071  CD1 PHE A 395     -22.938 -65.415 -41.957  1.00 56.57           C  
ATOM   3072  CD2 PHE A 395     -24.035 -63.802 -43.300  1.00 56.57           C  
ATOM   3073  CE1 PHE A 395     -22.064 -64.452 -41.509  1.00 56.57           C  
ATOM   3074  CE2 PHE A 395     -23.164 -62.834 -42.858  1.00 56.57           C  
ATOM   3075  CZ  PHE A 395     -22.176 -63.158 -41.959  1.00 56.57           C  
ATOM   3078  N   ALA A 396     -27.679 -65.055 -42.425  1.00 29.72           N  
ATOM   3079  CA  ALA A 396     -28.447 -63.903 -42.040  1.00 29.72           C  
ATOM   3081  C   ALA A 396     -29.018 -64.134 -40.676  1.00 29.72           C  
ATOM   3082  O   ALA A 396     -28.977 -63.252 -39.819  1.00 29.72           O  
ATOM   3080  CB  ALA A 396     -29.622 -63.629 -42.993  1.00 29.72           C  
ATOM   3083  N   ARG A 397     -29.560 -65.342 -40.436  1.00 41.79           N  
ATOM   3084  CA  ARG A 397     -30.171 -65.628 -39.170  1.00 41.79           C  
ATOM   3092  C   ARG A 397     -29.147 -65.604 -38.076  1.00 41.79           C  
ATOM   3093  O   ARG A 397     -29.384 -65.044 -37.006  1.00 41.79           O  
ATOM   3085  CB  ARG A 397     -30.864 -67.001 -39.134  1.00 41.79           C  
ATOM   3086  CG  ARG A 397     -32.111 -67.074 -40.018  1.00 41.79           C  
ATOM   3087  CD  ARG A 397     -32.806 -68.436 -39.985  1.00 41.79           C  
ATOM   3088  NE  ARG A 397     -34.004 -68.339 -40.865  1.00 41.79           N  
ATOM   3089  CZ  ARG A 397     -35.167 -67.827 -40.370  1.00 41.79           C  
ATOM   3090  NH1 ARG A 397     -35.228 -67.405 -39.074  1.00 41.79           N1+
ATOM   3091  NH2 ARG A 397     -36.267 -67.729 -41.172  1.00 41.79           N  
ATOM   3094  N   ALA A 398     -27.975 -66.216 -38.322  1.00 33.22           N  
ATOM   3095  CA  ALA A 398     -26.939 -66.311 -37.331  1.00 33.22           C  
ATOM   3097  C   ALA A 398     -26.427 -64.946 -36.985  1.00 33.22           C  
ATOM   3098  O   ALA A 398     -26.150 -64.655 -35.822  1.00 33.22           O  
ATOM   3096  CB  ALA A 398     -25.736 -67.140 -37.810  1.00 33.22           C  
ATOM   3099  N   TRP A 399     -26.277 -64.078 -38.000  1.00 60.46           N  
ATOM   3100  CA  TRP A 399     -25.757 -62.753 -37.813  1.00 60.46           C  
ATOM   3111  C   TRP A 399     -26.674 -61.984 -36.915  1.00 60.46           C  
ATOM   3112  O   TRP A 399     -26.224 -61.261 -36.027  1.00 60.46           O  
ATOM   3101  CB  TRP A 399     -25.632 -61.985 -39.140  1.00 60.46           C  
ATOM   3102  CG  TRP A 399     -25.157 -60.562 -38.991  1.00 60.46           C  
ATOM   3104  CD1 TRP A 399     -25.881 -59.405 -38.978  1.00 60.46           C  
ATOM   3103  CD2 TRP A 399     -23.784 -60.186 -38.813  1.00 60.46           C  
ATOM   3106  CE2 TRP A 399     -23.749 -58.795 -38.708  1.00 60.46           C  
ATOM   3107  CE3 TRP A 399     -22.648 -60.938 -38.741  1.00 60.46           C  
ATOM   3105  NE1 TRP A 399     -25.042 -58.329 -38.814  1.00 60.46           N  
ATOM   3108  CZ2 TRP A 399     -22.567 -58.134 -38.529  1.00 60.46           C  
ATOM   3109  CZ3 TRP A 399     -21.458 -60.269 -38.562  1.00 60.46           C  
ATOM   3110  CH2 TRP A 399     -21.420 -58.894 -38.460  1.00 60.46           C  
ATOM   3113  N   PHE A 400     -27.994 -62.115 -37.136  1.00 55.12           N  
ATOM   3114  CA  PHE A 400     -28.962 -61.417 -36.345  1.00 55.12           C  
ATOM   3122  C   PHE A 400     -28.842 -61.883 -34.927  1.00 55.12           C  
ATOM   3123  O   PHE A 400     -28.801 -61.076 -34.000  1.00 55.12           O  
ATOM   3115  CB  PHE A 400     -30.397 -61.690 -36.832  1.00 55.12           C  
ATOM   3116  CG  PHE A 400     -31.367 -60.949 -35.974  1.00 55.12           C  
ATOM   3117  CD1 PHE A 400     -31.542 -59.591 -36.114  1.00 55.12           C  
ATOM   3118  CD2 PHE A 400     -32.118 -61.621 -35.035  1.00 55.12           C  
ATOM   3119  CE1 PHE A 400     -32.444 -58.918 -35.321  1.00 55.12           C  
ATOM   3120  CE2 PHE A 400     -33.022 -60.956 -34.241  1.00 55.12           C  
ATOM   3121  CZ  PHE A 400     -33.183 -59.598 -34.382  1.00 55.12           C  
ATOM   3124  N   LYS A 401     -28.755 -63.210 -34.724  1.00 49.56           N  
ATOM   3125  CA  LYS A 401     -28.679 -63.766 -33.402  1.00 49.56           C  
ATOM   3131  C   LYS A 401     -27.431 -63.297 -32.711  1.00 49.56           C  
ATOM   3132  O   LYS A 401     -27.468 -62.904 -31.547  1.00 49.56           O  
ATOM   3126  CB  LYS A 401     -28.639 -65.301 -33.397  1.00 49.56           C  
ATOM   3127  CG  LYS A 401     -28.560 -65.897 -31.990  1.00 49.56           C  
ATOM   3128  CD  LYS A 401     -28.740 -67.414 -31.963  1.00 49.56           C  
ATOM   3129  CE  LYS A 401     -28.532 -68.023 -30.578  1.00 49.56           C  
ATOM   3130  NZ  LYS A 401     -28.582 -69.498 -30.666  1.00 49.56           N1+
ATOM   3133  N   LEU A 402     -26.291 -63.299 -33.425  1.00 65.40           N  
ATOM   3134  CA  LEU A 402     -25.025 -62.959 -32.836  1.00 65.40           C  
ATOM   3139  C   LEU A 402     -25.088 -61.565 -32.285  1.00 65.40           C  
ATOM   3140  O   LEU A 402     -24.686 -61.309 -31.150  1.00 65.40           O  
ATOM   3135  CB  LEU A 402     -23.907 -62.981 -33.892  1.00 65.40           C  
ATOM   3136  CG  LEU A 402     -22.527 -62.522 -33.396  1.00 65.40           C  
ATOM   3137  CD1 LEU A 402     -21.960 -63.470 -32.327  1.00 65.40           C  
ATOM   3138  CD2 LEU A 402     -21.577 -62.297 -34.586  1.00 65.40           C  
ATOM   3141  N   THR A 403     -25.600 -60.628 -33.097  1.00100.64           N  
ATOM   3142  CA  THR A 403     -25.657 -59.228 -32.779  1.00100.64           C  
ATOM   3146  C   THR A 403     -26.706 -58.859 -31.755  1.00100.64           C  
ATOM   3147  O   THR A 403     -26.596 -57.810 -31.124  1.00100.64           O  
ATOM   3143  CB  THR A 403     -25.895 -58.376 -33.994  1.00100.64           C  
ATOM   3145  CG2 THR A 403     -24.765 -58.638 -35.002  1.00100.64           C  
ATOM   3144  OG1 THR A 403     -27.149 -58.687 -34.583  1.00100.64           O  
ATOM   3148  N   HIS A 404     -27.842 -59.580 -31.717  1.00146.24           N  
ATOM   3149  CA  HIS A 404     -28.963 -59.359 -30.828  1.00146.24           C  
ATOM   3156  C   HIS A 404     -29.002 -60.173 -29.564  1.00146.24           C  
ATOM   3157  O   HIS A 404     -29.849 -59.941 -28.704  1.00146.24           O  
ATOM   3152  CB  HIS A 404     -30.305 -59.445 -31.563  1.00146.24           C  
ATOM   3151  CG  HIS A 404     -30.375 -58.303 -32.531  1.00146.24           C  
ATOM   3154  CD2 HIS A 404     -31.023 -57.109 -32.447  1.00146.24           C  
ATOM   3150  ND1 HIS A 404     -29.676 -58.267 -33.717  1.00146.24           N  
ATOM   3155  CE1 HIS A 404     -29.932 -57.064 -34.287  1.00146.24           C  
ATOM   3153  NE2 HIS A 404     -30.744 -56.325 -33.553  1.00146.24           N  
ATOM   3158  N   ARG A 405     -28.116 -61.165 -29.426  1.00252.99           N  
ATOM   3159  CA  ARG A 405     -28.183 -62.202 -28.430  0.20252.99           C  
ATOM   3167  C   ARG A 405     -28.374 -61.646 -27.035  1.00252.99           C  
ATOM   3168  O   ARG A 405     -29.142 -62.204 -26.251  1.00252.99           O  
ATOM   3160  CB  ARG A 405     -26.850 -62.966 -28.525  0.20252.99           C  
ATOM   3161  CG  ARG A 405     -26.676 -64.245 -27.723  0.20252.99           C  
ATOM   3162  CD  ARG A 405     -25.467 -65.047 -28.229  0.20252.99           C  
ATOM   3163  NE  ARG A 405     -24.348 -64.088 -28.482  0.20252.99           N  
ATOM   3164  CZ  ARG A 405     -23.306 -64.420 -29.304  0.20252.99           C  
ATOM   3165  NH1 ARG A 405     -23.289 -65.611 -29.968  0.20252.99           N1+
ATOM   3166  NH2 ARG A 405     -22.271 -63.549 -29.478  0.20252.99           N  
ATOM   3169  N   ASP A 406     -27.645 -60.579 -26.665  1.00117.52           N  
ATOM   3170  CA  ASP A 406     -27.688 -59.963 -25.359  1.00117.52           C  
ATOM   3175  C   ASP A 406     -28.786 -58.940 -25.173  1.00117.52           C  
ATOM   3176  O   ASP A 406     -28.859 -58.309 -24.122  1.00117.52           O  
ATOM   3171  CB  ASP A 406     -26.366 -59.315 -24.939  1.00117.52           C  
ATOM   3172  CG  ASP A 406     -26.179 -58.079 -25.779  1.00117.52           C  
ATOM   3173  OD1 ASP A 406     -26.196 -58.167 -27.037  1.00117.52           O  
ATOM   3174  OD2 ASP A 406     -26.049 -57.008 -25.137  1.00117.52           O1-
ATOM   3177  N   MET A 407     -29.590 -58.657 -26.212  1.00167.64           N  
ATOM   3178  CA  MET A 407     -30.584 -57.608 -26.240  1.00167.64           C  
ATOM   3183  C   MET A 407     -31.695 -57.783 -25.238  1.00167.64           C  
ATOM   3184  O   MET A 407     -32.286 -56.793 -24.808  1.00167.64           O  
ATOM   3179  CB  MET A 407     -31.275 -57.499 -27.609  1.00167.64           C  
ATOM   3180  CG  MET A 407     -30.380 -56.959 -28.722  1.00167.64           C  
ATOM   3181  SD  MET A 407     -30.144 -55.160 -28.680  1.00167.64           S  
ATOM   3182  CE  MET A 407     -31.850 -54.769 -29.167  1.00167.64           C  
ATOM   3185  N   GLY A 408     -32.080 -59.020 -24.879  1.00 40.99           N  
ATOM   3186  CA  GLY A 408     -33.164 -59.144 -23.943  1.00 40.99           C  
ATOM   3187  C   GLY A 408     -34.423 -59.406 -24.711  1.00 40.99           C  
ATOM   3188  O   GLY A 408     -34.389 -59.784 -25.880  1.00 40.99           O  
ATOM   3189  N   PRO A 409     -35.542 -59.194 -24.065  1.00 77.65           N  
ATOM   3190  CA  PRO A 409     -36.814 -59.495 -24.662  1.00 77.65           C  
ATOM   3194  C   PRO A 409     -37.075 -58.628 -25.850  1.00 77.65           C  
ATOM   3195  O   PRO A 409     -36.514 -57.538 -25.941  1.00 77.65           O  
ATOM   3192  CB  PRO A 409     -37.839 -59.344 -23.540  1.00 77.65           C  
ATOM   3193  CG  PRO A 409     -37.033 -59.676 -22.270  1.00 77.65           C  
ATOM   3191  CD  PRO A 409     -35.590 -59.266 -22.614  1.00 77.65           C  
ATOM   3196  N   ARG A 410     -37.962 -59.098 -26.748  1.00111.25           N  
ATOM   3197  CA  ARG A 410     -38.287 -58.470 -27.999  1.00111.25           C  
ATOM   3205  C   ARG A 410     -38.858 -57.118 -27.725  1.00111.25           C  
ATOM   3206  O   ARG A 410     -38.778 -56.218 -28.558  1.00111.25           O  
ATOM   3198  CB  ARG A 410     -39.330 -59.249 -28.819  1.00111.25           C  
ATOM   3199  CG  ARG A 410     -38.823 -60.596 -29.338  1.00111.25           C  
ATOM   3200  CD  ARG A 410     -39.847 -61.329 -30.207  1.00111.25           C  
ATOM   3201  NE  ARG A 410     -39.824 -60.699 -31.558  1.00111.25           N  
ATOM   3202  CZ  ARG A 410     -40.982 -60.570 -32.272  1.00111.25           C  
ATOM   3203  NH1 ARG A 410     -42.167 -60.968 -31.726  1.00111.25           N1+
ATOM   3204  NH2 ARG A 410     -40.958 -60.032 -33.526  1.00111.25           N  
ATOM   3207  N   ALA A 411     -39.457 -56.936 -26.540  1.00 50.72           N  
ATOM   3208  CA  ALA A 411     -40.078 -55.686 -26.214  1.00 50.72           C  
ATOM   3210  C   ALA A 411     -39.060 -54.589 -26.333  1.00 50.72           C  
ATOM   3211  O   ALA A 411     -39.412 -53.453 -26.644  1.00 50.72           O  
ATOM   3209  CB  ALA A 411     -40.635 -55.653 -24.779  1.00 50.72           C  
ATOM   3212  N   ARG A 412     -37.781 -54.890 -26.042  1.00161.94           N  
ATOM   3213  CA  ARG A 412     -36.690 -53.949 -26.084  1.00161.94           C  
ATOM   3221  C   ARG A 412     -36.411 -53.469 -27.492  1.00161.94           C  
ATOM   3222  O   ARG A 412     -35.952 -52.344 -27.683  1.00161.94           O  
ATOM   3214  CB  ARG A 412     -35.392 -54.565 -25.534  1.00161.94           C  
ATOM   3215  CG  ARG A 412     -35.499 -54.961 -24.060  1.00161.94           C  
ATOM   3216  CD  ARG A 412     -34.544 -54.199 -23.138  1.00161.94           C  
ATOM   3217  NE  ARG A 412     -33.205 -54.833 -23.271  1.00161.94           N  
ATOM   3218  CZ  ARG A 412     -32.133 -54.099 -23.683  1.00161.94           C  
ATOM   3219  NH1 ARG A 412     -32.279 -52.767 -23.940  1.00161.94           N1+
ATOM   3220  NH2 ARG A 412     -30.921 -54.703 -23.858  1.00161.94           N  
ATOM   3223  N   TYR A 413     -36.649 -54.312 -28.517  1.00108.81           N  
ATOM   3224  CA  TYR A 413     -36.322 -54.028 -29.900  1.00108.81           C  
ATOM   3233  C   TYR A 413     -36.989 -52.769 -30.385  1.00108.81           C  
ATOM   3234  O   TYR A 413     -38.198 -52.599 -30.242  1.00108.81           O  
ATOM   3225  CB  TYR A 413     -36.809 -55.149 -30.842  1.00108.81           C  
ATOM   3226  CG  TYR A 413     -36.084 -56.430 -30.573  1.00108.81           C  
ATOM   3227  CD1 TYR A 413     -35.989 -56.944 -29.300  1.00108.81           C  
ATOM   3228  CD2 TYR A 413     -35.552 -57.162 -31.610  1.00108.81           C  
ATOM   3229  CE1 TYR A 413     -35.338 -58.133 -29.058  1.00108.81           C  
ATOM   3230  CE2 TYR A 413     -34.903 -58.354 -31.379  1.00108.81           C  
ATOM   3231  CZ  TYR A 413     -34.790 -58.840 -30.100  1.00108.81           C  
ATOM   3232  OH  TYR A 413     -34.125 -60.060 -29.859  1.00108.81           O  
ATOM   3235  N   LEU A 414     -36.210 -51.852 -31.009  1.00 67.07           N  
ATOM   3236  CA  LEU A 414     -36.798 -50.637 -31.510  1.00 67.07           C  
ATOM   3241  C   LEU A 414     -36.469 -50.448 -32.962  1.00 67.07           C  
ATOM   3242  O   LEU A 414     -35.509 -51.015 -33.483  1.00 67.07           O  
ATOM   3237  CB  LEU A 414     -36.330 -49.358 -30.794  1.00 67.07           C  
ATOM   3238  CG  LEU A 414     -36.770 -49.250 -29.323  1.00 67.07           C  
ATOM   3239  CD1 LEU A 414     -36.303 -47.920 -28.710  1.00 67.07           C  
ATOM   3240  CD2 LEU A 414     -38.283 -49.475 -29.168  1.00 67.07           C  
ATOM   3243  N   GLY A 415     -37.298 -49.634 -33.656  1.00 41.31           N  
ATOM   3244  CA  GLY A 415     -37.055 -49.257 -35.023  1.00 41.31           C  
ATOM   3245  C   GLY A 415     -37.894 -50.073 -35.963  1.00 41.31           C  
ATOM   3246  O   GLY A 415     -38.537 -51.051 -35.588  1.00 41.31           O  
ATOM   3247  N   PRO A 416     -37.918 -49.612 -37.190  1.00 91.09           N  
ATOM   3248  CA  PRO A 416     -38.668 -50.210 -38.271  1.00 91.09           C  
ATOM   3252  C   PRO A 416     -38.134 -51.503 -38.831  1.00 91.09           C  
ATOM   3253  O   PRO A 416     -38.872 -52.171 -39.551  1.00 91.09           O  
ATOM   3250  CB  PRO A 416     -38.797 -49.124 -39.342  1.00 91.09           C  
ATOM   3251  CG  PRO A 416     -37.691 -48.111 -39.001  1.00 91.09           C  
ATOM   3249  CD  PRO A 416     -37.544 -48.237 -37.478  1.00 91.09           C  
ATOM   3254  N   GLU A 417     -36.851 -51.826 -38.578  1.00136.39           N  
ATOM   3255  CA  GLU A 417     -36.104 -52.951 -39.093  1.00136.39           C  
ATOM   3261  C   GLU A 417     -36.429 -54.263 -38.437  1.00136.39           C  
ATOM   3262  O   GLU A 417     -36.108 -55.311 -38.994  1.00136.39           O  
ATOM   3256  CB  GLU A 417     -34.592 -52.755 -38.894  1.00136.39           C  
ATOM   3257  CG  GLU A 417     -34.033 -51.489 -39.548  1.00136.39           C  
ATOM   3258  CD  GLU A 417     -33.804 -51.747 -41.027  1.00136.39           C  
ATOM   3259  OE1 GLU A 417     -33.582 -52.929 -41.397  1.00136.39           O  
ATOM   3260  OE2 GLU A 417     -33.840 -50.761 -41.809  1.00136.39           O1-
ATOM   3263  N   VAL A 418     -36.987 -54.259 -37.212  1.00 60.73           N  
ATOM   3264  CA  VAL A 418     -37.148 -55.478 -36.456  1.00 60.73           C  
ATOM   3268  C   VAL A 418     -37.830 -56.547 -37.258  1.00 60.73           C  
ATOM   3269  O   VAL A 418     -38.840 -56.323 -37.922  1.00 60.73           O  
ATOM   3265  CB  VAL A 418     -37.939 -55.280 -35.194  1.00 60.73           C  
ATOM   3266  CG1 VAL A 418     -38.070 -56.631 -34.466  1.00 60.73           C  
ATOM   3267  CG2 VAL A 418     -37.267 -54.169 -34.368  1.00 60.73           C  
ATOM   3270  N   PRO A 419     -37.259 -57.728 -37.206  1.00 91.98           N  
ATOM   3271  CA  PRO A 419     -37.827 -58.853 -37.896  1.00 91.98           C  
ATOM   3275  C   PRO A 419     -39.051 -59.344 -37.189  1.00 91.98           C  
ATOM   3276  O   PRO A 419     -39.033 -59.465 -35.965  1.00 91.98           O  
ATOM   3273  CB  PRO A 419     -36.711 -59.896 -38.012  1.00 91.98           C  
ATOM   3274  CG  PRO A 419     -35.611 -59.396 -37.056  1.00 91.98           C  
ATOM   3272  CD  PRO A 419     -35.829 -57.876 -37.005  1.00 91.98           C  
ATOM   3277  N   ALA A 420     -40.118 -59.641 -37.951  1.00 36.22           N  
ATOM   3278  CA  ALA A 420     -41.362 -60.104 -37.411  1.00 36.22           C  
ATOM   3280  C   ALA A 420     -41.203 -61.469 -36.817  1.00 36.22           C  
ATOM   3281  O   ALA A 420     -41.746 -61.760 -35.753  1.00 36.22           O  
ATOM   3279  CB  ALA A 420     -42.472 -60.194 -38.471  1.00 36.22           C  
ATOM   3282  N   GLU A 421     -40.435 -62.341 -37.491  1.00 55.49           N  
ATOM   3283  CA  GLU A 421     -40.359 -63.714 -37.084  1.00 55.49           C  
ATOM   3289  C   GLU A 421     -39.830 -63.825 -35.693  1.00 55.49           C  
ATOM   3290  O   GLU A 421     -38.805 -63.242 -35.345  1.00 55.49           O  
ATOM   3284  CB  GLU A 421     -39.441 -64.561 -37.976  1.00 55.49           C  
ATOM   3285  CG  GLU A 421     -39.409 -66.039 -37.590  1.00 55.49           C  
ATOM   3286  CD  GLU A 421     -38.419 -66.721 -38.516  1.00 55.49           C  
ATOM   3287  OE1 GLU A 421     -37.727 -65.987 -39.269  1.00 55.49           O  
ATOM   3288  OE2 GLU A 421     -38.332 -67.977 -38.486  1.00 55.49           O1-
ATOM   3291  N   VAL A 422     -40.545 -64.600 -34.852  1.00120.43           N  
ATOM   3292  CA  VAL A 422     -40.093 -64.860 -33.517  1.00120.43           C  
ATOM   3296  C   VAL A 422     -39.172 -66.031 -33.564  1.00120.43           C  
ATOM   3297  O   VAL A 422     -39.432 -67.024 -34.243  1.00120.43           O  
ATOM   3293  CB  VAL A 422     -41.179 -65.171 -32.532  1.00120.43           C  
ATOM   3294  CG1 VAL A 422     -41.941 -63.885 -32.199  1.00120.43           C  
ATOM   3295  CG2 VAL A 422     -42.077 -66.247 -33.151  1.00120.43           C  
ATOM   3298  N   LEU A 423     -38.057 -65.937 -32.818  1.00 76.70           N  
ATOM   3299  CA  LEU A 423     -37.073 -66.975 -32.841  1.00 76.70           C  
ATOM   3304  C   LEU A 423     -37.070 -67.656 -31.509  1.00 76.70           C  
ATOM   3305  O   LEU A 423     -37.388 -67.059 -30.484  1.00 76.70           O  
ATOM   3300  CB  LEU A 423     -35.673 -66.405 -33.104  1.00 76.70           C  
ATOM   3301  CG  LEU A 423     -35.606 -65.675 -34.459  1.00 76.70           C  
ATOM   3302  CD1 LEU A 423     -34.218 -65.073 -34.712  1.00 76.70           C  
ATOM   3303  CD2 LEU A 423     -36.057 -66.594 -35.605  1.00 76.70           C  
ATOM   3306  N   LEU A 424     -36.699 -68.946 -31.497  1.00106.67           N  
ATOM   3307  CA  LEU A 424     -36.718 -69.743 -30.302  1.00106.67           C  
ATOM   3312  C   LEU A 424     -35.718 -69.200 -29.315  1.00106.67           C  
ATOM   3313  O   LEU A 424     -35.983 -69.151 -28.114  1.00106.67           O  
ATOM   3308  CB  LEU A 424     -36.381 -71.218 -30.611  1.00106.67           C  
ATOM   3309  CG  LEU A 424     -36.642 -72.248 -29.487  1.00106.67           C  
ATOM   3310  CD1 LEU A 424     -36.254 -73.655 -29.961  1.00106.67           C  
ATOM   3311  CD2 LEU A 424     -35.969 -71.891 -28.153  1.00106.67           C  
ATOM   3314  N   TRP A 425     -34.549 -68.739 -29.799  1.00 89.52           N  
ATOM   3315  CA  TRP A 425     -33.485 -68.319 -28.925  1.00 89.52           C  
ATOM   3326  C   TRP A 425     -33.892 -67.138 -28.092  1.00 89.52           C  
ATOM   3327  O   TRP A 425     -33.356 -66.919 -27.007  1.00 89.52           O  
ATOM   3316  CB  TRP A 425     -32.170 -67.970 -29.651  1.00 89.52           C  
ATOM   3317  CG  TRP A 425     -32.248 -66.847 -30.657  1.00 89.52           C  
ATOM   3319  CD1 TRP A 425     -32.421 -66.916 -32.007  1.00 89.52           C  
ATOM   3318  CD2 TRP A 425     -32.135 -65.452 -30.332  1.00 89.52           C  
ATOM   3321  CE2 TRP A 425     -32.250 -64.741 -31.525  1.00 89.52           C  
ATOM   3322  CE3 TRP A 425     -31.947 -64.816 -29.138  1.00 89.52           C  
ATOM   3320  NE1 TRP A 425     -32.424 -65.651 -32.545  1.00 89.52           N  
ATOM   3323  CZ2 TRP A 425     -32.179 -63.377 -31.544  1.00 89.52           C  
ATOM   3324  CZ3 TRP A 425     -31.882 -63.440 -29.159  1.00 89.52           C  
ATOM   3325  CH2 TRP A 425     -31.996 -62.734 -30.341  1.00 89.52           C  
ATOM   3328  N   GLN A 426     -34.821 -66.315 -28.597  1.00177.27           N  
ATOM   3329  CA  GLN A 426     -35.279 -65.140 -27.910  1.00177.27           C  
ATOM   3335  C   GLN A 426     -36.063 -65.456 -26.661  1.00177.27           C  
ATOM   3336  O   GLN A 426     -36.380 -64.553 -25.890  1.00177.27           O  
ATOM   3330  CB  GLN A 426     -35.926 -64.070 -28.818  1.00177.27           C  
ATOM   3331  CG  GLN A 426     -37.145 -64.475 -29.632  1.00177.27           C  
ATOM   3332  CD  GLN A 426     -37.255 -63.457 -30.763  1.00177.27           C  
ATOM   3334  NE2 GLN A 426     -36.325 -62.463 -30.779  1.00177.27           N  
ATOM   3333  OE1 GLN A 426     -38.133 -63.552 -31.619  1.00177.27           O  
ATOM   3337  N   ASP A 427     -36.440 -66.733 -26.435  1.00 89.39           N  
ATOM   3338  CA  ASP A 427     -37.206 -67.081 -25.258  1.00 89.39           C  
ATOM   3343  C   ASP A 427     -38.483 -66.292 -25.292  1.00 89.39           C  
ATOM   3344  O   ASP A 427     -38.860 -65.615 -24.337  1.00 89.39           O  
ATOM   3339  CB  ASP A 427     -36.485 -66.754 -23.932  1.00 89.39           C  
ATOM   3340  CG  ASP A 427     -35.325 -67.723 -23.713  1.00 89.39           C  
ATOM   3341  OD1 ASP A 427     -35.238 -68.729 -24.466  1.00 89.39           O  
ATOM   3342  OD2 ASP A 427     -34.517 -67.471 -22.780  1.00 89.39           O1-
ATOM   3345  N   PRO A 428     -39.163 -66.408 -26.402  1.00 90.86           N  
ATOM   3346  CA  PRO A 428     -40.333 -65.627 -26.695  1.00 90.86           C  
ATOM   3350  C   PRO A 428     -41.456 -65.720 -25.708  1.00 90.86           C  
ATOM   3351  O   PRO A 428     -41.671 -66.776 -25.113  1.00 90.86           O  
ATOM   3348  CB  PRO A 428     -40.797 -66.108 -28.067  1.00 90.86           C  
ATOM   3349  CG  PRO A 428     -40.369 -67.587 -28.078  1.00 90.86           C  
ATOM   3347  CD  PRO A 428     -39.090 -67.607 -27.225  1.00 90.86           C  
ATOM   3352  N   ILE A 429     -42.185 -64.596 -25.534  1.00 95.30           N  
ATOM   3353  CA  ILE A 429     -43.350 -64.533 -24.696  1.00 95.30           C  
ATOM   3358  C   ILE A 429     -44.500 -64.194 -25.600  1.00 95.30           C  
ATOM   3359  O   ILE A 429     -44.406 -63.300 -26.438  1.00 95.30           O  
ATOM   3354  CB  ILE A 429     -43.302 -63.462 -23.638  1.00 95.30           C  
ATOM   3355  CG1 ILE A 429     -42.186 -63.732 -22.613  1.00 95.30           C  
ATOM   3356  CG2 ILE A 429     -44.696 -63.379 -22.996  1.00 95.30           C  
ATOM   3357  CD1 ILE A 429     -40.773 -63.516 -23.149  1.00 95.30           C  
ATOM   3360  N   PRO A 430     -45.595 -64.885 -25.446  1.00 65.66           N  
ATOM   3361  CA  PRO A 430     -46.727 -64.656 -26.304  1.00 65.66           C  
ATOM   3365  C   PRO A 430     -47.322 -63.307 -26.068  1.00 65.66           C  
ATOM   3366  O   PRO A 430     -47.175 -62.770 -24.971  1.00 65.66           O  
ATOM   3363  CB  PRO A 430     -47.694 -65.803 -26.021  1.00 65.66           C  
ATOM   3364  CG  PRO A 430     -46.774 -66.949 -25.567  1.00 65.66           C  
ATOM   3362  CD  PRO A 430     -45.562 -66.244 -24.933  1.00 65.66           C  
ATOM   3367  N   ALA A 431     -47.985 -62.733 -27.093  1.00 30.91           N  
ATOM   3368  CA  ALA A 431     -48.590 -61.441 -26.957  1.00 30.91           C  
ATOM   3370  C   ALA A 431     -49.789 -61.583 -26.080  1.00 30.91           C  
ATOM   3371  O   ALA A 431     -50.355 -62.668 -25.955  1.00 30.91           O  
ATOM   3369  CB  ALA A 431     -49.059 -60.830 -28.290  1.00 30.91           C  
ATOM   3372  N   VAL A 432     -50.176 -60.477 -25.413  1.00 50.11           N  
ATOM   3373  CA  VAL A 432     -51.341 -60.503 -24.572  1.00 50.11           C  
ATOM   3377  C   VAL A 432     -52.448 -59.835 -25.333  1.00 50.11           C  
ATOM   3378  O   VAL A 432     -52.414 -58.635 -25.603  1.00 50.11           O  
ATOM   3374  CB  VAL A 432     -51.158 -59.752 -23.286  1.00 50.11           C  
ATOM   3375  CG1 VAL A 432     -52.482 -59.779 -22.506  1.00 50.11           C  
ATOM   3376  CG2 VAL A 432     -49.973 -60.370 -22.523  1.00 50.11           C  
ATOM   3379  N   ASP A 433     -53.419 -60.655 -25.772  1.00 84.80           N  
ATOM   3380  CA  ASP A 433     -54.588 -60.273 -26.511  1.00 84.80           C  
ATOM   3385  C   ASP A 433     -55.724 -59.740 -25.671  1.00 84.80           C  
ATOM   3386  O   ASP A 433     -56.528 -58.951 -26.164  1.00 84.80           O  
ATOM   3381  CB  ASP A 433     -55.075 -61.407 -27.434  1.00 84.80           C  
ATOM   3382  CG  ASP A 433     -55.293 -62.683 -26.631  1.00 84.80           C  
ATOM   3383  OD1 ASP A 433     -55.039 -62.676 -25.397  1.00 84.80           O  
ATOM   3384  OD2 ASP A 433     -55.704 -63.696 -27.258  1.00 84.80           O1-
ATOM   3387  N   HIS A 434     -55.832 -60.144 -24.387  1.00 76.12           N  
ATOM   3388  CA  HIS A 434     -57.008 -59.864 -23.592  1.00 76.12           C  
ATOM   3395  C   HIS A 434     -56.772 -58.794 -22.565  1.00 76.12           C  
ATOM   3396  O   HIS A 434     -55.658 -58.323 -22.346  1.00 76.12           O  
ATOM   3391  CB  HIS A 434     -57.452 -61.106 -22.815  1.00 76.12           C  
ATOM   3390  CG  HIS A 434     -56.299 -61.657 -22.028  1.00 76.12           C  
ATOM   3393  CD2 HIS A 434     -55.381 -62.604 -22.368  1.00 76.12           C  
ATOM   3389  ND1 HIS A 434     -55.944 -61.224 -20.770  1.00 76.12           N  
ATOM   3394  CE1 HIS A 434     -54.837 -61.923 -20.414  1.00 76.12           C  
ATOM   3392  NE2 HIS A 434     -54.457 -62.772 -21.352  1.00 76.12           N  
ATOM   3397  N   PRO A 435     -57.856 -58.398 -21.934  1.00 65.62           N  
ATOM   3398  CA  PRO A 435     -57.794 -57.384 -20.914  1.00 65.62           C  
ATOM   3402  C   PRO A 435     -57.113 -57.896 -19.680  1.00 65.62           C  
ATOM   3403  O   PRO A 435     -57.226 -59.085 -19.384  1.00 65.62           O  
ATOM   3400  CB  PRO A 435     -59.235 -56.940 -20.675  1.00 65.62           C  
ATOM   3401  CG  PRO A 435     -59.926 -57.219 -22.022  1.00 65.62           C  
ATOM   3399  CD  PRO A 435     -59.139 -58.397 -22.619  1.00 65.62           C  
ATOM   3404  N   LEU A 436     -56.399 -57.013 -18.953  1.00 54.77           N  
ATOM   3405  CA  LEU A 436     -55.681 -57.410 -17.776  1.00 54.77           C  
ATOM   3410  C   LEU A 436     -56.523 -57.185 -16.563  1.00 54.77           C  
ATOM   3411  O   LEU A 436     -57.516 -56.461 -16.590  1.00 54.77           O  
ATOM   3406  CB  LEU A 436     -54.355 -56.657 -17.565  1.00 54.77           C  
ATOM   3407  CG  LEU A 436     -53.297 -56.955 -18.644  1.00 54.77           C  
ATOM   3408  CD1 LEU A 436     -51.994 -56.185 -18.370  1.00 54.77           C  
ATOM   3409  CD2 LEU A 436     -53.074 -58.468 -18.803  1.00 54.77           C  
ATOM   3412  N   ILE A 437     -56.121 -57.831 -15.453  1.00 69.72           N  
ATOM   3413  CA  ILE A 437     -56.785 -57.718 -14.186  1.00 69.72           C  
ATOM   3418  C   ILE A 437     -56.489 -56.374 -13.601  1.00 69.72           C  
ATOM   3419  O   ILE A 437     -55.401 -55.829 -13.782  1.00 69.72           O  
ATOM   3414  CB  ILE A 437     -56.373 -58.766 -13.195  1.00 69.72           C  
ATOM   3415  CG1 ILE A 437     -54.868 -58.667 -12.892  1.00 69.72           C  
ATOM   3416  CG2 ILE A 437     -56.827 -60.126 -13.747  1.00 69.72           C  
ATOM   3417  CD1 ILE A 437     -54.418 -59.522 -11.707  1.00 69.72           C  
ATOM   3420  N   ASP A 438     -57.504 -55.777 -12.941  1.00 50.36           N  
ATOM   3421  CA  ASP A 438     -57.362 -54.491 -12.319  1.00 50.36           C  
ATOM   3426  C   ASP A 438     -56.983 -54.663 -10.877  1.00 50.36           C  
ATOM   3427  O   ASP A 438     -56.689 -55.765 -10.418  1.00 50.36           O  
ATOM   3422  CB  ASP A 438     -58.627 -53.613 -12.425  1.00 50.36           C  
ATOM   3423  CG  ASP A 438     -59.804 -54.297 -11.737  1.00 50.36           C  
ATOM   3424  OD1 ASP A 438     -59.610 -55.392 -11.145  1.00 50.36           O  
ATOM   3425  OD2 ASP A 438     -60.925 -53.726 -11.805  1.00 50.36           O1-
ATOM   3428  N   ALA A 439     -56.968 -53.541 -10.129  1.00 26.87           N  
ATOM   3429  CA  ALA A 439     -56.559 -53.533  -8.752  1.00 26.87           C  
ATOM   3431  C   ALA A 439     -57.481 -54.376  -7.925  1.00 26.87           C  
ATOM   3432  O   ALA A 439     -57.032 -55.134  -7.068  1.00 26.87           O  
ATOM   3430  CB  ALA A 439     -56.551 -52.119  -8.147  1.00 26.87           C  
ATOM   3433  N   ALA A 440     -58.802 -54.271  -8.161  1.00 21.00           N  
ATOM   3434  CA  ALA A 440     -59.751 -55.007  -7.374  1.00 21.00           C  
ATOM   3436  C   ALA A 440     -59.526 -56.470  -7.588  1.00 21.00           C  
ATOM   3437  O   ALA A 440     -59.575 -57.260  -6.647  1.00 21.00           O  
ATOM   3435  CB  ALA A 440     -61.209 -54.703  -7.759  1.00 21.00           C  
ATOM   3438  N   ASP A 441     -59.263 -56.861  -8.847  1.00 32.50           N  
ATOM   3439  CA  ASP A 441     -59.071 -58.240  -9.185  1.00 32.50           C  
ATOM   3444  C   ASP A 441     -57.866 -58.752  -8.460  1.00 32.50           C  
ATOM   3445  O   ASP A 441     -57.869 -59.868  -7.943  1.00 32.50           O  
ATOM   3440  CB  ASP A 441     -58.812 -58.444 -10.689  1.00 32.50           C  
ATOM   3441  CG  ASP A 441     -60.081 -58.098 -11.462  1.00 32.50           C  
ATOM   3442  OD1 ASP A 441     -61.195 -58.301 -10.908  1.00 32.50           O  
ATOM   3443  OD2 ASP A 441     -59.950 -57.620 -12.620  1.00 32.50           O1-
ATOM   3446  N   ALA A 442     -56.797 -57.936  -8.399  1.00 23.44           N  
ATOM   3447  CA  ALA A 442     -55.578 -58.353  -7.766  1.00 23.44           C  
ATOM   3449  C   ALA A 442     -55.845 -58.612  -6.317  1.00 23.44           C  
ATOM   3450  O   ALA A 442     -55.339 -59.583  -5.753  1.00 23.44           O  
ATOM   3448  CB  ALA A 442     -54.462 -57.298  -7.856  1.00 23.44           C  
ATOM   3451  N   ALA A 443     -56.648 -57.744  -5.673  1.00 21.93           N  
ATOM   3452  CA  ALA A 443     -56.945 -57.899  -4.277  1.00 21.93           C  
ATOM   3454  C   ALA A 443     -57.683 -59.187  -4.072  1.00 21.93           C  
ATOM   3455  O   ALA A 443     -57.416 -59.914  -3.117  1.00 21.93           O  
ATOM   3453  CB  ALA A 443     -57.824 -56.764  -3.721  1.00 21.93           C  
ATOM   3456  N   GLU A 444     -58.628 -59.511  -4.977  1.00 78.04           N  
ATOM   3457  CA  GLU A 444     -59.411 -60.705  -4.833  1.00 78.04           C  
ATOM   3463  C   GLU A 444     -58.493 -61.881  -4.862  1.00 78.04           C  
ATOM   3464  O   GLU A 444     -58.592 -62.781  -4.032  1.00 78.04           O  
ATOM   3458  CB  GLU A 444     -60.358 -60.969  -6.014  1.00 78.04           C  
ATOM   3459  CG  GLU A 444     -61.557 -60.038  -6.149  1.00 78.04           C  
ATOM   3460  CD  GLU A 444     -62.323 -60.509  -7.380  1.00 78.04           C  
ATOM   3461  OE1 GLU A 444     -62.919 -61.617  -7.319  1.00 78.04           O  
ATOM   3462  OE2 GLU A 444     -62.304 -59.777  -8.404  1.00 78.04           O1-
ATOM   3465  N   LEU A 445     -57.565 -61.886  -5.834  1.00 54.05           N  
ATOM   3466  CA  LEU A 445     -56.680 -62.994  -6.028  1.00 54.05           C  
ATOM   3471  C   LEU A 445     -55.781 -63.170  -4.841  1.00 54.05           C  
ATOM   3472  O   LEU A 445     -55.530 -64.299  -4.421  1.00 54.05           O  
ATOM   3467  CB  LEU A 445     -55.818 -62.849  -7.294  1.00 54.05           C  
ATOM   3468  CG  LEU A 445     -56.648 -62.960  -8.588  1.00 54.05           C  
ATOM   3469  CD1 LEU A 445     -55.779 -62.811  -9.845  1.00 54.05           C  
ATOM   3470  CD2 LEU A 445     -57.463 -64.260  -8.602  1.00 54.05           C  
ATOM   3473  N   LYS A 446     -55.272 -62.064  -4.260  1.00 63.69           N  
ATOM   3474  CA  LYS A 446     -54.382 -62.203  -3.142  1.00 63.69           C  
ATOM   3480  C   LYS A 446     -55.116 -62.871  -2.021  1.00 63.69           C  
ATOM   3481  O   LYS A 446     -54.568 -63.739  -1.344  1.00 63.69           O  
ATOM   3475  CB  LYS A 446     -53.792 -60.873  -2.634  1.00 63.69           C  
ATOM   3476  CG  LYS A 446     -52.715 -60.310  -3.566  1.00 63.69           C  
ATOM   3477  CD  LYS A 446     -52.240 -58.903  -3.198  1.00 63.69           C  
ATOM   3478  CE  LYS A 446     -53.132 -57.781  -3.731  1.00 63.69           C  
ATOM   3479  NZ  LYS A 446     -52.592 -56.468  -3.313  1.00 63.69           N1+
ATOM   3482  N   ALA A 447     -56.388 -62.491  -1.805  1.00 22.13           N  
ATOM   3483  CA  ALA A 447     -57.163 -63.060  -0.739  1.00 22.13           C  
ATOM   3485  C   ALA A 447     -57.338 -64.530  -0.978  1.00 22.13           C  
ATOM   3486  O   ALA A 447     -57.209 -65.332  -0.055  1.00 22.13           O  
ATOM   3484  CB  ALA A 447     -58.567 -62.441  -0.636  1.00 22.13           C  
ATOM   3487  N   LYS A 448     -57.619 -64.921  -2.237  1.00 60.91           N  
ATOM   3488  CA  LYS A 448     -57.864 -66.298  -2.573  1.00 60.91           C  
ATOM   3494  C   LYS A 448     -56.631 -67.097  -2.281  1.00 60.91           C  
ATOM   3495  O   LYS A 448     -56.707 -68.209  -1.759  1.00 60.91           O  
ATOM   3489  CB  LYS A 448     -58.143 -66.524  -4.073  1.00 60.91           C  
ATOM   3490  CG  LYS A 448     -59.390 -65.840  -4.640  1.00 60.91           C  
ATOM   3491  CD  LYS A 448     -59.443 -65.919  -6.169  1.00 60.91           C  
ATOM   3492  CE  LYS A 448     -60.664 -65.243  -6.797  1.00 60.91           C  
ATOM   3493  NZ  LYS A 448     -60.358 -63.826  -7.101  1.00 60.91           N1+
ATOM   3496  N   VAL A 449     -55.453 -66.549  -2.629  1.00 32.06           N  
ATOM   3497  CA  VAL A 449     -54.227 -67.272  -2.454  1.00 32.06           C  
ATOM   3501  C   VAL A 449     -53.988 -67.524  -0.996  1.00 32.06           C  
ATOM   3502  O   VAL A 449     -53.606 -68.626  -0.608  1.00 32.06           O  
ATOM   3498  CB  VAL A 449     -53.042 -66.539  -3.005  1.00 32.06           C  
ATOM   3499  CG1 VAL A 449     -51.773 -67.333  -2.660  1.00 32.06           C  
ATOM   3500  CG2 VAL A 449     -53.253 -66.336  -4.516  1.00 32.06           C  
ATOM   3503  N   LEU A 450     -54.216 -66.509  -0.144  1.00 39.61           N  
ATOM   3504  CA  LEU A 450     -53.971 -66.660   1.263  1.00 39.61           C  
ATOM   3509  C   LEU A 450     -54.904 -67.700   1.818  1.00 39.61           C  
ATOM   3510  O   LEU A 450     -54.522 -68.500   2.671  1.00 39.61           O  
ATOM   3505  CB  LEU A 450     -54.191 -65.359   2.055  1.00 39.61           C  
ATOM   3506  CG  LEU A 450     -53.186 -64.244   1.705  1.00 39.61           C  
ATOM   3507  CD1 LEU A 450     -53.446 -62.974   2.532  1.00 39.61           C  
ATOM   3508  CD2 LEU A 450     -51.737 -64.743   1.815  1.00 39.61           C  
ATOM   3511  N   ALA A 451     -56.159 -67.716   1.330  1.00 36.40           N  
ATOM   3512  CA  ALA A 451     -57.193 -68.600   1.800  1.00 36.40           C  
ATOM   3514  C   ALA A 451     -56.829 -70.037   1.549  1.00 36.40           C  
ATOM   3515  O   ALA A 451     -57.171 -70.912   2.343  1.00 36.40           O  
ATOM   3513  CB  ALA A 451     -58.544 -68.347   1.113  1.00 36.40           C  
ATOM   3516  N   SER A 452     -56.129 -70.315   0.434  1.00 44.33           N  
ATOM   3517  CA  SER A 452     -55.831 -71.651  -0.011  1.00 44.33           C  
ATOM   3520  C   SER A 452     -55.005 -72.407   0.988  1.00 44.33           C  
ATOM   3521  O   SER A 452     -55.010 -73.638   0.973  1.00 44.33           O  
ATOM   3518  CB  SER A 452     -55.058 -71.675  -1.342  1.00 44.33           C  
ATOM   3519  OG  SER A 452     -53.755 -71.144  -1.157  1.00 44.33           O  
ATOM   3522  N   GLY A 453     -54.269 -71.721   1.883  1.00 25.94           N  
ATOM   3523  CA  GLY A 453     -53.500 -72.462   2.843  1.00 25.94           C  
ATOM   3524  C   GLY A 453     -52.046 -72.422   2.477  1.00 25.94           C  
ATOM   3525  O   GLY A 453     -51.206 -72.911   3.232  1.00 25.94           O  
ATOM   3526  N   LEU A 454     -51.697 -71.844   1.310  1.00 45.81           N  
ATOM   3527  CA  LEU A 454     -50.306 -71.750   0.963  1.00 45.81           C  
ATOM   3532  C   LEU A 454     -49.672 -70.839   1.974  1.00 45.81           C  
ATOM   3533  O   LEU A 454     -50.270 -69.844   2.381  1.00 45.81           O  
ATOM   3528  CB  LEU A 454     -50.071 -71.155  -0.436  1.00 45.81           C  
ATOM   3529  CG  LEU A 454     -50.579 -72.062  -1.571  1.00 45.81           C  
ATOM   3530  CD1 LEU A 454     -50.326 -71.432  -2.949  1.00 45.81           C  
ATOM   3531  CD2 LEU A 454     -49.991 -73.477  -1.456  1.00 45.81           C  
ATOM   3534  N   THR A 455     -48.440 -71.169   2.421  1.00 35.20           N  
ATOM   3535  CA  THR A 455     -47.806 -70.409   3.464  1.00 35.20           C  
ATOM   3539  C   THR A 455     -46.961 -69.316   2.891  1.00 35.20           C  
ATOM   3540  O   THR A 455     -46.685 -69.274   1.693  1.00 35.20           O  
ATOM   3536  CB  THR A 455     -46.908 -71.231   4.344  1.00 35.20           C  
ATOM   3538  CG2 THR A 455     -47.737 -72.365   4.970  1.00 35.20           C  
ATOM   3537  OG1 THR A 455     -45.829 -71.766   3.591  1.00 35.20           O  
ATOM   3541  N   VAL A 456     -46.509 -68.404   3.779  1.00 38.19           N  
ATOM   3542  CA  VAL A 456     -45.693 -67.289   3.393  1.00 38.19           C  
ATOM   3546  C   VAL A 456     -44.454 -67.829   2.751  1.00 38.19           C  
ATOM   3547  O   VAL A 456     -44.040 -67.367   1.688  1.00 38.19           O  
ATOM   3543  CB  VAL A 456     -45.269 -66.448   4.564  1.00 38.19           C  
ATOM   3544  CG1 VAL A 456     -44.257 -65.395   4.078  1.00 38.19           C  
ATOM   3545  CG2 VAL A 456     -46.526 -65.845   5.216  1.00 38.19           C  
ATOM   3548  N   SER A 457     -43.841 -68.855   3.369  1.00 82.83           N  
ATOM   3549  CA  SER A 457     -42.611 -69.390   2.855  1.00 82.83           C  
ATOM   3552  C   SER A 457     -42.821 -69.931   1.477  1.00 82.83           C  
ATOM   3553  O   SER A 457     -42.001 -69.715   0.586  1.00 82.83           O  
ATOM   3550  CB  SER A 457     -42.057 -70.550   3.697  1.00 82.83           C  
ATOM   3551  OG  SER A 457     -41.578 -70.074   4.944  1.00 82.83           O  
ATOM   3554  N   GLN A 458     -43.928 -70.659   1.260  1.00 46.16           N  
ATOM   3555  CA  GLN A 458     -44.143 -71.265  -0.023  1.00 46.16           C  
ATOM   3561  C   GLN A 458     -44.326 -70.201  -1.068  1.00 46.16           C  
ATOM   3562  O   GLN A 458     -43.793 -70.299  -2.174  1.00 46.16           O  
ATOM   3556  CB  GLN A 458     -45.392 -72.160  -0.032  1.00 46.16           C  
ATOM   3557  CG  GLN A 458     -45.271 -73.371   0.896  1.00 46.16           C  
ATOM   3558  CD  GLN A 458     -46.619 -74.075   0.928  1.00 46.16           C  
ATOM   3560  NE2 GLN A 458     -46.604 -75.427   0.783  1.00 46.16           N  
ATOM   3559  OE1 GLN A 458     -47.660 -73.437   1.077  1.00 46.16           O  
ATOM   3563  N   LEU A 459     -45.098 -69.150  -0.738  1.00 48.98           N  
ATOM   3564  CA  LEU A 459     -45.409 -68.112  -1.684  1.00 48.98           C  
ATOM   3569  C   LEU A 459     -44.177 -67.343  -2.064  1.00 48.98           C  
ATOM   3570  O   LEU A 459     -43.919 -67.107  -3.244  1.00 48.98           O  
ATOM   3565  CB  LEU A 459     -46.402 -67.088  -1.106  1.00 48.98           C  
ATOM   3566  CG  LEU A 459     -47.779 -67.689  -0.770  1.00 48.98           C  
ATOM   3567  CD1 LEU A 459     -48.728 -66.625  -0.200  1.00 48.98           C  
ATOM   3568  CD2 LEU A 459     -48.379 -68.418  -1.983  1.00 48.98           C  
ATOM   3571  N   VAL A 460     -43.383 -66.924  -1.061  1.00 41.02           N  
ATOM   3572  CA  VAL A 460     -42.210 -66.129  -1.303  1.00 41.02           C  
ATOM   3576  C   VAL A 460     -41.188 -66.923  -2.059  1.00 41.02           C  
ATOM   3577  O   VAL A 460     -40.577 -66.423  -3.004  1.00 41.02           O  
ATOM   3573  CB  VAL A 460     -41.571 -65.650  -0.032  1.00 41.02           C  
ATOM   3574  CG1 VAL A 460     -40.239 -64.961  -0.380  1.00 41.02           C  
ATOM   3575  CG2 VAL A 460     -42.570 -64.738   0.702  1.00 41.02           C  
ATOM   3578  N   SER A 461     -40.977 -68.192  -1.667  1.00 85.05           N  
ATOM   3579  CA  SER A 461     -39.967 -69.000  -2.289  1.00 85.05           C  
ATOM   3582  C   SER A 461     -40.293 -69.212  -3.739  1.00 85.05           C  
ATOM   3583  O   SER A 461     -39.404 -69.163  -4.588  1.00 85.05           O  
ATOM   3580  CB  SER A 461     -39.798 -70.363  -1.592  1.00 85.05           C  
ATOM   3581  OG  SER A 461     -41.031 -71.063  -1.555  1.00 85.05           O  
ATOM   3584  N   THR A 462     -41.578 -69.446  -4.066  1.00 40.42           N  
ATOM   3585  CA  THR A 462     -41.964 -69.719  -5.424  1.00 40.42           C  
ATOM   3589  C   THR A 462     -41.739 -68.512  -6.291  1.00 40.42           C  
ATOM   3590  O   THR A 462     -41.186 -68.620  -7.385  1.00 40.42           O  
ATOM   3586  CB  THR A 462     -43.412 -70.096  -5.538  1.00 40.42           C  
ATOM   3588  CG2 THR A 462     -43.731 -70.406  -7.011  1.00 40.42           C  
ATOM   3587  OG1 THR A 462     -43.680 -71.236  -4.734  1.00 40.42           O  
ATOM   3591  N   ALA A 463     -42.166 -67.322  -5.827  1.00 33.57           N  
ATOM   3592  CA  ALA A 463     -42.037 -66.120  -6.609  1.00 33.57           C  
ATOM   3594  C   ALA A 463     -40.585 -65.803  -6.808  1.00 33.57           C  
ATOM   3595  O   ALA A 463     -40.176 -65.370  -7.886  1.00 33.57           O  
ATOM   3593  CB  ALA A 463     -42.688 -64.900  -5.934  1.00 33.57           C  
ATOM   3596  N   TRP A 464     -39.765 -65.997  -5.757  1.00 61.59           N  
ATOM   3597  CA  TRP A 464     -38.364 -65.709  -5.852  1.00 61.59           C  
ATOM   3608  C   TRP A 464     -37.755 -66.599  -6.888  1.00 61.59           C  
ATOM   3609  O   TRP A 464     -36.973 -66.149  -7.725  1.00 61.59           O  
ATOM   3598  CB  TRP A 464     -37.597 -65.941  -4.541  1.00 61.59           C  
ATOM   3599  CG  TRP A 464     -36.107 -65.785  -4.717  1.00 61.59           C  
ATOM   3601  CD1 TRP A 464     -35.144 -66.745  -4.825  1.00 61.59           C  
ATOM   3600  CD2 TRP A 464     -35.443 -64.523  -4.867  1.00 61.59           C  
ATOM   3603  CE2 TRP A 464     -34.089 -64.791  -5.062  1.00 61.59           C  
ATOM   3604  CE3 TRP A 464     -35.926 -63.246  -4.853  1.00 61.59           C  
ATOM   3602  NE1 TRP A 464     -33.919 -66.159  -5.033  1.00 61.59           N  
ATOM   3605  CZ2 TRP A 464     -33.191 -63.778  -5.246  1.00 61.59           C  
ATOM   3606  CZ3 TRP A 464     -35.018 -62.227  -5.031  1.00 61.59           C  
ATOM   3607  CH2 TRP A 464     -33.677 -62.489  -5.224  1.00 61.59           C  
ATOM   3610  N   ALA A 465     -38.116 -67.893  -6.876  1.00 39.00           N  
ATOM   3611  CA  ALA A 465     -37.521 -68.815  -7.798  1.00 39.00           C  
ATOM   3613  C   ALA A 465     -37.826 -68.397  -9.202  1.00 39.00           C  
ATOM   3614  O   ALA A 465     -36.968 -68.487 -10.079  1.00 39.00           O  
ATOM   3612  CB  ALA A 465     -38.036 -70.255  -7.627  1.00 39.00           C  
ATOM   3615  N   ALA A 466     -39.074 -67.964  -9.458  1.00 49.59           N  
ATOM   3616  CA  ALA A 466     -39.470 -67.579 -10.785  1.00 49.59           C  
ATOM   3618  C   ALA A 466     -38.758 -66.335 -11.256  1.00 49.59           C  
ATOM   3619  O   ALA A 466     -38.259 -66.282 -12.378  1.00 49.59           O  
ATOM   3617  CB  ALA A 466     -40.983 -67.312 -10.890  1.00 49.59           C  
ATOM   3620  N   ALA A 467     -38.727 -65.285 -10.413  1.00 63.64           N  
ATOM   3621  CA  ALA A 467     -38.191 -63.985 -10.749  1.00 63.64           C  
ATOM   3623  C   ALA A 467     -36.688 -63.908 -10.845  1.00 63.64           C  
ATOM   3624  O   ALA A 467     -36.155 -63.198 -11.696  1.00 63.64           O  
ATOM   3622  CB  ALA A 467     -38.627 -62.904  -9.746  1.00 63.64           C  
ATOM   3625  N   SER A 468     -35.972 -64.611  -9.949  1.00 77.26           N  
ATOM   3626  CA  SER A 468     -34.551 -64.464  -9.738  1.00 77.26           C  
ATOM   3629  C   SER A 468     -33.672 -65.027 -10.822  1.00 77.26           C  
ATOM   3630  O   SER A 468     -32.450 -64.938 -10.712  1.00 77.26           O  
ATOM   3627  CB  SER A 468     -34.086 -65.086  -8.411  1.00 77.26           C  
ATOM   3628  OG  SER A 468     -34.282 -66.492  -8.430  1.00 77.26           O  
ATOM   3631  N   THR A 469     -34.237 -65.666 -11.858  1.00 64.32           N  
ATOM   3632  CA  THR A 469     -33.463 -66.204 -12.948  1.00 64.32           C  
ATOM   3636  C   THR A 469     -32.905 -65.085 -13.780  1.00 64.32           C  
ATOM   3637  O   THR A 469     -31.946 -65.276 -14.526  1.00 64.32           O  
ATOM   3633  CB  THR A 469     -34.263 -67.105 -13.845  1.00 64.32           C  
ATOM   3635  CG2 THR A 469     -34.797 -68.281 -13.009  1.00 64.32           C  
ATOM   3634  OG1 THR A 469     -35.339 -66.391 -14.432  1.00 64.32           O  
ATOM   3638  N   PHE A 470     -33.522 -63.892 -13.716  1.00 76.38           N  
ATOM   3639  CA  PHE A 470     -33.139 -62.776 -14.540  1.00 76.38           C  
ATOM   3647  C   PHE A 470     -31.712 -62.371 -14.303  1.00 76.38           C  
ATOM   3648  O   PHE A 470     -31.208 -62.388 -13.179  1.00 76.38           O  
ATOM   3640  CB  PHE A 470     -34.031 -61.543 -14.292  1.00 76.38           C  
ATOM   3641  CG  PHE A 470     -33.660 -60.459 -15.243  1.00 76.38           C  
ATOM   3642  CD1 PHE A 470     -34.189 -60.439 -16.515  1.00 76.38           C  
ATOM   3643  CD2 PHE A 470     -32.793 -59.460 -14.864  1.00 76.38           C  
ATOM   3644  CE1 PHE A 470     -33.854 -59.440 -17.397  1.00 76.38           C  
ATOM   3645  CE2 PHE A 470     -32.455 -58.458 -15.742  1.00 76.38           C  
ATOM   3646  CZ  PHE A 470     -32.985 -58.447 -17.010  1.00 76.38           C  
ATOM   3649  N   ARG A 471     -31.007 -62.028 -15.405  1.00150.99           N  
ATOM   3650  CA  ARG A 471     -29.667 -61.518 -15.321  1.00150.99           C  
ATOM   3658  C   ARG A 471     -29.593 -60.339 -16.251  1.00150.99           C  
ATOM   3659  O   ARG A 471     -30.015 -60.412 -17.404  1.00150.99           O  
ATOM   3651  CB  ARG A 471     -28.568 -62.506 -15.758  1.00150.99           C  
ATOM   3652  CG  ARG A 471     -28.649 -62.920 -17.228  1.00150.99           C  
ATOM   3653  CD  ARG A 471     -29.188 -64.331 -17.454  1.00150.99           C  
ATOM   3654  NE  ARG A 471     -28.167 -65.286 -16.943  1.00150.99           N  
ATOM   3655  CZ  ARG A 471     -27.318 -65.932 -17.795  1.00150.99           C  
ATOM   3656  NH1 ARG A 471     -27.405 -65.735 -19.144  1.00150.99           N1+
ATOM   3657  NH2 ARG A 471     -26.392 -66.800 -17.296  1.00150.99           N  
ATOM   3660  N   GLY A 472     -29.046 -59.214 -15.757  1.00 50.39           N  
ATOM   3661  CA  GLY A 472     -28.938 -57.961 -16.462  1.00 50.39           C  
ATOM   3662  C   GLY A 472     -27.983 -58.045 -17.613  1.00 50.39           C  
ATOM   3663  O   GLY A 472     -28.073 -57.265 -18.560  1.00 50.39           O  
ATOM   3664  N   SER A 473     -26.993 -58.948 -17.519  1.00120.78           N  
ATOM   3665  CA  SER A 473     -25.954 -59.061 -18.501  1.00120.78           C  
ATOM   3668  C   SER A 473     -26.579 -59.166 -19.860  1.00120.78           C  
ATOM   3669  O   SER A 473     -26.333 -58.335 -20.732  1.00120.78           O  
ATOM   3666  CB  SER A 473     -25.172 -60.372 -18.336  1.00120.78           C  
ATOM   3667  OG  SER A 473     -24.906 -60.604 -16.962  1.00120.78           O  
ATOM   3670  N   ASP A 474     -27.279 -60.290 -20.107  1.00144.54           N  
ATOM   3671  CA  ASP A 474     -28.008 -60.540 -21.321  1.00144.54           C  
ATOM   3676  C   ASP A 474     -29.462 -60.159 -21.263  1.00144.54           C  
ATOM   3677  O   ASP A 474     -30.142 -60.176 -22.288  1.00144.54           O  
ATOM   3672  CB  ASP A 474     -27.815 -61.956 -21.908  1.00144.54           C  
ATOM   3673  CG  ASP A 474     -28.293 -63.035 -20.960  1.00144.54           C  
ATOM   3674  OD1 ASP A 474     -28.949 -62.697 -19.942  1.00144.54           O  
ATOM   3675  OD2 ASP A 474     -28.001 -64.226 -21.252  1.00144.54           O1-
ATOM   3678  N   LYS A 475     -30.009 -59.868 -20.065  1.00135.01           N  
ATOM   3679  CA  LYS A 475     -31.411 -59.565 -19.937  1.00135.01           C  
ATOM   3685  C   LYS A 475     -32.252 -60.781 -20.194  1.00135.01           C  
ATOM   3686  O   LYS A 475     -33.402 -60.664 -20.622  1.00135.01           O  
ATOM   3680  CB  LYS A 475     -31.923 -58.484 -20.912  1.00135.01           C  
ATOM   3681  CG  LYS A 475     -31.754 -57.031 -20.459  1.00135.01           C  
ATOM   3682  CD  LYS A 475     -30.336 -56.470 -20.505  1.00135.01           C  
ATOM   3683  CE  LYS A 475     -30.290 -54.970 -20.203  1.00135.01           C  
ATOM   3684  NZ  LYS A 475     -28.888 -54.502 -20.173  1.00135.01           N1+
ATOM   3687  N   ARG A 476     -31.706 -61.987 -19.948  1.00162.94           N  
ATOM   3688  CA  ARG A 476     -32.514 -63.163 -20.076  1.00162.94           C  
ATOM   3696  C   ARG A 476     -33.014 -63.517 -18.711  1.00162.94           C  
ATOM   3697  O   ARG A 476     -32.492 -63.039 -17.704  1.00162.94           O  
ATOM   3689  CB  ARG A 476     -31.790 -64.393 -20.649  1.00162.94           C  
ATOM   3690  CG  ARG A 476     -31.364 -64.211 -22.106  1.00162.94           C  
ATOM   3691  CD  ARG A 476     -31.321 -65.523 -22.892  1.00162.94           C  
ATOM   3692  NE  ARG A 476     -30.396 -66.459 -22.196  1.00162.94           N  
ATOM   3693  CZ  ARG A 476     -30.711 -67.784 -22.094  1.00162.94           C  
ATOM   3694  NH1 ARG A 476     -31.909 -68.242 -22.565  1.00162.94           N1+
ATOM   3695  NH2 ARG A 476     -29.821 -68.650 -21.529  1.00162.94           N  
ATOM   3698  N   GLY A 477     -34.071 -64.349 -18.649  1.00 33.57           N  
ATOM   3699  CA  GLY A 477     -34.579 -64.806 -17.388  1.00 33.57           C  
ATOM   3700  C   GLY A 477     -35.693 -63.924 -16.916  1.00 33.57           C  
ATOM   3701  O   GLY A 477     -36.134 -63.011 -17.613  1.00 33.57           O  
ATOM   3702  N   GLY A 478     -36.175 -64.195 -15.685  1.00 37.07           N  
ATOM   3703  CA  GLY A 478     -37.250 -63.437 -15.109  1.00 37.07           C  
ATOM   3704  C   GLY A 478     -38.509 -64.262 -15.101  1.00 37.07           C  
ATOM   3705  O   GLY A 478     -38.593 -65.340 -15.690  1.00 37.07           O  
ATOM   3706  N   ALA A 479     -39.518 -63.740 -14.376  1.00 59.29           N  
ATOM   3707  CA  ALA A 479     -40.811 -64.323 -14.127  1.00 59.29           C  
ATOM   3709  C   ALA A 479     -41.664 -64.426 -15.359  1.00 59.29           C  
ATOM   3710  O   ALA A 479     -42.499 -65.325 -15.464  1.00 59.29           O  
ATOM   3708  CB  ALA A 479     -41.610 -63.537 -13.073  1.00 59.29           C  
ATOM   3711  N   ASN A 480     -41.537 -63.479 -16.304  1.00 55.30           N  
ATOM   3712  CA  ASN A 480     -42.394 -63.503 -17.454  1.00 55.30           C  
ATOM   3717  C   ASN A 480     -42.222 -64.822 -18.157  1.00 55.30           C  
ATOM   3718  O   ASN A 480     -41.112 -65.340 -18.273  1.00 55.30           O  
ATOM   3713  CB  ASN A 480     -42.090 -62.376 -18.460  1.00 55.30           C  
ATOM   3714  CG  ASN A 480     -43.264 -62.240 -19.419  1.00 55.30           C  
ATOM   3716  ND2 ASN A 480     -43.227 -61.185 -20.277  1.00 55.30           N  
ATOM   3715  OD1 ASN A 480     -44.191 -63.047 -19.408  1.00 55.30           O  
ATOM   3719  N   GLY A 481     -43.345 -65.413 -18.624  1.00 38.58           N  
ATOM   3720  CA  GLY A 481     -43.319 -66.645 -19.370  1.00 38.58           C  
ATOM   3721  C   GLY A 481     -43.721 -67.828 -18.529  1.00 38.58           C  
ATOM   3722  O   GLY A 481     -44.076 -68.872 -19.075  1.00 38.58           O  
ATOM   3723  N   ALA A 482     -43.684 -67.710 -17.187  1.00 54.18           N  
ATOM   3724  CA  ALA A 482     -44.069 -68.799 -16.322  1.00 54.18           C  
ATOM   3726  C   ALA A 482     -43.302 -70.038 -16.680  1.00 54.18           C  
ATOM   3727  O   ALA A 482     -43.827 -71.151 -16.653  1.00 54.18           O  
ATOM   3725  CB  ALA A 482     -45.573 -69.119 -16.376  1.00 54.18           C  
ATOM   3728  N   ARG A 483     -42.007 -69.862 -16.983  1.00139.82           N  
ATOM   3729  CA  ARG A 483     -41.109 -70.912 -17.365  1.00139.82           C  
ATOM   3737  C   ARG A 483     -40.848 -71.833 -16.206  1.00139.82           C  
ATOM   3738  O   ARG A 483     -40.423 -72.972 -16.391  1.00139.82           O  
ATOM   3730  CB  ARG A 483     -39.782 -70.365 -17.914  1.00139.82           C  
ATOM   3731  CG  ARG A 483     -39.976 -69.737 -19.296  1.00139.82           C  
ATOM   3732  CD  ARG A 483     -38.681 -69.390 -20.025  1.00139.82           C  
ATOM   3733  NE  ARG A 483     -38.937 -69.646 -21.470  1.00139.82           N  
ATOM   3734  CZ  ARG A 483     -39.483 -68.696 -22.284  1.00139.82           C  
ATOM   3735  NH1 ARG A 483     -39.703 -67.426 -21.831  1.00139.82           N1+
ATOM   3736  NH2 ARG A 483     -39.805 -69.026 -23.569  1.00139.82           N  
ATOM   3739  N   ILE A 484     -41.080 -71.363 -14.968  1.00 64.91           N  
ATOM   3740  CA  ILE A 484     -40.817 -72.154 -13.797  1.00 64.91           C  
ATOM   3745  C   ILE A 484     -41.575 -73.454 -13.887  1.00 64.91           C  
ATOM   3746  O   ILE A 484     -41.140 -74.471 -13.349  1.00 64.91           O  
ATOM   3741  CB  ILE A 484     -41.209 -71.468 -12.518  1.00 64.91           C  
ATOM   3742  CG1 ILE A 484     -40.660 -72.250 -11.313  1.00 64.91           C  
ATOM   3743  CG2 ILE A 484     -42.736 -71.271 -12.512  1.00 64.91           C  
ATOM   3744  CD1 ILE A 484     -40.718 -71.470 -10.001  1.00 64.91           C  
ATOM   3747  N   ARG A 485     -42.763 -73.430 -14.515  1.00206.25           N  
ATOM   3748  CA  ARG A 485     -43.636 -74.566 -14.700  1.00206.25           C  
ATOM   3756  C   ARG A 485     -43.022 -75.590 -15.614  1.00206.25           C  
ATOM   3757  O   ARG A 485     -43.301 -76.781 -15.498  1.00206.25           O  
ATOM   3749  CB  ARG A 485     -44.914 -74.178 -15.456  1.00206.25           C  
ATOM   3750  CG  ARG A 485     -45.762 -73.097 -14.800  1.00206.25           C  
ATOM   3751  CD  ARG A 485     -46.704 -72.406 -15.791  1.00206.25           C  
ATOM   3752  NE  ARG A 485     -46.996 -73.352 -16.906  1.00206.25           N  
ATOM   3753  CZ  ARG A 485     -46.522 -73.091 -18.161  1.00206.25           C  
ATOM   3754  NH1 ARG A 485     -45.806 -71.954 -18.398  1.00206.25           N1+
ATOM   3755  NH2 ARG A 485     -46.773 -73.962 -19.181  1.00206.25           N  
ATOM   3758  N   LEU A 486     -42.244 -75.128 -16.608  1.00 79.11           N  
ATOM   3759  CA  LEU A 486     -41.730 -75.942 -17.680  1.00 79.11           C  
ATOM   3764  C   LEU A 486     -40.386 -76.514 -17.358  1.00 79.11           C  
ATOM   3765  O   LEU A 486     -39.738 -76.151 -16.378  1.00 79.11           O  
ATOM   3760  CB  LEU A 486     -41.521 -75.123 -18.966  1.00 79.11           C  
ATOM   3761  CG  LEU A 486     -42.779 -74.384 -19.459  1.00 79.11           C  
ATOM   3762  CD1 LEU A 486     -42.487 -73.591 -20.743  1.00 79.11           C  
ATOM   3763  CD2 LEU A 486     -43.976 -75.337 -19.612  1.00 79.11           C  
ATOM   3766  N   ALA A 487     -39.950 -77.475 -18.197  1.00 54.64           N  
ATOM   3767  CA  ALA A 487     -38.626 -78.004 -18.080  1.00 54.64           C  
ATOM   3769  C   ALA A 487     -37.721 -76.963 -18.658  1.00 54.64           C  
ATOM   3770  O   ALA A 487     -38.147 -76.234 -19.553  1.00 54.64           O  
ATOM   3768  CB  ALA A 487     -38.411 -79.313 -18.864  1.00 54.64           C  
ATOM   3771  N   PRO A 488     -36.491 -76.833 -18.217  1.00 94.40           N  
ATOM   3772  CA  PRO A 488     -35.922 -77.549 -17.097  1.00 94.40           C  
ATOM   3776  C   PRO A 488     -36.136 -76.901 -15.757  1.00 94.40           C  
ATOM   3777  O   PRO A 488     -35.763 -77.508 -14.754  1.00 94.40           O  
ATOM   3774  CB  PRO A 488     -34.427 -77.681 -17.396  1.00 94.40           C  
ATOM   3775  CG  PRO A 488     -34.141 -76.539 -18.381  1.00 94.40           C  
ATOM   3773  CD  PRO A 488     -35.464 -76.391 -19.145  1.00 94.40           C  
ATOM   3778  N   GLN A 489     -36.715 -75.689 -15.692  1.00 59.25           N  
ATOM   3779  CA  GLN A 489     -36.743 -74.956 -14.454  1.00 59.25           C  
ATOM   3785  C   GLN A 489     -37.456 -75.717 -13.380  1.00 59.25           C  
ATOM   3786  O   GLN A 489     -37.054 -75.675 -12.220  1.00 59.25           O  
ATOM   3780  CB  GLN A 489     -37.411 -73.574 -14.575  1.00 59.25           C  
ATOM   3781  CG  GLN A 489     -36.627 -72.604 -15.462  1.00 59.25           C  
ATOM   3782  CD  GLN A 489     -37.240 -71.215 -15.326  1.00 59.25           C  
ATOM   3784  NE2 GLN A 489     -36.869 -70.295 -16.256  1.00 59.25           N  
ATOM   3783  OE1 GLN A 489     -38.021 -70.952 -14.412  1.00 59.25           O  
ATOM   3787  N   LYS A 490     -38.520 -76.454 -13.726  1.00116.63           N  
ATOM   3788  CA  LYS A 490     -39.298 -77.122 -12.724  1.00116.63           C  
ATOM   3794  C   LYS A 490     -38.440 -78.077 -11.947  1.00116.63           C  
ATOM   3795  O   LYS A 490     -38.661 -78.259 -10.753  1.00116.63           O  
ATOM   3789  CB  LYS A 490     -40.477 -77.915 -13.315  1.00116.63           C  
ATOM   3790  CG  LYS A 490     -40.043 -78.987 -14.316  1.00116.63           C  
ATOM   3791  CD  LYS A 490     -41.152 -79.977 -14.667  1.00116.63           C  
ATOM   3792  CE  LYS A 490     -41.516 -80.905 -13.509  1.00116.63           C  
ATOM   3793  NZ  LYS A 490     -42.602 -81.816 -13.922  1.00116.63           N1+
ATOM   3796  N   ASP A 491     -37.486 -78.749 -12.617  1.00 90.07           N  
ATOM   3797  CA  ASP A 491     -36.592 -79.741 -12.068  1.00 90.07           C  
ATOM   3802  C   ASP A 491     -35.419 -79.212 -11.282  1.00 90.07           C  
ATOM   3803  O   ASP A 491     -34.794 -79.977 -10.550  1.00 90.07           O  
ATOM   3798  CB  ASP A 491     -36.058 -80.697 -13.141  1.00 90.07           C  
ATOM   3799  CG  ASP A 491     -37.235 -81.574 -13.538  1.00 90.07           C  
ATOM   3800  OD1 ASP A 491     -37.965 -82.026 -12.615  1.00 90.07           O  
ATOM   3801  OD2 ASP A 491     -37.432 -81.793 -14.762  1.00 90.07           O1-
ATOM   3804  N   TRP A 492     -35.024 -77.935 -11.446  1.00 83.11           N  
ATOM   3805  CA  TRP A 492     -33.832 -77.458 -10.792  1.00 83.11           C  
ATOM   3816  C   TRP A 492     -33.916 -77.688  -9.311  1.00 83.11           C  
ATOM   3817  O   TRP A 492     -34.960 -77.512  -8.688  1.00 83.11           O  
ATOM   3806  CB  TRP A 492     -33.573 -75.963 -11.040  1.00 83.11           C  
ATOM   3807  CG  TRP A 492     -33.208 -75.652 -12.471  1.00 83.11           C  
ATOM   3809  CD1 TRP A 492     -32.783 -76.493 -13.459  1.00 83.11           C  
ATOM   3808  CD2 TRP A 492     -33.275 -74.342 -13.052  1.00 83.11           C  
ATOM   3811  CE2 TRP A 492     -32.880 -74.462 -14.384  1.00 83.11           C  
ATOM   3812  CE3 TRP A 492     -33.642 -73.139 -12.521  1.00 83.11           C  
ATOM   3810  NE1 TRP A 492     -32.578 -75.787 -14.619  1.00 83.11           N  
ATOM   3813  CZ2 TRP A 492     -32.844 -73.374 -15.208  1.00 83.11           C  
ATOM   3814  CZ3 TRP A 492     -33.602 -72.043 -13.354  1.00 83.11           C  
ATOM   3815  CH2 TRP A 492     -33.211 -72.160 -14.671  1.00 83.11           C  
ATOM   3818  N   GLU A 493     -32.767 -78.079  -8.716  1.00 85.84           N  
ATOM   3819  CA  GLU A 493     -32.634 -78.430  -7.328  1.00 85.84           C  
ATOM   3825  C   GLU A 493     -32.989 -77.253  -6.474  1.00 85.84           C  
ATOM   3826  O   GLU A 493     -33.685 -77.389  -5.470  1.00 85.84           O  
ATOM   3820  CB  GLU A 493     -31.180 -78.756  -6.948  1.00 85.84           C  
ATOM   3821  CG  GLU A 493     -30.577 -79.950  -7.685  1.00 85.84           C  
ATOM   3822  CD  GLU A 493     -29.080 -79.937  -7.408  1.00 85.84           C  
ATOM   3823  OE1 GLU A 493     -28.687 -79.469  -6.306  1.00 85.84           O  
ATOM   3824  OE2 GLU A 493     -28.310 -80.385  -8.299  1.00 85.84           O1-
ATOM   3827  N   ALA A 494     -32.526 -76.054  -6.873  1.00 55.59           N  
ATOM   3828  CA  ALA A 494     -32.707 -74.846  -6.122  1.00 55.59           C  
ATOM   3830  C   ALA A 494     -34.173 -74.575  -5.963  1.00 55.59           C  
ATOM   3831  O   ALA A 494     -34.602 -74.004  -4.961  1.00 55.59           O  
ATOM   3829  CB  ALA A 494     -32.083 -73.622  -6.818  1.00 55.59           C  
ATOM   3832  N   ASN A 495     -34.960 -74.935  -6.989  1.00 91.02           N  
ATOM   3833  CA  ASN A 495     -36.384 -74.750  -7.077  1.00 91.02           C  
ATOM   3838  C   ASN A 495     -37.160 -75.669  -6.169  1.00 91.02           C  
ATOM   3839  O   ASN A 495     -38.352 -75.445  -5.966  1.00 91.02           O  
ATOM   3834  CB  ASN A 495     -36.923 -74.896  -8.510  1.00 91.02           C  
ATOM   3835  CG  ASN A 495     -36.472 -73.653  -9.268  1.00 91.02           C  
ATOM   3837  ND2 ASN A 495     -36.801 -73.594 -10.586  1.00 91.02           N  
ATOM   3836  OD1 ASN A 495     -35.861 -72.751  -8.700  1.00 91.02           O  
ATOM   3840  N   GLN A 496     -36.548 -76.745  -5.626  1.00 84.17           N  
ATOM   3841  CA  GLN A 496     -37.277 -77.662  -4.775  1.00 84.17           C  
ATOM   3847  C   GLN A 496     -38.494 -78.155  -5.497  1.00 84.17           C  
ATOM   3848  O   GLN A 496     -39.635 -77.895  -5.118  1.00 84.17           O  
ATOM   3842  CB  GLN A 496     -37.764 -77.027  -3.459  1.00 84.17           C  
ATOM   3843  CG  GLN A 496     -36.643 -76.513  -2.554  1.00 84.17           C  
ATOM   3844  CD  GLN A 496     -37.292 -75.922  -1.310  1.00 84.17           C  
ATOM   3846  NE2 GLN A 496     -37.620 -74.603  -1.358  1.00 84.17           N  
ATOM   3845  OE1 GLN A 496     -37.513 -76.620  -0.323  1.00 84.17           O  
ATOM   3849  N   PRO A 497     -38.236 -78.907  -6.528  1.00165.78           N  
ATOM   3850  CA  PRO A 497     -39.248 -79.372  -7.438  1.00165.78           C  
ATOM   3854  C   PRO A 497     -40.469 -79.979  -6.804  1.00165.78           C  
ATOM   3855  O   PRO A 497     -41.555 -79.734  -7.323  1.00165.78           O  
ATOM   3852  CB  PRO A 497     -38.540 -80.362  -8.364  1.00165.78           C  
ATOM   3853  CG  PRO A 497     -37.395 -80.907  -7.495  1.00165.78           C  
ATOM   3851  CD  PRO A 497     -37.036 -79.726  -6.576  1.00165.78           C  
ATOM   3856  N   GLU A 498     -40.348 -80.785  -5.732  1.00108.48           N  
ATOM   3857  CA  GLU A 498     -41.524 -81.401  -5.177  1.00108.48           C  
ATOM   3863  C   GLU A 498     -42.416 -80.348  -4.601  1.00108.48           C  
ATOM   3864  O   GLU A 498     -43.622 -80.343  -4.844  1.00108.48           O  
ATOM   3858  CB  GLU A 498     -41.188 -82.403  -4.057  1.00108.48           C  
ATOM   3859  CG  GLU A 498     -42.407 -83.119  -3.469  1.00108.48           C  
ATOM   3860  CD  GLU A 498     -43.036 -82.219  -2.413  1.00108.48           C  
ATOM   3861  OE1 GLU A 498     -42.265 -81.619  -1.617  1.00108.48           O  
ATOM   3862  OE2 GLU A 498     -44.292 -82.116  -2.390  1.00108.48           O1-
ATOM   3865  N   GLN A 499     -41.835 -79.416  -3.822  1.00 51.57           N  
ATOM   3866  CA  GLN A 499     -42.621 -78.394  -3.197  0.50 51.57           C  
ATOM   3872  C   GLN A 499     -43.193 -77.508  -4.247  1.00 51.57           C  
ATOM   3873  O   GLN A 499     -44.349 -77.099  -4.162  1.00 51.57           O  
ATOM   3867  CB  GLN A 499     -41.836 -77.467  -2.259  0.50 51.57           C  
ATOM   3868  CG  GLN A 499     -42.745 -76.387  -1.670  0.50 51.57           C  
ATOM   3869  CD  GLN A 499     -41.928 -75.495  -0.753  0.50 51.57           C  
ATOM   3871  NE2 GLN A 499     -40.786 -76.030  -0.249  0.50 51.57           N  
ATOM   3870  OE1 GLN A 499     -42.297 -74.353  -0.487  0.50 51.57           O  
ATOM   3874  N   LEU A 500     -42.390 -77.201  -5.278  1.00 43.76           N  
ATOM   3875  CA  LEU A 500     -42.810 -76.292  -6.304  1.00 43.76           C  
ATOM   3880  C   LEU A 500     -44.018 -76.844  -6.995  1.00 43.76           C  
ATOM   3881  O   LEU A 500     -44.960 -76.111  -7.292  1.00 43.76           O  
ATOM   3876  CB  LEU A 500     -41.738 -76.070  -7.384  1.00 43.76           C  
ATOM   3877  CG  LEU A 500     -42.187 -75.106  -8.498  1.00 43.76           C  
ATOM   3878  CD1 LEU A 500     -42.430 -73.689  -7.952  1.00 43.76           C  
ATOM   3879  CD2 LEU A 500     -41.205 -75.130  -9.681  1.00 43.76           C  
ATOM   3882  N   ALA A 501     -44.037 -78.165  -7.255  1.00 27.01           N  
ATOM   3883  CA  ALA A 501     -45.127 -78.743  -7.989  1.00 27.01           C  
ATOM   3885  C   ALA A 501     -46.408 -78.530  -7.241  1.00 27.01           C  
ATOM   3886  O   ALA A 501     -47.427 -78.186  -7.836  1.00 27.01           O  
ATOM   3884  CB  ALA A 501     -44.962 -80.258  -8.201  1.00 27.01           C  
ATOM   3887  N   ALA A 502     -46.392 -78.724  -5.910  1.00 25.08           N  
ATOM   3888  CA  ALA A 502     -47.590 -78.592  -5.129  1.00 25.08           C  
ATOM   3890  C   ALA A 502     -48.088 -77.179  -5.190  1.00 25.08           C  
ATOM   3891  O   ALA A 502     -49.288 -76.943  -5.329  1.00 25.08           O  
ATOM   3889  CB  ALA A 502     -47.373 -78.941  -3.646  1.00 25.08           C  
ATOM   3892  N   VAL A 503     -47.174 -76.196  -5.088  1.00 33.71           N  
ATOM   3893  CA  VAL A 503     -47.573 -74.815  -5.072  1.00 33.71           C  
ATOM   3897  C   VAL A 503     -48.223 -74.471  -6.376  1.00 33.71           C  
ATOM   3898  O   VAL A 503     -49.281 -73.841  -6.411  1.00 33.71           O  
ATOM   3894  CB  VAL A 503     -46.413 -73.879  -4.875  1.00 33.71           C  
ATOM   3895  CG1 VAL A 503     -46.924 -72.434  -4.995  1.00 33.71           C  
ATOM   3896  CG2 VAL A 503     -45.754 -74.192  -3.519  1.00 33.71           C  
ATOM   3899  N   LEU A 504     -47.611 -74.906  -7.491  1.00 43.52           N  
ATOM   3900  CA  LEU A 504     -48.126 -74.569  -8.782  1.00 43.52           C  
ATOM   3905  C   LEU A 504     -49.487 -75.160  -8.964  1.00 43.52           C  
ATOM   3906  O   LEU A 504     -50.367 -74.517  -9.532  1.00 43.52           O  
ATOM   3901  CB  LEU A 504     -47.229 -75.050  -9.938  1.00 43.52           C  
ATOM   3902  CG  LEU A 504     -45.868 -74.330  -9.985  1.00 43.52           C  
ATOM   3903  CD1 LEU A 504     -45.051 -74.757 -11.214  1.00 43.52           C  
ATOM   3904  CD2 LEU A 504     -46.041 -72.805  -9.886  1.00 43.52           C  
ATOM   3907  N   GLU A 505     -49.722 -76.398  -8.486  1.00 68.33           N  
ATOM   3908  CA  GLU A 505     -51.020 -76.958  -8.739  1.00 68.33           C  
ATOM   3914  C   GLU A 505     -52.066 -76.131  -8.054  1.00 68.33           C  
ATOM   3915  O   GLU A 505     -53.133 -75.892  -8.615  1.00 68.33           O  
ATOM   3909  CB  GLU A 505     -51.195 -78.430  -8.315  1.00 68.33           C  
ATOM   3910  CG  GLU A 505     -51.113 -78.708  -6.815  1.00 68.33           C  
ATOM   3911  CD  GLU A 505     -51.574 -80.147  -6.619  1.00 68.33           C  
ATOM   3912  OE1 GLU A 505     -51.841 -80.822  -7.648  1.00 68.33           O  
ATOM   3913  OE2 GLU A 505     -51.676 -80.586  -5.443  1.00 68.33           O1-
ATOM   3916  N   THR A 506     -51.786 -75.662  -6.822  1.00 28.55           N  
ATOM   3917  CA  THR A 506     -52.756 -74.894  -6.093  1.00 28.55           C  
ATOM   3921  C   THR A 506     -53.031 -73.611  -6.818  1.00 28.55           C  
ATOM   3922  O   THR A 506     -54.185 -73.210  -6.969  1.00 28.55           O  
ATOM   3918  CB  THR A 506     -52.294 -74.536  -4.713  1.00 28.55           C  
ATOM   3920  CG2 THR A 506     -53.407 -73.729  -4.024  1.00 28.55           C  
ATOM   3919  OG1 THR A 506     -52.009 -75.712  -3.971  1.00 28.55           O  
ATOM   3923  N   LEU A 507     -51.968 -72.937  -7.294  1.00 41.05           N  
ATOM   3924  CA  LEU A 507     -52.116 -71.677  -7.965  1.00 41.05           C  
ATOM   3929  C   LEU A 507     -52.896 -71.878  -9.230  1.00 41.05           C  
ATOM   3930  O   LEU A 507     -53.740 -71.056  -9.587  1.00 41.05           O  
ATOM   3925  CB  LEU A 507     -50.768 -71.031  -8.332  1.00 41.05           C  
ATOM   3926  CG  LEU A 507     -49.925 -70.630  -7.104  1.00 41.05           C  
ATOM   3927  CD1 LEU A 507     -48.595 -69.984  -7.525  1.00 41.05           C  
ATOM   3928  CD2 LEU A 507     -50.731 -69.755  -6.130  1.00 41.05           C  
ATOM   3931  N   GLU A 508     -52.642 -72.987  -9.944  1.00 74.43           N  
ATOM   3932  CA  GLU A 508     -53.321 -73.220 -11.187  1.00 74.43           C  
ATOM   3938  C   GLU A 508     -54.792 -73.350 -10.928  1.00 74.43           C  
ATOM   3939  O   GLU A 508     -55.606 -72.877 -11.719  1.00 74.43           O  
ATOM   3933  CB  GLU A 508     -52.858 -74.494 -11.911  1.00 74.43           C  
ATOM   3934  CG  GLU A 508     -53.550 -74.683 -13.262  1.00 74.43           C  
ATOM   3935  CD  GLU A 508     -53.088 -73.564 -14.186  1.00 74.43           C  
ATOM   3936  OE1 GLU A 508     -52.087 -72.880 -13.842  1.00 74.43           O  
ATOM   3937  OE2 GLU A 508     -53.735 -73.378 -15.251  1.00 74.43           O1-
ATOM   3940  N   ALA A 509     -55.178 -74.002  -9.815  1.00 23.28           N  
ATOM   3941  CA  ALA A 509     -56.570 -74.191  -9.515  1.00 23.28           C  
ATOM   3943  C   ALA A 509     -57.210 -72.850  -9.316  1.00 23.28           C  
ATOM   3944  O   ALA A 509     -58.318 -72.605  -9.794  1.00 23.28           O  
ATOM   3942  CB  ALA A 509     -56.799 -75.004  -8.230  1.00 23.28           C  
ATOM   3945  N   ILE A 510     -56.512 -71.938  -8.612  1.00 88.72           N  
ATOM   3946  CA  ILE A 510     -57.037 -70.629  -8.337  1.00 88.72           C  
ATOM   3951  C   ILE A 510     -57.237 -69.922  -9.643  1.00 88.72           C  
ATOM   3952  O   ILE A 510     -58.255 -69.267  -9.859  1.00 88.72           O  
ATOM   3947  CB  ILE A 510     -56.077 -69.765  -7.563  1.00 88.72           C  
ATOM   3948  CG1 ILE A 510     -55.693 -70.405  -6.219  1.00 88.72           C  
ATOM   3949  CG2 ILE A 510     -56.718 -68.373  -7.414  1.00 88.72           C  
ATOM   3950  CD1 ILE A 510     -56.853 -70.543  -5.237  1.00 88.72           C  
ATOM   3953  N   ARG A 511     -56.249 -70.047 -10.548  1.00 72.94           N  
ATOM   3954  CA  ARG A 511     -56.264 -69.384 -11.821  1.00 72.94           C  
ATOM   3962  C   ARG A 511     -57.450 -69.825 -12.618  1.00 72.94           C  
ATOM   3963  O   ARG A 511     -58.173 -68.999 -13.170  1.00 72.94           O  
ATOM   3955  CB  ARG A 511     -55.007 -69.717 -12.644  1.00 72.94           C  
ATOM   3956  CG  ARG A 511     -55.026 -69.173 -14.071  1.00 72.94           C  
ATOM   3957  CD  ARG A 511     -53.888 -69.725 -14.933  1.00 72.94           C  
ATOM   3958  NE  ARG A 511     -54.163 -69.332 -16.344  1.00 72.94           N  
ATOM   3959  CZ  ARG A 511     -53.516 -69.968 -17.364  1.00 72.94           C  
ATOM   3960  NH1 ARG A 511     -52.590 -70.932 -17.089  1.00 72.94           N1+
ATOM   3961  NH2 ARG A 511     -53.801 -69.640 -18.659  1.00 72.94           N  
ATOM   3964  N   THR A 512     -57.701 -71.145 -12.673  1.00106.92           N  
ATOM   3965  CA  THR A 512     -58.769 -71.668 -13.475  1.00106.92           C  
ATOM   3969  C   THR A 512     -60.084 -71.146 -12.984  1.00106.92           C  
ATOM   3970  O   THR A 512     -60.931 -70.751 -13.782  1.00106.92           O  
ATOM   3966  CB  THR A 512     -58.802 -73.169 -13.470  1.00106.92           C  
ATOM   3968  CG2 THR A 512     -57.485 -73.691 -14.068  1.00106.92           C  
ATOM   3967  OG1 THR A 512     -58.957 -73.657 -12.146  1.00106.92           O  
ATOM   3971  N   ALA A 513     -60.296 -71.120 -11.656  1.00 27.99           N  
ATOM   3972  CA  ALA A 513     -61.559 -70.675 -11.139  1.00 27.99           C  
ATOM   3974  C   ALA A 513     -61.775 -69.230 -11.484  1.00 27.99           C  
ATOM   3975  O   ALA A 513     -62.866 -68.841 -11.896  1.00 27.99           O  
ATOM   3973  CB  ALA A 513     -61.653 -70.800  -9.609  1.00 27.99           C  
ATOM   3976  N   PHE A 514     -60.731 -68.394 -11.327  1.00 61.90           N  
ATOM   3977  CA  PHE A 514     -60.840 -66.979 -11.558  1.00 61.90           C  
ATOM   3985  C   PHE A 514     -61.180 -66.708 -12.987  1.00 61.90           C  
ATOM   3986  O   PHE A 514     -62.127 -65.978 -13.282  1.00 61.90           O  
ATOM   3978  CB  PHE A 514     -59.508 -66.260 -11.246  1.00 61.90           C  
ATOM   3979  CG  PHE A 514     -59.629 -64.794 -11.502  1.00 61.90           C  
ATOM   3980  CD1 PHE A 514     -60.188 -63.955 -10.564  1.00 61.90           C  
ATOM   3981  CD2 PHE A 514     -59.164 -64.256 -12.681  1.00 61.90           C  
ATOM   3982  CE1 PHE A 514     -60.290 -62.605 -10.803  1.00 61.90           C  
ATOM   3983  CE2 PHE A 514     -59.264 -62.906 -12.926  1.00 61.90           C  
ATOM   3984  CZ  PHE A 514     -59.829 -62.080 -11.986  1.00 61.90           C  
ATOM   3987  N   ASN A 515     -60.422 -67.300 -13.924  1.00128.14           N  
ATOM   3988  CA  ASN A 515     -60.672 -66.996 -15.300  1.00128.14           C  
ATOM   3993  C   ASN A 515     -61.973 -67.570 -15.780  1.00128.14           C  
ATOM   3994  O   ASN A 515     -62.620 -66.989 -16.648  1.00128.14           O  
ATOM   3989  CB  ASN A 515     -59.480 -67.250 -16.257  1.00128.14           C  
ATOM   3990  CG  ASN A 515     -58.898 -68.644 -16.106  1.00128.14           C  
ATOM   3992  ND2 ASN A 515     -57.782 -68.915 -16.833  1.00128.14           N  
ATOM   3991  OD1 ASN A 515     -59.400 -69.462 -15.342  1.00128.14           O  
ATOM   3995  N   GLY A 516     -62.410 -68.714 -15.225  1.00 26.93           N  
ATOM   3996  CA  GLY A 516     -63.645 -69.307 -15.662  1.00 26.93           C  
ATOM   3997  C   GLY A 516     -64.783 -68.370 -15.375  1.00 26.93           C  
ATOM   3998  O   GLY A 516     -65.754 -68.309 -16.128  1.00 26.93           O  
ATOM   3999  N   ALA A 517     -64.711 -67.658 -14.236  1.00 46.26           N  
ATOM   4000  CA  ALA A 517     -65.731 -66.752 -13.778  1.00 46.26           C  
ATOM   4002  C   ALA A 517     -65.878 -65.550 -14.668  1.00 46.26           C  
ATOM   4003  O   ALA A 517     -66.987 -65.064 -14.871  1.00 46.26           O  
ATOM   4001  CB  ALA A 517     -65.458 -66.224 -12.359  1.00 46.26           C  
ATOM   4004  N   GLN A 518     -64.763 -65.040 -15.222  1.00 81.02           N  
ATOM   4005  CA  GLN A 518     -64.717 -63.767 -15.893  1.00 81.02           C  
ATOM   4011  C   GLN A 518     -65.488 -63.714 -17.174  1.00 81.02           C  
ATOM   4012  O   GLN A 518     -65.828 -64.727 -17.783  1.00 81.02           O  
ATOM   4006  CB  GLN A 518     -63.281 -63.331 -16.236  1.00 81.02           C  
ATOM   4007  CG  GLN A 518     -62.338 -63.329 -15.031  1.00 81.02           C  
ATOM   4008  CD  GLN A 518     -62.890 -62.375 -13.984  1.00 81.02           C  
ATOM   4010  NE2 GLN A 518     -63.034 -62.879 -12.729  1.00 81.02           N  
ATOM   4009  OE1 GLN A 518     -63.192 -61.218 -14.274  1.00 81.02           O  
ATOM   4013  N   ARG A 519     -65.789 -62.463 -17.589  1.00110.93           N  
ATOM   4014  CA  ARG A 519     -66.469 -62.163 -18.813  1.00110.93           C  
ATOM   4022  C   ARG A 519     -65.612 -61.196 -19.564  1.00110.93           C  
ATOM   4023  O   ARG A 519     -64.719 -60.560 -19.003  1.00110.93           O  
ATOM   4015  CB  ARG A 519     -67.820 -61.452 -18.613  1.00110.93           C  
ATOM   4016  CG  ARG A 519     -68.846 -62.327 -17.904  1.00110.93           C  
ATOM   4017  CD  ARG A 519     -69.772 -63.080 -18.858  1.00110.93           C  
ATOM   4018  NE  ARG A 519     -70.323 -64.216 -18.076  1.00110.93           N  
ATOM   4019  CZ  ARG A 519     -69.605 -65.375 -18.031  1.00110.93           C  
ATOM   4020  NH1 ARG A 519     -68.469 -65.492 -18.778  1.00110.93           N1+
ATOM   4021  NH2 ARG A 519     -70.011 -66.408 -17.238  1.00110.93           N  
ATOM   4024  N   GLY A 520     -65.835 -61.113 -20.888  1.00 34.54           N  
ATOM   4025  CA  GLY A 520     -65.202 -60.105 -21.687  1.00 34.54           C  
ATOM   4026  C   GLY A 520     -63.815 -60.500 -22.102  1.00 34.54           C  
ATOM   4027  O   GLY A 520     -63.117 -59.703 -22.725  1.00 34.54           O  
ATOM   4028  N   GLY A 521     -63.362 -61.726 -21.780  1.00 27.82           N  
ATOM   4029  CA  GLY A 521     -62.061 -62.140 -22.235  1.00 27.82           C  
ATOM   4030  C   GLY A 521     -61.014 -61.908 -21.183  1.00 27.82           C  
ATOM   4031  O   GLY A 521     -59.867 -62.316 -21.358  1.00 27.82           O  
ATOM   4032  N   LYS A 522     -61.370 -61.263 -20.054  1.00 74.28           N  
ATOM   4033  CA  LYS A 522     -60.397 -60.985 -19.028  1.00 74.28           C  
ATOM   4039  C   LYS A 522     -59.877 -62.271 -18.459  1.00 74.28           C  
ATOM   4040  O   LYS A 522     -60.644 -63.191 -18.177  1.00 74.28           O  
ATOM   4034  CB  LYS A 522     -60.980 -60.183 -17.853  1.00 74.28           C  
ATOM   4035  CG  LYS A 522     -59.969 -59.876 -16.747  1.00 74.28           C  
ATOM   4036  CD  LYS A 522     -60.539 -58.996 -15.629  1.00 74.28           C  
ATOM   4037  CE  LYS A 522     -60.749 -57.535 -16.030  1.00 74.28           C  
ATOM   4038  NZ  LYS A 522     -61.300 -56.772 -14.886  1.00 74.28           N1+
ATOM   4041  N   GLN A 523     -58.537 -62.374 -18.295  1.00 73.70           N  
ATOM   4042  CA  GLN A 523     -57.967 -63.545 -17.686  1.00 73.70           C  
ATOM   4048  C   GLN A 523     -56.640 -63.181 -17.090  1.00 73.70           C  
ATOM   4049  O   GLN A 523     -56.060 -62.143 -17.403  1.00 73.70           O  
ATOM   4043  CB  GLN A 523     -57.740 -64.736 -18.638  1.00 73.70           C  
ATOM   4044  CG  GLN A 523     -56.707 -64.472 -19.735  1.00 73.70           C  
ATOM   4045  CD  GLN A 523     -56.538 -65.758 -20.534  1.00 73.70           C  
ATOM   4047  NE2 GLN A 523     -57.512 -66.695 -20.385  1.00 73.70           N  
ATOM   4046  OE1 GLN A 523     -55.562 -65.929 -21.263  1.00 73.70           O  
ATOM   4050  N   VAL A 524     -56.143 -64.051 -16.187  1.00 89.03           N  
ATOM   4051  CA  VAL A 524     -54.896 -63.898 -15.491  1.00 89.03           C  
ATOM   4055  C   VAL A 524     -53.982 -64.988 -15.935  1.00 89.03           C  
ATOM   4056  O   VAL A 524     -54.366 -66.156 -15.992  1.00 89.03           O  
ATOM   4052  CB  VAL A 524     -55.068 -64.091 -14.015  1.00 89.03           C  
ATOM   4053  CG1 VAL A 524     -53.703 -64.303 -13.359  1.00 89.03           C  
ATOM   4054  CG2 VAL A 524     -55.780 -62.862 -13.453  1.00 89.03           C  
ATOM   4057  N   SER A 525     -52.731 -64.618 -16.268  1.00 40.50           N  
ATOM   4058  CA  SER A 525     -51.775 -65.610 -16.650  1.00 40.50           C  
ATOM   4061  C   SER A 525     -51.194 -66.196 -15.403  1.00 40.50           C  
ATOM   4062  O   SER A 525     -51.269 -65.609 -14.324  1.00 40.50           O  
ATOM   4059  CB  SER A 525     -50.616 -65.057 -17.497  1.00 40.50           C  
ATOM   4060  OG  SER A 525     -49.858 -64.125 -16.740  1.00 40.50           O  
ATOM   4063  N   LEU A 526     -50.618 -67.405 -15.520  1.00 55.19           N  
ATOM   4064  CA  LEU A 526     -50.013 -68.035 -14.386  1.00 55.19           C  
ATOM   4069  C   LEU A 526     -48.796 -67.243 -13.998  1.00 55.19           C  
ATOM   4070  O   LEU A 526     -48.471 -67.140 -12.817  1.00 55.19           O  
ATOM   4065  CB  LEU A 526     -49.598 -69.497 -14.624  1.00 55.19           C  
ATOM   4066  CG  LEU A 526     -49.111 -70.187 -13.334  1.00 55.19           C  
ATOM   4067  CD1 LEU A 526     -50.233 -70.260 -12.288  1.00 55.19           C  
ATOM   4068  CD2 LEU A 526     -48.507 -71.568 -13.621  1.00 55.19           C  
ATOM   4071  N   ALA A 527     -48.079 -66.660 -14.982  1.00 33.00           N  
ATOM   4072  CA  ALA A 527     -46.884 -65.923 -14.663  1.00 33.00           C  
ATOM   4074  C   ALA A 527     -47.247 -64.797 -13.740  1.00 33.00           C  
ATOM   4075  O   ALA A 527     -46.560 -64.555 -12.748  1.00 33.00           O  
ATOM   4073  CB  ALA A 527     -46.217 -65.304 -15.902  1.00 33.00           C  
ATOM   4076  N   ASP A 528     -48.350 -64.082 -14.035  1.00 48.26           N  
ATOM   4077  CA  ASP A 528     -48.770 -62.980 -13.209  1.00 48.26           C  
ATOM   4082  C   ASP A 528     -49.168 -63.481 -11.852  1.00 48.26           C  
ATOM   4083  O   ASP A 528     -48.846 -62.871 -10.834  1.00 48.26           O  
ATOM   4078  CB  ASP A 528     -49.987 -62.222 -13.768  1.00 48.26           C  
ATOM   4079  CG  ASP A 528     -49.526 -61.318 -14.902  1.00 48.26           C  
ATOM   4080  OD1 ASP A 528     -48.292 -61.084 -15.013  1.00 48.26           O  
ATOM   4081  OD2 ASP A 528     -50.406 -60.839 -15.666  1.00 48.26           O1-
ATOM   4084  N   LEU A 529     -49.880 -64.619 -11.803  1.00 53.25           N  
ATOM   4085  CA  LEU A 529     -50.395 -65.130 -10.564  1.00 53.25           C  
ATOM   4090  C   LEU A 529     -49.275 -65.539  -9.654  1.00 53.25           C  
ATOM   4091  O   LEU A 529     -49.368 -65.370  -8.440  1.00 53.25           O  
ATOM   4086  CB  LEU A 529     -51.332 -66.333 -10.757  1.00 53.25           C  
ATOM   4087  CG  LEU A 529     -51.907 -66.886  -9.440  1.00 53.25           C  
ATOM   4088  CD1 LEU A 529     -52.743 -65.825  -8.706  1.00 53.25           C  
ATOM   4089  CD2 LEU A 529     -52.696 -68.181  -9.688  1.00 53.25           C  
ATOM   4092  N   ILE A 530     -48.185 -66.099 -10.214  1.00 87.83           N  
ATOM   4093  CA  ILE A 530     -47.090 -66.534  -9.392  1.00 87.83           C  
ATOM   4098  C   ILE A 530     -46.545 -65.331  -8.682  1.00 87.83           C  
ATOM   4099  O   ILE A 530     -46.286 -65.372  -7.479  1.00 87.83           O  
ATOM   4094  CB  ILE A 530     -45.959 -67.111 -10.198  1.00 87.83           C  
ATOM   4095  CG1 ILE A 530     -46.422 -68.334 -11.014  1.00 87.83           C  
ATOM   4096  CG2 ILE A 530     -44.801 -67.410  -9.232  1.00 87.83           C  
ATOM   4097  CD1 ILE A 530     -46.925 -69.500 -10.165  1.00 87.83           C  
ATOM   4100  N   VAL A 531     -46.358 -64.223  -9.424  1.00 38.46           N  
ATOM   4101  CA  VAL A 531     -45.816 -63.011  -8.876  1.00 38.46           C  
ATOM   4105  C   VAL A 531     -46.753 -62.429  -7.860  1.00 38.46           C  
ATOM   4106  O   VAL A 531     -46.334 -62.036  -6.774  1.00 38.46           O  
ATOM   4102  CB  VAL A 531     -45.576 -61.959  -9.924  1.00 38.46           C  
ATOM   4103  CG1 VAL A 531     -45.085 -60.678  -9.226  1.00 38.46           C  
ATOM   4104  CG2 VAL A 531     -44.593 -62.519 -10.967  1.00 38.46           C  
ATOM   4107  N   LEU A 532     -48.058 -62.382  -8.185  1.00 46.65           N  
ATOM   4108  CA  LEU A 532     -49.040 -61.776  -7.327  1.00 46.65           C  
ATOM   4113  C   LEU A 532     -49.104 -62.540  -6.044  1.00 46.65           C  
ATOM   4114  O   LEU A 532     -49.258 -61.956  -4.973  1.00 46.65           O  
ATOM   4109  CB  LEU A 532     -50.442 -61.768  -7.956  1.00 46.65           C  
ATOM   4110  CG  LEU A 532     -51.500 -61.074  -7.082  1.00 46.65           C  
ATOM   4111  CD1 LEU A 532     -51.157 -59.590  -6.868  1.00 46.65           C  
ATOM   4112  CD2 LEU A 532     -52.913 -61.273  -7.653  1.00 46.65           C  
ATOM   4115  N   ALA A 533     -48.994 -63.877  -6.125  1.00 27.90           N  
ATOM   4116  CA  ALA A 533     -49.055 -64.715  -4.960  1.00 27.90           C  
ATOM   4118  C   ALA A 533     -47.905 -64.384  -4.061  1.00 27.90           C  
ATOM   4119  O   ALA A 533     -48.044 -64.368  -2.839  1.00 27.90           O  
ATOM   4117  CB  ALA A 533     -48.962 -66.212  -5.301  1.00 27.90           C  
ATOM   4120  N   GLY A 534     -46.721 -64.128  -4.645  1.00 18.96           N  
ATOM   4121  CA  GLY A 534     -45.576 -63.792  -3.853  1.00 18.96           C  
ATOM   4122  C   GLY A 534     -45.849 -62.504  -3.140  1.00 18.96           C  
ATOM   4123  O   GLY A 534     -45.465 -62.337  -1.983  1.00 18.96           O  
ATOM   4124  N   CYS A 535     -46.511 -61.550  -3.824  1.00 30.17           N  
ATOM   4125  CA  CYS A 535     -46.809 -60.280  -3.225  1.00 30.17           C  
ATOM   4128  C   CYS A 535     -47.696 -60.513  -2.038  1.00 30.17           C  
ATOM   4129  O   CYS A 535     -47.536 -59.878  -0.997  1.00 30.17           O  
ATOM   4126  CB  CYS A 535     -47.537 -59.316  -4.178  1.00 30.17           C  
ATOM   4127  SG  CYS A 535     -46.473 -58.785  -5.553  1.00 30.17           S  
ATOM   4130  N   ALA A 536     -48.662 -61.440  -2.164  1.00 27.90           N  
ATOM   4131  CA  ALA A 536     -49.560 -61.722  -1.080  1.00 27.90           C  
ATOM   4133  C   ALA A 536     -48.778 -62.259   0.083  1.00 27.90           C  
ATOM   4134  O   ALA A 536     -49.063 -61.926   1.232  1.00 27.90           O  
ATOM   4132  CB  ALA A 536     -50.628 -62.767  -1.446  1.00 27.90           C  
ATOM   4135  N   GLY A 537     -47.773 -63.119  -0.178  1.00 26.01           N  
ATOM   4136  CA  GLY A 537     -47.003 -63.701   0.888  1.00 26.01           C  
ATOM   4137  C   GLY A 537     -46.279 -62.626   1.642  1.00 26.01           C  
ATOM   4138  O   GLY A 537     -46.197 -62.659   2.871  1.00 26.01           O  
ATOM   4139  N   VAL A 538     -45.707 -61.650   0.916  1.00110.64           N  
ATOM   4140  CA  VAL A 538     -44.958 -60.612   1.556  1.00110.64           C  
ATOM   4144  C   VAL A 538     -45.895 -59.779   2.384  1.00110.64           C  
ATOM   4145  O   VAL A 538     -45.567 -59.390   3.505  1.00110.64           O  
ATOM   4141  CB  VAL A 538     -44.193 -59.768   0.575  1.00110.64           C  
ATOM   4142  CG1 VAL A 538     -45.157 -58.816  -0.133  1.00110.64           C  
ATOM   4143  CG2 VAL A 538     -43.021 -59.092   1.295  1.00110.64           C  
ATOM   4146  N   GLU A 539     -47.107 -59.506   1.859  1.00 42.15           N  
ATOM   4147  CA  GLU A 539     -48.085 -58.716   2.557  1.00 42.15           C  
ATOM   4153  C   GLU A 539     -48.480 -59.426   3.818  1.00 42.15           C  
ATOM   4154  O   GLU A 539     -48.604 -58.811   4.875  1.00 42.15           O  
ATOM   4148  CB  GLU A 539     -49.348 -58.470   1.715  1.00 42.15           C  
ATOM   4149  CG  GLU A 539     -49.085 -57.572   0.503  1.00 42.15           C  
ATOM   4150  CD  GLU A 539     -50.344 -57.523  -0.352  1.00 42.15           C  
ATOM   4151  OE1 GLU A 539     -51.329 -58.228  -0.003  1.00 42.15           O  
ATOM   4152  OE2 GLU A 539     -50.336 -56.786  -1.373  1.00 42.15           O1-
ATOM   4155  N   GLN A 540     -48.680 -60.754   3.741  1.00 39.30           N  
ATOM   4156  CA  GLN A 540     -49.073 -61.531   4.885  1.00 39.30           C  
ATOM   4162  C   GLN A 540     -47.977 -61.499   5.909  1.00 39.30           C  
ATOM   4163  O   GLN A 540     -48.242 -61.416   7.106  1.00 39.30           O  
ATOM   4157  CB  GLN A 540     -49.334 -63.009   4.540  1.00 39.30           C  
ATOM   4158  CG  GLN A 540     -49.620 -63.889   5.760  1.00 39.30           C  
ATOM   4159  CD  GLN A 540     -50.972 -63.504   6.344  1.00 39.30           C  
ATOM   4161  NE2 GLN A 540     -51.168 -63.797   7.657  1.00 39.30           N  
ATOM   4160  OE1 GLN A 540     -51.830 -62.958   5.653  1.00 39.30           O  
ATOM   4164  N   ALA A 541     -46.707 -61.570   5.461  1.00 26.65           N  
ATOM   4165  CA  ALA A 541     -45.599 -61.583   6.373  1.00 26.65           C  
ATOM   4167  C   ALA A 541     -45.596 -60.299   7.139  1.00 26.65           C  
ATOM   4168  O   ALA A 541     -45.355 -60.288   8.345  1.00 26.65           O  
ATOM   4166  CB  ALA A 541     -44.240 -61.696   5.659  1.00 26.65           C  
ATOM   4169  N   ALA A 542     -45.868 -59.178   6.449  1.00 25.91           N  
ATOM   4170  CA  ALA A 542     -45.876 -57.891   7.081  1.00 25.91           C  
ATOM   4172  C   ALA A 542     -46.962 -57.871   8.112  1.00 25.91           C  
ATOM   4173  O   ALA A 542     -46.787 -57.336   9.206  1.00 25.91           O  
ATOM   4171  CB  ALA A 542     -46.148 -56.743   6.092  1.00 25.91           C  
ATOM   4174  N   LYS A 543     -48.117 -58.474   7.780  1.00 92.05           N  
ATOM   4175  CA  LYS A 543     -49.254 -58.516   8.653  1.00 92.05           C  
ATOM   4181  C   LYS A 543     -48.859 -59.240   9.904  1.00 92.05           C  
ATOM   4182  O   LYS A 543     -49.220 -58.830  11.007  1.00 92.05           O  
ATOM   4176  CB  LYS A 543     -50.420 -59.304   8.028  1.00 92.05           C  
ATOM   4177  CG  LYS A 543     -51.683 -59.374   8.888  1.00 92.05           C  
ATOM   4178  CD  LYS A 543     -52.860 -60.033   8.166  1.00 92.05           C  
ATOM   4179  CE  LYS A 543     -53.161 -59.432   6.792  1.00 92.05           C  
ATOM   4180  NZ  LYS A 543     -53.707 -58.066   6.943  1.00 92.05           N1+
ATOM   4183  N   ASN A 544     -48.081 -60.331   9.760  1.00 46.11           N  
ATOM   4184  CA  ASN A 544     -47.684 -61.129  10.889  1.00 46.11           C  
ATOM   4189  C   ASN A 544     -46.889 -60.265  11.816  1.00 46.11           C  
ATOM   4190  O   ASN A 544     -46.940 -60.429  13.034  1.00 46.11           O  
ATOM   4185  CB  ASN A 544     -46.805 -62.335  10.515  1.00 46.11           C  
ATOM   4186  CG  ASN A 544     -47.674 -63.336   9.768  1.00 46.11           C  
ATOM   4188  ND2 ASN A 544     -47.215 -64.614   9.709  1.00 46.11           N  
ATOM   4187  OD1 ASN A 544     -48.739 -62.992   9.257  1.00 46.11           O  
ATOM   4191  N   ALA A 545     -46.097 -59.351  11.238  1.00 64.72           N  
ATOM   4192  CA  ALA A 545     -45.287 -58.383  11.920  1.00 64.72           C  
ATOM   4194  C   ALA A 545     -46.158 -57.384  12.617  1.00 64.72           C  
ATOM   4195  O   ALA A 545     -45.719 -56.746  13.571  1.00 64.72           O  
ATOM   4193  CB  ALA A 545     -44.351 -57.609  10.976  1.00 64.72           C  
ATOM   4196  N   GLY A 546     -47.397 -57.168  12.123  1.00 35.66           N  
ATOM   4197  CA  GLY A 546     -48.253 -56.193  12.738  1.00 35.66           C  
ATOM   4198  C   GLY A 546     -48.305 -54.969  11.874  1.00 35.66           C  
ATOM   4199  O   GLY A 546     -48.721 -53.903  12.329  1.00 35.66           O  
ATOM   4200  N   HIS A 547     -47.875 -55.077  10.600  1.00 57.96           N  
ATOM   4201  CA  HIS A 547     -47.915 -53.912   9.761  1.00 57.96           C  
ATOM   4208  C   HIS A 547     -48.707 -54.200   8.522  1.00 57.96           C  
ATOM   4209  O   HIS A 547     -48.587 -55.265   7.919  1.00 57.96           O  
ATOM   4204  CB  HIS A 547     -46.514 -53.424   9.364  1.00 57.96           C  
ATOM   4203  CG  HIS A 547     -45.734 -53.056  10.590  1.00 57.96           C  
ATOM   4206  CD2 HIS A 547     -44.896 -53.811  11.352  1.00 57.96           C  
ATOM   4202  ND1 HIS A 547     -45.784 -51.821  11.197  1.00 57.96           N  
ATOM   4207  CE1 HIS A 547     -44.983 -51.889  12.289  1.00 57.96           C  
ATOM   4205  NE2 HIS A 547     -44.422 -53.077  12.425  1.00 57.96           N  
ATOM   4210  N   ALA A 548     -49.560 -53.235   8.116  1.00 36.37           N  
ATOM   4211  CA  ALA A 548     -50.362 -53.410   6.939  1.00 36.37           C  
ATOM   4213  C   ALA A 548     -49.658 -52.707   5.826  1.00 36.37           C  
ATOM   4214  O   ALA A 548     -49.350 -51.520   5.917  1.00 36.37           O  
ATOM   4212  CB  ALA A 548     -51.772 -52.808   7.056  1.00 36.37           C  
ATOM   4215  N   VAL A 549     -49.380 -53.442   4.733  1.00118.85           N  
ATOM   4216  CA  VAL A 549     -48.669 -52.857   3.638  1.00118.85           C  
ATOM   4220  C   VAL A 549     -49.257 -53.397   2.374  1.00118.85           C  
ATOM   4221  O   VAL A 549     -49.850 -54.474   2.365  1.00118.85           O  
ATOM   4217  CB  VAL A 549     -47.223 -53.257   3.625  1.00118.85           C  
ATOM   4218  CG1 VAL A 549     -46.540 -52.597   2.431  1.00118.85           C  
ATOM   4219  CG2 VAL A 549     -46.581 -52.871   4.958  1.00118.85           C  
ATOM   4222  N   THR A 550     -49.122 -52.636   1.269  1.00 39.76           N  
ATOM   4223  CA  THR A 550     -49.593 -53.111   0.001  1.00 39.76           C  
ATOM   4227  C   THR A 550     -48.394 -53.202  -0.889  1.00 39.76           C  
ATOM   4228  O   THR A 550     -47.679 -52.222  -1.084  1.00 39.76           O  
ATOM   4224  CB  THR A 550     -50.574 -52.183  -0.655  1.00 39.76           C  
ATOM   4226  CG2 THR A 550     -51.014 -52.788  -1.998  1.00 39.76           C  
ATOM   4225  OG1 THR A 550     -51.700 -51.990   0.187  1.00 39.76           O  
ATOM   4229  N   VAL A 551     -48.121 -54.400  -1.441  1.00 54.09           N  
ATOM   4230  CA  VAL A 551     -46.992 -54.521  -2.316  1.00 54.09           C  
ATOM   4234  C   VAL A 551     -47.474 -54.259  -3.707  1.00 54.09           C  
ATOM   4235  O   VAL A 551     -48.531 -54.740  -4.112  1.00 54.09           O  
ATOM   4231  CB  VAL A 551     -46.350 -55.869  -2.253  1.00 54.09           C  
ATOM   4232  CG1 VAL A 551     -45.257 -55.965  -3.330  1.00 54.09           C  
ATOM   4233  CG2 VAL A 551     -45.823 -56.035  -0.820  1.00 54.09           C  
ATOM   4236  N   PRO A 552     -46.713 -53.504  -4.451  1.00 65.57           N  
ATOM   4237  CA  PRO A 552     -47.124 -53.161  -5.784  1.00 65.57           C  
ATOM   4241  C   PRO A 552     -47.078 -54.353  -6.683  1.00 65.57           C  
ATOM   4242  O   PRO A 552     -46.274 -55.253  -6.445  1.00 65.57           O  
ATOM   4239  CB  PRO A 552     -46.199 -52.030  -6.229  1.00 65.57           C  
ATOM   4240  CG  PRO A 552     -45.814 -51.341  -4.907  1.00 65.57           C  
ATOM   4238  CD  PRO A 552     -45.889 -52.463  -3.856  1.00 65.57           C  
ATOM   4243  N   PHE A 553     -47.957 -54.387  -7.704  1.00 66.93           N  
ATOM   4244  CA  PHE A 553     -47.978 -55.480  -8.631  1.00 66.93           C  
ATOM   4252  C   PHE A 553     -48.384 -54.932  -9.961  1.00 66.93           C  
ATOM   4253  O   PHE A 553     -49.284 -54.098 -10.041  1.00 66.93           O  
ATOM   4245  CB  PHE A 553     -48.989 -56.569  -8.219  1.00 66.93           C  
ATOM   4246  CG  PHE A 553     -49.060 -57.623  -9.271  1.00 66.93           C  
ATOM   4247  CD1 PHE A 553     -48.032 -58.520  -9.449  1.00 66.93           C  
ATOM   4248  CD2 PHE A 553     -50.179 -57.728 -10.064  1.00 66.93           C  
ATOM   4249  CE1 PHE A 553     -48.115 -59.493 -10.420  1.00 66.93           C  
ATOM   4250  CE2 PHE A 553     -50.267 -58.698 -11.034  1.00 66.93           C  
ATOM   4251  CZ  PHE A 553     -49.232 -59.582 -11.215  1.00 66.93           C  
ATOM   4254  N   ALA A 554     -47.709 -55.371 -11.045  1.00 48.03           N  
ATOM   4255  CA  ALA A 554     -48.091 -54.928 -12.356  1.00 48.03           C  
ATOM   4257  C   ALA A 554     -48.376 -56.157 -13.166  1.00 48.03           C  
ATOM   4258  O   ALA A 554     -47.540 -57.050 -13.273  1.00 48.03           O  
ATOM   4256  CB  ALA A 554     -46.984 -54.150 -13.087  1.00 48.03           C  
ATOM   4259  N   PRO A 555     -49.544 -56.222 -13.744  1.00 81.22           N  
ATOM   4260  CA  PRO A 555     -49.925 -57.365 -14.537  1.00 81.22           C  
ATOM   4264  C   PRO A 555     -49.398 -57.227 -15.930  1.00 81.22           C  
ATOM   4265  O   PRO A 555     -48.834 -56.182 -16.250  1.00 81.22           O  
ATOM   4262  CB  PRO A 555     -51.452 -57.430 -14.487  1.00 81.22           C  
ATOM   4263  CG  PRO A 555     -51.884 -56.032 -14.019  1.00 81.22           C  
ATOM   4261  CD  PRO A 555     -50.699 -55.560 -13.163  1.00 81.22           C  
ATOM   4266  N   GLY A 556     -49.598 -58.258 -16.780  1.00 48.22           N  
ATOM   4267  CA  GLY A 556     -49.193 -58.158 -18.153  1.00 48.22           C  
ATOM   4268  C   GLY A 556     -48.242 -59.247 -18.569  1.00 48.22           C  
ATOM   4269  O   GLY A 556     -47.898 -59.328 -19.746  1.00 48.22           O  
ATOM   4270  N   ARG A 557     -47.772 -60.102 -17.640  1.00100.78           N  
ATOM   4271  CA  ARG A 557     -46.913 -61.190 -18.032  1.00100.78           C  
ATOM   4279  C   ARG A 557     -47.751 -62.216 -18.742  1.00100.78           C  
ATOM   4280  O   ARG A 557     -48.959 -62.301 -18.522  1.00100.78           O  
ATOM   4272  CB  ARG A 557     -46.237 -61.888 -16.844  1.00100.78           C  
ATOM   4273  CG  ARG A 557     -45.302 -60.970 -16.058  1.00100.78           C  
ATOM   4274  CD  ARG A 557     -44.746 -61.619 -14.790  1.00100.78           C  
ATOM   4275  NE  ARG A 557     -43.892 -60.605 -14.116  1.00100.78           N  
ATOM   4276  CZ  ARG A 557     -44.476 -59.652 -13.333  1.00100.78           C  
ATOM   4277  NH1 ARG A 557     -45.834 -59.618 -13.205  1.00100.78           N1+
ATOM   4278  NH2 ARG A 557     -43.704 -58.733 -12.684  1.00100.78           N  
ATOM   4281  N   ALA A 558     -47.117 -63.015 -19.632  1.00 39.79           N  
ATOM   4282  CA  ALA A 558     -47.811 -64.026 -20.389  1.00 39.79           C  
ATOM   4284  C   ALA A 558     -47.125 -65.344 -20.153  1.00 39.79           C  
ATOM   4285  O   ALA A 558     -46.018 -65.391 -19.621  1.00 39.79           O  
ATOM   4283  CB  ALA A 558     -47.791 -63.773 -21.905  1.00 39.79           C  
ATOM   4286  N   ASP A 559     -47.793 -66.460 -20.524  1.00 44.87           N  
ATOM   4287  CA  ASP A 559     -47.255 -67.773 -20.281  1.00 44.87           C  
ATOM   4292  C   ASP A 559     -46.744 -68.362 -21.564  1.00 44.87           C  
ATOM   4293  O   ASP A 559     -47.464 -68.424 -22.559  1.00 44.87           O  
ATOM   4288  CB  ASP A 559     -48.303 -68.753 -19.733  1.00 44.87           C  
ATOM   4289  CG  ASP A 559     -48.697 -68.289 -18.337  1.00 44.87           C  
ATOM   4290  OD1 ASP A 559     -47.919 -67.511 -17.723  1.00 44.87           O  
ATOM   4291  OD2 ASP A 559     -49.786 -68.708 -17.864  1.00 44.87           O1-
ATOM   4294  N   ALA A 560     -45.462 -68.791 -21.569  1.00 40.03           N  
ATOM   4295  CA  ALA A 560     -44.846 -69.412 -22.712  1.00 40.03           C  
ATOM   4297  C   ALA A 560     -45.100 -70.891 -22.654  1.00 40.03           C  
ATOM   4298  O   ALA A 560     -45.358 -71.448 -21.589  1.00 40.03           O  
ATOM   4296  CB  ALA A 560     -43.322 -69.213 -22.758  1.00 40.03           C  
ATOM   4299  N   SER A 561     -45.046 -71.564 -23.823  1.00 39.30           N  
ATOM   4300  CA  SER A 561     -45.258 -72.984 -23.891  1.00 39.30           C  
ATOM   4303  C   SER A 561     -43.933 -73.681 -23.847  1.00 39.30           C  
ATOM   4304  O   SER A 561     -42.879 -73.061 -23.968  1.00 39.30           O  
ATOM   4301  CB  SER A 561     -45.951 -73.427 -25.190  1.00 39.30           C  
ATOM   4302  OG  SER A 561     -45.117 -73.129 -26.301  1.00 39.30           O  
ATOM   4305  N   GLN A 562     -43.970 -75.017 -23.667  1.00 37.05           N  
ATOM   4306  CA  GLN A 562     -42.781 -75.817 -23.627  1.00 37.05           C  
ATOM   4312  C   GLN A 562     -42.124 -75.772 -24.975  1.00 37.05           C  
ATOM   4313  O   GLN A 562     -40.900 -75.701 -25.077  1.00 37.05           O  
ATOM   4307  CB  GLN A 562     -43.059 -77.293 -23.306  1.00 37.05           C  
ATOM   4308  CG  GLN A 562     -41.788 -78.140 -23.240  1.00 37.05           C  
ATOM   4309  CD  GLN A 562     -41.029 -77.748 -21.977  1.00 37.05           C  
ATOM   4311  NE2 GLN A 562     -39.748 -77.324 -22.143  1.00 37.05           N  
ATOM   4310  OE1 GLN A 562     -41.563 -77.812 -20.872  1.00 37.05           O  
ATOM   4314  N   GLU A 563     -42.928 -75.795 -26.055  1.00 78.66           N  
ATOM   4315  CA  GLU A 563     -42.400 -75.808 -27.392  1.00 78.66           C  
ATOM   4321  C   GLU A 563     -41.624 -74.548 -27.611  1.00 78.66           C  
ATOM   4322  O   GLU A 563     -40.632 -74.526 -28.337  1.00 78.66           O  
ATOM   4316  CB  GLU A 563     -43.500 -75.885 -28.462  1.00 78.66           C  
ATOM   4317  CG  GLU A 563     -44.183 -77.253 -28.525  1.00 78.66           C  
ATOM   4318  CD  GLU A 563     -45.070 -77.415 -27.298  1.00 78.66           C  
ATOM   4319  OE1 GLU A 563     -45.589 -76.379 -26.803  1.00 78.66           O  
ATOM   4320  OE2 GLU A 563     -45.241 -78.576 -26.842  1.00 78.66           O1-
ATOM   4323  N   GLN A 564     -42.100 -73.458 -26.991  1.00 93.35           N  
ATOM   4324  CA  GLN A 564     -41.543 -72.139 -27.040  1.00 93.35           C  
ATOM   4330  C   GLN A 564     -40.264 -72.058 -26.258  1.00 93.35           C  
ATOM   4331  O   GLN A 564     -39.601 -71.025 -26.304  1.00 93.35           O  
ATOM   4325  CB  GLN A 564     -42.522 -71.055 -26.561  1.00 93.35           C  
ATOM   4326  CG  GLN A 564     -43.713 -70.937 -27.518  1.00 93.35           C  
ATOM   4327  CD  GLN A 564     -44.661 -69.859 -27.020  1.00 93.35           C  
ATOM   4329  NE2 GLN A 564     -45.933 -69.909 -27.505  1.00 93.35           N  
ATOM   4328  OE1 GLN A 564     -44.287 -69.001 -26.225  1.00 93.35           O  
ATOM   4332  N   THR A 565     -39.929 -73.064 -25.424  1.00 63.23           N  
ATOM   4333  CA  THR A 565     -38.743 -72.911 -24.623  1.00 63.23           C  
ATOM   4337  C   THR A 565     -37.659 -73.884 -25.018  1.00 63.23           C  
ATOM   4338  O   THR A 565     -37.885 -75.087 -25.138  1.00 63.23           O  
ATOM   4334  CB  THR A 565     -39.031 -73.100 -23.162  1.00 63.23           C  
ATOM   4336  CG2 THR A 565     -37.745 -72.846 -22.361  1.00 63.23           C  
ATOM   4335  OG1 THR A 565     -40.039 -72.186 -22.751  1.00 63.23           O  
ATOM   4339  N   ASP A 566     -36.426 -73.358 -25.216  1.00 47.20           N  
ATOM   4340  CA  ASP A 566     -35.282 -74.162 -25.559  1.00 47.20           C  
ATOM   4345  C   ASP A 566     -34.688 -74.605 -24.260  1.00 47.20           C  
ATOM   4346  O   ASP A 566     -34.145 -73.802 -23.502  1.00 47.20           O  
ATOM   4341  CB  ASP A 566     -34.195 -73.381 -26.328  1.00 47.20           C  
ATOM   4342  CG  ASP A 566     -33.088 -74.326 -26.790  1.00 47.20           C  
ATOM   4343  OD1 ASP A 566     -32.946 -75.433 -26.206  1.00 47.20           O  
ATOM   4344  OD2 ASP A 566     -32.360 -73.941 -27.744  1.00 47.20           O1-
ATOM   4347  N   VAL A 567     -34.784 -75.916 -23.978  1.00 40.36           N  
ATOM   4348  CA  VAL A 567     -34.341 -76.469 -22.734  1.00 40.36           C  
ATOM   4352  C   VAL A 567     -32.861 -76.313 -22.571  1.00 40.36           C  
ATOM   4353  O   VAL A 567     -32.389 -75.969 -21.489  1.00 40.36           O  
ATOM   4349  CB  VAL A 567     -34.663 -77.932 -22.613  1.00 40.36           C  
ATOM   4350  CG1 VAL A 567     -34.044 -78.478 -21.313  1.00 40.36           C  
ATOM   4351  CG2 VAL A 567     -36.190 -78.097 -22.694  1.00 40.36           C  
ATOM   4354  N   GLU A 568     -32.083 -76.567 -23.640  1.00 81.05           N  
ATOM   4355  CA  GLU A 568     -30.652 -76.541 -23.530  1.00 81.05           C  
ATOM   4361  C   GLU A 568     -30.173 -75.156 -23.216  1.00 81.05           C  
ATOM   4362  O   GLU A 568     -29.283 -74.974 -22.387  1.00 81.05           O  
ATOM   4356  CB  GLU A 568     -29.952 -77.006 -24.817  1.00 81.05           C  
ATOM   4357  CG  GLU A 568     -30.321 -78.439 -25.212  1.00 81.05           C  
ATOM   4358  CD  GLU A 568     -30.050 -79.364 -24.032  1.00 81.05           C  
ATOM   4359  OE1 GLU A 568     -29.386 -78.922 -23.057  1.00 81.05           O  
ATOM   4360  OE2 GLU A 568     -30.509 -80.537 -24.094  1.00 81.05           O1-
ATOM   4363  N   SER A 569     -30.759 -74.137 -23.869  1.00 34.95           N  
ATOM   4364  CA  SER A 569     -30.351 -72.772 -23.690  1.00 34.95           C  
ATOM   4367  C   SER A 569     -30.652 -72.329 -22.289  1.00 34.95           C  
ATOM   4368  O   SER A 569     -29.956 -71.483 -21.730  1.00 34.95           O  
ATOM   4365  CB  SER A 569     -31.091 -71.812 -24.638  1.00 34.95           C  
ATOM   4366  OG  SER A 569     -30.654 -70.479 -24.420  1.00 34.95           O  
ATOM   4369  N   MET A 570     -31.707 -72.903 -21.694  1.00110.14           N  
ATOM   4370  CA  MET A 570     -32.184 -72.564 -20.385  1.00110.14           C  
ATOM   4375  C   MET A 570     -31.194 -72.965 -19.325  1.00110.14           C  
ATOM   4376  O   MET A 570     -31.138 -72.357 -18.260  1.00110.14           O  
ATOM   4371  CB  MET A 570     -33.499 -73.282 -20.043  1.00110.14           C  
ATOM   4372  CG  MET A 570     -34.243 -72.683 -18.849  1.00110.14           C  
ATOM   4373  SD  MET A 570     -35.267 -71.227 -19.237  1.00110.14           S  
ATOM   4374  CE  MET A 570     -33.984 -70.255 -20.072  1.00110.14           C  
ATOM   4377  N   ALA A 571     -30.384 -74.007 -19.583  1.00 45.91           N  
ATOM   4378  CA  ALA A 571     -29.522 -74.594 -18.589  1.00 45.91           C  
ATOM   4380  C   ALA A 571     -28.587 -73.590 -17.983  1.00 45.91           C  
ATOM   4381  O   ALA A 571     -28.301 -73.655 -16.789  1.00 45.91           O  
ATOM   4379  CB  ALA A 571     -28.659 -75.737 -19.153  1.00 45.91           C  
ATOM   4382  N   VAL A 572     -28.078 -72.633 -18.771  1.00 62.36           N  
ATOM   4383  CA  VAL A 572     -27.118 -71.689 -18.265  1.00 62.36           C  
ATOM   4387  C   VAL A 572     -27.722 -70.863 -17.164  1.00 62.36           C  
ATOM   4388  O   VAL A 572     -27.006 -70.315 -16.330  1.00 62.36           O  
ATOM   4384  CB  VAL A 572     -26.603 -70.742 -19.313  1.00 62.36           C  
ATOM   4385  CG1 VAL A 572     -25.864 -71.561 -20.386  1.00 62.36           C  
ATOM   4386  CG2 VAL A 572     -27.775 -69.901 -19.847  1.00 62.36           C  
ATOM   4389  N   LEU A 573     -29.054 -70.688 -17.183  1.00 91.75           N  
ATOM   4390  CA  LEU A 573     -29.791 -69.903 -16.227  1.00 91.75           C  
ATOM   4395  C   LEU A 573     -29.858 -70.534 -14.859  1.00 91.75           C  
ATOM   4396  O   LEU A 573     -30.141 -69.842 -13.882  1.00 91.75           O  
ATOM   4391  CB  LEU A 573     -31.225 -69.600 -16.688  1.00 91.75           C  
ATOM   4392  CG  LEU A 573     -31.244 -68.705 -17.941  1.00 91.75           C  
ATOM   4393  CD1 LEU A 573     -32.666 -68.274 -18.315  1.00 91.75           C  
ATOM   4394  CD2 LEU A 573     -30.300 -67.505 -17.779  1.00 91.75           C  
ATOM   4397  N   GLU A 574     -29.686 -71.867 -14.744  1.00 64.05           N  
ATOM   4398  CA  GLU A 574     -29.844 -72.516 -13.464  1.00 64.05           C  
ATOM   4404  C   GLU A 574     -28.938 -71.928 -12.422  1.00 64.05           C  
ATOM   4405  O   GLU A 574     -27.735 -71.778 -12.630  1.00 64.05           O  
ATOM   4399  CB  GLU A 574     -29.544 -74.026 -13.487  1.00 64.05           C  
ATOM   4400  CG  GLU A 574     -29.719 -74.692 -12.118  1.00 64.05           C  
ATOM   4401  CD  GLU A 574     -29.284 -76.148 -12.226  1.00 64.05           C  
ATOM   4402  OE1 GLU A 574     -28.919 -76.577 -13.352  1.00 64.05           O  
ATOM   4403  OE2 GLU A 574     -29.306 -76.850 -11.179  1.00 64.05           O1-
ATOM   4406  N   PRO A 575     -29.514 -71.562 -11.293  1.00185.38           N  
ATOM   4407  CA  PRO A 575     -28.706 -71.078 -10.205  1.00185.38           C  
ATOM   4411  C   PRO A 575     -28.019 -72.211  -9.512  1.00185.38           C  
ATOM   4412  O   PRO A 575     -28.705 -73.056  -8.936  1.00185.38           O  
ATOM   4409  CB  PRO A 575     -29.636 -70.296  -9.283  1.00185.38           C  
ATOM   4410  CG  PRO A 575     -30.775 -69.847 -10.214  1.00185.38           C  
ATOM   4408  CD  PRO A 575     -30.825 -70.931 -11.306  1.00185.38           C  
ATOM   4413  N   VAL A 576     -26.679 -72.265  -9.593  1.00 81.76           N  
ATOM   4414  CA  VAL A 576     -25.864 -73.192  -8.866  1.00 81.76           C  
ATOM   4418  C   VAL A 576     -25.633 -72.639  -7.496  1.00 81.76           C  
ATOM   4419  O   VAL A 576     -25.470 -73.377  -6.525  1.00 81.76           O  
ATOM   4415  CB  VAL A 576     -24.537 -73.409  -9.524  1.00 81.76           C  
ATOM   4416  CG1 VAL A 576     -24.797 -74.021 -10.911  1.00 81.76           C  
ATOM   4417  CG2 VAL A 576     -23.776 -72.075  -9.566  1.00 81.76           C  
ATOM   4420  N   ALA A 577     -25.533 -71.297  -7.407  1.00 46.10           N  
ATOM   4421  CA  ALA A 577     -25.348 -70.666  -6.138  1.00 46.10           C  
ATOM   4423  C   ALA A 577     -26.346 -69.558  -6.063  1.00 46.10           C  
ATOM   4424  O   ALA A 577     -26.474 -68.758  -6.990  1.00 46.10           O  
ATOM   4422  CB  ALA A 577     -23.953 -70.047  -5.958  1.00 46.10           C  
ATOM   4425  N   ASP A 578     -27.106 -69.507  -4.951  1.00 65.53           N  
ATOM   4426  CA  ASP A 578     -28.064 -68.462  -4.745  1.00 65.53           C  
ATOM   4431  C   ASP A 578     -28.019 -68.156  -3.280  1.00 65.53           C  
ATOM   4432  O   ASP A 578     -28.660 -68.826  -2.472  1.00 65.53           O  
ATOM   4427  CB  ASP A 578     -29.507 -68.878  -5.097  1.00 65.53           C  
ATOM   4428  CG  ASP A 578     -30.404 -67.649  -5.030  1.00 65.53           C  
ATOM   4429  OD1 ASP A 578     -29.933 -66.598  -4.521  1.00 65.53           O  
ATOM   4430  OD2 ASP A 578     -31.575 -67.748  -5.488  1.00 65.53           O1-
ATOM   4433  N   GLY A 579     -27.256 -67.116  -2.905  1.00 38.43           N  
ATOM   4434  CA  GLY A 579     -27.064 -66.744  -1.533  1.00 38.43           C  
ATOM   4435  C   GLY A 579     -28.367 -66.329  -0.929  1.00 38.43           C  
ATOM   4436  O   GLY A 579     -28.576 -66.464   0.275  1.00 38.43           O  
ATOM   4437  N   PHE A 580     -29.267 -65.764  -1.748  1.00 80.75           N  
ATOM   4438  CA  PHE A 580     -30.519 -65.284  -1.244  1.00 80.75           C  
ATOM   4446  C   PHE A 580     -31.283 -66.439  -0.650  1.00 80.75           C  
ATOM   4447  O   PHE A 580     -32.048 -66.263   0.295  1.00 80.75           O  
ATOM   4439  CB  PHE A 580     -31.373 -64.608  -2.328  1.00 80.75           C  
ATOM   4440  CG  PHE A 580     -30.635 -63.371  -2.712  1.00 80.75           C  
ATOM   4441  CD1 PHE A 580     -30.684 -62.260  -1.903  1.00 80.75           C  
ATOM   4442  CD2 PHE A 580     -29.899 -63.315  -3.874  1.00 80.75           C  
ATOM   4443  CE1 PHE A 580     -30.005 -61.114  -2.243  1.00 80.75           C  
ATOM   4444  CE2 PHE A 580     -29.218 -62.172  -4.220  1.00 80.75           C  
ATOM   4445  CZ  PHE A 580     -29.271 -61.067  -3.404  1.00 80.75           C  
ATOM   4448  N   ARG A 581     -31.193 -67.620  -1.288  1.00195.32           N  
ATOM   4449  CA  ARG A 581     -31.738 -68.892  -0.877  1.00195.32           C  
ATOM   4457  C   ARG A 581     -30.842 -69.613   0.096  1.00195.32           C  
ATOM   4458  O   ARG A 581     -31.224 -70.664   0.609  1.00195.32           O  
ATOM   4450  CB  ARG A 581     -31.958 -69.858  -2.051  1.00195.32           C  
ATOM   4451  CG  ARG A 581     -32.993 -69.400  -3.075  1.00195.32           C  
ATOM   4452  CD  ARG A 581     -33.145 -70.415  -4.209  1.00195.32           C  
ATOM   4453  NE  ARG A 581     -34.131 -69.893  -5.194  1.00195.32           N  
ATOM   4454  CZ  ARG A 581     -33.917 -70.131  -6.521  1.00195.32           C  
ATOM   4455  NH1 ARG A 581     -32.762 -70.736  -6.922  1.00195.32           N1+
ATOM   4456  NH2 ARG A 581     -34.848 -69.778  -7.451  1.00195.32           N  
ATOM   4459  N   ASN A 582     -29.587 -69.151   0.279  1.00 90.47           N  
ATOM   4460  CA  ASN A 582     -28.611 -69.810   1.115  1.00 90.47           C  
ATOM   4465  C   ASN A 582     -28.324 -71.157   0.510  1.00 90.47           C  
ATOM   4466  O   ASN A 582     -28.174 -72.157   1.211  1.00 90.47           O  
ATOM   4461  CB  ASN A 582     -29.102 -69.989   2.564  1.00 90.47           C  
ATOM   4462  CG  ASN A 582     -27.892 -70.055   3.489  1.00 90.47           C  
ATOM   4464  ND2 ASN A 582     -28.142 -69.926   4.819  1.00 90.47           N  
ATOM   4463  OD1 ASN A 582     -26.755 -70.202   3.044  1.00 90.47           O  
ATOM   4467  N   TYR A 583     -28.202 -71.191  -0.836  1.00 92.53           N  
ATOM   4468  CA  TYR A 583     -28.057 -72.420  -1.570  1.00 92.53           C  
ATOM   4477  C   TYR A 583     -26.785 -72.442  -2.373  1.00 92.53           C  
ATOM   4478  O   TYR A 583     -26.432 -71.473  -3.046  1.00 92.53           O  
ATOM   4469  CB  TYR A 583     -29.253 -72.604  -2.529  1.00 92.53           C  
ATOM   4470  CG  TYR A 583     -29.075 -73.748  -3.470  1.00 92.53           C  
ATOM   4471  CD1 TYR A 583     -29.315 -75.046  -3.078  1.00 92.53           C  
ATOM   4472  CD2 TYR A 583     -28.698 -73.506  -4.771  1.00 92.53           C  
ATOM   4473  CE1 TYR A 583     -29.157 -76.085  -3.967  1.00 92.53           C  
ATOM   4474  CE2 TYR A 583     -28.538 -74.538  -5.663  1.00 92.53           C  
ATOM   4475  CZ  TYR A 583     -28.770 -75.832  -5.262  1.00 92.53           C  
ATOM   4476  OH  TYR A 583     -28.607 -76.893  -6.177  1.00 92.53           O  
ATOM   4479  N   LEU A 584     -26.037 -73.565  -2.265  1.00107.19           N  
ATOM   4480  CA  LEU A 584     -24.883 -73.833  -3.080  1.00107.19           C  
ATOM   4485  C   LEU A 584     -25.047 -75.254  -3.523  1.00107.19           C  
ATOM   4486  O   LEU A 584     -25.175 -76.151  -2.689  1.00107.19           O  
ATOM   4481  CB  LEU A 584     -23.534 -73.732  -2.349  1.00107.19           C  
ATOM   4482  CG  LEU A 584     -23.187 -72.307  -1.886  1.00107.19           C  
ATOM   4483  CD1 LEU A 584     -24.054 -71.869  -0.696  1.00107.19           C  
ATOM   4484  CD2 LEU A 584     -21.682 -72.161  -1.631  1.00107.19           C  
ATOM   4487  N   LYS A 585     -25.084 -75.504  -4.848  1.00126.45           N  
ATOM   4488  CA  LYS A 585     -25.315 -76.852  -5.286  1.00126.45           C  
ATOM   4494  C   LYS A 585     -24.137 -77.714  -4.969  1.00126.45           C  
ATOM   4495  O   LYS A 585     -24.308 -78.871  -4.588  1.00126.45           O  
ATOM   4489  CB  LYS A 585     -25.673 -77.025  -6.777  1.00126.45           C  
ATOM   4490  CG  LYS A 585     -24.527 -76.857  -7.765  1.00126.45           C  
ATOM   4491  CD  LYS A 585     -24.836 -77.464  -9.138  1.00126.45           C  
ATOM   4492  CE  LYS A 585     -26.176 -77.019  -9.727  1.00126.45           C  
ATOM   4493  NZ  LYS A 585     -26.374 -77.637 -11.058  1.00126.45           N1+
ATOM   4496  N   GLY A 586     -22.908 -77.178  -5.105  1.00 26.92           N  
ATOM   4497  CA  GLY A 586     -21.753 -77.994  -4.861  1.00 26.92           C  
ATOM   4498  C   GLY A 586     -20.696 -77.143  -4.237  1.00 26.92           C  
ATOM   4499  O   GLY A 586     -20.964 -76.042  -3.760  1.00 26.92           O  
ATOM   4500  N   LYS A 587     -19.453 -77.660  -4.215  1.00101.36           N  
ATOM   4501  CA  LYS A 587     -18.361 -76.941  -3.628  1.00101.36           C  
ATOM   4507  C   LYS A 587     -17.664 -76.211  -4.730  1.00101.36           C  
ATOM   4508  O   LYS A 587     -17.434 -76.764  -5.804  1.00101.36           O  
ATOM   4502  CB  LYS A 587     -17.334 -77.858  -2.938  1.00101.36           C  
ATOM   4503  CG  LYS A 587     -16.268 -77.097  -2.148  1.00101.36           C  
ATOM   4504  CD  LYS A 587     -16.833 -76.358  -0.935  1.00101.36           C  
ATOM   4505  CE  LYS A 587     -15.782 -75.587  -0.136  1.00101.36           C  
ATOM   4506  NZ  LYS A 587     -14.815 -76.528   0.467  1.00101.36           N1+
ATOM   4509  N   TYR A 588     -17.305 -74.933  -4.486  1.00 69.22           N  
ATOM   4510  CA  TYR A 588     -16.684 -74.159  -5.521  1.00 69.22           C  
ATOM   4519  C   TYR A 588     -15.425 -73.577  -4.965  1.00 69.22           C  
ATOM   4520  O   TYR A 588     -15.241 -73.509  -3.752  1.00 69.22           O  
ATOM   4511  CB  TYR A 588     -17.526 -72.956  -5.978  1.00 69.22           C  
ATOM   4512  CG  TYR A 588     -18.870 -73.458  -6.375  1.00 69.22           C  
ATOM   4513  CD1 TYR A 588     -19.046 -74.210  -7.515  1.00 69.22           C  
ATOM   4514  CD2 TYR A 588     -19.969 -73.150  -5.605  1.00 69.22           C  
ATOM   4515  CE1 TYR A 588     -20.298 -74.661  -7.868  1.00 69.22           C  
ATOM   4516  CE2 TYR A 588     -21.221 -73.596  -5.954  1.00 69.22           C  
ATOM   4517  CZ  TYR A 588     -21.384 -74.354  -7.085  1.00 69.22           C  
ATOM   4518  OH  TYR A 588     -22.668 -74.811  -7.441  1.00 69.22           O  
ATOM   4521  N   ARG A 589     -14.496 -73.186  -5.858  1.00 98.46           N  
ATOM   4522  CA  ARG A 589     -13.265 -72.591  -5.426  1.00 98.46           C  
ATOM   4530  C   ARG A 589     -13.583 -71.260  -4.808  1.00 98.46           C  
ATOM   4531  O   ARG A 589     -13.056 -70.911  -3.754  1.00 98.46           O  
ATOM   4523  CB  ARG A 589     -12.286 -72.317  -6.584  1.00 98.46           C  
ATOM   4524  CG  ARG A 589     -12.777 -71.256  -7.575  1.00 98.46           C  
ATOM   4525  CD  ARG A 589     -14.029 -71.640  -8.367  1.00 98.46           C  
ATOM   4526  NE  ARG A 589     -13.634 -72.611  -9.423  1.00 98.46           N  
ATOM   4527  CZ  ARG A 589     -14.606 -73.296 -10.093  1.00 98.46           C  
ATOM   4528  NH1 ARG A 589     -15.916 -73.122  -9.750  1.00 98.46           N1+
ATOM   4529  NH2 ARG A 589     -14.274 -74.139 -11.113  1.00 98.46           N  
ATOM   4532  N   VAL A 590     -14.487 -70.492  -5.455  1.00113.89           N  
ATOM   4533  CA  VAL A 590     -14.825 -69.160  -5.021  1.00113.89           C  
ATOM   4537  C   VAL A 590     -15.600 -69.213  -3.745  1.00113.89           C  
ATOM   4538  O   VAL A 590     -16.429 -70.094  -3.523  1.00113.89           O  
ATOM   4534  CB  VAL A 590     -15.691 -68.398  -5.980  1.00113.89           C  
ATOM   4535  CG1 VAL A 590     -14.892 -68.087  -7.250  1.00113.89           C  
ATOM   4536  CG2 VAL A 590     -16.962 -69.227  -6.235  1.00113.89           C  
ATOM   4539  N   PRO A 591     -15.351 -68.252  -2.895  1.00 77.36           N  
ATOM   4540  CA  PRO A 591     -16.072 -68.205  -1.657  1.00 77.36           C  
ATOM   4544  C   PRO A 591     -17.504 -67.866  -1.941  1.00 77.36           C  
ATOM   4545  O   PRO A 591     -17.778 -67.176  -2.922  1.00 77.36           O  
ATOM   4542  CB  PRO A 591     -15.340 -67.191  -0.781  1.00 77.36           C  
ATOM   4543  CG  PRO A 591     -13.889 -67.266  -1.290  1.00 77.36           C  
ATOM   4541  CD  PRO A 591     -14.021 -67.675  -2.769  1.00 77.36           C  
ATOM   4546  N   ALA A 592     -18.428 -68.324  -1.078  1.00 47.11           N  
ATOM   4547  CA  ALA A 592     -19.843 -68.154  -1.266  1.00 47.11           C  
ATOM   4549  C   ALA A 592     -20.191 -66.695  -1.297  1.00 47.11           C  
ATOM   4550  O   ALA A 592     -21.094 -66.289  -2.028  1.00 47.11           O  
ATOM   4548  CB  ALA A 592     -20.672 -68.794  -0.140  1.00 47.11           C  
ATOM   4551  N   GLU A 593     -19.502 -65.871  -0.484  1.00144.33           N  
ATOM   4552  CA  GLU A 593     -19.804 -64.467  -0.393  1.00144.33           C  
ATOM   4558  C   GLU A 593     -19.582 -63.839  -1.736  1.00144.33           C  
ATOM   4559  O   GLU A 593     -20.314 -62.936  -2.136  1.00144.33           O  
ATOM   4553  CB  GLU A 593     -18.856 -63.695   0.541  1.00144.33           C  
ATOM   4554  CG  GLU A 593     -18.740 -64.267   1.949  1.00144.33           C  
ATOM   4555  CD  GLU A 593     -17.677 -65.351   1.878  1.00144.33           C  
ATOM   4556  OE1 GLU A 593     -16.471 -64.999   1.979  1.00144.33           O  
ATOM   4557  OE2 GLU A 593     -18.052 -66.541   1.706  1.00144.33           O1-
ATOM   4560  N   VAL A 594     -18.525 -64.275  -2.448  1.00 37.48           N  
ATOM   4561  CA  VAL A 594     -18.197 -63.733  -3.738  1.00 37.48           C  
ATOM   4565  C   VAL A 594     -19.311 -64.041  -4.687  1.00 37.48           C  
ATOM   4566  O   VAL A 594     -19.706 -63.200  -5.493  1.00 37.48           O  
ATOM   4562  CB  VAL A 594     -16.951 -64.346  -4.313  1.00 37.48           C  
ATOM   4563  CG1 VAL A 594     -16.753 -63.820  -5.744  1.00 37.48           C  
ATOM   4564  CG2 VAL A 594     -15.775 -64.051  -3.368  1.00 37.48           C  
ATOM   4567  N   LEU A 595     -19.840 -65.273  -4.606  1.00 53.08           N  
ATOM   4568  CA  LEU A 595     -20.893 -65.719  -5.469  1.00 53.08           C  
ATOM   4573  C   LEU A 595     -22.119 -64.894  -5.213  1.00 53.08           C  
ATOM   4574  O   LEU A 595     -22.885 -64.609  -6.132  1.00 53.08           O  
ATOM   4569  CB  LEU A 595     -21.222 -67.207  -5.271  1.00 53.08           C  
ATOM   4570  CG  LEU A 595     -20.043 -68.111  -5.681  1.00 53.08           C  
ATOM   4571  CD1 LEU A 595     -20.377 -69.598  -5.494  1.00 53.08           C  
ATOM   4572  CD2 LEU A 595     -19.563 -67.779  -7.103  1.00 53.08           C  
ATOM   4575  N   LEU A 596     -22.351 -64.500  -3.946  1.00 46.10           N  
ATOM   4576  CA  LEU A 596     -23.497 -63.698  -3.612  1.00 46.10           C  
ATOM   4581  C   LEU A 596     -23.418 -62.369  -4.309  1.00 46.10           C  
ATOM   4582  O   LEU A 596     -24.400 -61.906  -4.889  1.00 46.10           O  
ATOM   4577  CB  LEU A 596     -23.599 -63.419  -2.101  1.00 46.10           C  
ATOM   4578  CG  LEU A 596     -24.810 -62.552  -1.705  1.00 46.10           C  
ATOM   4579  CD1 LEU A 596     -26.135 -63.238  -2.071  1.00 46.10           C  
ATOM   4580  CD2 LEU A 596     -24.744 -62.152  -0.223  1.00 46.10           C  
ATOM   4583  N   VAL A 597     -22.237 -61.722  -4.285  1.00 41.14           N  
ATOM   4584  CA  VAL A 597     -22.076 -60.426  -4.890  1.00 41.14           C  
ATOM   4588  C   VAL A 597     -22.298 -60.542  -6.368  1.00 41.14           C  
ATOM   4589  O   VAL A 597     -22.910 -59.669  -6.982  1.00 41.14           O  
ATOM   4585  CB  VAL A 597     -20.699 -59.856  -4.681  1.00 41.14           C  
ATOM   4586  CG1 VAL A 597     -20.599 -58.521  -5.439  1.00 41.14           C  
ATOM   4587  CG2 VAL A 597     -20.436 -59.738  -3.169  1.00 41.14           C  
ATOM   4590  N   ASP A 598     -21.795 -61.629  -6.982  1.00 42.66           N  
ATOM   4591  CA  ASP A 598     -21.922 -61.820  -8.399  1.00 42.66           C  
ATOM   4596  C   ASP A 598     -23.379 -61.889  -8.748  1.00 42.66           C  
ATOM   4597  O   ASP A 598     -23.826 -61.282  -9.719  1.00 42.66           O  
ATOM   4592  CB  ASP A 598     -21.284 -63.141  -8.865  1.00 42.66           C  
ATOM   4593  CG  ASP A 598     -21.423 -63.236 -10.376  1.00 42.66           C  
ATOM   4594  OD1 ASP A 598     -21.345 -62.173 -11.044  1.00 42.66           O  
ATOM   4595  OD2 ASP A 598     -21.622 -64.373 -10.881  1.00 42.66           O1-
ATOM   4598  N   LYS A 599     -24.158 -62.634  -7.946  1.00130.22           N  
ATOM   4599  CA  LYS A 599     -25.565 -62.843  -8.159  1.00130.22           C  
ATOM   4605  C   LYS A 599     -26.266 -61.521  -8.054  1.00130.22           C  
ATOM   4606  O   LYS A 599     -27.151 -61.206  -8.849  1.00130.22           O  
ATOM   4600  CB  LYS A 599     -26.124 -63.795  -7.085  1.00130.22           C  
ATOM   4601  CG  LYS A 599     -27.534 -64.332  -7.321  1.00130.22           C  
ATOM   4602  CD  LYS A 599     -28.636 -63.279  -7.268  1.00130.22           C  
ATOM   4603  CE  LYS A 599     -30.029 -63.906  -7.202  1.00130.22           C  
ATOM   4604  NZ  LYS A 599     -30.203 -64.866  -8.315  1.00130.22           N1+
ATOM   4607  N   ALA A 600     -25.865 -60.701  -7.064  1.00 31.50           N  
ATOM   4608  CA  ALA A 600     -26.490 -59.428  -6.854  1.00 31.50           C  
ATOM   4610  C   ALA A 600     -26.279 -58.583  -8.074  1.00 31.50           C  
ATOM   4611  O   ALA A 600     -27.186 -57.868  -8.503  1.00 31.50           O  
ATOM   4609  CB  ALA A 600     -25.905 -58.664  -5.653  1.00 31.50           C  
ATOM   4612  N   GLN A 601     -25.075 -58.639  -8.676  1.00 55.52           N  
ATOM   4613  CA  GLN A 601     -24.811 -57.806  -9.817  1.00 55.52           C  
ATOM   4619  C   GLN A 601     -25.692 -58.207 -10.962  1.00 55.52           C  
ATOM   4620  O   GLN A 601     -26.199 -57.356 -11.692  1.00 55.52           O  
ATOM   4614  CB  GLN A 601     -23.376 -57.864 -10.341  1.00 55.52           C  
ATOM   4615  CG  GLN A 601     -23.193 -56.892 -11.508  1.00 55.52           C  
ATOM   4616  CD  GLN A 601     -21.798 -57.067 -12.069  1.00 55.52           C  
ATOM   4618  NE2 GLN A 601     -21.067 -55.934 -12.241  1.00 55.52           N  
ATOM   4617  OE1 GLN A 601     -21.372 -58.184 -12.354  1.00 55.52           O  
ATOM   4621  N   LEU A 602     -25.893 -59.522 -11.161  1.00 63.94           N  
ATOM   4622  CA  LEU A 602     -26.704 -59.977 -12.253  1.00 63.94           C  
ATOM   4627  C   LEU A 602     -28.107 -59.464 -12.057  1.00 63.94           C  
ATOM   4628  O   LEU A 602     -28.790 -59.093 -13.012  1.00 63.94           O  
ATOM   4623  CB  LEU A 602     -26.781 -61.510 -12.354  1.00 63.94           C  
ATOM   4624  CG  LEU A 602     -25.443 -62.171 -12.733  1.00 63.94           C  
ATOM   4625  CD1 LEU A 602     -25.580 -63.697 -12.836  1.00 63.94           C  
ATOM   4626  CD2 LEU A 602     -24.854 -61.545 -14.007  1.00 63.94           C  
ATOM   4629  N   LEU A 603     -28.572 -59.449 -10.796  1.00100.98           N  
ATOM   4630  CA  LEU A 603     -29.878 -58.998 -10.389  1.00100.98           C  
ATOM   4635  C   LEU A 603     -30.018 -57.512 -10.523  1.00100.98           C  
ATOM   4636  O   LEU A 603     -31.127 -57.000 -10.390  1.00100.98           O  
ATOM   4631  CB  LEU A 603     -30.281 -59.387  -8.958  1.00100.98           C  
ATOM   4632  CG  LEU A 603     -30.631 -60.876  -8.820  1.00100.98           C  
ATOM   4633  CD1 LEU A 603     -31.192 -61.186  -7.424  1.00100.98           C  
ATOM   4634  CD2 LEU A 603     -31.577 -61.327  -9.947  1.00100.98           C  
ATOM   4637  N   THR A 604     -28.893 -56.794 -10.709  1.00159.95           N  
ATOM   4638  CA  THR A 604     -28.783 -55.360 -10.830  1.00159.95           C  
ATOM   4642  C   THR A 604     -29.077 -54.687  -9.525  1.00159.95           C  
ATOM   4643  O   THR A 604     -29.568 -53.560  -9.484  1.00159.95           O  
ATOM   4639  CB  THR A 604     -29.595 -54.721 -11.941  1.00159.95           C  
ATOM   4641  CG2 THR A 604     -31.074 -54.559 -11.564  1.00159.95           C  
ATOM   4640  OG1 THR A 604     -29.078 -53.428 -12.190  1.00159.95           O  
ATOM   4644  N   LEU A 605     -28.700 -55.348  -8.412  1.00 61.38           N  
ATOM   4645  CA  LEU A 605     -28.946 -54.817  -7.102  1.00 61.38           C  
ATOM   4650  C   LEU A 605     -27.725 -54.113  -6.588  1.00 61.38           C  
ATOM   4651  O   LEU A 605     -26.589 -54.480  -6.887  1.00 61.38           O  
ATOM   4646  CB  LEU A 605     -29.280 -55.906  -6.065  1.00 61.38           C  
ATOM   4647  CG  LEU A 605     -30.536 -56.740  -6.397  1.00 61.38           C  
ATOM   4648  CD1 LEU A 605     -30.796 -57.801  -5.314  1.00 61.38           C  
ATOM   4649  CD2 LEU A 605     -31.759 -55.849  -6.656  1.00 61.38           C  
ATOM   4652  N   SER A 606     -27.948 -53.039  -5.805  1.00 38.24           N  
ATOM   4653  CA  SER A 606     -26.879 -52.330  -5.165  1.00 38.24           C  
ATOM   4656  C   SER A 606     -26.607 -53.054  -3.882  1.00 38.24           C  
ATOM   4657  O   SER A 606     -27.316 -53.994  -3.526  1.00 38.24           O  
ATOM   4654  CB  SER A 606     -27.232 -50.877  -4.813  1.00 38.24           C  
ATOM   4655  OG  SER A 606     -28.319 -50.849  -3.902  1.00 38.24           O  
ATOM   4658  N   ALA A 607     -25.553 -52.640  -3.155  1.00 39.19           N  
ATOM   4659  CA  ALA A 607     -25.200 -53.297  -1.926  1.00 39.19           C  
ATOM   4661  C   ALA A 607     -26.311 -53.155  -0.927  1.00 39.19           C  
ATOM   4662  O   ALA A 607     -26.644 -54.120  -0.240  1.00 39.19           O  
ATOM   4660  CB  ALA A 607     -23.918 -52.727  -1.293  1.00 39.19           C  
ATOM   4663  N   PRO A 608     -26.899 -51.997  -0.798  1.00 73.31           N  
ATOM   4664  CA  PRO A 608     -27.964 -51.846   0.155  1.00 73.31           C  
ATOM   4668  C   PRO A 608     -29.158 -52.673  -0.202  1.00 73.31           C  
ATOM   4669  O   PRO A 608     -29.839 -53.164   0.699  1.00 73.31           O  
ATOM   4666  CB  PRO A 608     -28.236 -50.347   0.229  1.00 73.31           C  
ATOM   4667  CG  PRO A 608     -26.876 -49.715  -0.121  1.00 73.31           C  
ATOM   4665  CD  PRO A 608     -26.196 -50.748  -1.037  1.00 73.31           C  
ATOM   4670  N   GLU A 609     -29.444 -52.828  -1.507  1.00 40.56           N  
ATOM   4671  CA  GLU A 609     -30.585 -53.596  -1.912  1.00 40.56           C  
ATOM   4677  C   GLU A 609     -30.338 -55.039  -1.594  1.00 40.56           C  
ATOM   4678  O   GLU A 609     -31.231 -55.749  -1.132  1.00 40.56           O  
ATOM   4672  CB  GLU A 609     -30.888 -53.472  -3.416  1.00 40.56           C  
ATOM   4673  CG  GLU A 609     -31.361 -52.069  -3.810  1.00 40.56           C  
ATOM   4674  CD  GLU A 609     -31.706 -52.056  -5.293  1.00 40.56           C  
ATOM   4675  OE1 GLU A 609     -30.830 -52.432  -6.117  1.00 40.56           O  
ATOM   4676  OE2 GLU A 609     -32.861 -51.671  -5.618  1.00 40.56           O1-
ATOM   4679  N   MET A 610     -29.100 -55.509  -1.826  1.00 45.16           N  
ATOM   4680  CA  MET A 610     -28.762 -56.882  -1.583  1.00 45.16           C  
ATOM   4685  C   MET A 610     -28.932 -57.175  -0.127  1.00 45.16           C  
ATOM   4686  O   MET A 610     -29.471 -58.216   0.246  1.00 45.16           O  
ATOM   4681  CB  MET A 610     -27.293 -57.180  -1.927  1.00 45.16           C  
ATOM   4682  CG  MET A 610     -26.867 -58.625  -1.671  1.00 45.16           C  
ATOM   4683  SD  MET A 610     -25.130 -58.972  -2.083  1.00 45.16           S  
ATOM   4684  CE  MET A 610     -24.435 -57.934  -0.763  1.00 45.16           C  
ATOM   4687  N   THR A 611     -28.474 -56.249   0.736  1.00124.88           N  
ATOM   4688  CA  THR A 611     -28.499 -56.499   2.147  1.00124.88           C  
ATOM   4692  C   THR A 611     -29.911 -56.603   2.652  1.00124.88           C  
ATOM   4693  O   THR A 611     -30.246 -57.533   3.384  1.00124.88           O  
ATOM   4689  CB  THR A 611     -27.748 -55.462   2.942  1.00124.88           C  
ATOM   4691  CG2 THR A 611     -28.525 -54.138   2.959  1.00124.88           C  
ATOM   4690  OG1 THR A 611     -27.541 -55.922   4.267  1.00124.88           O  
ATOM   4694  N   VAL A 612     -30.792 -55.664   2.256  1.00 65.17           N  
ATOM   4695  CA  VAL A 612     -32.151 -55.664   2.731  1.00 65.17           C  
ATOM   4699  C   VAL A 612     -32.852 -56.899   2.276  1.00 65.17           C  
ATOM   4700  O   VAL A 612     -33.580 -57.540   3.033  1.00 65.17           O  
ATOM   4696  CB  VAL A 612     -32.974 -54.551   2.161  1.00 65.17           C  
ATOM   4697  CG1 VAL A 612     -34.439 -54.799   2.545  1.00 65.17           C  
ATOM   4698  CG2 VAL A 612     -32.434 -53.215   2.668  1.00 65.17           C  
ATOM   4701  N   LEU A 613     -32.653 -57.251   0.999  1.00 50.63           N  
ATOM   4702  CA  LEU A 613     -33.360 -58.344   0.410  1.00 50.63           C  
ATOM   4707  C   LEU A 613     -33.000 -59.626   1.102  1.00 50.63           C  
ATOM   4708  O   LEU A 613     -33.875 -60.425   1.427  1.00 50.63           O  
ATOM   4703  CB  LEU A 613     -33.026 -58.485  -1.083  1.00 50.63           C  
ATOM   4704  CG  LEU A 613     -33.748 -59.640  -1.796  1.00 50.63           C  
ATOM   4705  CD1 LEU A 613     -35.277 -59.470  -1.763  1.00 50.63           C  
ATOM   4706  CD2 LEU A 613     -33.214 -59.804  -3.226  1.00 50.63           C  
ATOM   4709  N   LEU A 614     -31.699 -59.857   1.357  1.00100.09           N  
ATOM   4710  CA  LEU A 614     -31.295 -61.104   1.942  1.00100.09           C  
ATOM   4715  C   LEU A 614     -31.817 -61.226   3.344  1.00100.09           C  
ATOM   4716  O   LEU A 614     -32.313 -62.284   3.728  1.00100.09           O  
ATOM   4711  CB  LEU A 614     -29.762 -61.304   1.915  1.00100.09           C  
ATOM   4712  CG  LEU A 614     -29.246 -62.674   2.413  1.00100.09           C  
ATOM   4713  CD1 LEU A 614     -27.763 -62.849   2.053  1.00100.09           C  
ATOM   4714  CD2 LEU A 614     -29.460 -62.873   3.923  1.00100.09           C  
ATOM   4717  N   GLY A 615     -31.744 -60.151   4.152  1.00 30.38           N  
ATOM   4718  CA  GLY A 615     -32.176 -60.249   5.518  1.00 30.38           C  
ATOM   4719  C   GLY A 615     -33.639 -60.584   5.553  1.00 30.38           C  
ATOM   4720  O   GLY A 615     -34.086 -61.340   6.414  1.00 30.38           O  
ATOM   4721  N   GLY A 616     -34.440 -59.986   4.652  1.00 30.39           N  
ATOM   4722  CA  GLY A 616     -35.854 -60.250   4.627  1.00 30.39           C  
ATOM   4723  C   GLY A 616     -36.139 -61.662   4.205  1.00 30.39           C  
ATOM   4724  O   GLY A 616     -36.989 -62.336   4.786  1.00 30.39           O  
ATOM   4725  N   LEU A 617     -35.426 -62.158   3.178  1.00 53.65           N  
ATOM   4726  CA  LEU A 617     -35.701 -63.466   2.652  1.00 53.65           C  
ATOM   4731  C   LEU A 617     -35.456 -64.488   3.717  1.00 53.65           C  
ATOM   4732  O   LEU A 617     -36.192 -65.469   3.814  1.00 53.65           O  
ATOM   4727  CB  LEU A 617     -34.833 -63.819   1.433  1.00 53.65           C  
ATOM   4728  CG  LEU A 617     -35.158 -62.960   0.196  1.00 53.65           C  
ATOM   4729  CD1 LEU A 617     -34.279 -63.342  -1.006  1.00 53.65           C  
ATOM   4730  CD2 LEU A 617     -36.659 -63.007  -0.137  1.00 53.65           C  
ATOM   4733  N   ARG A 618     -34.417 -64.293   4.552  1.00 87.81           N  
ATOM   4734  CA  ARG A 618     -34.116 -65.283   5.550  1.00 87.81           C  
ATOM   4742  C   ARG A 618     -35.281 -65.464   6.482  1.00 87.81           C  
ATOM   4743  O   ARG A 618     -35.649 -66.593   6.801  1.00 87.81           O  
ATOM   4735  CB  ARG A 618     -32.885 -64.941   6.404  1.00 87.81           C  
ATOM   4736  CG  ARG A 618     -31.554 -65.165   5.686  1.00 87.81           C  
ATOM   4737  CD  ARG A 618     -31.202 -66.646   5.518  1.00 87.81           C  
ATOM   4738  NE  ARG A 618     -29.812 -66.724   4.981  1.00 87.81           N  
ATOM   4739  CZ  ARG A 618     -29.579 -66.642   3.638  1.00 87.81           C  
ATOM   4740  NH1 ARG A 618     -30.616 -66.457   2.770  1.00 87.81           N1+
ATOM   4741  NH2 ARG A 618     -28.303 -66.745   3.165  1.00 87.81           N  
ATOM   4744  N   VAL A 619     -35.893 -64.360   6.950  1.00 67.43           N  
ATOM   4745  CA  VAL A 619     -36.977 -64.428   7.895  1.00 67.43           C  
ATOM   4749  C   VAL A 619     -38.236 -64.978   7.274  1.00 67.43           C  
ATOM   4750  O   VAL A 619     -39.076 -65.542   7.976  1.00 67.43           O  
ATOM   4746  CB  VAL A 619     -37.311 -63.097   8.508  1.00 67.43           C  
ATOM   4747  CG1 VAL A 619     -36.079 -62.601   9.283  1.00 67.43           C  
ATOM   4748  CG2 VAL A 619     -37.782 -62.133   7.408  1.00 67.43           C  
ATOM   4751  N   LEU A 620     -38.426 -64.753   5.957  1.00 78.98           N  
ATOM   4752  CA  LEU A 620     -39.575 -65.158   5.181  1.00 78.98           C  
ATOM   4757  C   LEU A 620     -39.634 -66.655   4.999  1.00 78.98           C  
ATOM   4758  O   LEU A 620     -40.705 -67.205   4.734  1.00 78.98           O  
ATOM   4753  CB  LEU A 620     -39.597 -64.510   3.786  1.00 78.98           C  
ATOM   4754  CG  LEU A 620     -39.741 -62.978   3.832  1.00 78.98           C  
ATOM   4755  CD1 LEU A 620     -39.776 -62.370   2.420  1.00 78.98           C  
ATOM   4756  CD2 LEU A 620     -40.944 -62.558   4.689  1.00 78.98           C  
ATOM   4759  N   GLY A 621     -38.485 -67.359   5.074  1.00 38.42           N  
ATOM   4760  CA  GLY A 621     -38.519 -68.791   4.913  1.00 38.42           C  
ATOM   4761  C   GLY A 621     -38.160 -69.186   3.504  1.00 38.42           C  
ATOM   4762  O   GLY A 621     -38.550 -70.250   3.024  1.00 38.42           O  
ATOM   4763  N   ALA A 622     -37.411 -68.316   2.805  1.00 70.04           N  
ATOM   4764  CA  ALA A 622     -36.937 -68.490   1.454  1.00 70.04           C  
ATOM   4766  C   ALA A 622     -35.926 -69.601   1.306  1.00 70.04           C  
ATOM   4767  O   ALA A 622     -35.767 -70.149   0.218  1.00 70.04           O  
ATOM   4765  CB  ALA A 622     -36.295 -67.217   0.875  1.00 70.04           C  
ATOM   4768  N   ASN A 623     -35.158 -69.929   2.360  1.00 59.33           N  
ATOM   4769  CA  ASN A 623     -34.069 -70.869   2.230  1.00 59.33           C  
ATOM   4774  C   ASN A 623     -34.516 -72.169   1.620  1.00 59.33           C  
ATOM   4775  O   ASN A 623     -35.622 -72.651   1.862  1.00 59.33           O  
ATOM   4770  CB  ASN A 623     -33.410 -71.230   3.574  1.00 59.33           C  
ATOM   4771  CG  ASN A 623     -32.731 -69.993   4.137  1.00 59.33           C  
ATOM   4773  ND2 ASN A 623     -32.703 -69.878   5.492  1.00 59.33           N  
ATOM   4772  OD1 ASN A 623     -32.236 -69.150   3.392  1.00 59.33           O  
ATOM   4776  N   VAL A 624     -33.635 -72.772   0.789  1.00 40.87           N  
ATOM   4777  CA  VAL A 624     -33.916 -74.048   0.189  1.00 40.87           C  
ATOM   4781  C   VAL A 624     -33.782 -75.086   1.264  1.00 40.87           C  
ATOM   4782  O   VAL A 624     -32.893 -75.012   2.110  1.00 40.87           O  
ATOM   4778  CB  VAL A 624     -32.971 -74.420  -0.916  1.00 40.87           C  
ATOM   4779  CG1 VAL A 624     -33.285 -75.852  -1.378  1.00 40.87           C  
ATOM   4780  CG2 VAL A 624     -33.090 -73.372  -2.033  1.00 40.87           C  
ATOM   4783  N   GLY A 625     -34.709 -76.065   1.278  1.00 21.83           N  
ATOM   4784  CA  GLY A 625     -34.633 -77.153   2.210  1.00 21.83           C  
ATOM   4785  C   GLY A 625     -35.025 -76.678   3.573  1.00 21.83           C  
ATOM   4786  O   GLY A 625     -34.826 -77.383   4.560  1.00 21.83           O  
ATOM   4787  N   GLN A 626     -35.594 -75.462   3.666  1.00102.97           N  
ATOM   4788  CA  GLN A 626     -36.006 -74.937   4.935  1.00102.97           C  
ATOM   4794  C   GLN A 626     -34.857 -74.989   5.900  1.00102.97           C  
ATOM   4795  O   GLN A 626     -35.053 -75.257   7.084  1.00102.97           O  
ATOM   4789  CB  GLN A 626     -37.204 -75.684   5.548  1.00102.97           C  
ATOM   4790  CG  GLN A 626     -38.528 -75.396   4.836  1.00102.97           C  
ATOM   4791  CD  GLN A 626     -38.414 -75.870   3.396  1.00102.97           C  
ATOM   4793  NE2 GLN A 626     -38.195 -77.199   3.210  1.00102.97           N  
ATOM   4792  OE1 GLN A 626     -38.516 -75.078   2.462  1.00102.97           O  
ATOM   4796  N   SER A 627     -33.624 -74.707   5.432  1.00 93.86           N  
ATOM   4797  CA  SER A 627     -32.501 -74.741   6.328  1.00 93.86           C  
ATOM   4800  C   SER A 627     -32.630 -73.595   7.281  1.00 93.86           C  
ATOM   4801  O   SER A 627     -33.174 -72.542   6.955  1.00 93.86           O  
ATOM   4798  CB  SER A 627     -31.128 -74.605   5.647  1.00 93.86           C  
ATOM   4799  OG  SER A 627     -30.917 -73.270   5.218  1.00 93.86           O  
ATOM   4802  N   ARG A 628     -32.156 -73.831   8.517  1.00167.03           N  
ATOM   4803  CA  ARG A 628     -32.137 -72.920   9.626  1.00167.03           C  
ATOM   4811  C   ARG A 628     -31.072 -71.884   9.439  1.00167.03           C  
ATOM   4812  O   ARG A 628     -31.091 -70.841  10.093  1.00167.03           O  
ATOM   4804  CB  ARG A 628     -31.876 -73.634  10.960  1.00167.03           C  
ATOM   4805  CG  ARG A 628     -32.970 -74.647  11.305  1.00167.03           C  
ATOM   4806  CD  ARG A 628     -34.359 -74.020  11.445  1.00167.03           C  
ATOM   4807  NE  ARG A 628     -34.892 -73.769  10.076  1.00167.03           N  
ATOM   4808  CZ  ARG A 628     -35.898 -72.865   9.892  1.00167.03           C  
ATOM   4809  NH1 ARG A 628     -36.404 -72.185  10.960  1.00167.03           N1+
ATOM   4810  NH2 ARG A 628     -36.386 -72.627   8.640  1.00167.03           N  
ATOM   4813  N   HIS A 629     -30.068 -72.171   8.594  1.00 83.74           N  
ATOM   4814  CA  HIS A 629     -28.944 -71.288   8.474  1.00 83.74           C  
ATOM   4821  C   HIS A 629     -29.382 -69.890   8.163  1.00 83.74           C  
ATOM   4822  O   HIS A 629     -30.021 -69.626   7.146  1.00 83.74           O  
ATOM   4817  CB  HIS A 629     -27.957 -71.707   7.374  1.00 83.74           C  
ATOM   4816  CG  HIS A 629     -27.479 -73.118   7.539  1.00 83.74           C  
ATOM   4819  CD2 HIS A 629     -27.620 -74.192   6.716  1.00 83.74           C  
ATOM   4815  ND1 HIS A 629     -26.773 -73.570   8.631  1.00 83.74           N  
ATOM   4820  CE1 HIS A 629     -26.524 -74.886   8.418  1.00 83.74           C  
ATOM   4818  NE2 HIS A 629     -27.018 -75.309   7.268  1.00 83.74           N  
ATOM   4823  N   GLY A 630     -29.017 -68.942   9.050  1.00 47.59           N  
ATOM   4824  CA  GLY A 630     -29.271 -67.551   8.803  1.00 47.59           C  
ATOM   4825  C   GLY A 630     -30.661 -67.173   9.203  1.00 47.59           C  
ATOM   4826  O   GLY A 630     -31.039 -66.011   9.056  1.00 47.59           O  
ATOM   4827  N   VAL A 631     -31.471 -68.111   9.731  1.00163.33           N  
ATOM   4828  CA  VAL A 631     -32.789 -67.658  10.051  1.00163.33           C  
ATOM   4832  C   VAL A 631     -32.746 -67.182  11.470  1.00163.33           C  
ATOM   4833  O   VAL A 631     -33.149 -67.855  12.418  1.00163.33           O  
ATOM   4829  CB  VAL A 631     -33.852 -68.705   9.775  1.00163.33           C  
ATOM   4830  CG1 VAL A 631     -33.812 -69.895  10.750  1.00163.33           C  
ATOM   4831  CG2 VAL A 631     -35.191 -67.980   9.695  1.00163.33           C  
ATOM   4834  N   PHE A 632     -32.267 -65.938  11.652  1.00111.06           N  
ATOM   4835  CA  PHE A 632     -32.083 -65.510  13.001  1.00111.06           C  
ATOM   4843  C   PHE A 632     -33.327 -64.820  13.450  1.00111.06           C  
ATOM   4844  O   PHE A 632     -33.348 -63.598  13.588  1.00111.06           O  
ATOM   4836  CB  PHE A 632     -30.925 -64.509  13.160  1.00111.06           C  
ATOM   4837  CG  PHE A 632     -29.716 -65.108  12.521  1.00111.06           C  
ATOM   4838  CD1 PHE A 632     -29.169 -66.282  12.983  1.00111.06           C  
ATOM   4839  CD2 PHE A 632     -29.108 -64.470  11.465  1.00111.06           C  
ATOM   4840  CE1 PHE A 632     -28.052 -66.821  12.385  1.00111.06           C  
ATOM   4841  CE2 PHE A 632     -27.990 -64.997  10.862  1.00111.06           C  
ATOM   4842  CZ  PHE A 632     -27.461 -66.179  11.321  1.00111.06           C  
ATOM   4845  N   THR A 633     -34.405 -65.592  13.706  1.00171.10           N  
ATOM   4846  CA  THR A 633     -35.594 -64.959  14.198  1.00171.10           C  
ATOM   4850  C   THR A 633     -36.388 -65.979  14.939  1.00171.10           C  
ATOM   4851  O   THR A 633     -36.321 -67.173  14.647  1.00171.10           O  
ATOM   4847  CB  THR A 633     -36.555 -64.474  13.149  1.00171.10           C  
ATOM   4849  CG2 THR A 633     -35.766 -63.781  12.034  1.00171.10           C  
ATOM   4848  OG1 THR A 633     -37.266 -65.568  12.593  1.00171.10           O  
ATOM   4852  N   ALA A 634     -37.102 -65.515  15.980  1.00 59.36           N  
ATOM   4853  CA  ALA A 634     -38.065 -66.284  16.706  1.00 59.36           C  
ATOM   4855  C   ALA A 634     -39.298 -66.446  15.865  1.00 59.36           C  
ATOM   4856  O   ALA A 634     -39.958 -67.484  15.924  1.00 59.36           O  
ATOM   4854  CB  ALA A 634     -38.493 -65.613  18.022  1.00 59.36           C  
ATOM   4857  N   ARG A 635     -39.658 -65.393  15.088  1.00235.30           N  
ATOM   4858  CA  ARG A 635     -40.910 -65.413  14.375  1.00235.30           C  
ATOM   4866  C   ARG A 635     -40.667 -65.519  12.907  1.00235.30           C  
ATOM   4867  O   ARG A 635     -40.698 -64.521  12.186  1.00235.30           O  
ATOM   4859  CB  ARG A 635     -41.701 -64.111  14.547  1.00235.30           C  
ATOM   4860  CG  ARG A 635     -41.693 -63.586  15.979  1.00235.30           C  
ATOM   4861  CD  ARG A 635     -40.428 -62.794  16.319  1.00235.30           C  
ATOM   4862  NE  ARG A 635     -40.561 -61.465  15.660  1.00235.30           N  
ATOM   4863  CZ  ARG A 635     -39.767 -60.422  16.039  1.00235.30           C  
ATOM   4864  NH1 ARG A 635     -38.794 -60.606  16.978  1.00235.30           N1+
ATOM   4865  NH2 ARG A 635     -39.948 -59.189  15.482  1.00235.30           N  
ATOM   4868  N   GLU A 636     -40.487 -66.746  12.401  1.00106.90           N  
ATOM   4869  CA  GLU A 636     -40.280 -66.836  10.995  1.00106.90           C  
ATOM   4875  C   GLU A 636     -41.599 -66.611  10.324  1.00106.90           C  
ATOM   4876  O   GLU A 636     -42.660 -66.816  10.914  1.00106.90           O  
ATOM   4870  CB  GLU A 636     -39.611 -68.142  10.528  1.00106.90           C  
ATOM   4871  CG  GLU A 636     -40.302 -69.420  10.993  1.00106.90           C  
ATOM   4872  CD  GLU A 636     -39.338 -70.567  10.714  1.00106.90           C  
ATOM   4873  OE1 GLU A 636     -39.216 -70.975   9.529  1.00106.90           O  
ATOM   4874  OE2 GLU A 636     -38.700 -71.044  11.691  1.00106.90           O1-
ATOM   4877  N   GLN A 637     -41.538 -66.177   9.052  1.00 78.12           N  
ATOM   4878  CA  GLN A 637     -42.664 -65.823   8.234  1.00 78.12           C  
ATOM   4884  C   GLN A 637     -43.292 -64.532   8.681  1.00 78.12           C  
ATOM   4885  O   GLN A 637     -44.427 -64.235   8.310  1.00 78.12           O  
ATOM   4879  CB  GLN A 637     -43.754 -66.907   8.174  1.00 78.12           C  
ATOM   4880  CG  GLN A 637     -43.291 -68.183   7.467  1.00 78.12           C  
ATOM   4881  CD  GLN A 637     -44.496 -69.101   7.313  1.00 78.12           C  
ATOM   4883  NE2 GLN A 637     -44.844 -69.840   8.399  1.00 78.12           N  
ATOM   4882  OE1 GLN A 637     -45.121 -69.149   6.253  1.00 78.12           O  
ATOM   4886  N   ALA A 638     -42.564 -63.714   9.468  1.00 43.81           N  
ATOM   4887  CA  ALA A 638     -43.025 -62.393   9.795  1.00 43.81           C  
ATOM   4889  C   ALA A 638     -41.970 -61.490   9.233  1.00 43.81           C  
ATOM   4890  O   ALA A 638     -40.783 -61.790   9.342  1.00 43.81           O  
ATOM   4888  CB  ALA A 638     -43.118 -62.124  11.306  1.00 43.81           C  
ATOM   4891  N   LEU A 639     -42.363 -60.356   8.616  1.00 66.58           N  
ATOM   4892  CA  LEU A 639     -41.384 -59.509   7.986  1.00 66.58           C  
ATOM   4897  C   LEU A 639     -40.870 -58.532   8.999  1.00 66.58           C  
ATOM   4898  O   LEU A 639     -41.506 -57.519   9.283  1.00 66.58           O  
ATOM   4893  CB  LEU A 639     -41.963 -58.708   6.805  1.00 66.58           C  
ATOM   4894  CG  LEU A 639     -40.948 -57.789   6.100  1.00 66.58           C  
ATOM   4895  CD1 LEU A 639     -39.831 -58.605   5.430  1.00 66.58           C  
ATOM   4896  CD2 LEU A 639     -41.656 -56.837   5.123  1.00 66.58           C  
ATOM   4899  N   THR A 640     -39.671 -58.817   9.551  1.00 65.12           N  
ATOM   4900  CA  THR A 640     -39.067 -57.985  10.555  1.00 65.12           C  
ATOM   4904  C   THR A 640     -37.604 -57.892  10.244  1.00 65.12           C  
ATOM   4905  O   THR A 640     -37.093 -58.604   9.379  1.00 65.12           O  
ATOM   4901  CB  THR A 640     -39.132 -58.574  11.940  1.00 65.12           C  
ATOM   4903  CG2 THR A 640     -40.594 -58.919  12.277  1.00 65.12           C  
ATOM   4902  OG1 THR A 640     -38.337 -59.750  12.007  1.00 65.12           O  
ATOM   4906  N   ASN A 641     -36.885 -56.993  10.951  1.00110.08           N  
ATOM   4907  CA  ASN A 641     -35.471 -56.844  10.728  1.00110.08           C  
ATOM   4912  C   ASN A 641     -34.722 -57.651  11.754  1.00110.08           C  
ATOM   4913  O   ASN A 641     -33.639 -57.264  12.190  1.00110.08           O  
ATOM   4908  CB  ASN A 641     -34.996 -55.388  10.866  1.00110.08           C  
ATOM   4909  CG  ASN A 641     -35.210 -54.948  12.307  1.00110.08           C  
ATOM   4911  ND2 ASN A 641     -34.263 -54.124  12.831  1.00110.08           N  
ATOM   4910  OD1 ASN A 641     -36.187 -55.330  12.950  1.00110.08           O  
ATOM   4914  N   ASP A 642     -35.243 -58.844  12.100  1.00 73.27           N  
ATOM   4915  CA  ASP A 642     -34.657 -59.696  13.105  1.00 73.27           C  
ATOM   4920  C   ASP A 642     -33.296 -60.150  12.683  1.00 73.27           C  
ATOM   4921  O   ASP A 642     -32.403 -60.311  13.514  1.00 73.27           O  
ATOM   4916  CB  ASP A 642     -35.451 -60.994  13.352  1.00 73.27           C  
ATOM   4917  CG  ASP A 642     -36.694 -60.705  14.179  1.00 73.27           C  
ATOM   4918  OD1 ASP A 642     -36.749 -59.619  14.814  1.00 73.27           O  
ATOM   4919  OD2 ASP A 642     -37.602 -61.580  14.194  1.00 73.27           O1-
ATOM   4922  N   PHE A 643     -33.102 -60.379  11.374  1.00 62.07           N  
ATOM   4923  CA  PHE A 643     -31.869 -60.915  10.877  1.00 62.07           C  
ATOM   4931  C   PHE A 643     -30.744 -60.013  11.281  1.00 62.07           C  
ATOM   4932  O   PHE A 643     -29.737 -60.472  11.819  1.00 62.07           O  
ATOM   4924  CB  PHE A 643     -31.908 -61.007   9.340  1.00 62.07           C  
ATOM   4925  CG  PHE A 643     -30.644 -61.593   8.812  1.00 62.07           C  
ATOM   4926  CD1 PHE A 643     -30.443 -62.955   8.824  1.00 62.07           C  
ATOM   4927  CD2 PHE A 643     -29.674 -60.782   8.276  1.00 62.07           C  
ATOM   4928  CE1 PHE A 643     -29.281 -63.499   8.329  1.00 62.07           C  
ATOM   4929  CE2 PHE A 643     -28.512 -61.321   7.779  1.00 62.07           C  
ATOM   4930  CZ  PHE A 643     -28.311 -62.679   7.802  1.00 62.07           C  
ATOM   4933  N   PHE A 644     -30.894 -58.698  11.040  1.00 56.54           N  
ATOM   4934  CA  PHE A 644     -29.861 -57.742  11.336  1.00 56.54           C  
ATOM   4942  C   PHE A 644     -29.641 -57.608  12.814  1.00 56.54           C  
ATOM   4943  O   PHE A 644     -28.504 -57.602  13.280  1.00 56.54           O  
ATOM   4935  CB  PHE A 644     -30.189 -56.343  10.782  1.00 56.54           C
[truncated: 507,508 more chars]
