# Supplementary material for: Structural Descriptors for Subunit Interface Regions in Homodimers: Effect of Lipid Membrane and Secondary Structure Type
Source: J Chem Inf Model. 2025 Mar 27;65(7):3117–26. doi: 10.1021/acs.jcim.4c01233 (PMC12004529; doi:10.1021/acs.jcim.4c01233)
Supplement: Supplementary file 3 — ci4c01233_si_003.tar [file ci4c01233_si_003.tar › database/alpha/3kbp_cytop.pdb]

ATOM      1  N   ARG B   1       4.337  24.017  58.677  1.00 77.60           N  
ATOM      2  CA  ARG B   1       4.921  24.569  57.404  1.00 75.72           C  
ATOM      3  C   ARG B   1       5.545  23.507  56.480  1.00 71.36           C  
ATOM      4  O   ARG B   1       5.355  23.532  55.250  1.00 66.75           O  
ATOM      5  CB  ARG B   1       5.950  25.652  57.740  1.00 81.48           C  
ATOM      6  CG  ARG B   1       5.344  26.941  58.334  1.00 90.55           C  
ATOM      7  CD  ARG B   1       4.357  27.653  57.352  1.00 96.86           C  
ATOM      8  NE  ARG B   1       4.892  27.823  55.991  1.00100.49           N  
ATOM      9  CZ  ARG B   1       4.169  28.169  54.921  1.00102.14           C  
ATOM     10  NH1 ARG B   1       2.858  28.400  55.033  1.00103.06           N1+
ATOM     11  NH2 ARG B   1       4.756  28.236  53.718  1.00103.01           N  
ATOM     12  N   ASP B   2       6.329  22.613  57.085  1.00 67.96           N  
ATOM     13  CA  ASP B   2       6.972  21.537  56.355  1.00 63.29           C  
ATOM     14  C   ASP B   2       5.886  20.566  56.034  1.00 57.30           C  
ATOM     15  O   ASP B   2       5.041  20.252  56.880  1.00 53.36           O  
ATOM     16  CB  ASP B   2       8.013  20.794  57.216  1.00 68.44           C  
ATOM     17  CG  ASP B   2       9.428  21.388  57.128  1.00 72.64           C  
ATOM     18  OD1 ASP B   2      10.014  21.456  56.011  1.00 75.85           O  
ATOM     19  OD2 ASP B   2       9.974  21.739  58.207  1.00 75.36           O1-
ATOM     20  N   MET B   3       5.901  20.099  54.803  1.00 54.43           N  
ATOM     21  CA  MET B   3       4.934  19.118  54.395  1.00 54.28           C  
ATOM     22  C   MET B   3       4.960  18.015  55.458  1.00 56.72           C  
ATOM     23  O   MET B   3       6.014  17.556  55.902  1.00 55.19           O  
ATOM     24  CB  MET B   3       5.306  18.524  53.048  1.00 51.28           C  
ATOM     25  CG  MET B   3       5.667  19.524  52.009  1.00 49.42           C  
ATOM     26  SD  MET B   3       5.986  18.697  50.449  1.00 51.35           S  
ATOM     27  CE  MET B   3       7.772  18.606  50.472  1.00 57.44           C  
ATOM     28  N   PRO B   4       3.791  17.630  55.921  1.00 58.61           N  
ATOM     29  CA  PRO B   4       3.594  16.598  56.930  1.00 61.04           C  
ATOM     30  C   PRO B   4       4.019  15.229  56.380  1.00 62.13           C  
ATOM     31  O   PRO B   4       4.102  15.052  55.156  1.00 60.87           O  
ATOM     32  CB  PRO B   4       2.098  16.638  57.120  1.00 63.13           C  
ATOM     33  CG  PRO B   4       1.622  16.942  55.700  1.00 61.60           C  
ATOM     34  CD  PRO B   4       2.508  18.089  55.377  1.00 59.71           C  
ATOM     35  N   LEU B   5       4.164  14.247  57.281  1.00 61.98           N  
ATOM     36  CA  LEU B   5       4.608  12.895  56.917  1.00 61.25           C  
ATOM     37  C   LEU B   5       3.798  12.105  55.907  1.00 59.81           C  
ATOM     38  O   LEU B   5       4.335  11.300  55.146  1.00 56.76           O  
ATOM     39  CB  LEU B   5       4.817  12.058  58.168  1.00 63.36           C  
ATOM     40  CG  LEU B   5       5.916  12.564  59.102  1.00 65.86           C  
ATOM     41  CD1 LEU B   5       6.133  11.582  60.216  1.00 67.03           C  
ATOM     42  CD2 LEU B   5       7.211  12.716  58.327  1.00 69.92           C  
ATOM     43  N   ASP B   6       2.493  12.305  55.926  1.00 62.32           N  
ATOM     44  CA  ASP B   6       1.610  11.596  54.991  1.00 65.60           C  
ATOM     45  C   ASP B   6       1.732  12.056  53.528  1.00 62.36           C  
ATOM     46  O   ASP B   6       1.485  11.270  52.599  1.00 61.18           O  
ATOM     47  CB  ASP B   6       0.104  11.564  55.472  1.00 69.93           C  
ATOM     48  CG  ASP B   6      -0.376  12.874  56.187  1.00 73.30           C  
ATOM     49  OD1 ASP B   6      -0.181  13.027  57.424  1.00 75.09           O  
ATOM     50  OD2 ASP B   6      -1.023  13.723  55.528  1.00 74.87           O1-
ATOM     51  N   SER B   7       2.175  13.304  53.356  1.00 58.24           N  
ATOM     52  CA  SER B   7       2.332  13.930  52.061  1.00 53.96           C  
ATOM     53  C   SER B   7       2.682  12.930  50.992  1.00 51.96           C  
ATOM     54  O   SER B   7       3.538  12.069  51.155  1.00 51.24           O  
ATOM     55  CB  SER B   7       3.357  15.040  52.155  1.00 54.39           C  
ATOM     56  OG  SER B   7       2.987  15.956  53.184  1.00 51.50           O  
ATOM     57  N   ASP B   8       1.900  12.974  49.937  1.00 52.31           N  
ATOM     58  CA  ASP B   8       2.067  12.066  48.811  1.00 53.33           C  
ATOM     59  C   ASP B   8       3.469  12.003  48.315  1.00 50.74           C  
ATOM     60  O   ASP B   8       3.887  11.058  47.662  1.00 45.25           O  
ATOM     61  CB  ASP B   8       1.187  12.528  47.651  1.00 60.06           C  
ATOM     62  CG  ASP B   8       1.444  13.994  47.232  1.00 63.84           C  
ATOM     63  OD1 ASP B   8       1.773  14.860  48.101  1.00 65.26           O  
ATOM     64  OD2 ASP B   8       1.272  14.271  46.015  1.00 63.35           O1-
ATOM     65  N   VAL B   9       4.153  13.103  48.551  1.00 54.04           N  
ATOM     66  CA  VAL B   9       5.513  13.268  48.105  1.00 55.66           C  
ATOM     67  C   VAL B   9       6.452  12.321  48.872  1.00 56.98           C  
ATOM     68  O   VAL B   9       7.341  11.692  48.279  1.00 58.72           O  
ATOM     69  CB  VAL B   9       5.900  14.774  48.187  1.00 53.66           C  
ATOM     70  CG1 VAL B   9       6.163  15.210  49.626  1.00 51.69           C  
ATOM     71  CG2 VAL B   9       7.026  15.064  47.240  1.00 54.08           C  
ATOM     72  N   PHE B  10       6.140  12.110  50.147  1.00 55.49           N  
ATOM     73  CA  PHE B  10       6.915  11.238  51.015  1.00 55.08           C  
ATOM     74  C   PHE B  10       6.537   9.754  50.972  1.00 57.84           C  
ATOM     75  O   PHE B  10       7.002   8.975  51.805  1.00 57.68           O  
ATOM     76  CB  PHE B  10       6.773  11.704  52.440  1.00 50.95           C  
ATOM     77  CG  PHE B  10       7.279  13.078  52.672  1.00 48.79           C  
ATOM     78  CD1 PHE B  10       8.347  13.568  51.956  1.00 48.52           C  
ATOM     79  CD2 PHE B  10       6.724  13.867  53.673  1.00 48.15           C  
ATOM     80  CE1 PHE B  10       8.870  14.833  52.240  1.00 50.72           C  
ATOM     81  CE2 PHE B  10       7.234  15.133  53.970  1.00 46.32           C  
ATOM     82  CZ  PHE B  10       8.309  15.616  53.256  1.00 48.52           C  
ATOM     83  N   ARG B  11       5.691   9.351  50.030  1.00 61.55           N  
ATOM     84  CA  ARG B  11       5.302   7.948  49.945  1.00 63.08           C  
ATOM     85  C   ARG B  11       6.414   6.963  49.616  1.00 59.53           C  
ATOM     86  O   ARG B  11       7.274   7.237  48.796  1.00 59.24           O  
ATOM     87  CB  ARG B  11       4.136   7.770  48.978  1.00 70.39           C  
ATOM     88  CG  ARG B  11       2.831   8.237  49.607  1.00 81.41           C  
ATOM     89  CD  ARG B  11       1.635   8.240  48.639  1.00 88.18           C  
ATOM     90  NE  ARG B  11       0.446   8.781  49.314  1.00 95.20           N  
ATOM     91  CZ  ARG B  11      -0.697   9.107  48.714  1.00 97.18           C  
ATOM     92  NH1 ARG B  11      -0.843   8.954  47.396  1.00 98.78           N1+
ATOM     93  NH2 ARG B  11      -1.697   9.592  49.440  1.00100.90           N  
ATOM     94  N   VAL B  12       6.364   5.800  50.257  1.00 57.37           N  
ATOM     95  CA  VAL B  12       7.342   4.734  50.053  1.00 53.86           C  
ATOM     96  C   VAL B  12       6.957   3.755  48.974  1.00 51.76           C  
ATOM     97  O   VAL B  12       5.918   3.087  49.038  1.00 50.04           O  
ATOM     98  CB  VAL B  12       7.641   3.930  51.338  1.00 53.32           C  
ATOM     99  CG1 VAL B  12       6.372   3.662  52.079  1.00 53.80           C  
ATOM    100  CG2 VAL B  12       8.363   2.601  50.999  1.00 50.66           C  
ATOM    101  N   PRO B  13       7.833   3.610  47.992  1.00 52.48           N  
ATOM    102  CA  PRO B  13       7.610   2.704  46.879  1.00 54.21           C  
ATOM    103  C   PRO B  13       7.244   1.356  47.429  1.00 55.72           C  
ATOM    104  O   PRO B  13       7.822   0.878  48.403  1.00 57.45           O  
ATOM    105  CB  PRO B  13       8.947   2.703  46.150  1.00 54.28           C  
ATOM    106  CG  PRO B  13       9.915   3.102  47.211  1.00 55.34           C  
ATOM    107  CD  PRO B  13       9.185   4.177  47.933  1.00 52.92           C  
ATOM    108  N   PRO B  14       6.178   0.797  46.889  1.00 57.14           N  
ATOM    109  CA  PRO B  14       5.608  -0.497  47.231  1.00 58.13           C  
ATOM    110  C   PRO B  14       6.552  -1.579  46.774  1.00 58.30           C  
ATOM    111  O   PRO B  14       7.204  -1.442  45.715  1.00 56.80           O  
ATOM    112  CB  PRO B  14       4.351  -0.520  46.388  1.00 58.91           C  
ATOM    113  CG  PRO B  14       4.813   0.158  45.137  1.00 58.91           C  
ATOM    114  CD  PRO B  14       5.488   1.368  45.729  1.00 58.91           C  
ATOM    115  N   GLY B  15       6.579  -2.663  47.550  1.00 57.05           N  
ATOM    116  CA  GLY B  15       7.437  -3.797  47.239  1.00 55.40           C  
ATOM    117  C   GLY B  15       8.251  -4.145  48.464  1.00 55.36           C  
ATOM    118  O   GLY B  15       8.574  -3.246  49.273  1.00 58.43           O  
ATOM    119  N   TYR B  16       8.536  -5.432  48.658  1.00 51.29           N  
ATOM    120  CA  TYR B  16       9.300  -5.805  49.833  1.00 49.61           C  
ATOM    121  C   TYR B  16      10.727  -5.431  49.567  1.00 50.45           C  
ATOM    122  O   TYR B  16      11.311  -5.869  48.555  1.00 52.85           O  
ATOM    123  CB  TYR B  16       9.230  -7.305  50.140  1.00 48.25           C  
ATOM    124  CG  TYR B  16      10.243  -7.754  51.200  1.00 44.88           C  
ATOM    125  CD1 TYR B  16      10.035  -7.481  52.564  1.00 42.89           C  
ATOM    126  CD2 TYR B  16      11.430  -8.405  50.831  1.00 41.88           C  
ATOM    127  CE1 TYR B  16      10.976  -7.831  53.528  1.00 40.76           C  
ATOM    128  CE2 TYR B  16      12.381  -8.768  51.790  1.00 41.94           C  
ATOM    129  CZ  TYR B  16      12.152  -8.470  53.140  1.00 42.59           C  
ATOM    130  OH  TYR B  16      13.116  -8.768  54.089  1.00 41.10           O  
ATOM    131  N   ASN B  17      11.255  -4.584  50.453  1.00 47.47           N  
ATOM    132  CA  ASN B  17      12.642  -4.130  50.400  1.00 45.34           C  
ATOM    133  C   ASN B  17      12.792  -3.440  49.050  1.00 44.47           C  
ATOM    134  O   ASN B  17      13.567  -3.866  48.159  1.00 43.18           O  
ATOM    135  CB  ASN B  17      13.585  -5.331  50.518  1.00 44.18           C  
ATOM    136  CG  ASN B  17      14.910  -4.985  51.160  1.00 42.38           C  
ATOM    137  ND2 ASN B  17      14.880  -4.123  52.168  1.00 39.63           N  
ATOM    138  OD1 ASN B  17      15.938  -5.546  50.798  1.00 41.91           O  
ATOM    139  N   ALA B  18      11.953  -2.426  48.886  1.00 41.67           N  
ATOM    140  CA  ALA B  18      11.917  -1.653  47.671  1.00 39.62           C  
ATOM    141  C   ALA B  18      12.909  -0.556  47.841  1.00 38.36           C  
ATOM    142  O   ALA B  18      12.808   0.240  48.807  1.00 39.41           O  
ATOM    143  CB  ALA B  18      10.541  -1.068  47.472  1.00 43.10           C  
ATOM    144  N   PRO B  19      13.899  -0.505  46.933  1.00 33.90           N  
ATOM    145  CA  PRO B  19      14.934   0.523  46.987  1.00 31.23           C  
ATOM    146  C   PRO B  19      14.290   1.877  47.008  1.00 29.73           C  
ATOM    147  O   PRO B  19      13.502   2.197  46.140  1.00 29.81           O  
ATOM    148  CB  PRO B  19      15.732   0.278  45.704  1.00 29.99           C  
ATOM    149  CG  PRO B  19      14.820  -0.469  44.838  1.00 29.07           C  
ATOM    150  CD  PRO B  19      14.091  -1.371  45.766  1.00 29.85           C  
ATOM    151  N   GLN B  20      14.497   2.606  48.084  1.00 29.68           N  
ATOM    152  CA  GLN B  20      13.933   3.926  48.140  1.00 33.66           C  
ATOM    153  C   GLN B  20      15.043   4.956  48.226  1.00 35.59           C  
ATOM    154  O   GLN B  20      16.237   4.592  48.237  1.00 34.55           O  
ATOM    155  CB  GLN B  20      12.972   4.042  49.304  1.00 35.66           C  
ATOM    156  CG  GLN B  20      13.591   3.856  50.643  1.00 41.91           C  
ATOM    157  CD  GLN B  20      12.599   4.132  51.771  1.00 46.71           C  
ATOM    158  NE2 GLN B  20      12.753   5.284  52.427  1.00 42.85           N  
ATOM    159  OE1 GLN B  20      11.708   3.315  52.056  1.00 50.78           O  
ATOM    160  N   GLN B  21      14.644   6.234  48.205  1.00 35.97           N  
ATOM    161  CA  GLN B  21      15.544   7.384  48.292  1.00 33.75           C  
ATOM    162  C   GLN B  21      16.664   7.307  47.258  1.00 38.60           C  
ATOM    163  O   GLN B  21      17.770   7.751  47.537  1.00 43.11           O  
ATOM    164  CB  GLN B  21      16.146   7.500  49.690  1.00 30.50           C  
ATOM    165  CG  GLN B  21      15.147   7.418  50.844  1.00 33.46           C  
ATOM    166  CD  GLN B  21      15.766   7.690  52.228  1.00 35.79           C  
ATOM    167  NE2 GLN B  21      15.024   7.405  53.278  1.00 34.04           N  
ATOM    168  OE1 GLN B  21      16.887   8.172  52.339  1.00 42.60           O  
ATOM    169  N   VAL B  22      16.400   6.711  46.086  1.00 39.58           N  
ATOM    170  CA  VAL B  22      17.405   6.611  45.020  1.00 39.02           C  
ATOM    171  C   VAL B  22      17.888   8.015  44.659  1.00 43.44           C  
ATOM    172  O   VAL B  22      17.095   8.949  44.634  1.00 46.49           O  
ATOM    173  CB  VAL B  22      16.823   5.944  43.773  1.00 34.13           C  
ATOM    174  CG1 VAL B  22      17.867   5.890  42.660  1.00 31.92           C  
ATOM    175  CG2 VAL B  22      16.357   4.557  44.117  1.00 34.39           C  
ATOM    176  N   HIS B  23      19.192   8.177  44.434  1.00 48.16           N  
ATOM    177  CA  HIS B  23      19.782   9.477  44.094  1.00 49.97           C  
ATOM    178  C   HIS B  23      21.178   9.311  43.515  1.00 49.90           C  
ATOM    179  O   HIS B  23      21.991   8.574  44.058  1.00 54.61           O  
ATOM    180  CB  HIS B  23      19.791  10.385  45.325  1.00 53.72           C  
ATOM    181  CG  HIS B  23      20.582   9.862  46.495  1.00 58.11           C  
ATOM    182  CD2 HIS B  23      20.289   8.926  47.435  1.00 59.32           C  
ATOM    183  ND1 HIS B  23      21.779  10.428  46.884  1.00 60.93           N  
ATOM    184  CE1 HIS B  23      22.183   9.877  48.016  1.00 62.31           C  
ATOM    185  NE2 HIS B  23      21.297   8.963  48.370  1.00 61.21           N  
ATOM    186  N   ILE B  24      21.462   9.998  42.420  1.00 48.52           N  
ATOM    187  CA  ILE B  24      22.761   9.866  41.756  1.00 44.25           C  
ATOM    188  C   ILE B  24      23.561  11.168  41.750  1.00 43.29           C  
ATOM    189  O   ILE B  24      23.008  12.198  42.139  1.00 41.94           O  
ATOM    190  CB  ILE B  24      22.549   9.395  40.320  1.00 42.77           C  
ATOM    191  CG1 ILE B  24      21.946  10.526  39.480  1.00 40.99           C  
ATOM    192  CG2 ILE B  24      21.587   8.234  40.319  1.00 38.39           C  
ATOM    193  CD1 ILE B  24      21.675  10.166  38.042  1.00 41.26           C  
ATOM    194  N   THR B  25      24.851  11.097  41.356  1.00 43.16           N  
ATOM    195  CA  THR B  25      25.813  12.250  41.249  1.00 40.68           C  
ATOM    196  C   THR B  25      26.964  11.844  40.379  1.00 38.35           C  
ATOM    197  O   THR B  25      27.114  10.660  40.028  1.00 41.04           O  
ATOM    198  CB  THR B  25      26.504  12.715  42.571  1.00 39.26           C  
ATOM    199  CG2 THR B  25      27.023  14.136  42.412  1.00 34.25           C  
ATOM    200  OG1 THR B  25      25.568  12.718  43.655  1.00 47.59           O  
ATOM    201  N   GLN B  26      27.781  12.819  40.018  1.00 36.56           N  
ATOM    202  CA  GLN B  26      28.918  12.505  39.177  1.00 38.96           C  
ATOM    203  C   GLN B  26      29.922  11.670  39.938  1.00 37.92           C  
ATOM    204  O   GLN B  26      30.298  12.001  41.052  1.00 36.11           O  
ATOM    205  CB  GLN B  26      29.591  13.757  38.647  1.00 40.02           C  
ATOM    206  CG  GLN B  26      30.659  13.412  37.631  1.00 39.18           C  
ATOM    207  CD  GLN B  26      31.098  14.597  36.829  1.00 38.71           C  
ATOM    208  NE2 GLN B  26      30.180  15.514  36.594  1.00 36.08           N  
ATOM    209  OE1 GLN B  26      32.259  14.694  36.430  1.00 39.54           O  
ATOM    210  N   GLY B  27      30.369  10.594  39.322  1.00 36.28           N  
ATOM    211  CA  GLY B  27      31.291   9.744  40.018  1.00 38.80           C  
ATOM    212  C   GLY B  27      32.749   9.980  39.762  1.00 39.58           C  
ATOM    213  O   GLY B  27      33.588   9.472  40.506  1.00 44.39           O  
ATOM    214  N   ASP B  28      33.086  10.705  38.716  1.00 38.79           N  
ATOM    215  CA  ASP B  28      34.496  10.915  38.466  1.00 35.58           C  
ATOM    216  C   ASP B  28      34.765  12.373  38.274  1.00 37.41           C  
ATOM    217  O   ASP B  28      33.903  13.216  38.525  1.00 37.13           O  
ATOM    218  CB  ASP B  28      34.923  10.159  37.228  1.00 33.85           C  
ATOM    219  CG  ASP B  28      34.214  10.625  35.975  1.00 37.23           C  
ATOM    220  OD1 ASP B  28      33.371  11.561  36.025  1.00 37.66           O  
ATOM    221  OD2 ASP B  28      34.520  10.034  34.916  1.00 38.76           O1-
ATOM    222  N   LEU B  29      35.925  12.653  37.697  1.00 37.13           N  
ATOM    223  CA  LEU B  29      36.287  14.034  37.454  1.00 37.12           C  
ATOM    224  C   LEU B  29      35.728  14.667  36.186  1.00 36.49           C  
ATOM    225  O   LEU B  29      35.429  15.850  36.155  1.00 36.16           O  
ATOM    226  CB  LEU B  29      37.805  14.188  37.447  1.00 32.16           C  
ATOM    227  CG  LEU B  29      38.184  15.673  37.499  1.00 28.60           C  
ATOM    228  CD1 LEU B  29      37.699  16.259  38.794  1.00 26.64           C  
ATOM    229  CD2 LEU B  29      39.643  15.906  37.366  1.00 21.10           C  
ATOM    230  N   VAL B  30      35.589  13.883  35.137  1.00 38.34           N  
ATOM    231  CA  VAL B  30      35.155  14.448  33.879  1.00 42.76           C  
ATOM    232  C   VAL B  30      33.819  14.052  33.254  1.00 45.17           C  
ATOM    233  O   VAL B  30      33.519  14.429  32.087  1.00 45.14           O  
ATOM    234  CB  VAL B  30      36.227  14.207  32.874  1.00 46.43           C  
ATOM    235  CG1 VAL B  30      37.568  14.555  33.476  1.00 49.28           C  
ATOM    236  CG2 VAL B  30      36.223  12.762  32.495  1.00 48.80           C  
ATOM    237  N   GLY B  31      33.036  13.264  33.983  1.00 46.43           N  
ATOM    238  CA  GLY B  31      31.735  12.888  33.463  1.00 46.97           C  
ATOM    239  C   GLY B  31      31.382  11.459  33.116  1.00 46.23           C  
ATOM    240  O   GLY B  31      30.206  11.183  32.890  1.00 47.96           O  
ATOM    241  N   ARG B  32      32.339  10.544  33.085  1.00 43.12           N  
ATOM    242  CA  ARG B  32      31.979   9.183  32.741  1.00 41.73           C  
ATOM    243  C   ARG B  32      31.882   8.196  33.895  1.00 39.64           C  
ATOM    244  O   ARG B  32      32.343   7.059  33.806  1.00 39.55           O  
ATOM    245  CB  ARG B  32      32.843   8.655  31.595  1.00 44.56           C  
ATOM    246  CG  ARG B  32      34.329   8.838  31.760  1.00 53.24           C  
ATOM    247  CD  ARG B  32      34.977   9.163  30.414  1.00 57.37           C  
ATOM    248  NE  ARG B  32      34.610   8.198  29.384  1.00 60.24           N  
ATOM    249  CZ  ARG B  32      35.276   7.068  29.153  1.00 64.12           C  
ATOM    250  NH1 ARG B  32      36.347   6.766  29.877  1.00 64.42           N1+
ATOM    251  NH2 ARG B  32      34.849   6.215  28.223  1.00 66.98           N  
ATOM    252  N   ALA B  33      31.194   8.615  34.945  1.00 36.95           N  
ATOM    253  CA  ALA B  33      31.016   7.772  36.109  1.00 36.53           C  
ATOM    254  C   ALA B  33      29.887   8.378  36.888  1.00 36.25           C  
ATOM    255  O   ALA B  33      29.777   9.605  36.947  1.00 35.97           O  
ATOM    256  CB  ALA B  33      32.256   7.764  36.941  1.00 36.54           C  
ATOM    257  N   MET B  34      29.072   7.525  37.504  1.00 35.06           N  
ATOM    258  CA  MET B  34      27.937   7.965  38.300  1.00 32.95           C  
ATOM    259  C   MET B  34      27.944   7.242  39.605  1.00 30.32           C  
ATOM    260  O   MET B  34      28.375   6.092  39.685  1.00 29.07           O  
ATOM    261  CB  MET B  34      26.658   7.586  37.595  1.00 36.36           C  
ATOM    262  CG  MET B  34      26.263   8.574  36.566  1.00 41.07           C  
ATOM    263  SD  MET B  34      25.906  10.058  37.473  1.00 46.43           S  
ATOM    264  CE  MET B  34      24.766  10.736  36.370  1.00 51.16           C  
ATOM    265  N   ILE B  35      27.429   7.879  40.629  1.00 26.47           N  
ATOM    266  CA  ILE B  35      27.370   7.196  41.885  1.00 25.10           C  
ATOM    267  C   ILE B  35      25.900   7.007  42.164  1.00 26.78           C  
ATOM    268  O   ILE B  35      25.142   7.957  42.322  1.00 26.20           O  
ATOM    269  CB  ILE B  35      27.957   7.997  42.984  1.00 26.04           C  
ATOM    270  CG1 ILE B  35      29.439   8.091  42.817  1.00 28.34           C  
ATOM    271  CG2 ILE B  35      27.692   7.362  44.290  1.00 25.36           C  
ATOM    272  CD1 ILE B  35      30.049   9.014  43.857  1.00 33.47           C  
ATOM    273  N   ILE B  36      25.473   5.769  42.167  1.00 27.54           N  
ATOM    274  CA  ILE B  36      24.090   5.487  42.446  1.00 30.37           C  
ATOM    275  C   ILE B  36      23.936   5.182  43.939  1.00 31.35           C  
ATOM    276  O   ILE B  36      24.666   4.351  44.493  1.00 32.78           O  
ATOM    277  CB  ILE B  36      23.684   4.295  41.643  1.00 32.62           C  
ATOM    278  CG1 ILE B  36      24.359   4.329  40.278  1.00 33.02           C  
ATOM    279  CG2 ILE B  36      22.236   4.332  41.424  1.00 38.54           C  
ATOM    280  CD1 ILE B  36      24.053   5.576  39.498  1.00 31.88           C  
ATOM    281  N   SER B  37      23.009   5.839  44.610  1.00 30.15           N  
ATOM    282  CA  SER B  37      22.860   5.592  46.031  1.00 32.63           C  
ATOM    283  C   SER B  37      21.401   5.360  46.351  1.00 34.35           C  
ATOM    284  O   SER B  37      20.546   6.068  45.836  1.00 38.57           O  
ATOM    285  CB  SER B  37      23.331   6.820  46.820  1.00 30.65           C  
ATOM    286  OG  SER B  37      24.542   7.341  46.314  1.00 33.78           O  
ATOM    287  N   TRP B  38      21.090   4.389  47.193  1.00 33.63           N  
ATOM    288  CA  TRP B  38      19.696   4.184  47.571  1.00 35.69           C  
ATOM    289  C   TRP B  38      19.625   3.577  48.938  1.00 34.26           C  
ATOM    290  O   TRP B  38      20.641   3.260  49.533  1.00 39.54           O  
ATOM    291  CB  TRP B  38      18.968   3.280  46.605  1.00 36.63           C  
ATOM    292  CG  TRP B  38      19.501   1.929  46.601  1.00 35.88           C  
ATOM    293  CD1 TRP B  38      18.951   0.851  47.194  1.00 36.25           C  
ATOM    294  CD2 TRP B  38      20.684   1.465  45.919  1.00 35.66           C  
ATOM    295  CE2 TRP B  38      20.781   0.077  46.141  1.00 35.99           C  
ATOM    296  CE3 TRP B  38      21.671   2.086  45.136  1.00 34.26           C  
ATOM    297  NE1 TRP B  38      19.707  -0.274  46.922  1.00 40.42           N  
ATOM    298  CZ2 TRP B  38      21.824  -0.711  45.612  1.00 31.17           C  
ATOM    299  CZ3 TRP B  38      22.714   1.288  44.606  1.00 31.48           C  
ATOM    300  CH2 TRP B  38      22.775  -0.087  44.850  1.00 26.94           C  
ATOM    301  N   VAL B  39      18.428   3.355  49.427  1.00 31.85           N  
ATOM    302  CA  VAL B  39      18.284   2.800  50.749  1.00 31.29           C  
ATOM    303  C   VAL B  39      17.280   1.678  50.715  1.00 33.88           C  
ATOM    304  O   VAL B  39      16.305   1.770  49.979  1.00 38.99           O  
ATOM    305  CB  VAL B  39      17.755   3.861  51.702  1.00 29.23           C  
ATOM    306  CG1 VAL B  39      17.444   3.247  53.037  1.00 27.26           C  
ATOM    307  CG2 VAL B  39      18.758   4.996  51.826  1.00 27.10           C  
ATOM    308  N   THR B  40      17.549   0.587  51.421  1.00 32.31           N  
ATOM    309  CA  THR B  40      16.600  -0.518  51.506  1.00 31.89           C  
ATOM    310  C   THR B  40      16.283  -0.506  52.973  1.00 33.79           C  
ATOM    311  O   THR B  40      17.179  -0.301  53.804  1.00 38.45           O  
ATOM    312  CB  THR B  40      17.200  -1.871  51.173  1.00 31.02           C  
ATOM    313  CG2 THR B  40      17.493  -1.972  49.737  1.00 35.77           C  
ATOM    314  OG1 THR B  40      18.419  -2.051  51.886  1.00 35.13           O  
ATOM    315  N   MET B  41      15.025  -0.713  53.319  1.00 34.09           N  
ATOM    316  CA  MET B  41      14.636  -0.666  54.720  1.00 34.69           C  
ATOM    317  C   MET B  41      14.285  -1.977  55.410  1.00 38.25           C  
ATOM    318  O   MET B  41      14.316  -2.047  56.657  1.00 38.86           O  
ATOM    319  CB  MET B  41      13.463   0.260  54.853  1.00 34.77           C  
ATOM    320  CG  MET B  41      13.775   1.660  54.556  1.00 35.62           C  
ATOM    321  SD  MET B  41      14.466   2.352  56.017  1.00 44.46           S  
ATOM    322  CE  MET B  41      13.443   3.960  56.186  1.00 46.95           C  
ATOM    323  N   ASP B  42      13.930  -2.985  54.605  1.00 39.65           N  
ATOM    324  CA  ASP B  42      13.519  -4.286  55.122  1.00 41.48           C  
ATOM    325  C   ASP B  42      14.655  -5.158  55.528  1.00 39.92           C  
ATOM    326  O   ASP B  42      14.692  -5.675  56.623  1.00 40.51           O  
ATOM    327  CB  ASP B  42      12.618  -4.988  54.115  1.00 45.69           C  
ATOM    328  CG  ASP B  42      11.276  -4.306  53.996  1.00 49.81           C  
ATOM    329  OD1 ASP B  42      10.719  -3.893  55.051  1.00 52.35           O  
ATOM    330  OD2 ASP B  42      10.787  -4.135  52.867  1.00 50.32           O1-
ATOM    331  N   GLU B  43      15.579  -5.339  54.621  1.00 38.95           N  
ATOM    332  CA  GLU B  43      16.733  -6.113  54.929  1.00 38.96           C  
ATOM    333  C   GLU B  43      17.825  -5.585  53.998  1.00 40.42           C  
ATOM    334  O   GLU B  43      17.545  -4.851  53.057  1.00 39.03           O  
ATOM    335  CB  GLU B  43      16.430  -7.584  54.757  1.00 35.77           C  
ATOM    336  CG  GLU B  43      15.801  -7.918  53.466  1.00 36.36           C  
ATOM    337  CD  GLU B  43      16.054  -9.353  53.073  1.00 40.02           C  
ATOM    338  OE1 GLU B  43      17.223  -9.654  52.726  1.00 38.34           O  
ATOM    339  OE2 GLU B  43      15.101 -10.177  53.107  1.00 42.15           O1-
ATOM    340  N   PRO B  44      19.084  -5.798  54.367  1.00 42.08           N  
ATOM    341  CA  PRO B  44      20.263  -5.379  53.635  1.00 41.76           C  
ATOM    342  C   PRO B  44      20.126  -5.296  52.144  1.00 40.09           C  
ATOM    343  O   PRO B  44      20.274  -4.213  51.586  1.00 42.15           O  
ATOM    344  CB  PRO B  44      21.274  -6.421  54.063  1.00 42.95           C  
ATOM    345  CG  PRO B  44      20.998  -6.459  55.517  1.00 44.30           C  
ATOM    346  CD  PRO B  44      19.490  -6.538  55.576  1.00 45.31           C  
ATOM    347  N   GLY B  45      19.849  -6.421  51.501  1.00 38.73           N  
ATOM    348  CA  GLY B  45      19.704  -6.434  50.049  1.00 37.20           C  
ATOM    349  C   GLY B  45      21.018  -6.431  49.297  1.00 35.87           C  
ATOM    350  O   GLY B  45      22.060  -6.417  49.926  1.00 36.26           O  
ATOM    351  N   SER B  46      20.968  -6.413  47.967  1.00 38.92           N  
ATOM    352  CA  SER B  46      22.177  -6.424  47.129  1.00 41.71           C  
ATOM    353  C   SER B  46      22.576  -5.039  46.698  1.00 44.03           C  
ATOM    354  O   SER B  46      21.748  -4.270  46.214  1.00 47.73           O  
ATOM    355  CB  SER B  46      21.980  -7.255  45.850  1.00 42.42           C  
ATOM    356  OG  SER B  46      23.067  -7.085  44.933  1.00 40.40           O  
ATOM    357  N   SER B  47      23.860  -4.742  46.796  1.00 45.76           N  
ATOM    358  CA  SER B  47      24.328  -3.436  46.391  1.00 44.40           C  
ATOM    359  C   SER B  47      24.748  -3.440  44.938  1.00 43.76           C  
ATOM    360  O   SER B  47      25.533  -2.611  44.540  1.00 44.42           O  
ATOM    361  CB  SER B  47      25.462  -2.978  47.298  1.00 44.94           C  
ATOM    362  OG  SER B  47      25.010  -2.938  48.650  1.00 48.10           O  
ATOM    363  N   ALA B  48      24.261  -4.396  44.151  1.00 44.52           N  
ATOM    364  CA  ALA B  48      24.596  -4.429  42.723  1.00 45.83           C  
ATOM    365  C   ALA B  48      23.642  -3.515  41.962  1.00 47.71           C  
ATOM    366  O   ALA B  48      22.507  -3.262  42.410  1.00 52.06           O  
ATOM    367  CB  ALA B  48      24.500  -5.809  42.181  1.00 44.92           C  
ATOM    368  N   VAL B  49      24.093  -3.018  40.818  1.00 46.41           N  
ATOM    369  CA  VAL B  49      23.287  -2.134  40.001  1.00 44.30           C  
ATOM    370  C   VAL B  49      23.372  -2.654  38.589  1.00 47.17           C  
ATOM    371  O   VAL B  49      24.467  -2.941  38.077  1.00 46.73           O  
ATOM    372  CB  VAL B  49      23.842  -0.738  40.008  1.00 42.01           C  
ATOM    373  CG1 VAL B  49      23.006   0.148  39.150  1.00 39.80           C  
ATOM    374  CG2 VAL B  49      23.898  -0.218  41.404  1.00 42.45           C  
ATOM    375  N   ARG B  50      22.221  -2.793  37.954  1.00 48.26           N  
ATOM    376  CA  ARG B  50      22.220  -3.294  36.603  1.00 49.69           C  
ATOM    377  C   ARG B  50      22.055  -2.097  35.702  1.00 49.36           C  
ATOM    378  O   ARG B  50      21.149  -1.283  35.937  1.00 47.94           O  
ATOM    379  CB  ARG B  50      21.045  -4.241  36.407  1.00 54.52           C  
ATOM    380  CG  ARG B  50      21.356  -5.443  35.492  1.00 58.94           C  
ATOM    381  CD  ARG B  50      20.123  -5.955  34.717  1.00 57.50           C  
ATOM    382  NE  ARG B  50      18.962  -6.177  35.570  1.00 58.30           N  
ATOM    383  CZ  ARG B  50      18.832  -7.195  36.411  1.00 59.60           C  
ATOM    384  NH1 ARG B  50      19.805  -8.095  36.504  1.00 57.55           N1+
ATOM    385  NH2 ARG B  50      17.731  -7.299  37.169  1.00 59.15           N  
ATOM    386  N   TYR B  51      22.904  -1.977  34.684  1.00 46.79           N  
ATOM    387  CA  TYR B  51      22.789  -0.844  33.785  1.00 47.03           C  
ATOM    388  C   TYR B  51      23.202  -1.203  32.383  1.00 47.48           C  
ATOM    389  O   TYR B  51      23.992  -2.122  32.185  1.00 44.74           O  
ATOM    390  CB  TYR B  51      23.660   0.286  34.273  1.00 49.02           C  
ATOM    391  CG  TYR B  51      25.130  -0.003  34.118  1.00 52.90           C  
ATOM    392  CD1 TYR B  51      25.814  -0.755  35.049  1.00 55.93           C  
ATOM    393  CD2 TYR B  51      25.841   0.506  33.056  1.00 53.89           C  
ATOM    394  CE1 TYR B  51      27.187  -0.990  34.919  1.00 57.68           C  
ATOM    395  CE2 TYR B  51      27.202   0.281  32.919  1.00 56.11           C  
ATOM    396  CZ  TYR B  51      27.875  -0.462  33.854  1.00 57.35           C  
ATOM    397  OH  TYR B  51      29.247  -0.631  33.738  1.00 60.86           O  
ATOM    398  N   TRP B  52      22.707  -0.430  31.422  1.00 50.59           N  
ATOM    399  CA  TRP B  52      23.006  -0.639  30.002  1.00 56.24           C  
ATOM    400  C   TRP B  52      22.656   0.635  29.248  1.00 62.04           C  
ATOM    401  O   TRP B  52      21.897   1.489  29.759  1.00 63.15           O  
ATOM    402  CB  TRP B  52      22.171  -1.802  29.446  1.00 55.19           C  
ATOM    403  CG  TRP B  52      20.657  -1.594  29.506  1.00 54.98           C  
ATOM    404  CD1 TRP B  52      19.860  -1.109  28.505  1.00 53.66           C  
ATOM    405  CD2 TRP B  52      19.777  -1.849  30.625  1.00 53.85           C  
ATOM    406  CE2 TRP B  52      18.471  -1.489  30.217  1.00 52.14           C  
ATOM    407  CE3 TRP B  52      19.965  -2.348  31.925  1.00 52.77           C  
ATOM    408  NE1 TRP B  52      18.552  -1.043  28.925  1.00 51.02           N  
ATOM    409  CZ2 TRP B  52      17.367  -1.612  31.064  1.00 50.55           C  
ATOM    410  CZ3 TRP B  52      18.862  -2.471  32.764  1.00 49.20           C  
ATOM    411  CH2 TRP B  52      17.586  -2.105  32.329  1.00 51.00           C  
ATOM    412  N   SER B  53      23.192   0.777  28.040  1.00 66.95           N  
ATOM    413  CA  SER B  53      22.894   1.972  27.256  1.00 73.67           C  
ATOM    414  C   SER B  53      21.681   1.700  26.400  1.00 79.56           C  
ATOM    415  O   SER B  53      21.417   0.559  26.048  1.00 81.53           O  
ATOM    416  CB  SER B  53      24.073   2.361  26.358  1.00 72.66           C  
ATOM    417  OG  SER B  53      24.255   1.446  25.293  1.00 72.95           O  
ATOM    418  N   GLU B  54      20.966   2.747  26.027  1.00 85.78           N  
ATOM    419  CA  GLU B  54      19.784   2.585  25.188  1.00 92.45           C  
ATOM    420  C   GLU B  54      20.111   1.826  23.885  1.00 97.42           C  
ATOM    421  O   GLU B  54      19.433   0.853  23.535  1.00 98.61           O  
ATOM    422  CB  GLU B  54      19.189   3.962  24.877  1.00 93.48           C  
ATOM    423  CG  GLU B  54      17.726   3.920  24.464  1.00 96.05           C  
ATOM    424  CD  GLU B  54      17.024   5.276  24.562  1.00 96.44           C  
ATOM    425  OE1 GLU B  54      17.542   6.254  23.974  1.00 95.93           O  
ATOM    426  OE2 GLU B  54      15.949   5.354  25.218  1.00 95.97           O1-
ATOM    427  N   LYS B  55      21.154   2.282  23.192  1.00102.36           N  
ATOM    428  CA  LYS B  55      21.631   1.698  21.926  1.00106.90           C  
ATOM    429  C   LYS B  55      22.097   0.251  22.088  1.00107.38           C  
ATOM    430  O   LYS B  55      21.454  -0.674  21.593  1.00108.38           O  
ATOM    431  CB  LYS B  55      22.787   2.539  21.349  1.00111.55           C  
ATOM    432  CG  LYS B  55      23.756   3.112  22.418  1.00115.69           C  
ATOM    433  CD  LYS B  55      25.172   3.336  21.875  1.00116.57           C  
ATOM    434  CE  LYS B  55      25.963   2.024  21.780  1.00115.57           C  
ATOM    435  NZ  LYS B  55      26.359   1.494  23.117  1.00113.75           N1+
ATOM    436  N   ASN B  56      23.255   0.071  22.722  1.00107.18           N  
ATOM    437  CA  ASN B  56      23.801  -1.254  22.962  1.00107.40           C  
ATOM    438  C   ASN B  56      23.232  -1.730  24.294  1.00106.94           C  
ATOM    439  O   ASN B  56      23.775  -1.435  25.375  1.00106.85           O  
ATOM    440  CB  ASN B  56      25.337  -1.210  22.991  1.00108.79           C  
ATOM    441  CG  ASN B  56      25.946  -2.303  23.862  1.00110.75           C  
ATOM    442  ND2 ASN B  56      25.871  -3.557  23.400  1.00111.26           N  
ATOM    443  OD1 ASN B  56      26.473  -2.021  24.943  1.00111.20           O  
ATOM    444  N   GLY B  57      22.105  -2.430  24.205  1.00106.18           N  
ATOM    445  CA  GLY B  57      21.454  -2.937  25.395  1.00105.23           C  
ATOM    446  C   GLY B  57      22.182  -4.052  26.130  1.00103.78           C  
ATOM    447  O   GLY B  57      21.516  -4.892  26.747  1.00104.90           O  
ATOM    448  N   ARG B  58      23.516  -4.092  26.075  1.00101.34           N  
ATOM    449  CA  ARG B  58      24.257  -5.135  26.782  1.00 98.18           C  
ATOM    450  C   ARG B  58      24.190  -4.760  28.251  1.00 93.48           C  
ATOM    451  O   ARG B  58      24.728  -3.732  28.654  1.00 93.48           O  
ATOM    452  CB  ARG B  58      25.702  -5.185  26.328  1.00103.25           C  
ATOM    453  CG  ARG B  58      26.476  -6.343  26.929  1.00110.65           C  
ATOM    454  CD  ARG B  58      27.913  -6.374  26.397  1.00119.91           C  
ATOM    455  NE  ARG B  58      28.634  -7.589  26.788  1.00126.84           N  
ATOM    456  CZ  ARG B  58      29.200  -7.794  27.980  1.00130.39           C  
ATOM    457  NH1 ARG B  58      29.147  -6.863  28.936  1.00131.84           N1+
ATOM    458  NH2 ARG B  58      29.828  -8.943  28.219  1.00132.07           N  
ATOM    459  N   LYS B  59      23.460  -5.554  29.025  1.00 87.59           N  
ATOM    460  CA  LYS B  59      23.278  -5.265  30.431  1.00 82.24           C  
ATOM    461  C   LYS B  59      24.489  -5.680  31.213  1.00 79.72           C  
ATOM    462  O   LYS B  59      24.987  -6.783  31.028  1.00 79.17           O  
ATOM    463  CB  LYS B  59      22.009  -5.940  30.945  1.00 82.16           C  
ATOM    464  CG  LYS B  59      20.717  -5.420  30.273  1.00 83.05           C  
ATOM    465  CD  LYS B  59      19.457  -6.108  30.816  1.00 81.22           C  
ATOM    466  CE  LYS B  59      18.154  -5.452  30.355  1.00 76.84           C  
ATOM    467  NZ  LYS B  59      17.008  -5.869  31.214  1.00 76.39           N1+
ATOM    468  N   ARG B  60      24.994  -4.764  32.038  1.00 77.65           N  
ATOM    469  CA  ARG B  60      26.174  -5.002  32.874  1.00 74.28           C  
ATOM    470  C   ARG B  60      25.829  -4.769  34.342  1.00 71.22           C  
ATOM    471  O   ARG B  60      24.814  -4.117  34.666  1.00 70.30           O  
ATOM    472  CB  ARG B  60      27.312  -4.063  32.460  1.00 78.34           C  
ATOM    473  CG  ARG B  60      28.027  -4.424  31.151  1.00 83.70           C  
ATOM    474  CD  ARG B  60      28.348  -3.170  30.319  1.00 88.16           C  
ATOM    475  NE  ARG B  60      27.121  -2.589  29.742  1.00 95.55           N  
ATOM    476  CZ  ARG B  60      27.062  -1.501  28.962  1.00 98.85           C  
ATOM    477  NH1 ARG B  60      28.177  -0.835  28.651  1.00103.02           N1+
ATOM    478  NH2 ARG B  60      25.886  -1.096  28.458  1.00 98.18           N  
ATOM    479  N   ILE B  61      26.675  -5.278  35.231  1.00 66.28           N  
ATOM    480  CA  ILE B  61      26.431  -5.120  36.652  1.00 63.89           C  
ATOM    481  C   ILE B  61      27.576  -4.502  37.395  1.00 61.03           C  
ATOM    482  O   ILE B  61      28.724  -4.862  37.181  1.00 60.93           O  
ATOM    483  CB  ILE B  61      26.100  -6.457  37.299  1.00 65.67           C  
ATOM    484  CG1 ILE B  61      24.629  -6.766  37.071  1.00 68.86           C  
ATOM    485  CG2 ILE B  61      26.351  -6.430  38.802  1.00 64.34           C  
ATOM    486  CD1 ILE B  61      24.181  -8.027  37.773  1.00 74.69           C  
ATOM    487  N   ALA B  62      27.253  -3.584  38.292  1.00 59.17           N  
ATOM    488  CA  ALA B  62      28.261  -2.929  39.096  1.00 58.47           C  
ATOM    489  C   ALA B  62      27.916  -3.234  40.530  1.00 58.12           C  
ATOM    490  O   ALA B  62      26.748  -3.154  40.908  1.00 58.34           O  
ATOM    491  CB  ALA B  62      28.226  -1.454  38.872  1.00 59.15           C  
ATOM    492  N   LYS B  63      28.923  -3.571  41.328  1.00 56.56           N  
ATOM    493  CA  LYS B  63      28.681  -3.896  42.713  1.00 54.29           C  
ATOM    494  C   LYS B  63      29.174  -2.792  43.620  1.00 50.15           C  
ATOM    495  O   LYS B  63      30.260  -2.283  43.429  1.00 49.24           O  
ATOM    496  CB  LYS B  63      29.330  -5.235  43.060  1.00 59.26           C  
ATOM    497  CG  LYS B  63      28.356  -6.235  43.759  1.00 67.43           C  
ATOM    498  CD  LYS B  63      27.841  -5.740  45.165  1.00 72.82           C  
ATOM    499  CE  LYS B  63      26.774  -6.686  45.821  1.00 76.73           C  
ATOM    500  NZ  LYS B  63      26.316  -6.331  47.231  1.00 75.14           N1+
ATOM    501  N   GLY B  64      28.335  -2.385  44.564  1.00 49.36           N  
ATOM    502  CA  GLY B  64      28.690  -1.329  45.495  1.00 49.10           C  
ATOM    503  C   GLY B  64      28.942  -1.801  46.916  1.00 48.45           C  
ATOM    504  O   GLY B  64      29.317  -2.948  47.143  1.00 50.00           O  
ATOM    505  N   LYS B  65      28.738  -0.920  47.882  1.00 49.08           N  
ATOM    506  CA  LYS B  65      28.965  -1.265  49.269  1.00 51.42           C  
ATOM    507  C   LYS B  65      27.772  -0.787  50.110  1.00 49.90           C  
ATOM    508  O   LYS B  65      27.108   0.188  49.776  1.00 52.30           O  
ATOM    509  CB  LYS B  65      30.278  -0.625  49.716  1.00 57.93           C  
ATOM    510  CG  LYS B  65      31.031  -1.411  50.805  1.00 68.69           C  
ATOM    511  CD  LYS B  65      30.381  -1.277  52.232  1.00 76.48           C  
ATOM    512  CE  LYS B  65      30.793  -2.392  53.253  1.00 76.61           C  
ATOM    513  NZ  LYS B  65      30.002  -3.665  53.122  1.00 77.32           N1+
ATOM    514  N   MET B  66      27.474  -1.470  51.202  1.00 45.70           N  
ATOM    515  CA  MET B  66      26.329  -1.072  51.989  1.00 39.61           C  
ATOM    516  C   MET B  66      26.757  -0.671  53.369  1.00 36.85           C  
ATOM    517  O   MET B  66      27.627  -1.302  53.951  1.00 36.48           O  
ATOM    518  CB  MET B  66      25.368  -2.233  52.022  1.00 37.31           C  
ATOM    519  CG  MET B  66      24.209  -2.052  52.923  1.00 39.38           C  
ATOM    520  SD  MET B  66      24.500  -2.898  54.480  1.00 35.46           S  
ATOM    521  CE  MET B  66      24.184  -1.638  55.500  1.00 38.17           C  
ATOM    522  N   SER B  67      26.127   0.354  53.917  1.00 33.96           N  
ATOM    523  CA  SER B  67      26.514   0.825  55.243  1.00 34.41           C  
ATOM    524  C   SER B  67      25.323   1.257  56.015  1.00 31.69           C  
ATOM    525  O   SER B  67      24.259   1.390  55.430  1.00 35.04           O  
ATOM    526  CB  SER B  67      27.438   2.007  55.088  1.00 39.89           C  
ATOM    527  OG  SER B  67      27.071   2.746  53.933  1.00 44.72           O  
ATOM    528  N   THR B  68      25.498   1.533  57.299  1.00 26.20           N  
ATOM    529  CA  THR B  68      24.379   1.942  58.137  1.00 27.16           C  
ATOM    530  C   THR B  68      24.917   2.770  59.232  1.00 25.86           C  
ATOM    531  O   THR B  68      26.066   2.598  59.572  1.00 28.79           O  
ATOM    532  CB  THR B  68      23.744   0.743  58.867  1.00 29.79           C  
ATOM    533  CG2 THR B  68      22.968  -0.133  57.942  1.00 29.66           C  
ATOM    534  OG1 THR B  68      24.764  -0.043  59.485  1.00 33.90           O  
ATOM    535  N   TYR B  69      24.091   3.591  59.859  1.00 23.82           N  
ATOM    536  CA  TYR B  69      24.555   4.416  60.974  1.00 23.51           C  
ATOM    537  C   TYR B  69      23.476   4.553  61.992  1.00 22.03           C  
ATOM    538  O   TYR B  69      22.330   4.231  61.739  1.00 20.93           O  
ATOM    539  CB  TYR B  69      25.009   5.823  60.528  1.00 22.83           C  
ATOM    540  CG  TYR B  69      23.889   6.780  60.129  1.00 19.50           C  
ATOM    541  CD1 TYR B  69      23.289   6.700  58.858  1.00 14.25           C  
ATOM    542  CD2 TYR B  69      23.410   7.730  61.040  1.00 17.77           C  
ATOM    543  CE1 TYR B  69      22.257   7.516  58.515  1.00 10.95           C  
ATOM    544  CE2 TYR B  69      22.366   8.566  60.699  1.00 15.51           C  
ATOM    545  CZ  TYR B  69      21.787   8.442  59.432  1.00 15.10           C  
ATOM    546  OH  TYR B  69      20.692   9.206  59.067  1.00 21.03           O  
ATOM    547  N   ARG B  70      23.837   5.060  63.142  1.00 23.07           N  
ATOM    548  CA  ARG B  70      22.862   5.237  64.175  1.00 29.93           C  
ATOM    549  C   ARG B  70      23.036   6.681  64.459  1.00 33.91           C  
ATOM    550  O   ARG B  70      24.162   7.162  64.354  1.00 35.07           O  
ATOM    551  CB  ARG B  70      23.225   4.460  65.439  1.00 32.20           C  
ATOM    552  CG  ARG B  70      22.691   3.040  65.523  1.00 36.40           C  
ATOM    553  CD  ARG B  70      22.612   2.616  66.992  1.00 43.73           C  
ATOM    554  NE  ARG B  70      21.491   1.713  67.287  1.00 46.18           N  
ATOM    555  CZ  ARG B  70      21.580   0.381  67.315  1.00 45.86           C  
ATOM    556  NH1 ARG B  70      22.738  -0.228  67.084  1.00 45.73           N1+
ATOM    557  NH2 ARG B  70      20.501  -0.356  67.554  1.00 45.19           N  
ATOM    558  N   PHE B  71      21.936   7.408  64.681  1.00 37.08           N  
ATOM    559  CA  PHE B  71      22.095   8.805  65.015  1.00 39.54           C  
ATOM    560  C   PHE B  71      21.957   8.963  66.497  1.00 43.20           C  
ATOM    561  O   PHE B  71      22.969   9.134  67.159  1.00 51.70           O  
ATOM    562  CB  PHE B  71      21.210   9.780  64.297  1.00 34.58           C  
ATOM    563  CG  PHE B  71      21.586  11.192  64.595  1.00 30.10           C  
ATOM    564  CD1 PHE B  71      22.779  11.682  64.158  1.00 28.11           C  
ATOM    565  CD2 PHE B  71      20.818  11.982  65.425  1.00 31.51           C  
ATOM    566  CE1 PHE B  71      23.211  12.938  64.547  1.00 30.11           C  
ATOM    567  CE2 PHE B  71      21.247  13.253  65.821  1.00 30.63           C  
ATOM    568  CZ  PHE B  71      22.435  13.723  65.389  1.00 28.53           C  
ATOM    569  N   PHE B  72      20.755   8.973  67.043  1.00 40.41           N  
ATOM    570  CA  PHE B  72      20.698   9.054  68.494  1.00 41.07           C  
ATOM    571  C   PHE B  72      19.915   7.805  68.857  1.00 41.90           C  
ATOM    572  O   PHE B  72      20.512   6.739  69.000  1.00 46.08           O  
ATOM    573  CB  PHE B  72      20.046  10.342  68.927  1.00 39.99           C  
ATOM    574  CG  PHE B  72      19.650  10.368  70.367  1.00 44.22           C  
ATOM    575  CD1 PHE B  72      20.614  10.428  71.376  1.00 47.58           C  
ATOM    576  CD2 PHE B  72      18.303  10.439  70.721  1.00 44.46           C  
ATOM    577  CE1 PHE B  72      20.239  10.576  72.748  1.00 46.03           C  
ATOM    578  CE2 PHE B  72      17.926  10.584  72.058  1.00 46.36           C  
ATOM    579  CZ  PHE B  72      18.904  10.657  73.077  1.00 44.07           C  
ATOM    580  N   ASN B  73      18.591   7.894  68.931  1.00 39.83           N  
ATOM    581  CA  ASN B  73      17.818   6.718  69.166  1.00 34.96           C  
ATOM    582  C   ASN B  73      17.300   6.329  67.772  1.00 31.60           C  
ATOM    583  O   ASN B  73      16.391   5.548  67.626  1.00 28.06           O  
ATOM    584  CB  ASN B  73      16.749   6.913  70.261  1.00 39.34           C  
ATOM    585  CG  ASN B  73      15.708   7.954  69.922  1.00 46.58           C  
ATOM    586  ND2 ASN B  73      14.587   7.934  70.674  1.00 55.23           N  
ATOM    587  OD1 ASN B  73      15.932   8.744  69.016  1.00 45.64           O  
ATOM    588  N   TYR B  74      17.993   6.801  66.740  1.00 32.81           N  
ATOM    589  CA  TYR B  74      17.656   6.502  65.338  1.00 35.75           C  
ATOM    590  C   TYR B  74      18.597   5.417  64.800  1.00 35.49           C  
ATOM    591  O   TYR B  74      19.668   5.246  65.335  1.00 39.58           O  
ATOM    592  CB  TYR B  74      17.820   7.761  64.468  1.00 37.60           C  
ATOM    593  CG  TYR B  74      17.668   7.559  62.962  1.00 37.34           C  
ATOM    594  CD1 TYR B  74      16.426   7.463  62.377  1.00 37.65           C  
ATOM    595  CD2 TYR B  74      18.779   7.442  62.123  1.00 42.49           C  
ATOM    596  CE1 TYR B  74      16.275   7.245  60.986  1.00 38.81           C  
ATOM    597  CE2 TYR B  74      18.642   7.223  60.727  1.00 42.85           C  
ATOM    598  CZ  TYR B  74      17.381   7.116  60.168  1.00 39.95           C  
ATOM    599  OH  TYR B  74      17.223   6.794  58.829  1.00 35.38           O  
ATOM    600  N   SER B  75      18.227   4.762  63.702  1.00 34.50           N  
ATOM    601  CA  SER B  75      19.012   3.689  63.063  1.00 37.91           C  
ATOM    602  C   SER B  75      18.636   3.629  61.609  1.00 36.54           C  
ATOM    603  O   SER B  75      17.509   3.279  61.247  1.00 39.21           O  
ATOM    604  CB  SER B  75      18.680   2.334  63.655  1.00 42.87           C  
ATOM    605  OG  SER B  75      18.731   2.414  65.073  1.00 55.28           O  
ATOM    606  N   SER B  76      19.609   3.894  60.771  1.00 33.64           N  
ATOM    607  CA  SER B  76      19.374   3.926  59.346  1.00 29.64           C  
ATOM    608  C   SER B  76      18.922   2.609  58.814  1.00 26.13           C  
ATOM    609  O   SER B  76      18.994   1.592  59.472  1.00 24.51           O  
ATOM    610  CB  SER B  76      20.683   4.214  58.668  1.00 34.31           C  
ATOM    611  OG  SER B  76      21.577   3.152  58.946  1.00 35.17           O  
ATOM    612  N   GLY B  77      18.463   2.637  57.583  1.00 24.75           N  
ATOM    613  CA  GLY B  77      18.088   1.404  56.935  1.00 20.80           C  
ATOM    614  C   GLY B  77      19.407   1.068  56.321  1.00 20.10           C  
ATOM    615  O   GLY B  77      20.424   1.654  56.674  1.00 19.14           O  
ATOM    616  N   PHE B  78      19.405   0.226  55.327  1.00 20.92           N  
ATOM    617  CA  PHE B  78      20.668  -0.127  54.720  1.00 25.23           C  
ATOM    618  C   PHE B  78      20.983   0.764  53.554  1.00 24.71           C  
ATOM    619  O   PHE B  78      20.287   0.777  52.549  1.00 27.38           O  
ATOM    620  CB  PHE B  78      20.633  -1.600  54.374  1.00 30.80           C  
ATOM    621  CG  PHE B  78      20.093  -2.423  55.499  1.00 39.09           C  
ATOM    622  CD1 PHE B  78      20.849  -2.598  56.654  1.00 43.36           C  
ATOM    623  CD2 PHE B  78      18.795  -2.900  55.473  1.00 42.48           C  
ATOM    624  CE1 PHE B  78      20.328  -3.220  57.782  1.00 44.43           C  
ATOM    625  CE2 PHE B  78      18.264  -3.524  56.599  1.00 48.33           C  
ATOM    626  CZ  PHE B  78      19.040  -3.681  57.755  1.00 48.04           C  
ATOM    627  N   ILE B  79      22.031   1.541  53.710  1.00 23.43           N  
ATOM    628  CA  ILE B  79      22.416   2.499  52.699  1.00 21.26           C  
ATOM    629  C   ILE B  79      23.322   1.849  51.689  1.00 20.74           C  
ATOM    630  O   ILE B  79      24.197   1.078  52.048  1.00 21.38           O  
ATOM    631  CB  ILE B  79      23.118   3.672  53.355  1.00 19.16           C  
ATOM    632  CG1 ILE B  79      22.210   4.298  54.405  1.00 16.36           C  
ATOM    633  CG2 ILE B  79      23.484   4.666  52.330  1.00 22.04           C  
ATOM    634  CD1 ILE B  79      22.811   5.443  55.192  1.00 12.10           C  
ATOM    635  N   HIS B  80      23.132   2.177  50.426  1.00 22.27           N  
ATOM    636  CA  HIS B  80      23.953   1.570  49.394  1.00 27.47           C  
ATOM    637  C   HIS B  80      24.527   2.625  48.473  1.00 29.43           C  
ATOM    638  O   HIS B  80      23.828   3.544  48.058  1.00 32.68           O  
ATOM    639  CB  HIS B  80      23.162   0.613  48.507  1.00 29.01           C  
ATOM    640  CG  HIS B  80      22.429  -0.439  49.252  1.00 34.05           C  
ATOM    641  CD2 HIS B  80      22.597  -1.779  49.305  1.00 36.15           C  
ATOM    642  ND1 HIS B  80      21.336  -0.154  50.049  1.00 37.11           N  
ATOM    643  CE1 HIS B  80      20.862  -1.272  50.557  1.00 37.33           C  
ATOM    644  NE2 HIS B  80      21.609  -2.272  50.124  1.00 41.13           N  
ATOM    645  N   HIS B  81      25.768   2.427  48.060  1.00 30.44           N  
ATOM    646  CA  HIS B  81      26.425   3.352  47.164  1.00 28.86           C  
ATOM    647  C   HIS B  81      27.287   2.533  46.183  1.00 31.29           C  
ATOM    648  O   HIS B  81      28.255   1.871  46.573  1.00 30.73           O  
ATOM    649  CB  HIS B  81      27.327   4.307  47.946  1.00 25.39           C  
ATOM    650  CG  HIS B  81      26.613   5.266  48.861  1.00 21.10           C  
ATOM    651  CD2 HIS B  81      26.636   5.389  50.214  1.00 17.39           C  
ATOM    652  ND1 HIS B  81      25.905   6.353  48.395  1.00 18.69           N  
ATOM    653  CE1 HIS B  81      25.532   7.105  49.413  1.00 18.08           C  
ATOM    654  NE2 HIS B  81      25.970   6.543  50.528  1.00 16.66           N  
ATOM    655  N   THR B  82      26.904   2.552  44.917  1.00 32.87           N  
ATOM    656  CA  THR B  82      27.635   1.841  43.895  1.00 32.96           C  
ATOM    657  C   THR B  82      28.071   2.860  42.882  1.00 35.17           C  
ATOM    658  O   THR B  82      27.378   3.852  42.642  1.00 32.93           O  
ATOM    659  CB  THR B  82      26.750   0.832  43.238  1.00 33.15           C  
ATOM    660  CG2 THR B  82      27.539   0.013  42.236  1.00 30.50           C  
ATOM    661  OG1 THR B  82      26.178   0.002  44.256  1.00 32.63           O  
ATOM    662  N   THR B  83      29.217   2.617  42.274  1.00 39.35           N  
ATOM    663  CA  THR B  83      29.742   3.563  41.316  1.00 43.75           C  
ATOM    664  C   THR B  83      29.894   2.954  39.944  1.00 45.05           C  
ATOM    665  O   THR B  83      30.720   2.076  39.739  1.00 47.87           O  
ATOM    666  CB  THR B  83      31.118   4.073  41.775  1.00 44.34           C  
ATOM    667  CG2 THR B  83      31.501   5.284  41.013  1.00 44.12           C  
ATOM    668  OG1 THR B  83      31.069   4.393  43.172  1.00 47.42           O  
ATOM    669  N   ILE B  84      29.083   3.396  39.002  1.00 46.44           N  
ATOM    670  CA  ILE B  84      29.194   2.865  37.664  1.00 47.53           C  
ATOM    671  C   ILE B  84      30.254   3.693  37.009  1.00 47.03           C  
ATOM    672  O   ILE B  84      30.230   4.908  37.104  1.00 45.98           O  
ATOM    673  CB  ILE B  84      27.910   3.072  36.901  1.00 48.66           C  
ATOM    674  CG1 ILE B  84      26.766   2.481  37.691  1.00 50.40           C  
ATOM    675  CG2 ILE B  84      27.974   2.404  35.565  1.00 44.50           C  
ATOM    676  CD1 ILE B  84      25.465   2.790  37.104  1.00 58.98           C  
ATOM    677  N   ARG B  85      31.145   3.063  36.282  1.00 48.87           N  
ATOM    678  CA  ARG B  85      32.157   3.846  35.652  1.00 53.71           C  
ATOM    679  C   ARG B  85      32.406   3.466  34.226  1.00 54.87           C  
ATOM    680  O   ARG B  85      31.850   2.490  33.737  1.00 54.58           O  
ATOM    681  CB  ARG B  85      33.419   3.720  36.438  1.00 58.47           C  
ATOM    682  CG  ARG B  85      33.710   2.304  36.763  1.00 66.37           C  
ATOM    683  CD  ARG B  85      35.001   2.212  37.545  1.00 75.01           C  
ATOM    684  NE  ARG B  85      34.938   2.812  38.881  1.00 79.19           N  
ATOM    685  CZ  ARG B  85      35.326   4.051  39.176  1.00 84.23           C  
ATOM    686  NH1 ARG B  85      35.795   4.861  38.219  1.00 85.46           N1+
ATOM    687  NH2 ARG B  85      35.303   4.458  40.446  1.00 87.60           N  
ATOM    688  N   LYS B  86      33.271   4.242  33.576  1.00 56.91           N  
ATOM    689  CA  LYS B  86      33.612   4.038  32.180  1.00 58.94           C  
ATOM    690  C   LYS B  86      32.382   4.138  31.260  1.00 58.36           C  
ATOM    691  O   LYS B  86      32.228   3.366  30.320  1.00 59.85           O  
ATOM    692  CB  LYS B  86      34.278   2.679  32.022  1.00 62.73           C  
ATOM    693  CG  LYS B  86      35.496   2.530  32.874  1.00 70.16           C  
ATOM    694  CD  LYS B  86      36.754   2.493  32.009  1.00 76.74           C  
ATOM    695  CE  LYS B  86      37.062   1.072  31.500  1.00 81.07           C  
ATOM    696  NZ  LYS B  86      37.621   0.218  32.600  1.00 87.91           N1+
ATOM    697  N   LEU B  87      31.483   5.064  31.552  1.00 56.05           N  
ATOM    698  CA  LEU B  87      30.304   5.239  30.728  1.00 54.46           C  
ATOM    699  C   LEU B  87      30.729   5.983  29.475  1.00 57.18           C  
ATOM    700  O   LEU B  87      31.798   6.582  29.432  1.00 58.61           O  
ATOM    701  CB  LEU B  87      29.295   6.089  31.459  1.00 50.05           C  
ATOM    702  CG  LEU B  87      28.859   5.524  32.782  1.00 46.48           C  
ATOM    703  CD1 LEU B  87      28.139   6.577  33.586  1.00 45.63           C  
ATOM    704  CD2 LEU B  87      27.989   4.378  32.464  1.00 44.84           C  
ATOM    705  N   LYS B  88      29.911   5.919  28.440  1.00 58.81           N  
ATOM    706  CA  LYS B  88      30.209   6.630  27.213  1.00 59.42           C  
ATOM    707  C   LYS B  88      29.600   7.997  27.393  1.00 57.24           C  
ATOM    708  O   LYS B  88      28.615   8.131  28.116  1.00 55.67           O  
ATOM    709  CB  LYS B  88      29.569   5.905  26.045  1.00 65.43           C  
ATOM    710  CG  LYS B  88      30.467   4.833  25.451  1.00 76.23           C  
ATOM    711  CD  LYS B  88      29.684   3.593  24.981  1.00 87.72           C  
ATOM    712  CE  LYS B  88      28.397   3.947  24.174  1.00 95.13           C  
ATOM    713  NZ  LYS B  88      28.579   4.651  22.824  1.00 99.12           N1+
ATOM    714  N   TYR B  89      30.201   9.021  26.799  1.00 55.26           N  
ATOM    715  CA  TYR B  89      29.641  10.361  26.947  1.00 54.69           C  
ATOM    716  C   TYR B  89      28.364  10.509  26.166  1.00 55.02           C  
ATOM    717  O   TYR B  89      28.169   9.854  25.140  1.00 54.99           O  
ATOM    718  CB  TYR B  89      30.596  11.427  26.449  1.00 53.08           C  
ATOM    719  CG  TYR B  89      31.779  11.682  27.314  1.00 48.53           C  
ATOM    720  CD1 TYR B  89      31.713  12.603  28.349  1.00 48.15           C  
ATOM    721  CD2 TYR B  89      32.995  11.084  27.033  1.00 46.63           C  
ATOM    722  CE1 TYR B  89      32.840  12.945  29.081  1.00 46.80           C  
ATOM    723  CE2 TYR B  89      34.123  11.413  27.749  1.00 45.43           C  
ATOM    724  CZ  TYR B  89      34.046  12.354  28.769  1.00 45.61           C  
ATOM    725  OH  TYR B  89      35.198  12.776  29.396  1.00 47.23           O  
ATOM    726  N   ASN B  90      27.517  11.411  26.636  1.00 56.01           N  
ATOM    727  CA  ASN B  90      26.253  11.687  25.968  1.00 58.63           C  
ATOM    728  C   ASN B  90      25.521  10.392  25.617  1.00 56.77           C  
ATOM    729  O   ASN B  90      25.415  10.010  24.445  1.00 59.14           O  
ATOM    730  CB  ASN B  90      26.502  12.525  24.702  1.00 64.30           C  
ATOM    731  CG  ASN B  90      25.267  13.271  24.245  1.00 70.05           C  
ATOM    732  ND2 ASN B  90      24.449  12.608  23.438  1.00 78.48           N  
ATOM    733  OD1 ASN B  90      25.039  14.427  24.620  1.00 71.82           O  
ATOM    734  N   THR B  91      25.028   9.691  26.625  1.00 53.02           N  
ATOM    735  CA  THR B  91      24.325   8.460  26.363  1.00 47.61           C  
ATOM    736  C   THR B  91      23.283   8.251  27.429  1.00 45.59           C  
ATOM    737  O   THR B  91      23.471   8.619  28.599  1.00 41.09           O  
ATOM    738  CB  THR B  91      25.271   7.277  26.331  1.00 45.05           C  
ATOM    739  CG2 THR B  91      24.511   6.045  25.949  1.00 48.37           C  
ATOM    740  OG1 THR B  91      26.277   7.493  25.337  1.00 44.88           O  
ATOM    741  N   LYS B  92      22.124   7.776  27.000  1.00 46.26           N  
ATOM    742  CA  LYS B  92      21.085   7.529  27.966  1.00 45.81           C  
ATOM    743  C   LYS B  92      21.464   6.190  28.516  1.00 44.17           C  
ATOM    744  O   LYS B  92      21.881   5.296  27.780  1.00 43.09           O  
ATOM    745  CB  LYS B  92      19.708   7.446  27.322  1.00 48.54           C  
ATOM    746  CG  LYS B  92      18.557   7.432  28.336  1.00 51.64           C  
ATOM    747  CD  LYS B  92      17.194   7.442  27.634  1.00 55.55           C  
ATOM    748  CE  LYS B  92      16.033   7.845  28.551  1.00 58.66           C  
ATOM    749  NZ  LYS B  92      14.749   8.084  27.781  1.00 60.39           N1+
ATOM    750  N   TYR B  93      21.356   6.068  29.820  1.00 42.59           N  
ATOM    751  CA  TYR B  93      21.667   4.833  30.462  1.00 41.72           C  
ATOM    752  C   TYR B  93      20.500   4.399  31.305  1.00 45.83           C  
ATOM    753  O   TYR B  93      19.778   5.239  31.906  1.00 46.12           O  
ATOM    754  CB  TYR B  93      22.858   5.020  31.334  1.00 39.28           C  
ATOM    755  CG  TYR B  93      24.090   4.749  30.588  1.00 39.36           C  
ATOM    756  CD1 TYR B  93      24.504   3.450  30.366  1.00 38.80           C  
ATOM    757  CD2 TYR B  93      24.864   5.787  30.090  1.00 42.12           C  
ATOM    758  CE1 TYR B  93      25.680   3.181  29.654  1.00 39.73           C  
ATOM    759  CE2 TYR B  93      26.050   5.532  29.364  1.00 40.59           C  
ATOM    760  CZ  TYR B  93      26.445   4.225  29.158  1.00 38.92           C  
ATOM    761  OH  TYR B  93      27.577   3.939  28.443  1.00 40.10           O  
ATOM    762  N   TYR B  94      20.301   3.085  31.335  1.00 46.20           N  
ATOM    763  CA  TYR B  94      19.232   2.525  32.129  1.00 48.31           C  
ATOM    764  C   TYR B  94      19.855   1.735  33.242  1.00 45.93           C  
ATOM    765  O   TYR B  94      20.803   0.954  33.019  1.00 43.20           O  
ATOM    766  CB  TYR B  94      18.348   1.623  31.293  1.00 54.04           C  
ATOM    767  CG  TYR B  94      17.339   2.381  30.486  1.00 57.57           C  
ATOM    768  CD1 TYR B  94      16.305   3.078  31.114  1.00 58.97           C  
ATOM    769  CD2 TYR B  94      17.409   2.402  29.091  1.00 60.39           C  
ATOM    770  CE1 TYR B  94      15.351   3.790  30.367  1.00 63.88           C  
ATOM    771  CE2 TYR B  94      16.465   3.109  28.322  1.00 63.81           C  
ATOM    772  CZ  TYR B  94      15.429   3.809  28.960  1.00 65.79           C  
ATOM    773  OH  TYR B  94      14.499   4.540  28.205  1.00 65.49           O  
ATOM    774  N   TYR B  95      19.382   2.010  34.451  1.00 44.10           N  
ATOM    775  CA  TYR B  95      19.883   1.314  35.607  1.00 42.97           C  
ATOM    776  C   TYR B  95      18.722   0.856  36.486  1.00 47.54           C  
ATOM    777  O   TYR B  95      17.696   1.564  36.629  1.00 46.30           O  
ATOM    778  CB  TYR B  95      20.909   2.164  36.369  1.00 33.27           C  
ATOM    779  CG  TYR B  95      20.362   3.289  37.206  1.00 22.94           C  
ATOM    780  CD1 TYR B  95      19.879   3.056  38.467  1.00 20.68           C  
ATOM    781  CD2 TYR B  95      20.373   4.588  36.752  1.00 22.77           C  
ATOM    782  CE1 TYR B  95      19.415   4.086  39.268  1.00 18.63           C  
ATOM    783  CE2 TYR B  95      19.900   5.639  37.546  1.00 19.73           C  
ATOM    784  CZ  TYR B  95      19.418   5.367  38.805  1.00 18.31           C  
ATOM    785  OH  TYR B  95      18.853   6.344  39.592  1.00 21.11           O  
ATOM    786  N   GLU B  96      18.860  -0.378  36.982  1.00 50.66           N  
ATOM    787  CA  GLU B  96      17.881  -1.012  37.848  1.00 52.59           C  
ATOM    788  C   GLU B  96      18.608  -1.236  39.154  1.00 51.45           C  
ATOM    789  O   GLU B  96      19.801  -1.558  39.175  1.00 50.22           O  
ATOM    790  CB  GLU B  96      17.385  -2.328  37.269  1.00 54.86           C  
ATOM    791  CG  GLU B  96      16.621  -2.177  35.974  1.00 59.25           C  
ATOM    792  CD  GLU B  96      16.050  -3.506  35.475  1.00 64.11           C  
ATOM    793  OE1 GLU B  96      16.810  -4.360  34.944  1.00 62.29           O  
ATOM    794  OE2 GLU B  96      14.818  -3.683  35.604  1.00 67.39           O1-
ATOM    795  N   VAL B  97      17.859  -1.104  40.233  1.00 49.38           N  
ATOM    796  CA  VAL B  97      18.402  -1.182  41.553  1.00 50.63           C  
ATOM    797  C   VAL B  97      17.424  -1.953  42.434  1.00 52.83           C  
ATOM    798  O   VAL B  97      16.231  -1.730  42.399  1.00 51.67           O  
ATOM    799  CB  VAL B  97      18.619   0.271  42.027  1.00 49.72           C  
ATOM    800  CG1 VAL B  97      17.771   0.623  43.231  1.00 49.49           C  
ATOM    801  CG2 VAL B  97      20.087   0.543  42.251  1.00 53.73           C  
ATOM    802  N   GLY B  98      17.935  -2.877  43.228  1.00 57.99           N  
ATOM    803  CA  GLY B  98      17.066  -3.693  44.073  1.00 62.41           C  
ATOM    804  C   GLY B  98      16.830  -5.039  43.398  1.00 63.19           C  
ATOM    805  O   GLY B  98      15.721  -5.566  43.395  1.00 63.45           O  
ATOM    806  N   LEU B  99      17.906  -5.616  42.874  1.00 64.58           N  
ATOM    807  CA  LEU B  99      17.848  -6.867  42.139  1.00 66.34           C  
ATOM    808  C   LEU B  99      17.323  -8.078  42.868  1.00 69.33           C  
ATOM    809  O   LEU B  99      16.722  -8.946  42.236  1.00 71.87           O  
ATOM    810  CB  LEU B  99      19.215  -7.218  41.566  1.00 66.99           C  
ATOM    811  CG  LEU B  99      20.027  -6.106  40.917  1.00 69.09           C  
ATOM    812  CD1 LEU B  99      21.277  -6.710  40.277  1.00 69.10           C  
ATOM    813  CD2 LEU B  99      19.200  -5.391  39.886  1.00 71.35           C  
ATOM    814  N   ARG B 100      17.582  -8.177  44.171  1.00 71.60           N  
ATOM    815  CA  ARG B 100      17.130  -9.347  44.921  1.00 72.72           C  
ATOM    816  C   ARG B 100      15.629  -9.442  45.103  1.00 70.17           C  
ATOM    817  O   ARG B 100      15.039 -10.491  44.882  1.00 68.78           O  
ATOM    818  CB  ARG B 100      17.837  -9.458  46.271  1.00 78.80           C  
ATOM    819  CG  ARG B 100      19.033 -10.411  46.241  1.00 87.24           C  
ATOM    820  CD  ARG B 100      19.599 -10.719  47.647  1.00 95.85           C  
ATOM    821  NE  ARG B 100      18.763 -11.638  48.430  1.00101.74           N  
ATOM    822  CZ  ARG B 100      18.078 -11.304  49.531  1.00104.71           C  
ATOM    823  NH1 ARG B 100      18.110 -10.059  50.000  1.00104.88           N1+
ATOM    824  NH2 ARG B 100      17.337 -12.215  50.163  1.00106.14           N  
ATOM    825  N   ASN B 101      14.997  -8.362  45.517  1.00 68.88           N  
ATOM    826  CA  ASN B 101      13.577  -8.451  45.681  1.00 67.61           C  
ATOM    827  C   ASN B 101      12.773  -7.589  44.748  1.00 66.57           C  
ATOM    828  O   ASN B 101      12.346  -8.069  43.705  1.00 66.31           O  
ATOM    829  CB  ASN B 101      13.196  -8.344  47.141  1.00 70.73           C  
ATOM    830  CG  ASN B 101      13.635  -9.571  47.907  1.00 77.21           C  
ATOM    831  ND2 ASN B 101      12.883 -10.669  47.749  1.00 83.14           N  
ATOM    832  OD1 ASN B 101      14.678  -9.546  48.554  1.00 79.73           O  
ATOM    833  N   THR B 102      12.569  -6.323  45.054  1.00 64.36           N  
ATOM    834  CA  THR B 102      11.784  -5.529  44.126  1.00 62.18           C  
ATOM    835  C   THR B 102      12.648  -4.517  43.392  1.00 58.59           C  
ATOM    836  O   THR B 102      13.118  -3.550  43.961  1.00 59.72           O  
ATOM    837  CB  THR B 102      10.555  -4.884  44.820  1.00 64.32           C  
ATOM    838  CG2 THR B 102       9.851  -5.910  45.724  1.00 66.64           C  
ATOM    839  OG1 THR B 102      10.966  -3.795  45.644  1.00 65.62           O  
ATOM    840  N   THR B 103      12.886  -4.796  42.125  1.00 55.76           N  
ATOM    841  CA  THR B 103      13.721  -3.972  41.262  1.00 53.80           C  
ATOM    842  C   THR B 103      13.067  -2.690  40.729  1.00 53.68           C  
ATOM    843  O   THR B 103      11.918  -2.716  40.308  1.00 59.16           O  
ATOM    844  CB  THR B 103      14.137  -4.819  40.071  1.00 52.83           C  
ATOM    845  CG2 THR B 103      15.036  -4.037  39.140  1.00 55.38           C  
ATOM    846  OG1 THR B 103      14.797  -6.005  40.533  1.00 52.98           O  
ATOM    847  N   ARG B 104      13.794  -1.577  40.731  1.00 51.38           N  
ATOM    848  CA  ARG B 104      13.265  -0.326  40.207  1.00 48.07           C  
ATOM    849  C   ARG B 104      14.218   0.181  39.149  1.00 52.96           C  
ATOM    850  O   ARG B 104      15.435   0.110  39.309  1.00 55.76           O  
ATOM    851  CB  ARG B 104      13.058   0.690  41.303  1.00 41.34           C  
ATOM    852  CG  ARG B 104      12.005   0.251  42.265  1.00 37.54           C  
ATOM    853  CD  ARG B 104      11.823   1.218  43.382  1.00 40.43           C  
ATOM    854  NE  ARG B 104      11.418   2.510  42.868  1.00 46.41           N  
ATOM    855  CZ  ARG B 104      11.566   3.663  43.518  1.00 49.17           C  
ATOM    856  NH1 ARG B 104      12.121   3.721  44.720  1.00 47.44           N1+
ATOM    857  NH2 ARG B 104      11.144   4.780  42.954  1.00 55.49           N  
ATOM    858  N   ARG B 105      13.653   0.629  38.034  1.00 57.22           N  
ATOM    859  CA  ARG B 105      14.431   1.096  36.897  1.00 59.68           C  
ATOM    860  C   ARG B 105      14.449   2.622  36.797  1.00 60.51           C  
ATOM    861  O   ARG B 105      13.464   3.299  37.144  1.00 61.79           O  
ATOM    862  CB  ARG B 105      13.841   0.481  35.621  1.00 61.24           C  
ATOM    863  CG  ARG B 105      14.544   0.817  34.328  1.00 64.43           C  
ATOM    864  CD  ARG B 105      13.955   0.005  33.172  1.00 68.90           C  
ATOM    865  NE  ARG B 105      14.200  -1.438  33.316  1.00 74.31           N  
ATOM    866  CZ  ARG B 105      13.887  -2.373  32.405  1.00 76.36           C  
ATOM    867  NH1 ARG B 105      13.302  -2.034  31.255  1.00 77.78           N1+
ATOM    868  NH2 ARG B 105      14.196  -3.658  32.623  1.00 76.29           N  
ATOM    869  N   PHE B 106      15.594   3.153  36.370  1.00 58.10           N  
ATOM    870  CA  PHE B 106      15.773   4.582  36.164  1.00 53.18           C  
ATOM    871  C   PHE B 106      16.694   4.791  34.970  1.00 54.94           C  
ATOM    872  O   PHE B 106      17.218   3.836  34.366  1.00 52.17           O  
ATOM    873  CB  PHE B 106      16.404   5.229  37.367  1.00 47.64           C  
ATOM    874  CG  PHE B 106      15.665   5.007  38.618  1.00 44.15           C  
ATOM    875  CD1 PHE B 106      15.953   3.910  39.423  1.00 42.30           C  
ATOM    876  CD2 PHE B 106      14.730   5.930  39.040  1.00 43.04           C  
ATOM    877  CE1 PHE B 106      15.318   3.746  40.644  1.00 43.94           C  
ATOM    878  CE2 PHE B 106      14.084   5.778  40.267  1.00 43.28           C  
ATOM    879  CZ  PHE B 106      14.377   4.689  41.076  1.00 42.74           C  
ATOM    880  N   SER B 107      16.909   6.056  34.642  1.00 56.55           N  
ATOM    881  CA  SER B 107      17.773   6.394  33.529  1.00 56.80           C  
ATOM    882  C   SER B 107      18.440   7.728  33.783  1.00 57.84           C  
ATOM    883  O   SER B 107      17.859   8.616  34.445  1.00 55.93           O  
ATOM    884  CB  SER B 107      16.944   6.510  32.260  1.00 59.65           C  
ATOM    885  OG  SER B 107      15.893   7.456  32.445  1.00 56.97           O  
ATOM    886  N   PHE B 108      19.656   7.859  33.257  1.00 57.27           N  
ATOM    887  CA  PHE B 108      20.422   9.104  33.366  1.00 56.87           C  
ATOM    888  C   PHE B 108      21.180   9.212  32.051  1.00 59.44           C  
ATOM    889  O   PHE B 108      21.359   8.203  31.332  1.00 60.64           O  
ATOM    890  CB  PHE B 108      21.388   9.118  34.587  1.00 50.02           C  
ATOM    891  CG  PHE B 108      22.459   8.065  34.543  1.00 42.39           C  
ATOM    892  CD1 PHE B 108      23.486   8.149  33.639  1.00 39.03           C  
ATOM    893  CD2 PHE B 108      22.395   6.958  35.371  1.00 40.87           C  
ATOM    894  CE1 PHE B 108      24.421   7.145  33.544  1.00 39.25           C  
ATOM    895  CE2 PHE B 108      23.338   5.942  35.282  1.00 38.20           C  
ATOM    896  CZ  PHE B 108      24.351   6.035  34.365  1.00 36.97           C  
ATOM    897  N   ILE B 109      21.617  10.420  31.721  1.00 58.23           N  
ATOM    898  CA  ILE B 109      22.352  10.582  30.477  1.00 56.64           C  
ATOM    899  C   ILE B 109      23.695  11.157  30.754  1.00 54.75           C  
ATOM    900  O   ILE B 109      23.804  12.231  31.357  1.00 57.72           O  
ATOM    901  CB  ILE B 109      21.675  11.539  29.539  1.00 56.79           C  
ATOM    902  CG1 ILE B 109      20.262  11.043  29.224  1.00 57.88           C  
ATOM    903  CG2 ILE B 109      22.510  11.693  28.300  1.00 56.76           C  
ATOM    904  CD1 ILE B 109      19.460  11.995  28.370  1.00 59.30           C  
ATOM    905  N   THR B 110      24.720  10.453  30.312  1.00 50.47           N  
ATOM    906  CA  THR B 110      26.072  10.940  30.514  1.00 48.54           C  
ATOM    907  C   THR B 110      26.148  12.277  29.802  1.00 49.22           C  
ATOM    908  O   THR B 110      25.436  12.498  28.835  1.00 50.15           O  
ATOM    909  CB  THR B 110      27.067   9.983  29.923  1.00 46.37           C  
ATOM    910  CG2 THR B 110      27.161   8.762  30.771  1.00 45.44           C  
ATOM    911  OG1 THR B 110      26.628   9.606  28.620  1.00 48.26           O  
ATOM    912  N   PRO B 111      26.939  13.223  30.319  1.00 48.41           N  
ATOM    913  CA  PRO B 111      27.016  14.502  29.641  1.00 46.22           C  
ATOM    914  C   PRO B 111      28.006  14.425  28.492  1.00 45.25           C  
ATOM    915  O   PRO B 111      28.612  13.372  28.217  1.00 41.26           O  
ATOM    916  CB  PRO B 111      27.555  15.413  30.739  1.00 46.35           C  
ATOM    917  CG  PRO B 111      28.596  14.584  31.308  1.00 49.49           C  
ATOM    918  CD  PRO B 111      27.819  13.242  31.496  1.00 50.96           C  
ATOM    919  N   PRO B 112      28.120  15.528  27.750  1.00 45.61           N  
ATOM    920  CA  PRO B 112      29.039  15.577  26.635  1.00 47.65           C  
ATOM    921  C   PRO B 112      30.454  15.650  27.174  1.00 50.72           C  
ATOM    922  O   PRO B 112      30.691  15.951  28.372  1.00 50.86           O  
ATOM    923  CB  PRO B 112      28.639  16.864  25.937  1.00 46.38           C  
ATOM    924  CG  PRO B 112      28.099  17.692  27.049  1.00 45.05           C  
ATOM    925  CD  PRO B 112      27.262  16.720  27.755  1.00 45.42           C  
ATOM    926  N   GLN B 113      31.379  15.332  26.278  1.00 52.76           N  
ATOM    927  CA  GLN B 113      32.791  15.362  26.576  1.00 54.60           C  
ATOM    928  C   GLN B 113      33.186  16.794  26.834  1.00 55.10           C  
ATOM    929  O   GLN B 113      32.724  17.692  26.130  1.00 56.44           O  
ATOM    930  CB  GLN B 113      33.564  14.849  25.379  1.00 57.05           C  
ATOM    931  CG  GLN B 113      35.056  14.947  25.554  1.00 60.70           C  
ATOM    932  CD  GLN B 113      35.811  13.980  24.662  1.00 64.07           C  
ATOM    933  NE2 GLN B 113      37.129  13.885  24.868  1.00 65.82           N  
ATOM    934  OE1 GLN B 113      35.216  13.295  23.820  1.00 65.16           O  
ATOM    935  N   THR B 114      34.045  16.999  27.829  1.00 55.71           N  
ATOM    936  CA  THR B 114      34.537  18.330  28.203  1.00 54.80           C  
ATOM    937  C   THR B 114      34.966  19.135  26.984  1.00 54.75           C  
ATOM    938  O   THR B 114      35.770  18.671  26.163  1.00 55.27           O  
ATOM    939  CB  THR B 114      35.764  18.216  29.074  1.00 53.69           C  
ATOM    940  CG2 THR B 114      36.076  19.538  29.704  1.00 52.89           C  
ATOM    941  OG1 THR B 114      35.528  17.245  30.093  1.00 54.76           O  
ATOM    942  N   GLY B 115      34.496  20.365  26.896  1.00 53.75           N  
ATOM    943  CA  GLY B 115      34.867  21.145  25.743  1.00 54.65           C  
ATOM    944  C   GLY B 115      34.726  22.633  25.904  1.00 55.39           C  
ATOM    945  O   GLY B 115      33.965  23.129  26.732  1.00 54.70           O  
ATOM    946  N   LEU B 116      35.400  23.335  25.005  1.00 56.44           N  
ATOM    947  CA  LEU B 116      35.434  24.784  24.991  1.00 54.30           C  
ATOM    948  C   LEU B 116      34.093  25.423  24.764  1.00 53.32           C  
ATOM    949  O   LEU B 116      33.714  26.328  25.502  1.00 50.76           O  
ATOM    950  CB  LEU B 116      36.426  25.235  23.921  1.00 55.55           C  
ATOM    951  CG  LEU B 116      37.101  26.578  24.171  1.00 53.25           C  
ATOM    952  CD1 LEU B 116      37.347  26.774  25.657  1.00 52.86           C  
ATOM    953  CD2 LEU B 116      38.391  26.594  23.382  1.00 52.83           C  
ATOM    954  N   ASP B 117      33.390  24.955  23.731  1.00 56.19           N  
ATOM    955  CA  ASP B 117      32.075  25.494  23.384  1.00 59.27           C  
ATOM    956  C   ASP B 117      30.928  24.520  23.618  1.00 57.93           C  
ATOM    957  O   ASP B 117      29.934  24.577  22.902  1.00 59.76           O  
ATOM    958  CB  ASP B 117      32.019  25.915  21.907  1.00 64.75           C  
ATOM    959  CG  ASP B 117      33.010  27.019  21.545  1.00 68.56           C  
ATOM    960  OD1 ASP B 117      32.873  28.168  22.041  1.00 69.51           O  
ATOM    961  OD2 ASP B 117      33.894  26.729  20.705  1.00 71.40           O1-
ATOM    962  N   VAL B 118      31.075  23.598  24.563  1.00 54.40           N  
ATOM    963  CA  VAL B 118      30.016  22.636  24.859  1.00 49.48           C  
ATOM    964  C   VAL B 118      28.995  23.304  25.803  1.00 47.67           C  
ATOM    965  O   VAL B 118      29.336  23.682  26.926  1.00 45.57           O  
ATOM    966  CB  VAL B 118      30.594  21.394  25.524  1.00 48.04           C  
ATOM    967  CG1 VAL B 118      29.522  20.392  25.769  1.00 49.24           C  
ATOM    968  CG2 VAL B 118      31.674  20.803  24.670  1.00 46.97           C  
ATOM    969  N   PRO B 119      27.736  23.480  25.346  1.00 46.60           N  
ATOM    970  CA  PRO B 119      26.691  24.112  26.162  1.00 45.63           C  
ATOM    971  C   PRO B 119      26.140  23.113  27.141  1.00 45.90           C  
ATOM    972  O   PRO B 119      26.171  21.901  26.899  1.00 47.54           O  
ATOM    973  CB  PRO B 119      25.629  24.467  25.134  1.00 45.36           C  
ATOM    974  CG  PRO B 119      25.694  23.280  24.225  1.00 45.52           C  
ATOM    975  CD  PRO B 119      27.190  23.060  24.040  1.00 45.98           C  
ATOM    976  N   TYR B 120      25.545  23.623  28.202  1.00 43.52           N  
ATOM    977  CA  TYR B 120      24.995  22.758  29.214  1.00 43.09           C  
ATOM    978  C   TYR B 120      24.212  23.702  30.079  1.00 44.21           C  
ATOM    979  O   TYR B 120      24.525  24.898  30.139  1.00 44.52           O  
ATOM    980  CB  TYR B 120      26.127  22.129  30.023  1.00 43.16           C  
ATOM    981  CG  TYR B 120      25.753  20.833  30.697  1.00 42.70           C  
ATOM    982  CD1 TYR B 120      25.750  19.643  29.975  1.00 42.11           C  
ATOM    983  CD2 TYR B 120      25.373  20.800  32.041  1.00 41.76           C  
ATOM    984  CE1 TYR B 120      25.374  18.453  30.561  1.00 40.49           C  
ATOM    985  CE2 TYR B 120      24.990  19.615  32.642  1.00 42.23           C  
ATOM    986  CZ  TYR B 120      24.991  18.439  31.888  1.00 42.35           C  
ATOM    987  OH  TYR B 120      24.592  17.248  32.444  1.00 43.59           O  
ATOM    988  N   THR B 121      23.197  23.188  30.751  1.00 44.04           N  
ATOM    989  CA  THR B 121      22.410  24.053  31.593  1.00 46.92           C  
ATOM    990  C   THR B 121      22.268  23.502  33.019  1.00 45.19           C  
ATOM    991  O   THR B 121      21.830  22.376  33.248  1.00 43.60           O  
ATOM    992  CB  THR B 121      21.036  24.452  30.906  1.00 51.17           C  
ATOM    993  CG2 THR B 121      20.744  23.605  29.646  1.00 48.62           C  
ATOM    994  OG1 THR B 121      19.949  24.389  31.849  1.00 52.75           O  
ATOM    995  N   PHE B 122      22.751  24.283  33.970  1.00 43.34           N  
ATOM    996  CA  PHE B 122      22.730  23.884  35.360  1.00 40.12           C  
ATOM    997  C   PHE B 122      21.608  24.538  36.059  1.00 38.71           C  
ATOM    998  O   PHE B 122      21.295  25.697  35.788  1.00 41.85           O  
ATOM    999  CB  PHE B 122      24.030  24.301  36.049  1.00 37.68           C  
ATOM   1000  CG  PHE B 122      25.215  23.640  35.488  1.00 36.63           C  
ATOM   1001  CD1 PHE B 122      25.600  22.396  35.931  1.00 39.98           C  
ATOM   1002  CD2 PHE B 122      25.908  24.214  34.452  1.00 37.20           C  
ATOM   1003  CE1 PHE B 122      26.651  21.740  35.343  1.00 41.79           C  
ATOM   1004  CE2 PHE B 122      26.967  23.563  33.857  1.00 38.17           C  
ATOM   1005  CZ  PHE B 122      27.339  22.329  34.300  1.00 39.73           C  
ATOM   1006  N   GLY B 123      20.993  23.821  36.973  1.00 36.10           N  
ATOM   1007  CA  GLY B 123      19.919  24.412  37.728  1.00 35.35           C  
ATOM   1008  C   GLY B 123      20.578  24.788  39.021  1.00 34.32           C  
ATOM   1009  O   GLY B 123      21.549  24.155  39.400  1.00 36.12           O  
ATOM   1010  N   LEU B 124      20.144  25.870  39.637  1.00 35.56           N  
ATOM   1011  CA  LEU B 124      20.699  26.261  40.910  1.00 37.21           C  
ATOM   1012  C   LEU B 124      19.599  26.219  41.904  1.00 37.26           C  
ATOM   1013  O   LEU B 124      18.552  26.792  41.666  1.00 41.05           O  
ATOM   1014  CB  LEU B 124      21.269  27.657  40.858  1.00 36.29           C  
ATOM   1015  CG  LEU B 124      22.571  27.369  40.148  1.00 37.48           C  
ATOM   1016  CD1 LEU B 124      22.466  27.744  38.696  1.00 35.96           C  
ATOM   1017  CD2 LEU B 124      23.655  28.105  40.831  1.00 37.01           C  
ATOM   1018  N   ILE B 125      19.770  25.415  42.942  1.00 34.47           N  
ATOM   1019  CA  ILE B 125      18.781  25.296  44.008  1.00 28.08           C  
ATOM   1020  C   ILE B 125      19.592  25.270  45.249  1.00 28.65           C  
ATOM   1021  O   ILE B 125      20.634  24.630  45.312  1.00 31.54           O  
ATOM   1022  CB  ILE B 125      18.025  23.994  43.970  1.00 22.64           C  
ATOM   1023  CG1 ILE B 125      17.474  23.749  42.581  1.00 22.43           C  
ATOM   1024  CG2 ILE B 125      16.918  24.073  44.936  1.00 22.94           C  
ATOM   1025  CD1 ILE B 125      16.654  22.556  42.483  1.00 23.28           C  
ATOM   1026  N   GLY B 126      19.129  25.916  46.277  1.00 27.81           N  
ATOM   1027  CA  GLY B 126      19.941  25.907  47.457  1.00 31.77           C  
ATOM   1028  C   GLY B 126      19.000  26.101  48.594  1.00 34.66           C  
ATOM   1029  O   GLY B 126      17.956  26.721  48.403  1.00 39.15           O  
ATOM   1030  N   ASP B 127      19.298  25.478  49.733  1.00 34.84           N  
ATOM   1031  CA  ASP B 127      18.478  25.625  50.900  1.00 30.95           C  
ATOM   1032  C   ASP B 127      17.084  25.095  50.686  1.00 33.30           C  
ATOM   1033  O   ASP B 127      16.122  25.688  51.176  1.00 35.21           O  
ATOM   1034  CB  ASP B 127      18.426  27.092  51.160  1.00 30.26           C  
ATOM   1035  CG  ASP B 127      19.530  27.533  52.002  1.00 30.70           C  
ATOM   1036  OD1 ASP B 127      20.636  27.836  51.531  1.00 33.27           O  
ATOM   1037  OD2 ASP B 127      19.163  27.491  53.145  1.00 33.19           O1-
ATOM   1038  N   LEU B 128      16.971  23.971  49.976  1.00 35.09           N  
ATOM   1039  CA  LEU B 128      15.681  23.348  49.644  1.00 35.58           C  
ATOM   1040  C   LEU B 128      14.749  23.002  50.789  1.00 38.37           C  
ATOM   1041  O   LEU B 128      13.636  23.521  50.830  1.00 40.87           O  
ATOM   1042  CB  LEU B 128      15.902  22.121  48.790  1.00 35.11           C  
ATOM   1043  CG  LEU B 128      14.690  21.501  48.133  1.00 37.27           C  
ATOM   1044  CD1 LEU B 128      13.987  22.586  47.347  1.00 37.52           C  
ATOM   1045  CD2 LEU B 128      15.134  20.350  47.197  1.00 35.63           C  
ATOM   1046  N   GLY B 129      15.178  22.170  51.736  1.00 42.14           N  
ATOM   1047  CA  GLY B 129      14.305  21.799  52.849  1.00 45.15           C  
ATOM   1048  C   GLY B 129      13.110  20.967  52.394  1.00 46.82           C  
ATOM   1049  O   GLY B 129      13.141  20.381  51.278  1.00 43.93           O  
ATOM   1050  N   GLN B 130      12.077  20.864  53.243  1.00 47.61           N  
ATOM   1051  CA  GLN B 130      10.885  20.092  52.845  1.00 48.90           C  
ATOM   1052  C   GLN B 130       9.524  20.739  53.179  1.00 48.98           C  
ATOM   1053  O   GLN B 130       8.576  20.061  53.580  1.00 47.97           O  
ATOM   1054  CB  GLN B 130      10.965  18.634  53.341  1.00 47.83           C  
ATOM   1055  CG  GLN B 130      11.296  18.487  54.822  1.00 47.42           C  
ATOM   1056  CD  GLN B 130      11.470  17.054  55.227  1.00 48.59           C  
ATOM   1057  NE2 GLN B 130      10.387  16.315  55.279  1.00 51.35           N  
ATOM   1058  OE1 GLN B 130      12.561  16.619  55.500  1.00 50.37           O  
ATOM   1059  N   SER B 131       9.446  22.060  53.019  1.00 49.89           N  
ATOM   1060  CA  SER B 131       8.209  22.794  53.258  1.00 49.38           C  
ATOM   1061  C   SER B 131       7.436  22.651  51.953  1.00 51.08           C  
ATOM   1062  O   SER B 131       7.923  22.059  50.983  1.00 50.18           O  
ATOM   1063  CB  SER B 131       8.495  24.280  53.563  1.00 46.58           C  
ATOM   1064  OG  SER B 131       8.980  24.974  52.428  1.00 44.33           O  
ATOM   1065  N   PHE B 132       6.231  23.195  51.910  1.00 53.37           N  
ATOM   1066  CA  PHE B 132       5.443  23.110  50.678  1.00 53.55           C  
ATOM   1067  C   PHE B 132       6.150  23.890  49.572  1.00 50.47           C  
ATOM   1068  O   PHE B 132       6.244  23.459  48.419  1.00 49.25           O  
ATOM   1069  CB  PHE B 132       4.046  23.692  50.915  1.00 58.42           C  
ATOM   1070  CG  PHE B 132       3.171  22.828  51.784  1.00 60.38           C  
ATOM   1071  CD1 PHE B 132       2.548  21.687  51.252  1.00 57.46           C  
ATOM   1072  CD2 PHE B 132       2.987  23.141  53.142  1.00 60.96           C  
ATOM   1073  CE1 PHE B 132       1.771  20.877  52.050  1.00 56.46           C  
ATOM   1074  CE2 PHE B 132       2.197  22.328  53.961  1.00 59.06           C  
ATOM   1075  CZ  PHE B 132       1.592  21.195  53.413  1.00 58.06           C  
ATOM   1076  N   ASP B 133       6.671  25.033  49.977  1.00 45.14           N  
ATOM   1077  CA  ASP B 133       7.369  25.913  49.104  1.00 42.62           C  
ATOM   1078  C   ASP B 133       8.411  25.113  48.375  1.00 41.98           C  
ATOM   1079  O   ASP B 133       8.517  25.163  47.156  1.00 39.68           O  
ATOM   1080  CB  ASP B 133       8.003  26.999  49.957  1.00 46.55           C  
ATOM   1081  CG  ASP B 133       6.967  27.970  50.532  1.00 50.58           C  
ATOM   1082  OD1 ASP B 133       6.311  28.637  49.687  1.00 52.58           O  
ATOM   1083  OD2 ASP B 133       6.821  28.080  51.792  1.00 48.73           O1-
ATOM   1084  N   SER B 134       9.127  24.301  49.128  1.00 42.28           N  
ATOM   1085  CA  SER B 134      10.176  23.493  48.566  1.00 43.75           C  
ATOM   1086  C   SER B 134       9.603  22.666  47.458  1.00 44.56           C  
ATOM   1087  O   SER B 134      10.191  22.594  46.372  1.00 44.45           O  
ATOM   1088  CB  SER B 134      10.724  22.588  49.639  1.00 45.80           C  
ATOM   1089  OG  SER B 134      10.798  23.324  50.851  1.00 51.29           O  
ATOM   1090  N   ASN B 135       8.404  22.130  47.690  1.00 45.67           N  
ATOM   1091  CA  ASN B 135       7.778  21.271  46.695  1.00 48.47           C  
ATOM   1092  C   ASN B 135       7.611  22.075  45.445  1.00 49.23           C  
ATOM   1093  O   ASN B 135       8.015  21.682  44.341  1.00 50.68           O  
ATOM   1094  CB  ASN B 135       6.401  20.769  47.127  1.00 50.41           C  
ATOM   1095  CG  ASN B 135       5.824  19.764  46.126  1.00 57.05           C  
ATOM   1096  ND2 ASN B 135       4.497  19.600  46.114  1.00 65.24           N  
ATOM   1097  OD1 ASN B 135       6.583  19.125  45.370  1.00 52.85           O  
ATOM   1098  N   THR B 136       7.103  23.272  45.652  1.00 48.59           N  
ATOM   1099  CA  THR B 136       6.843  24.151  44.549  1.00 44.95           C  
ATOM   1100  C   THR B 136       8.105  24.406  43.701  1.00 43.79           C  
ATOM   1101  O   THR B 136       8.099  24.153  42.479  1.00 40.46           O  
ATOM   1102  CB  THR B 136       6.188  25.453  45.067  1.00 44.50           C  
ATOM   1103  CG2 THR B 136       5.757  26.304  43.886  1.00 45.15           C  
ATOM   1104  OG1 THR B 136       5.047  25.148  45.907  1.00 38.26           O  
ATOM   1105  N   THR B 137       9.193  24.823  44.355  1.00 41.58           N  
ATOM   1106  CA  THR B 137      10.439  25.112  43.642  1.00 39.68           C  
ATOM   1107  C   THR B 137      10.826  23.907  42.818  1.00 38.08           C  
ATOM   1108  O   THR B 137      10.976  23.979  41.596  1.00 38.59           O  
ATOM   1109  CB  THR B 137      11.590  25.400  44.612  1.00 38.57           C  
ATOM   1110  CG2 THR B 137      12.764  26.037  43.883  1.00 31.16           C  
ATOM   1111  OG1 THR B 137      11.120  26.275  45.642  1.00 38.20           O  
ATOM   1112  N   LEU B 138      10.924  22.776  43.484  1.00 35.67           N  
ATOM   1113  CA  LEU B 138      11.314  21.595  42.778  1.00 38.91           C  
ATOM   1114  C   LEU B 138      10.481  21.414  41.514  1.00 39.35           C  
ATOM   1115  O   LEU B 138      11.006  21.131  40.459  1.00 35.53           O  
ATOM   1116  CB  LEU B 138      11.242  20.392  43.708  1.00 42.26           C  
ATOM   1117  CG  LEU B 138      11.830  19.054  43.220  1.00 43.77           C  
ATOM   1118  CD1 LEU B 138      13.199  19.261  42.556  1.00 42.97           C  
ATOM   1119  CD2 LEU B 138      11.925  18.082  44.407  1.00 43.18           C  
ATOM   1120  N   SER B 139       9.200  21.713  41.591  1.00 44.63           N  
ATOM   1121  CA  SER B 139       8.364  21.555  40.406  1.00 48.80           C  
ATOM   1122  C   SER B 139       8.666  22.629  39.372  1.00 47.34           C  
ATOM   1123  O   SER B 139       8.741  22.344  38.172  1.00 44.59           O  
ATOM   1124  CB  SER B 139       6.875  21.542  40.774  1.00 49.91           C  
ATOM   1125  OG  SER B 139       6.685  21.980  42.113  1.00 47.53           O  
ATOM   1126  N   HIS B 140       8.854  23.861  39.825  1.00 46.53           N  
ATOM   1127  CA  HIS B 140       9.173  24.923  38.881  1.00 46.61           C  
ATOM   1128  C   HIS B 140      10.422  24.526  38.114  1.00 46.52           C  
ATOM   1129  O   HIS B 140      10.484  24.673  36.897  1.00 46.01           O  
ATOM   1130  CB  HIS B 140       9.430  26.256  39.585  1.00 49.66           C  
ATOM   1131  CG  HIS B 140       8.208  27.098  39.757  1.00 50.94           C  
ATOM   1132  CD2 HIS B 140       6.902  26.769  39.909  1.00 50.31           C  
ATOM   1133  ND1 HIS B 140       8.261  28.477  39.814  1.00 52.75           N  
ATOM   1134  CE1 HIS B 140       7.047  28.957  39.995  1.00 49.47           C  
ATOM   1135  NE2 HIS B 140       6.201  27.943  40.059  1.00 48.25           N  
ATOM   1136  N   TYR B 141      11.413  24.002  38.827  1.00 46.14           N  
ATOM   1137  CA  TYR B 141      12.638  23.627  38.171  1.00 48.63           C  
ATOM   1138  C   TYR B 141      12.360  22.482  37.241  1.00 50.79           C  
ATOM   1139  O   TYR B 141      12.910  22.402  36.142  1.00 50.99           O  
ATOM   1140  CB  TYR B 141      13.713  23.224  39.171  1.00 46.35           C  
ATOM   1141  CG  TYR B 141      14.902  22.576  38.475  1.00 46.68           C  
ATOM   1142  CD1 TYR B 141      15.733  23.320  37.622  1.00 49.27           C  
ATOM   1143  CD2 TYR B 141      15.159  21.218  38.620  1.00 41.37           C  
ATOM   1144  CE1 TYR B 141      16.785  22.709  36.932  1.00 48.40           C  
ATOM   1145  CE2 TYR B 141      16.193  20.608  37.943  1.00 42.66           C  
ATOM   1146  CZ  TYR B 141      17.004  21.347  37.100  1.00 45.98           C  
ATOM   1147  OH  TYR B 141      18.015  20.733  36.397  1.00 45.01           O  
ATOM   1148  N   GLU B 142      11.486  21.600  37.685  1.00 54.62           N  
ATOM   1149  CA  GLU B 142      11.150  20.434  36.898  1.00 59.79           C  
ATOM   1150  C   GLU B 142      10.521  20.842  35.604  1.00 63.59           C  
ATOM   1151  O   GLU B 142      10.444  20.043  34.671  1.00 65.62           O  
ATOM   1152  CB  GLU B 142      10.125  19.572  37.615  1.00 61.86           C  
ATOM   1153  CG  GLU B 142      10.618  18.678  38.729  1.00 64.58           C  
ATOM   1154  CD  GLU B 142       9.520  17.729  39.236  1.00 67.69           C  
ATOM   1155  OE1 GLU B 142       8.506  18.229  39.809  1.00 67.49           O  
ATOM   1156  OE2 GLU B 142       9.667  16.489  39.047  1.00 64.73           O1-
ATOM   1157  N   LEU B 143      10.041  22.077  35.559  1.00 67.23           N  
ATOM   1158  CA  LEU B 143       9.345  22.539  34.377  1.00 69.55           C  
ATOM   1159  C   LEU B 143       9.973  23.650  33.558  1.00 70.41           C  
ATOM   1160  O   LEU B 143       9.521  23.889  32.433  1.00 72.74           O  
ATOM   1161  CB  LEU B 143       7.897  22.875  34.754  1.00 68.55           C  
ATOM   1162  CG  LEU B 143       7.215  21.713  35.503  1.00 66.83           C  
ATOM   1163  CD1 LEU B 143       5.916  22.144  36.144  1.00 66.86           C  
ATOM   1164  CD2 LEU B 143       6.999  20.528  34.570  1.00 64.52           C  
ATOM   1165  N   SER B 144      10.974  24.347  34.102  1.00 70.06           N  
ATOM   1166  CA  SER B 144      11.618  25.417  33.340  1.00 70.75           C  
ATOM   1167  C   SER B 144      11.786  24.892  31.927  1.00 71.73           C  
ATOM   1168  O   SER B 144      12.211  23.757  31.731  1.00 71.55           O  
ATOM   1169  CB  SER B 144      12.985  25.815  33.915  1.00 69.15           C  
ATOM   1170  OG  SER B 144      12.889  26.904  34.827  1.00 68.27           O  
ATOM   1171  N   PRO B 145      11.223  25.611  30.952  1.00 72.89           N  
ATOM   1172  CA  PRO B 145      11.287  25.258  29.526  1.00 75.34           C  
ATOM   1173  C   PRO B 145      12.727  24.964  29.074  1.00 77.71           C  
ATOM   1174  O   PRO B 145      12.979  24.016  28.322  1.00 76.34           O  
ATOM   1175  CB  PRO B 145      10.667  26.475  28.849  1.00 75.12           C  
ATOM   1176  CG  PRO B 145      10.614  27.536  29.962  1.00 74.08           C  
ATOM   1177  CD  PRO B 145      10.344  26.763  31.169  1.00 71.05           C  
ATOM   1178  N   LYS B 146      13.657  25.833  29.458  1.00 81.45           N  
ATOM   1179  CA  LYS B 146      15.072  25.567  29.200  1.00 83.68           C  
ATOM   1180  C   LYS B 146      15.193  24.497  30.282  1.00 82.88           C  
ATOM   1181  O   LYS B 146      14.945  24.796  31.456  1.00 84.78           O  
ATOM   1182  CB  LYS B 146      15.938  26.785  29.578  1.00 87.11           C  
ATOM   1183  CG  LYS B 146      15.474  27.565  30.856  1.00 89.86           C  
ATOM   1184  CD  LYS B 146      14.786  28.911  30.513  1.00 92.27           C  
ATOM   1185  CE  LYS B 146      13.942  29.496  31.672  1.00 91.49           C  
ATOM   1186  NZ  LYS B 146      14.681  29.964  32.902  1.00 91.07           N1+
ATOM   1187  N   LYS B 147      15.430  23.245  29.910  1.00 79.55           N  
ATOM   1188  CA  LYS B 147      15.496  22.199  30.939  1.00 75.28           C  
ATOM   1189  C   LYS B 147      16.855  21.965  31.586  1.00 69.65           C  
ATOM   1190  O   LYS B 147      17.844  21.731  30.885  1.00 70.13           O  
ATOM   1191  CB  LYS B 147      14.873  20.873  30.446  1.00 80.28           C  
ATOM   1192  CG  LYS B 147      14.768  20.713  28.934  1.00 86.41           C  
ATOM   1193  CD  LYS B 147      16.140  20.461  28.291  1.00 93.87           C  
ATOM   1194  CE  LYS B 147      16.113  20.697  26.760  1.00 97.15           C  
ATOM   1195  NZ  LYS B 147      15.082  19.909  25.981  1.00 98.69           N1+
ATOM   1196  N   GLY B 148      16.897  22.054  32.919  1.00 61.95           N  
ATOM   1197  CA  GLY B 148      18.136  21.842  33.640  1.00 53.14           C  
ATOM   1198  C   GLY B 148      18.623  20.431  33.413  1.00 48.40           C  
ATOM   1199  O   GLY B 148      17.807  19.540  33.258  1.00 49.41           O  
ATOM   1200  N   GLN B 149      19.933  20.221  33.402  1.00 45.15           N  
ATOM   1201  CA  GLN B 149      20.511  18.889  33.174  1.00 40.07           C  
ATOM   1202  C   GLN B 149      21.330  18.382  34.343  1.00 34.19           C  
ATOM   1203  O   GLN B 149      21.788  17.251  34.310  1.00 31.59           O  
ATOM   1204  CB  GLN B 149      21.411  18.892  31.950  1.00 46.73           C  
ATOM   1205  CG  GLN B 149      20.755  19.371  30.681  1.00 56.57           C  
ATOM   1206  CD  GLN B 149      21.761  19.535  29.533  1.00 61.35           C  
ATOM   1207  NE2 GLN B 149      22.262  20.752  29.349  1.00 63.79           N  
ATOM   1208  OE1 GLN B 149      22.068  18.580  28.814  1.00 64.56           O  
ATOM   1209  N   THR B 150      21.584  19.254  35.312  1.00 28.70           N  
ATOM   1210  CA  THR B 150      22.329  18.929  36.510  1.00 26.58           C  
ATOM   1211  C   THR B 150      21.970  20.038  37.463  1.00 29.26           C  
ATOM   1212  O   THR B 150      21.831  21.194  37.044  1.00 35.07           O  
ATOM   1213  CB  THR B 150      23.828  19.029  36.296  1.00 27.15           C  
ATOM   1214  CG2 THR B 150      24.533  18.897  37.628  1.00 28.60           C  
ATOM   1215  OG1 THR B 150      24.275  18.013  35.396  1.00 24.27           O  
ATOM   1216  N   VAL B 151      21.901  19.736  38.749  1.00 29.14           N  
ATOM   1217  CA  VAL B 151      21.538  20.747  39.728  1.00 27.01           C  
ATOM   1218  C   VAL B 151      22.723  21.040  40.584  1.00 26.58           C  
ATOM   1219  O   VAL B 151      23.318  20.128  41.121  1.00 30.03           O  
ATOM   1220  CB  VAL B 151      20.437  20.224  40.663  1.00 26.08           C  
ATOM   1221  CG1 VAL B 151      20.068  21.263  41.719  1.00 28.32           C  
ATOM   1222  CG2 VAL B 151      19.223  19.842  39.863  1.00 27.25           C  
ATOM   1223  N   LEU B 152      23.135  22.285  40.679  1.00 27.13           N  
ATOM   1224  CA  LEU B 152      24.247  22.585  41.558  1.00 28.74           C  
ATOM   1225  C   LEU B 152      23.549  22.893  42.865  1.00 29.62           C  
ATOM   1226  O   LEU B 152      22.697  23.767  42.906  1.00 30.98           O  
ATOM   1227  CB  LEU B 152      25.063  23.774  41.022  1.00 25.75           C  
ATOM   1228  CG  LEU B 152      25.519  23.538  39.568  1.00 29.59           C  
ATOM   1229  CD1 LEU B 152      26.544  24.532  39.129  1.00 27.58           C  
ATOM   1230  CD2 LEU B 152      26.091  22.136  39.391  1.00 31.38           C  
ATOM   1231  N   PHE B 153      23.768  22.061  43.873  1.00 28.39           N  
ATOM   1232  CA  PHE B 153      23.124  22.284  45.157  1.00 30.06           C  
ATOM   1233  C   PHE B 153      24.016  23.022  46.156  1.00 34.06           C  
ATOM   1234  O   PHE B 153      24.896  22.447  46.789  1.00 37.44           O  
ATOM   1235  CB  PHE B 153      22.607  20.972  45.744  1.00 28.40           C  
ATOM   1236  CG  PHE B 153      21.602  21.156  46.852  1.00 24.84           C  
ATOM   1237  CD1 PHE B 153      22.002  21.537  48.127  1.00 26.10           C  
ATOM   1238  CD2 PHE B 153      20.258  20.983  46.605  1.00 23.57           C  
ATOM   1239  CE1 PHE B 153      21.081  21.746  49.122  1.00 27.67           C  
ATOM   1240  CE2 PHE B 153      19.325  21.186  47.578  1.00 23.48           C  
ATOM   1241  CZ  PHE B 153      19.733  21.572  48.854  1.00 26.74           C  
ATOM   1242  N   VAL B 154      23.614  24.237  46.466  1.00 33.79           N  
ATOM   1243  CA  VAL B 154      24.365  25.116  47.326  1.00 28.42           C  
ATOM   1244  C   VAL B 154      24.295  24.944  48.865  1.00 28.85           C  
ATOM   1245  O   VAL B 154      24.715  25.844  49.622  1.00 28.52           O  
ATOM   1246  CB  VAL B 154      24.048  26.551  46.819  1.00 26.71           C  
ATOM   1247  CG1 VAL B 154      23.111  27.285  47.717  1.00 26.73           C  
ATOM   1248  CG2 VAL B 154      25.277  27.289  46.528  1.00 24.22           C  
ATOM   1249  N   GLY B 155      23.772  23.830  49.361  1.00 27.26           N  
ATOM   1250  CA  GLY B 155      23.725  23.679  50.816  1.00 32.35           C  
ATOM   1251  C   GLY B 155      22.395  23.670  51.567  1.00 34.39           C  
ATOM   1252  O   GLY B 155      21.456  24.241  51.077  1.00 36.24           O  
ATOM   1253  N   ASP B 156      22.359  23.137  52.798  1.00 35.75           N  
ATOM   1254  CA  ASP B 156      21.145  22.980  53.608  1.00 35.90           C  
ATOM   1255  C   ASP B 156      20.145  22.122  52.828  1.00 40.31           C  
ATOM   1256  O   ASP B 156      19.349  22.643  52.030  1.00 40.61           O  
ATOM   1257  CB  ASP B 156      20.515  24.308  54.010  1.00 35.84           C  
ATOM   1258  CG  ASP B 156      21.384  25.095  54.949  1.00 36.56           C  
ATOM   1259  OD1 ASP B 156      22.524  24.649  55.140  1.00 42.19           O  
ATOM   1260  OD2 ASP B 156      21.084  26.252  55.300  1.00 33.95           O1-
ATOM   1261  N   LEU B 157      20.214  20.801  53.025  1.00 42.41           N  
ATOM   1262  CA  LEU B 157      19.341  19.873  52.293  1.00 40.72           C  
ATOM   1263  C   LEU B 157      17.961  19.553  52.852  1.00 42.73           C  
ATOM   1264  O   LEU B 157      16.992  19.602  52.122  1.00 45.58           O  
ATOM   1265  CB  LEU B 157      20.051  18.541  52.015  1.00 34.55           C  
ATOM   1266  CG  LEU B 157      21.247  18.470  51.096  1.00 31.08           C  
ATOM   1267  CD1 LEU B 157      22.424  19.278  51.634  1.00 25.36           C  
ATOM   1268  CD2 LEU B 157      21.612  17.026  50.989  1.00 27.63           C  
ATOM   1269  N   SER B 158      17.833  19.307  54.150  1.00 41.91           N  
ATOM   1270  CA  SER B 158      16.529  18.873  54.641  1.00 35.56           C  
ATOM   1271  C   SER B 158      16.066  19.423  55.940  1.00 30.44           C  
ATOM   1272  O   SER B 158      15.025  19.042  56.405  1.00 29.47           O  
ATOM   1273  CB  SER B 158      16.611  17.402  54.863  1.00 38.30           C  
ATOM   1274  OG  SER B 158      17.550  17.209  55.919  1.00 42.05           O  
ATOM   1275  N   TYR B 159      16.944  20.073  56.664  1.00 29.29           N  
ATOM   1276  CA  TYR B 159      16.519  20.686  57.911  1.00 25.78           C  
ATOM   1277  C   TYR B 159      15.998  19.739  58.934  1.00 23.42           C  
ATOM   1278  O   TYR B 159      15.253  20.124  59.829  1.00 19.84           O  
ATOM   1279  CB  TYR B 159      15.474  21.744  57.613  1.00 27.94           C  
ATOM   1280  CG  TYR B 159      16.077  22.915  56.866  1.00 28.43           C  
ATOM   1281  CD1 TYR B 159      16.307  22.869  55.478  1.00 26.19           C  
ATOM   1282  CD2 TYR B 159      16.470  24.047  57.564  1.00 27.55           C  
ATOM   1283  CE1 TYR B 159      16.917  23.915  54.831  1.00 25.17           C  
ATOM   1284  CE2 TYR B 159      17.077  25.098  56.941  1.00 30.72           C  
ATOM   1285  CZ  TYR B 159      17.294  25.040  55.578  1.00 30.77           C  
ATOM   1286  OH  TYR B 159      17.760  26.122  54.924  1.00 31.68           O  
ATOM   1287  N   ALA B 160      16.389  18.486  58.799  1.00 23.94           N  
ATOM   1288  CA  ALA B 160      15.976  17.497  59.757  1.00 24.37           C  
ATOM   1289  C   ALA B 160      16.455  17.943  61.130  1.00 24.24           C  
ATOM   1290  O   ALA B 160      15.788  17.733  62.112  1.00 26.76           O  
ATOM   1291  CB  ALA B 160      16.549  16.156  59.404  1.00 24.23           C  
ATOM   1292  N   ASP B 161      17.547  18.671  61.198  1.00 25.59           N  
ATOM   1293  CA  ASP B 161      18.038  19.059  62.493  1.00 32.08           C  
ATOM   1294  C   ASP B 161      17.153  20.049  63.231  1.00 36.84           C  
ATOM   1295  O   ASP B 161      17.494  20.495  64.342  1.00 39.28           O  
ATOM   1296  CB  ASP B 161      19.482  19.569  62.390  1.00 35.47           C  
ATOM   1297  CG  ASP B 161      19.612  20.781  61.522  1.00 38.10           C  
ATOM   1298  OD1 ASP B 161      18.850  20.837  60.534  1.00 41.55           O  
ATOM   1299  OD2 ASP B 161      20.459  21.668  61.823  1.00 38.19           O1-
ATOM   1300  N   ARG B 162      16.034  20.428  62.624  1.00 40.66           N  
ATOM   1301  CA  ARG B 162      15.154  21.382  63.283  1.00 45.42           C  
ATOM   1302  C   ARG B 162      14.225  20.578  64.148  1.00 46.44           C  
ATOM   1303  O   ARG B 162      13.734  21.026  65.180  1.00 48.29           O  
ATOM   1304  CB  ARG B 162      14.363  22.184  62.276  1.00 49.72           C  
ATOM   1305  CG  ARG B 162      15.233  22.830  61.255  1.00 54.46           C  
ATOM   1306  CD  ARG B 162      14.447  23.710  60.361  1.00 58.17           C  
ATOM   1307  NE  ARG B 162      13.937  24.826  61.129  1.00 63.10           N  
ATOM   1308  CZ  ARG B 162      12.651  24.983  61.407  1.00 66.83           C  
ATOM   1309  NH1 ARG B 162      11.762  24.077  60.968  1.00 67.76           N1+
ATOM   1310  NH2 ARG B 162      12.266  26.030  62.137  1.00 66.10           N  
ATOM   1311  N   TYR B 163      14.001  19.359  63.712  1.00 46.80           N  
ATOM   1312  CA  TYR B 163      13.173  18.465  64.453  1.00 48.85           C  
ATOM   1313  C   TYR B 163      13.947  18.053  65.695  1.00 52.62           C  
ATOM   1314  O   TYR B 163      15.153  18.283  65.801  1.00 55.42           O  
ATOM   1315  CB  TYR B 163      12.863  17.284  63.584  1.00 45.95           C  
ATOM   1316  CG  TYR B 163      12.015  17.682  62.419  1.00 46.22           C  
ATOM   1317  CD1 TYR B 163      12.561  18.277  61.313  1.00 46.70           C  
ATOM   1318  CD2 TYR B 163      10.642  17.475  62.447  1.00 49.98           C  
ATOM   1319  CE1 TYR B 163      11.752  18.661  60.253  1.00 50.66           C  
ATOM   1320  CE2 TYR B 163       9.825  17.846  61.403  1.00 49.43           C  
ATOM   1321  CZ  TYR B 163      10.377  18.434  60.302  1.00 50.43           C  
ATOM   1322  OH  TYR B 163       9.566  18.748  59.226  1.00 50.59           O  
ATOM   1323  N   PRO B 164      13.258  17.474  66.681  1.00 55.47           N  
ATOM   1324  CA  PRO B 164      13.962  17.064  67.901  1.00 55.81           C  
ATOM   1325  C   PRO B 164      14.845  15.823  67.725  1.00 53.90           C  
ATOM   1326  O   PRO B 164      14.453  14.829  67.093  1.00 50.97           O  
ATOM   1327  CB  PRO B 164      12.822  16.858  68.890  1.00 56.46           C  
ATOM   1328  CG  PRO B 164      11.705  16.366  67.998  1.00 57.06           C  
ATOM   1329  CD  PRO B 164      11.804  17.275  66.813  1.00 56.50           C  
ATOM   1330  N   ASN B 165      16.057  15.927  68.268  1.00 53.21           N  
ATOM   1331  CA  ASN B 165      17.049  14.867  68.176  1.00 51.96           C  
ATOM   1332  C   ASN B 165      17.329  14.688  66.698  1.00 49.57           C  
ATOM   1333  O   ASN B 165      17.628  13.579  66.218  1.00 49.03           O  
ATOM   1334  CB  ASN B 165      16.520  13.568  68.787  1.00 55.11           C  
ATOM   1335  CG  ASN B 165      16.081  13.727  70.231  1.00 57.26           C  
ATOM   1336  ND2 ASN B 165      16.720  14.637  70.980  1.00 58.73           N  
ATOM   1337  OD1 ASN B 165      15.158  13.041  70.670  1.00 60.36           O  
ATOM   1338  N   HIS B 166      17.138  15.790  65.975  1.00 45.56           N  
ATOM   1339  CA  HIS B 166      17.363  15.827  64.544  1.00 43.28           C  
ATOM   1340  C   HIS B 166      16.624  14.688  63.855  1.00 41.51           C  
ATOM   1341  O   HIS B 166      17.044  14.228  62.793  1.00 40.43           O  
ATOM   1342  CB  HIS B 166      18.874  15.694  64.243  1.00 41.22           C  
ATOM   1343  CG  HIS B 166      19.740  16.704  64.940  1.00 39.53           C  
ATOM   1344  CD2 HIS B 166      19.614  17.313  66.145  1.00 40.57           C  
ATOM   1345  ND1 HIS B 166      20.902  17.198  64.385  1.00 38.11           N  
ATOM   1346  CE1 HIS B 166      21.452  18.066  65.216  1.00 41.34           C  
ATOM   1347  NE2 HIS B 166      20.692  18.159  66.289  1.00 40.94           N  
ATOM   1348  N   ASP B 167      15.532  14.242  64.458  1.00 41.39           N  
ATOM   1349  CA  ASP B 167      14.763  13.130  63.937  1.00 40.89           C  
ATOM   1350  C   ASP B 167      15.124  12.708  62.526  1.00 35.83           C  
ATOM   1351  O   ASP B 167      14.441  13.037  61.571  1.00 33.78           O  
ATOM   1352  CB  ASP B 167      13.289  13.461  64.021  1.00 48.54           C  
ATOM   1353  CG  ASP B 167      12.405  12.269  63.702  1.00 56.57           C  
ATOM   1354  OD1 ASP B 167      12.913  11.270  63.149  1.00 58.70           O  
ATOM   1355  OD2 ASP B 167      11.191  12.333  64.015  1.00 64.80           O1-
ATOM   1356  N   ASN B 168      16.161  11.905  62.410  1.00 32.88           N  
ATOM   1357  CA  ASN B 168      16.592  11.494  61.087  1.00 33.93           C  
ATOM   1358  C   ASN B 168      15.557  10.930  60.140  1.00 34.17           C  
ATOM   1359  O   ASN B 168      15.856  10.632  58.985  1.00 33.16           O  
ATOM   1360  CB  ASN B 168      17.797  10.574  61.161  1.00 32.22           C  
ATOM   1361  CG  ASN B 168      19.041  11.315  61.439  1.00 28.41           C  
ATOM   1362  ND2 ASN B 168      18.938  12.403  62.221  1.00 26.71           N  
ATOM   1363  OD1 ASN B 168      20.095  10.933  60.972  1.00 26.92           O  
ATOM   1364  N   VAL B 169      14.334  10.773  60.596  1.00 34.76           N  
ATOM   1365  CA  VAL B 169      13.360  10.272  59.660  1.00 40.28           C  
ATOM   1366  C   VAL B 169      13.241  11.347  58.611  1.00 40.33           C  
ATOM   1367  O   VAL B 169      13.182  11.041  57.401  1.00 39.50           O  
ATOM   1368  CB  VAL B 169      11.970  10.068  60.255  1.00 40.45           C  
ATOM   1369  CG1 VAL B 169      11.020   9.558  59.172  1.00 42.73           C  
ATOM   1370  CG2 VAL B 169      12.039   9.061  61.310  1.00 45.84           C  
ATOM   1371  N   ARG B 170      13.294  12.601  59.074  1.00 37.72           N  
ATOM   1372  CA  ARG B 170      13.161  13.711  58.177  1.00 37.30           C  
ATOM   1373  C   ARG B 170      14.221  13.657  57.127  1.00 37.80           C  
ATOM   1374  O   ARG B 170      14.091  14.304  56.110  1.00 39.82           O  
ATOM   1375  CB  ARG B 170      13.167  15.029  58.911  1.00 40.23           C  
ATOM   1376  CG  ARG B 170      11.795  15.422  59.466  1.00 49.59           C  
ATOM   1377  CD  ARG B 170      10.652  15.449  58.394  1.00 55.92           C  
ATOM   1378  NE  ARG B 170       9.344  15.814  58.978  1.00 56.90           N  
ATOM   1379  CZ  ARG B 170       8.264  16.194  58.287  1.00 55.20           C  
ATOM   1380  NH1 ARG B 170       8.284  16.275  56.957  1.00 52.48           N1+
ATOM   1381  NH2 ARG B 170       7.148  16.479  58.942  1.00 54.78           N  
ATOM   1382  N   TRP B 171      15.257  12.854  57.353  1.00 37.65           N  
ATOM   1383  CA  TRP B 171      16.299  12.706  56.359  1.00 35.23           C  
ATOM   1384  C   TRP B 171      15.785  11.718  55.362  1.00 33.89           C  
ATOM   1385  O   TRP B 171      16.047  11.860  54.177  1.00 31.71           O  
ATOM   1386  CB  TRP B 171      17.612  12.216  56.962  1.00 36.22           C  
ATOM   1387  CG  TRP B 171      18.583  13.316  57.212  1.00 34.06           C  
ATOM   1388  CD1 TRP B 171      18.978  13.791  58.422  1.00 33.35           C  
ATOM   1389  CD2 TRP B 171      19.298  14.075  56.223  1.00 33.68           C  
ATOM   1390  CE2 TRP B 171      20.113  15.000  56.911  1.00 34.34           C  
ATOM   1391  CE3 TRP B 171      19.323  14.072  54.815  1.00 33.36           C  
ATOM   1392  NE1 TRP B 171      19.897  14.806  58.252  1.00 34.76           N  
ATOM   1393  CZ2 TRP B 171      20.947  15.913  56.246  1.00 33.70           C  
ATOM   1394  CZ3 TRP B 171      20.152  14.990  54.150  1.00 31.54           C  
ATOM   1395  CH2 TRP B 171      20.952  15.892  54.867  1.00 31.50           C  
ATOM   1396  N   ASP B 172      15.060  10.719  55.848  1.00 35.26           N  
ATOM   1397  CA  ASP B 172      14.492   9.706  54.960  1.00 39.94           C  
ATOM   1398  C   ASP B 172      13.383  10.300  54.099  1.00 41.20           C  
ATOM   1399  O   ASP B 172      13.308  10.005  52.894  1.00 44.58           O  
ATOM   1400  CB  ASP B 172      13.927   8.527  55.739  1.00 41.22           C  
ATOM   1401  CG  ASP B 172      14.958   7.845  56.566  1.00 44.26           C  
ATOM   1402  OD1 ASP B 172      15.968   7.382  56.001  1.00 44.56           O  
ATOM   1403  OD2 ASP B 172      14.760   7.795  57.801  1.00 47.81           O1-
ATOM   1404  N   THR B 173      12.510  11.116  54.694  1.00 36.98           N  
ATOM   1405  CA  THR B 173      11.453  11.732  53.913  1.00 32.35           C  
ATOM   1406  C   THR B 173      12.030  12.572  52.803  1.00 32.69           C  
ATOM   1407  O   THR B 173      11.687  12.377  51.665  1.00 34.36           O  
ATOM   1408  CB  THR B 173      10.547  12.602  54.750  1.00 32.45           C  
ATOM   1409  CG2 THR B 173       9.827  11.731  55.740  1.00 33.15           C  
ATOM   1410  OG1 THR B 173      11.298  13.613  55.444  1.00 29.90           O  
ATOM   1411  N   TRP B 174      12.972  13.447  53.137  1.00 34.07           N  
ATOM   1412  CA  TRP B 174      13.618  14.322  52.158  1.00 35.22           C  
ATOM   1413  C   TRP B 174      14.232  13.524  51.051  1.00 34.92           C  
ATOM   1414  O   TRP B 174      14.189  13.906  49.901  1.00 40.17           O  
ATOM   1415  CB  TRP B 174      14.731  15.163  52.776  1.00 35.83           C  
ATOM   1416  CG  TRP B 174      15.136  16.317  51.922  1.00 39.51           C  
ATOM   1417  CD1 TRP B 174      14.527  17.528  51.859  1.00 40.82           C  
ATOM   1418  CD2 TRP B 174      16.261  16.391  51.042  1.00 42.46           C  
ATOM   1419  CE2 TRP B 174      16.271  17.685  50.489  1.00 42.48           C  
ATOM   1420  CE3 TRP B 174      17.273  15.496  50.678  1.00 42.64           C  
ATOM   1421  NE1 TRP B 174      15.196  18.358  50.997  1.00 42.41           N  
ATOM   1422  CZ2 TRP B 174      17.246  18.110  49.610  1.00 43.67           C  
ATOM   1423  CZ3 TRP B 174      18.250  15.925  49.799  1.00 42.73           C  
ATOM   1424  CH2 TRP B 174      18.229  17.221  49.277  1.00 44.18           C  
ATOM   1425  N   GLY B 175      14.799  12.397  51.385  1.00 33.19           N  
ATOM   1426  CA  GLY B 175      15.429  11.607  50.361  1.00 37.49           C  
ATOM   1427  C   GLY B 175      14.431  11.116  49.369  1.00 41.02           C  
ATOM   1428  O   GLY B 175      14.748  10.993  48.195  1.00 44.95           O  
ATOM   1429  N   ARG B 176      13.245  10.779  49.867  1.00 44.63           N  
ATOM   1430  CA  ARG B 176      12.118  10.281  49.057  1.00 44.53           C  
ATOM   1431  C   ARG B 176      11.498  11.436  48.252  1.00 41.60           C  
ATOM   1432  O   ARG B 176      11.182  11.292  47.065  1.00 39.65           O  
ATOM   1433  CB  ARG B 176      11.061   9.658  49.986  1.00 46.11           C  
ATOM   1434  CG  ARG B 176      11.313   8.206  50.391  1.00 49.17           C  
ATOM   1435  CD  ARG B 176      10.155   7.687  51.248  1.00 50.01           C  
ATOM   1436  NE  ARG B 176      10.596   7.193  52.554  1.00 51.88           N  
ATOM   1437  CZ  ARG B 176      10.040   7.517  53.724  1.00 54.27           C  
ATOM   1438  NH1 ARG B 176       9.005   8.357  53.771  1.00 53.00           N1+
ATOM   1439  NH2 ARG B 176      10.471   6.941  54.848  1.00 55.85           N  
ATOM   1440  N   PHE B 177      11.353  12.575  48.923  1.00 38.12           N  
ATOM   1441  CA  PHE B 177      10.810  13.775  48.345  1.00 38.13           C  
ATOM   1442  C   PHE B 177      11.527  14.128  47.065  1.00 41.47           C  
ATOM   1443  O   PHE B 177      10.907  14.218  46.011  1.00 47.56           O  
ATOM   1444  CB  PHE B 177      10.947  14.916  49.340  1.00 33.58           C  
ATOM   1445  CG  PHE B 177      10.815  16.282  48.740  1.00 36.15           C  
ATOM   1446  CD1 PHE B 177       9.977  16.529  47.660  1.00 37.50           C  
ATOM   1447  CD2 PHE B 177      11.490  17.342  49.300  1.00 39.44           C  
ATOM   1448  CE1 PHE B 177       9.816  17.797  47.156  1.00 37.67           C  
ATOM   1449  CE2 PHE B 177      11.336  18.612  48.808  1.00 41.12           C  
ATOM   1450  CZ  PHE B 177      10.492  18.840  47.730  1.00 39.21           C  
ATOM   1451  N   THR B 178      12.830  14.336  47.167  1.00 42.30           N  
ATOM   1452  CA  THR B 178      13.650  14.728  46.032  1.00 41.42           C  
ATOM   1453  C   THR B 178      13.997  13.669  44.968  1.00 43.05           C  
ATOM   1454  O   THR B 178      14.424  14.034  43.868  1.00 45.85           O  
ATOM   1455  CB  THR B 178      14.925  15.447  46.533  1.00 38.69           C  
ATOM   1456  CG2 THR B 178      14.547  16.665  47.394  1.00 36.88           C  
ATOM   1457  OG1 THR B 178      15.670  14.561  47.368  1.00 41.98           O  
ATOM   1458  N   GLU B 179      13.688  12.397  45.220  1.00 44.58           N  
ATOM   1459  CA  GLU B 179      14.027  11.312  44.294  1.00 45.59           C  
ATOM   1460  C   GLU B 179      13.581  11.571  42.879  1.00 47.02           C  
ATOM   1461  O   GLU B 179      14.310  11.247  41.940  1.00 48.44           O  
ATOM   1462  CB  GLU B 179      13.429   9.978  44.752  1.00 48.88           C  
ATOM   1463  CG  GLU B 179      13.903   8.718  43.972  1.00 54.76           C  
ATOM   1464  CD  GLU B 179      13.147   7.439  44.392  1.00 59.33           C  
ATOM   1465  OE1 GLU B 179      11.969   7.334  44.020  1.00 61.04           O  
ATOM   1466  OE2 GLU B 179      13.685   6.551  45.105  1.00 61.51           O1-
ATOM   1467  N   ARG B 180      12.402  12.177  42.716  1.00 46.71           N  
ATOM   1468  CA  ARG B 180      11.892  12.430  41.374  1.00 44.52           C  
ATOM   1469  C   ARG B 180      12.844  13.198  40.489  1.00 43.01           C  
ATOM   1470  O   ARG B 180      12.790  13.082  39.266  1.00 45.70           O  
ATOM   1471  CB  ARG B 180      10.532  13.100  41.403  1.00 43.18           C  
ATOM   1472  CG  ARG B 180      10.487  14.534  41.842  1.00 45.59           C  
ATOM   1473  CD  ARG B 180       8.998  14.903  42.054  1.00 44.54           C  
ATOM   1474  NE  ARG B 180       8.685  16.326  41.974  1.00 43.77           N  
ATOM   1475  CZ  ARG B 180       8.241  17.047  43.002  1.00 43.61           C  
ATOM   1476  NH1 ARG B 180       8.076  16.465  44.186  1.00 40.69           N1+
ATOM   1477  NH2 ARG B 180       7.963  18.348  42.848  1.00 42.60           N  
ATOM   1478  N   SER B 181      13.720  13.975  41.107  1.00 38.17           N  
ATOM   1479  CA  SER B 181      14.675  14.737  40.358  1.00 33.86           C  
ATOM   1480  C   SER B 181      15.994  13.976  40.350  1.00 34.65           C  
ATOM   1481  O   SER B 181      16.442  13.458  39.325  1.00 38.14           O  
ATOM   1482  CB  SER B 181      14.843  16.075  41.023  1.00 28.58           C  
ATOM   1483  OG  SER B 181      15.771  16.831  40.311  1.00 29.89           O  
ATOM   1484  N   VAL B 182      16.578  13.833  41.525  1.00 32.40           N  
ATOM   1485  CA  VAL B 182      17.863  13.151  41.674  1.00 30.33           C  
ATOM   1486  C   VAL B 182      18.065  11.746  41.173  1.00 28.35           C  
ATOM   1487  O   VAL B 182      19.182  11.342  40.939  1.00 28.94           O  
ATOM   1488  CB  VAL B 182      18.359  13.154  43.106  1.00 28.15           C  
ATOM   1489  CG1 VAL B 182      19.578  13.978  43.213  1.00 30.27           C  
ATOM   1490  CG2 VAL B 182      17.327  13.683  44.020  1.00 28.93           C  
ATOM   1491  N   ALA B 183      17.023  10.963  41.023  1.00 29.81           N  
ATOM   1492  CA  ALA B 183      17.250   9.607  40.563  1.00 33.56           C  
ATOM   1493  C   ALA B 183      17.542   9.645  39.084  1.00 36.47           C  
ATOM   1494  O   ALA B 183      18.037   8.659  38.509  1.00 35.70           O  
ATOM   1495  CB  ALA B 183      16.044   8.734  40.838  1.00 32.49           C  
ATOM   1496  N   TYR B 184      17.282  10.798  38.473  1.00 40.09           N  
ATOM   1497  CA  TYR B 184      17.480  10.932  37.036  1.00 45.07           C  
ATOM   1498  C   TYR B 184      18.545  11.917  36.579  1.00 45.74           C  
ATOM   1499  O   TYR B 184      19.059  11.800  35.462  1.00 47.30           O  
ATOM   1500  CB  TYR B 184      16.157  11.255  36.348  1.00 47.55           C  
ATOM   1501  CG  TYR B 184      15.026  10.356  36.766  1.00 48.85           C  
ATOM   1502  CD1 TYR B 184      14.238  10.686  37.871  1.00 49.28           C  
ATOM   1503  CD2 TYR B 184      14.735   9.189  36.047  1.00 48.38           C  
ATOM   1504  CE1 TYR B 184      13.187   9.888  38.250  1.00 50.72           C  
ATOM   1505  CE2 TYR B 184      13.681   8.372  36.417  1.00 49.81           C  
ATOM   1506  CZ  TYR B 184      12.903   8.730  37.520  1.00 51.21           C  
ATOM   1507  OH  TYR B 184      11.807   7.963  37.882  1.00 52.65           O  
ATOM   1508  N   GLN B 185      18.845  12.916  37.394  1.00 44.03           N  
ATOM   1509  CA  GLN B 185      19.878  13.857  37.010  1.00 42.23           C  
ATOM   1510  C   GLN B 185      20.694  14.193  38.245  1.00 42.69           C  
ATOM   1511  O   GLN B 185      20.135  14.428  39.327  1.00 41.48           O  
ATOM   1512  CB  GLN B 185      19.288  15.118  36.392  1.00 41.76           C  
ATOM   1513  CG  GLN B 185      18.617  16.069  37.377  1.00 45.76           C  
ATOM   1514  CD  GLN B 185      18.363  17.461  36.783  1.00 47.25           C  
ATOM   1515  NE2 GLN B 185      17.256  17.619  36.071  1.00 47.33           N  
ATOM   1516  OE1 GLN B 185      19.166  18.379  36.962  1.00 50.39           O  
ATOM   1517  N   PRO B 186      22.037  14.192  38.110  1.00 41.73           N  
ATOM   1518  CA  PRO B 186      22.913  14.494  39.243  1.00 37.71           C  
ATOM   1519  C   PRO B 186      22.682  15.807  39.890  1.00 34.95           C  
ATOM   1520  O   PRO B 186      22.263  16.755  39.256  1.00 36.46           O  
ATOM   1521  CB  PRO B 186      24.316  14.477  38.622  1.00 38.37           C  
ATOM   1522  CG  PRO B 186      24.083  14.782  37.188  1.00 39.40           C  
ATOM   1523  CD  PRO B 186      22.842  13.959  36.887  1.00 42.01           C  
ATOM   1524  N   TRP B 187      22.945  15.843  41.177  1.00 33.78           N  
ATOM   1525  CA  TRP B 187      22.873  17.064  41.957  1.00 32.52           C  
ATOM   1526  C   TRP B 187      24.305  17.116  42.556  1.00 32.01           C  
ATOM   1527  O   TRP B 187      24.836  16.102  43.029  1.00 33.85           O  
ATOM   1528  CB  TRP B 187      21.794  16.977  43.065  1.00 30.21           C  
ATOM   1529  CG  TRP B 187      20.325  17.157  42.621  1.00 26.82           C  
ATOM   1530  CD1 TRP B 187      19.733  16.674  41.482  1.00 26.20           C  
ATOM   1531  CD2 TRP B 187      19.274  17.792  43.372  1.00 23.52           C  
ATOM   1532  CE2 TRP B 187      18.085  17.649  42.639  1.00 23.99           C  
ATOM   1533  CE3 TRP B 187      19.228  18.469  44.591  1.00 22.48           C  
ATOM   1534  NE1 TRP B 187      18.388  16.958  41.492  1.00 24.72           N  
ATOM   1535  CZ2 TRP B 187      16.859  18.160  43.096  1.00 24.16           C  
ATOM   1536  CZ3 TRP B 187      18.011  18.974  45.043  1.00 20.04           C  
ATOM   1537  CH2 TRP B 187      16.854  18.819  44.303  1.00 18.17           C  
ATOM   1538  N   ILE B 188      24.989  18.246  42.431  1.00 29.77           N  
ATOM   1539  CA  ILE B 188      26.342  18.363  42.960  1.00 26.38           C  
ATOM   1540  C   ILE B 188      26.164  18.852  44.362  1.00 24.61           C  
ATOM   1541  O   ILE B 188      25.626  19.945  44.555  1.00 25.76           O  
ATOM   1542  CB  ILE B 188      27.154  19.359  42.149  1.00 24.79           C  
ATOM   1543  CG1 ILE B 188      27.064  19.007  40.665  1.00 26.48           C  
ATOM   1544  CG2 ILE B 188      28.587  19.289  42.555  1.00 28.73           C  
ATOM   1545  CD1 ILE B 188      27.329  17.537  40.339  1.00 21.51           C  
ATOM   1546  N   TRP B 189      26.658  18.086  45.331  1.00 22.02           N  
ATOM   1547  CA  TRP B 189      26.427  18.427  46.733  1.00 21.45           C  
ATOM   1548  C   TRP B 189      27.351  19.371  47.475  1.00 20.72           C  
ATOM   1549  O   TRP B 189      28.572  19.201  47.497  1.00 25.10           O  
ATOM   1550  CB  TRP B 189      26.202  17.157  47.583  1.00 19.04           C  
ATOM   1551  CG  TRP B 189      25.095  16.242  47.082  1.00 21.19           C  
ATOM   1552  CD1 TRP B 189      25.252  15.022  46.475  1.00 22.52           C  
ATOM   1553  CD2 TRP B 189      23.688  16.487  47.103  1.00 23.61           C  
ATOM   1554  CE2 TRP B 189      23.055  15.387  46.478  1.00 23.32           C  
ATOM   1555  CE3 TRP B 189      22.891  17.538  47.585  1.00 27.27           C  
ATOM   1556  NE1 TRP B 189      24.029  14.508  46.108  1.00 22.09           N  
ATOM   1557  CZ2 TRP B 189      21.683  15.313  46.321  1.00 22.54           C  
ATOM   1558  CZ3 TRP B 189      21.527  17.464  47.428  1.00 25.11           C  
ATOM   1559  CH2 TRP B 189      20.933  16.354  46.800  1.00 25.05           C  
ATOM   1560  N   THR B 190      26.739  20.250  48.241  1.00 15.44           N  
ATOM   1561  CA  THR B 190      27.517  21.180  48.994  1.00 18.94           C  
ATOM   1562  C   THR B 190      27.106  21.179  50.436  1.00 19.69           C  
ATOM   1563  O   THR B 190      25.972  21.404  50.768  1.00 22.00           O  
ATOM   1564  CB  THR B 190      27.372  22.591  48.465  1.00 18.01           C  
ATOM   1565  CG2 THR B 190      28.198  23.539  49.290  1.00 21.89           C  
ATOM   1566  OG1 THR B 190      27.821  22.625  47.114  1.00 18.25           O  
ATOM   1567  N   ALA B 191      28.070  21.030  51.304  1.00 22.13           N  
ATOM   1568  CA  ALA B 191      27.766  21.013  52.711  1.00 24.75           C  
ATOM   1569  C   ALA B 191      27.219  22.326  53.215  1.00 23.36           C  
ATOM   1570  O   ALA B 191      27.846  23.333  53.069  1.00 22.99           O  
ATOM   1571  CB  ALA B 191      29.007  20.618  53.509  1.00 28.56           C  
ATOM   1572  N   GLY B 192      26.088  22.288  53.892  1.00 22.88           N  
ATOM   1573  CA  GLY B 192      25.505  23.499  54.422  1.00 25.58           C  
ATOM   1574  C   GLY B 192      25.591  23.399  55.928  1.00 29.67           C  
ATOM   1575  O   GLY B 192      25.821  22.303  56.440  1.00 29.45           O  
ATOM   1576  N   ASN B 193      25.337  24.496  56.649  1.00 31.24           N  
ATOM   1577  CA  ASN B 193      25.424  24.468  58.108  1.00 31.33           C  
ATOM   1578  C   ASN B 193      24.425  23.541  58.747  1.00 31.65           C  
ATOM   1579  O   ASN B 193      24.691  22.919  59.766  1.00 33.27           O  
ATOM   1580  CB  ASN B 193      25.371  25.869  58.755  1.00 32.20           C  
ATOM   1581  CG  ASN B 193      24.193  26.693  58.318  1.00 34.48           C  
ATOM   1582  ND2 ASN B 193      23.598  27.367  59.288  1.00 36.16           N  
ATOM   1583  OD1 ASN B 193      23.891  26.806  57.092  1.00 34.35           O  
ATOM   1584  N   HIS B 194      23.276  23.393  58.126  1.00 34.16           N  
ATOM   1585  CA  HIS B 194      22.289  22.498  58.692  1.00 34.35           C  
ATOM   1586  C   HIS B 194      22.797  21.087  58.604  1.00 31.60           C  
ATOM   1587  O   HIS B 194      22.268  20.224  59.285  1.00 35.19           O  
ATOM   1588  CB  HIS B 194      20.911  22.630  58.019  1.00 34.92           C  
ATOM   1589  CG  HIS B 194      20.075  23.709  58.616  1.00 33.41           C  
ATOM   1590  CD2 HIS B 194      19.996  25.030  58.339  1.00 35.59           C  
ATOM   1591  ND1 HIS B 194      19.291  23.498  59.722  1.00 33.38           N  
ATOM   1592  CE1 HIS B 194      18.760  24.645  60.113  1.00 36.36           C  
ATOM   1593  NE2 HIS B 194      19.174  25.590  59.289  1.00 39.10           N  
ATOM   1594  N   GLU B 195      23.786  20.863  57.743  1.00 25.67           N  
ATOM   1595  CA  GLU B 195      24.373  19.541  57.598  1.00 24.64           C  
ATOM   1596  C   GLU B 195      25.335  19.191  58.715  1.00 22.39           C  
ATOM   1597  O   GLU B 195      25.538  18.019  59.021  1.00 20.53           O  
ATOM   1598  CB  GLU B 195      25.094  19.411  56.266  1.00 27.65           C  
ATOM   1599  CG  GLU B 195      24.188  19.020  55.128  1.00 33.07           C  
ATOM   1600  CD  GLU B 195      23.147  20.078  54.786  1.00 37.31           C  
ATOM   1601  OE1 GLU B 195      23.538  21.077  54.151  1.00 35.45           O  
ATOM   1602  OE2 GLU B 195      21.945  19.893  55.128  1.00 40.62           O1-
ATOM   1603  N   ILE B 196      25.952  20.197  59.304  1.00 22.20           N  
ATOM   1604  CA  ILE B 196      26.905  19.962  60.364  1.00 24.12           C  
ATOM   1605  C   ILE B 196      26.344  19.070  61.452  1.00 25.77           C  
ATOM   1606  O   ILE B 196      27.019  18.149  61.877  1.00 28.77           O  
ATOM   1607  CB  ILE B 196      27.284  21.242  61.088  1.00 25.04           C  
ATOM   1608  CG1 ILE B 196      27.966  22.233  60.174  1.00 20.12           C  
ATOM   1609  CG2 ILE B 196      28.193  20.928  62.247  1.00 27.53           C  
ATOM   1610  CD1 ILE B 196      28.207  23.562  60.914  1.00 17.33           C  
ATOM   1611  N   GLU B 197      25.189  19.431  62.013  1.00 25.81           N  
ATOM   1612  CA  GLU B 197      24.560  18.647  63.077  1.00 22.67           C  
ATOM   1613  C   GLU B 197      25.459  18.294  64.250  1.00 20.64           C  
ATOM   1614  O   GLU B 197      25.631  17.138  64.604  1.00 18.57           O  
ATOM   1615  CB  GLU B 197      23.977  17.372  62.498  1.00 20.94           C  
ATOM   1616  CG  GLU B 197      22.811  17.670  61.634  1.00 25.07           C  
ATOM   1617  CD  GLU B 197      22.121  16.421  61.140  1.00 30.03           C  
ATOM   1618  OE1 GLU B 197      21.204  15.972  61.859  1.00 30.56           O  
ATOM   1619  OE2 GLU B 197      22.473  15.895  60.044  1.00 27.22           O1-
ATOM   1620  N   PHE B 198      26.058  19.290  64.845  1.00 20.27           N  
ATOM   1621  CA  PHE B 198      26.917  19.018  65.980  1.00 22.68           C  
ATOM   1622  C   PHE B 198      26.001  18.980  67.206  1.00 24.14           C  
ATOM   1623  O   PHE B 198      25.595  20.025  67.725  1.00 27.04           O  
ATOM   1624  CB  PHE B 198      27.939  20.137  66.061  1.00 20.70           C  
ATOM   1625  CG  PHE B 198      28.792  20.091  67.263  1.00 21.52           C  
ATOM   1626  CD1 PHE B 198      29.690  19.058  67.449  1.00 26.27           C  
ATOM   1627  CD2 PHE B 198      28.762  21.131  68.178  1.00 20.81           C  
ATOM   1628  CE1 PHE B 198      30.567  19.062  68.552  1.00 26.67           C  
ATOM   1629  CE2 PHE B 198      29.614  21.153  69.257  1.00 22.00           C  
ATOM   1630  CZ  PHE B 198      30.528  20.116  69.447  1.00 23.73           C  
ATOM   1631  N   ALA B 199      25.661  17.782  67.661  1.00 26.32           N  
ATOM   1632  CA  ALA B 199      24.747  17.652  68.778  1.00 27.61           C  
ATOM   1633  C   ALA B 199      25.267  17.018  70.040  1.00 28.10           C  
ATOM   1634  O   ALA B 199      24.796  15.965  70.453  1.00 32.13           O  
ATOM   1635  CB  ALA B 199      23.503  16.946  68.329  1.00 26.97           C  
ATOM   1636  N   PRO B 200      26.156  17.709  70.739  1.00 27.95           N  
ATOM   1637  CA  PRO B 200      26.760  17.246  71.985  1.00 32.15           C  
ATOM   1638  C   PRO B 200      25.735  16.750  73.002  1.00 36.15           C  
ATOM   1639  O   PRO B 200      25.938  15.747  73.643  1.00 36.79           O  
ATOM   1640  CB  PRO B 200      27.442  18.511  72.513  1.00 31.94           C  
ATOM   1641  CG  PRO B 200      27.836  19.171  71.291  1.00 31.04           C  
ATOM   1642  CD  PRO B 200      26.624  19.055  70.408  1.00 27.56           C  
ATOM   1643  N   GLU B 201      24.643  17.488  73.159  1.00 42.15           N  
ATOM   1644  CA  GLU B 201      23.571  17.126  74.099  1.00 45.43           C  
ATOM   1645  C   GLU B 201      23.081  15.696  73.952  1.00 45.61           C  
ATOM   1646  O   GLU B 201      22.798  15.029  74.944  1.00 48.08           O  
ATOM   1647  CB  GLU B 201      22.354  18.034  73.936  1.00 49.75           C  
ATOM   1648  CG  GLU B 201      22.529  19.272  73.044  1.00 56.88           C  
ATOM   1649  CD  GLU B 201      22.514  18.972  71.533  1.00 57.05           C  
ATOM   1650  OE1 GLU B 201      21.451  18.618  70.955  1.00 57.13           O  
ATOM   1651  OE2 GLU B 201      23.581  19.144  70.919  1.00 58.65           O1-
ATOM   1652  N   ILE B 202      22.898  15.246  72.721  1.00 43.84           N  
ATOM   1653  CA  ILE B 202      22.438  13.900  72.508  1.00 44.44           C  
ATOM   1654  C   ILE B 202      23.594  13.049  72.114  1.00 48.83           C  
ATOM   1655  O   ILE B 202      23.458  12.067  71.390  1.00 48.92           O  
ATOM   1656  CB  ILE B 202      21.395  13.838  71.481  1.00 41.61           C  
ATOM   1657  CG1 ILE B 202      21.909  14.385  70.165  1.00 44.28           C  
ATOM   1658  CG2 ILE B 202      20.276  14.649  71.930  1.00 43.95           C  
ATOM   1659  CD1 ILE B 202      20.880  14.340  69.063  1.00 45.79           C  
ATOM   1660  N   ASN B 203      24.761  13.511  72.522  1.00 54.61           N  
ATOM   1661  CA  ASN B 203      25.991  12.793  72.309  1.00 59.28           C  
ATOM   1662  C   ASN B 203      26.401  12.491  70.884  1.00 54.36           C  
ATOM   1663  O   ASN B 203      27.105  11.523  70.618  1.00 53.66           O  
ATOM   1664  CB  ASN B 203      25.987  11.551  73.205  1.00 75.54           C  
ATOM   1665  CG  ASN B 203      26.218  11.898  74.683  1.00 90.59           C  
ATOM   1666  ND2 ASN B 203      25.191  11.750  75.534  1.00101.42           N  
ATOM   1667  OD1 ASN B 203      27.335  12.313  75.019  1.00 97.68           O  
ATOM   1668  N   GLU B 204      26.004  13.371  69.979  1.00 51.12           N  
ATOM   1669  CA  GLU B 204      26.367  13.274  68.580  1.00 48.67           C  
ATOM   1670  C   GLU B 204      27.357  14.402  68.409  1.00 47.07           C  
ATOM   1671  O   GLU B 204      27.018  15.562  68.615  1.00 45.73           O  
ATOM   1672  CB  GLU B 204      25.151  13.529  67.723  1.00 49.48           C  
ATOM   1673  CG  GLU B 204      24.172  12.429  67.855  1.00 48.14           C  
ATOM   1674  CD  GLU B 204      24.862  11.114  67.768  1.00 47.06           C  
ATOM   1675  OE1 GLU B 204      25.574  10.859  66.777  1.00 46.07           O  
ATOM   1676  OE2 GLU B 204      24.723  10.343  68.725  1.00 50.12           O1-
ATOM   1677  N   THR B 205      28.584  14.085  68.042  1.00 45.43           N  
ATOM   1678  CA  THR B 205      29.576  15.142  67.947  1.00 44.68           C  
ATOM   1679  C   THR B 205      30.501  15.051  66.761  1.00 44.18           C  
ATOM   1680  O   THR B 205      31.547  15.692  66.725  1.00 42.94           O  
ATOM   1681  CB  THR B 205      30.424  15.184  69.218  1.00 46.89           C  
ATOM   1682  CG2 THR B 205      29.566  15.598  70.401  1.00 47.06           C  
ATOM   1683  OG1 THR B 205      30.998  13.881  69.457  1.00 50.00           O  
ATOM   1684  N   GLU B 206      30.153  14.194  65.817  1.00 43.58           N  
ATOM   1685  CA  GLU B 206      30.941  14.044  64.620  1.00 45.38           C  
ATOM   1686  C   GLU B 206      30.203  14.825  63.532  1.00 42.62           C  
ATOM   1687  O   GLU B 206      29.142  14.391  63.043  1.00 45.10           O  
ATOM   1688  CB  GLU B 206      31.035  12.574  64.250  1.00 53.68           C  
ATOM   1689  CG  GLU B 206      32.170  12.244  63.279  1.00 66.99           C  
ATOM   1690  CD  GLU B 206      31.857  11.031  62.377  1.00 74.72           C  
ATOM   1691  OE1 GLU B 206      31.443   9.955  62.907  1.00 77.80           O  
ATOM   1692  OE2 GLU B 206      32.015  11.169  61.127  1.00 79.42           O1-
ATOM   1693  N   PRO B 207      30.738  16.003  63.161  1.00 36.94           N  
ATOM   1694  CA  PRO B 207      30.187  16.910  62.153  1.00 33.23           C  
ATOM   1695  C   PRO B 207      29.862  16.209  60.880  1.00 32.62           C  
ATOM   1696  O   PRO B 207      30.575  15.319  60.460  1.00 35.19           O  
ATOM   1697  CB  PRO B 207      31.309  17.881  61.939  1.00 31.01           C  
ATOM   1698  CG  PRO B 207      31.896  17.963  63.274  1.00 34.21           C  
ATOM   1699  CD  PRO B 207      32.004  16.524  63.660  1.00 35.97           C  
ATOM   1700  N   PHE B 208      28.751  16.594  60.285  1.00 31.45           N  
ATOM   1701  CA  PHE B 208      28.302  16.027  59.024  1.00 31.41           C  
ATOM   1702  C   PHE B 208      28.036  14.521  58.968  1.00 31.69           C  
ATOM   1703  O   PHE B 208      28.032  13.959  57.870  1.00 29.94           O  
ATOM   1704  CB  PHE B 208      29.273  16.365  57.908  1.00 32.62           C  
ATOM   1705  CG  PHE B 208      29.628  17.823  57.831  1.00 32.54           C  
ATOM   1706  CD1 PHE B 208      28.714  18.760  57.366  1.00 32.20           C  
ATOM   1707  CD2 PHE B 208      30.879  18.255  58.232  1.00 28.09           C  
ATOM   1708  CE1 PHE B 208      29.048  20.081  57.313  1.00 31.58           C  
ATOM   1709  CE2 PHE B 208      31.218  19.580  58.185  1.00 27.02           C  
ATOM   1710  CZ  PHE B 208      30.314  20.498  57.726  1.00 28.72           C  
ATOM   1711  N   LYS B 209      27.743  13.880  60.102  1.00 31.04           N  
ATOM   1712  CA  LYS B 209      27.486  12.439  60.069  1.00 28.81           C  
ATOM   1713  C   LYS B 209      26.319  11.952  59.180  1.00 25.56           C  
ATOM   1714  O   LYS B 209      26.521  11.353  58.110  1.00 25.58           O  
ATOM   1715  CB  LYS B 209      27.400  11.828  61.478  1.00 28.64           C  
ATOM   1716  CG  LYS B 209      27.012  10.375  61.406  1.00 31.07           C  
ATOM   1717  CD  LYS B 209      27.337   9.581  62.625  1.00 38.11           C  
ATOM   1718  CE  LYS B 209      26.515  10.012  63.806  1.00 41.58           C  
ATOM   1719  NZ  LYS B 209      26.531   8.977  64.876  1.00 47.80           N1+
ATOM   1720  N   PRO B 210      25.089  12.269  59.557  1.00 22.28           N  
ATOM   1721  CA  PRO B 210      24.034  11.758  58.682  1.00 21.76           C  
ATOM   1722  C   PRO B 210      24.242  12.174  57.253  1.00 21.82           C  
ATOM   1723  O   PRO B 210      24.144  11.348  56.338  1.00 21.65           O  
ATOM   1724  CB  PRO B 210      22.788  12.386  59.268  1.00 18.89           C  
ATOM   1725  CG  PRO B 210      23.180  12.622  60.694  1.00 21.90           C  
ATOM   1726  CD  PRO B 210      24.554  13.139  60.598  1.00 19.53           C  
ATOM   1727  N   PHE B 211      24.669  13.412  57.069  1.00 22.17           N  
ATOM   1728  CA  PHE B 211      24.854  13.868  55.718  1.00 25.63           C  
ATOM   1729  C   PHE B 211      25.834  13.000  54.952  1.00 26.86           C  
ATOM   1730  O   PHE B 211      25.524  12.511  53.855  1.00 25.41           O  
ATOM   1731  CB  PHE B 211      25.332  15.321  55.697  1.00 27.65           C  
ATOM   1732  CG  PHE B 211      25.690  15.821  54.299  1.00 29.21           C  
ATOM   1733  CD1 PHE B 211      24.718  15.880  53.291  1.00 30.89           C  
ATOM   1734  CD2 PHE B 211      26.992  16.179  53.977  1.00 26.69           C  
ATOM   1735  CE1 PHE B 211      25.042  16.288  51.997  1.00 29.86           C  
ATOM   1736  CE2 PHE B 211      27.324  16.588  52.691  1.00 29.01           C  
ATOM   1737  CZ  PHE B 211      26.353  16.645  51.695  1.00 31.31           C  
ATOM   1738  N   SER B 212      27.000  12.798  55.554  1.00 27.58           N  
ATOM   1739  CA  SER B 212      28.046  12.048  54.932  1.00 29.41           C  
ATOM   1740  C   SER B 212      27.682  10.653  54.595  1.00 31.77           C  
ATOM   1741  O   SER B 212      28.165  10.136  53.593  1.00 34.58           O  
ATOM   1742  CB  SER B 212      29.323  12.065  55.755  1.00 31.64           C  
ATOM   1743  OG  SER B 212      29.116  11.554  57.053  1.00 39.41           O  
ATOM   1744  N   TYR B 213      26.842  10.018  55.404  1.00 33.37           N  
ATOM   1745  CA  TYR B 213      26.470   8.627  55.105  1.00 34.73           C  
ATOM   1746  C   TYR B 213      25.552   8.506  53.908  1.00 34.04           C  
ATOM   1747  O   TYR B 213      25.669   7.581  53.091  1.00 32.86           O  
ATOM   1748  CB  TYR B 213      25.759   7.978  56.286  1.00 35.16           C  
ATOM   1749  CG  TYR B 213      26.692   7.478  57.335  1.00 35.33           C  
ATOM   1750  CD1 TYR B 213      27.224   6.187  57.255  1.00 32.58           C  
ATOM   1751  CD2 TYR B 213      27.063   8.293  58.405  1.00 35.14           C  
ATOM   1752  CE1 TYR B 213      28.112   5.721  58.218  1.00 32.22           C  
ATOM   1753  CE2 TYR B 213      27.951   7.841  59.370  1.00 36.61           C  
ATOM   1754  CZ  TYR B 213      28.472   6.552  59.279  1.00 34.91           C  
ATOM   1755  OH  TYR B 213      29.332   6.096  60.266  1.00 36.96           O  
ATOM   1756  N   ARG B 214      24.651   9.471  53.810  1.00 34.26           N  
ATOM   1757  CA  ARG B 214      23.655   9.464  52.765  1.00 33.31           C  
ATOM   1758  C   ARG B 214      24.110   9.999  51.424  1.00 31.77           C  
ATOM   1759  O   ARG B 214      23.806   9.431  50.378  1.00 27.60           O  
ATOM   1760  CB  ARG B 214      22.438  10.221  53.269  1.00 33.28           C  
ATOM   1761  CG  ARG B 214      21.736   9.496  54.366  1.00 33.62           C  
ATOM   1762  CD  ARG B 214      21.181  10.462  55.349  1.00 35.97           C  
ATOM   1763  NE  ARG B 214      20.382   9.798  56.367  1.00 38.58           N  
ATOM   1764  CZ  ARG B 214      19.256   9.143  56.125  1.00 40.38           C  
ATOM   1765  NH1 ARG B 214      18.797   9.043  54.879  1.00 43.21           N1+
ATOM   1766  NH2 ARG B 214      18.542   8.693  57.152  1.00 40.17           N  
ATOM   1767  N   TYR B 215      24.887  11.068  51.473  1.00 34.91           N  
ATOM   1768  CA  TYR B 215      25.366  11.735  50.278  1.00 35.69           C  
ATOM   1769  C   TYR B 215      26.879  11.620  50.046  1.00 35.78           C  
ATOM   1770  O   TYR B 215      27.687  12.121  50.839  1.00 38.28           O  
ATOM   1771  CB  TYR B 215      24.896  13.189  50.364  1.00 31.12           C  
ATOM   1772  CG  TYR B 215      23.401  13.237  50.413  1.00 27.79           C  
ATOM   1773  CD1 TYR B 215      22.652  12.906  49.294  1.00 27.38           C  
ATOM   1774  CD2 TYR B 215      22.733  13.508  51.586  1.00 25.29           C  
ATOM   1775  CE1 TYR B 215      21.285  12.833  49.343  1.00 27.63           C  
ATOM   1776  CE2 TYR B 215      21.338  13.445  51.653  1.00 23.04           C  
ATOM   1777  CZ  TYR B 215      20.622  13.105  50.537  1.00 26.73           C  
ATOM   1778  OH  TYR B 215      19.245  13.011  50.589  1.00 24.68           O  
ATOM   1779  N   HIS B 216      27.267  10.968  48.955  1.00 34.40           N  
ATOM   1780  CA  HIS B 216      28.693  10.780  48.655  1.00 35.06           C  
ATOM   1781  C   HIS B 216      29.091  11.563  47.426  1.00 36.97           C  
ATOM   1782  O   HIS B 216      28.265  11.727  46.518  1.00 40.78           O  
ATOM   1783  CB  HIS B 216      29.010   9.315  48.364  1.00 34.00           C  
ATOM   1784  CG  HIS B 216      29.124   8.458  49.578  1.00 32.72           C  
ATOM   1785  CD2 HIS B 216      28.730   8.655  50.859  1.00 33.26           C  
ATOM   1786  ND1 HIS B 216      29.705   7.214  49.541  1.00 30.03           N  
ATOM   1787  CE1 HIS B 216      29.661   6.681  50.749  1.00 35.30           C  
ATOM   1788  NE2 HIS B 216      29.073   7.532  51.567  1.00 32.52           N  
ATOM   1789  N   VAL B 217      30.363  11.974  47.361  1.00 33.87           N  
ATOM   1790  CA  VAL B 217      30.883  12.740  46.236  1.00 27.40           C  
ATOM   1791  C   VAL B 217      32.204  12.178  45.851  1.00 26.33           C  
ATOM   1792  O   VAL B 217      32.899  11.620  46.692  1.00 27.03           O  
ATOM   1793  CB  VAL B 217      31.068  14.194  46.607  1.00 29.92           C  
ATOM   1794  CG1 VAL B 217      29.728  14.839  46.837  1.00 31.22           C  
ATOM   1795  CG2 VAL B 217      31.921  14.342  47.862  1.00 30.57           C  
ATOM   1796  N   PRO B 218      32.590  12.330  44.590  1.00 26.42           N  
ATOM   1797  CA  PRO B 218      33.856  11.828  44.047  1.00 30.62           C  
ATOM   1798  C   PRO B 218      34.973  12.758  44.478  1.00 32.38           C  
ATOM   1799  O   PRO B 218      35.732  13.277  43.664  1.00 34.20           O  
ATOM   1800  CB  PRO B 218      33.617  11.889  42.539  1.00 28.61           C  
ATOM   1801  CG  PRO B 218      32.840  13.121  42.415  1.00 28.50           C  
ATOM   1802  CD  PRO B 218      31.862  13.089  43.576  1.00 25.44           C  
ATOM   1803  N   TYR B 219      35.122  12.945  45.770  1.00 33.55           N  
ATOM   1804  CA  TYR B 219      36.134  13.882  46.171  1.00 36.62           C  
ATOM   1805  C   TYR B 219      37.506  13.414  45.797  1.00 37.39           C  
ATOM   1806  O   TYR B 219      38.337  14.193  45.389  1.00 39.03           O  
ATOM   1807  CB  TYR B 219      36.041  14.217  47.645  1.00 37.73           C  
ATOM   1808  CG  TYR B 219      36.345  13.075  48.551  1.00 36.96           C  
ATOM   1809  CD1 TYR B 219      35.355  12.191  48.918  1.00 41.46           C  
ATOM   1810  CD2 TYR B 219      37.598  12.924  49.093  1.00 34.26           C  
ATOM   1811  CE1 TYR B 219      35.603  11.182  49.817  1.00 42.58           C  
ATOM   1812  CE2 TYR B 219      37.860  11.927  49.983  1.00 36.45           C  
ATOM   1813  CZ  TYR B 219      36.867  11.052  50.355  1.00 38.45           C  
ATOM   1814  OH  TYR B 219      37.138  10.068  51.291  1.00 38.22           O  
ATOM   1815  N   GLU B 220      37.736  12.126  45.893  1.00 39.16           N  
ATOM   1816  CA  GLU B 220      39.036  11.617  45.533  1.00 39.38           C  
ATOM   1817  C   GLU B 220      39.343  11.850  44.059  1.00 36.74           C  
ATOM   1818  O   GLU B 220      40.472  11.702  43.679  1.00 33.26           O  
ATOM   1819  CB  GLU B 220      39.178  10.114  45.867  1.00 47.09           C  
ATOM   1820  CG  GLU B 220      38.001   9.440  46.594  1.00 60.42           C  
ATOM   1821  CD  GLU B 220      36.684   9.432  45.761  1.00 72.50           C  
ATOM   1822  OE1 GLU B 220      36.726   9.374  44.476  1.00 74.85           O  
ATOM   1823  OE2 GLU B 220      35.595   9.496  46.414  1.00 78.45           O1-
ATOM   1824  N   ALA B 221      38.352  12.191  43.228  1.00 38.12           N  
ATOM   1825  CA  ALA B 221      38.626  12.398  41.799  1.00 40.14           C  
ATOM   1826  C   ALA B 221      39.519  13.611  41.612  1.00 41.82           C  
ATOM   1827  O   ALA B 221      40.354  13.631  40.715  1.00 43.54           O  
ATOM   1828  CB  ALA B 221      37.361  12.543  41.015  1.00 43.75           C  
ATOM   1829  N   SER B 222      39.268  14.653  42.411  1.00 43.34           N  
ATOM   1830  CA  SER B 222      40.113  15.869  42.470  1.00 40.32           C  
ATOM   1831  C   SER B 222      41.101  15.246  43.444  1.00 39.45           C  
ATOM   1832  O   SER B 222      41.055  14.039  43.686  1.00 41.40           O  
ATOM   1833  CB  SER B 222      39.380  17.010  43.202  1.00 41.68           C  
ATOM   1834  OG  SER B 222      37.957  16.844  43.159  1.00 47.96           O  
ATOM   1835  N   GLN B 223      41.984  15.959  44.081  1.00 35.50           N  
ATOM   1836  CA  GLN B 223      42.750  15.108  44.955  1.00 33.21           C  
ATOM   1837  C   GLN B 223      42.412  15.487  46.355  1.00 31.45           C  
ATOM   1838  O   GLN B 223      43.258  15.571  47.235  1.00 32.99           O  
ATOM   1839  CB  GLN B 223      44.233  15.101  44.619  1.00 41.70           C  
ATOM   1840  CG  GLN B 223      44.624  14.302  43.351  1.00 52.89           C  
ATOM   1841  CD  GLN B 223      44.041  14.875  42.040  1.00 62.38           C  
ATOM   1842  NE2 GLN B 223      44.182  14.115  40.955  1.00 63.77           N  
ATOM   1843  OE1 GLN B 223      43.469  15.985  42.008  1.00 71.49           O  
ATOM   1844  N   SER B 224      41.123  15.655  46.582  1.00 30.08           N  
ATOM   1845  CA  SER B 224      40.665  16.056  47.893  1.00 30.36           C  
ATOM   1846  C   SER B 224      40.814  14.928  48.879  1.00 27.99           C  
ATOM   1847  O   SER B 224      40.711  13.786  48.507  1.00 30.95           O  
ATOM   1848  CB  SER B 224      39.208  16.492  47.853  1.00 31.80           C  
ATOM   1849  OG  SER B 224      38.840  16.956  49.131  1.00 31.09           O  
ATOM   1850  N   THR B 225      41.084  15.249  50.131  1.00 26.44           N  
ATOM   1851  CA  THR B 225      41.198  14.247  51.152  1.00 24.01           C  
ATOM   1852  C   THR B 225      39.938  14.285  51.988  1.00 25.00           C  
ATOM   1853  O   THR B 225      39.939  13.747  53.098  1.00 29.95           O  
ATOM   1854  CB  THR B 225      42.366  14.575  52.074  1.00 24.12           C  
ATOM   1855  CG2 THR B 225      43.621  14.266  51.385  1.00 24.53           C  
ATOM   1856  OG1 THR B 225      42.341  15.971  52.416  1.00 24.40           O  
ATOM   1857  N   SER B 226      38.882  14.912  51.477  1.00 18.41           N  
ATOM   1858  CA  SER B 226      37.675  15.050  52.247  1.00 19.08           C  
ATOM   1859  C   SER B 226      36.543  15.348  51.316  1.00 22.31           C  
ATOM   1860  O   SER B 226      36.668  16.157  50.436  1.00 27.69           O  
ATOM   1861  CB  SER B 226      37.833  16.171  53.247  1.00 16.59           C  
ATOM   1862  OG  SER B 226      36.569  16.614  53.668  1.00 23.31           O  
ATOM   1863  N   PRO B 227      35.378  14.767  51.555  1.00 22.84           N  
ATOM   1864  CA  PRO B 227      34.194  14.956  50.719  1.00 24.39           C  
ATOM   1865  C   PRO B 227      33.575  16.335  50.818  1.00 25.87           C  
ATOM   1866  O   PRO B 227      32.627  16.673  50.083  1.00 25.92           O  
ATOM   1867  CB  PRO B 227      33.247  13.923  51.293  1.00 27.57           C  
ATOM   1868  CG  PRO B 227      33.533  14.054  52.749  1.00 26.96           C  
ATOM   1869  CD  PRO B 227      35.038  14.028  52.774  1.00 23.85           C  
ATOM   1870  N   PHE B 228      34.064  17.112  51.765  1.00 24.36           N  
ATOM   1871  CA  PHE B 228      33.508  18.427  51.930  1.00 26.16           C  
ATOM   1872  C   PHE B 228      33.945  19.489  50.967  1.00 24.47           C  
ATOM   1873  O   PHE B 228      33.427  20.612  51.025  1.00 29.25           O  
ATOM   1874  CB  PHE B 228      33.681  18.860  53.360  1.00 28.01           C  
ATOM   1875  CG  PHE B 228      33.041  17.914  54.280  1.00 31.21           C  
ATOM   1876  CD1 PHE B 228      31.793  17.412  53.970  1.00 32.00           C  
ATOM   1877  CD2 PHE B 228      33.689  17.451  55.392  1.00 33.82           C  
ATOM   1878  CE1 PHE B 228      31.208  16.469  54.753  1.00 31.27           C  
ATOM   1879  CE2 PHE B 228      33.101  16.507  56.168  1.00 34.20           C  
ATOM   1880  CZ  PHE B 228      31.856  16.016  55.842  1.00 33.43           C  
ATOM   1881  N   TRP B 229      34.876  19.136  50.092  1.00 16.91           N  
ATOM   1882  CA  TRP B 229      35.374  20.046  49.099  1.00 14.52           C  
ATOM   1883  C   TRP B 229      35.972  19.232  47.989  1.00 13.80           C  
ATOM   1884  O   TRP B 229      36.694  18.274  48.212  1.00 12.21           O  
ATOM   1885  CB  TRP B 229      36.407  21.016  49.683  1.00 14.67           C  
ATOM   1886  CG  TRP B 229      37.605  20.378  50.284  1.00 19.64           C  
ATOM   1887  CD1 TRP B 229      38.778  20.047  49.660  1.00 20.91           C  
ATOM   1888  CD2 TRP B 229      37.822  20.146  51.675  1.00 20.45           C  
ATOM   1889  CE2 TRP B 229      39.156  19.721  51.821  1.00 19.40           C  
ATOM   1890  CE3 TRP B 229      37.021  20.263  52.800  1.00 25.36           C  
ATOM   1891  NE1 TRP B 229      39.719  19.666  50.578  1.00 18.19           N  
ATOM   1892  CZ2 TRP B 229      39.708  19.423  53.053  1.00 20.82           C  
ATOM   1893  CZ3 TRP B 229      37.566  19.963  54.041  1.00 23.59           C  
ATOM   1894  CH2 TRP B 229      38.899  19.551  54.155  1.00 22.80           C  
ATOM   1895  N   TYR B 230      35.647  19.568  46.768  1.00 14.02           N  
ATOM   1896  CA  TYR B 230      36.186  18.814  45.670  1.00 16.30           C  
ATOM   1897  C   TYR B 230      35.857  19.615  44.425  1.00 18.62           C  
ATOM   1898  O   TYR B 230      35.467  20.780  44.511  1.00 22.43           O  
ATOM   1899  CB  TYR B 230      35.493  17.463  45.646  1.00 18.75           C  
ATOM   1900  CG  TYR B 230      33.955  17.552  45.616  1.00 21.15           C  
ATOM   1901  CD1 TYR B 230      33.207  17.824  46.776  1.00 23.79           C  
ATOM   1902  CD2 TYR B 230      33.260  17.405  44.419  1.00 19.03           C  
ATOM   1903  CE1 TYR B 230      31.801  17.941  46.733  1.00 24.92           C  
ATOM   1904  CE2 TYR B 230      31.878  17.525  44.363  1.00 21.43           C  
ATOM   1905  CZ  TYR B 230      31.142  17.791  45.515  1.00 23.56           C  
ATOM   1906  OH  TYR B 230      29.754  17.859  45.458  1.00 24.67           O  
ATOM   1907  N   SER B 231      35.986  19.016  43.262  1.00 18.32           N  
ATOM   1908  CA  SER B 231      35.665  19.724  42.050  1.00 18.22           C  
ATOM   1909  C   SER B 231      35.319  18.708  41.029  1.00 20.57           C  
ATOM   1910  O   SER B 231      35.687  17.529  41.154  1.00 19.38           O  
ATOM   1911  CB  SER B 231      36.879  20.481  41.551  1.00 22.01           C  
ATOM   1912  OG  SER B 231      37.929  19.586  41.245  1.00 15.52           O  
ATOM   1913  N   ILE B 232      34.590  19.146  40.025  1.00 21.10           N  
ATOM   1914  CA  ILE B 232      34.239  18.245  38.958  1.00 28.01           C  
ATOM   1915  C   ILE B 232      34.262  19.094  37.727  1.00 28.26           C  
ATOM   1916  O   ILE B 232      34.076  20.296  37.819  1.00 29.04           O  
ATOM   1917  CB  ILE B 232      32.795  17.668  39.098  1.00 30.05           C  
ATOM   1918  CG1 ILE B 232      31.768  18.788  39.158  1.00 31.69           C  
ATOM   1919  CG2 ILE B 232      32.654  16.866  40.350  1.00 28.72           C  
ATOM   1920  CD1 ILE B 232      30.390  18.269  38.994  1.00 30.24           C  
ATOM   1921  N   LYS B 233      34.568  18.475  36.604  1.00 29.76           N  
ATOM   1922  CA  LYS B 233      34.554  19.141  35.332  1.00 32.31           C  
ATOM   1923  C   LYS B 233      33.332  18.475  34.702  1.00 35.64           C  
ATOM   1924  O   LYS B 233      33.100  17.285  34.899  1.00 38.60           O  
ATOM   1925  CB  LYS B 233      35.780  18.784  34.501  1.00 30.73           C  
ATOM   1926  CG  LYS B 233      37.100  19.232  35.053  1.00 32.13           C  
ATOM   1927  CD  LYS B 233      38.217  18.739  34.129  1.00 33.29           C  
ATOM   1928  CE  LYS B 233      39.549  19.433  34.410  1.00 39.27           C  
ATOM   1929  NZ  LYS B 233      40.647  18.832  33.574  1.00 42.70           N1+
ATOM   1930  N   ARG B 234      32.526  19.231  33.977  1.00 37.07           N  
ATOM   1931  CA  ARG B 234      31.333  18.692  33.320  1.00 37.71           C  
ATOM   1932  C   ARG B 234      31.034  19.614  32.145  1.00 38.19           C  
ATOM   1933  O   ARG B 234      31.003  20.864  32.289  1.00 33.87           O  
ATOM   1934  CB  ARG B 234      30.161  18.659  34.308  1.00 37.73           C  
ATOM   1935  CG  ARG B 234      28.809  18.617  33.671  1.00 35.20           C  
ATOM   1936  CD  ARG B 234      27.799  18.018  34.629  1.00 34.05           C  
ATOM   1937  NE  ARG B 234      28.025  16.589  34.788  1.00 38.78           N  
ATOM   1938  CZ  ARG B 234      27.081  15.652  34.741  1.00 41.98           C  
ATOM   1939  NH1 ARG B 234      25.812  15.982  34.548  1.00 43.43           N1+
ATOM   1940  NH2 ARG B 234      27.421  14.367  34.833  1.00 46.39           N  
ATOM   1941  N   ALA B 235      30.839  19.006  30.977  1.00 37.78           N  
ATOM   1942  CA  ALA B 235      30.588  19.803  29.788  1.00 37.25           C  
ATOM   1943  C   ALA B 235      31.737  20.818  29.648  1.00 36.53           C  
ATOM   1944  O   ALA B 235      32.906  20.426  29.563  1.00 35.14           O  
ATOM   1945  CB  ALA B 235      29.256  20.522  29.904  1.00 40.18           C  
ATOM   1946  N   SER B 236      31.425  22.107  29.719  1.00 35.45           N  
ATOM   1947  CA  SER B 236      32.435  23.121  29.559  1.00 34.14           C  
ATOM   1948  C   SER B 236      32.801  23.831  30.846  1.00 34.65           C  
ATOM   1949  O   SER B 236      33.699  24.667  30.868  1.00 37.11           O  
ATOM   1950  CB  SER B 236      31.940  24.148  28.542  1.00 34.58           C  
ATOM   1951  OG  SER B 236      30.713  24.714  28.964  1.00 39.49           O  
ATOM   1952  N   ALA B 237      32.108  23.532  31.927  1.00 34.75           N  
ATOM   1953  CA  ALA B 237      32.391  24.216  33.183  1.00 34.58           C  
ATOM   1954  C   ALA B 237      33.318  23.430  34.082  1.00 35.40           C  
ATOM   1955  O   ALA B 237      33.391  22.204  33.980  1.00 36.50           O  
ATOM   1956  CB  ALA B 237      31.105  24.521  33.929  1.00 32.49           C  
ATOM   1957  N   HIS B 238      34.020  24.145  34.962  1.00 35.30           N  
ATOM   1958  CA  HIS B 238      34.933  23.548  35.936  1.00 33.04           C  
ATOM   1959  C   HIS B 238      34.323  24.029  37.232  1.00 31.97           C  
ATOM   1960  O   HIS B 238      34.190  25.220  37.464  1.00 31.49           O  
ATOM   1961  CB  HIS B 238      36.362  24.075  35.787  1.00 38.01           C  
ATOM   1962  CG  HIS B 238      37.372  23.341  36.624  1.00 41.29           C  
ATOM   1963  CD2 HIS B 238      37.496  23.231  37.972  1.00 42.30           C  
ATOM   1964  ND1 HIS B 238      38.415  22.611  36.081  1.00 40.50           N  
ATOM   1965  CE1 HIS B 238      39.131  22.088  37.062  1.00 41.37           C  
ATOM   1966  NE2 HIS B 238      38.594  22.446  38.217  1.00 39.61           N  
ATOM   1967  N   ILE B 239      33.893  23.093  38.054  1.00 30.67           N  
ATOM   1968  CA  ILE B 239      33.234  23.451  39.269  1.00 28.88           C  
ATOM   1969  C   ILE B 239      34.026  23.053  40.478  1.00 30.01           C  
ATOM   1970  O   ILE B 239      34.378  21.868  40.639  1.00 29.51           O  
ATOM   1971  CB  ILE B 239      31.893  22.762  39.341  1.00 29.57           C  
ATOM   1972  CG1 ILE B 239      31.083  23.094  38.102  1.00 29.28           C  
ATOM   1973  CG2 ILE B 239      31.145  23.233  40.547  1.00 34.22           C  
ATOM   1974  CD1 ILE B 239      29.808  22.342  37.977  1.00 31.57           C  
ATOM   1975  N   ILE B 240      34.214  24.035  41.360  1.00 27.87           N  
ATOM   1976  CA  ILE B 240      34.929  23.873  42.618  1.00 27.22           C  
ATOM   1977  C   ILE B 240      33.920  24.061  43.690  1.00 25.49           C  
ATOM   1978  O   ILE B 240      33.227  25.075  43.705  1.00 29.99           O  
ATOM   1979  CB  ILE B 240      35.996  24.963  42.844  1.00 28.17           C  
ATOM   1980  CG1 ILE B 240      37.140  24.772  41.861  1.00 29.74           C  
ATOM   1981  CG2 ILE B 240      36.537  24.908  44.259  1.00 27.47           C  
ATOM   1982  CD1 ILE B 240      38.200  25.794  42.043  1.00 32.11           C  
ATOM   1983  N   VAL B 241      33.873  23.110  44.611  1.00 23.67           N  
ATOM   1984  CA  VAL B 241      32.953  23.153  45.734  1.00 22.20           C  
ATOM   1985  C   VAL B 241      33.751  23.342  47.013  1.00 19.39           C  
ATOM   1986  O   VAL B 241      34.664  22.579  47.262  1.00 20.32           O  
ATOM   1987  CB  VAL B 241      32.188  21.837  45.833  1.00 25.21           C  
ATOM   1988  CG1 VAL B 241      31.266  21.862  47.049  1.00 29.27           C  
ATOM   1989  CG2 VAL B 241      31.384  21.590  44.557  1.00 28.66           C  
ATOM   1990  N   LEU B 242      33.435  24.357  47.803  1.00 15.17           N  
ATOM   1991  CA  LEU B 242      34.145  24.589  49.033  1.00 17.96           C  
ATOM   1992  C   LEU B 242      33.268  24.330  50.295  1.00 22.92           C  
ATOM   1993  O   LEU B 242      32.085  24.036  50.152  1.00 27.86           O  
ATOM   1994  CB  LEU B 242      34.699  26.004  48.999  1.00 17.48           C  
ATOM   1995  CG  LEU B 242      35.575  26.287  47.766  1.00 15.39           C  
ATOM   1996  CD1 LEU B 242      35.950  27.752  47.729  1.00 10.65           C  
ATOM   1997  CD2 LEU B 242      36.821  25.464  47.787  1.00 12.42           C  
ATOM   1998  N   SER B 243      33.833  24.406  51.511  1.00 21.55           N  
ATOM   1999  CA  SER B 243      33.065  24.157  52.703  1.00 20.40           C  
ATOM   2000  C   SER B 243      33.246  25.278  53.672  1.00 19.57           C  
ATOM   2001  O   SER B 243      34.267  25.358  54.332  1.00 18.06           O  
ATOM   2002  CB  SER B 243      33.467  22.837  53.355  1.00 22.15           C  
ATOM   2003  OG  SER B 243      32.756  22.697  54.582  1.00 31.94           O  
ATOM   2004  N   SER B 244      32.202  26.078  53.845  1.00 18.84           N  
ATOM   2005  CA  SER B 244      32.268  27.208  54.764  1.00 20.05           C  
ATOM   2006  C   SER B 244      32.452  26.779  56.198  1.00 20.25           C  
ATOM   2007  O   SER B 244      32.992  27.512  57.029  1.00 18.11           O  
ATOM   2008  CB  SER B 244      30.963  27.990  54.722  1.00 20.81           C  
ATOM   2009  OG  SER B 244      30.524  28.171  53.390  1.00 31.59           O  
ATOM   2010  N   TYR B 245      31.993  25.580  56.495  1.00 20.81           N  
ATOM   2011  CA  TYR B 245      32.041  25.158  57.870  1.00 24.73           C  
ATOM   2012  C   TYR B 245      33.101  24.140  58.187  1.00 28.29           C  
ATOM   2013  O   TYR B 245      33.113  23.490  59.256  1.00 29.84           O  
ATOM   2014  CB  TYR B 245      30.639  24.749  58.288  1.00 22.70           C  
ATOM   2015  CG  TYR B 245      29.678  25.880  58.026  1.00 20.97           C  
ATOM   2016  CD1 TYR B 245      29.692  27.023  58.831  1.00 19.51           C  
ATOM   2017  CD2 TYR B 245      28.822  25.842  56.912  1.00 18.44           C  
ATOM   2018  CE1 TYR B 245      28.880  28.089  58.533  1.00 30.91           C  
ATOM   2019  CE2 TYR B 245      27.991  26.911  56.596  1.00 25.12           C  
ATOM   2020  CZ  TYR B 245      28.022  28.045  57.405  1.00 31.66           C  
ATOM   2021  OH  TYR B 245      27.212  29.135  57.087  1.00 35.67           O  
ATOM   2022  N   SER B 246      33.978  23.990  57.206  1.00 29.44           N  
ATOM   2023  CA  SER B 246      35.137  23.131  57.341  1.00 29.59           C  
ATOM   2024  C   SER B 246      36.214  24.196  57.611  1.00 29.59           C  
ATOM   2025  O   SER B 246      35.869  25.360  57.864  1.00 36.16           O  
ATOM   2026  CB  SER B 246      35.384  22.368  56.038  1.00 25.47           C  
ATOM   2027  OG  SER B 246      35.270  20.973  56.253  1.00 33.21           O  
ATOM   2028  N   ALA B 247      37.495  23.853  57.595  1.00 28.58           N  
ATOM   2029  CA  ALA B 247      38.512  24.876  57.851  1.00 29.11           C  
ATOM   2030  C   ALA B 247      39.245  25.351  56.604  1.00 31.59           C  
ATOM   2031  O   ALA B 247      39.488  24.560  55.675  1.00 31.83           O  
ATOM   2032  CB  ALA B 247      39.486  24.407  58.866  1.00 26.44           C  
ATOM   2033  N   TYR B 248      39.583  26.650  56.586  1.00 33.21           N  
ATOM   2034  CA  TYR B 248      40.299  27.266  55.461  1.00 30.66           C  
ATOM   2035  C   TYR B 248      41.542  27.991  55.911  1.00 30.39           C  
ATOM   2036  O   TYR B 248      42.109  28.750  55.155  1.00 29.15           O  
ATOM   2037  CB  TYR B 248      39.419  28.214  54.654  1.00 28.32           C  
ATOM   2038  CG  TYR B 248      38.323  28.891  55.434  1.00 30.15           C  
ATOM   2039  CD1 TYR B 248      38.593  29.905  56.342  1.00 31.59           C  
ATOM   2040  CD2 TYR B 248      37.000  28.513  55.248  1.00 30.49           C  
ATOM   2041  CE1 TYR B 248      37.555  30.526  57.038  1.00 34.19           C  
ATOM   2042  CE2 TYR B 248      35.969  29.115  55.932  1.00 32.68           C  
ATOM   2043  CZ  TYR B 248      36.241  30.122  56.825  1.00 35.29           C  
ATOM   2044  OH  TYR B 248      35.178  30.740  57.467  1.00 39.86           O  
ATOM   2045  N   GLY B 249      41.954  27.774  57.158  1.00 31.40           N  
ATOM   2046  CA  GLY B 249      43.179  28.399  57.636  1.00 31.26           C  
ATOM   2047  C   GLY B 249      44.304  28.146  56.633  1.00 32.68           C  
ATOM   2048  O   GLY B 249      44.252  27.223  55.839  1.00 37.19           O  
ATOM   2049  N   ARG B 250      45.355  28.927  56.698  1.00 32.23           N  
ATOM   2050  CA  ARG B 250      46.451  28.803  55.768  1.00 30.66           C  
ATOM   2051  C   ARG B 250      47.195  27.581  56.191  1.00 28.57           C  
ATOM   2052  O   ARG B 250      47.645  27.485  57.327  1.00 27.54           O  
ATOM   2053  CB  ARG B 250      47.374  29.998  55.909  1.00 35.55           C  
ATOM   2054  CG  ARG B 250      48.575  29.886  55.091  1.00 44.53           C  
ATOM   2055  CD  ARG B 250      49.769  30.512  55.777  1.00 57.32           C  
ATOM   2056  NE  ARG B 250      50.902  30.526  54.856  1.00 69.27           N  
ATOM   2057  CZ  ARG B 250      50.856  31.072  53.636  1.00 76.85           C  
ATOM   2058  NH1 ARG B 250      49.733  31.658  53.197  1.00 81.19           N1+
ATOM   2059  NH2 ARG B 250      51.910  30.984  52.819  1.00 80.74           N  
ATOM   2060  N   GLY B 251      47.302  26.625  55.292  1.00 26.60           N  
ATOM   2061  CA  GLY B 251      48.028  25.415  55.615  1.00 24.92           C  
ATOM   2062  C   GLY B 251      47.116  24.238  55.863  1.00 24.55           C  
ATOM   2063  O   GLY B 251      47.545  23.083  55.775  1.00 25.09           O  
ATOM   2064  N   THR B 252      45.860  24.523  56.205  1.00 24.96           N  
ATOM   2065  CA  THR B 252      44.892  23.466  56.453  1.00 20.45           C  
ATOM   2066  C   THR B 252      44.644  22.779  55.131  1.00 18.98           C  
ATOM   2067  O   THR B 252      44.889  23.340  54.069  1.00 17.46           O  
ATOM   2068  CB  THR B 252      43.598  24.023  56.936  1.00 17.97           C  
ATOM   2069  CG2 THR B 252      43.839  24.831  58.171  1.00 14.67           C  
ATOM   2070  OG1 THR B 252      43.006  24.812  55.887  1.00 23.10           O  
ATOM   2071  N   PRO B 253      44.109  21.577  55.176  1.00 16.32           N  
ATOM   2072  CA  PRO B 253      43.842  20.830  53.961  1.00 16.31           C  
ATOM   2073  C   PRO B 253      42.946  21.519  52.993  1.00 19.04           C  
ATOM   2074  O   PRO B 253      43.251  21.505  51.815  1.00 18.62           O  
ATOM   2075  CB  PRO B 253      43.211  19.555  54.475  1.00 14.75           C  
ATOM   2076  CG  PRO B 253      43.878  19.399  55.817  1.00 13.97           C  
ATOM   2077  CD  PRO B 253      43.831  20.761  56.367  1.00 14.05           C  
ATOM   2078  N   GLN B 254      41.844  22.118  53.438  1.00 21.10           N  
ATOM   2079  CA  GLN B 254      41.008  22.765  52.420  1.00 24.79           C  
ATOM   2080  C   GLN B 254      41.775  23.911  51.734  1.00 24.42           C  
ATOM   2081  O   GLN B 254      41.809  24.007  50.513  1.00 23.05           O  
ATOM   2082  CB  GLN B 254      39.690  23.256  52.981  1.00 27.70           C  
ATOM   2083  CG  GLN B 254      38.717  23.676  51.883  1.00 27.78           C  
ATOM   2084  CD  GLN B 254      37.412  24.272  52.411  1.00 31.24           C  
ATOM   2085  NE2 GLN B 254      37.335  24.546  53.723  1.00 31.50           N  
ATOM   2086  OE1 GLN B 254      36.487  24.486  51.641  1.00 32.23           O  
ATOM   2087  N   TYR B 255      42.397  24.759  52.535  1.00 24.55           N  
ATOM   2088  CA  TYR B 255      43.194  25.852  52.022  1.00 24.55           C  
ATOM   2089  C   TYR B 255      44.212  25.308  51.020  1.00 24.54           C  
ATOM   2090  O   TYR B 255      44.266  25.736  49.873  1.00 26.64           O  
ATOM   2091  CB  TYR B 255      43.922  26.490  53.171  1.00 25.96           C  
ATOM   2092  CG  TYR B 255      44.817  27.595  52.773  1.00 30.09           C  
ATOM   2093  CD1 TYR B 255      46.065  27.346  52.224  1.00 32.01           C  
ATOM   2094  CD2 TYR B 255      44.433  28.902  52.957  1.00 34.69           C  
ATOM   2095  CE1 TYR B 255      46.916  28.384  51.867  1.00 34.36           C  
ATOM   2096  CE2 TYR B 255      45.271  29.948  52.607  1.00 37.84           C  
ATOM   2097  CZ  TYR B 255      46.516  29.678  52.059  1.00 35.71           C  
ATOM   2098  OH  TYR B 255      47.371  30.693  51.705  1.00 35.06           O  
ATOM   2099  N   THR B 256      44.996  24.328  51.447  1.00 25.99           N  
ATOM   2100  CA  THR B 256      46.005  23.718  50.591  1.00 24.14           C  
ATOM   2101  C   THR B 256      45.413  23.220  49.299  1.00 23.78           C  
ATOM   2102  O   THR B 256      45.918  23.502  48.235  1.00 26.12           O  
ATOM   2103  CB  THR B 256      46.635  22.548  51.249  1.00 22.45           C  
ATOM   2104  CG2 THR B 256      47.633  21.970  50.343  1.00 20.67           C  
ATOM   2105  OG1 THR B 256      47.275  22.972  52.456  1.00 27.06           O  
ATOM   2106  N   TRP B 257      44.329  22.480  49.382  1.00 24.90           N  
ATOM   2107  CA  TRP B 257      43.708  21.977  48.166  1.00 23.62           C  
ATOM   2108  C   TRP B 257      43.233  23.076  47.225  1.00 24.52           C  
ATOM   2109  O   TRP B 257      43.583  23.073  46.054  1.00 25.18           O  
ATOM   2110  CB  TRP B 257      42.539  21.062  48.514  1.00 25.45           C  
ATOM   2111  CG  TRP B 257      41.854  20.496  47.334  1.00 23.15           C  
ATOM   2112  CD1 TRP B 257      42.222  19.404  46.629  1.00 23.43           C  
ATOM   2113  CD2 TRP B 257      40.675  21.007  46.712  1.00 22.33           C  
ATOM   2114  CE2 TRP B 257      40.383  20.164  45.620  1.00 22.52           C  
ATOM   2115  CE3 TRP B 257      39.842  22.102  46.968  1.00 20.97           C  
ATOM   2116  NE1 TRP B 257      41.343  19.188  45.596  1.00 26.57           N  
ATOM   2117  CZ2 TRP B 257      39.280  20.379  44.764  1.00 21.32           C  
ATOM   2118  CZ3 TRP B 257      38.740  22.319  46.117  1.00 23.52           C  
ATOM   2119  CH2 TRP B 257      38.474  21.454  45.026  1.00 20.80           C  
ATOM   2120  N   LEU B 258      42.412  23.999  47.710  1.00 24.88           N  
ATOM   2121  CA  LEU B 258      41.902  25.043  46.840  1.00 26.13           C  
ATOM   2122  C   LEU B 258      42.977  25.745  46.053  1.00 28.71           C  
ATOM   2123  O   LEU B 258      42.789  26.018  44.870  1.00 29.82           O  
ATOM   2124  CB  LEU B 258      41.118  26.071  47.616  1.00 22.48           C  
ATOM   2125  CG  LEU B 258      40.571  27.165  46.725  1.00 20.04           C  
ATOM   2126  CD1 LEU B 258      39.678  26.600  45.630  1.00 21.63           C  
ATOM   2127  CD2 LEU B 258      39.804  28.080  47.618  1.00 21.17           C  
ATOM   2128  N   LYS B 259      44.090  26.049  46.714  1.00 30.77           N  
ATOM   2129  CA  LYS B 259      45.189  26.742  46.059  1.00 31.90           C  
ATOM   2130  C   LYS B 259      45.650  25.959  44.849  1.00 31.86           C  
ATOM   2131  O   LYS B 259      45.492  26.391  43.716  1.00 34.97           O  
ATOM   2132  CB  LYS B 259      46.327  26.901  47.021  1.00 34.14           C  
ATOM   2133  CG  LYS B 259      47.462  27.774  46.530  1.00 44.03           C  
ATOM   2134  CD  LYS B 259      48.542  27.811  47.598  1.00 46.91           C  
ATOM   2135  CE  LYS B 259      49.591  28.898  47.401  1.00 55.96           C  
ATOM   2136  NZ  LYS B 259      50.471  29.009  48.634  1.00 62.81           N1+
ATOM   2137  N   LYS B 260      46.174  24.779  45.093  1.00 29.81           N  
ATOM   2138  CA  LYS B 260      46.629  23.901  44.031  1.00 33.90           C  
ATOM   2139  C   LYS B 260      45.573  23.673  42.941  1.00 33.84           C  
ATOM   2140  O   LYS B 260      45.885  23.662  41.754  1.00 34.48           O  
ATOM   2141  CB  LYS B 260      46.938  22.542  44.625  1.00 40.26           C  
ATOM   2142  CG  LYS B 260      48.162  21.853  44.050  1.00 53.35           C  
ATOM   2143  CD  LYS B 260      49.421  22.114  44.926  1.00 60.15           C  
ATOM   2144  CE  LYS B 260      49.283  21.510  46.342  1.00 61.33           C  
ATOM   2145  NZ  LYS B 260      50.393  21.878  47.294  1.00 66.22           N1+
ATOM   2146  N   GLU B 261      44.341  23.401  43.361  1.00 32.10           N  
ATOM   2147  CA  GLU B 261      43.275  23.145  42.436  1.00 28.31           C  
ATOM   2148  C   GLU B 261      43.087  24.293  41.487  1.00 27.75           C  
ATOM   2149  O   GLU B 261      42.923  24.057  40.297  1.00 30.33           O  
ATOM   2150  CB  GLU B 261      41.987  22.849  43.170  1.00 29.52           C  
ATOM   2151  CG  GLU B 261      40.798  22.606  42.261  1.00 32.25           C  
ATOM   2152  CD  GLU B 261      40.986  21.429  41.338  1.00 35.08           C  
ATOM   2153  OE1 GLU B 261      41.878  20.596  41.579  1.00 36.24           O  
ATOM   2154  OE2 GLU B 261      40.226  21.324  40.358  1.00 41.17           O1-
ATOM   2155  N   LEU B 262      43.099  25.528  41.984  1.00 24.51           N  
ATOM   2156  CA  LEU B 262      42.926  26.690  41.113  1.00 22.96           C  
ATOM   2157  C   LEU B 262      43.952  26.702  39.997  1.00 28.12           C  
ATOM   2158  O   LEU B 262      43.649  27.042  38.848  1.00 27.37           O  
ATOM   2159  CB  LEU B 262      43.011  27.977  41.909  1.00 18.33           C  
ATOM   2160  CG  LEU B 262      41.694  28.269  42.584  1.00 17.99           C  
ATOM   2161  CD1 LEU B 262      41.842  29.420  43.517  1.00 13.37           C  
ATOM   2162  CD2 LEU B 262      40.655  28.557  41.533  1.00 16.92           C  
ATOM   2163  N   ARG B 263      45.167  26.274  40.331  1.00 35.10           N  
ATOM   2164  CA  ARG B 263      46.249  26.218  39.348  1.00 39.12           C  
ATOM   2165  C   ARG B 263      45.966  25.118  38.345  1.00 38.46           C  
ATOM   2166  O   ARG B 263      46.521  25.141  37.275  1.00 42.79           O  
ATOM   2167  CB  ARG B 263      47.620  25.908  39.980  1.00 43.06           C  
ATOM   2168  CG  ARG B 263      48.225  26.955  40.902  1.00 54.05           C  
ATOM   2169  CD  ARG B 263      49.666  26.566  41.280  1.00 61.36           C  
ATOM   2170  NE  ARG B 263      50.134  27.208  42.511  1.00 67.85           N  
ATOM   2171  CZ  ARG B 263      50.655  26.547  43.545  1.00 71.54           C  
ATOM   2172  NH1 ARG B 263      50.778  25.220  43.506  1.00 70.69           N1+
ATOM   2173  NH2 ARG B 263      51.079  27.215  44.615  1.00 72.86           N  
ATOM   2174  N   LYS B 264      45.162  24.122  38.692  1.00 37.93           N  
ATOM   2175  CA  LYS B 264      44.917  23.042  37.759  1.00 37.12           C  
ATOM   2176  C   LYS B 264      43.819  23.348  36.751  1.00 38.35           C  
ATOM   2177  O   LYS B 264      43.562  22.526  35.854  1.00 40.36           O  
ATOM   2178  CB  LYS B 264      44.569  21.751  38.502  1.00 38.12           C  
ATOM   2179  CG  LYS B 264      45.557  21.271  39.543  1.00 43.52           C  
ATOM   2180  CD  LYS B 264      45.484  19.738  39.628  1.00 52.70           C  
ATOM   2181  CE  LYS B 264      45.516  19.139  41.051  1.00 57.64           C  
ATOM   2182  NZ  LYS B 264      44.151  19.053  41.722  1.00 62.10           N1+
ATOM   2183  N   VAL B 265      43.169  24.508  36.864  1.00 37.25           N  
ATOM   2184  CA  VAL B 265      42.072  24.837  35.946  1.00 36.50           C  
ATOM   2185  C   VAL B 265      42.580  25.203  34.568  1.00 39.12           C  
ATOM   2186  O   VAL B 265      43.502  25.993  34.468  1.00 41.55           O  
ATOM   2187  CB  VAL B 265      41.252  26.004  36.450  1.00 32.55           C  
ATOM   2188  CG1 VAL B 265      40.111  26.206  35.566  1.00 31.37           C  
ATOM   2189  CG2 VAL B 265      40.755  25.743  37.837  1.00 33.31           C  
ATOM   2190  N   LYS B 266      42.008  24.632  33.510  1.00 39.98           N  
ATOM   2191  CA  LYS B 266      42.435  24.970  32.149  1.00 39.48           C  
ATOM   2192  C   LYS B 266      41.275  25.625  31.404  1.00 39.62           C  
ATOM   2193  O   LYS B 266      40.381  24.939  30.912  1.00 41.51           O  
ATOM   2194  CB  LYS B 266      42.857  23.726  31.386  1.00 44.38           C  
ATOM   2195  CG  LYS B 266      44.269  23.236  31.631  1.00 53.47           C  
ATOM   2196  CD  LYS B 266      44.476  21.802  31.041  1.00 63.39           C  
ATOM   2197  CE  LYS B 266      44.036  21.665  29.548  1.00 69.86           C  
ATOM   2198  NZ  LYS B 266      44.097  20.255  28.974  1.00 71.14           N1+
ATOM   2199  N   ARG B 267      41.291  26.943  31.266  1.00 36.89           N  
ATOM   2200  CA  ARG B 267      40.198  27.619  30.571  1.00 33.67           C  
ATOM   2201  C   ARG B 267      40.053  27.287  29.093  1.00 34.80           C  
ATOM   2202  O   ARG B 267      39.020  27.516  28.494  1.00 34.89           O  
ATOM   2203  CB  ARG B 267      40.380  29.090  30.719  1.00 28.53           C  
ATOM   2204  CG  ARG B 267      40.341  29.483  32.124  1.00 28.38           C  
ATOM   2205  CD  ARG B 267      38.934  29.473  32.683  1.00 26.19           C  
ATOM   2206  NE  ARG B 267      38.918  30.435  33.780  1.00 24.92           N  
ATOM   2207  CZ  ARG B 267      37.977  31.351  33.965  1.00 26.81           C  
ATOM   2208  NH1 ARG B 267      36.923  31.433  33.154  1.00 22.91           N1+
ATOM   2209  NH2 ARG B 267      38.189  32.285  34.863  1.00 24.54           N  
ATOM   2210  N   SER B 268      41.117  26.793  28.498  1.00 36.30           N  
ATOM   2211  CA  SER B 268      41.108  26.430  27.105  1.00 39.28           C  
ATOM   2212  C   SER B 268      40.323  25.159  26.950  1.00 40.54           C  
ATOM   2213  O   SER B 268      39.947  24.786  25.852  1.00 42.52           O  
ATOM   2214  CB  SER B 268      42.545  26.194  26.654  1.00 43.06           C  
ATOM   2215  OG  SER B 268      43.383  25.907  27.774  1.00 47.52           O  
ATOM   2216  N   GLU B 269      40.138  24.471  28.066  1.00 41.48           N  
ATOM   2217  CA  GLU B 269      39.418  23.211  28.113  1.00 43.52           C  
ATOM   2218  C   GLU B 269      38.052  23.435  28.730  1.00 39.77           C  
ATOM   2219  O   GLU B 269      37.052  22.975  28.206  1.00 42.22           O  
ATOM   2220  CB  GLU B 269      40.215  22.195  28.924  1.00 50.49           C  
ATOM   2221  CG  GLU B 269      39.635  20.787  28.944  1.00 62.61           C  
ATOM   2222  CD  GLU B 269      40.360  19.831  29.920  1.00 68.80           C  
ATOM   2223  OE1 GLU B 269      40.980  20.318  30.901  1.00 69.91           O  
ATOM   2224  OE2 GLU B 269      40.280  18.586  29.724  1.00 73.59           O1-
ATOM   2225  N   THR B 270      37.994  24.121  29.853  1.00 33.92           N  
ATOM   2226  CA  THR B 270      36.719  24.393  30.483  1.00 32.77           C  
ATOM   2227  C   THR B 270      36.632  25.858  30.666  1.00 34.59           C  
ATOM   2228  O   THR B 270      37.052  26.398  31.678  1.00 36.56           O  
ATOM   2229  CB  THR B 270      36.588  23.759  31.840  1.00 31.68           C  
ATOM   2230  CG2 THR B 270      36.085  22.352  31.694  1.00 32.68           C  
ATOM   2231  OG1 THR B 270      37.852  23.783  32.525  1.00 31.47           O  
ATOM   2232  N   PRO B 271      36.075  26.541  29.689  1.00 35.82           N  
ATOM   2233  CA  PRO B 271      35.951  27.992  29.757  1.00 35.42           C  
ATOM   2234  C   PRO B 271      35.275  28.528  31.008  1.00 35.45           C  
ATOM   2235  O   PRO B 271      35.720  29.518  31.600  1.00 35.28           O  
ATOM   2236  CB  PRO B 271      35.167  28.319  28.485  1.00 35.32           C  
ATOM   2237  CG  PRO B 271      34.410  27.070  28.213  1.00 36.64           C  
ATOM   2238  CD  PRO B 271      35.433  26.019  28.474  1.00 34.90           C  
ATOM   2239  N   TRP B 272      34.231  27.849  31.453  1.00 35.31           N  
ATOM   2240  CA  TRP B 272      33.480  28.339  32.609  1.00 36.34           C  
ATOM   2241  C   TRP B 272      33.922  27.878  33.970  1.00 35.76           C  
ATOM   2242  O   TRP B 272      33.761  26.708  34.306  1.00 40.35           O  
ATOM   2243  CB  TRP B 272      32.029  27.986  32.427  1.00 37.48           C  
ATOM   2244  CG  TRP B 272      31.499  28.672  31.282  1.00 36.21           C  
ATOM   2245  CD1 TRP B 272      31.298  28.162  30.037  1.00 36.28           C  
ATOM   2246  CD2 TRP B 272      31.153  30.053  31.225  1.00 33.96           C  
ATOM   2247  CE2 TRP B 272      30.748  30.328  29.908  1.00 32.88           C  
ATOM   2248  CE3 TRP B 272      31.154  31.095  32.170  1.00 33.80           C  
ATOM   2249  NE1 TRP B 272      30.842  29.161  29.198  1.00 35.34           N  
ATOM   2250  CZ2 TRP B 272      30.346  31.593  29.507  1.00 34.74           C  
ATOM   2251  CZ3 TRP B 272      30.753  32.360  31.775  1.00 31.10           C  
ATOM   2252  CH2 TRP B 272      30.353  32.600  30.455  1.00 33.26           C  
ATOM   2253  N   LEU B 273      34.357  28.819  34.792  1.00 30.51           N  
ATOM   2254  CA  LEU B 273      34.844  28.505  36.123  1.00 26.94           C  
ATOM   2255  C   LEU B 273      33.848  28.912  37.183  1.00 24.77           C  
ATOM   2256  O   LEU B 273      33.752  30.097  37.481  1.00 26.79           O  
ATOM   2257  CB  LEU B 273      36.151  29.247  36.350  1.00 27.35           C  
ATOM   2258  CG  LEU B 273      36.776  29.066  37.713  1.00 27.67           C  
ATOM   2259  CD1 LEU B 273      37.169  27.612  37.849  1.00 32.38           C  
ATOM   2260  CD2 LEU B 273      37.987  29.940  37.831  1.00 25.81           C  
ATOM   2261  N   ILE B 274      33.156  27.948  37.786  1.00 20.63           N  
ATOM   2262  CA  ILE B 274      32.152  28.241  38.804  1.00 19.99           C  
ATOM   2263  C   ILE B 274      32.581  27.774  40.178  1.00 18.19           C  
ATOM   2264  O   ILE B 274      33.132  26.699  40.296  1.00 20.83           O  
ATOM   2265  CB  ILE B 274      30.879  27.472  38.487  1.00 21.19           C  
ATOM   2266  CG1 ILE B 274      30.439  27.771  37.067  1.00 21.83           C  
ATOM   2267  CG2 ILE B 274      29.796  27.807  39.477  1.00 19.85           C  
ATOM   2268  CD1 ILE B 274      29.409  26.840  36.591  1.00 21.39           C  
ATOM   2269  N   VAL B 275      32.244  28.516  41.216  1.00 15.38           N  
ATOM   2270  CA  VAL B 275      32.593  28.097  42.566  1.00 19.30           C  
ATOM   2271  C   VAL B 275      31.301  27.995  43.372  1.00 23.41           C  
ATOM   2272  O   VAL B 275      30.393  28.813  43.182  1.00 26.51           O  
ATOM   2273  CB  VAL B 275      33.540  29.121  43.258  1.00 18.48           C  
ATOM   2274  CG1 VAL B 275      33.520  28.965  44.771  1.00 15.66           C  
ATOM   2275  CG2 VAL B 275      34.932  28.931  42.771  1.00 18.08           C  
ATOM   2276  N   LEU B 276      31.210  27.006  44.267  1.00 24.24           N  
ATOM   2277  CA  LEU B 276      30.019  26.828  45.114  1.00 23.26           C  
ATOM   2278  C   LEU B 276      30.417  26.904  46.565  1.00 22.71           C  
ATOM   2279  O   LEU B 276      31.516  26.521  46.931  1.00 25.82           O  
ATOM   2280  CB  LEU B 276      29.355  25.485  44.881  1.00 23.73           C  
ATOM   2281  CG  LEU B 276      28.914  25.252  43.452  1.00 25.56           C  
ATOM   2282  CD1 LEU B 276      28.324  23.861  43.272  1.00 25.69           C  
ATOM   2283  CD2 LEU B 276      27.927  26.324  43.103  1.00 29.31           C  
ATOM   2284  N   MET B 277      29.520  27.409  47.382  1.00 20.53           N  
ATOM   2285  CA  MET B 277      29.725  27.544  48.811  1.00 24.16           C  
ATOM   2286  C   MET B 277      28.369  27.887  49.441  1.00 27.78           C  
ATOM   2287  O   MET B 277      27.423  28.269  48.736  1.00 30.37           O  
ATOM   2288  CB  MET B 277      30.780  28.606  49.140  1.00 23.76           C  
ATOM   2289  CG  MET B 277      30.495  29.979  48.634  1.00 28.20           C  
ATOM   2290  SD  MET B 277      31.750  31.148  49.156  1.00 31.72           S  
ATOM   2291  CE  MET B 277      33.045  30.766  47.942  1.00 35.23           C  
ATOM   2292  N   HIS B 278      28.230  27.679  50.744  1.00 28.31           N  
ATOM   2293  CA  HIS B 278      26.965  27.963  51.373  1.00 28.58           C  
ATOM   2294  C   HIS B 278      26.827  29.402  51.822  1.00 30.55           C  
ATOM   2295  O   HIS B 278      25.924  30.092  51.382  1.00 31.20           O  
ATOM   2296  CB  HIS B 278      26.755  27.025  52.543  1.00 29.33           C  
ATOM   2297  CG  HIS B 278      25.391  27.103  53.131  1.00 28.92           C  
ATOM   2298  CD2 HIS B 278      24.948  27.616  54.308  1.00 27.28           C  
ATOM   2299  ND1 HIS B 278      24.283  26.638  52.461  1.00 23.95           N  
ATOM   2300  CE1 HIS B 278      23.213  26.863  53.204  1.00 26.26           C  
ATOM   2301  NE2 HIS B 278      23.588  27.457  54.321  1.00 26.71           N  
ATOM   2302  N   SER B 279      27.667  29.827  52.761  1.00 35.09           N  
ATOM   2303  CA  SER B 279      27.617  31.202  53.276  1.00 40.27           C  
ATOM   2304  C   SER B 279      28.257  32.066  52.217  1.00 43.34           C  
ATOM   2305  O   SER B 279      29.374  31.784  51.763  1.00 45.74           O  
ATOM   2306  CB  SER B 279      28.405  31.346  54.582  1.00 41.66           C  
ATOM   2307  OG  SER B 279      27.956  32.443  55.383  1.00 43.99           O  
ATOM   2308  N   PRO B 280      27.535  33.090  51.765  1.00 44.37           N  
ATOM   2309  CA  PRO B 280      27.924  34.056  50.744  1.00 44.18           C  
ATOM   2310  C   PRO B 280      28.911  35.137  51.219  1.00 43.34           C  
ATOM   2311  O   PRO B 280      28.722  35.733  52.292  1.00 42.33           O  
ATOM   2312  CB  PRO B 280      26.584  34.642  50.359  1.00 48.19           C  
ATOM   2313  CG  PRO B 280      25.862  34.665  51.682  1.00 46.13           C  
ATOM   2314  CD  PRO B 280      26.149  33.323  52.217  1.00 44.74           C  
ATOM   2315  N   LEU B 281      29.914  35.411  50.373  1.00 41.29           N  
ATOM   2316  CA  LEU B 281      30.972  36.405  50.632  1.00 38.59           C  
ATOM   2317  C   LEU B 281      30.485  37.864  50.568  1.00 39.58           C  
ATOM   2318  O   LEU B 281      30.900  38.724  51.367  1.00 40.20           O  
ATOM   2319  CB  LEU B 281      32.115  36.191  49.645  1.00 33.12           C  
ATOM   2320  CG  LEU B 281      32.794  34.823  49.776  1.00 30.38           C  
ATOM   2321  CD1 LEU B 281      33.919  34.705  48.786  1.00 24.33           C  
ATOM   2322  CD2 LEU B 281      33.309  34.643  51.190  1.00 31.52           C  
ATOM   2323  N   TYR B 282      29.618  38.123  49.586  1.00 40.23           N  
ATOM   2324  CA  TYR B 282      28.978  39.427  49.336  1.00 38.60           C  
ATOM   2325  C   TYR B 282      27.466  39.237  49.580  1.00 39.89           C  
ATOM   2326  O   TYR B 282      26.799  38.494  48.835  1.00 37.12           O  
ATOM   2327  CB  TYR B 282      29.235  39.865  47.887  1.00 36.66           C  
ATOM   2328  CG  TYR B 282      30.578  40.517  47.703  1.00 35.85           C  
ATOM   2329  CD1 TYR B 282      30.829  41.779  48.247  1.00 35.85           C  
ATOM   2330  CD2 TYR B 282      31.645  39.829  47.113  1.00 33.67           C  
ATOM   2331  CE1 TYR B 282      32.103  42.336  48.231  1.00 32.31           C  
ATOM   2332  CE2 TYR B 282      32.922  40.388  47.086  1.00 31.32           C  
ATOM   2333  CZ  TYR B 282      33.128  41.635  47.657  1.00 30.18           C  
ATOM   2334  OH  TYR B 282      34.361  42.198  47.681  1.00 29.17           O  
ATOM   2335  N   ASN B 283      26.931  39.903  50.613  1.00 42.85           N  
ATOM   2336  CA  ASN B 283      25.503  39.783  51.011  1.00 43.79           C  
ATOM   2337  C   ASN B 283      24.990  41.067  51.653  1.00 44.95           C  
ATOM   2338  O   ASN B 283      25.561  41.537  52.650  1.00 46.07           O  
ATOM   2339  CB  ASN B 283      25.351  38.669  52.049  1.00 46.61           C  
ATOM   2340  CG  ASN B 283      23.936  38.515  52.543  1.00 46.39           C  
ATOM   2341  ND2 ASN B 283      23.027  38.292  51.603  1.00 49.78           N  
ATOM   2342  OD1 ASN B 283      23.656  38.584  53.750  1.00 40.86           O  
ATOM   2343  N   SER B 284      23.868  41.579  51.158  1.00 44.86           N  
ATOM   2344  CA  SER B 284      23.321  42.823  51.689  1.00 45.16           C  
ATOM   2345  C   SER B 284      22.047  42.662  52.520  1.00 44.45           C  
ATOM   2346  O   SER B 284      21.333  43.631  52.741  1.00 42.19           O  
ATOM   2347  CB  SER B 284      23.073  43.807  50.545  1.00 47.24           C  
ATOM   2348  OG  SER B 284      22.130  43.279  49.620  1.00 45.53           O  
ATOM   2349  N   TYR B 285      21.696  41.440  52.891  1.00 42.62           N  
ATOM   2350  CA  TYR B 285      20.518  41.264  53.713  1.00 41.91           C  
ATOM   2351  C   TYR B 285      20.985  41.318  55.103  1.00 45.60           C  
ATOM   2352  O   TYR B 285      22.164  41.177  55.343  1.00 49.04           O  
ATOM   2353  CB  TYR B 285      19.906  39.935  53.514  1.00 38.18           C  
ATOM   2354  CG  TYR B 285      19.128  39.866  52.260  1.00 39.33           C  
ATOM   2355  CD1 TYR B 285      19.761  39.784  51.028  1.00 40.93           C  
ATOM   2356  CD2 TYR B 285      17.750  39.763  52.297  1.00 40.09           C  
ATOM   2357  CE1 TYR B 285      19.028  39.587  49.849  1.00 41.31           C  
ATOM   2358  CE2 TYR B 285      17.013  39.573  51.140  1.00 39.78           C  
ATOM   2359  CZ  TYR B 285      17.658  39.477  49.928  1.00 39.98           C  
ATOM   2360  OH  TYR B 285      16.945  39.237  48.799  1.00 41.05           O  
ATOM   2361  N   ASN B 286      20.064  41.453  56.036  1.00 49.62           N  
ATOM   2362  CA  ASN B 286      20.456  41.548  57.445  1.00 54.00           C  
ATOM   2363  C   ASN B 286      20.781  40.199  58.024  1.00 55.83           C  
ATOM   2364  O   ASN B 286      21.658  40.058  58.889  1.00 56.52           O  
ATOM   2365  CB  ASN B 286      19.356  42.180  58.297  1.00 57.32           C  
ATOM   2366  CG  ASN B 286      19.273  43.691  58.125  1.00 61.77           C  
ATOM   2367  ND2 ASN B 286      18.288  44.152  57.348  1.00 64.08           N  
ATOM   2368  OD1 ASN B 286      20.069  44.439  58.705  1.00 64.36           O  
ATOM   2369  N   HIS B 287      20.025  39.208  57.584  1.00 57.68           N  
ATOM   2370  CA  HIS B 287      20.221  37.859  58.053  1.00 57.94           C  
ATOM   2371  C   HIS B 287      21.569  37.352  57.575  1.00 56.93           C  
ATOM   2372  O   HIS B 287      21.791  37.259  56.361  1.00 56.05           O  
ATOM   2373  CB  HIS B 287      19.127  36.968  57.495  1.00 62.19           C  
ATOM   2374  CG  HIS B 287      19.064  35.627  58.149  1.00 68.18           C  
ATOM   2375  CD2 HIS B 287      19.245  35.256  59.442  1.00 69.40           C  
ATOM   2376  ND1 HIS B 287      18.782  34.469  57.453  1.00 70.74           N  
ATOM   2377  CE1 HIS B 287      18.786  33.444  58.287  1.00 71.60           C  
ATOM   2378  NE2 HIS B 287      19.063  33.895  59.501  1.00 71.85           N  
ATOM   2379  N   HIS B 288      22.432  36.968  58.520  1.00 54.50           N  
ATOM   2380  CA  HIS B 288      23.766  36.463  58.179  1.00 52.46           C  
ATOM   2381  C   HIS B 288      24.646  37.539  57.550  1.00 50.59           C  
ATOM   2382  O   HIS B 288      25.642  37.239  56.876  1.00 49.87           O  
ATOM   2383  CB  HIS B 288      23.700  35.309  57.178  1.00 54.38           C  
ATOM   2384  CG  HIS B 288      22.973  34.107  57.672  1.00 54.36           C  
ATOM   2385  CD2 HIS B 288      22.071  33.307  57.061  1.00 55.05           C  
ATOM   2386  ND1 HIS B 288      23.167  33.582  58.930  1.00 54.23           N  
ATOM   2387  CE1 HIS B 288      22.420  32.502  59.067  1.00 58.20           C  
ATOM   2388  NE2 HIS B 288      21.744  32.314  57.946  1.00 56.78           N  
ATOM   2389  N   PHE B 289      24.273  38.790  57.731  1.00 49.27           N  
ATOM   2390  CA  PHE B 289      25.067  39.856  57.160  1.00 47.27           C  
ATOM   2391  C   PHE B 289      26.490  39.704  57.706  1.00 47.33           C  
ATOM   2392  O   PHE B 289      26.676  39.495  58.921  1.00 46.21           O  
ATOM   2393  CB  PHE B 289      24.481  41.234  57.537  1.00 44.63           C  
ATOM   2394  CG  PHE B 289      25.283  42.409  57.013  1.00 37.66           C  
ATOM   2395  CD1 PHE B 289      25.498  42.575  55.647  1.00 33.35           C  
ATOM   2396  CD2 PHE B 289      25.876  43.311  57.903  1.00 36.37           C  
ATOM   2397  CE1 PHE B 289      26.286  43.595  55.178  1.00 29.39           C  
ATOM   2398  CE2 PHE B 289      26.673  44.340  57.443  1.00 30.67           C  
ATOM   2399  CZ  PHE B 289      26.876  44.478  56.072  1.00 30.44           C  
ATOM   2400  N   MET B 290      27.468  39.706  56.785  1.00 47.08           N  
ATOM   2401  CA  MET B 290      28.916  39.629  57.103  1.00 43.76           C  
ATOM   2402  C   MET B 290      29.499  38.325  57.689  1.00 40.66           C  
ATOM   2403  O   MET B 290      30.538  38.348  58.352  1.00 40.06           O  
ATOM   2404  CB  MET B 290      29.375  40.830  57.993  1.00 41.80           C  
ATOM   2405  CG  MET B 290      29.344  42.238  57.349  1.00 40.66           C  
ATOM   2406  SD  MET B 290      30.436  43.505  58.131  1.00 39.60           S  
ATOM   2407  CE  MET B 290      29.681  43.649  59.743  1.00 36.41           C  
ATOM   2408  N   GLU B 291      28.860  37.194  57.454  1.00 37.87           N  
ATOM   2409  CA  GLU B 291      29.422  35.958  57.962  1.00 36.84           C  
ATOM   2410  C   GLU B 291      30.528  35.559  57.000  1.00 39.30           C  
ATOM   2411  O   GLU B 291      31.635  35.179  57.432  1.00 46.80           O  
ATOM   2412  CB  GLU B 291      28.360  34.866  58.101  1.00 34.94           C  
ATOM   2413  CG  GLU B 291      27.490  35.099  59.328  1.00 35.68           C  
ATOM   2414  CD  GLU B 291      26.366  34.096  59.530  1.00 34.38           C  
ATOM   2415  OE1 GLU B 291      26.304  33.067  58.805  1.00 32.39           O  
ATOM   2416  OE2 GLU B 291      25.544  34.354  60.441  1.00 31.10           O1-
ATOM   2417  N   GLY B 292      30.303  35.812  55.706  1.00 36.24           N  
ATOM   2418  CA  GLY B 292      31.279  35.467  54.669  1.00 29.18           C  
ATOM   2419  C   GLY B 292      32.604  36.189  54.758  1.00 27.43           C  
ATOM   2420  O   GLY B 292      33.547  35.858  54.060  1.00 25.81           O  
ATOM   2421  N   GLU B 293      32.678  37.164  55.647  1.00 26.91           N  
ATOM   2422  CA  GLU B 293      33.875  37.946  55.842  1.00 27.72           C  
ATOM   2423  C   GLU B 293      35.103  37.122  55.973  1.00 28.46           C  
ATOM   2424  O   GLU B 293      36.008  37.262  55.172  1.00 29.75           O  
ATOM   2425  CB  GLU B 293      33.761  38.828  57.068  1.00 32.02           C  
ATOM   2426  CG  GLU B 293      32.941  40.064  56.794  1.00 36.78           C  
ATOM   2427  CD  GLU B 293      33.413  40.799  55.556  1.00 36.19           C  
ATOM   2428  OE1 GLU B 293      34.409  41.565  55.701  1.00 35.64           O  
ATOM   2429  OE2 GLU B 293      32.794  40.588  54.472  1.00 33.62           O1-
ATOM   2430  N   ALA B 294      35.140  36.237  56.964  1.00 28.27           N  
ATOM   2431  CA  ALA B 294      36.330  35.389  57.146  1.00 24.90           C  
ATOM   2432  C   ALA B 294      36.755  34.665  55.868  1.00 21.90           C  
ATOM   2433  O   ALA B 294      37.832  34.926  55.346  1.00 16.08           O  
ATOM   2434  CB  ALA B 294      36.109  34.396  58.263  1.00 28.01           C  
ATOM   2435  N   MET B 295      35.895  33.803  55.328  1.00 21.99           N  
ATOM   2436  CA  MET B 295      36.300  33.110  54.119  1.00 21.46           C  
ATOM   2437  C   MET B 295      36.616  34.088  53.031  1.00 20.30           C  
ATOM   2438  O   MET B 295      37.343  33.764  52.103  1.00 25.63           O  
ATOM   2439  CB  MET B 295      35.282  32.085  53.610  1.00 19.49           C  
ATOM   2440  CG  MET B 295      35.715  31.455  52.278  1.00 15.22           C  
ATOM   2441  SD  MET B 295      35.030  29.848  51.911  1.00 26.00           S  
ATOM   2442  CE  MET B 295      33.282  30.335  51.598  1.00 25.89           C  
ATOM   2443  N   ARG B 296      36.062  35.280  53.119  1.00 19.93           N  
ATOM   2444  CA  ARG B 296      36.359  36.258  52.095  1.00 22.15           C  
ATOM   2445  C   ARG B 296      37.808  36.702  52.212  1.00 23.86           C  
ATOM   2446  O   ARG B 296      38.565  36.659  51.228  1.00 24.48           O  
ATOM   2447  CB  ARG B 296      35.446  37.465  52.200  1.00 23.92           C  
ATOM   2448  CG  ARG B 296      35.250  38.122  50.830  1.00 28.15           C  
ATOM   2449  CD  ARG B 296      34.714  39.545  50.921  1.00 32.34           C  
ATOM   2450  NE  ARG B 296      35.801  40.478  51.200  1.00 34.88           N  
ATOM   2451  CZ  ARG B 296      35.789  41.336  52.210  1.00 36.96           C  
ATOM   2452  NH1 ARG B 296      34.725  41.379  53.008  1.00 35.90           N1+
ATOM   2453  NH2 ARG B 296      36.860  42.100  52.452  1.00 38.22           N  
ATOM   2454  N   THR B 297      38.217  37.067  53.422  1.00 22.62           N  
ATOM   2455  CA  THR B 297      39.559  37.531  53.656  1.00 22.22           C  
ATOM   2456  C   THR B 297      40.550  36.503  53.232  1.00 26.23           C  
ATOM   2457  O   THR B 297      41.740  36.785  53.180  1.00 32.26           O  
ATOM   2458  CB  THR B 297      39.836  37.851  55.129  1.00 22.39           C  
ATOM   2459  CG2 THR B 297      38.596  38.416  55.772  1.00 23.70           C  
ATOM   2460  OG1 THR B 297      40.290  36.680  55.852  1.00 18.10           O  
ATOM   2461  N   LYS B 298      40.096  35.289  52.982  1.00 26.63           N  
ATOM   2462  CA  LYS B 298      41.010  34.234  52.569  1.00 27.93           C  
ATOM   2463  C   LYS B 298      40.965  33.843  51.107  1.00 26.91           C  
ATOM   2464  O   LYS B 298      41.985  33.593  50.510  1.00 29.84           O  
ATOM   2465  CB  LYS B 298      40.799  32.982  53.430  1.00 32.19           C  
ATOM   2466  CG  LYS B 298      41.937  32.642  54.401  1.00 33.76           C  
ATOM   2467  CD  LYS B 298      42.220  33.823  55.343  1.00 36.64           C  
ATOM   2468  CE  LYS B 298      43.479  33.603  56.150  1.00 35.26           C  
ATOM   2469  NZ  LYS B 298      43.297  32.317  56.832  1.00 38.20           N1+
ATOM   2470  N   PHE B 299      39.812  33.851  50.483  1.00 26.19           N  
ATOM   2471  CA  PHE B 299      39.814  33.416  49.110  1.00 29.58           C  
ATOM   2472  C   PHE B 299      39.508  34.415  47.992  1.00 31.29           C  
ATOM   2473  O   PHE B 299      39.789  34.125  46.820  1.00 28.42           O  
ATOM   2474  CB  PHE B 299      38.902  32.210  48.994  1.00 31.39           C  
ATOM   2475  CG  PHE B 299      39.352  31.056  49.808  1.00 31.99           C  
ATOM   2476  CD1 PHE B 299      40.705  30.848  50.051  1.00 30.29           C  
ATOM   2477  CD2 PHE B 299      38.437  30.169  50.317  1.00 31.41           C  
ATOM   2478  CE1 PHE B 299      41.135  29.768  50.790  1.00 28.67           C  
ATOM   2479  CE2 PHE B 299      38.865  29.095  51.054  1.00 32.71           C  
ATOM   2480  CZ  PHE B 299      40.227  28.897  51.290  1.00 29.05           C  
ATOM   2481  N   GLU B 300      39.019  35.609  48.340  1.00 32.44           N  
ATOM   2482  CA  GLU B 300      38.644  36.575  47.314  1.00 32.28           C  
ATOM   2483  C   GLU B 300      39.720  36.834  46.278  1.00 31.39           C  
ATOM   2484  O   GLU B 300      39.505  36.687  45.052  1.00 31.24           O  
ATOM   2485  CB  GLU B 300      38.179  37.892  47.901  1.00 33.76           C  
ATOM   2486  CG  GLU B 300      37.748  38.824  46.779  1.00 38.85           C  
ATOM   2487  CD  GLU B 300      36.722  39.872  47.175  1.00 42.89           C  
ATOM   2488  OE1 GLU B 300      36.853  40.437  48.305  1.00 44.51           O  
ATOM   2489  OE2 GLU B 300      35.819  40.133  46.318  1.00 41.79           O1-
ATOM   2490  N   ALA B 301      40.889  37.209  46.772  1.00 28.94           N  
ATOM   2491  CA  ALA B 301      41.992  37.464  45.880  1.00 28.26           C  
ATOM   2492  C   ALA B 301      42.167  36.349  44.838  1.00 28.26           C  
ATOM   2493  O   ALA B 301      42.275  36.596  43.641  1.00 26.99           O  
ATOM   2494  CB  ALA B 301      43.209  37.612  46.665  1.00 29.27           C  
ATOM   2495  N   TRP B 302      42.196  35.114  45.305  1.00 29.30           N  
ATOM   2496  CA  TRP B 302      42.368  33.986  44.398  1.00 30.56           C  
ATOM   2497  C   TRP B 302      41.298  34.012  43.326  1.00 29.34           C  
ATOM   2498  O   TRP B 302      41.605  33.842  42.147  1.00 27.89           O  
ATOM   2499  CB  TRP B 302      42.296  32.650  45.157  1.00 35.70           C  
ATOM   2500  CG  TRP B 302      43.341  32.482  46.229  1.00 39.67           C  
ATOM   2501  CD1 TRP B 302      44.226  33.407  46.641  1.00 41.21           C  
ATOM   2502  CD2 TRP B 302      43.559  31.330  47.047  1.00 41.17           C  
ATOM   2503  CE2 TRP B 302      44.587  31.647  47.939  1.00 41.50           C  
ATOM   2504  CE3 TRP B 302      42.976  30.071  47.115  1.00 43.81           C  
ATOM   2505  NE1 TRP B 302      44.981  32.919  47.666  1.00 41.71           N  
ATOM   2506  CZ2 TRP B 302      45.048  30.757  48.894  1.00 45.16           C  
ATOM   2507  CZ3 TRP B 302      43.431  29.183  48.066  1.00 47.78           C  
ATOM   2508  CH2 TRP B 302      44.464  29.532  48.944  1.00 47.67           C  
ATOM   2509  N   PHE B 303      40.053  34.255  43.728  1.00 28.07           N  
ATOM   2510  CA  PHE B 303      38.948  34.272  42.779  1.00 26.63           C  
ATOM   2511  C   PHE B 303      39.163  35.332  41.719  1.00 25.56           C  
ATOM   2512  O   PHE B 303      39.011  35.074  40.504  1.00 22.91           O  
ATOM   2513  CB  PHE B 303      37.603  34.504  43.483  1.00 24.98           C  
ATOM   2514  CG  PHE B 303      37.245  33.445  44.487  1.00 24.49           C  
ATOM   2515  CD1 PHE B 303      37.756  32.159  44.382  1.00 25.15           C  
ATOM   2516  CD2 PHE B 303      36.381  33.724  45.519  1.00 22.13           C  
ATOM   2517  CE1 PHE B 303      37.400  31.183  45.278  1.00 20.81           C  
ATOM   2518  CE2 PHE B 303      36.031  32.747  46.412  1.00 22.77           C  
ATOM   2519  CZ  PHE B 303      36.540  31.474  46.286  1.00 23.55           C  
ATOM   2520  N   VAL B 304      39.525  36.525  42.178  1.00 24.68           N  
ATOM   2521  CA  VAL B 304      39.750  37.616  41.251  1.00 25.87           C  
ATOM   2522  C   VAL B 304      40.917  37.245  40.362  1.00 27.25           C  
ATOM   2523  O   VAL B 304      40.815  37.259  39.148  1.00 28.12           O  
ATOM   2524  CB  VAL B 304      40.110  38.888  41.964  1.00 25.58           C  
ATOM   2525  CG1 VAL B 304      40.021  39.998  41.018  1.00 28.90           C  
ATOM   2526  CG2 VAL B 304      39.211  39.121  43.153  1.00 27.13           C  
ATOM   2527  N   LYS B 305      42.003  36.828  40.993  1.00 28.88           N  
ATOM   2528  CA  LYS B 305      43.201  36.433  40.294  1.00 30.30           C  
ATOM   2529  C   LYS B 305      42.975  35.379  39.214  1.00 32.29           C  
ATOM   2530  O   LYS B 305      43.582  35.463  38.157  1.00 32.29           O  
ATOM   2531  CB  LYS B 305      44.236  35.954  41.281  1.00 31.11           C  
ATOM   2532  CG  LYS B 305      45.364  35.270  40.618  1.00 35.94           C  
ATOM   2533  CD  LYS B 305      46.498  35.091  41.587  1.00 47.58           C  
ATOM   2534  CE  LYS B 305      47.653  34.304  40.945  1.00 56.90           C  
ATOM   2535  NZ  LYS B 305      48.195  34.914  39.661  1.00 61.63           N1+
ATOM   2536  N   TYR B 306      42.138  34.376  39.471  1.00 33.69           N  
ATOM   2537  CA  TYR B 306      41.889  33.349  38.463  1.00 35.02           C  
ATOM   2538  C   TYR B 306      40.700  33.595  37.603  1.00 37.19           C  
ATOM   2539  O   TYR B 306      40.336  32.768  36.748  1.00 38.18           O  
ATOM   2540  CB  TYR B 306      41.770  32.010  39.094  1.00 35.13           C  
ATOM   2541  CG  TYR B 306      43.094  31.567  39.574  1.00 37.90           C  
ATOM   2542  CD1 TYR B 306      43.589  32.022  40.778  1.00 36.84           C  
ATOM   2543  CD2 TYR B 306      43.876  30.696  38.808  1.00 41.40           C  
ATOM   2544  CE1 TYR B 306      44.838  31.626  41.227  1.00 41.18           C  
ATOM   2545  CE2 TYR B 306      45.134  30.286  39.243  1.00 42.29           C  
ATOM   2546  CZ  TYR B 306      45.614  30.758  40.462  1.00 42.27           C  
ATOM   2547  OH  TYR B 306      46.859  30.365  40.918  1.00 41.17           O  
ATOM   2548  N   LYS B 307      40.097  34.746  37.851  1.00 38.70           N  
ATOM   2549  CA  LYS B 307      38.972  35.190  37.097  1.00 40.12           C  
ATOM   2550  C   LYS B 307      37.816  34.235  37.125  1.00 40.14           C  
ATOM   2551  O   LYS B 307      37.235  33.923  36.088  1.00 41.95           O  
ATOM   2552  CB  LYS B 307      39.411  35.441  35.646  1.00 45.09           C  
ATOM   2553  CG  LYS B 307      40.522  36.523  35.470  1.00 50.82           C  
ATOM   2554  CD  LYS B 307      40.659  36.976  33.994  1.00 52.29           C  
ATOM   2555  CE  LYS B 307      41.665  38.105  33.796  1.00 51.63           C  
ATOM   2556  NZ  LYS B 307      41.390  38.810  32.506  1.00 52.46           N1+
ATOM   2557  N   VAL B 308      37.411  33.804  38.306  1.00 39.76           N  
ATOM   2558  CA  VAL B 308      36.261  32.884  38.340  1.00 38.67           C  
ATOM   2559  C   VAL B 308      35.021  33.657  37.850  1.00 36.64           C  
ATOM   2560  O   VAL B 308      34.849  34.832  38.184  1.00 36.96           O  
ATOM   2561  CB  VAL B 308      36.015  32.279  39.744  1.00 37.00           C  
ATOM   2562  CG1 VAL B 308      37.196  32.499  40.627  1.00 38.75           C  
ATOM   2563  CG2 VAL B 308      34.810  32.862  40.364  1.00 34.84           C  
ATOM   2564  N   ASP B 309      34.211  33.025  37.015  1.00 32.95           N  
ATOM   2565  CA  ASP B 309      33.040  33.678  36.501  1.00 32.29           C  
ATOM   2566  C   ASP B 309      31.963  33.992  37.510  1.00 34.36           C  
ATOM   2567  O   ASP B 309      31.613  35.153  37.696  1.00 33.90           O  
ATOM   2568  CB  ASP B 309      32.464  32.850  35.401  1.00 33.11           C  
ATOM   2569  CG  ASP B 309      33.355  32.823  34.221  1.00 36.67           C  
ATOM   2570  OD1 ASP B 309      33.426  33.872  33.563  1.00 39.27           O  
ATOM   2571  OD2 ASP B 309      34.003  31.787  33.962  1.00 41.59           O1-
ATOM   2572  N   VAL B 310      31.396  32.953  38.124  1.00 34.53           N  
ATOM   2573  CA  VAL B 310      30.319  33.125  39.109  1.00 34.50           C  
ATOM   2574  C   VAL B 310      30.646  32.433  40.415  1.00 33.89           C  
ATOM   2575  O   VAL B 310      31.481  31.528  40.454  1.00 34.61           O  
ATOM   2576  CB  VAL B 310      29.008  32.447  38.678  1.00 34.08           C  
ATOM   2577  CG1 VAL B 310      27.803  33.169  39.291  1.00 36.55           C  
ATOM   2578  CG2 VAL B 310      28.923  32.303  37.191  1.00 36.07           C  
ATOM   2579  N   VAL B 311      29.910  32.795  41.456  1.00 32.81           N  
ATOM   2580  CA  VAL B 311      30.055  32.177  42.772  1.00 35.74           C  
ATOM   2581  C   VAL B 311      28.639  32.095  43.337  1.00 35.40           C  
ATOM   2582  O   VAL B 311      28.027  33.123  43.597  1.00 38.92           O  
ATOM   2583  CB  VAL B 311      30.907  33.024  43.738  1.00 37.90           C  
ATOM   2584  CG1 VAL B 311      30.838  32.446  45.149  1.00 38.23           C  
ATOM   2585  CG2 VAL B 311      32.327  33.090  43.249  1.00 38.74           C  
ATOM   2586  N   PHE B 312      28.105  30.889  43.501  1.00 31.63           N  
ATOM   2587  CA  PHE B 312      26.746  30.738  44.005  1.00 26.10           C  
ATOM   2588  C   PHE B 312      26.799  30.366  45.452  1.00 22.60           C  
ATOM   2589  O   PHE B 312      27.692  29.661  45.861  1.00 23.07           O  
ATOM   2590  CB  PHE B 312      26.029  29.663  43.208  1.00 24.86           C  
ATOM   2591  CG  PHE B 312      25.922  29.979  41.754  1.00 28.02           C  
ATOM   2592  CD1 PHE B 312      24.948  30.872  41.300  1.00 32.84           C  
ATOM   2593  CD2 PHE B 312      26.761  29.384  40.821  1.00 25.89           C  
ATOM   2594  CE1 PHE B 312      24.807  31.165  39.913  1.00 32.65           C  
ATOM   2595  CE2 PHE B 312      26.633  29.669  39.431  1.00 30.06           C  
ATOM   2596  CZ  PHE B 312      25.654  30.558  38.977  1.00 30.10           C  
ATOM   2597  N   ALA B 313      25.867  30.865  46.236  1.00 18.72           N  
ATOM   2598  CA  ALA B 313      25.812  30.535  47.654  1.00 18.87           C  
ATOM   2599  C   ALA B 313      24.350  30.418  48.011  1.00 17.16           C  
ATOM   2600  O   ALA B 313      23.501  30.612  47.162  1.00 16.82           O  
ATOM   2601  CB  ALA B 313      26.475  31.614  48.510  1.00 16.69           C  
ATOM   2602  N   GLY B 314      24.059  30.108  49.262  1.00 16.49           N  
ATOM   2603  CA  GLY B 314      22.697  29.969  49.717  1.00 13.94           C  
ATOM   2604  C   GLY B 314      22.802  30.637  51.044  1.00 16.26           C  
ATOM   2605  O   GLY B 314      23.337  31.731  51.108  1.00 17.43           O  
ATOM   2606  N   HIS B 315      22.246  30.024  52.072  1.00 18.09           N  
ATOM   2607  CA  HIS B 315      22.344  30.495  53.444  1.00 23.95           C  
ATOM   2608  C   HIS B 315      21.488  31.698  53.763  1.00 30.98           C  
ATOM   2609  O   HIS B 315      21.148  31.951  54.930  1.00 34.08           O  
ATOM   2610  CB  HIS B 315      23.793  30.757  53.809  1.00 23.38           C  
ATOM   2611  CG  HIS B 315      24.047  30.746  55.270  1.00 25.57           C  
ATOM   2612  CD2 HIS B 315      24.711  31.619  56.065  1.00 28.03           C  
ATOM   2613  ND1 HIS B 315      23.567  29.757  56.095  1.00 26.35           N  
ATOM   2614  CE1 HIS B 315      23.925  30.015  57.337  1.00 24.78           C  
ATOM   2615  NE2 HIS B 315      24.620  31.137  57.349  1.00 29.77           N  
ATOM   2616  N   VAL B 316      21.221  32.532  52.765  1.00 36.92           N  
ATOM   2617  CA  VAL B 316      20.309  33.657  53.005  1.00 38.76           C  
ATOM   2618  C   VAL B 316      19.050  33.318  52.172  1.00 41.46           C  
ATOM   2619  O   VAL B 316      19.100  33.213  50.928  1.00 41.65           O  
ATOM   2620  CB  VAL B 316      20.905  35.009  52.654  1.00 35.35           C  
ATOM   2621  CG1 VAL B 316      19.860  36.035  52.831  1.00 35.89           C  
ATOM   2622  CG2 VAL B 316      22.063  35.327  53.576  1.00 31.32           C  
ATOM   2623  N   HIS B 317      17.973  32.988  52.883  1.00 42.03           N  
ATOM   2624  CA  HIS B 317      16.735  32.600  52.247  1.00 40.53           C  
ATOM   2625  C   HIS B 317      16.135  33.783  51.534  1.00 38.29           C  
ATOM   2626  O   HIS B 317      15.251  34.438  52.049  1.00 35.65           O  
ATOM   2627  CB  HIS B 317      15.781  32.020  53.276  1.00 45.71           C  
ATOM   2628  CG  HIS B 317      16.385  30.952  54.127  1.00 46.88           C  
ATOM   2629  CD2 HIS B 317      17.441  30.125  53.914  1.00 44.32           C  
ATOM   2630  ND1 HIS B 317      15.912  30.650  55.387  1.00 48.13           N  
ATOM   2631  CE1 HIS B 317      16.649  29.687  55.912  1.00 49.50           C  
ATOM   2632  NE2 HIS B 317      17.588  29.348  55.041  1.00 42.88           N  
ATOM   2633  N   ALA B 318      16.669  34.057  50.349  1.00 38.32           N  
ATOM   2634  CA  ALA B 318      16.260  35.182  49.496  1.00 39.58           C  
ATOM   2635  C   ALA B 318      17.167  35.185  48.258  1.00 38.37           C  
ATOM   2636  O   ALA B 318      17.987  34.293  48.097  1.00 41.12           O  
ATOM   2637  CB  ALA B 318      16.387  36.516  50.246  1.00 37.88           C  
ATOM   2638  N   TYR B 319      17.099  36.224  47.445  1.00 35.79           N  
ATOM   2639  CA  TYR B 319      17.894  36.240  46.233  1.00 34.33           C  
ATOM   2640  C   TYR B 319      18.670  37.520  46.162  1.00 34.21           C  
ATOM   2641  O   TYR B 319      18.259  38.523  46.727  1.00 33.79           O  
ATOM   2642  CB  TYR B 319      16.966  36.144  45.032  1.00 35.61           C  
ATOM   2643  CG  TYR B 319      17.651  36.321  43.716  1.00 36.06           C  
ATOM   2644  CD1 TYR B 319      18.627  35.447  43.312  1.00 37.81           C  
ATOM   2645  CD2 TYR B 319      17.274  37.319  42.839  1.00 39.16           C  
ATOM   2646  CE1 TYR B 319      19.217  35.536  42.052  1.00 40.04           C  
ATOM   2647  CE2 TYR B 319      17.858  37.423  41.564  1.00 40.64           C  
ATOM   2648  CZ  TYR B 319      18.833  36.512  41.182  1.00 40.35           C  
ATOM   2649  OH  TYR B 319      19.411  36.518  39.935  1.00 38.29           O  
ATOM   2650  N   GLU B 320      19.793  37.491  45.461  1.00 33.99           N  
ATOM   2651  CA  GLU B 320      20.620  38.673  45.299  1.00 33.16           C  
ATOM   2652  C   GLU B 320      21.645  38.428  44.232  1.00 35.07           C  
ATOM   2653  O   GLU B 320      22.053  37.292  44.017  1.00 36.26           O  
ATOM   2654  CB  GLU B 320      21.287  39.091  46.601  1.00 30.82           C  
ATOM   2655  CG  GLU B 320      22.286  40.227  46.405  1.00 30.00           C  
ATOM   2656  CD  GLU B 320      22.628  40.996  47.698  1.00 34.25           C  
ATOM   2657  OE1 GLU B 320      22.409  40.498  48.836  1.00 34.44           O  
ATOM   2658  OE2 GLU B 320      23.137  42.127  47.567  1.00 34.96           O1-
ATOM   2659  N   ARG B 321      21.988  39.486  43.505  1.00 37.66           N  
ATOM   2660  CA  ARG B 321      22.965  39.429  42.422  1.00 43.28           C  
ATOM   2661  C   ARG B 321      23.907  40.612  42.604  1.00 45.22           C  
ATOM   2662  O   ARG B 321      23.509  41.645  43.112  1.00 45.32           O  
ATOM   2663  CB  ARG B 321      22.279  39.506  41.070  1.00 43.73           C  
ATOM   2664  CG  ARG B 321      23.170  39.024  39.962  1.00 52.37           C  
ATOM   2665  CD  ARG B 321      22.516  39.122  38.602  1.00 55.20           C  
ATOM   2666  NE  ARG B 321      22.517  40.496  38.130  1.00 58.67           N  
ATOM   2667  CZ  ARG B 321      21.427  41.243  38.012  1.00 60.30           C  
ATOM   2668  NH1 ARG B 321      20.237  40.758  38.329  1.00 58.04           N1+
ATOM   2669  NH2 ARG B 321      21.537  42.489  37.590  1.00 67.50           N  
ATOM   2670  N   SER B 322      25.151  40.478  42.186  1.00 48.48           N  
ATOM   2671  CA  SER B 322      26.080  41.559  42.403  1.00 51.30           C  
ATOM   2672  C   SER B 322      26.776  42.025  41.175  1.00 52.12           C  
ATOM   2673  O   SER B 322      26.557  41.485  40.082  1.00 55.54           O  
ATOM   2674  CB  SER B 322      27.097  41.173  43.467  1.00 52.89           C  
ATOM   2675  OG  SER B 322      26.427  41.198  44.719  1.00 55.58           O  
ATOM   2676  N   GLU B 323      27.478  43.137  41.343  1.00 49.15           N  
ATOM   2677  CA  GLU B 323      28.253  43.721  40.272  1.00 48.28           C  
ATOM   2678  C   GLU B 323      29.592  42.997  40.368  1.00 46.25           C  
ATOM   2679  O   GLU B 323      29.908  42.455  41.434  1.00 48.59           O  
ATOM   2680  CB  GLU B 323      28.458  45.214  40.543  1.00 50.16           C  
ATOM   2681  CG  GLU B 323      27.197  46.067  40.566  1.00 50.45           C  
ATOM   2682  CD  GLU B 323      26.540  46.213  39.197  1.00 54.20           C  
ATOM   2683  OE1 GLU B 323      27.009  45.596  38.202  1.00 56.50           O  
ATOM   2684  OE2 GLU B 323      25.538  46.957  39.129  1.00 55.23           O1-
ATOM   2685  N   ARG B 324      30.328  42.888  39.262  1.00 40.30           N  
ATOM   2686  CA  ARG B 324      31.616  42.255  39.330  1.00 33.63           C  
ATOM   2687  C   ARG B 324      32.347  43.269  40.178  1.00 35.50           C  
ATOM   2688  O   ARG B 324      32.503  44.423  39.812  1.00 37.16           O  
ATOM   2689  CB  ARG B 324      32.197  42.090  37.963  1.00 27.99           C  
ATOM   2690  CG  ARG B 324      31.453  41.045  37.192  1.00 28.09           C  
ATOM   2691  CD  ARG B 324      32.230  40.694  35.967  1.00 35.09           C  
ATOM   2692  NE  ARG B 324      31.618  39.633  35.189  1.00 41.64           N  
ATOM   2693  CZ  ARG B 324      31.805  38.344  35.429  1.00 46.33           C  
ATOM   2694  NH1 ARG B 324      32.573  37.993  36.450  1.00 48.72           N1+
ATOM   2695  NH2 ARG B 324      31.363  37.413  34.576  1.00 45.94           N  
ATOM   2696  N   VAL B 325      32.678  42.836  41.379  1.00 35.95           N  
ATOM   2697  CA  VAL B 325      33.293  43.654  42.381  1.00 34.12           C  
ATOM   2698  C   VAL B 325      34.366  42.934  43.206  1.00 35.97           C  
ATOM   2699  O   VAL B 325      34.253  41.739  43.537  1.00 38.02           O  
ATOM   2700  CB  VAL B 325      32.163  44.084  43.313  1.00 33.05           C  
ATOM   2701  CG1 VAL B 325      32.668  44.407  44.673  1.00 33.20           C  
ATOM   2702  CG2 VAL B 325      31.436  45.249  42.720  1.00 28.79           C  
ATOM   2703  N   SER B 326      35.404  43.675  43.567  1.00 34.08           N  
ATOM   2704  CA  SER B 326      36.465  43.135  44.405  1.00 31.43           C  
ATOM   2705  C   SER B 326      36.558  44.063  45.627  1.00 32.26           C  
ATOM   2706  O   SER B 326      35.835  45.052  45.720  1.00 35.21           O  
ATOM   2707  CB  SER B 326      37.780  43.129  43.649  1.00 26.23           C  
ATOM   2708  OG  SER B 326      38.499  44.313  43.915  1.00 25.16           O  
ATOM   2709  N   ASN B 327      37.391  43.733  46.593  1.00 31.97           N  
ATOM   2710  CA  ASN B 327      37.578  44.572  47.776  1.00 33.79           C  
ATOM   2711  C   ASN B 327      38.806  43.936  48.335  1.00 36.21           C  
ATOM   2712  O   ASN B 327      38.811  43.388  49.450  1.00 39.59           O  
ATOM   2713  CB  ASN B 327      36.452  44.423  48.799  1.00 34.42           C  
ATOM   2714  CG  ASN B 327      36.765  45.157  50.134  1.00 33.19           C  
ATOM   2715  ND2 ASN B 327      35.818  45.130  51.071  1.00 25.77           N  
ATOM   2716  OD1 ASN B 327      37.854  45.750  50.296  1.00 33.95           O  
ATOM   2717  N   ILE B 328      39.845  43.946  47.517  1.00 36.26           N  
ATOM   2718  CA  ILE B 328      41.056  43.272  47.903  1.00 35.17           C  
ATOM   2719  C   ILE B 328      42.176  44.222  48.128  1.00 36.87           C  
ATOM   2720  O   ILE B 328      43.341  43.867  47.945  1.00 39.93           O  
ATOM   2721  CB  ILE B 328      41.441  42.236  46.822  1.00 32.41           C  
ATOM   2722  CG1 ILE B 328      41.623  42.896  45.462  1.00 34.56           C  
ATOM   2723  CG2 ILE B 328      40.333  41.195  46.672  1.00 36.75           C  
ATOM   2724  CD1 ILE B 328      41.739  41.871  44.319  1.00 28.47           C  
ATOM   2725  N   ALA B 329      41.853  45.418  48.582  1.00 36.58           N  
ATOM   2726  CA  ALA B 329      42.907  46.388  48.748  1.00 34.29           C  
ATOM   2727  C   ALA B 329      43.271  46.746  50.172  1.00 34.46           C  
ATOM   2728  O   ALA B 329      44.311  47.366  50.427  1.00 31.87           O  
ATOM   2729  CB  ALA B 329      42.540  47.630  47.988  1.00 35.68           C  
ATOM   2730  N   TYR B 330      42.380  46.419  51.093  1.00 34.22           N  
ATOM   2731  CA  TYR B 330      42.599  46.765  52.484  1.00 32.29           C  
ATOM   2732  C   TYR B 330      43.870  46.180  53.064  1.00 32.24           C  
ATOM   2733  O   TYR B 330      44.203  45.021  52.812  1.00 32.63           O  
ATOM   2734  CB  TYR B 330      41.397  46.360  53.286  1.00 28.67           C  
ATOM   2735  CG  TYR B 330      41.478  46.742  54.703  1.00 25.63           C  
ATOM   2736  CD1 TYR B 330      41.351  48.050  55.096  1.00 26.63           C  
ATOM   2737  CD2 TYR B 330      41.563  45.770  55.668  1.00 28.83           C  
ATOM   2738  CE1 TYR B 330      41.290  48.380  56.444  1.00 27.63           C  
ATOM   2739  CE2 TYR B 330      41.507  46.079  57.013  1.00 29.50           C  
ATOM   2740  CZ  TYR B 330      41.366  47.378  57.397  1.00 27.67           C  
ATOM   2741  OH  TYR B 330      41.339  47.632  58.736  1.00 26.07           O  
ATOM   2742  N   LYS B 331      44.593  47.022  53.793  1.00 29.68           N  
ATOM   2743  CA  LYS B 331      45.826  46.645  54.421  1.00 28.20           C  
ATOM   2744  C   LYS B 331      45.759  47.306  55.757  1.00 25.91           C  
ATOM   2745  O   LYS B 331      46.666  47.988  56.150  1.00 25.77           O  
ATOM   2746  CB  LYS B 331      47.029  47.178  53.670  1.00 30.57           C  
ATOM   2747  CG  LYS B 331      46.865  47.173  52.182  1.00 42.98           C  
ATOM   2748  CD  LYS B 331      46.820  45.770  51.558  1.00 51.85           C  
ATOM   2749  CE  LYS B 331      48.158  45.080  51.627  1.00 55.65           C  
ATOM   2750  NZ  LYS B 331      49.290  45.980  51.228  1.00 60.57           N1+
ATOM   2751  N   ILE B 332      44.626  47.150  56.418  1.00 26.16           N  
ATOM   2752  CA  ILE B 332      44.385  47.669  57.759  1.00 28.33           C  
ATOM   2753  C   ILE B 332      44.284  49.166  57.908  1.00 30.36           C  
ATOM   2754  O   ILE B 332      43.200  49.755  57.962  1.00 34.57           O  
ATOM   2755  CB  ILE B 332      45.454  47.202  58.751  1.00 30.41           C  
ATOM   2756  CG1 ILE B 332      45.796  45.722  58.550  1.00 33.33           C  
ATOM   2757  CG2 ILE B 332      44.989  47.447  60.153  1.00 31.53           C  
ATOM   2758  CD1 ILE B 332      44.658  44.768  58.822  1.00 35.15           C  
ATOM   2759  N   THR B 333      45.435  49.795  57.937  1.00 29.51           N  
ATOM   2760  CA  THR B 333      45.468  51.211  58.152  1.00 32.03           C  
ATOM   2761  C   THR B 333      45.300  52.053  56.917  1.00 33.98           C  
ATOM   2762  O   THR B 333      45.143  53.277  57.031  1.00 38.50           O  
ATOM   2763  CB  THR B 333      46.752  51.601  58.862  1.00 30.78           C  
ATOM   2764  CG2 THR B 333      46.804  50.907  60.202  1.00 31.59           C  
ATOM   2765  OG1 THR B 333      47.883  51.188  58.076  1.00 33.88           O  
ATOM   2766  N   ASP B 334      45.287  51.437  55.741  1.00 31.36           N  
ATOM   2767  CA  ASP B 334      45.176  52.252  54.548  1.00 32.21           C  
ATOM   2768  C   ASP B 334      43.782  52.661  54.097  1.00 35.56           C  
ATOM   2769  O   ASP B 334      43.621  53.171  52.976  1.00 32.95           O  
ATOM   2770  CB  ASP B 334      45.958  51.636  53.401  1.00 33.02           C  
ATOM   2771  CG  ASP B 334      45.192  50.576  52.670  1.00 34.88           C  
ATOM   2772  OD1 ASP B 334      44.398  49.865  53.308  1.00 40.40           O  
ATOM   2773  OD2 ASP B 334      45.411  50.427  51.449  1.00 36.50           O1-
ATOM   2774  N   GLY B 335      42.779  52.420  54.946  1.00 39.84           N  
ATOM   2775  CA  GLY B 335      41.393  52.769  54.614  1.00 44.32           C  
ATOM   2776  C   GLY B 335      40.724  52.282  53.313  1.00 44.47           C  
ATOM   2777  O   GLY B 335      39.560  52.588  53.053  1.00 48.64           O  
ATOM   2778  N   LEU B 336      41.424  51.533  52.479  1.00 43.64           N  
ATOM   2779  CA  LEU B 336      40.832  51.056  51.222  1.00 42.66           C  
ATOM   2780  C   LEU B 336      39.892  49.853  51.419  1.00 40.59           C  
ATOM   2781  O   LEU B 336      39.971  48.794  50.729  1.00 38.96           O  
ATOM   2782  CB  LEU B 336      41.946  50.738  50.227  1.00 45.99           C  
ATOM   2783  CG  LEU B 336      42.760  51.971  49.859  1.00 43.90           C  
ATOM   2784  CD1 LEU B 336      43.786  51.627  48.794  1.00 44.97           C  
ATOM   2785  CD2 LEU B 336      41.811  53.015  49.370  1.00 43.62           C  
ATOM   2786  N   CYS B 337      38.954  50.042  52.331  1.00 34.90           N  
ATOM   2787  CA  CYS B 337      38.058  48.971  52.627  1.00 33.44           C  
ATOM   2788  C   CYS B 337      36.710  49.162  52.017  1.00 33.80           C  
ATOM   2789  O   CYS B 337      35.701  49.088  52.699  1.00 34.98           O  
ATOM   2790  CB  CYS B 337      37.918  48.821  54.114  1.00 31.72           C  
ATOM   2791  SG  CYS B 337      37.134  50.246  54.853  1.00 22.31           S  
ATOM   2792  N   THR B 338      36.662  49.458  50.737  1.00 33.07           N  
ATOM   2793  CA  THR B 338      35.363  49.597  50.150  1.00 30.92           C  
ATOM   2794  C   THR B 338      35.377  48.988  48.802  1.00 28.42           C  
ATOM   2795  O   THR B 338      36.302  49.193  48.041  1.00 31.60           O  
ATOM   2796  CB  THR B 338      34.885  51.033  50.151  1.00 32.43           C  
ATOM   2797  CG2 THR B 338      33.723  51.207  49.187  1.00 30.83           C  
ATOM   2798  OG1 THR B 338      34.456  51.370  51.484  1.00 37.92           O  
ATOM   2799  N   PRO B 339      34.406  48.123  48.543  1.00 27.93           N  
ATOM   2800  CA  PRO B 339      34.191  47.383  47.303  1.00 31.44           C  
ATOM   2801  C   PRO B 339      34.145  48.330  46.111  1.00 38.58           C  
ATOM   2802  O   PRO B 339      33.378  49.316  46.114  1.00 43.70           O  
ATOM   2803  CB  PRO B 339      32.817  46.774  47.505  1.00 30.22           C  
ATOM   2804  CG  PRO B 339      32.663  46.695  48.961  1.00 31.28           C  
ATOM   2805  CD  PRO B 339      33.265  47.959  49.456  1.00 29.29           C  
ATOM   2806  N   VAL B 340      34.885  47.964  45.063  1.00 40.50           N  
ATOM   2807  CA  VAL B 340      34.999  48.735  43.814  1.00 41.19           C  
ATOM   2808  C   VAL B 340      34.644  47.827  42.648  1.00 43.93           C  
ATOM   2809  O   VAL B 340      34.736  46.596  42.756  1.00 45.45           O  
ATOM   2810  CB  VAL B 340      36.439  49.200  43.592  1.00 38.95           C  
ATOM   2811  CG1 VAL B 340      36.880  50.073  44.725  1.00 40.86           C  
ATOM   2812  CG2 VAL B 340      37.355  48.025  43.519  1.00 39.07           C  
ATOM   2813  N   LYS B 341      34.217  48.391  41.530  1.00 46.77           N  
ATOM   2814  CA  LYS B 341      33.896  47.491  40.436  1.00 49.17           C  
ATOM   2815  C   LYS B 341      35.239  46.975  39.980  1.00 47.67           C  
ATOM   2816  O   LYS B 341      36.220  47.707  40.024  1.00 50.85           O  
ATOM   2817  CB  LYS B 341      33.124  48.179  39.293  1.00 54.91           C  
ATOM   2818  CG  LYS B 341      32.588  47.157  38.232  1.00 60.84           C  
ATOM   2819  CD  LYS B 341      31.551  47.733  37.242  1.00 67.44           C  
ATOM   2820  CE  LYS B 341      30.130  47.942  37.840  1.00 71.00           C  
ATOM   2821  NZ  LYS B 341      29.999  49.049  38.888  1.00 73.97           N1+
ATOM   2822  N   ASP B 342      35.308  45.694  39.661  1.00 45.01           N  
ATOM   2823  CA  ASP B 342      36.546  45.090  39.210  1.00 42.14           C  
ATOM   2824  C   ASP B 342      36.052  44.127  38.156  1.00 40.94           C  
ATOM   2825  O   ASP B 342      35.153  43.352  38.427  1.00 40.89           O  
ATOM   2826  CB  ASP B 342      37.197  44.357  40.385  1.00 41.91           C  
ATOM   2827  CG  ASP B 342      38.571  43.804  40.046  1.00 43.33           C  
ATOM   2828  OD1 ASP B 342      38.751  43.277  38.919  1.00 43.80           O  
ATOM   2829  OD2 ASP B 342      39.477  43.900  40.912  1.00 41.82           O1-
ATOM   2830  N   GLN B 343      36.586  44.174  36.949  1.00 41.10           N  
ATOM   2831  CA  GLN B 343      36.065  43.273  35.929  1.00 44.72           C  
ATOM   2832  C   GLN B 343      36.700  41.904  35.894  1.00 45.48           C  
ATOM   2833  O   GLN B 343      36.382  41.098  35.022  1.00 47.26           O  
ATOM   2834  CB  GLN B 343      36.073  43.908  34.527  1.00 50.45           C  
ATOM   2835  CG  GLN B 343      35.086  45.094  34.308  1.00 56.37           C  
ATOM   2836  CD  GLN B 343      33.594  44.690  34.319  1.00 59.17           C  
ATOM   2837  NE2 GLN B 343      32.861  45.145  35.345  1.00 60.13           N  
ATOM   2838  OE1 GLN B 343      33.107  44.013  33.403  1.00 59.92           O  
ATOM   2839  N   SER B 344      37.648  41.659  36.790  1.00 44.61           N  
ATOM   2840  CA  SER B 344      38.274  40.349  36.868  1.00 45.62           C  
ATOM   2841  C   SER B 344      37.592  39.591  37.960  1.00 47.03           C  
ATOM   2842  O   SER B 344      37.850  38.409  38.131  1.00 51.50           O  
ATOM   2843  CB  SER B 344      39.730  40.426  37.240  1.00 47.11           C  
ATOM   2844  OG  SER B 344      40.462  40.979  36.184  1.00 57.46           O  
ATOM   2845  N   ALA B 345      36.787  40.294  38.753  1.00 45.97           N  
ATOM   2846  CA  ALA B 345      36.062  39.668  39.852  1.00 43.81           C  
ATOM   2847  C   ALA B 345      34.802  39.002  39.312  1.00 44.94           C  
ATOM   2848  O   ALA B 345      34.239  39.420  38.284  1.00 45.56           O  
ATOM   2849  CB  ALA B 345      35.699  40.693  40.915  1.00 39.63           C  
ATOM   2850  N   PRO B 346      34.395  37.894  39.948  1.00 45.47           N  
ATOM   2851  CA  PRO B 346      33.212  37.113  39.604  1.00 44.97           C  
ATOM   2852  C   PRO B 346      31.945  37.823  40.065  1.00 45.66           C  
ATOM   2853  O   PRO B 346      31.973  38.724  40.892  1.00 44.96           O  
ATOM   2854  CB  PRO B 346      33.395  35.868  40.444  1.00 42.38           C  
ATOM   2855  CG  PRO B 346      34.078  36.430  41.678  1.00 41.00           C  
ATOM   2856  CD  PRO B 346      35.146  37.224  41.024  1.00 42.76           C  
ATOM   2857  N   VAL B 347      30.825  37.372  39.551  1.00 47.75           N  
ATOM   2858  CA  VAL B 347      29.545  37.914  39.948  1.00 49.84           C  
ATOM   2859  C   VAL B 347      29.098  37.011  41.096  1.00 49.12           C  
ATOM   2860  O   VAL B 347      29.008  35.791  40.918  1.00 50.22           O  
ATOM   2861  CB  VAL B 347      28.572  37.789  38.794  1.00 51.32           C  
ATOM   2862  CG1 VAL B 347      27.174  38.148  39.245  1.00 51.86           C  
ATOM   2863  CG2 VAL B 347      29.058  38.661  37.642  1.00 53.12           C  
ATOM   2864  N   TYR B 348      28.887  37.571  42.285  1.00 47.89           N  
ATOM   2865  CA  TYR B 348      28.452  36.749  43.420  1.00 45.12           C  
ATOM   2866  C   TYR B 348      26.916  36.726  43.459  1.00 42.61           C  
ATOM   2867  O   TYR B 348      26.300  37.785  43.603  1.00 41.62           O  
ATOM   2868  CB  TYR B 348      29.004  37.271  44.759  1.00 45.86           C  
ATOM   2869  CG  TYR B 348      30.500  37.427  44.823  1.00 46.96           C  
ATOM   2870  CD1 TYR B 348      31.117  38.494  44.204  1.00 51.57           C  
ATOM   2871  CD2 TYR B 348      31.296  36.513  45.489  1.00 47.99           C  
ATOM   2872  CE1 TYR B 348      32.500  38.663  44.235  1.00 52.52           C  
ATOM   2873  CE2 TYR B 348      32.695  36.673  45.524  1.00 50.02           C  
ATOM   2874  CZ  TYR B 348      33.290  37.762  44.891  1.00 50.26           C  
ATOM   2875  OH  TYR B 348      34.654  38.003  44.904  1.00 45.83           O  
ATOM   2876  N   ILE B 349      26.311  35.549  43.239  1.00 39.16           N  
ATOM   2877  CA  ILE B 349      24.863  35.350  43.260  1.00 32.62           C  
ATOM   2878  C   ILE B 349      24.560  34.513  44.476  1.00 33.29           C  
ATOM   2879  O   ILE B 349      25.349  33.651  44.824  1.00 35.95           O  
ATOM   2880  CB  ILE B 349      24.404  34.519  42.056  1.00 29.20           C  
ATOM   2881  CG1 ILE B 349      24.646  35.280  40.776  1.00 30.73           C  
ATOM   2882  CG2 ILE B 349      22.957  34.236  42.149  1.00 27.71           C  
ATOM   2883  CD1 ILE B 349      24.139  34.576  39.577  1.00 28.78           C  
ATOM   2884  N   THR B 350      23.435  34.766  45.138  1.00 32.31           N  
ATOM   2885  CA  THR B 350      23.047  33.951  46.290  1.00 28.76           C  
ATOM   2886  C   THR B 350      21.633  33.430  46.038  1.00 27.51           C  
ATOM   2887  O   THR B 350      20.776  34.192  45.712  1.00 32.42           O  
ATOM   2888  CB  THR B 350      23.197  34.731  47.632  1.00 23.71           C  
ATOM   2889  CG2 THR B 350      24.247  35.853  47.492  1.00 22.02           C  
ATOM   2890  OG1 THR B 350      21.953  35.274  48.036  1.00 14.59           O  
ATOM   2891  N   ILE B 351      21.423  32.129  46.086  1.00 27.10           N  
ATOM   2892  CA  ILE B 351      20.116  31.570  45.820  1.00 31.86           C  
ATOM   2893  C   ILE B 351      19.585  30.664  46.898  1.00 34.18           C  
ATOM   2894  O   ILE B 351      18.992  29.614  46.609  1.00 32.56           O  
ATOM   2895  CB  ILE B 351      20.031  30.757  44.518  1.00 36.05           C  
ATOM   2896  CG1 ILE B 351      21.222  29.821  44.363  1.00 41.90           C  
ATOM   2897  CG2 ILE B 351      19.803  31.652  43.348  1.00 39.93           C  
ATOM   2898  CD1 ILE B 351      22.560  30.526  44.085  1.00 48.52           C  
ATOM   2899  N   GLY B 352      19.705  31.109  48.140  1.00 37.66           N  
ATOM   2900  CA  GLY B 352      19.210  30.306  49.242  1.00 42.59           C  
ATOM   2901  C   GLY B 352      17.725  30.487  49.465  1.00 45.11           C  
ATOM   2902  O   GLY B 352      17.213  30.387  50.589  1.00 48.07           O  
ATOM   2903  N   ASP B 353      16.993  30.664  48.385  1.00 46.09           N  
ATOM   2904  CA  ASP B 353      15.570  30.891  48.499  1.00 45.64           C  
ATOM   2905  C   ASP B 353      14.758  29.756  47.884  1.00 45.34           C  
ATOM   2906  O   ASP B 353      13.715  30.020  47.312  1.00 47.70           O  
ATOM   2907  CB  ASP B 353      15.254  32.195  47.779  1.00 43.46           C  
ATOM   2908  CG  ASP B 353      15.426  32.068  46.266  1.00 43.60           C  
ATOM   2909  OD1 ASP B 353      16.156  31.166  45.808  1.00 43.09           O  
ATOM   2910  OD2 ASP B 353      14.784  32.824  45.516  1.00 48.62           O1-
ATOM   2911  N   ALA B 354      15.213  28.512  47.952  1.00 43.71           N  
ATOM   2912  CA  ALA B 354      14.446  27.438  47.346  1.00 42.59           C  
ATOM   2913  C   ALA B 354      13.299  26.951  48.231  1.00 43.83           C  
ATOM   2914  O   ALA B 354      12.466  26.155  47.785  1.00 45.13           O  
ATOM   2915  CB  ALA B 354      15.340  26.293  46.910  1.00 40.10           C  
ATOM   2916  N   GLY B 355      13.228  27.413  49.482  1.00 44.83           N  
ATOM   2917  CA  GLY B 355      12.108  26.987  50.322  1.00 43.75           C  
ATOM   2918  C   GLY B 355      12.303  26.806  51.810  1.00 43.68           C  
ATOM   2919  O   GLY B 355      11.515  27.327  52.607  1.00 42.63           O  
ATOM   2920  N   ASN B 356      13.387  26.134  52.182  1.00 44.01           N  
ATOM   2921  CA  ASN B 356      13.678  25.825  53.571  1.00 43.80           C  
ATOM   2922  C   ASN B 356      12.417  25.412  54.295  1.00 46.67           C  
ATOM   2923  O   ASN B 356      11.617  24.641  53.758  1.00 49.98           O  
ATOM   2924  CB  ASN B 356      14.417  26.952  54.292  1.00 37.34           C  
ATOM   2925  CG  ASN B 356      13.712  28.232  54.240  1.00 30.21           C  
ATOM   2926  ND2 ASN B 356      12.936  28.508  55.273  1.00 21.24           N  
ATOM   2927  OD1 ASN B 356      13.897  29.014  53.294  1.00 25.48           O  
ATOM   2928  N   TYR B 357      12.226  25.884  55.511  1.00 47.04           N  
ATOM   2929  CA  TYR B 357      11.031  25.506  56.209  1.00 49.73           C  
ATOM   2930  C   TYR B 357       9.961  26.530  55.923  1.00 52.19           C  
ATOM   2931  O   TYR B 357       9.177  26.875  56.799  1.00 53.74           O  
ATOM   2932  CB  TYR B 357      11.291  25.374  57.695  1.00 49.66           C  
ATOM   2933  CG  TYR B 357      12.222  26.405  58.208  1.00 52.94           C  
ATOM   2934  CD1 TYR B 357      13.582  26.293  57.978  1.00 57.43           C  
ATOM   2935  CD2 TYR B 357      11.762  27.469  58.948  1.00 54.90           C  
ATOM   2936  CE1 TYR B 357      14.471  27.208  58.477  1.00 60.68           C  
ATOM   2937  CE2 TYR B 357      12.639  28.400  59.463  1.00 60.10           C  
ATOM   2938  CZ  TYR B 357      14.000  28.266  59.227  1.00 63.06           C  
ATOM   2939  OH  TYR B 357      14.900  29.171  59.765  1.00 70.39           O  
ATOM   2940  N   GLY B 358       9.945  27.021  54.690  1.00 53.32           N  
ATOM   2941  CA  GLY B 358       8.963  27.996  54.270  1.00 54.08           C  
ATOM   2942  C   GLY B 358       9.096  29.396  54.829  1.00 54.08           C  
ATOM   2943  O   GLY B 358       8.110  30.089  54.963  1.00 54.81           O  
ATOM   2944  N   VAL B 359      10.301  29.849  55.105  1.00 54.47           N  
ATOM   2945  CA  VAL B 359      10.469  31.199  55.634  1.00 54.86           C  
ATOM   2946  C   VAL B 359      11.488  31.991  54.808  1.00 58.83           C  
ATOM   2947  O   VAL B 359      12.617  31.506  54.603  1.00 62.99           O  
ATOM   2948  CB  VAL B 359      10.929  31.163  57.072  1.00 51.18           C  
ATOM   2949  CG1 VAL B 359      11.419  32.531  57.496  1.00 49.32           C  
ATOM   2950  CG2 VAL B 359       9.817  30.699  57.944  1.00 47.70           C  
ATOM   2951  N   ILE B 360      11.120  33.215  54.402  1.00 57.59           N  
ATOM   2952  CA  ILE B 360      11.977  34.076  53.591  1.00 54.69           C  
ATOM   2953  C   ILE B 360      12.592  35.175  54.424  1.00 54.03           C  
ATOM   2954  O   ILE B 360      11.959  35.657  55.357  1.00 49.77           O  
ATOM   2955  CB  ILE B 360      11.180  34.732  52.436  1.00 54.02           C  
ATOM   2956  CG1 ILE B 360      11.022  33.770  51.258  1.00 53.47           C  
ATOM   2957  CG2 ILE B 360      11.883  35.960  51.942  1.00 54.35           C  
ATOM   2958  CD1 ILE B 360      12.242  33.629  50.370  1.00 52.17           C  
ATOM   2959  N   ASP B 361      13.845  35.511  54.116  1.00 57.49           N  
ATOM   2960  CA  ASP B 361      14.574  36.588  54.775  1.00 61.79           C  
ATOM   2961  C   ASP B 361      14.264  37.787  53.901  1.00 64.70           C  
ATOM   2962  O   ASP B 361      14.639  37.818  52.729  1.00 62.93           O  
ATOM   2963  CB  ASP B 361      16.089  36.373  54.754  1.00 63.43           C  
ATOM   2964  CG  ASP B 361      16.516  35.113  55.458  1.00 63.70           C  
ATOM   2965  OD1 ASP B 361      15.982  34.815  56.548  1.00 64.70           O  
ATOM   2966  OD2 ASP B 361      17.404  34.427  54.917  1.00 60.81           O1-
ATOM   2967  N   SER B 362      13.604  38.782  54.487  1.00 69.17           N  
ATOM   2968  CA  SER B 362      13.183  39.989  53.774  1.00 71.29           C  
ATOM   2969  C   SER B 362      13.865  41.257  54.252  1.00 69.59           C  
ATOM   2970  O   SER B 362      13.823  42.270  53.570  1.00 70.38           O  
ATOM   2971  CB  SER B 362      11.693  40.187  53.967  1.00 76.28           C  
ATOM   2972  OG  SER B 362      11.427  40.428  55.354  1.00 84.20           O  
ATOM   2973  N   ASN B 363      14.370  41.252  55.473  1.00 68.44           N  
ATOM   2974  CA  ASN B 363      15.055  42.422  55.971  1.00 70.05           C  
ATOM   2975  C   ASN B 363      16.291  42.746  55.147  1.00 68.00           C  
ATOM   2976  O   ASN B 363      17.227  41.925  55.080  1.00 72.42           O  
ATOM   2977  CB  ASN B 363      15.498  42.191  57.400  1.00 76.21           C  
ATOM   2978  CG  ASN B 363      14.670  42.957  58.379  1.00 83.96           C  
ATOM   2979  ND2 ASN B 363      15.333  43.724  59.259  1.00 86.99           N  
ATOM   2980  OD1 ASN B 363      13.428  42.882  58.347  1.00 88.40           O  
ATOM   2981  N   MET B 364      16.331  43.922  54.532  1.00 61.62           N  
ATOM   2982  CA  MET B 364      17.509  44.270  53.770  1.00 54.79           C  
ATOM   2983  C   MET B 364      18.302  45.345  54.403  1.00 54.45           C  
ATOM   2984  O   MET B 364      17.873  45.971  55.370  1.00 55.78           O  
ATOM   2985  CB  MET B 364      17.172  44.707  52.386  1.00 48.60           C  
ATOM   2986  CG  MET B 364      17.163  43.582  51.491  1.00 44.06           C  
ATOM   2987  SD  MET B 364      15.655  43.758  50.742  1.00 41.12           S  
ATOM   2988  CE  MET B 364      15.684  42.456  49.410  1.00 41.35           C  
ATOM   2989  N   ILE B 365      19.507  45.520  53.901  1.00 53.30           N  
ATOM   2990  CA  ILE B 365      20.325  46.569  54.436  1.00 53.14           C  
ATOM   2991  C   ILE B 365      19.864  47.740  53.577  1.00 53.62           C  
ATOM   2992  O   ILE B 365      19.726  47.621  52.354  1.00 52.44           O  
ATOM   2993  CB  ILE B 365      21.824  46.266  54.287  1.00 53.06           C  
ATOM   2994  CG1 ILE B 365      22.172  44.884  54.870  1.00 52.18           C  
ATOM   2995  CG2 ILE B 365      22.615  47.298  55.050  1.00 53.14           C  
ATOM   2996  CD1 ILE B 365      22.337  44.834  56.371  1.00 52.96           C  
ATOM   2997  N   GLN B 366      19.496  48.834  54.230  1.00 55.20           N  
ATOM   2998  CA  GLN B 366      19.004  49.989  53.495  1.00 54.64           C  
ATOM   2999  C   GLN B 366      19.927  51.186  53.598  1.00 54.63           C  
ATOM   3000  O   GLN B 366      20.349  51.582  54.690  1.00 55.93           O  
ATOM   3001  CB  GLN B 366      17.595  50.355  53.943  1.00 54.25           C  
ATOM   3002  CG  GLN B 366      16.662  50.591  52.775  1.00 59.81           C  
ATOM   3003  CD  GLN B 366      16.286  49.314  52.005  1.00 61.44           C  
ATOM   3004  NE2 GLN B 366      16.592  49.286  50.698  1.00 63.25           N  
ATOM   3005  OE1 GLN B 366      15.687  48.387  52.568  1.00 60.20           O  
ATOM   3006  N   PRO B 367      20.272  51.776  52.450  1.00 54.32           N  
ATOM   3007  CA  PRO B 367      19.866  51.410  51.088  1.00 55.34           C  
ATOM   3008  C   PRO B 367      20.766  50.384  50.404  1.00 55.32           C  
ATOM   3009  O   PRO B 367      21.936  50.218  50.777  1.00 57.17           O  
ATOM   3010  CB  PRO B 367      19.957  52.738  50.368  1.00 55.02           C  
ATOM   3011  CG  PRO B 367      21.183  53.327  51.002  1.00 52.80           C  
ATOM   3012  CD  PRO B 367      20.978  53.066  52.458  1.00 51.65           C  
ATOM   3013  N   GLN B 368      20.223  49.747  49.370  1.00 53.83           N  
ATOM   3014  CA  GLN B 368      20.951  48.758  48.590  1.00 54.31           C  
ATOM   3015  C   GLN B 368      22.285  49.362  48.165  1.00 55.20           C  
ATOM   3016  O   GLN B 368      22.304  50.303  47.405  1.00 58.55           O  
ATOM   3017  CB  GLN B 368      20.135  48.406  47.373  1.00 52.96           C  
ATOM   3018  CG  GLN B 368      20.888  47.680  46.314  1.00 56.82           C  
ATOM   3019  CD  GLN B 368      19.957  47.132  45.259  1.00 61.87           C  
ATOM   3020  NE2 GLN B 368      20.523  46.585  44.191  1.00 63.76           N  
ATOM   3021  OE1 GLN B 368      18.733  47.185  45.409  1.00 65.52           O  
ATOM   3022  N   PRO B 369      23.416  48.829  48.655  1.00 55.30           N  
ATOM   3023  CA  PRO B 369      24.749  49.331  48.329  1.00 52.29           C  
ATOM   3024  C   PRO B 369      25.142  49.082  46.890  1.00 50.37           C  
ATOM   3025  O   PRO B 369      24.606  48.202  46.203  1.00 47.09           O  
ATOM   3026  CB  PRO B 369      25.636  48.560  49.279  1.00 54.29           C  
ATOM   3027  CG  PRO B 369      24.962  47.229  49.271  1.00 57.40           C  
ATOM   3028  CD  PRO B 369      23.514  47.591  49.446  1.00 56.78           C  
ATOM   3029  N   GLU B 370      26.146  49.841  46.481  1.00 51.30           N  
ATOM   3030  CA  GLU B 370      26.682  49.789  45.127  1.00 53.13           C  
ATOM   3031  C   GLU B 370      26.959  48.384  44.660  1.00 49.20           C  
ATOM   3032  O   GLU B 370      26.493  47.983  43.600  1.00 51.34           O  
ATOM   3033  CB  GLU B 370      27.987  50.597  44.971  1.00 62.07           C  
ATOM   3034  CG  GLU B 370      28.376  51.591  46.120  1.00 74.02           C  
ATOM   3035  CD  GLU B 370      28.931  50.911  47.423  1.00 78.40           C  
ATOM   3036  OE1 GLU B 370      29.980  50.196  47.348  1.00 78.91           O  
ATOM   3037  OE2 GLU B 370      28.316  51.124  48.515  1.00 77.02           O1-
ATOM   3038  N   TYR B 371      27.719  47.629  45.437  1.00 42.45           N  
ATOM   3039  CA  TYR B 371      28.038  46.285  45.006  1.00 38.13           C  
ATOM   3040  C   TYR B 371      26.847  45.403  44.611  1.00 37.10           C  
ATOM   3041  O   TYR B 371      26.946  44.593  43.675  1.00 35.87           O  
ATOM   3042  CB  TYR B 371      28.938  45.585  46.020  1.00 33.31           C  
ATOM   3043  CG  TYR B 371      28.361  45.369  47.383  1.00 28.48           C  
ATOM   3044  CD1 TYR B 371      27.407  44.374  47.608  1.00 28.97           C  
ATOM   3045  CD2 TYR B 371      28.826  46.110  48.467  1.00 28.24           C  
ATOM   3046  CE1 TYR B 371      26.921  44.110  48.899  1.00 31.28           C  
ATOM   3047  CE2 TYR B 371      28.362  45.870  49.761  1.00 30.23           C  
ATOM   3048  CZ  TYR B 371      27.403  44.869  49.989  1.00 32.38           C  
ATOM   3049  OH  TYR B 371      26.924  44.687  51.297  1.00 33.55           O  
ATOM   3050  N   SER B 372      25.709  45.642  45.258  1.00 37.93           N  
ATOM   3051  CA  SER B 372      24.497  44.871  45.036  1.00 38.35           C  
ATOM   3052  C   SER B 372      23.802  45.267  43.760  1.00 39.32           C  
ATOM   3053  O   SER B 372      23.303  46.378  43.647  1.00 41.91           O  
ATOM   3054  CB  SER B 372      23.556  45.056  46.212  1.00 37.41           C  
ATOM   3055  OG  SER B 372      22.408  44.267  46.039  1.00 39.91           O  
ATOM   3056  N   ALA B 373      23.717  44.339  42.818  1.00 40.54           N  
ATOM   3057  CA  ALA B 373      23.100  44.627  41.538  1.00 42.44           C  
ATOM   3058  C   ALA B 373      21.606  44.445  41.511  1.00 46.36           C  
ATOM   3059  O   ALA B 373      20.919  45.165  40.801  1.00 52.29           O  
ATOM   3060  CB  ALA B 373      23.723  43.788  40.435  1.00 42.09           C  
ATOM   3061  N   PHE B 374      21.078  43.498  42.270  1.00 47.46           N  
ATOM   3062  CA  PHE B 374      19.647  43.255  42.227  1.00 47.49           C  
ATOM   3063  C   PHE B 374      19.315  42.327  43.349  1.00 46.39           C  
ATOM   3064  O   PHE B 374      19.969  41.322  43.486  1.00 50.85           O  
ATOM   3065  CB  PHE B 374      19.305  42.563  40.910  1.00 49.33           C  
ATOM   3066  CG  PHE B 374      17.909  42.079  40.849  1.00 53.20           C  
ATOM   3067  CD1 PHE B 374      16.846  42.935  41.156  1.00 56.03           C  
ATOM   3068  CD2 PHE B 374      17.639  40.772  40.533  1.00 52.85           C  
ATOM   3069  CE1 PHE B 374      15.535  42.480  41.152  1.00 54.57           C  
ATOM   3070  CE2 PHE B 374      16.325  40.313  40.524  1.00 54.67           C  
ATOM   3071  CZ  PHE B 374      15.276  41.166  40.836  1.00 54.33           C  
ATOM   3072  N   ARG B 375      18.322  42.618  44.162  1.00 46.08           N  
ATOM   3073  CA  ARG B 375      18.032  41.696  45.239  1.00 47.55           C  
ATOM   3074  C   ARG B 375      16.581  41.624  45.434  1.00 53.68           C  
ATOM   3075  O   ARG B 375      15.897  42.599  45.202  1.00 59.01           O  
ATOM   3076  CB  ARG B 375      18.667  42.139  46.538  1.00 40.89           C  
ATOM   3077  CG  ARG B 375      18.947  43.596  46.610  1.00 39.01           C  
ATOM   3078  CD  ARG B 375      18.319  44.185  47.831  1.00 42.35           C  
ATOM   3079  NE  ARG B 375      19.275  44.526  48.888  1.00 44.38           N  
ATOM   3080  CZ  ARG B 375      19.202  45.620  49.646  1.00 44.61           C  
ATOM   3081  NH1 ARG B 375      18.240  46.511  49.475  1.00 46.76           N1+
ATOM   3082  NH2 ARG B 375      20.018  45.760  50.666  1.00 44.59           N  
ATOM   3083  N   GLU B 376      16.099  40.444  45.796  1.00 59.25           N  
ATOM   3084  CA  GLU B 376      14.672  40.247  46.073  1.00 60.84           C  
ATOM   3085  C   GLU B 376      14.400  39.085  47.016  1.00 59.12           C  
ATOM   3086  O   GLU B 376      14.983  38.006  46.873  1.00 61.60           O  
ATOM   3087  CB  GLU B 376      13.859  40.028  44.809  1.00 63.74           C  
ATOM   3088  CG  GLU B 376      12.365  39.986  45.142  1.00 69.67           C  
ATOM   3089  CD  GLU B 376      11.460  39.787  43.938  1.00 72.21           C  
ATOM   3090  OE1 GLU B 376      11.626  40.506  42.931  1.00 75.93           O  
ATOM   3091  OE2 GLU B 376      10.552  38.935  44.015  1.00 72.56           O1-
ATOM   3092  N   ALA B 377      13.456  39.296  47.926  1.00 54.93           N  
ATOM   3093  CA  ALA B 377      13.082  38.287  48.899  1.00 51.00           C  
ATOM   3094  C   ALA B 377      11.919  37.434  48.421  1.00 47.85           C  
ATOM   3095  O   ALA B 377      10.802  37.605  48.875  1.00 46.45           O  
ATOM   3096  CB  ALA B 377      12.732  38.952  50.233  1.00 51.90           C  
ATOM   3097  N   SER B 378      12.179  36.541  47.484  1.00 47.31           N  
ATOM   3098  CA  SER B 378      11.141  35.659  46.988  1.00 49.36           C  
ATOM   3099  C   SER B 378      11.656  34.231  46.940  1.00 48.04           C  
ATOM   3100  O   SER B 378      12.842  34.012  47.028  1.00 49.81           O  
ATOM   3101  CB  SER B 378      10.682  36.102  45.599  1.00 52.91           C  
ATOM   3102  OG  SER B 378       9.631  37.052  45.702  1.00 59.20           O  
ATOM   3103  N   PHE B 379      10.775  33.254  46.845  1.00 46.41           N  
ATOM   3104  CA  PHE B 379      11.231  31.897  46.776  1.00 46.13           C  
ATOM   3105  C   PHE B 379      11.429  31.647  45.319  1.00 45.16           C  
ATOM   3106  O   PHE B 379      10.727  32.241  44.512  1.00 44.03           O  
ATOM   3107  CB  PHE B 379      10.190  30.940  47.340  1.00 48.83           C  
ATOM   3108  CG  PHE B 379      10.153  30.899  48.852  1.00 55.35           C  
ATOM   3109  CD1 PHE B 379      11.270  30.534  49.591  1.00 58.47           C  
ATOM   3110  CD2 PHE B 379       8.984  31.169  49.544  1.00 58.04           C  
ATOM   3111  CE1 PHE B 379      11.224  30.429  51.009  1.00 57.69           C  
ATOM   3112  CE2 PHE B 379       8.938  31.065  50.960  1.00 58.19           C  
ATOM   3113  CZ  PHE B 379      10.064  30.691  51.681  1.00 55.06           C  
ATOM   3114  N   GLY B 380      12.433  30.841  44.988  1.00 45.38           N  
ATOM   3115  CA  GLY B 380      12.715  30.474  43.614  1.00 46.62           C  
ATOM   3116  C   GLY B 380      13.965  29.619  43.434  1.00 46.01           C  
ATOM   3117  O   GLY B 380      14.605  29.190  44.386  1.00 47.10           O  
ATOM   3118  N   HIS B 381      14.286  29.327  42.185  1.00 44.61           N  
ATOM   3119  CA  HIS B 381      15.469  28.560  41.849  1.00 44.76           C  
ATOM   3120  C   HIS B 381      16.152  29.348  40.728  1.00 45.39           C  
ATOM   3121  O   HIS B 381      15.686  30.440  40.399  1.00 44.82           O  
ATOM   3122  CB  HIS B 381      15.106  27.162  41.369  1.00 46.46           C  
ATOM   3123  CG  HIS B 381      14.349  27.135  40.075  1.00 49.05           C  
ATOM   3124  CD2 HIS B 381      13.040  27.351  39.804  1.00 49.49           C  
ATOM   3125  ND1 HIS B 381      14.941  26.806  38.872  1.00 49.67           N  
ATOM   3126  CE1 HIS B 381      14.031  26.814  37.917  1.00 48.85           C  
ATOM   3127  NE2 HIS B 381      12.871  27.139  38.457  1.00 51.09           N  
ATOM   3128  N   GLY B 382      17.229  28.816  40.135  1.00 44.92           N  
ATOM   3129  CA  GLY B 382      17.913  29.534  39.074  1.00 43.21           C  
ATOM   3130  C   GLY B 382      18.387  28.597  38.005  1.00 44.10           C  
ATOM   3131  O   GLY B 382      18.296  27.392  38.172  1.00 45.98           O  
ATOM   3132  N   MET B 383      18.799  29.142  36.871  1.00 44.88           N  
ATOM   3133  CA  MET B 383      19.320  28.335  35.784  1.00 45.65           C  
ATOM   3134  C   MET B 383      20.509  29.107  35.279  1.00 46.49           C  
ATOM   3135  O   MET B 383      20.495  30.333  35.280  1.00 49.11           O  
ATOM   3136  CB  MET B 383      18.316  28.197  34.674  1.00 47.89           C  
ATOM   3137  CG  MET B 383      17.071  27.483  35.096  1.00 56.41           C  
ATOM   3138  SD  MET B 383      17.368  25.732  35.299  1.00 63.52           S  
ATOM   3139  CE  MET B 383      17.486  25.262  33.610  1.00 58.76           C  
ATOM   3140  N   PHE B 384      21.580  28.400  34.964  1.00 44.87           N  
ATOM   3141  CA  PHE B 384      22.783  29.024  34.436  1.00 42.94           C  
ATOM   3142  C   PHE B 384      23.048  28.266  33.116  1.00 43.71           C  
ATOM   3143  O   PHE B 384      23.659  27.185  33.063  1.00 42.66           O  
ATOM   3144  CB  PHE B 384      23.905  28.890  35.456  1.00 39.79           C  
ATOM   3145  CG  PHE B 384      25.157  29.573  35.060  1.00 36.23           C  
ATOM   3146  CD1 PHE B 384      26.110  28.905  34.293  1.00 36.54           C  
ATOM   3147  CD2 PHE B 384      25.387  30.870  35.440  1.00 31.79           C  
ATOM   3148  CE1 PHE B 384      27.272  29.534  33.921  1.00 35.66           C  
ATOM   3149  CE2 PHE B 384      26.545  31.506  35.070  1.00 31.63           C  
ATOM   3150  CZ  PHE B 384      27.490  30.847  34.314  1.00 32.71           C  
ATOM   3151  N   ASP B 385      22.546  28.854  32.043  1.00 44.44           N  
ATOM   3152  CA  ASP B 385      22.608  28.236  30.741  1.00 46.97           C  
ATOM   3153  C   ASP B 385      23.826  28.567  29.931  1.00 45.86           C  
ATOM   3154  O   ASP B 385      23.907  29.622  29.296  1.00 47.80           O  
ATOM   3155  CB  ASP B 385      21.341  28.615  29.975  1.00 52.89           C  
ATOM   3156  CG  ASP B 385      21.077  27.722  28.753  1.00 56.19           C  
ATOM   3157  OD1 ASP B 385      21.890  26.794  28.457  1.00 56.94           O  
ATOM   3158  OD2 ASP B 385      20.037  27.971  28.087  1.00 56.74           O1-
ATOM   3159  N   ILE B 386      24.744  27.631  29.885  1.00 42.40           N  
ATOM   3160  CA  ILE B 386      25.943  27.861  29.145  1.00 42.63           C  
ATOM   3161  C   ILE B 386      25.710  27.721  27.665  1.00 41.36           C  
ATOM   3162  O   ILE B 386      25.224  26.693  27.206  1.00 40.33           O  
ATOM   3163  CB  ILE B 386      27.002  26.911  29.628  1.00 44.60           C  
ATOM   3164  CG1 ILE B 386      27.404  27.323  31.046  1.00 44.69           C  
ATOM   3165  CG2 ILE B 386      28.180  26.883  28.680  1.00 45.78           C  
ATOM   3166  CD1 ILE B 386      28.346  26.356  31.704  1.00 43.19           C  
ATOM   3167  N   LYS B 387      26.080  28.761  26.928  1.00 43.10           N  
ATOM   3168  CA  LYS B 387      25.934  28.776  25.489  1.00 45.83           C  
ATOM   3169  C   LYS B 387      27.208  28.540  24.685  1.00 48.72           C  
ATOM   3170  O   LYS B 387      27.305  27.550  23.980  1.00 46.89           O  
ATOM   3171  CB  LYS B 387      25.313  30.076  25.079  1.00 47.25           C  
ATOM   3172  CG  LYS B 387      23.918  30.178  25.505  1.00 51.72           C  
ATOM   3173  CD  LYS B 387      23.106  29.162  24.736  1.00 57.84           C  
ATOM   3174  CE  LYS B 387      21.654  29.117  25.235  1.00 61.68           C  
ATOM   3175  NZ  LYS B 387      20.905  30.435  25.197  1.00 67.75           N1+
ATOM   3176  N   ASN B 388      28.151  29.482  24.713  1.00 53.15           N  
ATOM   3177  CA  ASN B 388      29.406  29.321  23.960  1.00 57.12           C  
ATOM   3178  C   ASN B 388      30.453  29.364  25.068  1.00 55.94           C  
ATOM   3179  O   ASN B 388      30.118  29.296  26.252  1.00 54.66           O  
ATOM   3180  CB  ASN B 388      29.735  30.533  23.017  1.00 63.37           C  
ATOM   3181  CG  ASN B 388      28.538  31.087  22.236  1.00 70.43           C  
ATOM   3182  ND2 ASN B 388      28.222  32.360  22.513  1.00 74.68           N  
ATOM   3183  OD1 ASN B 388      27.978  30.410  21.374  1.00 74.01           O  
ATOM   3184  N   ARG B 389      31.701  29.590  24.666  1.00 53.46           N  
ATOM   3185  CA  ARG B 389      32.813  29.749  25.588  1.00 49.56           C  
ATOM   3186  C   ARG B 389      32.815  31.217  26.033  1.00 46.95           C  
ATOM   3187  O   ARG B 389      33.650  31.632  26.817  1.00 45.09           O  
ATOM   3188  CB  ARG B 389      34.127  29.479  24.860  1.00 51.18           C  
ATOM   3189  CG  ARG B 389      34.632  30.677  24.049  1.00 49.59           C  
ATOM   3190  CD  ARG B 389      35.880  30.331  23.283  1.00 50.60           C  
ATOM   3191  NE  ARG B 389      35.618  29.409  22.184  1.00 51.11           N  
ATOM   3192  CZ  ARG B 389      36.505  29.082  21.244  1.00 54.03           C  
ATOM   3193  NH1 ARG B 389      37.730  29.596  21.245  1.00 56.37           N1+
ATOM   3194  NH2 ARG B 389      36.167  28.250  20.270  1.00 56.22           N  
ATOM   3195  N   THR B 390      31.940  32.017  25.441  1.00 45.99           N  
ATOM   3196  CA  THR B 390      31.856  33.433  25.752  1.00 46.09           C  
ATOM   3197  C   THR B 390      30.559  33.805  26.430  1.00 47.06           C  
ATOM   3198  O   THR B 390      30.515  34.758  27.229  1.00 44.07           O  
ATOM   3199  CB  THR B 390      31.970  34.277  24.463  1.00 45.60           C  
ATOM   3200  CG2 THR B 390      33.399  34.443  24.069  1.00 44.32           C  
ATOM   3201  OG1 THR B 390      31.270  33.629  23.390  1.00 46.87           O  
ATOM   3202  N   HIS B 391      29.505  33.052  26.097  1.00 48.15           N  
ATOM   3203  CA  HIS B 391      28.185  33.330  26.635  1.00 47.89           C  
ATOM   3204  C   HIS B 391      27.535  32.258  27.470  1.00 45.41           C  
ATOM   3205  O   HIS B 391      27.577  31.050  27.158  1.00 40.15           O  
ATOM   3206  CB  HIS B 391      27.233  33.699  25.506  1.00 52.25           C  
ATOM   3207  CG  HIS B 391      27.578  34.973  24.832  1.00 53.86           C  
ATOM   3208  CD2 HIS B 391      28.682  35.347  24.146  1.00 55.81           C  
ATOM   3209  ND1 HIS B 391      26.764  36.082  24.885  1.00 56.21           N  
ATOM   3210  CE1 HIS B 391      27.352  37.089  24.265  1.00 55.96           C  
ATOM   3211  NE2 HIS B 391      28.519  36.668  23.807  1.00 57.69           N  
ATOM   3212  N   ALA B 392      26.868  32.747  28.497  1.00 43.80           N  
ATOM   3213  CA  ALA B 392      26.144  31.910  29.406  1.00 45.23           C  
ATOM   3214  C   ALA B 392      25.103  32.834  29.934  1.00 45.27           C  
ATOM   3215  O   ALA B 392      25.407  33.951  30.337  1.00 44.11           O  
ATOM   3216  CB  ALA B 392      27.017  31.448  30.531  1.00 49.26           C  
ATOM   3217  N   HIS B 393      23.878  32.340  29.972  1.00 46.90           N  
ATOM   3218  CA  HIS B 393      22.787  33.138  30.440  1.00 46.93           C  
ATOM   3219  C   HIS B 393      22.134  32.653  31.749  1.00 43.46           C  
ATOM   3220  O   HIS B 393      21.527  31.597  31.805  1.00 42.20           O  
ATOM   3221  CB  HIS B 393      21.794  33.269  29.295  1.00 52.53           C  
ATOM   3222  CG  HIS B 393      20.495  33.896  29.686  1.00 58.98           C  
ATOM   3223  CD2 HIS B 393      20.201  35.124  30.182  1.00 59.81           C  
ATOM   3224  ND1 HIS B 393      19.298  33.220  29.602  1.00 62.90           N  
ATOM   3225  CE1 HIS B 393      18.321  34.003  30.031  1.00 64.64           C  
ATOM   3226  NE2 HIS B 393      18.843  35.161  30.390  1.00 61.25           N  
ATOM   3227  N   PHE B 394      22.287  33.436  32.801  1.00 38.25           N  
ATOM   3228  CA  PHE B 394      21.710  33.101  34.074  1.00 37.07           C  
ATOM   3229  C   PHE B 394      20.288  33.619  34.083  1.00 39.10           C  
ATOM   3230  O   PHE B 394      19.983  34.579  33.411  1.00 43.01           O  
ATOM   3231  CB  PHE B 394      22.486  33.778  35.176  1.00 34.75           C  
ATOM   3232  CG  PHE B 394      21.931  33.519  36.514  1.00 32.41           C  
ATOM   3233  CD1 PHE B 394      22.049  32.254  37.074  1.00 31.39           C  
ATOM   3234  CD2 PHE B 394      21.246  34.515  37.202  1.00 30.86           C  
ATOM   3235  CE1 PHE B 394      21.491  31.987  38.301  1.00 34.77           C  
ATOM   3236  CE2 PHE B 394      20.678  34.262  38.442  1.00 31.26           C  
ATOM   3237  CZ  PHE B 394      20.797  33.005  38.993  1.00 33.41           C  
ATOM   3238  N   SER B 395      19.429  33.035  34.903  1.00 42.86           N  
ATOM   3239  CA  SER B 395      18.007  33.420  35.003  1.00 43.75           C  
ATOM   3240  C   SER B 395      17.545  33.128  36.423  1.00 42.91           C  
ATOM   3241  O   SER B 395      18.150  32.316  37.114  1.00 43.37           O  
ATOM   3242  CB  SER B 395      17.151  32.568  34.052  1.00 44.30           C  
ATOM   3243  OG  SER B 395      17.957  31.768  33.188  1.00 47.78           O  
ATOM   3244  N   TRP B 396      16.487  33.781  36.864  1.00 42.26           N  
ATOM   3245  CA  TRP B 396      15.967  33.553  38.201  1.00 43.72           C  
ATOM   3246  C   TRP B 396      14.466  33.529  38.159  1.00 44.97           C  
ATOM   3247  O   TRP B 396      13.837  34.579  38.121  1.00 47.69           O  
ATOM   3248  CB  TRP B 396      16.379  34.664  39.167  1.00 44.74           C  
ATOM   3249  CG  TRP B 396      15.781  34.462  40.520  1.00 45.07           C  
ATOM   3250  CD1 TRP B 396      15.938  33.375  41.300  1.00 46.93           C  
ATOM   3251  CD2 TRP B 396      14.965  35.375  41.261  1.00 45.26           C  
ATOM   3252  CE2 TRP B 396      14.680  34.765  42.494  1.00 46.87           C  
ATOM   3253  CE3 TRP B 396      14.461  36.655  41.013  1.00 47.30           C  
ATOM   3254  NE1 TRP B 396      15.285  33.539  42.485  1.00 47.93           N  
ATOM   3255  CZ2 TRP B 396      13.907  35.392  43.495  1.00 47.70           C  
ATOM   3256  CZ3 TRP B 396      13.685  37.289  42.015  1.00 46.54           C  
ATOM   3257  CH2 TRP B 396      13.423  36.651  43.237  1.00 46.54           C  
ATOM   3258  N   ASN B 397      13.875  32.346  38.197  1.00 46.63           N  
ATOM   3259  CA  ASN B 397      12.413  32.239  38.168  1.00 49.04           C  
ATOM   3260  C   ASN B 397      11.721  32.336  39.539  1.00 48.51           C  
ATOM   3261  O   ASN B 397      11.972  31.519  40.415  1.00 47.78           O  
ATOM   3262  CB  ASN B 397      11.995  30.938  37.477  1.00 50.96           C  
ATOM   3263  CG  ASN B 397      10.532  30.589  37.733  1.00 52.15           C  
ATOM   3264  ND2 ASN B 397       9.639  31.282  37.061  1.00 49.65           N  
ATOM   3265  OD1 ASN B 397      10.215  29.727  38.557  1.00 54.28           O  
ATOM   3266  N   ARG B 398      10.833  33.301  39.736  1.00 48.60           N  
ATOM   3267  CA  ARG B 398      10.170  33.350  41.028  1.00 51.40           C  
ATOM   3268  C   ARG B 398       9.070  32.308  41.124  1.00 54.85           C  
ATOM   3269  O   ARG B 398       8.507  31.877  40.117  1.00 51.64           O  
ATOM   3270  CB  ARG B 398       9.597  34.708  41.327  1.00 49.33           C  
ATOM   3271  CG  ARG B 398      10.630  35.732  41.504  1.00 51.60           C  
ATOM   3272  CD  ARG B 398       9.980  36.982  41.990  1.00 56.40           C  
ATOM   3273  NE  ARG B 398       8.759  37.287  41.227  1.00 60.02           N  
ATOM   3274  CZ  ARG B 398       7.980  38.356  41.418  1.00 57.97           C  
ATOM   3275  NH1 ARG B 398       8.266  39.267  42.349  1.00 55.96           N1+
ATOM   3276  NH2 ARG B 398       6.895  38.505  40.674  1.00 54.97           N  
ATOM   3277  N   ASN B 399       8.790  31.888  42.352  1.00 60.16           N  
ATOM   3278  CA  ASN B 399       7.767  30.888  42.598  1.00 64.61           C  
ATOM   3279  C   ASN B 399       6.427  31.486  42.307  1.00 64.97           C  
ATOM   3280  O   ASN B 399       5.509  30.756  41.960  1.00 66.40           O  
ATOM   3281  CB  ASN B 399       7.807  30.375  44.040  1.00 69.85           C  
ATOM   3282  CG  ASN B 399       8.698  29.131  44.205  1.00 74.70           C  
ATOM   3283  ND2 ASN B 399       8.529  28.431  45.338  1.00 76.27           N  
ATOM   3284  OD1 ASN B 399       9.513  28.793  43.320  1.00 77.41           O  
ATOM   3285  N   GLN B 400       6.312  32.808  42.450  1.00 64.29           N  
ATOM   3286  CA  GLN B 400       5.052  33.508  42.185  1.00 63.58           C  
ATOM   3287  C   GLN B 400       4.731  33.522  40.707  1.00 61.97           C  
ATOM   3288  O   GLN B 400       3.589  33.418  40.305  1.00 62.90           O  
ATOM   3289  CB  GLN B 400       5.115  34.962  42.637  1.00 65.72           C  
ATOM   3290  CG  GLN B 400       5.544  35.181  44.067  1.00 73.68           C  
ATOM   3291  CD  GLN B 400       7.040  35.373  44.202  1.00 76.87           C  
ATOM   3292  NE2 GLN B 400       7.466  36.628  44.280  1.00 76.96           N  
ATOM   3293  OE1 GLN B 400       7.808  34.401  44.228  1.00 80.00           O  
ATOM   3294  N   ASP B 401       5.757  33.690  39.898  1.00 60.83           N  
ATOM   3295  CA  ASP B 401       5.600  33.752  38.461  1.00 59.55           C  
ATOM   3296  C   ASP B 401       5.207  32.401  37.921  1.00 58.89           C  
ATOM   3297  O   ASP B 401       5.088  31.424  38.647  1.00 57.07           O  
ATOM   3298  CB  ASP B 401       6.925  34.161  37.803  1.00 64.73           C  
ATOM   3299  CG  ASP B 401       7.585  35.382  38.478  1.00 70.60           C  
ATOM   3300  OD1 ASP B 401       6.852  36.198  39.098  1.00 72.05           O  
ATOM   3301  OD2 ASP B 401       8.846  35.511  38.402  1.00 72.32           O1-
ATOM   3302  N   GLY B 402       4.956  32.367  36.626  1.00 60.60           N  
ATOM   3303  CA  GLY B 402       4.615  31.128  35.979  1.00 59.16           C  
ATOM   3304  C   GLY B 402       5.944  30.539  35.613  1.00 58.22           C  
ATOM   3305  O   GLY B 402       6.944  31.247  35.489  1.00 57.35           O  
ATOM   3306  N   VAL B 403       5.929  29.237  35.407  1.00 60.37           N  
ATOM   3307  CA  VAL B 403       7.106  28.465  35.049  1.00 64.13           C  
ATOM   3308  C   VAL B 403       8.166  29.093  34.157  1.00 67.03           C  
ATOM   3309  O   VAL B 403       9.371  28.953  34.435  1.00 70.24           O  
ATOM   3310  CB  VAL B 403       6.665  27.130  34.447  1.00 64.40           C  
ATOM   3311  CG1 VAL B 403       7.717  26.549  33.492  1.00 62.83           C  
ATOM   3312  CG2 VAL B 403       6.365  26.183  35.585  1.00 65.11           C  
ATOM   3313  N   ALA B 404       7.731  29.775  33.099  1.00 66.85           N  
ATOM   3314  CA  ALA B 404       8.683  30.374  32.169  1.00 65.33           C  
ATOM   3315  C   ALA B 404       9.001  31.855  32.361  1.00 63.03           C  
ATOM   3316  O   ALA B 404       9.698  32.445  31.548  1.00 64.48           O  
ATOM   3317  CB  ALA B 404       8.261  30.102  30.751  1.00 65.36           C  
ATOM   3318  N   VAL B 405       8.553  32.427  33.463  1.00 60.48           N  
ATOM   3319  CA  VAL B 405       8.811  33.826  33.747  1.00 61.04           C  
ATOM   3320  C   VAL B 405      10.143  34.106  34.458  1.00 59.87           C  
ATOM   3321  O   VAL B 405      10.289  33.850  35.661  1.00 59.01           O  
ATOM   3322  CB  VAL B 405       7.704  34.376  34.604  1.00 63.63           C  
ATOM   3323  CG1 VAL B 405       7.908  35.873  34.855  1.00 66.75           C  
ATOM   3324  CG2 VAL B 405       6.374  34.105  33.928  1.00 70.36           C  
ATOM   3325  N   GLU B 406      11.073  34.729  33.743  1.00 56.92           N  
ATOM   3326  CA  GLU B 406      12.370  35.039  34.315  1.00 54.33           C  
ATOM   3327  C   GLU B 406      12.354  36.327  35.147  1.00 52.97           C  
ATOM   3328  O   GLU B 406      12.729  37.372  34.662  1.00 56.54           O  
ATOM   3329  CB  GLU B 406      13.400  35.148  33.197  1.00 55.74           C  
ATOM   3330  CG  GLU B 406      13.400  33.987  32.206  1.00 59.17           C  
ATOM   3331  CD  GLU B 406      14.607  34.007  31.253  1.00 63.86           C  
ATOM   3332  OE1 GLU B 406      15.349  35.026  31.210  1.00 65.42           O  
ATOM   3333  OE2 GLU B 406      14.819  32.988  30.545  1.00 63.21           O1-
ATOM   3334  N   ALA B 407      11.942  36.262  36.400  1.00 49.98           N  
ATOM   3335  CA  ALA B 407      11.920  37.462  37.228  1.00 49.73           C  
ATOM   3336  C   ALA B 407      13.216  38.315  37.174  1.00 49.69           C  
ATOM   3337  O   ALA B 407      13.220  39.494  37.529  1.00 50.15           O  
ATOM   3338  CB  ALA B 407      11.577  37.083  38.644  1.00 50.94           C  
ATOM   3339  N   ASP B 408      14.329  37.691  36.818  1.00 50.51           N  
ATOM   3340  CA  ASP B 408      15.602  38.383  36.666  1.00 50.40           C  
ATOM   3341  C   ASP B 408      16.313  37.593  35.587  1.00 50.50           C  
ATOM   3342  O   ASP B 408      16.063  36.394  35.421  1.00 50.88           O  
ATOM   3343  CB  ASP B 408      16.422  38.384  37.950  1.00 50.88           C  
ATOM   3344  CG  ASP B 408      17.739  39.120  37.790  1.00 54.56           C  
ATOM   3345  OD1 ASP B 408      17.786  40.166  37.110  1.00 54.27           O  
ATOM   3346  OD2 ASP B 408      18.742  38.647  38.344  1.00 59.60           O1-
ATOM   3347  N   SER B 409      17.186  38.252  34.840  1.00 50.22           N  
ATOM   3348  CA  SER B 409      17.902  37.596  33.745  1.00 50.56           C  
ATOM   3349  C   SER B 409      19.198  38.374  33.480  1.00 49.13           C  
ATOM   3350  O   SER B 409      19.197  39.598  33.591  1.00 54.23           O  
ATOM   3351  CB  SER B 409      16.986  37.576  32.524  1.00 50.85           C  
ATOM   3352  OG  SER B 409      17.705  37.431  31.321  1.00 53.39           O  
ATOM   3353  N   VAL B 410      20.283  37.689  33.119  1.00 44.25           N  
ATOM   3354  CA  VAL B 410      21.564  38.344  32.915  1.00 40.39           C  
ATOM   3355  C   VAL B 410      22.449  37.538  31.983  1.00 40.31           C  
ATOM   3356  O   VAL B 410      22.490  36.311  32.060  1.00 37.17           O  
ATOM   3357  CB  VAL B 410      22.315  38.437  34.252  1.00 39.14           C  
ATOM   3358  CG1 VAL B 410      23.714  38.892  34.028  1.00 42.44           C  
ATOM   3359  CG2 VAL B 410      21.629  39.372  35.198  1.00 38.53           C  
ATOM   3360  N   TRP B 411      23.182  38.215  31.112  1.00 42.18           N  
ATOM   3361  CA  TRP B 411      24.085  37.489  30.230  1.00 45.30           C  
ATOM   3362  C   TRP B 411      25.456  37.549  30.874  1.00 46.29           C  
ATOM   3363  O   TRP B 411      25.831  38.583  31.409  1.00 48.35           O  
ATOM   3364  CB  TRP B 411      24.114  38.093  28.836  1.00 45.63           C  
ATOM   3365  CG  TRP B 411      23.072  37.534  27.981  1.00 45.17           C  
ATOM   3366  CD1 TRP B 411      21.863  38.089  27.706  1.00 45.96           C  
ATOM   3367  CD2 TRP B 411      23.105  36.267  27.323  1.00 46.40           C  
ATOM   3368  CE2 TRP B 411      21.868  36.113  26.666  1.00 47.60           C  
ATOM   3369  CE3 TRP B 411      24.050  35.240  27.239  1.00 48.02           C  
ATOM   3370  NE1 TRP B 411      21.133  37.241  26.917  1.00 48.99           N  
ATOM   3371  CZ2 TRP B 411      21.545  34.968  25.927  1.00 49.51           C  
ATOM   3372  CZ3 TRP B 411      23.731  34.098  26.510  1.00 49.07           C  
ATOM   3373  CH2 TRP B 411      22.486  33.975  25.861  1.00 49.93           C  
ATOM   3374  N   PHE B 412      26.160  36.429  30.893  1.00 44.07           N  
ATOM   3375  CA  PHE B 412      27.473  36.377  31.472  1.00 42.43           C  
ATOM   3376  C   PHE B 412      28.524  36.348  30.347  1.00 45.27           C  
ATOM   3377  O   PHE B 412      28.451  35.535  29.387  1.00 45.90           O  
ATOM   3378  CB  PHE B 412      27.609  35.128  32.346  1.00 42.97           C  
ATOM   3379  CG  PHE B 412      27.082  35.290  33.749  1.00 44.33           C  
ATOM   3380  CD1 PHE B 412      25.729  35.192  34.016  1.00 45.53           C  
ATOM   3381  CD2 PHE B 412      27.941  35.558  34.817  1.00 45.22           C  
ATOM   3382  CE1 PHE B 412      25.238  35.366  35.329  1.00 42.71           C  
ATOM   3383  CE2 PHE B 412      27.450  35.735  36.125  1.00 42.07           C  
ATOM   3384  CZ  PHE B 412      26.103  35.640  36.372  1.00 40.30           C  
ATOM   3385  N   PHE B 413      29.469  37.277  30.435  1.00 45.02           N  
ATOM   3386  CA  PHE B 413      30.552  37.344  29.476  1.00 44.95           C  
ATOM   3387  C   PHE B 413      31.736  36.668  30.112  1.00 45.70           C  
ATOM   3388  O   PHE B 413      32.172  37.014  31.232  1.00 45.37           O  
ATOM   3389  CB  PHE B 413      30.810  38.777  29.107  1.00 43.87           C  
ATOM   3390  CG  PHE B 413      29.718  39.334  28.315  1.00 43.34           C  
ATOM   3391  CD1 PHE B 413      29.027  38.500  27.429  1.00 44.85           C  
ATOM   3392  CD2 PHE B 413      29.307  40.638  28.481  1.00 43.22           C  
ATOM   3393  CE1 PHE B 413      27.931  38.952  26.723  1.00 44.65           C  
ATOM   3394  CE2 PHE B 413      28.206  41.121  27.782  1.00 45.22           C  
ATOM   3395  CZ  PHE B 413      27.514  40.274  26.899  1.00 48.40           C  
ATOM   3396  N   ASN B 414      32.211  35.640  29.432  1.00 44.44           N  
ATOM   3397  CA  ASN B 414      33.288  34.875  29.997  1.00 43.98           C  
ATOM   3398  C   ASN B 414      34.479  35.706  30.414  1.00 44.96           C  
ATOM   3399  O   ASN B 414      35.148  36.273  29.564  1.00 49.26           O  
ATOM   3400  CB  ASN B 414      33.731  33.799  29.040  1.00 44.46           C  
ATOM   3401  CG  ASN B 414      34.721  32.876  29.673  1.00 44.83           C  
ATOM   3402  ND2 ASN B 414      34.243  31.754  30.181  1.00 47.14           N  
ATOM   3403  OD1 ASN B 414      35.901  33.196  29.768  1.00 44.71           O  
ATOM   3404  N   ARG B 415      34.761  35.758  31.714  1.00 42.85           N  
ATOM   3405  CA  ARG B 415      35.903  36.509  32.225  1.00 38.86           C  
ATOM   3406  C   ARG B 415      37.220  36.166  31.535  1.00 39.87           C  
ATOM   3407  O   ARG B 415      38.189  36.941  31.595  1.00 42.44           O  
ATOM   3408  CB  ARG B 415      36.077  36.273  33.706  1.00 35.53           C  
ATOM   3409  CG  ARG B 415      35.091  36.980  34.595  1.00 34.19           C  
ATOM   3410  CD  ARG B 415      34.974  38.427  34.273  1.00 31.56           C  
ATOM   3411  NE  ARG B 415      34.052  38.574  33.178  1.00 36.40           N  
ATOM   3412  CZ  ARG B 415      33.707  39.737  32.658  1.00 40.29           C  
ATOM   3413  NH1 ARG B 415      34.225  40.852  33.139  1.00 39.88           N1+
ATOM   3414  NH2 ARG B 415      32.816  39.786  31.675  1.00 42.59           N  
ATOM   3415  N   HIS B 416      37.294  34.989  30.930  1.00 38.08           N  
ATOM   3416  CA  HIS B 416      38.518  34.642  30.246  1.00 37.72           C  
ATOM   3417  C   HIS B 416      38.493  34.850  28.780  1.00 38.60           C  
ATOM   3418  O   HIS B 416      39.545  35.020  28.218  1.00 45.25           O  
ATOM   3419  CB  HIS B 416      38.927  33.214  30.471  1.00 37.20           C  
ATOM   3420  CG  HIS B 416      40.235  32.871  29.832  1.00 37.00           C  
ATOM   3421  CD2 HIS B 416      40.527  32.410  28.591  1.00 37.99           C  
ATOM   3422  ND1 HIS B 416      41.436  32.961  30.505  1.00 37.02           N  
ATOM   3423  CE1 HIS B 416      42.410  32.566  29.705  1.00 39.38           C  
ATOM   3424  NE2 HIS B 416      41.887  32.229  28.539  1.00 37.93           N  
ATOM   3425  N   TRP B 417      37.339  34.769  28.133  1.00 36.33           N  
ATOM   3426  CA  TRP B 417      37.282  34.933  26.684  1.00 33.45           C  
ATOM   3427  C   TRP B 417      36.376  36.053  26.252  1.00 33.36           C  
ATOM   3428  O   TRP B 417      35.980  36.119  25.091  1.00 37.55           O  
ATOM   3429  CB  TRP B 417      36.684  33.703  26.039  1.00 32.46           C  
ATOM   3430  CG  TRP B 417      37.231  32.479  26.448  1.00 31.50           C  
ATOM   3431  CD1 TRP B 417      36.964  31.813  27.579  1.00 32.02           C  
ATOM   3432  CD2 TRP B 417      38.165  31.714  25.726  1.00 29.49           C  
ATOM   3433  CE2 TRP B 417      38.435  30.578  26.483  1.00 29.60           C  
ATOM   3434  CE3 TRP B 417      38.797  31.880  24.507  1.00 30.77           C  
ATOM   3435  NE1 TRP B 417      37.684  30.657  27.617  1.00 32.91           N  
ATOM   3436  CZ2 TRP B 417      39.310  29.612  26.075  1.00 32.57           C  
ATOM   3437  CZ3 TRP B 417      39.670  30.922  24.090  1.00 32.15           C  
ATOM   3438  CH2 TRP B 417      39.923  29.798  24.870  1.00 34.40           C  
ATOM   3439  N   TYR B 418      36.033  36.956  27.132  1.00 30.17           N  
ATOM   3440  CA  TYR B 418      35.091  37.933  26.686  1.00 30.26           C  
ATOM   3441  C   TYR B 418      34.812  38.826  27.832  1.00 33.95           C  
ATOM   3442  O   TYR B 418      33.665  39.073  28.179  1.00 35.25           O  
ATOM   3443  CB  TYR B 418      33.829  37.187  26.314  1.00 29.21           C  
ATOM   3444  CG  TYR B 418      33.038  37.970  25.388  1.00 31.94           C  
ATOM   3445  CD1 TYR B 418      33.556  38.331  24.154  1.00 32.41           C  
ATOM   3446  CD2 TYR B 418      31.825  38.484  25.784  1.00 34.64           C  
ATOM   3447  CE1 TYR B 418      32.878  39.223  23.325  1.00 36.84           C  
ATOM   3448  CE2 TYR B 418      31.128  39.371  24.983  1.00 37.55           C  
ATOM   3449  CZ  TYR B 418      31.660  39.748  23.751  1.00 38.65           C  
ATOM   3450  OH  TYR B 418      30.977  40.685  22.996  1.00 44.48           O  
ATOM   3451  N   PRO B 419      35.860  39.371  28.420  1.00 37.16           N  
ATOM   3452  CA  PRO B 419      35.660  40.243  29.566  1.00 42.58           C  
ATOM   3453  C   PRO B 419      35.048  41.617  29.319  1.00 48.94           C  
ATOM   3454  O   PRO B 419      35.453  42.590  29.970  1.00 50.51           O  
ATOM   3455  CB  PRO B 419      37.053  40.328  30.170  1.00 41.47           C  
ATOM   3456  CG  PRO B 419      37.923  40.260  28.947  1.00 40.75           C  
ATOM   3457  CD  PRO B 419      37.286  39.215  28.094  1.00 36.97           C  
ATOM   3458  N   VAL B 420      34.110  41.731  28.375  1.00 54.95           N  
ATOM   3459  CA  VAL B 420      33.486  43.040  28.162  1.00 61.51           C  
ATOM   3460  C   VAL B 420      32.548  43.186  29.342  1.00 67.06           C  
ATOM   3461  O   VAL B 420      32.044  42.191  29.872  1.00 66.65           O  
ATOM   3462  CB  VAL B 420      32.677  43.187  26.827  1.00 59.38           C  
ATOM   3463  CG1 VAL B 420      33.513  42.802  25.646  1.00 58.66           C  
ATOM   3464  CG2 VAL B 420      31.415  42.377  26.859  1.00 59.94           C  
ATOM   3465  N   ASP B 421      32.347  44.421  29.768  1.00 73.92           N  
ATOM   3466  CA  ASP B 421      31.483  44.720  30.902  1.00 82.32           C  
ATOM   3467  C   ASP B 421      30.070  44.164  30.720  1.00 86.88           C  
ATOM   3468  O   ASP B 421      29.306  44.667  29.890  1.00 87.72           O  
ATOM   3469  CB  ASP B 421      31.450  46.246  31.154  1.00 83.38           C  
ATOM   3470  CG  ASP B 421      30.578  46.651  32.365  1.00 83.53           C  
ATOM   3471  OD1 ASP B 421      29.337  46.545  32.283  1.00 82.79           O  
ATOM   3472  OD2 ASP B 421      31.124  47.125  33.385  1.00 83.71           O1-
ATOM   3473  N   ASP B 422      29.785  43.084  31.463  1.00 92.14           N  
ATOM   3474  CA  ASP B 422      28.482  42.408  31.493  1.00 94.21           C  
ATOM   3475  C   ASP B 422      27.615  42.961  32.636  1.00 96.90           C  
ATOM   3476  O   ASP B 422      26.381  42.820  32.639  1.00 95.87           O  
ATOM   3477  CB  ASP B 422      28.616  40.853  31.566  1.00 93.90           C  
ATOM   3478  CG  ASP B 422      29.422  40.331  32.785  1.00 92.55           C  
ATOM   3479  OD1 ASP B 422      29.510  41.006  33.844  1.00 92.27           O  
ATOM   3480  OD2 ASP B 422      29.938  39.191  32.671  1.00 88.79           O1-
ATOM   3481  N   SER B 423      28.284  43.592  33.601  1.00100.53           N  
ATOM   3482  CA  SER B 423      27.607  44.192  34.733  1.00103.97           C  
ATOM   3483  C   SER B 423      26.604  45.217  34.196  1.00105.71           C  
ATOM   3484  O   SER B 423      26.778  45.769  33.105  1.00104.86           O  
ATOM   3485  CB  SER B 423      28.631  44.863  35.673  1.00103.15           C  
ATOM   3486  OG  SER B 423      29.507  43.908  36.261  1.00100.28           O  
ATOM   3487  N   THR B 424      25.495  45.356  34.904  1.00108.18           N  
ATOM   3488  CA  THR B 424      24.484  46.320  34.525  1.00110.63           C  
ATOM   3489  C   THR B 424      24.850  47.638  35.233  1.00112.31           C  
ATOM   3490  O   THR B 424      23.941  48.283  35.810  1.00112.80           O  
ATOM   3491  CB  THR B 424      23.070  45.832  34.937  1.00110.50           C  
ATOM   3492  CG2 THR B 424      22.690  44.586  34.146  1.00109.00           C  
ATOM   3493  OG1 THR B 424      23.043  45.550  36.345  1.00109.22           O  
ATOM   3494  OXT THR B 424      26.062  47.992  35.238  1.00113.12           O1-
TER
ATOM   3495  N   ARG C   1      71.097  25.621  61.255  1.00 38.88           N  
ATOM   3496  CA  ARG C   1      71.386  26.110  62.654  1.00 36.84           C  
ATOM   3497  C   ARG C   1      70.831  25.168  63.690  1.00 33.89           C  
ATOM   3498  O   ARG C   1      70.914  25.440  64.879  1.00 31.85           O  
ATOM   3499  CB  ARG C   1      70.738  27.472  62.930  1.00 40.25           C  
ATOM   3500  CG  ARG C   1      71.301  28.606  62.123  1.00 48.61           C  
ATOM   3501  CD  ARG C   1      71.172  29.947  62.836  1.00 55.74           C  
ATOM   3502  NE  ARG C   1      71.773  30.020  64.181  1.00 61.86           N  
ATOM   3503  CZ  ARG C   1      72.854  29.355  64.613  1.00 64.93           C  
ATOM   3504  NH1 ARG C   1      73.524  28.492  63.846  1.00 68.32           N1+
ATOM   3505  NH2 ARG C   1      73.363  29.667  65.799  1.00 65.76           N  
ATOM   3506  N   ASP C   2      70.157  24.131  63.229  1.00 30.94           N  
ATOM   3507  CA  ASP C   2      69.559  23.181  64.131  1.00 30.51           C  
ATOM   3508  C   ASP C   2      70.633  22.438  64.935  1.00 26.18           C  
ATOM   3509  O   ASP C   2      71.688  22.115  64.407  1.00 26.25           O  
ATOM   3510  CB  ASP C   2      68.677  22.202  63.321  1.00 38.60           C  
ATOM   3511  CG  ASP C   2      67.162  22.515  63.415  1.00 43.64           C  
ATOM   3512  OD1 ASP C   2      66.628  22.591  64.545  1.00 49.84           O  
ATOM   3513  OD2 ASP C   2      66.493  22.648  62.356  1.00 47.52           O1-
ATOM   3514  N   MET C   3      70.395  22.210  66.221  1.00 23.20           N  
ATOM   3515  CA  MET C   3      71.366  21.479  67.010  1.00 21.22           C  
ATOM   3516  C   MET C   3      71.325  20.099  66.440  1.00 25.45           C  
ATOM   3517  O   MET C   3      70.264  19.509  66.254  1.00 29.69           O  
ATOM   3518  CB  MET C   3      70.980  21.379  68.458  1.00 14.01           C  
ATOM   3519  CG  MET C   3      70.676  22.687  69.087  1.00 12.56           C  
ATOM   3520  SD  MET C   3      70.341  22.434  70.800  1.00 13.18           S  
ATOM   3521  CE  MET C   3      68.550  22.306  70.791  1.00 14.88           C  
ATOM   3522  N   PRO C   4      72.483  19.567  66.108  1.00 27.47           N  
ATOM   3523  CA  PRO C   4      72.679  18.235  65.538  1.00 28.72           C  
ATOM   3524  C   PRO C   4      72.224  17.114  66.474  1.00 27.36           C  
ATOM   3525  O   PRO C   4      72.071  17.346  67.678  1.00 26.42           O  
ATOM   3526  CB  PRO C   4      74.180  18.187  65.355  1.00 28.79           C  
ATOM   3527  CG  PRO C   4      74.656  19.014  66.529  1.00 26.03           C  
ATOM   3528  CD  PRO C   4      73.776  20.205  66.390  1.00 26.79           C  
ATOM   3529  N   LEU C   5      72.139  15.889  65.947  1.00 25.83           N  
ATOM   3530  CA  LEU C   5      71.683  14.758  66.754  1.00 25.43           C  
ATOM   3531  C   LEU C   5      72.520  14.402  67.965  1.00 26.21           C  
ATOM   3532  O   LEU C   5      71.990  14.023  68.992  1.00 31.78           O  
ATOM   3533  CB  LEU C   5      71.482  13.532  65.897  1.00 22.30           C  
ATOM   3534  CG  LEU C   5      70.379  13.678  64.889  1.00 24.25           C  
ATOM   3535  CD1 LEU C   5      70.205  12.400  64.156  1.00 28.40           C  
ATOM   3536  CD2 LEU C   5      69.076  14.070  65.587  1.00 31.09           C  
ATOM   3537  N   ASP C   6      73.827  14.489  67.853  1.00 26.74           N  
ATOM   3538  CA  ASP C   6      74.685  14.176  68.981  1.00 30.03           C  
ATOM   3539  C   ASP C   6      74.590  15.151  70.167  1.00 30.41           C  
ATOM   3540  O   ASP C   6      74.950  14.814  71.301  1.00 33.71           O  
ATOM   3541  CB  ASP C   6      76.166  13.977  68.552  1.00 36.07           C  
ATOM   3542  CG  ASP C   6      76.643  14.964  67.450  1.00 43.09           C  
ATOM   3543  OD1 ASP C   6      76.449  14.666  66.235  1.00 47.50           O  
ATOM   3544  OD2 ASP C   6      77.268  16.009  67.782  1.00 47.71           O1-
ATOM   3545  N   SER C   7      74.078  16.342  69.905  1.00 28.39           N  
ATOM   3546  CA  SER C   7      73.955  17.377  70.902  1.00 26.69           C  
ATOM   3547  C   SER C   7      73.643  16.836  72.282  1.00 26.79           C  
ATOM   3548  O   SER C   7      72.757  16.006  72.443  1.00 27.17           O  
ATOM   3549  CB  SER C   7      72.906  18.370  70.442  1.00 26.46           C  
ATOM   3550  OG  SER C   7      73.295  18.956  69.203  1.00 28.05           O  
ATOM   3551  N   ASP C   8      74.456  17.236  73.255  1.00 26.67           N  
ATOM   3552  CA  ASP C   8      74.277  16.813  74.638  1.00 27.02           C  
ATOM   3553  C   ASP C   8      72.855  16.942  75.149  1.00 25.42           C  
ATOM   3554  O   ASP C   8      72.423  16.229  76.050  1.00 26.43           O  
ATOM   3555  CB  ASP C   8      75.171  17.640  75.526  1.00 31.06           C  
ATOM   3556  CG  ASP C   8      74.888  19.126  75.433  1.00 38.78           C  
ATOM   3557  OD1 ASP C   8      74.542  19.626  74.355  1.00 42.83           O  
ATOM   3558  OD2 ASP C   8      75.040  19.817  76.458  1.00 48.54           O1-
ATOM   3559  N   VAL C   9      72.143  17.885  74.559  1.00 24.03           N  
ATOM   3560  CA  VAL C   9      70.803  18.166  74.930  1.00 22.60           C  
ATOM   3561  C   VAL C   9      69.875  17.008  74.533  1.00 26.59           C  
ATOM   3562  O   VAL C   9      68.989  16.606  75.284  1.00 31.15           O  
ATOM   3563  CB  VAL C   9      70.424  19.494  74.326  1.00 21.15           C  
ATOM   3564  CG1 VAL C   9      70.128  19.371  72.837  1.00 17.10           C  
ATOM   3565  CG2 VAL C   9      69.310  20.094  75.112  1.00 26.95           C  
ATOM   3566  N   PHE C  10      70.157  16.387  73.403  1.00 27.68           N  
ATOM   3567  CA  PHE C  10      69.370  15.264  72.906  1.00 26.89           C  
ATOM   3568  C   PHE C  10      69.762  13.892  73.474  1.00 30.23           C  
ATOM   3569  O   PHE C  10      69.288  12.870  72.983  1.00 29.08           O  
ATOM   3570  CB  PHE C  10      69.511  15.188  71.383  1.00 23.17           C  
ATOM   3571  CG  PHE C  10      69.001  16.377  70.675  1.00 18.23           C  
ATOM   3572  CD1 PHE C  10      67.900  17.050  71.152  1.00 19.52           C  
ATOM   3573  CD2 PHE C  10      69.602  16.811  69.512  1.00 15.66           C  
ATOM   3574  CE1 PHE C  10      67.405  18.137  70.475  1.00 18.00           C  
ATOM   3575  CE2 PHE C  10      69.111  17.905  68.821  1.00 14.90           C  
ATOM   3576  CZ  PHE C  10      68.012  18.570  69.298  1.00 15.69           C  
ATOM   3577  N   ARG C  11      70.627  13.842  74.481  1.00 36.38           N  
ATOM   3578  CA  ARG C  11      71.032  12.540  75.038  1.00 42.09           C  
ATOM   3579  C   ARG C  11      69.948  11.679  75.690  1.00 38.77           C  
ATOM   3580  O   ARG C  11      69.082  12.173  76.401  1.00 44.18           O  
ATOM   3581  CB  ARG C  11      72.200  12.706  76.007  1.00 52.42           C  
ATOM   3582  CG  ARG C  11      73.493  12.907  75.254  1.00 68.73           C  
ATOM   3583  CD  ARG C  11      74.687  13.292  76.138  1.00 80.25           C  
ATOM   3584  NE  ARG C  11      75.874  13.571  75.306  1.00 92.11           N  
ATOM   3585  CZ  ARG C  11      77.017  14.113  75.738  1.00 95.61           C  
ATOM   3586  NH1 ARG C  11      77.164  14.456  77.021  1.00 95.43           N1+
ATOM   3587  NH2 ARG C  11      78.021  14.302  74.879  1.00 99.37           N  
ATOM   3588  N   VAL C  12      70.005  10.378  75.452  1.00 34.14           N  
ATOM   3589  CA  VAL C  12      69.031   9.470  76.023  1.00 29.23           C  
ATOM   3590  C   VAL C  12      69.423   8.941  77.379  1.00 25.77           C  
ATOM   3591  O   VAL C  12      70.492   8.340  77.562  1.00 22.80           O  
ATOM   3592  CB  VAL C  12      68.718   8.300  75.098  1.00 29.53           C  
ATOM   3593  CG1 VAL C  12      69.956   7.814  74.492  1.00 34.25           C  
ATOM   3594  CG2 VAL C  12      68.034   7.167  75.876  1.00 31.61           C  
ATOM   3595  N   PRO C  13      68.521   9.118  78.345  1.00 22.32           N  
ATOM   3596  CA  PRO C  13      68.742   8.672  79.708  1.00 22.86           C  
ATOM   3597  C   PRO C  13      69.118   7.231  79.660  1.00 23.14           C  
ATOM   3598  O   PRO C  13      68.559   6.461  78.904  1.00 23.57           O  
ATOM   3599  CB  PRO C  13      67.394   8.918  80.377  1.00 23.66           C  
ATOM   3600  CG  PRO C  13      66.441   8.882  79.243  1.00 24.21           C  
ATOM   3601  CD  PRO C  13      67.155   9.611  78.167  1.00 19.34           C  
ATOM   3602  N   PRO C  14      70.180   6.890  80.367  1.00 25.37           N  
ATOM   3603  CA  PRO C  14      70.757   5.559  80.485  1.00 26.66           C  
ATOM   3604  C   PRO C  14      69.845   4.673  81.278  1.00 26.75           C  
ATOM   3605  O   PRO C  14      69.204   5.172  82.234  1.00 28.86           O  
ATOM   3606  CB  PRO C  14      72.019   5.840  81.283  1.00 27.68           C  
ATOM   3607  CG  PRO C  14      71.558   6.891  82.204  1.00 27.70           C  
ATOM   3608  CD  PRO C  14      70.905   7.826  81.233  1.00 27.36           C  
ATOM   3609  N   GLY C  15      69.845   3.380  80.922  1.00 24.85           N  
ATOM   3610  CA  GLY C  15      69.023   2.407  81.626  1.00 28.06           C  
ATOM   3611  C   GLY C  15      68.168   1.672  80.624  1.00 30.94           C  
ATOM   3612  O   GLY C  15      67.786   2.270  79.601  1.00 36.65           O  
ATOM   3613  N   TYR C  16      67.884   0.391  80.861  1.00 28.98           N  
ATOM   3614  CA  TYR C  16      67.086  -0.352  79.896  1.00 25.00           C  
ATOM   3615  C   TYR C  16      65.666   0.080  80.031  1.00 27.28           C  
ATOM   3616  O   TYR C  16      65.114   0.034  81.133  1.00 28.49           O  
ATOM   3617  CB  TYR C  16      67.156  -1.849  80.098  1.00 18.12           C  
ATOM   3618  CG  TYR C  16      66.133  -2.592  79.273  1.00 14.35           C  
ATOM   3619  CD1 TYR C  16      66.375  -2.888  77.944  1.00 12.10           C  
ATOM   3620  CD2 TYR C  16      64.919  -3.014  79.836  1.00 13.86           C  
ATOM   3621  CE1 TYR C  16      65.447  -3.595  77.173  1.00 13.55           C  
ATOM   3622  CE2 TYR C  16      63.977  -3.725  79.083  1.00 11.56           C  
ATOM   3623  CZ  TYR C  16      64.251  -4.014  77.733  1.00 15.76           C  
ATOM   3624  OH  TYR C  16      63.336  -4.706  76.939  1.00 13.95           O  
ATOM   3625  N   ASN C  17      65.115   0.548  78.905  1.00 26.55           N  
ATOM   3626  CA  ASN C  17      63.734   0.998  78.801  1.00 25.43           C  
ATOM   3627  C   ASN C  17      63.589   2.113  79.819  1.00 29.24           C  
ATOM   3628  O   ASN C  17      62.779   2.020  80.772  1.00 34.55           O  
ATOM   3629  CB  ASN C  17      62.793  -0.142  79.115  1.00 19.27           C  
ATOM   3630  CG  ASN C  17      61.493  -0.017  78.426  1.00 16.90           C  
ATOM   3631  ND2 ASN C  17      61.508   0.462  77.214  1.00 17.62           N  
ATOM   3632  OD1 ASN C  17      60.479  -0.428  78.952  1.00 22.60           O  
ATOM   3633  N   ALA C  18      64.450   3.122  79.659  1.00 28.55           N  
ATOM   3634  CA  ALA C  18      64.460   4.281  80.528  1.00 27.67           C  
ATOM   3635  C   ALA C  18      63.448   5.266  79.985  1.00 29.09           C  
ATOM   3636  O   ALA C  18      63.526   5.687  78.806  1.00 33.52           O  
ATOM   3637  CB  ALA C  18      65.824   4.906  80.531  1.00 28.61           C  
ATOM   3638  N   PRO C  19      62.446   5.601  80.799  1.00 25.49           N  
ATOM   3639  CA  PRO C  19      61.419   6.538  80.393  1.00 24.02           C  
ATOM   3640  C   PRO C  19      62.096   7.806  79.929  1.00 24.34           C  
ATOM   3641  O   PRO C  19      62.908   8.395  80.658  1.00 24.91           O  
ATOM   3642  CB  PRO C  19      60.635   6.758  81.682  1.00 23.66           C  
ATOM   3643  CG  PRO C  19      61.584   6.426  82.740  1.00 25.84           C  
ATOM   3644  CD  PRO C  19      62.253   5.214  82.197  1.00 26.81           C  
ATOM   3645  N   GLN C  20      61.889   8.133  78.665  1.00 22.48           N  
ATOM   3646  CA  GLN C  20      62.463   9.343  78.146  1.00 22.68           C  
ATOM   3647  C   GLN C  20      61.333  10.247  77.694  1.00 25.66           C  
ATOM   3648  O   GLN C  20      60.137   9.885  77.768  1.00 26.99           O  
ATOM   3649  CB  GLN C  20      63.408   9.044  77.000  1.00 22.52           C  
ATOM   3650  CG  GLN C  20      62.785   8.350  75.854  1.00 18.80           C  
ATOM   3651  CD  GLN C  20      63.752   8.271  74.727  1.00 18.58           C  
ATOM   3652  NE2 GLN C  20      63.661   9.194  73.816  1.00 19.52           N  
ATOM   3653  OE1 GLN C  20      64.599   7.411  74.694  1.00 20.83           O  
ATOM   3654  N   GLN C  21      61.715  11.462  77.312  1.00 26.10           N  
ATOM   3655  CA  GLN C  21      60.764  12.475  76.839  1.00 24.53           C  
ATOM   3656  C   GLN C  21      59.651  12.788  77.846  1.00 26.38           C  
ATOM   3657  O   GLN C  21      58.533  13.095  77.437  1.00 27.82           O  
ATOM   3658  CB  GLN C  21      60.151  12.045  75.497  1.00 21.75           C  
ATOM   3659  CG  GLN C  21      61.160  11.654  74.418  1.00 17.82           C  
ATOM   3660  CD  GLN C  21      60.529  11.441  73.059  1.00 13.62           C  
ATOM   3661  NE2 GLN C  21      61.273  10.868  72.166  1.00 17.62           N  
ATOM   3662  OE1 GLN C  21      59.388  11.800  72.819  1.00 18.65           O  
ATOM   3663  N   VAL C  22      59.936  12.689  79.151  1.00 28.14           N  
ATOM   3664  CA  VAL C  22      58.946  12.979  80.195  1.00 26.75           C  
ATOM   3665  C   VAL C  22      58.468  14.447  80.071  1.00 29.14           C  
ATOM   3666  O   VAL C  22      59.264  15.365  79.870  1.00 29.18           O  
ATOM   3667  CB  VAL C  22      59.515  12.740  81.580  1.00 23.51           C  
ATOM   3668  CG1 VAL C  22      58.491  13.085  82.619  1.00 22.32           C  
ATOM   3669  CG2 VAL C  22      59.943  11.307  81.707  1.00 23.15           C  
ATOM   3670  N   HIS C  23      57.162  14.654  80.210  1.00 29.33           N  
ATOM   3671  CA  HIS C  23      56.571  15.972  80.067  1.00 26.77           C  
ATOM   3672  C   HIS C  23      55.153  16.003  80.647  1.00 28.10           C  
ATOM   3673  O   HIS C  23      54.320  15.133  80.333  1.00 27.23           O  
ATOM   3674  CB  HIS C  23      56.560  16.369  78.600  1.00 24.24           C  
ATOM   3675  CG  HIS C  23      55.740  15.469  77.710  1.00 20.39           C  
ATOM   3676  CD2 HIS C  23      56.038  14.294  77.109  1.00 18.52           C  
ATOM   3677  ND1 HIS C  23      54.527  15.858  77.179  1.00 21.43           N  
ATOM   3678  CE1 HIS C  23      54.129  14.978  76.281  1.00 16.40           C  
ATOM   3679  NE2 HIS C  23      55.029  14.018  76.220  1.00 17.12           N  
ATOM   3680  N   ILE C  24      54.876  17.019  81.463  1.00 26.84           N  
ATOM   3681  CA  ILE C  24      53.589  17.130  82.133  1.00 28.60           C  
ATOM   3682  C   ILE C  24      52.776  18.339  81.701  1.00 29.90           C  
ATOM   3683  O   ILE C  24      53.300  19.160  80.982  1.00 32.63           O  
ATOM   3684  CB  ILE C  24      53.803  17.199  83.649  1.00 29.56           C  
ATOM   3685  CG1 ILE C  24      54.410  18.543  84.050  1.00 31.10           C  
ATOM   3686  CG2 ILE C  24      54.773  16.117  84.097  1.00 33.05           C  
ATOM   3687  CD1 ILE C  24      54.698  18.660  85.538  1.00 28.16           C  
ATOM   3688  N   THR C  25      51.479  18.382  82.080  1.00 32.36           N  
ATOM   3689  CA  THR C  25      50.494  19.491  81.813  1.00 30.56           C  
ATOM   3690  C   THR C  25      49.324  19.393  82.770  1.00 28.98           C  
ATOM   3691  O   THR C  25      49.116  18.374  83.453  1.00 29.90           O  
ATOM   3692  CB  THR C  25      49.833  19.496  80.451  1.00 28.20           C  
ATOM   3693  CG2 THR C  25      49.389  20.885  80.121  1.00 29.14           C  
ATOM   3694  OG1 THR C  25      50.786  19.120  79.465  1.00 44.03           O  
ATOM   3695  N   GLN C  26      48.556  20.457  82.830  1.00 25.80           N  
ATOM   3696  CA  GLN C  26      47.440  20.443  83.725  1.00 24.04           C  
ATOM   3697  C   GLN C  26      46.468  19.431  83.264  1.00 22.33           C  
ATOM   3698  O   GLN C  26      46.080  19.443  82.126  1.00 21.00           O  
ATOM   3699  CB  GLN C  26      46.765  21.782  83.764  1.00 25.59           C  
ATOM   3700  CG  GLN C  26      45.680  21.826  84.793  1.00 25.02           C  
ATOM   3701  CD  GLN C  26      45.291  23.241  85.152  1.00 30.40           C  
ATOM   3702  NE2 GLN C  26      46.256  24.178  85.136  1.00 24.44           N  
ATOM   3703  OE1 GLN C  26      44.138  23.483  85.497  1.00 33.91           O  
ATOM   3704  N   GLY C  27      46.060  18.566  84.167  1.00 23.63           N  
ATOM   3705  CA  GLY C  27      45.094  17.531  83.826  1.00 25.37           C  
ATOM   3706  C   GLY C  27      43.595  17.819  84.034  1.00 26.45           C  
ATOM   3707  O   GLY C  27      42.750  17.058  83.558  1.00 24.86           O  
ATOM   3708  N   ASP C  28      43.244  18.898  84.728  1.00 28.45           N  
ATOM   3709  CA  ASP C  28      41.847  19.191  84.953  1.00 28.31           C  
ATOM   3710  C   ASP C  28      41.583  20.625  84.643  1.00 30.95           C  
ATOM   3711  O   ASP C  28      42.462  21.318  84.153  1.00 35.88           O  
ATOM   3712  CB  ASP C  28      41.477  18.918  86.399  1.00 29.26           C  
ATOM   3713  CG  ASP C  28      42.237  19.805  87.402  1.00 32.80           C  
ATOM   3714  OD1 ASP C  28      42.955  20.752  87.002  1.00 29.63           O  
ATOM   3715  OD2 ASP C  28      42.101  19.546  88.621  1.00 31.69           O1-
ATOM   3716  N   LEU C  29      40.434  21.107  85.087  1.00 31.04           N  
ATOM   3717  CA  LEU C  29      40.075  22.480  84.836  1.00 31.97           C  
ATOM   3718  C   LEU C  29      40.622  23.520  85.803  1.00 31.90           C  
ATOM   3719  O   LEU C  29      40.888  24.671  85.417  1.00 30.17           O  
ATOM   3720  CB  LEU C  29      38.571  22.624  84.817  1.00 33.26           C  
ATOM   3721  CG  LEU C  29      38.209  23.994  84.255  1.00 34.31           C  
ATOM   3722  CD1 LEU C  29      38.691  24.035  82.830  1.00 35.67           C  
ATOM   3723  CD2 LEU C  29      36.744  24.262  84.295  1.00 34.42           C  
ATOM   3724  N   VAL C  30      40.819  23.128  87.050  1.00 32.20           N  
ATOM   3725  CA  VAL C  30      41.238  24.105  88.033  1.00 34.07           C  
ATOM   3726  C   VAL C  30      42.564  23.946  88.743  1.00 35.42           C  
ATOM   3727  O   VAL C  30      42.871  24.710  89.688  1.00 36.65           O  
ATOM   3728  CB  VAL C  30      40.152  24.254  89.078  1.00 33.76           C  
ATOM   3729  CG1 VAL C  30      38.793  24.340  88.414  1.00 31.68           C  
ATOM   3730  CG2 VAL C  30      40.184  23.083  89.968  1.00 38.37           C  
ATOM   3731  N   GLY C  31      43.341  22.951  88.343  1.00 34.22           N  
ATOM   3732  CA  GLY C  31      44.642  22.794  88.973  1.00 36.87           C  
ATOM   3733  C   GLY C  31      45.005  21.583  89.810  1.00 38.00           C  
ATOM   3734  O   GLY C  31      46.166  21.442  90.178  1.00 38.96           O  
ATOM   3735  N   ARG C  32      44.069  20.689  90.105  1.00 38.55           N  
ATOM   3736  CA  ARG C  32      44.430  19.534  90.909  1.00 36.48           C  
ATOM   3737  C   ARG C  32      44.525  18.221  90.181  1.00 33.62           C  
ATOM   3738  O   ARG C  32      44.088  17.199  90.666  1.00 35.16           O  
ATOM   3739  CB  ARG C  32      43.555  19.427  92.162  1.00 40.93           C  
ATOM   3740  CG  ARG C  32      42.073  19.560  91.958  1.00 45.68           C  
ATOM   3741  CD  ARG C  32      41.464  20.368  93.092  1.00 50.79           C  
ATOM   3742  NE  ARG C  32      41.826  19.831  94.396  1.00 58.13           N  
ATOM   3743  CZ  ARG C  32      41.175  18.842  94.996  1.00 64.48           C  
ATOM   3744  NH1 ARG C  32      40.108  18.276  94.408  1.00 66.60           N1+
ATOM   3745  NH2 ARG C  32      41.610  18.395  96.174  1.00 65.46           N  
ATOM   3746  N   ALA C  33      45.171  18.241  89.033  1.00 30.99           N  
ATOM   3747  CA  ALA C  33      45.372  17.047  88.231  1.00 28.34           C  
ATOM   3748  C   ALA C  33      46.508  17.368  87.284  1.00 27.46           C  
ATOM   3749  O   ALA C  33      46.673  18.514  86.892  1.00 27.86           O  
ATOM   3750  CB  ALA C  33      44.150  16.727  87.465  1.00 24.77           C  
ATOM   3751  N   MET C  34      47.316  16.376  86.954  1.00 27.50           N  
ATOM   3752  CA  MET C  34      48.431  16.560  86.053  1.00 26.07           C  
ATOM   3753  C   MET C  34      48.400  15.442  85.088  1.00 25.11           C  
ATOM   3754  O   MET C  34      47.880  14.362  85.387  1.00 28.30           O  
ATOM   3755  CB  MET C  34      49.722  16.436  86.828  1.00 30.97           C  
ATOM   3756  CG  MET C  34      50.118  17.708  87.500  1.00 32.69           C  
ATOM   3757  SD  MET C  34      50.376  18.836  86.176  1.00 35.44           S  
ATOM   3758  CE  MET C  34      51.618  19.771  86.900  1.00 35.26           C  
ATOM   3759  N   ILE C  35      48.947  15.668  83.919  1.00 21.70           N  
ATOM   3760  CA  ILE C  35      48.982  14.571  82.980  1.00 17.83           C  
ATOM   3761  C   ILE C  35      50.432  14.265  82.774  1.00 18.58           C  
ATOM   3762  O   ILE C  35      51.165  15.110  82.264  1.00 23.56           O  
ATOM   3763  CB  ILE C  35      48.388  14.949  81.678  1.00 13.01           C  
ATOM   3764  CG1 ILE C  35      46.907  15.065  81.813  1.00  9.75           C  
ATOM   3765  CG2 ILE C  35      48.644  13.879  80.677  1.00 13.02           C  
ATOM   3766  CD1 ILE C  35      46.287  15.506  80.539  1.00  7.77           C  
ATOM   3767  N   ILE C  36      50.864  13.077  83.152  1.00 16.42           N  
ATOM   3768  CA  ILE C  36      52.268  12.764  82.991  1.00 17.30           C  
ATOM   3769  C   ILE C  36      52.394  11.980  81.704  1.00 19.39           C  
ATOM   3770  O   ILE C  36      51.618  11.052  81.453  1.00 19.94           O  
ATOM   3771  CB  ILE C  36      52.739  11.944  84.156  1.00 17.22           C  
ATOM   3772  CG1 ILE C  36      52.069  12.435  85.416  1.00 16.64           C  
ATOM   3773  CG2 ILE C  36      54.214  12.087  84.358  1.00 18.56           C  
ATOM   3774  CD1 ILE C  36      52.384  13.833  85.722  1.00 17.41           C  
ATOM   3775  N   SER C  37      53.300  12.395  80.833  1.00 22.56           N  
ATOM   3776  CA  SER C  37      53.468  11.669  79.567  1.00 23.73           C  
ATOM   3777  C   SER C  37      54.952  11.342  79.358  1.00 24.52           C  
ATOM   3778  O   SER C  37      55.807  12.172  79.671  1.00 27.02           O  
ATOM   3779  CB  SER C  37      53.009  12.538  78.389  1.00 18.75           C  
ATOM   3780  OG  SER C  37      51.808  13.227  78.658  1.00 16.11           O  
ATOM   3781  N   TRP C  38      55.276  10.146  78.878  1.00 21.99           N  
ATOM   3782  CA  TRP C  38      56.669   9.832  78.593  1.00 20.30           C  
ATOM   3783  C   TRP C  38      56.696   8.794  77.508  1.00 18.82           C  
ATOM   3784  O   TRP C  38      55.641   8.327  77.027  1.00 18.62           O  
ATOM   3785  CB  TRP C  38      57.412   9.328  79.822  1.00 24.61           C  
ATOM   3786  CG  TRP C  38      56.877   8.020  80.339  1.00 31.63           C  
ATOM   3787  CD1 TRP C  38      57.426   6.797  80.160  1.00 32.96           C  
ATOM   3788  CD2 TRP C  38      55.697   7.814  81.131  1.00 31.87           C  
ATOM   3789  CE2 TRP C  38      55.604   6.451  81.396  1.00 31.33           C  
ATOM   3790  CE3 TRP C  38      54.719   8.659  81.650  1.00 33.42           C  
ATOM   3791  NE1 TRP C  38      56.668   5.844  80.795  1.00 33.74           N  
ATOM   3792  CZ2 TRP C  38      54.580   5.913  82.152  1.00 34.65           C  
ATOM   3793  CZ3 TRP C  38      53.699   8.112  82.411  1.00 33.07           C  
ATOM   3794  CH2 TRP C  38      53.640   6.757  82.653  1.00 31.49           C  
ATOM   3795  N   VAL C  39      57.902   8.422  77.128  1.00 14.15           N  
ATOM   3796  CA  VAL C  39      58.067   7.429  76.101  1.00 12.90           C  
ATOM   3797  C   VAL C  39      59.067   6.383  76.551  1.00 14.88           C  
ATOM   3798  O   VAL C  39      60.039   6.733  77.227  1.00 16.64           O  
ATOM   3799  CB  VAL C  39      58.623   8.093  74.877  1.00 10.68           C  
ATOM   3800  CG1 VAL C  39      58.861   7.066  73.796  1.00 14.51           C  
ATOM   3801  CG2 VAL C  39      57.697   9.140  74.422  1.00 12.39           C  
ATOM   3802  N   THR C  40      58.803   5.113  76.234  1.00 14.79           N  
ATOM   3803  CA  THR C  40      59.717   4.012  76.545  1.00 15.19           C  
ATOM   3804  C   THR C  40      60.032   3.494  75.167  1.00 17.68           C  
ATOM   3805  O   THR C  40      59.123   3.355  74.362  1.00 20.12           O  
ATOM   3806  CB  THR C  40      59.087   2.879  77.329  1.00 11.81           C  
ATOM   3807  CG2 THR C  40      58.850   3.314  78.733  1.00  8.51           C  
ATOM   3808  OG1 THR C  40      57.855   2.488  76.706  1.00 16.38           O  
ATOM   3809  N   MET C  41      61.297   3.166  74.914  1.00 19.89           N  
ATOM   3810  CA  MET C  41      61.702   2.735  73.596  1.00 22.49           C  
ATOM   3811  C   MET C  41      62.031   1.266  73.420  1.00 22.48           C  
ATOM   3812  O   MET C  41      61.948   0.732  72.311  1.00 21.21           O  
ATOM   3813  CB  MET C  41      62.904   3.580  73.169  1.00 25.42           C  
ATOM   3814  CG  MET C  41      62.599   5.036  72.902  1.00 29.33           C  
ATOM   3815  SD  MET C  41      61.927   5.246  71.247  1.00 31.68           S  
ATOM   3816  CE  MET C  41      62.925   6.631  70.608  1.00 43.03           C  
ATOM   3817  N   ASP C  42      62.433   0.626  74.509  1.00 24.59           N  
ATOM   3818  CA  ASP C  42      62.838  -0.775  74.469  1.00 26.17           C  
ATOM   3819  C   ASP C  42      61.687  -1.728  74.384  1.00 25.72           C  
ATOM   3820  O   ASP C  42      61.636  -2.582  73.526  1.00 26.33           O  
ATOM   3821  CB  ASP C  42      63.749  -1.086  75.645  1.00 26.90           C  
ATOM   3822  CG  ASP C  42      65.081  -0.397  75.509  1.00 34.36           C  
ATOM   3823  OD1 ASP C  42      65.652  -0.415  74.382  1.00 38.77           O  
ATOM   3824  OD2 ASP C  42      65.560   0.199  76.489  1.00 36.73           O1-
ATOM   3825  N   GLU C  43      60.760  -1.596  75.293  1.00 24.54           N  
ATOM   3826  CA  GLU C  43      59.615  -2.434  75.243  1.00 24.38           C  
ATOM   3827  C   GLU C  43      58.546  -1.608  75.919  1.00 24.07           C  
ATOM   3828  O   GLU C  43      58.842  -0.583  76.550  1.00 25.86           O  
ATOM   3829  CB  GLU C  43      59.898  -3.753  75.929  1.00 25.61           C  
ATOM   3830  CG  GLU C  43      60.604  -3.633  77.229  1.00 27.66           C  
ATOM   3831  CD  GLU C  43      60.355  -4.845  78.095  1.00 30.91           C  
ATOM   3832  OE1 GLU C  43      59.193  -5.064  78.474  1.00 32.48           O  
ATOM   3833  OE2 GLU C  43      61.293  -5.605  78.389  1.00 35.05           O1-
ATOM   3834  N   PRO C  44      57.290  -1.962  75.684  1.00 21.84           N  
ATOM   3835  CA  PRO C  44      56.116  -1.296  76.228  1.00 22.48           C  
ATOM   3836  C   PRO C  44      56.270  -0.672  77.608  1.00 24.72           C  
ATOM   3837  O   PRO C  44      56.134   0.549  77.763  1.00 25.71           O  
ATOM   3838  CB  PRO C  44      55.086  -2.399  76.190  1.00 18.84           C  
ATOM   3839  CG  PRO C  44      55.386  -3.024  74.887  1.00 18.42           C  
ATOM   3840  CD  PRO C  44      56.894  -3.108  74.856  1.00 20.86           C  
ATOM   3841  N   GLY C  45      56.540  -1.498  78.609  1.00 26.25           N  
ATOM   3842  CA  GLY C  45      56.687  -0.971  79.955  1.00 29.11           C  
ATOM   3843  C   GLY C  45      55.361  -0.739  80.677  1.00 30.49           C  
ATOM   3844  O   GLY C  45      54.289  -0.958  80.089  1.00 29.54           O  
ATOM   3845  N   SER C  46      55.427  -0.291  81.940  1.00 32.76           N  
ATOM   3846  CA  SER C  46      54.220  -0.031  82.753  1.00 33.26           C  
ATOM   3847  C   SER C  46      53.803   1.407  82.685  1.00 32.74           C  
ATOM   3848  O   SER C  46      54.631   2.314  82.891  1.00 36.67           O  
ATOM   3849  CB  SER C  46      54.452  -0.330  84.241  1.00 35.83           C  
ATOM   3850  OG  SER C  46      53.389   0.202  85.053  1.00 36.25           O  
ATOM   3851  N   SER C  47      52.511   1.616  82.495  1.00 28.31           N  
ATOM   3852  CA  SER C  47      51.997   2.957  82.428  1.00 27.38           C  
ATOM   3853  C   SER C  47      51.615   3.463  83.806  1.00 25.64           C  
ATOM   3854  O   SER C  47      50.843   4.395  83.923  1.00 26.71           O  
ATOM   3855  CB  SER C  47      50.826   3.028  81.455  1.00 26.96           C  
ATOM   3856  OG  SER C  47      51.241   2.555  80.175  1.00 32.51           O  
ATOM   3857  N   ALA C  48      52.199   2.898  84.849  1.00 23.07           N  
ATOM   3858  CA  ALA C  48      51.862   3.346  86.172  1.00 23.37           C  
ATOM   3859  C   ALA C  48      52.773   4.462  86.559  1.00 23.29           C  
ATOM   3860  O   ALA C  48      53.889   4.519  86.068  1.00 25.52           O  
ATOM   3861  CB  ALA C  48      51.999   2.229  87.118  1.00 26.11           C  
ATOM   3862  N   VAL C  49      52.315   5.336  87.446  1.00 23.04           N  
ATOM   3863  CA  VAL C  49      53.115   6.457  87.912  1.00 26.45           C  
ATOM   3864  C   VAL C  49      53.077   6.452  89.419  1.00 29.98           C  
ATOM   3865  O   VAL C  49      51.997   6.348  89.996  1.00 34.70           O  
ATOM   3866  CB  VAL C  49      52.525   7.776  87.471  1.00 24.63           C  
ATOM   3867  CG1 VAL C  49      53.369   8.912  88.002  1.00 20.85           C  
ATOM   3868  CG2 VAL C  49      52.447   7.829  85.973  1.00 24.77           C  
ATOM   3869  N   ARG C  50      54.223   6.571  90.073  1.00 30.08           N  
ATOM   3870  CA  ARG C  50      54.230   6.554  91.521  1.00 31.66           C  
ATOM   3871  C   ARG C  50      54.377   7.976  91.966  1.00 31.40           C  
ATOM   3872  O   ARG C  50      55.245   8.665  91.455  1.00 32.92           O  
ATOM   3873  CB  ARG C  50      55.402   5.739  92.036  1.00 34.67           C  
ATOM   3874  CG  ARG C  50      55.088   4.965  93.311  1.00 39.86           C  
ATOM   3875  CD  ARG C  50      56.329   4.743  94.190  1.00 44.99           C  
ATOM   3876  NE  ARG C  50      57.497   4.228  93.466  1.00 49.30           N  
ATOM   3877  CZ  ARG C  50      57.620   2.988  92.998  1.00 49.81           C  
ATOM   3878  NH1 ARG C  50      56.628   2.117  93.178  1.00 50.58           N1+
ATOM   3879  NH2 ARG C  50      58.715   2.643  92.305  1.00 51.65           N  
ATOM   3880  N   TYR C  51      53.557   8.423  92.909  1.00 29.10           N  
ATOM   3881  CA  TYR C  51      53.663   9.790  93.352  1.00 29.98           C  
ATOM   3882  C   TYR C  51      53.279   9.946  94.792  1.00 33.63           C  
ATOM   3883  O   TYR C  51      52.487   9.165  95.307  1.00 33.58           O  
ATOM   3884  CB  TYR C  51      52.774  10.681  92.518  1.00 27.26           C  
ATOM   3885  CG  TYR C  51      51.307  10.459  92.771  1.00 26.06           C  
ATOM   3886  CD1 TYR C  51      50.617   9.433  92.145  1.00 26.70           C  
ATOM   3887  CD2 TYR C  51      50.599  11.310  93.591  1.00 24.48           C  
ATOM   3888  CE1 TYR C  51      49.235   9.272  92.321  1.00 27.24           C  
ATOM   3889  CE2 TYR C  51      49.230  11.161  93.776  1.00 27.77           C  
ATOM   3890  CZ  TYR C  51      48.542  10.145  93.134  1.00 27.25           C  
ATOM   3891  OH  TYR C  51      47.161  10.056  93.258  1.00 30.81           O  
ATOM   3892  N   TRP C  52      53.744  11.034  95.397  1.00 37.65           N  
ATOM   3893  CA  TRP C  52      53.476  11.321  96.794  1.00 42.83           C  
ATOM   3894  C   TRP C  52      53.843  12.762  97.069  1.00 46.43           C  
ATOM   3895  O   TRP C  52      54.627  13.346  96.325  1.00 45.65           O  
ATOM   3896  CB  TRP C  52      54.331  10.421  97.673  1.00 45.31           C  
ATOM   3897  CG  TRP C  52      55.831  10.643  97.526  1.00 46.06           C  
ATOM   3898  CD1 TRP C  52      56.632  11.456  98.294  1.00 45.68           C  
ATOM   3899  CD2 TRP C  52      56.696  10.005  96.597  1.00 45.96           C  
ATOM   3900  CE2 TRP C  52      58.011  10.469  96.861  1.00 44.46           C  
ATOM   3901  CE3 TRP C  52      56.496   9.076  95.562  1.00 48.24           C  
ATOM   3902  NE1 TRP C  52      57.942  11.355  97.899  1.00 41.36           N  
ATOM   3903  CZ2 TRP C  52      59.114  10.034  96.136  1.00 46.04           C  
ATOM   3904  CZ3 TRP C  52      57.605   8.640  94.834  1.00 48.03           C  
ATOM   3905  CH2 TRP C  52      58.897   9.120  95.127  1.00 46.32           C  
ATOM   3906  N   SER C  53      53.309  13.323  98.151  1.00 52.33           N  
ATOM   3907  CA  SER C  53      53.587  14.714  98.496  1.00 59.64           C  
ATOM   3908  C   SER C  53      54.796  14.769  99.389  1.00 64.47           C  
ATOM   3909  O   SER C  53      55.061  13.820 100.110  1.00 66.93           O  
ATOM   3910  CB  SER C  53      52.395  15.360  99.209  1.00 58.82           C  
ATOM   3911  OG  SER C  53      52.253  14.884 100.529  1.00 59.89           O  
ATOM   3912  N   GLU C  54      55.496  15.895  99.388  1.00 70.90           N  
ATOM   3913  CA  GLU C  54      56.686  16.031 100.214  1.00 77.79           C  
ATOM   3914  C   GLU C  54      56.374  15.779 101.691  1.00 81.88           C  
ATOM   3915  O   GLU C  54      57.059  14.989 102.365  1.00 83.28           O  
ATOM   3916  CB  GLU C  54      57.287  17.415 100.026  1.00 80.22           C  
ATOM   3917  CG  GLU C  54      58.750  17.494 100.421  1.00 85.94           C  
ATOM   3918  CD  GLU C  54      59.436  18.728  99.856  1.00 89.89           C  
ATOM   3919  OE1 GLU C  54      58.885  19.841 100.031  1.00 91.98           O  
ATOM   3920  OE2 GLU C  54      60.525  18.586  99.236  1.00 92.80           O1-
ATOM   3921  N   LYS C  55      55.331  16.454 102.170  1.00 84.21           N  
ATOM   3922  CA  LYS C  55      54.866  16.333 103.547  1.00 87.74           C  
ATOM   3923  C   LYS C  55      54.414  14.901 103.893  1.00 88.24           C  
ATOM   3924  O   LYS C  55      55.102  14.191 104.635  1.00 89.77           O  
ATOM   3925  CB  LYS C  55      53.715  17.309 103.779  1.00 90.49           C  
ATOM   3926  CG  LYS C  55      52.761  17.444 102.583  1.00 93.75           C  
ATOM   3927  CD  LYS C  55      51.343  17.841 103.008  1.00 96.95           C  
ATOM   3928  CE  LYS C  55      50.546  16.643 103.562  1.00 98.41           C  
ATOM   3929  NZ  LYS C  55      50.118  15.687 102.486  1.00 97.18           N1+
ATOM   3930  N   ASN C  56      53.247  14.500 103.387  1.00 86.09           N  
ATOM   3931  CA  ASN C  56      52.713  13.165 103.627  1.00 84.42           C  
ATOM   3932  C   ASN C  56      53.273  12.265 102.549  1.00 82.89           C  
ATOM   3933  O   ASN C  56      52.719  12.153 101.452  1.00 81.98           O  
ATOM   3934  CB  ASN C  56      51.176  13.181 103.602  1.00 86.42           C  
ATOM   3935  CG  ASN C  56      50.564  11.846 103.162  1.00 87.90           C  
ATOM   3936  ND2 ASN C  56      50.636  10.835 104.029  1.00 89.04           N  
ATOM   3937  OD1 ASN C  56      50.029  11.734 102.054  1.00 86.90           O  
ATOM   3938  N   GLY C  57      54.412  11.660 102.859  1.00 83.71           N  
ATOM   3939  CA  GLY C  57      55.066  10.773 101.920  1.00 84.92           C  
ATOM   3940  C   GLY C  57      54.330   9.475 101.610  1.00 86.19           C  
ATOM   3941  O   GLY C  57      54.993   8.479 101.301  1.00 88.11           O  
ATOM   3942  N   ARG C  58      52.996   9.451 101.686  1.00 83.58           N  
ATOM   3943  CA  ARG C  58      52.262   8.227 101.383  1.00 80.72           C  
ATOM   3944  C   ARG C  58      52.319   8.078  99.868  1.00 75.42           C  
ATOM   3945  O   ARG C  58      51.773   8.908  99.149  1.00 74.78           O  
ATOM   3946  CB  ARG C  58      50.815   8.332 101.852  1.00 87.89           C  
ATOM   3947  CG  ARG C  58      50.036   7.029 101.699  1.00 97.74           C  
ATOM   3948  CD  ARG C  58      48.592   7.159 102.211  1.00105.51           C  
ATOM   3949  NE  ARG C  58      47.887   5.868 102.255  1.00111.71           N  
ATOM   3950  CZ  ARG C  58      47.330   5.256 101.205  1.00113.76           C  
ATOM   3951  NH1 ARG C  58      47.376   5.797  99.988  1.00115.16           N1+
ATOM   3952  NH2 ARG C  58      46.716   4.089 101.381  1.00115.86           N  
ATOM   3953  N   LYS C  59      53.044   7.065  99.395  1.00 68.26           N  
ATOM   3954  CA  LYS C  59      53.217   6.830  97.966  1.00 60.54           C  
ATOM   3955  C   LYS C  59      52.016   6.147  97.371  1.00 55.69           C  
ATOM   3956  O   LYS C  59      51.521   5.169  97.891  1.00 55.71           O  
ATOM   3957  CB  LYS C  59      54.488   6.033  97.705  1.00 58.94           C  
ATOM   3958  CG  LYS C  59      55.761   6.739  98.217  1.00 59.05           C  
ATOM   3959  CD  LYS C  59      57.027   5.893  97.999  1.00 60.92           C  
ATOM   3960  CE  LYS C  59      58.334   6.685  98.147  1.00 57.40           C  
ATOM   3961  NZ  LYS C  59      59.450   6.008  97.393  1.00 60.75           N1+
ATOM   3962  N   ARG C  60      51.507   6.727  96.304  1.00 53.12           N  
ATOM   3963  CA  ARG C  60      50.334   6.213  95.628  1.00 51.14           C  
ATOM   3964  C   ARG C  60      50.671   5.941  94.171  1.00 45.50           C  
ATOM   3965  O   ARG C  60      51.645   6.476  93.635  1.00 42.92           O  
ATOM   3966  CB  ARG C  60      49.187   7.235  95.720  1.00 58.10           C  
ATOM   3967  CG  ARG C  60      48.478   7.357  97.098  1.00 67.74           C  
ATOM   3968  CD  ARG C  60      48.104   8.820  97.447  1.00 73.80           C  
ATOM   3969  NE  ARG C  60      49.321   9.582  97.776  1.00 84.55           N  
ATOM   3970  CZ  ARG C  60      49.369  10.877  98.111  1.00 88.07           C  
ATOM   3971  NH1 ARG C  60      48.249  11.610  98.162  1.00 91.14           N1+
ATOM   3972  NH2 ARG C  60      50.541  11.426  98.454  1.00 87.33           N  
ATOM   3973  N   ILE C  61      49.823   5.161  93.518  1.00 40.87           N  
ATOM   3974  CA  ILE C  61      50.037   4.799  92.127  1.00 40.00           C  
ATOM   3975  C   ILE C  61      48.864   5.113  91.213  1.00 41.55           C  
ATOM   3976  O   ILE C  61      47.715   4.790  91.532  1.00 43.17           O  
ATOM   3977  CB  ILE C  61      50.351   3.308  92.001  1.00 38.27           C  
ATOM   3978  CG1 ILE C  61      51.803   3.067  92.337  1.00 40.32           C  
ATOM   3979  CG2 ILE C  61      50.085   2.780  90.603  1.00 37.36           C  
ATOM   3980  CD1 ILE C  61      52.200   1.637  92.116  1.00 44.72           C  
ATOM   3981  N   ALA C  62      49.164   5.700  90.055  1.00 41.60           N  
ATOM   3982  CA  ALA C  62      48.146   6.049  89.068  1.00 40.74           C  
ATOM   3983  C   ALA C  62      48.500   5.276  87.841  1.00 41.08           C  
ATOM   3984  O   ALA C  62      49.671   5.231  87.457  1.00 41.43           O  
ATOM   3985  CB  ALA C  62      48.182   7.503  88.765  1.00 40.52           C  
ATOM   3986  N   LYS C  63      47.495   4.676  87.220  1.00 42.69           N  
ATOM   3987  CA  LYS C  63      47.739   3.868  86.044  1.00 46.88           C  
ATOM   3988  C   LYS C  63      47.227   4.589  84.815  1.00 46.58           C  
ATOM   3989  O   LYS C  63      46.125   5.123  84.833  1.00 49.87           O  
ATOM   3990  CB  LYS C  63      47.099   2.468  86.187  1.00 51.68           C  
ATOM   3991  CG  LYS C  63      48.063   1.287  85.851  1.00 60.11           C  
ATOM   3992  CD  LYS C  63      48.558   1.274  84.360  1.00 66.84           C  
ATOM   3993  CE  LYS C  63      49.609   0.157  84.068  1.00 71.33           C  
ATOM   3994  NZ  LYS C  63      50.038   0.021  82.615  1.00 74.31           N1+
ATOM   3995  N   GLY C  64      48.042   4.613  83.764  1.00 44.77           N  
ATOM   3996  CA  GLY C  64      47.676   5.282  82.529  1.00 40.79           C  
ATOM   3997  C   GLY C  64      47.400   4.354  81.361  1.00 38.26           C  
ATOM   3998  O   GLY C  64      46.992   3.198  81.553  1.00 39.76           O  
ATOM   3999  N   LYS C  65      47.646   4.838  80.148  1.00 34.81           N  
ATOM   4000  CA  LYS C  65      47.387   4.051  78.965  1.00 33.48           C  
ATOM   4001  C   LYS C  65      48.575   4.203  78.018  1.00 29.69           C  
ATOM   4002  O   LYS C  65      49.263   5.231  78.017  1.00 32.29           O  
ATOM   4003  CB  LYS C  65      46.066   4.511  78.337  1.00 37.90           C  
ATOM   4004  CG  LYS C  65      45.306   3.438  77.574  1.00 48.18           C  
ATOM   4005  CD  LYS C  65      45.997   3.061  76.217  1.00 57.34           C  
ATOM   4006  CE  LYS C  65      45.613   1.646  75.644  1.00 64.28           C  
ATOM   4007  NZ  LYS C  65      46.389   0.450  76.198  1.00 68.49           N1+
ATOM   4008  N   MET C  66      48.822   3.188  77.209  1.00 24.67           N  
ATOM   4009  CA  MET C  66      49.963   3.235  76.319  1.00 27.14           C  
ATOM   4010  C   MET C  66      49.557   3.135  74.872  1.00 24.95           C  
ATOM   4011  O   MET C  66      48.688   2.352  74.528  1.00 28.76           O  
ATOM   4012  CB  MET C  66      50.944   2.120  76.715  1.00 30.39           C  
ATOM   4013  CG  MET C  66      52.146   1.959  75.846  1.00 30.36           C  
ATOM   4014  SD  MET C  66      51.733   0.758  74.659  1.00 25.72           S  
ATOM   4015  CE  MET C  66      52.100   1.581  73.295  1.00 31.89           C  
ATOM   4016  N   SER C  67      50.200   3.915  74.018  1.00 21.91           N  
ATOM   4017  CA  SER C  67      49.844   3.923  72.609  1.00 20.57           C  
ATOM   4018  C   SER C  67      51.064   4.098  71.740  1.00 19.25           C  
ATOM   4019  O   SER C  67      52.148   4.452  72.227  1.00 20.74           O  
ATOM   4020  CB  SER C  67      48.881   5.067  72.344  1.00 19.52           C  
ATOM   4021  OG  SER C  67      49.252   6.199  73.121  1.00 26.35           O  
ATOM   4022  N   THR C  68      50.863   3.895  70.449  1.00 14.70           N  
ATOM   4023  CA  THR C  68      51.947   4.012  69.509  1.00 11.40           C  
ATOM   4024  C   THR C  68      51.391   4.384  68.180  1.00 11.29           C  
ATOM   4025  O   THR C  68      50.252   4.097  67.907  1.00 15.03           O  
ATOM   4026  CB  THR C  68      52.546   2.711  69.279  1.00  9.07           C  
ATOM   4027  CG2 THR C  68      53.349   2.292  70.454  1.00  9.09           C  
ATOM   4028  OG1 THR C  68      51.501   1.776  69.052  1.00 12.67           O  
ATOM   4029  N   TYR C  69      52.211   4.965  67.325  1.00 11.26           N  
ATOM   4030  CA  TYR C  69      51.752   5.339  66.004  1.00 10.98           C  
ATOM   4031  C   TYR C  69      52.858   5.153  65.011  1.00  9.55           C  
ATOM   4032  O   TYR C  69      54.013   5.004  65.375  1.00  9.78           O  
ATOM   4033  CB  TYR C  69      51.300   6.811  65.971  1.00 11.45           C  
ATOM   4034  CG  TYR C  69      52.410   7.823  65.986  1.00  7.59           C  
ATOM   4035  CD1 TYR C  69      52.917   8.298  67.191  1.00  6.46           C  
ATOM   4036  CD2 TYR C  69      52.963   8.300  64.790  1.00  6.95           C  
ATOM   4037  CE1 TYR C  69      53.967   9.234  67.230  1.00  8.23           C  
ATOM   4038  CE2 TYR C  69      54.022   9.239  64.811  1.00  8.62           C  
ATOM   4039  CZ  TYR C  69      54.512   9.695  66.047  1.00 10.00           C  
ATOM   4040  OH  TYR C  69      55.571  10.567  66.131  1.00  9.32           O  
ATOM   4041  N   ARG C  70      52.503   5.144  63.747  1.00  9.98           N  
ATOM   4042  CA  ARG C  70      53.497   5.033  62.718  1.00 13.59           C  
ATOM   4043  C   ARG C  70      53.315   6.292  61.941  1.00 17.51           C  
ATOM   4044  O   ARG C  70      52.220   6.804  61.883  1.00 22.70           O  
ATOM   4045  CB  ARG C  70      53.191   3.890  61.790  1.00 14.94           C  
ATOM   4046  CG  ARG C  70      53.629   2.498  62.240  1.00 15.00           C  
ATOM   4047  CD  ARG C  70      53.680   1.608  61.019  1.00 18.60           C  
ATOM   4048  NE  ARG C  70      54.822   0.718  61.026  1.00 24.10           N  
ATOM   4049  CZ  ARG C  70      54.755  -0.551  61.416  1.00 27.92           C  
ATOM   4050  NH1 ARG C  70      53.591  -1.088  61.837  1.00 32.07           N1+
ATOM   4051  NH2 ARG C  70      55.847  -1.301  61.369  1.00 28.43           N  
ATOM   4052  N   PHE C  71      54.377   6.876  61.427  1.00 21.17           N  
ATOM   4053  CA  PHE C  71      54.154   8.059  60.661  1.00 23.17           C  
ATOM   4054  C   PHE C  71      54.294   7.719  59.235  1.00 25.46           C  
ATOM   4055  O   PHE C  71      53.306   7.767  58.529  1.00 33.28           O  
ATOM   4056  CB  PHE C  71      55.048   9.235  60.977  1.00 24.93           C  
ATOM   4057  CG  PHE C  71      54.640  10.482  60.229  1.00 23.20           C  
ATOM   4058  CD1 PHE C  71      53.406  11.083  60.475  1.00 21.66           C  
ATOM   4059  CD2 PHE C  71      55.423  10.967  59.195  1.00 26.60           C  
ATOM   4060  CE1 PHE C  71      52.962  12.128  59.712  1.00 19.14           C  
ATOM   4061  CE2 PHE C  71      54.986  12.020  58.415  1.00 26.42           C  
ATOM   4062  CZ  PHE C  71      53.747  12.601  58.674  1.00 24.53           C  
ATOM   4063  N   PHE C  72      55.481   7.449  58.745  1.00 20.85           N  
ATOM   4064  CA  PHE C  72      55.507   7.070  57.337  1.00 23.07           C  
ATOM   4065  C   PHE C  72      56.284   5.777  57.432  1.00 27.12           C  
ATOM   4066  O   PHE C  72      55.696   4.717  57.695  1.00 28.54           O  
ATOM   4067  CB  PHE C  72      56.168   8.145  56.480  1.00 20.93           C  
ATOM   4068  CG  PHE C  72      56.567   7.684  55.115  1.00 16.81           C  
ATOM   4069  CD1 PHE C  72      55.607   7.370  54.171  1.00 19.57           C  
ATOM   4070  CD2 PHE C  72      57.908   7.644  54.752  1.00 12.89           C  
ATOM   4071  CE1 PHE C  72      55.973   7.027  52.870  1.00 21.09           C  
ATOM   4072  CE2 PHE C  72      58.285   7.309  53.470  1.00 16.21           C  
ATOM   4073  CZ  PHE C  72      57.319   7.003  52.523  1.00 19.40           C  
ATOM   4074  N   ASN C  73      57.606   5.852  57.303  1.00 30.49           N  
ATOM   4075  CA  ASN C  73      58.396   4.670  57.492  1.00 29.69           C  
ATOM   4076  C   ASN C  73      58.904   4.791  58.938  1.00 26.94           C  
ATOM   4077  O   ASN C  73      59.798   4.093  59.333  1.00 28.53           O  
ATOM   4078  CB  ASN C  73      59.482   4.485  56.394  1.00 30.24           C  
ATOM   4079  CG  ASN C  73      60.547   5.567  56.390  1.00 31.29           C  
ATOM   4080  ND2 ASN C  73      61.668   5.286  55.693  1.00 40.76           N  
ATOM   4081  OD1 ASN C  73      60.341   6.610  56.991  1.00 27.70           O  
ATOM   4082  N   TYR C  74      58.215   5.584  59.754  1.00 24.84           N  
ATOM   4083  CA  TYR C  74      58.572   5.784  61.160  1.00 25.55           C  
ATOM   4084  C   TYR C  74      57.644   4.970  62.024  1.00 27.97           C  
ATOM   4085  O   TYR C  74      56.540   4.651  61.583  1.00 31.38           O  
ATOM   4086  CB  TYR C  74      58.385   7.255  61.562  1.00 25.06           C  
ATOM   4087  CG  TYR C  74      58.559   7.559  63.049  1.00 17.41           C  
ATOM   4088  CD1 TYR C  74      59.797   7.664  63.617  1.00 17.13           C  
ATOM   4089  CD2 TYR C  74      57.478   7.748  63.873  1.00 16.71           C  
ATOM   4090  CE1 TYR C  74      59.966   7.952  64.988  1.00 19.04           C  
ATOM   4091  CE2 TYR C  74      57.638   8.033  65.247  1.00 20.92           C  
ATOM   4092  CZ  TYR C  74      58.888   8.131  65.807  1.00 18.16           C  
ATOM   4093  OH  TYR C  74      59.067   8.353  67.173  1.00 13.53           O  
ATOM   4094  N   SER C  75      58.048   4.718  63.274  1.00 28.29           N  
ATOM   4095  CA  SER C  75      57.269   3.946  64.269  1.00 26.60           C  
ATOM   4096  C   SER C  75      57.648   4.434  65.645  1.00 23.42           C  
ATOM   4097  O   SER C  75      58.802   4.317  66.073  1.00 25.79           O  
ATOM   4098  CB  SER C  75      57.626   2.474  64.201  1.00 27.89           C  
ATOM   4099  OG  SER C  75      57.522   1.994  62.873  1.00 40.76           O  
ATOM   4100  N   SER C  76      56.680   4.966  66.352  1.00 18.41           N  
ATOM   4101  CA  SER C  76      56.950   5.516  67.647  1.00 14.95           C  
ATOM   4102  C   SER C  76      57.403   4.487  68.599  1.00 15.42           C  
ATOM   4103  O   SER C  76      57.311   3.316  68.341  1.00 21.05           O  
ATOM   4104  CB  SER C  76      55.657   6.011  68.199  1.00 14.66           C  
ATOM   4105  OG  SER C  76      54.767   4.918  68.289  1.00 14.22           O  
ATOM   4106  N   GLY C  77      57.858   4.940  69.745  1.00 14.28           N  
ATOM   4107  CA  GLY C  77      58.202   4.009  70.785  1.00 11.13           C  
ATOM   4108  C   GLY C  77      56.869   3.831  71.488  1.00 11.75           C  
ATOM   4109  O   GLY C  77      55.798   4.116  70.924  1.00 10.19           O  
ATOM   4110  N   PHE C  78      56.906   3.463  72.748  1.00 12.04           N  
ATOM   4111  CA  PHE C  78      55.672   3.264  73.453  1.00 16.15           C  
ATOM   4112  C   PHE C  78      55.379   4.529  74.219  1.00 18.03           C  
ATOM   4113  O   PHE C  78      56.130   4.927  75.095  1.00 21.84           O  
ATOM   4114  CB  PHE C  78      55.784   1.998  74.308  1.00 16.47           C  
ATOM   4115  CG  PHE C  78      56.297   0.816  73.513  1.00 18.07           C  
ATOM   4116  CD1 PHE C  78      55.525   0.248  72.502  1.00 15.84           C  
ATOM   4117  CD2 PHE C  78      57.598   0.376  73.671  1.00 18.17           C  
ATOM   4118  CE1 PHE C  78      56.051  -0.738  71.647  1.00 15.75           C  
ATOM   4119  CE2 PHE C  78      58.122  -0.614  72.816  1.00 19.96           C  
ATOM   4120  CZ  PHE C  78      57.348  -1.167  71.805  1.00 15.06           C  
ATOM   4121  N   ILE C  79      54.309   5.201  73.818  1.00 18.32           N  
ATOM   4122  CA  ILE C  79      53.932   6.465  74.417  1.00 19.04           C  
ATOM   4123  C   ILE C  79      53.030   6.247  75.595  1.00 20.50           C  
ATOM   4124  O   ILE C  79      52.104   5.477  75.489  1.00 25.02           O  
ATOM   4125  CB  ILE C  79      53.200   7.275  73.411  1.00 18.13           C  
ATOM   4126  CG1 ILE C  79      54.126   7.547  72.218  1.00 19.11           C  
ATOM   4127  CG2 ILE C  79      52.759   8.507  74.038  1.00 20.43           C  
ATOM   4128  CD1 ILE C  79      53.529   8.343  71.069  1.00 16.40           C  
ATOM   4129  N   HIS C  80      53.257   6.936  76.703  1.00 17.99           N  
ATOM   4130  CA  HIS C  80      52.399   6.700  77.852  1.00 16.84           C  
ATOM   4131  C   HIS C  80      51.812   7.984  78.324  1.00 16.08           C  
ATOM   4132  O   HIS C  80      52.468   9.012  78.328  1.00 18.15           O  
ATOM   4133  CB  HIS C  80      53.204   6.100  79.025  1.00 21.19           C  
ATOM   4134  CG  HIS C  80      53.956   4.847  78.693  1.00 20.75           C  
ATOM   4135  CD2 HIS C  80      53.780   3.562  79.082  1.00 18.39           C  
ATOM   4136  ND1 HIS C  80      55.061   4.833  77.863  1.00 22.47           N  
ATOM   4137  CE1 HIS C  80      55.530   3.603  77.759  1.00 17.94           C  
ATOM   4138  NE2 HIS C  80      54.771   2.815  78.490  1.00 18.91           N  
ATOM   4139  N   HIS C  81      50.596   7.919  78.813  1.00 15.33           N  
ATOM   4140  CA  HIS C  81      49.928   9.103  79.343  1.00 16.77           C  
ATOM   4141  C   HIS C  81      49.075   8.680  80.552  1.00 16.81           C  
ATOM   4142  O   HIS C  81      48.068   7.979  80.418  1.00 13.98           O  
ATOM   4143  CB  HIS C  81      49.002   9.716  78.296  1.00 15.57           C  
ATOM   4144  CG  HIS C  81      49.693  10.324  77.118  1.00 14.33           C  
ATOM   4145  CD2 HIS C  81      49.627  10.013  75.800  1.00 14.72           C  
ATOM   4146  ND1 HIS C  81      50.444  11.476  77.204  1.00 14.50           N  
ATOM   4147  CE1 HIS C  81      50.789  11.862  75.988  1.00 13.55           C  
ATOM   4148  NE2 HIS C  81      50.304  10.994  75.119  1.00  8.09           N  
ATOM   4149  N   THR C  82      49.445   9.166  81.716  1.00 18.05           N  
ATOM   4150  CA  THR C  82      48.752   8.841  82.927  1.00 24.80           C  
ATOM   4151  C   THR C  82      48.325  10.132  83.540  1.00 27.52           C  
ATOM   4152  O   THR C  82      49.070  11.139  83.473  1.00 25.02           O  
ATOM   4153  CB  THR C  82      49.697   8.154  83.894  1.00 27.04           C  
ATOM   4154  CG2 THR C  82      48.986   7.745  85.180  1.00 28.67           C  
ATOM   4155  OG1 THR C  82      50.222   6.994  83.246  1.00 30.29           O  
ATOM   4156  N   THR C  83      47.152  10.103  84.174  1.00 29.69           N  
ATOM   4157  CA  THR C  83      46.632  11.311  84.807  1.00 32.85           C  
ATOM   4158  C   THR C  83      46.505  11.203  86.314  1.00 29.89           C  
ATOM   4159  O   THR C  83      45.702  10.443  86.831  1.00 29.35           O  
ATOM   4160  CB  THR C  83      45.276  11.684  84.210  1.00 36.00           C  
ATOM   4161  CG2 THR C  83      44.988  13.107  84.484  1.00 35.40           C  
ATOM   4162  OG1 THR C  83      45.292  11.483  82.783  1.00 43.03           O  
ATOM   4163  N   ILE C  84      47.336  11.923  87.028  1.00 30.01           N  
ATOM   4164  CA  ILE C  84      47.242  11.876  88.458  1.00 36.80           C  
ATOM   4165  C   ILE C  84      46.190  12.906  88.794  1.00 42.29           C  
ATOM   4166  O   ILE C  84      46.230  14.018  88.274  1.00 45.33           O  
ATOM   4167  CB  ILE C  84      48.505  12.345  89.078  1.00 34.97           C  
ATOM   4168  CG1 ILE C  84      49.655  11.538  88.556  1.00 34.35           C  
ATOM   4169  CG2 ILE C  84      48.443  12.180  90.545  1.00 35.01           C  
ATOM   4170  CD1 ILE C  84      50.932  12.134  88.991  1.00 34.70           C  
ATOM   4171  N   ARG C  85      45.293  12.594  89.713  1.00 46.53           N  
ATOM   4172  CA  ARG C  85      44.264  13.565  90.036  1.00 51.12           C  
ATOM   4173  C   ARG C  85      44.029  13.728  91.510  1.00 54.24           C  
ATOM   4174  O   ARG C  85      44.625  13.018  92.332  1.00 55.65           O  
ATOM   4175  CB  ARG C  85      42.970  13.170  89.380  1.00 52.01           C  
ATOM   4176  CG  ARG C  85      42.697  11.704  89.526  1.00 59.94           C  
ATOM   4177  CD  ARG C  85      41.405  11.306  88.812  1.00 70.12           C  
ATOM   4178  NE  ARG C  85      41.448  11.419  87.340  1.00 76.06           N  
ATOM   4179  CZ  ARG C  85      41.049  12.489  86.633  1.00 80.03           C  
ATOM   4180  NH1 ARG C  85      40.570  13.591  87.240  1.00 83.47           N1+
ATOM   4181  NH2 ARG C  85      41.056  12.431  85.300  1.00 79.53           N  
ATOM   4182  N   LYS C  86      43.141  14.665  91.835  1.00 55.57           N  
ATOM   4183  CA  LYS C  86      42.800  14.965  93.210  1.00 55.48           C  
ATOM   4184  C   LYS C  86      44.035  15.360  93.999  1.00 55.44           C  
ATOM   4185  O   LYS C  86      44.231  14.893  95.116  1.00 59.43           O  
ATOM   4186  CB  LYS C  86      42.141  13.759  93.855  1.00 59.66           C  
ATOM   4187  CG  LYS C  86      40.910  13.298  93.117  1.00 69.30           C  
ATOM   4188  CD  LYS C  86      39.654  13.531  93.954  1.00 77.73           C  
ATOM   4189  CE  LYS C  86      39.350  12.374  94.927  1.00 83.73           C  
ATOM   4190  NZ  LYS C  86      38.740  11.213  94.193  1.00 89.16           N1+
ATOM   4191  N   LEU C  87      44.913  16.147  93.391  1.00 52.10           N  
ATOM   4192  CA  LEU C  87      46.101  16.598  94.088  1.00 51.09           C  
ATOM   4193  C   LEU C  87      45.678  17.719  95.024  1.00 53.06           C  
ATOM   4194  O   LEU C  87      44.593  18.271  94.881  1.00 53.79           O  
ATOM   4195  CB  LEU C  87      47.098  17.148  93.101  1.00 48.55           C  
ATOM   4196  CG  LEU C  87      47.573  16.136  92.085  1.00 45.68           C  
ATOM   4197  CD1 LEU C  87      48.316  16.834  90.991  1.00 44.19           C  
ATOM   4198  CD2 LEU C  87      48.483  15.186  92.797  1.00 45.51           C  
ATOM   4199  N   LYS C  88      46.513  18.030  96.006  1.00 55.73           N  
ATOM   4200  CA  LYS C  88      46.220  19.107  96.948  1.00 55.47           C  
ATOM   4201  C   LYS C  88      46.849  20.319  96.310  1.00 52.39           C  
ATOM   4202  O   LYS C  88      47.843  20.183  95.599  1.00 51.95           O  
ATOM   4203  CB  LYS C  88      46.858  18.830  98.315  1.00 60.62           C  
ATOM   4204  CG  LYS C  88      45.971  18.021  99.283  1.00 66.32           C  
ATOM   4205  CD  LYS C  88      46.776  17.009 100.147  1.00 71.03           C  
ATOM   4206  CE  LYS C  88      48.099  17.574 100.724  1.00 72.69           C  
ATOM   4207  NZ  LYS C  88      47.940  18.716 101.676  1.00 74.63           N1+
ATOM   4208  N   TYR C  89      46.274  21.492  96.540  1.00 50.54           N  
ATOM   4209  CA  TYR C  89      46.807  22.718  95.952  1.00 47.05           C  
ATOM   4210  C   TYR C  89      48.075  23.135  96.632  1.00 43.87           C  
ATOM   4211  O   TYR C  89      48.270  22.891  97.804  1.00 42.84           O  
ATOM   4212  CB  TYR C  89      45.839  23.874  96.060  1.00 46.87           C  
ATOM   4213  CG  TYR C  89      44.650  23.792  95.155  1.00 50.61           C  
ATOM   4214  CD1 TYR C  89      44.705  24.290  93.859  1.00 54.72           C  
ATOM   4215  CD2 TYR C  89      43.434  23.319  95.629  1.00 53.07           C  
ATOM   4216  CE1 TYR C  89      43.560  24.331  93.054  1.00 58.82           C  
ATOM   4217  CE2 TYR C  89      42.285  23.349  94.846  1.00 56.99           C  
ATOM   4218  CZ  TYR C  89      42.345  23.869  93.565  1.00 59.55           C  
ATOM   4219  OH  TYR C  89      41.169  24.016  92.849  1.00 64.40           O  
ATOM   4220  N   ASN C  90      48.918  23.807  95.880  1.00 42.53           N  
ATOM   4221  CA  ASN C  90      50.178  24.281  96.385  1.00 43.13           C  
ATOM   4222  C   ASN C  90      50.923  23.200  97.154  1.00 41.33           C  
ATOM   4223  O   ASN C  90      51.080  23.291  98.373  1.00 41.40           O  
ATOM   4224  CB  ASN C  90      49.947  25.486  97.265  1.00 48.54           C  
ATOM   4225  CG  ASN C  90      51.204  26.313  97.440  1.00 57.00           C  
ATOM   4226  ND2 ASN C  90      52.018  25.953  98.438  1.00 60.96           N  
ATOM   4227  OD1 ASN C  90      51.458  27.263  96.675  1.00 61.63           O  
ATOM   4228  N   THR C  91      51.377  22.172  96.452  1.00 38.47           N  
ATOM   4229  CA  THR C  91      52.102  21.120  97.117  1.00 36.00           C  
ATOM   4230  C   THR C  91      53.132  20.534  96.177  1.00 34.79           C  
ATOM   4231  O   THR C  91      52.887  20.355  94.980  1.00 33.54           O  
ATOM   4232  CB  THR C  91      51.184  20.018  97.559  1.00 37.01           C  
ATOM   4233  CG2 THR C  91      51.948  19.048  98.383  1.00 42.26           C  
ATOM   4234  OG1 THR C  91      50.138  20.551  98.362  1.00 38.33           O  
ATOM   4235  N   LYS C  92      54.314  20.284  96.706  1.00 32.83           N  
ATOM   4236  CA  LYS C  92      55.334  19.709  95.861  1.00 30.84           C  
ATOM   4237  C   LYS C  92      54.942  18.257  95.807  1.00 30.31           C  
ATOM   4238  O   LYS C  92      54.496  17.679  96.802  1.00 32.28           O  
ATOM   4239  CB  LYS C  92      56.728  19.845  96.484  1.00 33.29           C  
ATOM   4240  CG  LYS C  92      57.882  19.458  95.561  1.00 33.84           C  
ATOM   4241  CD  LYS C  92      59.241  19.758  96.201  1.00 37.72           C  
ATOM   4242  CE  LYS C  92      60.377  19.873  95.190  1.00 41.14           C  
ATOM   4243  NZ  LYS C  92      61.657  20.312  95.841  1.00 44.40           N1+
ATOM   4244  N   TYR C  93      55.067  17.676  94.638  1.00 29.52           N  
ATOM   4245  CA  TYR C  93      54.765  16.283  94.462  1.00 28.06           C  
ATOM   4246  C   TYR C  93      55.938  15.596  93.829  1.00 28.99           C  
ATOM   4247  O   TYR C  93      56.654  16.187  93.010  1.00 29.89           O  
ATOM   4248  CB  TYR C  93      53.578  16.162  93.577  1.00 28.63           C  
ATOM   4249  CG  TYR C  93      52.359  16.206  94.372  1.00 33.29           C  
ATOM   4250  CD1 TYR C  93      51.919  15.066  95.005  1.00 38.89           C  
ATOM   4251  CD2 TYR C  93      51.619  17.370  94.505  1.00 37.15           C  
ATOM   4252  CE1 TYR C  93      50.749  15.063  95.762  1.00 43.76           C  
ATOM   4253  CE2 TYR C  93      50.432  17.393  95.264  1.00 41.41           C  
ATOM   4254  CZ  TYR C  93      50.008  16.230  95.887  1.00 42.92           C  
ATOM   4255  OH  TYR C  93      48.848  16.202  96.631  1.00 45.43           O  
ATOM   4256  N   TYR C  94      56.167  14.362  94.239  1.00 29.78           N  
ATOM   4257  CA  TYR C  94      57.257  13.591  93.685  1.00 29.10           C  
ATOM   4258  C   TYR C  94      56.641  12.485  92.902  1.00 28.88           C  
ATOM   4259  O   TYR C  94      55.687  11.855  93.379  1.00 32.78           O  
ATOM   4260  CB  TYR C  94      58.105  13.005  94.777  1.00 27.23           C  
ATOM   4261  CG  TYR C  94      59.099  13.973  95.261  1.00 32.36           C  
ATOM   4262  CD1 TYR C  94      60.115  14.411  94.431  1.00 35.90           C  
ATOM   4263  CD2 TYR C  94      59.029  14.483  96.544  1.00 36.43           C  
ATOM   4264  CE1 TYR C  94      61.061  15.351  94.871  1.00 39.70           C  
ATOM   4265  CE2 TYR C  94      59.960  15.424  97.008  1.00 38.82           C  
ATOM   4266  CZ  TYR C  94      60.977  15.860  96.162  1.00 41.16           C  
ATOM   4267  OH  TYR C  94      61.887  16.822  96.596  1.00 48.37           O  
ATOM   4268  N   TYR C  95      57.091  12.321  91.665  1.00 25.83           N  
ATOM   4269  CA  TYR C  95      56.579  11.244  90.847  1.00 26.41           C  
ATOM   4270  C   TYR C  95      57.738  10.506  90.179  1.00 27.16           C  
ATOM   4271  O   TYR C  95      58.770  11.100  89.834  1.00 25.36           O  
ATOM   4272  CB  TYR C  95      55.537  11.724  89.835  1.00 24.49           C  
ATOM   4273  CG  TYR C  95      56.085  12.508  88.646  1.00 27.45           C  
ATOM   4274  CD1 TYR C  95      56.542  11.853  87.507  1.00 25.99           C  
ATOM   4275  CD2 TYR C  95      56.084  13.903  88.638  1.00 28.11           C  
ATOM   4276  CE1 TYR C  95      56.982  12.561  86.404  1.00 24.36           C  
ATOM   4277  CE2 TYR C  95      56.524  14.608  87.522  1.00 26.04           C  
ATOM   4278  CZ  TYR C  95      56.971  13.923  86.420  1.00 23.84           C  
ATOM   4279  OH  TYR C  95      57.484  14.605  85.362  1.00 21.82           O  
ATOM   4280  N   GLU C  96      57.590   9.188  90.113  1.00 26.78           N  
ATOM   4281  CA  GLU C  96      58.571   8.320  89.524  1.00 25.38           C  
ATOM   4282  C   GLU C  96      57.841   7.648  88.376  1.00 24.51           C  
ATOM   4283  O   GLU C  96      56.663   7.291  88.473  1.00 26.82           O  
ATOM   4284  CB  GLU C  96      59.056   7.295  90.549  1.00 29.39           C  
ATOM   4285  CG  GLU C  96      59.860   7.866  91.690  1.00 33.16           C  
ATOM   4286  CD  GLU C  96      60.417   6.788  92.602  1.00 38.38           C  
ATOM   4287  OE1 GLU C  96      59.674   6.159  93.395  1.00 42.68           O  
ATOM   4288  OE2 GLU C  96      61.638   6.584  92.544  1.00 46.09           O1-
ATOM   4289  N   VAL C  97      58.575   7.404  87.311  1.00 23.84           N  
ATOM   4290  CA  VAL C  97      58.015   6.843  86.115  1.00 23.49           C  
ATOM   4291  C   VAL C  97      58.988   5.789  85.558  1.00 25.24           C  
ATOM   4292  O   VAL C  97      60.183   6.000  85.502  1.00 26.39           O  
ATOM   4293  CB  VAL C  97      57.764   8.039  85.156  1.00 23.78           C  
ATOM   4294  CG1 VAL C  97      58.630   8.006  83.947  1.00 22.50           C  
ATOM   4295  CG2 VAL C  97      56.284   8.147  84.819  1.00 25.58           C  
ATOM   4296  N   GLY C  98      58.480   4.643  85.147  1.00 27.14           N  
ATOM   4297  CA  GLY C  98      59.367   3.606  84.647  1.00 28.23           C  
ATOM   4298  C   GLY C  98      59.578   2.572  85.736  1.00 29.31           C  
ATOM   4299  O   GLY C  98      60.673   2.072  85.931  1.00 26.67           O  
ATOM   4300  N   LEU C  99      58.496   2.220  86.418  1.00 32.04           N  
ATOM   4301  CA  LEU C  99      58.544   1.280  87.535  1.00 38.12           C  
ATOM   4302  C   LEU C  99      59.096  -0.129  87.305  1.00 42.06           C  
ATOM   4303  O   LEU C  99      59.706  -0.713  88.201  1.00 43.63           O  
ATOM   4304  CB  LEU C  99      57.163   1.153  88.149  1.00 38.00           C  
ATOM   4305  CG  LEU C  99      56.397   2.439  88.408  1.00 38.75           C  
ATOM   4306  CD1 LEU C  99      55.161   2.110  89.197  1.00 40.98           C  
ATOM   4307  CD2 LEU C  99      57.249   3.405  89.184  1.00 35.03           C  
ATOM   4308  N   ARG C 100      58.813  -0.702  86.141  1.00 45.51           N  
ATOM   4309  CA  ARG C 100      59.283  -2.047  85.829  1.00 43.94           C  
ATOM   4310  C   ARG C 100      60.808  -2.154  85.650  1.00 43.08           C  
ATOM   4311  O   ARG C 100      61.430  -3.039  86.206  1.00 44.90           O  
ATOM   4312  CB  ARG C 100      58.564  -2.596  84.601  1.00 47.14           C  
ATOM   4313  CG  ARG C 100      57.365  -3.461  84.940  1.00 54.86           C  
ATOM   4314  CD  ARG C 100      56.805  -4.237  83.722  1.00 63.54           C  
ATOM   4315  NE  ARG C 100      57.607  -5.406  83.308  1.00 75.48           N  
ATOM   4316  CZ  ARG C 100      58.327  -5.494  82.175  1.00 81.48           C  
ATOM   4317  NH1 ARG C 100      58.359  -4.476  81.317  1.00 86.22           N1+
ATOM   4318  NH2 ARG C 100      59.047  -6.595  81.901  1.00 83.48           N  
ATOM   4319  N   ASN C 101      61.432  -1.301  84.849  1.00 41.96           N  
ATOM   4320  CA  ASN C 101      62.862  -1.436  84.717  1.00 35.94           C  
ATOM   4321  C   ASN C 101      63.681  -0.313  85.277  1.00 33.24           C  
ATOM   4322  O   ASN C 101      64.141  -0.451  86.391  1.00 35.89           O  
ATOM   4323  CB  ASN C 101      63.226  -1.837  83.321  1.00 37.79           C  
ATOM   4324  CG  ASN C 101      62.796  -3.226  83.042  1.00 40.98           C  
ATOM   4325  ND2 ASN C 101      63.535  -4.209  83.573  1.00 48.58           N  
ATOM   4326  OD1 ASN C 101      61.747  -3.402  82.456  1.00 41.24           O  
ATOM   4327  N   THR C 102      63.892   0.785  84.566  1.00 29.20           N  
ATOM   4328  CA  THR C 102      64.662   1.858  85.169  1.00 27.22           C  
ATOM   4329  C   THR C 102      63.778   3.063  85.533  1.00 27.73           C  
ATOM   4330  O   THR C 102      63.271   3.760  84.667  1.00 32.37           O  
ATOM   4331  CB  THR C 102      65.895   2.228  84.333  1.00 25.70           C  
ATOM   4332  CG2 THR C 102      66.539   0.981  83.797  1.00 28.16           C  
ATOM   4333  OG1 THR C 102      65.533   3.020  83.215  1.00 29.67           O  
ATOM   4334  N   THR C 103      63.550   3.264  86.826  1.00 26.31           N  
ATOM   4335  CA  THR C 103      62.724   4.333  87.355  1.00 24.44           C  
ATOM   4336  C   THR C 103      63.380   5.721  87.419  1.00 25.17           C  
ATOM   4337  O   THR C 103      64.527   5.842  87.834  1.00 27.14           O  
ATOM   4338  CB  THR C 103      62.311   3.933  88.742  1.00 24.16           C  
ATOM   4339  CG2 THR C 103      61.444   4.958  89.341  1.00 30.42           C  
ATOM   4340  OG1 THR C 103      61.599   2.692  88.686  1.00 29.15           O  
ATOM   4341  N   ARG C 104      62.659   6.765  86.996  1.00 25.52           N  
ATOM   4342  CA  ARG C 104      63.155   8.147  87.057  1.00 23.65           C  
ATOM   4343  C   ARG C 104      62.183   8.998  87.874  1.00 24.72           C  
ATOM   4344  O   ARG C 104      60.974   8.901  87.735  1.00 23.64           O  
ATOM   4345  CB  ARG C 104      63.354   8.717  85.681  1.00 21.65           C  
ATOM   4346  CG  ARG C 104      64.364   7.944  84.911  1.00 21.50           C  
ATOM   4347  CD  ARG C 104      64.566   8.472  83.518  1.00 22.36           C  
ATOM   4348  NE  ARG C 104      65.026   9.850  83.566  1.00 25.26           N  
ATOM   4349  CZ  ARG C 104      64.846  10.721  82.579  1.00 27.54           C  
ATOM   4350  NH1 ARG C 104      64.227  10.350  81.480  1.00 25.87           N1+
ATOM   4351  NH2 ARG C 104      65.287  11.964  82.697  1.00 29.60           N  
ATOM   4352  N   ARG C 105      62.745   9.808  88.757  1.00 28.07           N  
ATOM   4353  CA  ARG C 105      61.980  10.618  89.684  1.00 29.10           C  
ATOM   4354  C   ARG C 105      61.960  12.057  89.261  1.00 30.06           C  
ATOM   4355  O   ARG C 105      62.940  12.579  88.751  1.00 28.60           O  
ATOM   4356  CB  ARG C 105      62.610  10.516  91.063  1.00 30.73           C  
ATOM   4357  CG  ARG C 105      61.908  11.248  92.172  1.00 37.30           C  
ATOM   4358  CD  ARG C 105      62.493  10.869  93.561  1.00 46.03           C  
ATOM   4359  NE  ARG C 105      62.223   9.469  93.924  1.00 50.89           N  
ATOM   4360  CZ  ARG C 105      62.555   8.894  95.083  1.00 53.44           C  
ATOM   4361  NH1 ARG C 105      63.188   9.588  96.027  1.00 55.15           N1+
ATOM   4362  NH2 ARG C 105      62.219   7.619  95.321  1.00 57.34           N  
ATOM   4363  N   PHE C 106      60.827  12.704  89.493  1.00 30.93           N  
ATOM   4364  CA  PHE C 106      60.635  14.110  89.166  1.00 30.60           C  
ATOM   4365  C   PHE C 106      59.723  14.718  90.213  1.00 32.81           C  
ATOM   4366  O   PHE C 106      59.186  14.013  91.079  1.00 37.09           O  
ATOM   4367  CB  PHE C 106      59.956  14.275  87.811  1.00 29.09           C  
ATOM   4368  CG  PHE C 106      60.694  13.660  86.683  1.00 27.32           C  
ATOM   4369  CD1 PHE C 106      61.649  14.371  85.991  1.00 26.65           C  
ATOM   4370  CD2 PHE C 106      60.418  12.363  86.284  1.00 26.87           C  
ATOM   4371  CE1 PHE C 106      62.327  13.791  84.904  1.00 26.77           C  
ATOM   4372  CE2 PHE C 106      61.092  11.778  85.197  1.00 26.47           C  
ATOM   4373  CZ  PHE C 106      62.043  12.489  84.504  1.00 22.68           C  
ATOM   4374  N   SER C 107      59.493  16.016  90.096  1.00 33.26           N  
ATOM   4375  CA  SER C 107      58.629  16.717  91.026  1.00 34.77           C  
ATOM   4376  C   SER C 107      57.925  17.854  90.347  1.00 34.09           C  
ATOM   4377  O   SER C 107      58.423  18.417  89.380  1.00 35.61           O  
ATOM   4378  CB  SER C 107      59.434  17.277  92.190  1.00 36.16           C  
ATOM   4379  OG  SER C 107      60.532  18.063  91.741  1.00 39.78           O  
ATOM   4380  N   PHE C 108      56.737  18.158  90.823  1.00 32.65           N  
ATOM   4381  CA  PHE C 108      55.989  19.276  90.275  1.00 34.26           C  
ATOM   4382  C   PHE C 108      55.230  19.851  91.449  1.00 37.79           C  
ATOM   4383  O   PHE C 108      55.031  19.146  92.450  1.00 40.90           O  
ATOM   4384  CB  PHE C 108      55.036  18.856  89.146  1.00 25.82           C  
ATOM   4385  CG  PHE C 108      53.978  17.911  89.565  1.00 23.40           C  
ATOM   4386  CD1 PHE C 108      52.955  18.321  90.382  1.00 24.85           C  
ATOM   4387  CD2 PHE C 108      54.023  16.588  89.158  1.00 24.19           C  
ATOM   4388  CE1 PHE C 108      51.981  17.420  90.801  1.00 28.55           C  
ATOM   4389  CE2 PHE C 108      53.072  15.680  89.554  1.00 22.07           C  
ATOM   4390  CZ  PHE C 108      52.043  16.090  90.385  1.00 28.46           C  
ATOM   4391  N   ILE C 109      54.817  21.114  91.353  1.00 37.96           N  
ATOM   4392  CA  ILE C 109      54.079  21.721  92.451  1.00 38.29           C  
ATOM   4393  C   ILE C 109      52.711  22.145  92.010  1.00 38.85           C  
ATOM   4394  O   ILE C 109      52.589  22.927  91.064  1.00 42.20           O  
ATOM   4395  CB  ILE C 109      54.751  22.941  92.972  1.00 36.84           C  
ATOM   4396  CG1 ILE C 109      56.167  22.583  93.403  1.00 38.12           C  
ATOM   4397  CG2 ILE C 109      53.917  23.516  94.098  1.00 37.20           C  
ATOM   4398  CD1 ILE C 109      56.967  23.774  93.906  1.00 43.03           C  
ATOM   4399  N   THR C 110      51.687  21.645  92.697  1.00 36.53           N  
ATOM   4400  CA  THR C 110      50.335  21.994  92.335  1.00 33.77           C  
ATOM   4401  C   THR C 110      50.281  23.488  92.561  1.00 38.06           C  
ATOM   4402  O   THR C 110      51.012  24.021  93.397  1.00 37.62           O  
ATOM   4403  CB  THR C 110      49.390  21.303  93.234  1.00 30.06           C  
ATOM   4404  CG2 THR C 110      49.282  19.864  92.828  1.00 26.03           C  
ATOM   4405  OG1 THR C 110      49.901  21.395  94.574  1.00 28.64           O  
ATOM   4406  N   PRO C 111      49.475  24.205  91.762  1.00 41.14           N  
ATOM   4407  CA  PRO C 111      49.396  25.656  91.951  1.00 40.92           C  
ATOM   4408  C   PRO C 111      48.403  25.999  93.060  1.00 42.50           C  
ATOM   4409  O   PRO C 111      47.756  25.118  93.667  1.00 44.76           O  
ATOM   4410  CB  PRO C 111      48.828  26.117  90.605  1.00 39.49           C  
ATOM   4411  CG  PRO C 111      47.786  25.102  90.356  1.00 38.66           C  
ATOM   4412  CD  PRO C 111      48.574  23.789  90.671  1.00 42.40           C  
ATOM   4413  N   PRO C 112      48.288  27.290  93.365  1.00 40.29           N  
ATOM   4414  CA  PRO C 112      47.361  27.720  94.393  1.00 39.06           C  
ATOM   4415  C   PRO C 112      45.957  27.595  93.869  1.00 40.50           C  
ATOM   4416  O   PRO C 112      45.707  27.479  92.649  1.00 37.83           O  
ATOM   4417  CB  PRO C 112      47.725  29.178  94.592  1.00 36.22           C  
ATOM   4418  CG  PRO C 112      48.271  29.560  93.281  1.00 35.66           C  
ATOM   4419  CD  PRO C 112      49.139  28.405  92.940  1.00 38.36           C  
ATOM   4420  N   GLN C 113      45.047  27.605  94.829  1.00 44.62           N  
ATOM   4421  CA  GLN C 113      43.631  27.520  94.552  1.00 47.83           C  
ATOM   4422  C   GLN C 113      43.220  28.769  93.813  1.00 48.05           C  
ATOM   4423  O   GLN C 113      43.678  29.867  94.140  1.00 48.72           O  
ATOM   4424  CB  GLN C 113      42.867  27.453  95.861  1.00 52.74           C  
ATOM   4425  CG  GLN C 113      41.379  27.492  95.684  1.00 62.59           C  
ATOM   4426  CD  GLN C 113      40.641  26.884  96.867  1.00 71.83           C  
ATOM   4427  NE2 GLN C 113      39.328  26.715  96.709  1.00 75.33           N  
ATOM   4428  OE1 GLN C 113      41.244  26.539  97.904  1.00 75.97           O  
ATOM   4429  N   THR C 114      42.374  28.589  92.809  1.00 47.18           N  
ATOM   4430  CA  THR C 114      41.842  29.688  92.017  1.00 48.95           C  
ATOM   4431  C   THR C 114      41.415  30.865  92.895  1.00 53.00           C  
ATOM   4432  O   THR C 114      40.611  30.701  93.829  1.00 57.01           O  
ATOM   4433  CB  THR C 114      40.573  29.271  91.295  1.00 46.46           C  
ATOM   4434  CG2 THR C 114      40.224  30.289  90.259  1.00 47.32           C  
ATOM   4435  OG1 THR C 114      40.769  28.011  90.665  1.00 47.26           O  
ATOM   4436  N   GLY C 115      41.862  32.066  92.548  1.00 54.76           N  
ATOM   4437  CA  GLY C 115      41.479  33.210  93.348  1.00 54.17           C  
ATOM   4438  C   GLY C 115      41.600  34.552  92.682  1.00 52.10           C  
ATOM   4439  O   GLY C 115      42.310  34.750  91.718  1.00 53.73           O  
ATOM   4440  N   LEU C 116      40.938  35.506  93.285  1.00 53.90           N  
ATOM   4441  CA  LEU C 116      40.922  36.864  92.807  1.00 53.27           C  
ATOM   4442  C   LEU C 116      42.276  37.535  92.828  1.00 52.91           C  
ATOM   4443  O   LEU C 116      42.667  38.142  91.838  1.00 52.67           O  
ATOM   4444  CB  LEU C 116      39.955  37.662  93.672  1.00 55.44           C  
ATOM   4445  CG  LEU C 116      39.234  38.795  92.974  1.00 57.61           C  
ATOM   4446  CD1 LEU C 116      38.943  38.439  91.516  1.00 58.44           C  
ATOM   4447  CD2 LEU C 116      37.951  39.054  93.725  1.00 59.52           C  
ATOM   4448  N   ASP C 117      42.989  37.426  93.949  1.00 52.89           N  
ATOM   4449  CA  ASP C 117      44.286  38.075  94.062  1.00 54.01           C  
ATOM   4450  C   ASP C 117      45.442  37.108  94.152  1.00 52.48           C  
ATOM   4451  O   ASP C 117      46.469  37.431  94.754  1.00 53.88           O  
ATOM   4452  CB  ASP C 117      44.345  38.993  95.279  1.00 60.87           C  
ATOM   4453  CG  ASP C 117      43.327  40.141  95.233  1.00 66.00           C  
ATOM   4454  OD1 ASP C 117      43.486  41.090  94.413  1.00 70.82           O  
ATOM   4455  OD2 ASP C 117      42.396  40.108  96.075  1.00 67.58           O1-
ATOM   4456  N   VAL C 118      45.281  35.924  93.575  1.00 49.37           N  
ATOM   4457  CA  VAL C 118      46.348  34.921  93.599  1.00 46.95           C  
ATOM   4458  C   VAL C 118      47.380  35.221  92.503  1.00 44.19           C  
ATOM   4459  O   VAL C 118      47.059  35.167  91.318  1.00 44.58           O  
ATOM   4460  CB  VAL C 118      45.774  33.505  93.373  1.00 47.93           C  
ATOM   4461  CG1 VAL C 118      46.864  32.467  93.503  1.00 49.71           C  
ATOM   4462  CG2 VAL C 118      44.666  33.216  94.372  1.00 49.48           C  
ATOM   4463  N   PRO C 119      48.626  35.555  92.879  1.00 41.37           N  
ATOM   4464  CA  PRO C 119      49.661  35.857  91.884  1.00 39.66           C  
ATOM   4465  C   PRO C 119      50.212  34.572  91.304  1.00 39.82           C  
ATOM   4466  O   PRO C 119      50.158  33.516  91.932  1.00 40.73           O  
ATOM   4467  CB  PRO C 119      50.715  36.568  92.712  1.00 40.55           C  
ATOM   4468  CG  PRO C 119      50.666  35.803  94.003  1.00 40.99           C  
ATOM   4469  CD  PRO C 119      49.166  35.635  94.244  1.00 41.09           C  
ATOM   4470  N   TYR C 120      50.833  34.676  90.148  1.00 38.17           N  
ATOM   4471  CA  TYR C 120      51.371  33.510  89.491  1.00 36.48           C  
ATOM   4472  C   TYR C 120      52.153  34.104  88.375  1.00 34.67           C  
ATOM   4473  O   TYR C 120      51.883  35.222  87.979  1.00 35.81           O  
ATOM   4474  CB  TYR C 120      50.232  32.679  88.915  1.00 39.20           C  
ATOM   4475  CG  TYR C 120      50.583  31.240  88.738  1.00 44.35           C  
ATOM   4476  CD1 TYR C 120      50.628  30.380  89.844  1.00 47.03           C  
ATOM   4477  CD2 TYR C 120      50.916  30.736  87.496  1.00 43.81           C  
ATOM   4478  CE1 TYR C 120      51.008  29.051  89.725  1.00 46.76           C  
ATOM   4479  CE2 TYR C 120      51.294  29.396  87.358  1.00 47.02           C  
ATOM   4480  CZ  TYR C 120      51.338  28.565  88.486  1.00 47.97           C  
ATOM   4481  OH  TYR C 120      51.725  27.256  88.400  1.00 47.26           O  
ATOM   4482  N   THR C 121      53.135  33.396  87.863  1.00 32.50           N  
ATOM   4483  CA  THR C 121      53.900  33.962  86.777  1.00 32.80           C  
ATOM   4484  C   THR C 121      54.072  32.956  85.659  1.00 30.38           C  
ATOM   4485  O   THR C 121      54.555  31.855  85.853  1.00 29.42           O  
ATOM   4486  CB  THR C 121      55.237  34.606  87.259  1.00 34.24           C  
ATOM   4487  CG2 THR C 121      55.572  34.235  88.724  1.00 38.32           C  
ATOM   4488  OG1 THR C 121      56.298  34.212  86.395  1.00 41.72           O  
ATOM   4489  N   PHE C 122      53.549  33.307  84.501  1.00 31.64           N  
ATOM   4490  CA  PHE C 122      53.608  32.454  83.325  1.00 31.42           C  
ATOM   4491  C   PHE C 122      54.751  32.820  82.405  1.00 30.99           C  
ATOM   4492  O   PHE C 122      55.076  33.992  82.251  1.00 35.02           O  
ATOM   4493  CB  PHE C 122      52.310  32.582  82.550  1.00 32.81           C  
ATOM   4494  CG  PHE C 122      51.127  32.164  83.328  1.00 35.34           C  
ATOM   4495  CD1 PHE C 122      50.474  33.052  84.156  1.00 36.06           C  
ATOM   4496  CD2 PHE C 122      50.676  30.871  83.266  1.00 37.63           C  
ATOM   4497  CE1 PHE C 122      49.375  32.659  84.922  1.00 38.07           C  
ATOM   4498  CE2 PHE C 122      49.573  30.468  84.028  1.00 41.47           C  
ATOM   4499  CZ  PHE C 122      48.919  31.368  84.859  1.00 39.07           C  
ATOM   4500  N   GLY C 123      55.409  31.832  81.831  1.00 28.56           N  
ATOM   4501  CA  GLY C 123      56.462  32.162  80.913  1.00 25.11           C  
ATOM   4502  C   GLY C 123      55.782  32.047  79.575  1.00 26.03           C  
ATOM   4503  O   GLY C 123      54.828  31.271  79.451  1.00 28.75           O  
ATOM   4504  N   LEU C 124      56.179  32.867  78.606  1.00 24.56           N  
ATOM   4505  CA  LEU C 124      55.590  32.774  77.270  1.00 21.15           C  
ATOM   4506  C   LEU C 124      56.672  32.407  76.349  1.00 18.84           C  
ATOM   4507  O   LEU C 124      57.715  33.024  76.367  1.00 22.09           O  
ATOM   4508  CB  LEU C 124      55.005  34.078  76.822  1.00 18.34           C  
ATOM   4509  CG  LEU C 124      53.714  34.070  77.581  1.00 17.78           C  
ATOM   4510  CD1 LEU C 124      53.843  34.997  78.771  1.00 20.15           C  
ATOM   4511  CD2 LEU C 124      52.628  34.463  76.669  1.00 18.31           C  
ATOM   4512  N   ILE C 125      56.463  31.340  75.616  1.00 14.99           N  
ATOM   4513  CA  ILE C 125      57.448  30.887  74.683  1.00 14.29           C  
ATOM   4514  C   ILE C 125      56.612  30.421  73.547  1.00 16.13           C  
ATOM   4515  O   ILE C 125      55.582  29.770  73.750  1.00 18.09           O  
ATOM   4516  CB  ILE C 125      58.229  29.685  75.189  1.00 12.17           C  
ATOM   4517  CG1 ILE C 125      58.884  29.979  76.511  1.00 10.34           C  
ATOM   4518  CG2 ILE C 125      59.338  29.370  74.253  1.00 17.26           C  
ATOM   4519  CD1 ILE C 125      59.691  28.829  76.975  1.00 11.94           C  
ATOM   4520  N   GLY C 126      57.038  30.733  72.341  1.00 15.82           N  
ATOM   4521  CA  GLY C 126      56.252  30.300  71.217  1.00 15.64           C  
ATOM   4522  C   GLY C 126      57.232  30.041  70.109  1.00 16.93           C  
ATOM   4523  O   GLY C 126      58.325  30.578  70.134  1.00 15.10           O  
ATOM   4524  N   ASP C 127      56.912  29.085  69.247  1.00 17.96           N  
ATOM   4525  CA  ASP C 127      57.769  28.813  68.123  1.00 18.71           C  
ATOM   4526  C   ASP C 127      59.199  28.358  68.482  1.00 20.93           C  
ATOM   4527  O   ASP C 127      60.151  28.699  67.794  1.00 21.77           O  
ATOM   4528  CB  ASP C 127      57.786  30.098  67.363  1.00 20.50           C  
ATOM   4529  CG  ASP C 127      56.665  30.182  66.414  1.00 23.48           C  
ATOM   4530  OD1 ASP C 127      55.560  30.617  66.735  1.00 27.38           O  
ATOM   4531  OD2 ASP C 127      57.014  29.763  65.348  1.00 22.65           O1-
ATOM   4532  N   LEU C 128      59.314  27.514  69.515  1.00 22.52           N  
ATOM   4533  CA  LEU C 128      60.597  27.029  70.035  1.00 21.90           C  
ATOM   4534  C   LEU C 128      61.538  26.315  69.083  1.00 24.81           C  
ATOM   4535  O   LEU C 128      62.696  26.720  68.929  1.00 28.82           O  
ATOM   4536  CB  LEU C 128      60.372  26.186  71.272  1.00 16.80           C  
ATOM   4537  CG  LEU C 128      61.624  25.848  72.059  1.00 15.97           C  
ATOM   4538  CD1 LEU C 128      62.382  27.106  72.409  1.00 11.74           C  
ATOM   4539  CD2 LEU C 128      61.216  25.074  73.308  1.00 17.37           C  
ATOM   4540  N   GLY C 129      61.080  25.240  68.469  1.00 25.35           N  
ATOM   4541  CA  GLY C 129      61.949  24.516  67.557  1.00 26.70           C  
ATOM   4542  C   GLY C 129      63.135  23.917  68.275  1.00 25.39           C  
ATOM   4543  O   GLY C 129      63.098  23.767  69.493  1.00 22.13           O  
ATOM   4544  N   GLN C 130      64.180  23.555  67.529  1.00 26.37           N  
ATOM   4545  CA  GLN C 130      65.373  22.949  68.161  1.00 24.94           C  
ATOM   4546  C   GLN C 130      66.716  23.447  67.604  1.00 24.28           C  
ATOM   4547  O   GLN C 130      67.657  22.678  67.426  1.00 26.93           O  
ATOM   4548  CB  GLN C 130      65.295  21.381  68.175  1.00 19.63           C  
ATOM   4549  CG  GLN C 130      64.949  20.710  66.824  1.00 17.22           C  
ATOM   4550  CD  GLN C 130      64.761  19.220  66.917  1.00 13.82           C  
ATOM   4551  NE2 GLN C 130      65.836  18.512  67.082  1.00 16.70           N  
ATOM   4552  OE1 GLN C 130      63.661  18.721  66.844  1.00 16.58           O  
ATOM   4553  N   SER C 131      66.791  24.731  67.294  1.00 21.10           N  
ATOM   4554  CA  SER C 131      68.027  25.307  66.800  1.00 19.22           C  
ATOM   4555  C   SER C 131      68.820  25.635  68.044  1.00 17.79           C  
ATOM   4556  O   SER C 131      68.336  25.451  69.149  1.00 16.40           O  
ATOM   4557  CB  SER C 131      67.736  26.584  66.041  1.00 21.41           C  
ATOM   4558  OG  SER C 131      67.281  27.600  66.931  1.00 27.42           O  
ATOM   4559  N   PHE C 132      70.032  26.132  67.879  1.00 18.73           N  
ATOM   4560  CA  PHE C 132      70.822  26.478  69.041  1.00 21.16           C  
ATOM   4561  C   PHE C 132      70.149  27.593  69.807  1.00 24.16           C  
ATOM   4562  O   PHE C 132      70.144  27.626  71.061  1.00 25.36           O  
ATOM   4563  CB  PHE C 132      72.198  26.934  68.618  1.00 19.43           C  
ATOM   4564  CG  PHE C 132      73.052  25.840  68.106  1.00 20.52           C  
ATOM   4565  CD1 PHE C 132      73.669  24.957  68.987  1.00 22.22           C  
ATOM   4566  CD2 PHE C 132      73.223  25.670  66.752  1.00 20.26           C  
ATOM   4567  CE1 PHE C 132      74.430  23.922  68.522  1.00 24.78           C  
ATOM   4568  CE2 PHE C 132      73.990  24.624  66.273  1.00 22.36           C  
ATOM   4569  CZ  PHE C 132      74.591  23.751  67.157  1.00 21.27           C  
ATOM   4570  N   ASP C 133      69.552  28.485  69.026  1.00 26.04           N  
ATOM   4571  CA  ASP C 133      68.852  29.619  69.554  1.00 28.23           C  
ATOM   4572  C   ASP C 133      67.790  29.145  70.554  1.00 27.90           C  
ATOM   4573  O   ASP C 133      67.680  29.644  71.686  1.00 27.14           O  
ATOM   4574  CB  ASP C 133      68.231  30.349  68.378  1.00 29.97           C  
ATOM   4575  CG  ASP C 133      69.251  31.044  67.558  1.00 29.73           C  
ATOM   4576  OD1 ASP C 133      69.877  31.957  68.137  1.00 35.14           O  
ATOM   4577  OD2 ASP C 133      69.432  30.677  66.379  1.00 26.59           O1-
ATOM   4578  N   SER C 134      67.074  28.110  70.146  1.00 27.09           N  
ATOM   4579  CA  SER C 134      66.034  27.548  70.973  1.00 25.17           C  
ATOM   4580  C   SER C 134      66.635  27.186  72.308  1.00 22.93           C  
ATOM   4581  O   SER C 134      66.080  27.516  73.355  1.00 21.14           O  
ATOM   4582  CB  SER C 134      65.463  26.322  70.287  1.00 24.38           C  
ATOM   4583  OG  SER C 134      65.343  26.565  68.890  1.00 26.13           O  
ATOM   4584  N   ASN C 135      67.820  26.579  72.266  1.00 21.71           N  
ATOM   4585  CA  ASN C 135      68.509  26.163  73.497  1.00 22.84           C  
ATOM   4586  C   ASN C 135      68.687  27.366  74.395  1.00 21.29           C  
ATOM   4587  O   ASN C 135      68.313  27.387  75.570  1.00 19.71           O  
ATOM   4588  CB  ASN C 135      69.891  25.520  73.236  1.00 23.25           C  
ATOM   4589  CG  ASN C 135      70.506  24.920  74.518  1.00 27.21           C  
ATOM   4590  ND2 ASN C 135      71.826  24.791  74.583  1.00 30.58           N  
ATOM   4591  OD1 ASN C 135      69.784  24.600  75.465  1.00 24.08           O  
ATOM   4592  N   THR C 136      69.179  28.413  73.791  1.00 19.69           N  
ATOM   4593  CA  THR C 136      69.422  29.609  74.519  1.00 21.25           C  
ATOM   4594  C   THR C 136      68.159  30.174  75.199  1.00 21.56           C  
ATOM   4595  O   THR C 136      68.178  30.422  76.419  1.00 23.53           O  
ATOM   4596  CB  THR C 136      70.067  30.632  73.607  1.00 23.69           C  
ATOM   4597  CG2 THR C 136      70.452  31.837  74.424  1.00 22.69           C  
ATOM   4598  OG1 THR C 136      71.240  30.053  72.975  1.00 22.48           O  
ATOM   4599  N   THR C 137      67.054  30.307  74.461  1.00 17.19           N  
ATOM   4600  CA  THR C 137      65.830  30.841  75.048  1.00 12.72           C  
ATOM   4601  C   THR C 137      65.450  29.967  76.200  1.00 12.05           C  
ATOM   4602  O   THR C 137      65.315  30.439  77.308  1.00 12.81           O  
ATOM   4603  CB  THR C 137      64.709  30.754  74.095  1.00 14.43           C  
ATOM   4604  CG2 THR C 137      63.526  31.564  74.559  1.00 12.70           C  
ATOM   4605  OG1 THR C 137      65.179  31.204  72.825  1.00 23.14           O  
ATOM   4606  N   LEU C 138      65.375  28.666  75.977  1.00 14.05           N  
ATOM   4607  CA  LEU C 138      64.980  27.795  77.057  1.00 14.69           C  
ATOM   4608  C   LEU C 138      65.831  28.073  78.281  1.00 18.43           C  
ATOM   4609  O   LEU C 138      65.304  28.222  79.360  1.00 20.40           O  
ATOM   4610  CB  LEU C 138      65.070  26.338  76.630  1.00 14.79           C  
ATOM   4611  CG  LEU C 138      64.487  25.230  77.515  1.00 12.65           C  
ATOM   4612  CD1 LEU C 138      63.123  25.660  77.991  1.00 15.40           C  
ATOM   4613  CD2 LEU C 138      64.374  23.925  76.688  1.00  7.42           C  
ATOM   4614  N   SER C 139      67.113  28.324  78.111  1.00 20.74           N  
ATOM   4615  CA  SER C 139      67.942  28.594  79.291  1.00 24.36           C  
ATOM   4616  C   SER C 139      67.663  29.975  79.859  1.00 26.19           C  
ATOM   4617  O   SER C 139      67.625  30.148  81.072  1.00 30.23           O  
ATOM   4618  CB  SER C 139      69.414  28.416  78.988  1.00 24.50           C  
ATOM   4619  OG  SER C 139      69.566  28.316  77.584  1.00 30.32           O  
ATOM   4620  N   HIS C 140      67.444  30.962  79.009  1.00 24.50           N  
ATOM   4621  CA  HIS C 140      67.126  32.268  79.544  1.00 26.98           C  
ATOM   4622  C   HIS C 140      65.896  32.177  80.423  1.00 28.12           C  
ATOM   4623  O   HIS C 140      65.861  32.740  81.505  1.00 29.25           O  
ATOM   4624  CB  HIS C 140      66.832  33.258  78.437  1.00 31.28           C  
ATOM   4625  CG  HIS C 140      68.040  33.988  77.967  1.00 34.60           C  
ATOM   4626  CD2 HIS C 140      69.345  33.625  77.936  1.00 35.33           C  
ATOM   4627  ND1 HIS C 140      67.980  35.275  77.479  1.00 35.87           N  
ATOM   4628  CE1 HIS C 140      69.200  35.673  77.171  1.00 38.83           C  
ATOM   4629  NE2 HIS C 140      70.044  34.691  77.439  1.00 36.71           N  
ATOM   4630  N   TYR C 141      64.889  31.455  79.953  1.00 28.79           N  
ATOM   4631  CA  TYR C 141      63.674  31.327  80.712  1.00 31.87           C  
ATOM   4632  C   TYR C 141      63.967  30.578  81.972  1.00 35.30           C  
ATOM   4633  O   TYR C 141      63.409  30.883  83.032  1.00 37.87           O  
ATOM   4634  CB  TYR C 141      62.607  30.578  79.937  1.00 32.54           C  
ATOM   4635  CG  TYR C 141      61.410  30.202  80.785  1.00 30.77           C  
ATOM   4636  CD1 TYR C 141      60.560  31.168  81.299  1.00 29.92           C  
ATOM   4637  CD2 TYR C 141      61.160  28.883  81.107  1.00 30.09           C  
ATOM   4638  CE1 TYR C 141      59.497  30.826  82.116  1.00 33.56           C  
ATOM   4639  CE2 TYR C 141      60.099  28.532  81.923  1.00 33.11           C  
ATOM   4640  CZ  TYR C 141      59.274  29.497  82.426  1.00 32.45           C  
ATOM   4641  OH  TYR C 141      58.230  29.120  83.238  1.00 35.58           O  
ATOM   4642  N   GLU C 142      64.833  29.580  81.854  1.00 39.36           N  
ATOM   4643  CA  GLU C 142      65.199  28.757  82.993  1.00 41.72           C  
ATOM   4644  C   GLU C 142      65.854  29.604  84.045  1.00 43.35           C  
ATOM   4645  O   GLU C 142      65.939  29.203  85.204  1.00 44.20           O  
ATOM   4646  CB  GLU C 142      66.220  27.697  82.600  1.00 43.94           C  
ATOM   4647  CG  GLU C 142      65.711  26.470  81.906  1.00 46.96           C  
ATOM   4648  CD  GLU C 142      66.807  25.436  81.790  1.00 48.78           C  
ATOM   4649  OE1 GLU C 142      67.827  25.690  81.096  1.00 51.82           O  
ATOM   4650  OE2 GLU C 142      66.663  24.377  82.429  1.00 48.40           O1-
ATOM   4651  N   LEU C 143      66.326  30.778  83.648  1.00 44.85           N  
ATOM   4652  CA  LEU C 143      67.025  31.621  84.592  1.00 46.88           C  
ATOM   4653  C   LEU C 143      66.401  32.946  84.966  1.00 47.23           C  
ATOM   4654  O   LEU C 143      66.872  33.561  85.911  1.00 49.31           O  
ATOM   4655  CB  LEU C 143      68.448  31.824  84.123  1.00 45.91           C  
ATOM   4656  CG  LEU C 143      69.107  30.473  83.818  1.00 46.44           C  
ATOM   4657  CD1 LEU C 143      70.418  30.651  83.034  1.00 44.24           C  
ATOM   4658  CD2 LEU C 143      69.306  29.694  85.117  1.00 46.75           C  
ATOM   4659  N   SER C 144      65.371  33.395  84.247  1.00 47.34           N  
ATOM   4660  CA  SER C 144      64.715  34.660  84.586  1.00 48.28           C  
ATOM   4661  C   SER C 144      64.546  34.654  86.083  1.00 49.03           C  
ATOM   4662  O   SER C 144      64.045  33.678  86.639  1.00 50.25           O  
ATOM   4663  CB  SER C 144      63.332  34.806  83.915  1.00 49.92           C  
ATOM   4664  OG  SER C 144      63.418  35.484  82.655  1.00 51.84           O  
ATOM   4665  N   PRO C 145      65.137  35.653  86.763  1.00 51.03           N  
ATOM   4666  CA  PRO C 145      65.083  35.810  88.223  1.00 52.59           C  
ATOM   4667  C   PRO C 145      63.644  35.698  88.748  1.00 55.01           C  
ATOM   4668  O   PRO C 145      63.390  35.051  89.777  1.00 56.83           O  
ATOM   4669  CB  PRO C 145      65.757  37.163  88.445  1.00 50.87           C  
ATOM   4670  CG  PRO C 145      65.784  37.806  87.072  1.00 51.22           C  
ATOM   4671  CD  PRO C 145      66.010  36.673  86.168  1.00 49.98           C  
ATOM   4672  N   LYS C 146      62.710  36.355  88.066  1.00 56.67           N  
ATOM   4673  CA  LYS C 146      61.295  36.192  88.416  1.00 58.76           C  
ATOM   4674  C   LYS C 146      61.180  34.794  87.791  1.00 57.18           C  
ATOM   4675  O   LYS C 146      61.448  34.650  86.592  1.00 61.01           O  
ATOM   4676  CB  LYS C 146      60.396  37.215  87.660  1.00 61.60           C  
ATOM   4677  CG  LYS C 146      60.793  37.531  86.193  1.00 65.22           C  
ATOM   4678  CD  LYS C 146      61.461  38.918  86.071  1.00 68.25           C  
ATOM   4679  CE  LYS C 146      62.331  39.092  84.795  1.00 70.69           C  
ATOM   4680  NZ  LYS C 146      61.611  39.066  83.466  1.00 72.68           N1+
ATOM   4681  N   LYS C 147      60.934  33.754  88.574  1.00 51.25           N  
ATOM   4682  CA  LYS C 147      60.895  32.432  87.965  1.00 47.37           C  
ATOM   4683  C   LYS C 147      59.552  32.031  87.468  1.00 41.39           C  
ATOM   4684  O   LYS C 147      58.592  32.121  88.197  1.00 44.75           O  
ATOM   4685  CB  LYS C 147      61.487  31.363  88.889  1.00 53.29           C  
ATOM   4686  CG  LYS C 147      61.603  31.756  90.353  1.00 62.05           C  
ATOM   4687  CD  LYS C 147      60.238  31.742  91.050  1.00 71.91           C  
ATOM   4688  CE  LYS C 147      60.274  32.502  92.392  1.00 79.00           C  
ATOM   4689  NZ  LYS C 147      61.331  32.038  93.380  1.00 86.59           N1+
ATOM   4690  N   GLY C 148      59.475  31.615  86.214  1.00 34.39           N  
ATOM   4691  CA  GLY C 148      58.202  31.203  85.645  1.00 30.52           C  
ATOM   4692  C   GLY C 148      57.680  29.954  86.317  1.00 28.09           C  
ATOM   4693  O   GLY C 148      58.469  29.164  86.757  1.00 31.81           O  
ATOM   4694  N   GLN C 149      56.369  29.741  86.352  1.00 26.64           N  
ATOM   4695  CA  GLN C 149      55.793  28.586  87.030  1.00 26.11           C  
ATOM   4696  C   GLN C 149      55.002  27.692  86.119  1.00 22.83           C  
ATOM   4697  O   GLN C 149      54.582  26.599  86.501  1.00 22.39           O  
ATOM   4698  CB  GLN C 149      54.881  29.047  88.158  1.00 32.36           C  
ATOM   4699  CG  GLN C 149      55.570  29.898  89.213  1.00 42.17           C  
ATOM   4700  CD  GLN C 149      54.604  30.431  90.244  1.00 45.78           C  
ATOM   4701  NE2 GLN C 149      54.115  31.642  90.011  1.00 47.01           N  
ATOM   4702  OE1 GLN C 149      54.315  29.771  91.259  1.00 51.40           O  
ATOM   4703  N   THR C 150      54.773  28.185  84.920  1.00 21.21           N  
ATOM   4704  CA  THR C 150      54.037  27.467  83.899  1.00 20.04           C  
ATOM   4705  C   THR C 150      54.394  28.173  82.610  1.00 19.72           C  
ATOM   4706  O   THR C 150      54.548  29.393  82.573  1.00 21.12           O  
ATOM   4707  CB  THR C 150      52.513  27.586  84.086  1.00 20.54           C  
ATOM   4708  CG2 THR C 150      51.764  26.998  82.882  1.00 16.24           C  
ATOM   4709  OG1 THR C 150      52.116  26.918  85.292  1.00 22.06           O  
ATOM   4710  N   VAL C 151      54.486  27.423  81.540  1.00 17.24           N  
ATOM   4711  CA  VAL C 151      54.813  28.037  80.283  1.00 17.81           C  
ATOM   4712  C   VAL C 151      53.577  27.998  79.398  1.00 17.80           C  
ATOM   4713  O   VAL C 151      52.929  26.966  79.277  1.00 17.23           O  
ATOM   4714  CB  VAL C 151      55.905  27.244  79.607  1.00 19.71           C  
ATOM   4715  CG1 VAL C 151      56.234  27.843  78.248  1.00 19.12           C  
ATOM   4716  CG2 VAL C 151      57.095  27.177  80.514  1.00 20.40           C  
ATOM   4717  N   LEU C 152      53.196  29.127  78.832  1.00 17.38           N  
ATOM   4718  CA  LEU C 152      52.059  29.101  77.939  1.00 15.90           C  
ATOM   4719  C   LEU C 152      52.758  28.984  76.597  1.00 17.54           C  
ATOM   4720  O   LEU C 152      53.613  29.795  76.264  1.00 17.13           O  
ATOM   4721  CB  LEU C 152      51.242  30.376  78.059  1.00 18.06           C  
ATOM   4722  CG  LEU C 152      50.792  30.670  79.510  1.00 20.18           C  
ATOM   4723  CD1 LEU C 152      49.764  31.751  79.580  1.00 12.78           C  
ATOM   4724  CD2 LEU C 152      50.224  29.430  80.148  1.00 24.58           C  
ATOM   4725  N   PHE C 153      52.517  27.872  75.919  1.00 17.15           N  
ATOM   4726  CA  PHE C 153      53.164  27.611  74.646  1.00 17.75           C  
ATOM   4727  C   PHE C 153      52.278  27.929  73.450  1.00 17.25           C  
ATOM   4728  O   PHE C 153      51.427  27.141  73.024  1.00 17.11           O  
ATOM   4729  CB  PHE C 153      53.668  26.175  74.557  1.00 18.13           C  
ATOM   4730  CG  PHE C 153      54.661  25.970  73.461  1.00 19.22           C  
ATOM   4731  CD1 PHE C 153      54.247  25.825  72.147  1.00 19.60           C  
ATOM   4732  CD2 PHE C 153      56.028  25.976  73.737  1.00 18.90           C  
ATOM   4733  CE1 PHE C 153      55.183  25.691  71.135  1.00 23.53           C  
ATOM   4734  CE2 PHE C 153      56.969  25.846  72.740  1.00 18.12           C  
ATOM   4735  CZ  PHE C 153      56.562  25.706  71.439  1.00 21.45           C  
ATOM   4736  N   VAL C 154      52.713  28.951  72.747  1.00 15.49           N  
ATOM   4737  CA  VAL C 154      51.963  29.475  71.658  1.00 13.92           C  
ATOM   4738  C   VAL C 154      52.036  28.802  70.263  1.00 12.35           C  
ATOM   4739  O   VAL C 154      51.653  29.414  69.251  1.00 12.22           O  
ATOM   4740  CB  VAL C 154      52.243  30.997  71.653  1.00 15.52           C  
ATOM   4741  CG1 VAL C 154      53.162  31.379  70.547  1.00 21.70           C  
ATOM   4742  CG2 VAL C 154      50.980  31.786  71.672  1.00 11.24           C  
ATOM   4743  N   GLY C 155      52.406  27.522  70.176  1.00 14.21           N  
ATOM   4744  CA  GLY C 155      52.489  26.885  68.850  1.00 13.57           C  
ATOM   4745  C   GLY C 155      53.843  26.646  68.183  1.00 14.98           C  
ATOM   4746  O   GLY C 155      54.796  27.342  68.412  1.00 16.31           O  
ATOM   4747  N   ASP C 156      53.875  25.740  67.230  1.00 18.20           N  
ATOM   4748  CA  ASP C 156      55.091  25.324  66.510  1.00 19.40           C  
ATOM   4749  C   ASP C 156      56.072  24.777  67.522  1.00 22.01           C  
ATOM   4750  O   ASP C 156      56.844  25.531  68.119  1.00 24.94           O  
ATOM   4751  CB  ASP C 156      55.733  26.433  65.673  1.00 21.37           C  
ATOM   4752  CG  ASP C 156      54.871  26.838  64.470  1.00 26.10           C  
ATOM   4753  OD1 ASP C 156      53.750  26.297  64.323  1.00 31.19           O  
ATOM   4754  OD2 ASP C 156      55.144  27.852  63.809  1.00 21.86           O1-
ATOM   4755  N   LEU C 157      56.004  23.464  67.750  1.00 20.37           N  
ATOM   4756  CA  LEU C 157      56.864  22.858  68.717  1.00 19.56           C  
ATOM   4757  C   LEU C 157      58.234  22.370  68.286  1.00 22.28           C  
ATOM   4758  O   LEU C 157      59.207  22.708  68.918  1.00 26.71           O  
ATOM   4759  CB  LEU C 157      56.145  21.730  69.434  1.00 17.17           C  
ATOM   4760  CG  LEU C 157      54.996  21.992  70.392  1.00 14.29           C  
ATOM   4761  CD1 LEU C 157      53.828  22.520  69.649  1.00 11.00           C  
ATOM   4762  CD2 LEU C 157      54.612  20.690  71.006  1.00 15.08           C  
ATOM   4763  N   SER C 158      58.374  21.654  67.181  1.00 22.37           N  
ATOM   4764  CA  SER C 158      59.713  21.118  66.910  1.00 20.40           C  
ATOM   4765  C   SER C 158      60.184  21.208  65.501  1.00 17.58           C  
ATOM   4766  O   SER C 158      61.256  20.743  65.193  1.00 12.68           O  
ATOM   4767  CB  SER C 158      59.699  19.651  67.200  1.00 21.45           C  
ATOM   4768  OG  SER C 158      58.722  19.092  66.333  1.00 27.96           O  
ATOM   4769  N   TYR C 159      59.299  21.588  64.603  1.00 15.44           N  
ATOM   4770  CA  TYR C 159      59.738  21.718  63.221  1.00 13.75           C  
ATOM   4771  C   TYR C 159      60.261  20.436  62.600  1.00 10.87           C  
ATOM   4772  O   TYR C 159      61.017  20.450  61.649  1.00 12.28           O  
ATOM   4773  CB  TYR C 159      60.775  22.823  63.131  1.00  9.11           C  
ATOM   4774  CG  TYR C 159      60.128  24.134  63.411  1.00  4.56           C  
ATOM   4775  CD1 TYR C 159      59.913  24.558  64.694  1.00  3.84           C  
ATOM   4776  CD2 TYR C 159      59.729  24.933  62.370  1.00  9.05           C  
ATOM   4777  CE1 TYR C 159      59.299  25.798  64.939  1.00 10.31           C  
ATOM   4778  CE2 TYR C 159      59.121  26.156  62.587  1.00 12.64           C  
ATOM   4779  CZ  TYR C 159      58.916  26.597  63.863  1.00 12.79           C  
ATOM   4780  OH  TYR C 159      58.497  27.870  64.093  1.00 18.30           O  
ATOM   4781  N   ALA C 160      59.812  19.314  63.119  1.00 10.52           N  
ATOM   4782  CA  ALA C 160      60.236  18.057  62.548  1.00 12.95           C  
ATOM   4783  C   ALA C 160      59.774  17.963  61.129  1.00 12.78           C  
ATOM   4784  O   ALA C 160      60.404  17.325  60.331  1.00 14.25           O  
ATOM   4785  CB  ALA C 160      59.687  16.914  63.331  1.00 13.76           C  
ATOM   4786  N   ASP C 161      58.671  18.613  60.808  1.00 18.19           N  
ATOM   4787  CA  ASP C 161      58.156  18.560  59.442  1.00 20.48           C  
ATOM   4788  C   ASP C 161      59.010  19.264  58.420  1.00 21.42           C  
ATOM   4789  O   ASP C 161      58.608  19.321  57.284  1.00 23.56           O  
ATOM   4790  CB  ASP C 161      56.736  19.126  59.346  1.00 19.26           C  
ATOM   4791  CG  ASP C 161      56.658  20.576  59.770  1.00 18.38           C  
ATOM   4792  OD1 ASP C 161      57.449  20.961  60.634  1.00 21.58           O  
ATOM   4793  OD2 ASP C 161      55.795  21.349  59.273  1.00 21.29           O1-
ATOM   4794  N   ARG C 162      60.132  19.851  58.833  1.00 22.39           N  
ATOM   4795  CA  ARG C 162      61.015  20.531  57.892  1.00 22.53           C  
ATOM   4796  C   ARG C 162      61.912  19.451  57.380  1.00 25.52           C  
ATOM   4797  O   ARG C 162      62.382  19.486  56.246  1.00 29.28           O  
ATOM   4798  CB  ARG C 162      61.851  21.599  58.571  1.00 22.85           C  
ATOM   4799  CG  ARG C 162      61.009  22.570  59.341  1.00 34.48           C  
ATOM   4800  CD  ARG C 162      61.792  23.713  59.912  1.00 36.81           C  
ATOM   4801  NE  ARG C 162      62.294  24.524  58.826  1.00 42.66           N  
ATOM   4802  CZ  ARG C 162      63.573  24.541  58.468  1.00 45.77           C  
ATOM   4803  NH1 ARG C 162      64.464  23.795  59.140  1.00 44.86           N1+
ATOM   4804  NH2 ARG C 162      63.949  25.260  57.412  1.00 45.63           N  
ATOM   4805  N   TYR C 163      62.143  18.456  58.216  1.00 26.91           N  
ATOM   4806  CA  TYR C 163      62.987  17.346  57.829  1.00 28.02           C  
ATOM   4807  C   TYR C 163      62.231  16.513  56.819  1.00 31.30           C  
ATOM   4808  O   TYR C 163      61.021  16.673  56.658  1.00 37.63           O  
ATOM   4809  CB  TYR C 163      63.363  16.546  59.055  1.00 26.85           C  
ATOM   4810  CG  TYR C 163      64.227  17.350  59.992  1.00 25.87           C  
ATOM   4811  CD1 TYR C 163      63.688  18.282  60.843  1.00 25.19           C  
ATOM   4812  CD2 TYR C 163      65.600  17.182  60.003  1.00 25.33           C  
ATOM   4813  CE1 TYR C 163      64.506  19.016  61.663  1.00 26.19           C  
ATOM   4814  CE2 TYR C 163      66.410  17.902  60.818  1.00 20.90           C  
ATOM   4815  CZ  TYR C 163      65.877  18.805  61.645  1.00 22.74           C  
ATOM   4816  OH  TYR C 163      66.729  19.465  62.500  1.00 25.26           O  
ATOM   4817  N   PRO C 164      62.931  15.629  56.095  1.00 32.47           N  
ATOM   4818  CA  PRO C 164      62.216  14.815  55.098  1.00 31.81           C  
ATOM   4819  C   PRO C 164      61.341  13.738  55.690  1.00 28.05           C  
ATOM   4820  O   PRO C 164      61.721  13.044  56.617  1.00 26.45           O  
ATOM   4821  CB  PRO C 164      63.344  14.265  54.235  1.00 34.96           C  
ATOM   4822  CG  PRO C 164      64.476  14.159  55.216  1.00 35.69           C  
ATOM   4823  CD  PRO C 164      64.385  15.414  56.028  1.00 31.63           C  
ATOM   4824  N   ASN C 165      60.134  13.651  55.152  1.00 26.90           N  
ATOM   4825  CA  ASN C 165      59.148  12.695  55.618  1.00 22.85           C  
ATOM   4826  C   ASN C 165      58.902  13.061  57.063  1.00 18.87           C  
ATOM   4827  O   ASN C 165      58.589  12.225  57.908  1.00 19.49           O  
ATOM   4828  CB  ASN C 165      59.674  11.270  55.464  1.00 22.24           C  
ATOM   4829  CG  ASN C 165      60.113  10.952  54.047  1.00 24.02           C  
ATOM   4830  ND2 ASN C 165      59.466  11.554  53.055  1.00 29.31           N  
ATOM   4831  OD1 ASN C 165      61.021  10.178  53.847  1.00 27.43           O  
ATOM   4832  N   HIS C 166      59.092  14.342  57.339  1.00 15.00           N  
ATOM   4833  CA  HIS C 166      58.898  14.877  58.667  1.00 15.47           C  
ATOM   4834  C   HIS C 166      59.656  14.039  59.688  1.00 14.52           C  
ATOM   4835  O   HIS C 166      59.273  14.006  60.843  1.00 16.56           O  
ATOM   4836  CB  HIS C 166      57.407  14.894  59.034  1.00 16.05           C  
ATOM   4837  CG  HIS C 166      56.552  15.612  58.054  1.00 15.53           C  
ATOM   4838  CD2 HIS C 166      56.641  15.713  56.706  1.00 17.77           C  
ATOM   4839  ND1 HIS C 166      55.399  16.266  58.416  1.00 17.26           N  
ATOM   4840  CE1 HIS C 166      54.798  16.729  57.326  1.00 21.99           C  
ATOM   4841  NE2 HIS C 166      55.526  16.407  56.278  1.00 20.41           N  
ATOM   4842  N   ASP C 167      60.673  13.321  59.259  1.00 11.02           N  
ATOM   4843  CA  ASP C 167      61.461  12.481  60.131  1.00 10.10           C  
ATOM   4844  C   ASP C 167      61.095  12.605  61.599  1.00  9.24           C  
ATOM   4845  O   ASP C 167      61.763  13.282  62.376  1.00  5.61           O  
ATOM   4846  CB  ASP C 167      62.938  12.804  59.924  1.00 13.88           C  
ATOM   4847  CG  ASP C 167      63.855  11.818  60.613  1.00 21.62           C  
ATOM   4848  OD1 ASP C 167      63.351  10.998  61.411  1.00 23.72           O  
ATOM   4849  OD2 ASP C 167      65.076  11.849  60.356  1.00 27.91           O1-
ATOM   4850  N   ASN C 168      60.050  11.908  61.997  1.00  8.82           N  
ATOM   4851  CA  ASN C 168      59.642  12.019  63.394  1.00 11.04           C  
ATOM   4852  C   ASN C 168      60.689  11.839  64.483  1.00 10.25           C  
ATOM   4853  O   ASN C 168      60.387  11.986  65.671  1.00 10.30           O  
ATOM   4854  CB  ASN C 168      58.448  11.129  63.681  1.00 14.44           C  
ATOM   4855  CG  ASN C 168      57.177  11.687  63.118  1.00 16.29           C  
ATOM   4856  ND2 ASN C 168      57.281  12.418  62.015  1.00 19.33           N  
ATOM   4857  OD1 ASN C 168      56.101  11.440  63.653  1.00 13.37           O  
ATOM   4858  N   VAL C 169      61.904  11.486  64.114  1.00  8.40           N  
ATOM   4859  CA  VAL C 169      62.906  11.347  65.151  1.00  8.66           C  
ATOM   4860  C   VAL C 169      63.051  12.697  65.766  1.00 10.33           C  
ATOM   4861  O   VAL C 169      63.223  12.794  66.986  1.00  9.07           O  
ATOM   4862  CB  VAL C 169      64.267  10.964  64.628  1.00  8.11           C  
ATOM   4863  CG1 VAL C 169      65.269  10.904  65.746  1.00  7.58           C  
ATOM   4864  CG2 VAL C 169      64.189   9.642  64.007  1.00  7.87           C  
ATOM   4865  N   ARG C 170      62.999  13.726  64.909  1.00  8.18           N  
ATOM   4866  CA  ARG C 170      63.119  15.076  65.387  1.00  8.54           C  
ATOM   4867  C   ARG C 170      62.034  15.397  66.373  1.00 10.94           C  
ATOM   4868  O   ARG C 170      62.135  16.370  67.105  1.00 16.22           O  
ATOM   4869  CB  ARG C 170      63.111  16.060  64.262  1.00 11.26           C  
ATOM   4870  CG  ARG C 170      64.487  16.222  63.614  1.00 15.51           C  
ATOM   4871  CD  ARG C 170      65.614  16.599  64.601  1.00 15.08           C  
ATOM   4872  NE  ARG C 170      66.907  16.688  63.897  1.00 18.34           N  
ATOM   4873  CZ  ARG C 170      68.007  17.240  64.412  1.00 19.03           C  
ATOM   4874  NH1 ARG C 170      67.990  17.748  65.628  1.00 17.47           N1+
ATOM   4875  NH2 ARG C 170      69.094  17.373  63.679  1.00 17.49           N  
ATOM   4876  N   TRP C 171      60.989  14.581  66.432  1.00 11.24           N  
ATOM   4877  CA  TRP C 171      59.957  14.789  67.436  1.00 10.49           C  
ATOM   4878  C   TRP C 171      60.505  14.196  68.707  1.00 13.85           C  
ATOM   4879  O   TRP C 171      60.278  14.732  69.780  1.00 19.33           O  
ATOM   4880  CB  TRP C 171      58.658  14.073  67.072  1.00 11.01           C  
ATOM   4881  CG  TRP C 171      57.640  14.985  66.453  1.00 10.91           C  
ATOM   4882  CD1 TRP C 171      57.152  14.962  65.154  1.00  7.37           C  
ATOM   4883  CD2 TRP C 171      56.998  16.066  67.103  1.00  4.65           C  
ATOM   4884  CE2 TRP C 171      56.142  16.645  66.159  1.00  5.38           C  
ATOM   4885  CE3 TRP C 171      57.061  16.591  68.382  1.00  6.82           C  
ATOM   4886  NE1 TRP C 171      56.254  15.960  64.979  1.00  2.38           N  
ATOM   4887  CZ2 TRP C 171      55.352  17.754  66.488  1.00 11.97           C  
ATOM   4888  CZ3 TRP C 171      56.272  17.693  68.698  1.00  7.59           C  
ATOM   4889  CH2 TRP C 171      55.442  18.253  67.765  1.00  6.79           C  
ATOM   4890  N   ASP C 172      61.236  13.085  68.593  1.00 15.89           N  
ATOM   4891  CA  ASP C 172      61.805  12.437  69.769  1.00 14.88           C  
ATOM   4892  C   ASP C 172      62.889  13.313  70.363  1.00 15.32           C  
ATOM   4893  O   ASP C 172      62.918  13.520  71.577  1.00 16.17           O  
ATOM   4894  CB  ASP C 172      62.391  11.059  69.437  1.00 16.95           C  
ATOM   4895  CG  ASP C 172      61.351  10.098  68.889  1.00 23.03           C  
ATOM   4896  OD1 ASP C 172      60.328   9.786  69.554  1.00 22.36           O  
ATOM   4897  OD2 ASP C 172      61.553   9.653  67.753  1.00 26.17           O1-
ATOM   4898  N   THR C 173      63.766  13.861  69.514  1.00 16.18           N  
ATOM   4899  CA  THR C 173      64.849  14.710  70.013  1.00 16.63           C  
ATOM   4900  C   THR C 173      64.283  15.882  70.781  1.00 17.72           C  
ATOM   4901  O   THR C 173      64.636  16.086  71.947  1.00 15.16           O  
ATOM   4902  CB  THR C 173      65.755  15.220  68.902  1.00 15.60           C  
ATOM   4903  CG2 THR C 173      66.459  14.089  68.280  1.00 17.74           C  
ATOM   4904  OG1 THR C 173      64.975  15.844  67.882  1.00 19.35           O  
ATOM   4905  N   TRP C 174      63.324  16.578  70.164  1.00 18.52           N  
ATOM   4906  CA  TRP C 174      62.702  17.739  70.797  1.00 18.14           C  
ATOM   4907  C   TRP C 174      62.109  17.369  72.137  1.00 16.51           C  
ATOM   4908  O   TRP C 174      62.189  18.111  73.099  1.00 19.04           O  
ATOM   4909  CB  TRP C 174      61.596  18.321  69.934  1.00 17.66           C  
ATOM   4910  CG  TRP C 174      61.177  19.691  70.367  1.00 19.37           C  
ATOM   4911  CD1 TRP C 174      61.782  20.847  70.022  1.00 20.71           C  
ATOM   4912  CD2 TRP C 174      60.032  20.059  71.153  1.00 18.68           C  
ATOM   4913  CE2 TRP C 174      60.020  21.461  71.225  1.00 19.94           C  
ATOM   4914  CE3 TRP C 174      59.011  19.348  71.781  1.00 22.14           C  
ATOM   4915  NE1 TRP C 174      61.106  21.911  70.524  1.00 21.54           N  
ATOM   4916  CZ2 TRP C 174      59.020  22.181  71.895  1.00 19.40           C  
ATOM   4917  CZ3 TRP C 174      57.999  20.069  72.451  1.00 20.20           C  
ATOM   4918  CH2 TRP C 174      58.021  21.468  72.495  1.00 18.60           C  
ATOM   4919  N   GLY C 175      61.545  16.191  72.208  1.00 14.35           N  
ATOM   4920  CA  GLY C 175      60.928  15.794  73.444  1.00 19.23           C  
ATOM   4921  C   GLY C 175      61.946  15.700  74.534  1.00 20.04           C  
ATOM   4922  O   GLY C 175      61.707  16.102  75.673  1.00 21.68           O  
ATOM   4923  N   ARG C 176      63.101  15.188  74.146  1.00 20.77           N  
ATOM   4924  CA  ARG C 176      64.214  15.001  75.054  1.00 21.38           C  
ATOM   4925  C   ARG C 176      64.833  16.350  75.398  1.00 23.56           C  
ATOM   4926  O   ARG C 176      65.227  16.596  76.542  1.00 25.54           O  
ATOM   4927  CB  ARG C 176      65.270  14.092  74.400  1.00 19.62           C  
ATOM   4928  CG  ARG C 176      65.010  12.586  74.512  1.00 14.63           C  
ATOM   4929  CD  ARG C 176      66.164  11.783  73.923  1.00  6.41           C  
ATOM   4930  NE  ARG C 176      65.730  10.884  72.877  1.00  6.58           N  
ATOM   4931  CZ  ARG C 176      66.314  10.763  71.676  1.00 13.22           C  
ATOM   4932  NH1 ARG C 176      67.378  11.492  71.364  1.00  9.49           N1+
ATOM   4933  NH2 ARG C 176      65.833   9.893  70.756  1.00 14.36           N  
ATOM   4934  N   PHE C 177      64.919  17.217  74.394  1.00 22.96           N  
ATOM   4935  CA  PHE C 177      65.487  18.534  74.562  1.00 19.95           C  
ATOM   4936  C   PHE C 177      64.773  19.324  75.642  1.00 20.95           C  
ATOM   4937  O   PHE C 177      65.398  19.763  76.625  1.00 20.21           O  
ATOM   4938  CB  PHE C 177      65.381  19.258  73.226  1.00 19.22           C
[truncated: 166,051 more chars]
