# Supplementary material for: Structural Descriptors for Subunit Interface Regions in Homodimers: Effect of Lipid Membrane and Secondary Structure Type
Source: J Chem Inf Model. 2025 Mar 27;65(7):3117–26. doi: 10.1021/acs.jcim.4c01233 (PMC12004529; doi:10.1021/acs.jcim.4c01233)
Supplement: Supplementary file 3 — ci4c01233_si_003.tar [file ci4c01233_si_003.tar › database/alpha/3zcd_cytop.pdb]

HEADER    3zcd_chain_A
ATOM      1  N   SER A   1      -9.565  15.630  -5.214  1.00 69.06           N  
ATOM      2  CA  SER A   1      -8.781  16.216  -4.104  1.00 69.06           C  
ATOM      5  C   SER A   1      -9.571  17.310  -3.474  1.00 69.06           C  
ATOM      6  O   SER A   1     -10.590  17.748  -4.005  1.00 69.06           O  
ATOM      3  CB  SER A   1      -7.467  16.816  -4.631  1.00 69.06           C  
ATOM      4  OG  SER A   1      -6.673  15.796  -5.222  1.00 69.06           O  
ATOM      7  N   MET A   2      -9.119  17.766  -2.296  1.00 94.87           N  
ATOM      8  CA  MET A   2      -9.807  18.804  -1.593  1.00 94.87           C  
ATOM     13  C   MET A   2      -9.753  20.041  -2.441  1.00 94.87           C  
ATOM     14  O   MET A   2     -10.720  20.793  -2.536  1.00 94.87           O  
ATOM      9  CB  MET A   2      -9.102  19.123  -0.265  1.00 94.87           C  
ATOM     10  CG  MET A   2      -9.819  20.153   0.605  1.00 94.87           C  
ATOM     11  SD  MET A   2      -8.945  20.542   2.151  1.00 94.87           S  
ATOM     12  CE  MET A   2      -9.229  18.930   2.937  1.00 94.87           C  
ATOM     15  N   ILE A   3      -8.563  20.293  -3.014  1.00 88.46           N  
ATOM     16  CA  ILE A   3      -8.189  21.380  -3.880  1.00 88.46           C  
ATOM     21  C   ILE A   3      -8.679  21.248  -5.295  1.00 88.46           C  
ATOM     22  O   ILE A   3      -8.807  22.249  -5.998  1.00 88.46           O  
ATOM     17  CB  ILE A   3      -6.709  21.632  -3.931  1.00 88.46           C  
ATOM     18  CG1 ILE A   3      -5.949  20.429  -4.507  1.00 88.46           C  
ATOM     19  CG2 ILE A   3      -6.263  22.044  -2.520  1.00 88.46           C  
ATOM     20  CD1 ILE A   3      -4.507  20.768  -4.876  1.00 88.46           C  
ATOM     23  N   ALA A   4      -8.949  20.015  -5.762  1.00 63.27           N  
ATOM     24  CA  ALA A   4      -9.055  19.741  -7.170  1.00 63.27           C  
ATOM     26  C   ALA A   4      -9.978  20.658  -7.922  1.00 63.27           C  
ATOM     27  O   ALA A   4      -9.595  21.147  -8.983  1.00 63.27           O  
ATOM     25  CB  ALA A   4      -9.517  18.302  -7.457  1.00 63.27           C  
ATOM     28  N   ALA A   5     -11.193  20.951  -7.434  1.00 34.97           N  
ATOM     29  CA  ALA A   5     -12.046  21.758  -8.264  1.00 34.97           C  
ATOM     31  C   ALA A   5     -11.442  23.115  -8.482  1.00 34.97           C  
ATOM     32  O   ALA A   5     -11.403  23.611  -9.608  1.00 34.97           O  
ATOM     30  CB  ALA A   5     -13.444  21.968  -7.661  1.00 34.97           C  
ATOM     33  N   TYR A   6     -10.941  23.747  -7.406  1.00 76.76           N  
ATOM     34  CA  TYR A   6     -10.406  25.077  -7.498  1.00 76.76           C  
ATOM     43  C   TYR A   6      -9.156  25.067  -8.322  1.00 76.76           C  
ATOM     44  O   TYR A   6      -8.949  25.947  -9.158  1.00 76.76           O  
ATOM     35  CB  TYR A   6     -10.077  25.683  -6.122  1.00 76.76           C  
ATOM     36  CG  TYR A   6      -9.631  27.093  -6.314  1.00 76.76           C  
ATOM     37  CD1 TYR A   6     -10.541  28.068  -6.655  1.00 76.76           C  
ATOM     38  CD2 TYR A   6      -8.315  27.448  -6.131  1.00 76.76           C  
ATOM     39  CE1 TYR A   6     -10.141  29.372  -6.823  1.00 76.76           C  
ATOM     40  CE2 TYR A   6      -7.908  28.750  -6.297  1.00 76.76           C  
ATOM     41  CZ  TYR A   6      -8.820  29.714  -6.645  1.00 76.76           C  
ATOM     42  OH  TYR A   6      -8.403  31.051  -6.814  1.00 76.76           O  
ATOM     45  N   GLN A   7      -8.279  24.067  -8.113  1.00104.84           N  
ATOM     46  CA  GLN A   7      -7.046  24.072  -8.843  1.00104.84           C  
ATOM     52  C   GLN A   7      -7.329  23.907 -10.298  1.00104.84           C  
ATOM     53  O   GLN A   7      -6.664  24.521 -11.130  1.00104.84           O  
ATOM     47  CB  GLN A   7      -6.034  22.989  -8.430  1.00104.84           C  
ATOM     48  CG  GLN A   7      -6.450  21.553  -8.740  1.00104.84           C  
ATOM     49  CD  GLN A   7      -5.272  20.663  -8.368  1.00104.84           C  
ATOM     51  NE2 GLN A   7      -4.045  21.080  -8.785  1.00104.84           N  
ATOM     50  OE1 GLN A   7      -5.438  19.626  -7.728  1.00104.84           O  
ATOM     54  N   ALA A   8      -8.329  23.075 -10.645  1.00 28.41           N  
ATOM     55  CA  ALA A   8      -8.625  22.813 -12.025  1.00 28.41           C  
ATOM     57  C   ALA A   8      -9.018  24.087 -12.703  1.00 28.41           C  
ATOM     58  O   ALA A   8      -8.587  24.353 -13.822  1.00 28.41           O  
ATOM     56  CB  ALA A   8      -9.786  21.821 -12.206  1.00 28.41           C  
ATOM     59  N   ARG A   9      -9.846  24.916 -12.040  1.00108.03           N  
ATOM     60  CA  ARG A   9     -10.294  26.141 -12.639  1.00108.03           C  
ATOM     68  C   ARG A   9      -9.101  27.014 -12.879  1.00108.03           C  
ATOM     69  O   ARG A   9      -8.963  27.629 -13.935  1.00108.03           O  
ATOM     61  CB  ARG A   9     -11.198  26.968 -11.710  1.00108.03           C  
ATOM     62  CG  ARG A   9     -12.460  26.265 -11.206  1.00108.03           C  
ATOM     63  CD  ARG A   9     -13.278  27.160 -10.271  1.00108.03           C  
ATOM     64  NE  ARG A   9     -14.323  26.329  -9.615  1.00108.03           N  
ATOM     65  CZ  ARG A   9     -14.735  26.644  -8.350  1.00108.03           C  
ATOM     66  NH1 ARG A   9     -14.186  27.711  -7.699  1.00108.03           N1+
ATOM     67  NH2 ARG A   9     -15.686  25.883  -7.733  1.00108.03           N  
ATOM     70  N   CYS A  10      -8.212  27.089 -11.875  1.00 85.91           N  
ATOM     71  CA  CYS A  10      -7.055  27.934 -11.908  1.00 85.91           C  
ATOM     74  C   CYS A  10      -6.137  27.485 -13.002  1.00 85.91           C  
ATOM     75  O   CYS A  10      -5.618  28.297 -13.765  1.00 85.91           O  
ATOM     72  CB  CYS A  10      -6.302  27.864 -10.569  1.00 85.91           C  
ATOM     73  SG  CYS A  10      -4.897  28.999 -10.477  1.00 85.91           S  
ATOM     76  N   GLN A  11      -5.922  26.161 -13.109  1.00107.44           N  
ATOM     77  CA  GLN A  11      -5.019  25.640 -14.089  1.00107.44           C  
ATOM     83  C   GLN A  11      -5.542  25.938 -15.461  1.00107.44           C  
ATOM     84  O   GLN A  11      -4.781  26.334 -16.342  1.00107.44           O  
ATOM     78  CB  GLN A  11      -4.742  24.132 -13.881  1.00107.44           C  
ATOM     79  CG  GLN A  11      -5.982  23.235 -13.911  1.00107.44           C  
ATOM     80  CD  GLN A  11      -5.591  21.859 -13.382  1.00107.44           C  
ATOM     82  NE2 GLN A  11      -4.272  21.661 -13.117  1.00107.44           N  
ATOM     81  OE1 GLN A  11      -6.441  20.989 -13.190  1.00107.44           O  
ATOM     85  N   ALA A  12      -6.863  25.797 -15.674  1.00 29.40           N  
ATOM     86  CA  ALA A  12      -7.421  26.042 -16.974  1.00 29.40           C  
ATOM     88  C   ALA A  12      -7.209  27.480 -17.345  1.00 29.40           C  
ATOM     89  O   ALA A  12      -6.815  27.779 -18.472  1.00 29.40           O  
ATOM     87  CB  ALA A  12      -8.936  25.779 -17.025  1.00 29.40           C  
ATOM     90  N   ARG A  13      -7.456  28.411 -16.400  1.00128.13           N  
ATOM     91  CA  ARG A  13      -7.357  29.815 -16.692  1.00128.13           C  
ATOM     99  C   ARG A  13      -5.956  30.179 -17.072  1.00128.13           C  
ATOM    100  O   ARG A  13      -5.733  30.836 -18.088  1.00128.13           O  
ATOM     92  CB  ARG A  13      -7.711  30.714 -15.491  1.00128.13           C  
ATOM     93  CG  ARG A  13      -9.195  30.712 -15.118  1.00128.13           C  
ATOM     94  CD  ARG A  13      -9.587  31.846 -14.165  1.00128.13           C  
ATOM     95  NE  ARG A  13      -9.197  33.131 -14.813  1.00128.13           N  
ATOM     96  CZ  ARG A  13     -10.039  33.747 -15.691  1.00128.13           C  
ATOM     97  NH1 ARG A  13     -11.249  33.186 -15.983  1.00128.13           N1+
ATOM     98  NH2 ARG A  13      -9.671  34.927 -16.274  1.00128.13           N  
ATOM    101  N   VAL A  14      -4.970  29.755 -16.262  1.00 97.26           N  
ATOM    102  CA  VAL A  14      -3.606  30.137 -16.486  1.00 97.26           C  
ATOM    106  C   VAL A  14      -3.069  29.506 -17.735  1.00 97.26           C  
ATOM    107  O   VAL A  14      -2.358  30.149 -18.505  1.00 97.26           O  
ATOM    103  CB  VAL A  14      -2.698  29.779 -15.341  1.00 97.26           C  
ATOM    104  CG1 VAL A  14      -2.524  28.252 -15.287  1.00 97.26           C  
ATOM    105  CG2 VAL A  14      -1.384  30.561 -15.497  1.00 97.26           C  
ATOM    108  N   ASP A  15      -3.409  28.225 -17.974  1.00 35.09           N  
ATOM    109  CA  ASP A  15      -2.883  27.509 -19.102  1.00 35.09           C  
ATOM    114  C   ASP A  15      -3.303  28.185 -20.368  1.00 35.09           C  
ATOM    115  O   ASP A  15      -2.506  28.313 -21.295  1.00 35.09           O  
ATOM    110  CB  ASP A  15      -3.379  26.055 -19.173  1.00 35.09           C  
ATOM    111  CG  ASP A  15      -2.699  25.262 -18.066  1.00 35.09           C  
ATOM    112  OD1 ASP A  15      -1.684  25.768 -17.518  1.00 35.09           O  
ATOM    113  OD2 ASP A  15      -3.182  24.138 -17.760  1.00 35.09           O1-
ATOM    116  N   ALA A  16      -4.568  28.638 -20.445  1.00 24.34           N  
ATOM    117  CA  ALA A  16      -5.036  29.260 -21.649  1.00 24.34           C  
ATOM    119  C   ALA A  16      -4.240  30.507 -21.895  1.00 24.34           C  
ATOM    120  O   ALA A  16      -3.803  30.761 -23.015  1.00 24.34           O  
ATOM    118  CB  ALA A  16      -6.522  29.656 -21.575  1.00 24.34           C  
ATOM    121  N   ALA A  17      -4.016  31.310 -20.837  1.00 30.49           N  
ATOM    122  CA  ALA A  17      -3.305  32.549 -20.967  1.00 30.49           C  
ATOM    124  C   ALA A  17      -1.889  32.286 -21.386  1.00 30.49           C  
ATOM    125  O   ALA A  17      -1.354  32.985 -22.243  1.00 30.49           O  
ATOM    123  CB  ALA A  17      -3.244  33.348 -19.652  1.00 30.49           C  
ATOM    126  N   LEU A  18      -1.245  31.270 -20.778  1.00 57.24           N  
ATOM    127  CA  LEU A  18       0.131  30.932 -21.027  1.00 57.24           C  
ATOM    132  C   LEU A  18       0.310  30.462 -22.437  1.00 57.24           C  
ATOM    133  O   LEU A  18       1.270  30.836 -23.107  1.00 57.24           O  
ATOM    128  CB  LEU A  18       0.622  29.763 -20.152  1.00 57.24           C  
ATOM    129  CG  LEU A  18       0.704  30.069 -18.645  1.00 57.24           C  
ATOM    130  CD1 LEU A  18       1.204  28.845 -17.860  1.00 57.24           C  
ATOM    131  CD2 LEU A  18       1.565  31.311 -18.377  1.00 57.24           C  
ATOM    134  N   ASP A  19      -0.633  29.643 -22.932  1.00 56.34           N  
ATOM    135  CA  ASP A  19      -0.515  29.013 -24.218  1.00 56.34           C  
ATOM    140  C   ASP A  19      -0.367  30.065 -25.276  1.00 56.34           C  
ATOM    141  O   ASP A  19       0.369  29.876 -26.242  1.00 56.34           O  
ATOM    136  CB  ASP A  19      -1.764  28.191 -24.584  1.00 56.34           C  
ATOM    137  CG  ASP A  19      -1.497  27.457 -25.891  1.00 56.34           C  
ATOM    138  OD1 ASP A  19      -0.407  26.834 -25.997  1.00 56.34           O  
ATOM    139  OD2 ASP A  19      -2.363  27.522 -26.804  1.00 56.34           O1-
ATOM    142  N   ALA A  20      -1.054  31.208 -25.111  1.00 45.17           N  
ATOM    143  CA  ALA A  20      -1.076  32.262 -26.091  1.00 45.17           C  
ATOM    145  C   ALA A  20       0.296  32.830 -26.321  1.00 45.17           C  
ATOM    146  O   ALA A  20       0.612  33.256 -27.430  1.00 45.17           O  
ATOM    144  CB  ALA A  20      -1.993  33.431 -25.693  1.00 45.17           C  
ATOM    147  N   LEU A  21       1.131  32.870 -25.270  1.00 97.95           N  
ATOM    148  CA  LEU A  21       2.436  33.483 -25.258  1.00 97.95           C  
ATOM    153  C   LEU A  21       3.440  32.801 -26.156  1.00 97.95           C  
ATOM    154  O   LEU A  21       4.416  33.422 -26.575  1.00 97.95           O  
ATOM    149  CB  LEU A  21       3.061  33.472 -23.853  1.00 97.95           C  
ATOM    150  CG  LEU A  21       2.237  34.180 -22.761  1.00 97.95           C  
ATOM    151  CD1 LEU A  21       2.960  34.111 -21.406  1.00 97.95           C  
ATOM    152  CD2 LEU A  21       1.858  35.617 -23.155  1.00 97.95           C  
ATOM    155  N   PHE A  22       3.283  31.492 -26.411  1.00125.30           N  
ATOM    156  CA  PHE A  22       4.284  30.699 -27.072  1.00125.30           C  
ATOM    164  C   PHE A  22       4.530  30.920 -28.535  1.00125.30           C  
ATOM    165  O   PHE A  22       5.669  30.730 -28.941  1.00125.30           O  
ATOM    157  CB  PHE A  22       4.144  29.204 -26.773  1.00125.30           C  
ATOM    158  CG  PHE A  22       4.371  29.195 -25.304  1.00125.30           C  
ATOM    159  CD1 PHE A  22       5.590  29.588 -24.799  1.00125.30           C  
ATOM    160  CD2 PHE A  22       3.376  28.803 -24.441  1.00125.30           C  
ATOM    161  CE1 PHE A  22       5.813  29.594 -23.442  1.00125.30           C  
ATOM    162  CE2 PHE A  22       3.597  28.805 -23.084  1.00125.30           C  
ATOM    163  CZ  PHE A  22       4.812  29.208 -22.583  1.00125.30           C  
ATOM    166  N   VAL A  23       3.534  31.295 -29.369  1.00134.20           N  
ATOM    167  CA  VAL A  23       3.724  31.321 -30.803  1.00134.20           C  
ATOM    171  C   VAL A  23       4.920  32.110 -31.249  1.00134.20           C  
ATOM    172  O   VAL A  23       5.100  33.280 -30.914  1.00134.20           O  
ATOM    168  CB  VAL A  23       2.544  31.832 -31.579  1.00134.20           C  
ATOM    169  CG1 VAL A  23       1.397  30.824 -31.442  1.00134.20           C  
ATOM    170  CG2 VAL A  23       2.195  33.244 -31.085  1.00134.20           C  
ATOM    173  N   ALA A  24       5.765  31.453 -32.075  1.00 41.88           N  
ATOM    174  CA  ALA A  24       6.932  32.071 -32.634  1.00 41.88           C  
ATOM    176  C   ALA A  24       6.468  33.001 -33.707  1.00 41.88           C  
ATOM    177  O   ALA A  24       5.490  32.735 -34.404  1.00 41.88           O  
ATOM    175  CB  ALA A  24       7.903  31.067 -33.280  1.00 41.88           C  
ATOM    178  N   PRO A  25       7.150  34.104 -33.837  1.00158.15           N  
ATOM    179  CA  PRO A  25       6.799  35.075 -34.834  1.00158.15           C  
ATOM    183  C   PRO A  25       7.053  34.570 -36.221  1.00158.15           C  
ATOM    184  O   PRO A  25       6.402  35.043 -37.153  1.00158.15           O  
ATOM    181  CB  PRO A  25       7.592  36.331 -34.482  1.00158.15           C  
ATOM    182  CG  PRO A  25       7.812  36.214 -32.963  1.00158.15           C  
ATOM    180  CD  PRO A  25       7.823  34.701 -32.696  1.00158.15           C  
ATOM    185  N   ARG A  26       8.009  33.636 -36.384  1.00 90.63           N  
ATOM    186  CA  ARG A  26       8.323  33.103 -37.678  1.00 90.63           C  
ATOM    194  C   ARG A  26       8.767  31.680 -37.503  1.00 90.63           C  
ATOM    195  O   ARG A  26       9.014  31.225 -36.389  1.00 90.63           O  
ATOM    187  CB  ARG A  26       9.397  33.911 -38.433  1.00 90.63           C  
ATOM    188  CG  ARG A  26      10.692  34.102 -37.647  1.00 90.63           C  
ATOM    189  CD  ARG A  26      11.668  35.094 -38.288  1.00 90.63           C  
ATOM    190  NE  ARG A  26      12.388  34.382 -39.378  1.00 90.63           N  
ATOM    191  CZ  ARG A  26      12.845  35.060 -40.472  1.00 90.63           C  
ATOM    192  NH1 ARG A  26      12.586  36.393 -40.611  1.00 90.63           N1+
ATOM    193  NH2 ARG A  26      13.561  34.396 -41.426  1.00 90.63           N  
ATOM    196  N   GLU A  27       8.874  30.939 -38.623  1.00 47.75           N  
ATOM    197  CA  GLU A  27       9.157  29.528 -38.614  1.00 47.75           C  
ATOM    203  C   GLU A  27      10.508  29.232 -38.030  1.00 47.75           C  
ATOM    204  O   GLU A  27      10.674  28.239 -37.325  1.00 47.75           O  
ATOM    198  CB  GLU A  27       9.098  28.900 -40.019  1.00 47.75           C  
ATOM    199  CG  GLU A  27       9.190  27.373 -40.023  1.00 47.75           C  
ATOM    200  CD  GLU A  27       8.896  26.898 -41.440  1.00 47.75           C  
ATOM    201  OE1 GLU A  27       9.374  27.567 -42.395  1.00 47.75           O  
ATOM    202  OE2 GLU A  27       8.180  25.873 -41.588  1.00 47.75           O1-
ATOM    205  N   GLU A  28      11.508  30.090 -38.289  1.00 96.38           N  
ATOM    206  CA  GLU A  28      12.859  29.846 -37.861  1.00 96.38           C  
ATOM    212  C   GLU A  28      12.934  29.761 -36.358  1.00 96.38           C  
ATOM    213  O   GLU A  28      13.723  28.982 -35.825  1.00 96.38           O  
ATOM    207  CB  GLU A  28      13.828  30.935 -38.357  1.00 96.38           C  
ATOM    208  CG  GLU A  28      14.161  30.815 -39.852  1.00 96.38           C  
ATOM    209  CD  GLU A  28      12.967  31.249 -40.696  1.00 96.38           C  
ATOM    210  OE1 GLU A  28      12.019  31.865 -40.143  1.00 96.38           O  
ATOM    211  OE2 GLU A  28      12.995  30.969 -41.925  1.00 96.38           O1-
ATOM    214  N   LEU A  29      12.135  30.583 -35.648  1.00136.15           N  
ATOM    215  CA  LEU A  29      12.026  30.696 -34.208  1.00136.15           C  
ATOM    220  C   LEU A  29      11.330  29.523 -33.579  1.00136.15           C  
ATOM    221  O   LEU A  29      11.357  29.382 -32.358  1.00136.15           O  
ATOM    216  CB  LEU A  29      11.282  31.956 -33.737  1.00136.15           C  
ATOM    217  CG  LEU A  29      12.101  33.249 -33.887  1.00136.15           C  
ATOM    218  CD1 LEU A  29      12.453  33.539 -35.349  1.00136.15           C  
ATOM    219  CD2 LEU A  29      11.394  34.426 -33.205  1.00136.15           C  
ATOM    222  N   GLN A  30      10.646  28.678 -34.371  1.00 66.86           N  
ATOM    223  CA  GLN A  30       9.786  27.684 -33.790  1.00 66.86           C  
ATOM    229  C   GLN A  30      10.471  26.819 -32.771  1.00 66.86           C  
ATOM    230  O   GLN A  30       9.878  26.557 -31.726  1.00 66.86           O  
ATOM    224  CB  GLN A  30       9.145  26.725 -34.810  1.00 66.86           C  
ATOM    225  CG  GLN A  30       8.102  27.380 -35.716  1.00 66.86           C  
ATOM    226  CD  GLN A  30       7.440  26.277 -36.530  1.00 66.86           C  
ATOM    228  NE2 GLN A  30       6.608  26.675 -37.530  1.00 66.86           N  
ATOM    227  OE1 GLN A  30       7.650  25.091 -36.281  1.00 66.86           O  
ATOM    231  N   ARG A  31      11.715  26.348 -32.991  1.00148.85           N  
ATOM    232  CA  ARG A  31      12.234  25.430 -32.011  1.00148.85           C  
ATOM    240  C   ARG A  31      12.392  26.109 -30.676  1.00148.85           C  
ATOM    241  O   ARG A  31      12.084  25.521 -29.643  1.00148.85           O  
ATOM    233  CB  ARG A  31      13.580  24.755 -32.360  1.00148.85           C  
ATOM    234  CG  ARG A  31      14.817  25.651 -32.390  1.00148.85           C  
ATOM    235  CD  ARG A  31      16.074  24.908 -32.860  1.00148.85           C  
ATOM    236  NE  ARG A  31      16.186  23.635 -32.086  1.00148.85           N  
ATOM    237  CZ  ARG A  31      16.972  23.550 -30.969  1.00148.85           C  
ATOM    238  NH1 ARG A  31      17.634  24.645 -30.501  1.00148.85           N1+
ATOM    239  NH2 ARG A  31      17.107  22.357 -30.320  1.00148.85           N  
ATOM    242  N   LEU A  32      12.859  27.374 -30.654  1.00 51.21           N  
ATOM    243  CA  LEU A  32      13.079  28.074 -29.414  1.00 51.21           C  
ATOM    248  C   LEU A  32      11.781  28.183 -28.674  1.00 51.21           C  
ATOM    249  O   LEU A  32      11.721  27.951 -27.468  1.00 51.21           O  
ATOM    244  CB  LEU A  32      13.601  29.506 -29.642  1.00 51.21           C  
ATOM    245  CG  LEU A  32      13.784  30.332 -28.353  1.00 51.21           C  
ATOM    246  CD1 LEU A  32      14.843  29.714 -27.425  1.00 51.21           C  
ATOM    247  CD2 LEU A  32      14.055  31.810 -28.684  1.00 51.21           C  
ATOM    250  N   TYR A  33      10.701  28.541 -29.385  1.00 65.50           N  
ATOM    251  CA  TYR A  33       9.410  28.692 -28.777  1.00 65.50           C  
ATOM    260  C   TYR A  33       8.903  27.366 -28.299  1.00 65.50           C  
ATOM    261  O   TYR A  33       8.228  27.292 -27.273  1.00 65.50           O  
ATOM    252  CB  TYR A  33       8.380  29.357 -29.700  1.00 65.50           C  
ATOM    253  CG  TYR A  33       8.833  30.774 -29.783  1.00 65.50           C  
ATOM    254  CD1 TYR A  33       9.857  31.124 -30.633  1.00 65.50           C  
ATOM    255  CD2 TYR A  33       8.251  31.744 -29.000  1.00 65.50           C  
ATOM    256  CE1 TYR A  33      10.290  32.424 -30.713  1.00 65.50           C  
ATOM    257  CE2 TYR A  33       8.680  33.048 -29.076  1.00 65.50           C  
ATOM    258  CZ  TYR A  33       9.700  33.387 -29.934  1.00 65.50           C  
ATOM    259  OH  TYR A  33      10.141  34.723 -30.014  1.00 65.50           O  
ATOM    262  N   GLU A  34       9.186  26.283 -29.045  1.00 78.31           N  
ATOM    263  CA  GLU A  34       8.741  24.974 -28.651  1.00 78.31           C  
ATOM    269  C   GLU A  34       9.380  24.617 -27.339  1.00 78.31           C  
ATOM    270  O   GLU A  34       8.733  24.046 -26.463  1.00 78.31           O  
ATOM    264  CB  GLU A  34       9.134  23.886 -29.662  1.00 78.31           C  
ATOM    265  CG  GLU A  34       8.673  22.488 -29.252  1.00 78.31           C  
ATOM    266  CD  GLU A  34       7.154  22.463 -29.302  1.00 78.31           C  
ATOM    267  OE1 GLU A  34       6.578  23.084 -30.235  1.00 78.31           O  
ATOM    268  OE2 GLU A  34       6.549  21.823 -28.400  1.00 78.31           O1-
ATOM    271  N   ALA A  35      10.678  24.939 -27.174  1.00 38.34           N  
ATOM    272  CA  ALA A  35      11.388  24.646 -25.960  1.00 38.34           C  
ATOM    274  C   ALA A  35      10.764  25.426 -24.842  1.00 38.34           C  
ATOM    275  O   ALA A  35      10.656  24.942 -23.717  1.00 38.34           O  
ATOM    273  CB  ALA A  35      12.877  25.034 -26.031  1.00 38.34           C  
ATOM    276  N   MET A  36      10.360  26.679 -25.118  1.00 44.24           N  
ATOM    277  CA  MET A  36       9.742  27.503 -24.117  1.00 44.24           C  
ATOM    282  C   MET A  36       8.446  26.872 -23.699  1.00 44.24           C  
ATOM    283  O   MET A  36       8.146  26.776 -22.511  1.00 44.24           O  
ATOM    278  CB  MET A  36       9.418  28.911 -24.643  1.00 44.24           C  
ATOM    279  CG  MET A  36      10.657  29.721 -25.028  1.00 44.24           C  
ATOM    280  SD  MET A  36      10.290  31.269 -25.910  1.00 44.24           S  
ATOM    281  CE  MET A  36       9.486  32.070 -24.492  1.00 44.24           C  
ATOM    284  N   ARG A  37       7.651  26.409 -24.681  1.00 57.10           N  
ATOM    285  CA  ARG A  37       6.368  25.795 -24.454  1.00 57.10           C  
ATOM    293  C   ARG A  37       6.552  24.531 -23.672  1.00 57.10           C  
ATOM    294  O   ARG A  37       5.812  24.254 -22.729  1.00 57.10           O  
ATOM    286  CB  ARG A  37       5.703  25.403 -25.783  1.00 57.10           C  
ATOM    287  CG  ARG A  37       4.390  24.634 -25.639  1.00 57.10           C  
ATOM    288  CD  ARG A  37       3.830  24.178 -26.988  1.00 57.10           C  
ATOM    289  NE  ARG A  37       3.470  25.404 -27.756  1.00 57.10           N  
ATOM    290  CZ  ARG A  37       2.171  25.819 -27.796  1.00 57.10           C  
ATOM    291  NH1 ARG A  37       1.207  25.079 -27.175  1.00 57.10           N1+
ATOM    292  NH2 ARG A  37       1.839  26.966 -28.458  1.00 57.10           N  
ATOM    295  N   TYR A  38       7.581  23.744 -24.034  1.00 57.76           N  
ATOM    296  CA  TYR A  38       7.832  22.461 -23.432  1.00 57.76           C  
ATOM    305  C   TYR A  38       8.103  22.674 -21.975  1.00 57.76           C  
ATOM    306  O   TYR A  38       7.658  21.898 -21.128  1.00 57.76           O  
ATOM    297  CB  TYR A  38       9.069  21.781 -24.053  1.00 57.76           C  
ATOM    298  CG  TYR A  38       9.316  20.448 -23.427  1.00 57.76           C  
ATOM    299  CD1 TYR A  38       8.615  19.334 -23.843  1.00 57.76           C  
ATOM    300  CD2 TYR A  38      10.262  20.300 -22.443  1.00 57.76           C  
ATOM    301  CE1 TYR A  38       8.853  18.105 -23.270  1.00 57.76           C  
ATOM    302  CE2 TYR A  38      10.504  19.074 -21.864  1.00 57.76           C  
ATOM    303  CZ  TYR A  38       9.795  17.971 -22.279  1.00 57.76           C  
ATOM    304  OH  TYR A  38      10.036  16.709 -21.693  1.00 57.76           O  
ATOM    307  N   SER A  39       8.870  23.730 -21.651  1.00 66.55           N  
ATOM    308  CA  SER A  39       9.245  24.022 -20.299  1.00 66.55           C  
ATOM    311  C   SER A  39       8.077  24.476 -19.462  1.00 66.55           C  
ATOM    312  O   SER A  39       8.108  24.290 -18.246  1.00 66.55           O  
ATOM    309  CB  SER A  39      10.311  25.126 -20.214  1.00 66.55           C  
ATOM    310  OG  SER A  39      11.519  24.693 -20.822  1.00 66.55           O  
ATOM    313  N   VAL A  40       7.118  25.233 -20.045  1.00 97.40           N  
ATOM    314  CA  VAL A  40       5.943  25.711 -19.349  1.00 97.40           C  
ATOM    318  C   VAL A  40       4.759  24.784 -19.329  1.00 97.40           C  
ATOM    319  O   VAL A  40       4.156  24.558 -18.280  1.00 97.40           O  
ATOM    315  CB  VAL A  40       5.450  27.021 -19.894  1.00 97.40           C  
ATOM    316  CG1 VAL A  40       4.112  27.365 -19.217  1.00 97.40           C  
ATOM    317  CG2 VAL A  40       6.544  28.081 -19.675  1.00 97.40           C  
ATOM    320  N   MET A  41       4.382  24.226 -20.500  1.00 87.08           N  
ATOM    321  CA  MET A  41       3.146  23.494 -20.571  1.00 87.08           C  
ATOM    326  C   MET A  41       3.446  22.067 -20.288  1.00 87.08           C  
ATOM    327  O   MET A  41       3.487  21.237 -21.195  1.00 87.08           O  
ATOM    322  CB  MET A  41       2.504  23.566 -21.967  1.00 87.08           C  
ATOM    323  CG  MET A  41       2.199  24.999 -22.402  1.00 87.08           C  
ATOM    324  SD  MET A  41       1.047  25.879 -21.307  1.00 87.08           S  
ATOM    325  CE  MET A  41      -0.398  24.893 -21.789  1.00 87.08           C  
ATOM    328  N   ASN A  42       3.617  21.741 -18.996  1.00131.26           N  
ATOM    329  CA  ASN A  42       3.994  20.406 -18.657  1.00131.26           C  
ATOM    334  C   ASN A  42       3.012  19.812 -17.698  1.00131.26           C  
ATOM    335  O   ASN A  42       3.366  18.924 -16.924  1.00131.26           O  
ATOM    330  CB  ASN A  42       5.403  20.379 -18.037  1.00131.26           C  
ATOM    331  CG  ASN A  42       5.436  21.389 -16.895  1.00131.26           C  
ATOM    333  ND2 ASN A  42       6.643  21.953 -16.622  1.00131.26           N  
ATOM    332  OD1 ASN A  42       4.414  21.697 -16.284  1.00131.26           O  
ATOM    336  N   GLY A  43       1.742  20.260 -17.741  1.00 34.60           N  
ATOM    337  CA  GLY A  43       0.727  19.679 -16.907  1.00 34.60           C  
ATOM    338  C   GLY A  43       1.035  19.949 -15.468  1.00 34.60           C  
ATOM    339  O   GLY A  43       0.663  19.168 -14.594  1.00 34.60           O  
ATOM    340  N   GLY A  44       1.707  21.078 -15.179  1.00 31.94           N  
ATOM    341  CA  GLY A  44       2.082  21.372 -13.826  1.00 31.94           C  
ATOM    342  C   GLY A  44       0.859  21.752 -13.054  1.00 31.94           C  
ATOM    343  O   GLY A  44      -0.176  22.109 -13.616  1.00 31.94           O  
ATOM    344  N   LYS A  45       0.988  21.684 -11.716  1.00138.85           N  
ATOM    345  CA  LYS A  45      -0.056  21.970 -10.780  1.00138.85           C  
ATOM    351  C   LYS A  45      -0.460  23.413 -10.814  1.00138.85           C  
ATOM    352  O   LYS A  45      -1.613  23.728 -10.531  1.00138.85           O  
ATOM    346  CB  LYS A  45       0.301  21.644  -9.319  1.00138.85           C  
ATOM    347  CG  LYS A  45      -0.051  20.223  -8.876  1.00138.85           C  
ATOM    348  CD  LYS A  45       0.749  19.112  -9.548  1.00138.85           C  
ATOM    349  CE  LYS A  45       0.350  17.717  -9.057  1.00138.85           C  
ATOM    350  NZ  LYS A  45      -1.032  17.404  -9.484  1.00138.85           N1+
ATOM    353  N   ARG A  46       0.471  24.330 -11.138  1.00124.04           N  
ATOM    354  CA  ARG A  46       0.169  25.738 -11.189  1.00124.04           C  
ATOM    362  C   ARG A  46      -0.196  26.252  -9.829  1.00124.04           C  
ATOM    363  O   ARG A  46      -1.172  26.983  -9.668  1.00124.04           O  
ATOM    355  CB  ARG A  46      -1.011  26.073 -12.117  1.00124.04           C  
ATOM    356  CG  ARG A  46      -0.859  25.561 -13.551  1.00124.04           C  
ATOM    357  CD  ARG A  46       0.376  26.076 -14.293  1.00124.04           C  
ATOM    358  NE  ARG A  46       0.284  25.538 -15.679  1.00124.04           N  
ATOM    359  CZ  ARG A  46       1.381  25.037 -16.317  1.00124.04           C  
ATOM    360  NH1 ARG A  46       2.601  25.040 -15.701  1.00124.04           N1+
ATOM    361  NH2 ARG A  46       1.252  24.517 -17.574  1.00124.04           N  
ATOM    364  N   VAL A  47       0.601  25.889  -8.809  1.00 49.80           N  
ATOM    365  CA  VAL A  47       0.351  26.338  -7.472  1.00 49.80           C  
ATOM    369  C   VAL A  47       0.480  27.827  -7.393  1.00 49.80           C  
ATOM    370  O   VAL A  47      -0.316  28.489  -6.730  1.00 49.80           O  
ATOM    366  CB  VAL A  47       1.313  25.763  -6.473  1.00 49.80           C  
ATOM    367  CG1 VAL A  47       1.018  26.393  -5.100  1.00 49.80           C  
ATOM    368  CG2 VAL A  47       1.188  24.229  -6.495  1.00 49.80           C  
ATOM    371  N   ARG A  48       1.504  28.400  -8.048  1.00126.64           N  
ATOM    372  CA  ARG A  48       1.701  29.816  -7.958  1.00126.64           C  
ATOM    380  C   ARG A  48       0.535  30.524  -8.579  1.00126.64           C  
ATOM    381  O   ARG A  48       0.012  31.463  -7.987  1.00126.64           O  
ATOM    373  CB  ARG A  48       3.050  30.235  -8.552  1.00126.64           C  
ATOM    374  CG  ARG A  48       4.148  29.738  -7.609  1.00126.64           C  
ATOM    375  CD  ARG A  48       5.549  29.616  -8.198  1.00126.64           C  
ATOM    376  NE  ARG A  48       6.398  29.056  -7.108  1.00126.64           N  
ATOM    377  CZ  ARG A  48       6.369  27.715  -6.853  1.00126.64           C  
ATOM    378  NH1 ARG A  48       5.593  26.894  -7.620  1.00126.64           N1+
ATOM    379  NH2 ARG A  48       7.094  27.200  -5.819  1.00126.64           N  
ATOM    382  N   PRO A  49       0.047  30.125  -9.715  1.00 79.61           N  
ATOM    383  CA  PRO A  49      -1.108  30.796 -10.243  1.00 79.61           C  
ATOM    387  C   PRO A  49      -2.278  30.643  -9.321  1.00 79.61           C  
ATOM    388  O   PRO A  49      -3.065  31.579  -9.182  1.00 79.61           O  
ATOM    385  CB  PRO A  49      -1.307  30.215 -11.640  1.00 79.61           C  
ATOM    386  CG  PRO A  49       0.126  29.838 -12.073  1.00 79.61           C  
ATOM    384  CD  PRO A  49       0.870  29.538 -10.759  1.00 79.61           C  
ATOM    389  N   LEU A  50      -2.390  29.487  -8.647  1.00 80.04           N  
ATOM    390  CA  LEU A  50      -3.482  29.225  -7.760  1.00 80.04           C  
ATOM    395  C   LEU A  50      -3.455  30.273  -6.682  1.00 80.04           C  
ATOM    396  O   LEU A  50      -4.484  30.852  -6.335  1.00 80.04           O  
ATOM    391  CB  LEU A  50      -3.270  27.888  -7.029  1.00 80.04           C  
ATOM    392  CG  LEU A  50      -4.433  27.450  -6.129  1.00 80.04           C  
ATOM    393  CD1 LEU A  50      -5.561  26.824  -6.960  1.00 80.04           C  
ATOM    394  CD2 LEU A  50      -3.944  26.555  -4.984  1.00 80.04           C  
ATOM    397  N   LEU A  51      -2.252  30.544  -6.134  1.00112.86           N  
ATOM    398  CA  LEU A  51      -2.085  31.494  -5.063  1.00112.86           C  
ATOM    403  C   LEU A  51      -2.476  32.864  -5.510  1.00112.86           C  
ATOM    404  O   LEU A  51      -3.111  33.598  -4.758  1.00112.86           O  
ATOM    399  CB  LEU A  51      -0.639  31.583  -4.533  1.00112.86           C  
ATOM    400  CG  LEU A  51      -0.231  30.503  -3.508  1.00112.86           C  
ATOM    401  CD1 LEU A  51      -0.827  30.811  -2.128  1.00112.86           C  
ATOM    402  CD2 LEU A  51      -0.582  29.082  -3.967  1.00112.86           C  
ATOM    405  N   ALA A  52      -2.091  33.258  -6.737  1.00 36.17           N  
ATOM    406  CA  ALA A  52      -2.402  34.581  -7.200  1.00 36.17           C  
ATOM    408  C   ALA A  52      -3.890  34.751  -7.304  1.00 36.17           C  
ATOM    409  O   ALA A  52      -4.444  35.751  -6.851  1.00 36.17           O  
ATOM    407  CB  ALA A  52      -1.807  34.872  -8.590  1.00 36.17           C  
ATOM    410  N   TYR A  53      -4.585  33.760  -7.893  1.00 59.64           N  
ATOM    411  CA  TYR A  53      -6.008  33.860  -8.063  1.00 59.64           C  
ATOM    420  C   TYR A  53      -6.669  33.887  -6.718  1.00 59.64           C  
ATOM    421  O   TYR A  53      -7.562  34.695  -6.467  1.00 59.64           O  
ATOM    412  CB  TYR A  53      -6.611  32.679  -8.853  1.00 59.64           C  
ATOM    413  CG  TYR A  53      -6.221  32.800 -10.289  1.00 59.64           C  
ATOM    414  CD1 TYR A  53      -6.880  33.680 -11.115  1.00 59.64           C  
ATOM    415  CD2 TYR A  53      -5.214  32.030 -10.826  1.00 59.64           C  
ATOM    416  CE1 TYR A  53      -6.532  33.795 -12.441  1.00 59.64           C  
ATOM    417  CE2 TYR A  53      -4.860  32.137 -12.151  1.00 59.64           C  
ATOM    418  CZ  TYR A  53      -5.521  33.024 -12.963  1.00 59.64           C  
ATOM    419  OH  TYR A  53      -5.164  33.141 -14.323  1.00 59.64           O  
ATOM    422  N   ALA A  54      -6.230  33.001  -5.808  1.00 39.47           N  
ATOM    423  CA  ALA A  54      -6.843  32.873  -4.514  1.00 39.47           C  
ATOM    425  C   ALA A  54      -6.681  34.137  -3.730  1.00 39.47           C  
ATOM    426  O   ALA A  54      -7.603  34.553  -3.030  1.00 39.47           O  
ATOM    424  CB  ALA A  54      -6.241  31.732  -3.679  1.00 39.47           C  
ATOM    427  N   ALA A  55      -5.493  34.767  -3.800  1.00 33.98           N  
ATOM    428  CA  ALA A  55      -5.234  35.975  -3.067  1.00 33.98           C  
ATOM    430  C   ALA A  55      -6.130  37.060  -3.584  1.00 33.98           C  
ATOM    431  O   ALA A  55      -6.645  37.871  -2.813  1.00 33.98           O  
ATOM    429  CB  ALA A  55      -3.784  36.466  -3.219  1.00 33.98           C  
ATOM    432  N   CYS A  56      -6.323  37.109  -4.916  1.00 33.60           N  
ATOM    433  CA  CYS A  56      -7.145  38.118  -5.521  1.00 33.60           C  
ATOM    436  C   CYS A  56      -8.539  37.969  -4.996  1.00 33.60           C  
ATOM    437  O   CYS A  56      -9.173  38.938  -4.583  1.00 33.60           O  
ATOM    434  CB  CYS A  56      -7.218  37.989  -7.051  1.00 33.60           C  
ATOM    435  SG  CYS A  56      -8.268  39.264  -7.812  1.00 33.60           S  
ATOM    438  N   GLU A  57      -9.039  36.722  -4.975  1.00 48.23           N  
ATOM    439  CA  GLU A  57     -10.379  36.409  -4.566  1.00 48.23           C  
ATOM    445  C   GLU A  57     -10.567  36.714  -3.109  1.00 48.23           C  
ATOM    446  O   GLU A  57     -11.642  37.145  -2.695  1.00 48.23           O  
ATOM    440  CB  GLU A  57     -10.714  34.924  -4.775  1.00 48.23           C  
ATOM    441  CG  GLU A  57     -10.662  34.499  -6.243  1.00 48.23           C  
ATOM    442  CD  GLU A  57     -10.968  33.011  -6.308  1.00 48.23           C  
ATOM    443  OE1 GLU A  57     -11.447  32.464  -5.280  1.00 48.23           O  
ATOM    444  OE2 GLU A  57     -10.724  32.402  -7.384  1.00 48.23           O1-
ATOM    447  N   ALA A  58      -9.520  36.500  -2.289  1.00 47.14           N  
ATOM    448  CA  ALA A  58      -9.622  36.682  -0.866  1.00 47.14           C  
ATOM    450  C   ALA A  58      -9.985  38.110  -0.583  1.00 47.14           C  
ATOM    451  O   ALA A  58     -10.722  38.408   0.356  1.00 47.14           O  
ATOM    449  CB  ALA A  58      -8.304  36.379  -0.131  1.00 47.14           C  
ATOM    452  N   LEU A  59      -9.400  39.018  -1.380  1.00105.58           N  
ATOM    453  CA  LEU A  59      -9.539  40.443  -1.385  1.00105.58           C  
ATOM    458  C   LEU A  59     -10.859  40.880  -1.963  1.00105.58           C  
ATOM    459  O   LEU A  59     -11.254  42.032  -1.788  1.00105.58           O  
ATOM    454  CB  LEU A  59      -8.372  41.080  -2.154  1.00105.58           C  
ATOM    455  CG  LEU A  59      -7.028  40.835  -1.435  1.00105.58           C  
ATOM    456  CD1 LEU A  59      -5.888  41.658  -2.052  1.00105.58           C  
ATOM    457  CD2 LEU A  59      -7.166  41.035   0.085  1.00105.58           C  
ATOM    460  N   GLY A  60     -11.540  40.014  -2.741  1.00 38.86           N  
ATOM    461  CA  GLY A  60     -12.823  40.380  -3.283  1.00 38.86           C  
ATOM    462  C   GLY A  60     -12.727  40.695  -4.749  1.00 38.86           C  
ATOM    463  O   GLY A  60     -13.696  41.172  -5.338  1.00 38.86           O  
ATOM    464  N   GLY A  61     -11.569  40.441  -5.390  1.00 29.95           N  
ATOM    465  CA  GLY A  61     -11.465  40.744  -6.792  1.00 29.95           C  
ATOM    466  C   GLY A  61     -11.807  39.532  -7.605  1.00 29.95           C  
ATOM    467  O   GLY A  61     -11.628  38.396  -7.166  1.00 29.95           O  
ATOM    468  N   ALA A  62     -12.314  39.762  -8.838  1.00 38.18           N  
ATOM    469  CA  ALA A  62     -12.641  38.683  -9.731  1.00 38.18           C  
ATOM    471  C   ALA A  62     -11.330  38.083 -10.136  1.00 38.18           C  
ATOM    472  O   ALA A  62     -10.345  38.796 -10.314  1.00 38.18           O  
ATOM    470  CB  ALA A  62     -13.373  39.143 -11.003  1.00 38.18           C  
ATOM    473  N   PRO A  63     -11.294  36.790 -10.296  1.00163.71           N  
ATOM    474  CA  PRO A  63     -10.057  36.101 -10.564  1.00163.71           C  
ATOM    478  C   PRO A  63      -9.369  36.457 -11.847  1.00163.71           C  
ATOM    479  O   PRO A  63      -8.142  36.386 -11.895  1.00163.71           O  
ATOM    476  CB  PRO A  63     -10.382  34.614 -10.444  1.00163.71           C  
ATOM    477  CG  PRO A  63     -11.561  34.580  -9.458  1.00163.71           C  
ATOM    475  CD  PRO A  63     -12.274  35.928  -9.656  1.00163.71           C  
ATOM    480  N   GLN A  64     -10.119  36.860 -12.884  1.00 92.90           N  
ATOM    481  CA  GLN A  64      -9.552  37.149 -14.172  1.00 92.90           C  
ATOM    487  C   GLN A  64      -8.602  38.304 -14.061  1.00 92.90           C  
ATOM    488  O   GLN A  64      -7.691  38.443 -14.875  1.00 92.90           O  
ATOM    482  CB  GLN A  64     -10.600  37.447 -15.260  1.00 92.90           C  
ATOM    483  CG  GLN A  64     -11.505  38.646 -14.972  1.00 92.90           C  
ATOM    484  CD  GLN A  64     -12.728  38.141 -14.219  1.00 92.90           C  
ATOM    486  NE2 GLN A  64     -13.891  38.810 -14.440  1.00 92.90           N  
ATOM    485  OE1 GLN A  64     -12.656  37.172 -13.464  1.00 92.90           O  
ATOM    489  N   ARG A  65      -8.799  39.182 -13.060  1.00114.66           N  
ATOM    490  CA  ARG A  65      -7.971  40.343 -12.884  1.00114.66           C  
ATOM    498  C   ARG A  65      -6.539  39.917 -12.666  1.00114.66           C  
ATOM    499  O   ARG A  65      -5.605  40.639 -13.007  1.00114.66           O  
ATOM    491  CB  ARG A  65      -8.434  41.214 -11.701  1.00114.66           C  
ATOM    492  CG  ARG A  65      -9.830  41.809 -11.930  1.00114.66           C  
ATOM    493  CD  ARG A  65     -10.342  42.703 -10.799  1.00114.66           C  
ATOM    494  NE  ARG A  65      -9.734  44.053 -10.983  1.00114.66           N  
ATOM    495  CZ  ARG A  65     -10.137  45.099 -10.204  1.00114.66           C  
ATOM    496  NH1 ARG A  65     -11.122  44.918  -9.278  1.00114.66           N1+
ATOM    497  NH2 ARG A  65      -9.549  46.325 -10.345  1.00114.66           N  
ATOM    500  N   ALA A  66      -6.353  38.755 -12.026  1.00101.25           N  
ATOM    501  CA  ALA A  66      -5.141  38.056 -11.665  1.00101.25           C  
ATOM    503  C   ALA A  66      -4.391  37.426 -12.817  1.00101.25           C  
ATOM    504  O   ALA A  66      -3.265  36.969 -12.622  1.00101.25           O  
ATOM    502  CB  ALA A  66      -5.395  36.942 -10.635  1.00101.25           C  
ATOM    505  N   ASP A  67      -5.009  37.274 -14.007  1.00 66.48           N  
ATOM    506  CA  ASP A  67      -4.441  36.466 -15.065  1.00 66.48           C  
ATOM    511  C   ASP A  67      -2.999  36.801 -15.348  1.00 66.48           C  
ATOM    512  O   ASP A  67      -2.172  35.896 -15.438  1.00 66.48           O  
ATOM    507  CB  ASP A  67      -5.196  36.618 -16.398  1.00 66.48           C  
ATOM    508  CG  ASP A  67      -6.567  35.967 -16.270  1.00 66.48           C  
ATOM    509  OD1 ASP A  67      -6.680  34.958 -15.524  1.00 66.48           O  
ATOM    510  OD2 ASP A  67      -7.521  36.474 -16.918  1.00 66.48           O1-
ATOM    513  N   ALA A  68      -2.636  38.084 -15.503  1.00 40.01           N  
ATOM    514  CA  ALA A  68      -1.265  38.391 -15.820  1.00 40.01           C  
ATOM    516  C   ALA A  68      -0.371  37.977 -14.688  1.00 40.01           C  
ATOM    517  O   ALA A  68       0.714  37.434 -14.903  1.00 40.01           O  
ATOM    515  CB  ALA A  68      -1.031  39.891 -16.070  1.00 40.01           C  
ATOM    518  N   ALA A  69      -0.817  38.217 -13.441  1.00 37.24           N  
ATOM    519  CA  ALA A  69      -0.026  37.902 -12.286  1.00 37.24           C  
ATOM    521  C   ALA A  69       0.255  36.430 -12.282  1.00 37.24           C  
ATOM    522  O   ALA A  69       1.387  36.008 -12.048  1.00 37.24           O  
ATOM    520  CB  ALA A  69      -0.751  38.242 -10.972  1.00 37.24           C  
ATOM    523  N   ALA A  70      -0.772  35.610 -12.572  1.00 32.26           N  
ATOM    524  CA  ALA A  70      -0.622  34.181 -12.550  1.00 32.26           C  
ATOM    526  C   ALA A  70       0.383  33.775 -13.582  1.00 32.26           C  
ATOM    527  O   ALA A  70       1.237  32.928 -13.329  1.00 32.26           O  
ATOM    525  CB  ALA A  70      -1.933  33.446 -12.876  1.00 32.26           C  
ATOM    528  N   CYS A  71       0.305  34.379 -14.781  1.00 85.85           N  
ATOM    529  CA  CYS A  71       1.201  34.024 -15.841  1.00 85.85           C  
ATOM    532  C   CYS A  71       2.609  34.347 -15.443  1.00 85.85           C  
ATOM    533  O   CYS A  71       3.514  33.529 -15.594  1.00 85.85           O  
ATOM    530  CB  CYS A  71       0.900  34.790 -17.140  1.00 85.85           C  
ATOM    531  SG  CYS A  71       2.029  34.343 -18.488  1.00 85.85           S  
ATOM    534  N   ALA A  72       2.829  35.549 -14.889  1.00 41.94           N  
ATOM    535  CA  ALA A  72       4.168  35.983 -14.611  1.00 41.94           C  
ATOM    537  C   ALA A  72       4.835  35.097 -13.604  1.00 41.94           C  
ATOM    538  O   ALA A  72       5.991  34.713 -13.778  1.00 41.94           O  
ATOM    536  CB  ALA A  72       4.219  37.418 -14.063  1.00 41.94           C  
ATOM    539  N   VAL A  73       4.129  34.742 -12.519  1.00112.20           N  
ATOM    540  CA  VAL A  73       4.724  33.940 -11.487  1.00112.20           C  
ATOM    544  C   VAL A  73       5.060  32.576 -12.014  1.00112.20           C  
ATOM    545  O   VAL A  73       6.098  32.016 -11.663  1.00112.20           O  
ATOM    541  CB  VAL A  73       3.830  33.817 -10.289  1.00112.20           C  
ATOM    542  CG1 VAL A  73       2.433  33.372 -10.743  1.00112.20           C  
ATOM    543  CG2 VAL A  73       4.485  32.843  -9.307  1.00112.20           C  
ATOM    546  N   GLU A  74       4.188  31.990 -12.857  1.00 83.05           N  
ATOM    547  CA  GLU A  74       4.449  30.679 -13.390  1.00 83.05           C  
ATOM    553  C   GLU A  74       5.652  30.731 -14.284  1.00 83.05           C  
ATOM    554  O   GLU A  74       6.475  29.818 -14.272  1.00 83.05           O  
ATOM    548  CB  GLU A  74       3.278  30.114 -14.215  1.00 83.05           C  
ATOM    549  CG  GLU A  74       3.545  28.718 -14.788  1.00 83.05           C  
ATOM    550  CD  GLU A  74       3.654  27.714 -13.644  1.00 83.05           C  
ATOM    551  OE1 GLU A  74       3.360  28.102 -12.482  1.00 83.05           O  
ATOM    552  OE2 GLU A  74       4.029  26.544 -13.922  1.00 83.05           O1-
ATOM    555  N   LEU A  75       5.789  31.805 -15.088  1.00102.60           N  
ATOM    556  CA  LEU A  75       6.901  31.937 -15.993  1.00102.60           C  
ATOM    561  C   LEU A  75       8.184  31.994 -15.223  1.00102.60           C  
ATOM    562  O   LEU A  75       9.175  31.375 -15.610  1.00102.60           O  
ATOM    557  CB  LEU A  75       6.821  33.210 -16.858  1.00102.60           C  
ATOM    558  CG  LEU A  75       5.932  33.093 -18.116  1.00102.60           C  
ATOM    559  CD1 LEU A  75       6.680  32.388 -19.254  1.00102.60           C  
ATOM    560  CD2 LEU A  75       4.606  32.383 -17.828  1.00102.60           C  
ATOM    563  N   ILE A  76       8.206  32.748 -14.111  1.00 87.46           N  
ATOM    564  CA  ILE A  76       9.401  32.849 -13.326  1.00 87.46           C  
ATOM    569  C   ILE A  76       9.718  31.493 -12.779  1.00 87.46           C  
ATOM    570  O   ILE A  76      10.862  31.046 -12.823  1.00 87.46           O  
ATOM    565  CB  ILE A  76       9.257  33.788 -12.160  1.00 87.46           C  
ATOM    566  CG1 ILE A  76       9.035  35.230 -12.647  1.00 87.46           C  
ATOM    567  CG2 ILE A  76      10.493  33.625 -11.260  1.00 87.46           C  
ATOM    568  CD1 ILE A  76      10.216  35.803 -13.435  1.00 87.46           C  
ATOM    571  N   HIS A  77       8.695  30.788 -12.260  1.00 59.27           N  
ATOM    572  CA  HIS A  77       8.927  29.501 -11.675  1.00 59.27           C  
ATOM    579  C   HIS A  77       9.473  28.590 -12.723  1.00 59.27           C  
ATOM    580  O   HIS A  77      10.488  27.933 -12.510  1.00 59.27           O  
ATOM    575  CB  HIS A  77       7.641  28.865 -11.116  1.00 59.27           C  
ATOM    574  CG  HIS A  77       7.896  27.589 -10.373  1.00 59.27           C  
ATOM    577  CD2 HIS A  77       7.592  26.302 -10.695  1.00 59.27           C  
ATOM    573  ND1 HIS A  77       8.531  27.531  -9.152  1.00 59.27           N  
ATOM    578  CE1 HIS A  77       8.580  26.223  -8.798  1.00 59.27           C  
ATOM    576  NE2 HIS A  77       8.022  25.438  -9.702  1.00 59.27           N  
ATOM    581  N   ALA A  78       8.846  28.570 -13.910  1.00 40.32           N  
ATOM    582  CA  ALA A  78       9.227  27.641 -14.934  1.00 40.32           C  
ATOM    584  C   ALA A  78      10.651  27.856 -15.347  1.00 40.32           C  
ATOM    585  O   ALA A  78      11.401  26.895 -15.512  1.00 40.32           O  
ATOM    583  CB  ALA A  78       8.365  27.773 -16.201  1.00 40.32           C  
ATOM    586  N   TYR A  79      11.087  29.115 -15.526  1.00 82.93           N  
ATOM    587  CA  TYR A  79      12.425  29.276 -16.011  1.00 82.93           C  
ATOM    596  C   TYR A  79      13.392  28.803 -14.966  1.00 82.93           C  
ATOM    597  O   TYR A  79      14.418  28.203 -15.286  1.00 82.93           O  
ATOM    588  CB  TYR A  79      12.800  30.707 -16.461  1.00 82.93           C  
ATOM    589  CG  TYR A  79      13.292  31.555 -15.340  1.00 82.93           C  
ATOM    590  CD1 TYR A  79      14.618  31.487 -14.978  1.00 82.93           C  
ATOM    591  CD2 TYR A  79      12.468  32.432 -14.676  1.00 82.93           C  
ATOM    592  CE1 TYR A  79      15.114  32.262 -13.958  1.00 82.93           C  
ATOM    593  CE2 TYR A  79      12.958  33.213 -13.656  1.00 82.93           C  
ATOM    594  CZ  TYR A  79      14.283  33.130 -13.295  1.00 82.93           C  
ATOM    595  OH  TYR A  79      14.790  33.931 -12.250  1.00 82.93           O  
ATOM    598  N   SER A  80      13.098  29.063 -13.676  1.00 41.60           N  
ATOM    599  CA  SER A  80      14.019  28.711 -12.632  1.00 41.60           C  
ATOM    602  C   SER A  80      14.217  27.231 -12.628  1.00 41.60           C  
ATOM    603  O   SER A  80      15.327  26.757 -12.396  1.00 41.60           O  
ATOM    600  CB  SER A  80      13.556  29.127 -11.223  1.00 41.60           C  
ATOM    601  OG  SER A  80      12.398  28.400 -10.843  1.00 41.60           O  
ATOM    604  N   LEU A  81      13.146  26.458 -12.885  1.00105.02           N  
ATOM    605  CA  LEU A  81      13.284  25.027 -12.892  1.00105.02           C  
ATOM    610  C   LEU A  81      14.183  24.589 -14.008  1.00105.02           C  
ATOM    611  O   LEU A  81      15.005  23.694 -13.823  1.00105.02           O  
ATOM    606  CB  LEU A  81      11.961  24.246 -13.036  1.00105.02           C  
ATOM    607  CG  LEU A  81      11.100  24.154 -11.756  1.00105.02           C  
ATOM    608  CD1 LEU A  81      11.798  23.344 -10.657  1.00105.02           C  
ATOM    609  CD2 LEU A  81      10.663  25.524 -11.247  1.00105.02           C  
ATOM    612  N   VAL A  82      14.056  25.209 -15.198  1.00 35.01           N  
ATOM    613  CA  VAL A  82      14.852  24.802 -16.322  1.00 35.01           C  
ATOM    617  C   VAL A  82      16.301  24.980 -15.994  1.00 35.01           C  
ATOM    618  O   VAL A  82      17.120  24.095 -16.235  1.00 35.01           O  
ATOM    614  CB  VAL A  82      14.577  25.620 -17.550  1.00 35.01           C  
ATOM    615  CG1 VAL A  82      15.569  25.195 -18.645  1.00 35.01           C  
ATOM    616  CG2 VAL A  82      13.102  25.444 -17.946  1.00 35.01           C  
ATOM    619  N   HIS A  83      16.664  26.140 -15.426  1.00 51.26           N  
ATOM    620  CA  HIS A  83      18.039  26.396 -15.115  1.00 51.26           C  
ATOM    627  C   HIS A  83      18.505  25.450 -14.051  1.00 51.26           C  
ATOM    628  O   HIS A  83      19.645  24.990 -14.071  1.00 51.26           O  
ATOM    623  CB  HIS A  83      18.280  27.829 -14.618  1.00 51.26           C  
ATOM    622  CG  HIS A  83      18.125  28.841 -15.712  1.00 51.26           C  
ATOM    625  CD2 HIS A  83      18.172  28.674 -17.062  1.00 51.26           C  
ATOM    621  ND1 HIS A  83      17.919  30.188 -15.507  1.00 51.26           N  
ATOM    626  CE1 HIS A  83      17.854  30.765 -16.734  1.00 51.26           C  
ATOM    624  NE2 HIS A  83      18.001  29.885 -17.709  1.00 51.26           N  
ATOM    629  N   ASP A  84      17.630  25.138 -13.083  1.00 55.19           N  
ATOM    630  CA  ASP A  84      18.016  24.309 -11.979  1.00 55.19           C  
ATOM    635  C   ASP A  84      18.359  22.929 -12.458  1.00 55.19           C  
ATOM    636  O   ASP A  84      19.224  22.266 -11.890  1.00 55.19           O  
ATOM    631  CB  ASP A  84      16.909  24.174 -10.926  1.00 55.19           C  
ATOM    632  CG  ASP A  84      17.578  23.720  -9.642  1.00 55.19           C  
ATOM    633  OD1 ASP A  84      18.810  23.456  -9.673  1.00 55.19           O  
ATOM    634  OD2 ASP A  84      16.869  23.655  -8.604  1.00 55.19           O1-
ATOM    637  N   ASP A  85      17.665  22.451 -13.507  1.00 62.02           N  
ATOM    638  CA  ASP A  85      17.832  21.128 -14.052  1.00 62.02           C  
ATOM    643  C   ASP A  85      19.168  20.945 -14.723  1.00 62.02           C  
ATOM    644  O   ASP A  85      19.646  19.819 -14.839  1.00 62.02           O  
ATOM    639  CB  ASP A  85      16.736  20.758 -15.066  1.00 62.02           C  
ATOM    640  CG  ASP A  85      15.467  20.445 -14.283  1.00 62.02           C  
ATOM    641  OD1 ASP A  85      15.595  19.945 -13.133  1.00 62.02           O  
ATOM    642  OD2 ASP A  85      14.355  20.694 -14.819  1.00 62.02           O1-
ATOM    645  N   LEU A  86      19.806  22.032 -15.196  1.00 67.53           N  
ATOM    646  CA  LEU A  86      21.022  21.950 -15.964  1.00 67.53           C  
ATOM    651  C   LEU A  86      22.084  21.221 -15.185  1.00 67.53           C  
ATOM    652  O   LEU A  86      22.076  21.181 -13.957  1.00 67.53           O  
ATOM    647  CB  LEU A  86      21.556  23.343 -16.334  1.00 67.53           C  
ATOM    648  CG  LEU A  86      20.546  24.178 -17.151  1.00 67.53           C  
ATOM    649  CD1 LEU A  86      21.114  25.563 -17.498  1.00 67.53           C  
ATOM    650  CD2 LEU A  86      20.073  23.424 -18.402  1.00 67.53           C  
ATOM    653  N   PRO A  87      22.999  20.611 -15.905  1.00148.54           N  
ATOM    654  CA  PRO A  87      24.037  19.817 -15.305  1.00148.54           C  
ATOM    658  C   PRO A  87      24.931  20.555 -14.359  1.00148.54           C  
ATOM    659  O   PRO A  87      25.426  19.932 -13.420  1.00148.54           O  
ATOM    656  CB  PRO A  87      24.756  19.114 -16.460  1.00148.54           C  
ATOM    657  CG  PRO A  87      24.179  19.758 -17.737  1.00148.54           C  
ATOM    655  CD  PRO A  87      22.800  20.275 -17.301  1.00148.54           C  
ATOM    660  N   ALA A  88      25.170  21.858 -14.583  1.00 36.01           N  
ATOM    661  CA  ALA A  88      25.999  22.610 -13.685  1.00 36.01           C  
ATOM    663  C   ALA A  88      25.305  22.653 -12.358  1.00 36.01           C  
ATOM    664  O   ALA A  88      25.935  22.621 -11.302  1.00 36.01           O  
ATOM    662  CB  ALA A  88      26.216  24.064 -14.139  1.00 36.01           C  
ATOM    665  N   MET A  89      23.965  22.743 -12.409  1.00 79.54           N  
ATOM    666  CA  MET A  89      23.105  22.870 -11.268  1.00 79.54           C  
ATOM    671  C   MET A  89      22.801  21.508 -10.714  1.00 79.54           C  
ATOM    672  O   MET A  89      23.705  20.744 -10.374  1.00 79.54           O  
ATOM    667  CB  MET A  89      21.773  23.553 -11.611  1.00 79.54           C  
ATOM    668  CG  MET A  89      21.970  24.955 -12.199  1.00 79.54           C  
ATOM    669  SD  MET A  89      22.807  26.133 -11.099  1.00 79.54           S  
ATOM    670  CE  MET A  89      21.392  26.343  -9.980  1.00 79.54           C  
ATOM    673  N   ASP A  90      21.490  21.219 -10.541  1.00 64.18           N  
ATOM    674  CA  ASP A  90      20.972  19.996  -9.984  1.00 64.18           C  
ATOM    679  C   ASP A  90      21.261  18.831 -10.886  1.00 64.18           C  
ATOM    680  O   ASP A  90      21.378  17.702 -10.413  1.00 64.18           O  
ATOM    675  CB  ASP A  90      19.460  20.048  -9.709  1.00 64.18           C  
ATOM    676  CG  ASP A  90      19.252  20.958  -8.504  1.00 64.18           C  
ATOM    677  OD1 ASP A  90      20.272  21.440  -7.941  1.00 64.18           O  
ATOM    678  OD2 ASP A  90      18.071  21.181  -8.126  1.00 64.18           O1-
ATOM    681  N   ASP A  91      21.395  19.064 -12.207  1.00 66.72           N  
ATOM    682  CA  ASP A  91      21.699  17.987 -13.111  1.00 66.72           C  
ATOM    687  C   ASP A  91      20.635  16.927 -13.085  1.00 66.72           C  
ATOM    688  O   ASP A  91      20.919  15.762 -12.801  1.00 66.72           O  
ATOM    683  CB  ASP A  91      23.039  17.312 -12.769  1.00 66.72           C  
ATOM    684  CG  ASP A  91      23.396  16.308 -13.854  1.00 66.72           C  
ATOM    685  OD1 ASP A  91      22.690  16.274 -14.898  1.00 66.72           O  
ATOM    686  OD2 ASP A  91      24.384  15.555 -13.647  1.00 66.72           O1-
ATOM    689  N   ASP A  92      19.369  17.307 -13.370  1.00 58.71           N  
ATOM    690  CA  ASP A  92      18.301  16.343 -13.404  1.00 58.71           C  
ATOM    695  C   ASP A  92      17.906  16.042 -14.821  1.00 58.71           C  
ATOM    696  O   ASP A  92      17.616  16.942 -15.609  1.00 58.71           O  
ATOM    691  CB  ASP A  92      17.032  16.781 -12.651  1.00 58.71           C  
ATOM    692  CG  ASP A  92      17.284  16.639 -11.155  1.00 58.71           C  
ATOM    693  OD1 ASP A  92      17.759  15.547 -10.736  1.00 58.71           O  
ATOM    694  OD2 ASP A  92      17.013  17.620 -10.413  1.00 58.71           O1-
ATOM    697  N   ASP A  93      17.942  14.741 -15.178  1.00 55.94           N  
ATOM    698  CA  ASP A  93      17.545  14.235 -16.461  1.00 55.94           C  
ATOM    703  C   ASP A  93      16.052  14.276 -16.589  1.00 55.94           C  
ATOM    704  O   ASP A  93      15.523  14.454 -17.685  1.00 55.94           O  
ATOM    699  CB  ASP A  93      17.997  12.783 -16.702  1.00 55.94           C  
ATOM    700  CG  ASP A  93      19.503  12.781 -16.941  1.00 55.94           C  
ATOM    701  OD1 ASP A  93      20.067  13.884 -17.171  1.00 55.94           O  
ATOM    702  OD2 ASP A  93      20.107  11.676 -16.906  1.00 55.94           O1-
ATOM    705  N   LEU A  94      15.316  14.070 -15.479  1.00 60.24           N  
ATOM    706  CA  LEU A  94      13.887  14.031 -15.614  1.00 60.24           C  
ATOM    711  C   LEU A  94      13.257  14.976 -14.646  1.00 60.24           C  
ATOM    712  O   LEU A  94      13.849  15.343 -13.630  1.00 60.24           O  
ATOM    707  CB  LEU A  94      13.277  12.656 -15.297  1.00 60.24           C  
ATOM    708  CG  LEU A  94      13.815  11.509 -16.172  1.00 60.24           C  
ATOM    709  CD1 LEU A  94      13.102  10.187 -15.854  1.00 60.24           C  
ATOM    710  CD2 LEU A  94      13.760  11.863 -17.664  1.00 60.24           C  
ATOM    713  N   ARG A  95      12.035  15.435 -14.989  1.00 73.29           N  
ATOM    714  CA  ARG A  95      11.234  16.193 -14.078  1.00 73.29           C  
ATOM    722  C   ARG A  95       9.851  15.634 -14.209  1.00 73.29           C  
ATOM    723  O   ARG A  95       9.260  15.654 -15.289  1.00 73.29           O  
ATOM    715  CB  ARG A  95      11.186  17.707 -14.350  1.00 73.29           C  
ATOM    716  CG  ARG A  95      10.453  18.465 -13.239  1.00 73.29           C  
ATOM    717  CD  ARG A  95      10.637  19.982 -13.285  1.00 73.29           C  
ATOM    718  NE  ARG A  95      12.064  20.276 -12.965  1.00 73.29           N  
ATOM    719  CZ  ARG A  95      12.467  20.462 -11.671  1.00 73.29           C  
ATOM    720  NH1 ARG A  95      11.582  20.300 -10.644  1.00 73.29           N1+
ATOM    721  NH2 ARG A  95      13.755  20.824 -11.400  1.00 73.29           N  
ATOM    724  N   ARG A  96       9.306  15.105 -13.098  1.00 99.73           N  
ATOM    725  CA  ARG A  96       7.995  14.524 -13.083  1.00 99.73           C  
ATOM    733  C   ARG A  96       7.908  13.425 -14.098  1.00 99.73           C  
ATOM    734  O   ARG A  96       6.845  13.196 -14.671  1.00 99.73           O  
ATOM    726  CB  ARG A  96       6.858  15.532 -13.347  1.00 99.73           C  
ATOM    727  CG  ARG A  96       6.617  16.517 -12.197  1.00 99.73           C  
ATOM    728  CD  ARG A  96       7.611  17.677 -12.136  1.00 99.73           C  
ATOM    729  NE  ARG A  96       6.822  18.940 -12.061  1.00 99.73           N  
ATOM    730  CZ  ARG A  96       6.321  19.513 -13.196  1.00 99.73           C  
ATOM    731  NH1 ARG A  96       6.517  18.913 -14.405  1.00 99.73           N1+
ATOM    732  NH2 ARG A  96       5.616  20.679 -13.120  1.00 99.73           N  
ATOM    735  N   GLY A  97       9.021  12.706 -14.349  1.00 24.30           N  
ATOM    736  CA  GLY A  97       8.980  11.569 -15.231  1.00 24.30           C  
ATOM    737  C   GLY A  97       9.172  11.973 -16.666  1.00 24.30           C  
ATOM    738  O   GLY A  97       9.121  11.122 -17.552  1.00 24.30           O  
ATOM    739  N   GLN A  98       9.408  13.267 -16.953  1.00 50.05           N  
ATOM    740  CA  GLN A  98       9.568  13.662 -18.328  1.00 50.05           C  
ATOM    746  C   GLN A  98      10.989  14.098 -18.504  1.00 50.05           C  
ATOM    747  O   GLN A  98      11.681  14.387 -17.531  1.00 50.05           O  
ATOM    741  CB  GLN A  98       8.703  14.876 -18.718  1.00 50.05           C  
ATOM    742  CG  GLN A  98       7.201  14.673 -18.511  1.00 50.05           C  
ATOM    743  CD  GLN A  98       6.705  13.644 -19.514  1.00 50.05           C  
ATOM    745  NE2 GLN A  98       5.780  12.757 -19.058  1.00 50.05           N  
ATOM    744  OE1 GLN A  98       7.130  13.625 -20.667  1.00 50.05           O  
ATOM    748  N   PRO A  99      11.455  14.145 -19.724  1.00 64.34           N  
ATOM    749  CA  PRO A  99      12.803  14.586 -19.943  1.00 64.34           C  
ATOM    753  C   PRO A  99      12.896  16.045 -19.652  1.00 64.34           C  
ATOM    754  O   PRO A  99      11.935  16.769 -19.908  1.00 64.34           O  
ATOM    751  CB  PRO A  99      13.133  14.214 -21.385  1.00 64.34           C  
ATOM    752  CG  PRO A  99      12.246  12.983 -21.649  1.00 64.34           C  
ATOM    750  CD  PRO A  99      11.029  13.183 -20.728  1.00 64.34           C  
ATOM    755  N   THR A 100      14.041  16.496 -19.115  1.00 42.86           N  
ATOM    756  CA  THR A 100      14.189  17.888 -18.832  1.00 42.86           C  
ATOM    760  C   THR A 100      14.409  18.574 -20.138  1.00 42.86           C  
ATOM    761  O   THR A 100      14.585  17.930 -21.168  1.00 42.86           O  
ATOM    757  CB  THR A 100      15.336  18.198 -17.919  1.00 42.86           C  
ATOM    759  CG2 THR A 100      15.106  17.466 -16.586  1.00 42.86           C  
ATOM    758  OG1 THR A 100      16.557  17.779 -18.505  1.00 42.86           O  
ATOM    762  N   THR A 101      14.387  19.916 -20.123  1.00 44.44           N  
ATOM    763  CA  THR A 101      14.470  20.684 -21.328  1.00 44.44           C  
ATOM    767  C   THR A 101      15.779  20.474 -22.025  1.00 44.44           C  
ATOM    768  O   THR A 101      15.816  20.380 -23.250  1.00 44.44           O  
ATOM    764  CB  THR A 101      14.304  22.154 -21.070  1.00 44.44           C  
ATOM    766  CG2 THR A 101      14.365  22.912 -22.406  1.00 44.44           C  
ATOM    765  OG1 THR A 101      13.055  22.393 -20.435  1.00 44.44           O  
ATOM    769  N   HIS A 102      16.898  20.407 -21.282  1.00 67.11           N  
ATOM    770  CA  HIS A 102      18.170  20.253 -21.929  1.00 67.11           C  
ATOM    777  C   HIS A 102      18.247  18.925 -22.616  1.00 67.11           C  
ATOM    778  O   HIS A 102      18.859  18.812 -23.676  1.00 67.11           O  
ATOM    773  CB  HIS A 102      19.384  20.450 -20.996  1.00 67.11           C  
ATOM    772  CG  HIS A 102      19.337  19.716 -19.690  1.00 67.11           C  
ATOM    775  CD2 HIS A 102      19.985  18.588 -19.293  1.00 67.11           C  
ATOM    771  ND1 HIS A 102      18.609  20.132 -18.597  1.00 67.11           N  
ATOM    776  CE1 HIS A 102      18.853  19.242 -17.602  1.00 67.11           C  
ATOM    774  NE2 HIS A 102      19.681  18.285 -17.978  1.00 67.11           N  
ATOM    779  N   ARG A 103      17.674  17.871 -22.011  1.00156.83           N  
ATOM    780  CA  ARG A 103      17.720  16.564 -22.606  1.00156.83           C  
ATOM    788  C   ARG A 103      16.859  16.506 -23.829  1.00156.83           C  
ATOM    789  O   ARG A 103      17.265  15.958 -24.854  1.00156.83           O  
ATOM    781  CB  ARG A 103      17.226  15.460 -21.656  1.00156.83           C  
ATOM    782  CG  ARG A 103      17.931  15.451 -20.295  1.00156.83           C  
ATOM    783  CD  ARG A 103      19.397  15.865 -20.337  1.00156.83           C  
ATOM    784  NE  ARG A 103      20.160  14.839 -21.088  1.00156.83           N  
ATOM    785  CZ  ARG A 103      21.504  14.733 -20.899  1.00156.83           C  
ATOM    786  NH1 ARG A 103      22.130  15.508 -19.965  1.00156.83           N1+
ATOM    787  NH2 ARG A 103      22.227  13.850 -21.651  1.00156.83           N  
ATOM    790  N   ALA A 104      15.624  17.040 -23.745  1.00 68.31           N  
ATOM    791  CA  ALA A 104      14.776  16.954 -24.893  1.00 68.31           C  
ATOM    793  C   ALA A 104      15.352  17.768 -26.007  1.00 68.31           C  
ATOM    794  O   ALA A 104      15.482  17.281 -27.127  1.00 68.31           O  
ATOM    792  CB  ALA A 104      13.358  17.487 -24.620  1.00 68.31           C  
ATOM    795  N   PHE A 105      15.616  19.068 -25.762  1.00125.86           N  
ATOM    796  CA  PHE A 105      16.188  19.877 -26.800  1.00125.86           C  
ATOM    804  C   PHE A 105      17.681  19.912 -26.901  1.00125.86           C  
ATOM    805  O   PHE A 105      18.265  19.387 -27.846  1.00125.86           O  
ATOM    797  CB  PHE A 105      15.738  21.338 -26.683  1.00125.86           C  
ATOM    798  CG  PHE A 105      14.280  21.346 -26.948  1.00125.86           C  
ATOM    799  CD1 PHE A 105      13.392  20.993 -25.960  1.00125.86           C  
ATOM    800  CD2 PHE A 105      13.808  21.708 -28.186  1.00125.86           C  
ATOM    801  CE1 PHE A 105      12.041  21.001 -26.207  1.00125.86           C  
ATOM    802  CE2 PHE A 105      12.457  21.716 -28.437  1.00125.86           C  
ATOM    803  CZ  PHE A 105      11.573  21.361 -27.447  1.00125.86           C  
ATOM    806  N   ASP A 106      18.341  20.447 -25.847  1.00188.66           N  
ATOM    807  CA  ASP A 106      19.702  20.854 -26.047  1.00188.66           C  
ATOM    812  C   ASP A 106      20.023  21.770 -24.893  1.00188.66           C  
ATOM    813  O   ASP A 106      19.156  22.509 -24.430  1.00188.66           O  
ATOM    808  CB  ASP A 106      19.719  21.667 -27.356  1.00188.66           C  
ATOM    809  CG  ASP A 106      21.057  22.266 -27.714  1.00188.66           C  
ATOM    810  OD1 ASP A 106      21.901  22.485 -26.806  1.00188.66           O  
ATOM    811  OD2 ASP A 106      21.234  22.544 -28.928  1.00188.66           O1-
ATOM    814  N   GLU A 107      21.269  21.744 -24.378  1.00 89.61           N  
ATOM    815  CA  GLU A 107      21.618  22.543 -23.235  1.00 89.61           C  
ATOM    821  C   GLU A 107      21.512  24.010 -23.546  1.00 89.61           C  
ATOM    822  O   GLU A 107      20.943  24.774 -22.768  1.00 89.61           O  
ATOM    816  CB  GLU A 107      23.066  22.287 -22.780  1.00 89.61           C  
ATOM    817  CG  GLU A 107      23.480  23.079 -21.537  1.00 89.61           C  
ATOM    818  CD  GLU A 107      22.937  22.339 -20.334  1.00 89.61           C  
ATOM    819  OE1 GLU A 107      21.707  22.081 -20.318  1.00 89.61           O  
ATOM    820  OE2 GLU A 107      23.737  22.020 -19.414  1.00 89.61           O1-
ATOM    823  N   ALA A 108      22.051  24.447 -24.702  1.00 32.16           N  
ATOM    824  CA  ALA A 108      22.065  25.848 -25.021  1.00 32.16           C  
ATOM    826  C   ALA A 108      20.661  26.339 -25.141  1.00 32.16           C  
ATOM    827  O   ALA A 108      20.318  27.404 -24.631  1.00 32.16           O  
ATOM    825  CB  ALA A 108      22.764  26.152 -26.357  1.00 32.16           C  
ATOM    828  N   THR A 109      19.804  25.549 -25.807  1.00114.95           N  
ATOM    829  CA  THR A 109      18.455  25.954 -26.054  1.00114.95           C  
ATOM    833  C   THR A 109      17.732  26.077 -24.747  1.00114.95           C  
ATOM    834  O   THR A 109      16.905  26.969 -24.571  1.00114.95           O  
ATOM    830  CB  THR A 109      17.727  24.989 -26.942  1.00114.95           C  
ATOM    832  CG2 THR A 109      17.387  23.722 -26.145  1.00114.95           C  
ATOM    831  OG1 THR A 109      16.542  25.586 -27.438  1.00114.95           O  
ATOM    835  N   ALA A 110      18.013  25.169 -23.791  1.00 31.49           N  
ATOM    836  CA  ALA A 110      17.363  25.202 -22.512  1.00 31.49           C  
ATOM    838  C   ALA A 110      17.727  26.470 -21.803  1.00 31.49           C  
ATOM    839  O   ALA A 110      16.874  27.126 -21.206  1.00 31.49           O  
ATOM    837  CB  ALA A 110      17.787  24.030 -21.608  1.00 31.49           C  
ATOM    840  N   ILE A 111      19.014  26.861 -21.854  1.00 39.91           N  
ATOM    841  CA  ILE A 111      19.416  28.044 -21.150  1.00 39.91           C  
ATOM    846  C   ILE A 111      18.695  29.217 -21.741  1.00 39.91           C  
ATOM    847  O   ILE A 111      18.137  30.039 -21.016  1.00 39.91           O  
ATOM    842  CB  ILE A 111      20.893  28.302 -21.227  1.00 39.91           C  
ATOM    843  CG1 ILE A 111      21.666  27.132 -20.593  1.00 39.91           C  
ATOM    844  CG2 ILE A 111      21.174  29.654 -20.547  1.00 39.91           C  
ATOM    845  CD1 ILE A 111      23.170  27.166 -20.864  1.00 39.91           C  
ATOM    848  N   LEU A 112      18.665  29.304 -23.087  1.00 42.83           N  
ATOM    849  CA  LEU A 112      18.064  30.402 -23.795  1.00 42.83           C  
ATOM    854  C   LEU A 112      16.578  30.450 -23.591  1.00 42.83           C  
ATOM    855  O   LEU A 112      16.014  31.519 -23.355  1.00 42.83           O  
ATOM    850  CB  LEU A 112      18.304  30.333 -25.309  1.00 42.83           C  
ATOM    851  CG  LEU A 112      19.789  30.481 -25.694  1.00 42.83           C  
ATOM    852  CD1 LEU A 112      19.984  30.422 -27.217  1.00 42.83           C  
ATOM    853  CD2 LEU A 112      20.405  31.740 -25.064  1.00 42.83           C  
ATOM    856  N   ALA A 113      15.898  29.291 -23.661  1.00 28.94           N  
ATOM    857  CA  ALA A 113      14.468  29.308 -23.562  1.00 28.94           C  
ATOM    859  C   ALA A 113      14.095  29.884 -22.228  1.00 28.94           C  
ATOM    860  O   ALA A 113      13.185  30.705 -22.127  1.00 28.94           O  
ATOM    858  CB  ALA A 113      13.854  27.900 -23.657  1.00 28.94           C  
ATOM    861  N   ALA A 114      14.809  29.470 -21.165  1.00 29.38           N  
ATOM    862  CA  ALA A 114      14.518  29.934 -19.837  1.00 29.38           C  
ATOM    864  C   ALA A 114      14.745  31.413 -19.756  1.00 29.38           C  
ATOM    865  O   ALA A 114      13.981  32.130 -19.112  1.00 29.38           O  
ATOM    863  CB  ALA A 114      15.403  29.270 -18.767  1.00 29.38           C  
ATOM    866  N   ASP A 115      15.814  31.915 -20.405  1.00 30.89           N  
ATOM    867  CA  ASP A 115      16.119  33.320 -20.346  1.00 30.89           C  
ATOM    872  C   ASP A 115      14.972  34.078 -20.944  1.00 30.89           C  
ATOM    873  O   ASP A 115      14.573  35.121 -20.430  1.00 30.89           O  
ATOM    868  CB  ASP A 115      17.387  33.694 -21.134  1.00 30.89           C  
ATOM    869  CG  ASP A 115      18.600  33.153 -20.387  1.00 30.89           C  
ATOM    870  OD1 ASP A 115      18.482  32.904 -19.158  1.00 30.89           O  
ATOM    871  OD2 ASP A 115      19.666  32.987 -21.038  1.00 30.89           O1-
ATOM    874  N   GLY A 116      14.410  33.563 -22.056  1.00 24.13           N  
ATOM    875  CA  GLY A 116      13.314  34.201 -22.732  1.00 24.13           C  
ATOM    876  C   GLY A 116      12.115  34.213 -21.829  1.00 24.13           C  
ATOM    877  O   GLY A 116      11.347  35.172 -21.827  1.00 24.13           O  
ATOM    878  N   LEU A 117      11.916  33.128 -21.059  1.00 51.67           N  
ATOM    879  CA  LEU A 117      10.782  33.031 -20.186  1.00 51.67           C  
ATOM    884  C   LEU A 117      10.842  34.108 -19.144  1.00 51.67           C  
ATOM    885  O   LEU A 117       9.813  34.676 -18.780  1.00 51.67           O  
ATOM    880  CB  LEU A 117      10.696  31.684 -19.445  1.00 51.67           C  
ATOM    881  CG  LEU A 117      10.347  30.496 -20.358  1.00 51.67           C  
ATOM    882  CD1 LEU A 117      10.283  29.182 -19.563  1.00 51.67           C  
ATOM    883  CD2 LEU A 117       9.056  30.770 -21.148  1.00 51.67           C  
ATOM    886  N   GLN A 118      12.041  34.413 -18.610  1.00 53.26           N  
ATOM    887  CA  GLN A 118      12.104  35.417 -17.583  1.00 53.26           C  
ATOM    893  C   GLN A 118      11.695  36.742 -18.150  1.00 53.26           C  
ATOM    894  O   GLN A 118      10.947  37.487 -17.521  1.00 53.26           O  
ATOM    888  CB  GLN A 118      13.493  35.595 -16.954  1.00 53.26           C  
ATOM    889  CG  GLN A 118      13.476  36.610 -15.811  1.00 53.26           C  
ATOM    890  CD  GLN A 118      14.875  36.696 -15.228  1.00 53.26           C  
ATOM    892  NE2 GLN A 118      15.854  36.033 -15.901  1.00 53.26           N  
ATOM    891  OE1 GLN A 118      15.093  37.332 -14.198  1.00 53.26           O  
ATOM    895  N   ALA A 119      12.159  37.059 -19.373  1.00 26.30           N  
ATOM    896  CA  ALA A 119      11.852  38.328 -19.972  1.00 26.30           C  
ATOM    898  C   ALA A 119      10.369  38.427 -20.157  1.00 26.30           C  
ATOM    899  O   ALA A 119       9.768  39.473 -19.916  1.00 26.30           O  
ATOM    897  CB  ALA A 119      12.507  38.499 -21.354  1.00 26.30           C  
ATOM    900  N   LEU A 120       9.742  37.312 -20.570  1.00 59.24           N  
ATOM    901  CA  LEU A 120       8.339  37.269 -20.863  1.00 59.24           C  
ATOM    906  C   LEU A 120       7.548  37.576 -19.621  1.00 59.24           C  
ATOM    907  O   LEU A 120       6.498  38.214 -19.692  1.00 59.24           O  
ATOM    902  CB  LEU A 120       7.891  35.893 -21.376  1.00 59.24           C  
ATOM    903  CG  LEU A 120       6.392  35.814 -21.701  1.00 59.24           C  
ATOM    904  CD1 LEU A 120       6.021  36.816 -22.804  1.00 59.24           C  
ATOM    905  CD2 LEU A 120       5.976  34.373 -22.040  1.00 59.24           C  
ATOM    908  N   ALA A 121       8.016  37.121 -18.442  1.00 34.62           N  
ATOM    909  CA  ALA A 121       7.275  37.337 -17.232  1.00 34.62           C  
ATOM    911  C   ALA A 121       7.132  38.812 -16.979  1.00 34.62           C  
ATOM    912  O   ALA A 121       6.064  39.287 -16.594  1.00 34.62           O  
ATOM    910  CB  ALA A 121       7.965  36.721 -15.998  1.00 34.62           C  
ATOM    913  N   PHE A 122       8.214  39.585 -17.177  1.00 51.41           N  
ATOM    914  CA  PHE A 122       8.160  41.005 -16.965  1.00 51.41           C  
ATOM    922  C   PHE A 122       7.301  41.643 -18.013  1.00 51.41           C  
ATOM    923  O   PHE A 122       6.548  42.573 -17.729  1.00 51.41           O  
ATOM    915  CB  PHE A 122       9.545  41.678 -16.973  1.00 51.41           C  
ATOM    916  CG  PHE A 122      10.259  41.266 -15.725  1.00 51.41           C  
ATOM    917  CD1 PHE A 122       9.954  41.860 -14.519  1.00 51.41           C  
ATOM    918  CD2 PHE A 122      11.237  40.297 -15.752  1.00 51.41           C  
ATOM    919  CE1 PHE A 122      10.605  41.490 -13.366  1.00 51.41           C  
ATOM    920  CE2 PHE A 122      11.893  39.924 -14.601  1.00 51.41           C  
ATOM    921  CZ  PHE A 122      11.578  40.521 -13.403  1.00 51.41           C  
ATOM    924  N   GLU A 123       7.391  41.151 -19.263  1.00 42.73           N  
ATOM    925  CA  GLU A 123       6.659  41.730 -20.351  1.00 42.73           C  
ATOM    931  C   GLU A 123       5.188  41.658 -20.062  1.00 42.73           C  
ATOM    932  O   GLU A 123       4.470  42.638 -20.247  1.00 42.73           O  
ATOM    926  CB  GLU A 123       6.918  40.995 -21.679  1.00 42.73           C  
ATOM    927  CG  GLU A 123       6.228  41.627 -22.890  1.00 42.73           C  
ATOM    928  CD  GLU A 123       6.735  40.904 -24.130  1.00 42.73           C  
ATOM    929  OE1 GLU A 123       7.982  40.838 -24.305  1.00 42.73           O  
ATOM    930  OE2 GLU A 123       5.888  40.404 -24.914  1.00 42.73           O1-
ATOM    933  N   VAL A 124       4.701  40.504 -19.568  1.00120.39           N  
ATOM    934  CA  VAL A 124       3.290  40.347 -19.336  1.00120.39           C  
ATOM    938  C   VAL A 124       2.785  41.309 -18.297  1.00120.39           C  
ATOM    939  O   VAL A 124       1.679  41.831 -18.426  1.00120.39           O  
ATOM    935  CB  VAL A 124       2.885  38.938 -18.972  1.00120.39           C  
ATOM    936  CG1 VAL A 124       2.956  38.062 -20.228  1.00120.39           C  
ATOM    937  CG2 VAL A 124       3.811  38.404 -17.876  1.00120.39           C  
ATOM    940  N   LEU A 125       3.554  41.559 -17.221  1.00 66.15           N  
ATOM    941  CA  LEU A 125       3.104  42.475 -16.202  1.00 66.15           C  
ATOM    946  C   LEU A 125       3.099  43.891 -16.708  1.00 66.15           C  
ATOM    947  O   LEU A 125       2.252  44.693 -16.318  1.00 66.15           O  
ATOM    942  CB  LEU A 125       3.943  42.419 -14.915  1.00 66.15           C  
ATOM    943  CG  LEU A 125       3.786  41.094 -14.143  1.00 66.15           C  
ATOM    944  CD1 LEU A 125       4.635  41.085 -12.861  1.00 66.15           C  
ATOM    945  CD2 LEU A 125       2.306  40.780 -13.872  1.00 66.15           C  
ATOM    948  N   ALA A 126       4.094  44.248 -17.543  1.00 51.72           N  
ATOM    949  CA  ALA A 126       4.244  45.568 -18.103  1.00 51.72           C  
ATOM    951  C   ALA A 126       3.136  45.877 -19.069  1.00 51.72           C  
ATOM    952  O   ALA A 126       2.760  47.037 -19.236  1.00 51.72           O  
ATOM    950  CB  ALA A 126       5.576  45.739 -18.855  1.00 51.72           C  
ATOM    953  N   ASP A 127       2.633  44.849 -19.777  1.00 65.37           N  
ATOM    954  CA  ASP A 127       1.637  45.021 -20.800  1.00 65.37           C  
ATOM    959  C   ASP A 127       0.324  45.384 -20.170  1.00 65.37           C  
ATOM    960  O   ASP A 127      -0.270  44.607 -19.426  1.00 65.37           O  
ATOM    955  CB  ASP A 127       1.457  43.736 -21.628  1.00 65.37           C  
ATOM    956  CG  ASP A 127       0.702  44.035 -22.914  1.00 65.37           C  
ATOM    957  OD1 ASP A 127      -0.301  44.794 -22.863  1.00 65.37           O  
ATOM    958  OD2 ASP A 127       1.128  43.499 -23.972  1.00 65.37           O1-
ATOM    961  N   THR A 128      -0.171  46.598 -20.481  1.00 49.88           N  
ATOM    962  CA  THR A 128      -1.392  47.115 -19.926  1.00 49.88           C  
ATOM    966  C   THR A 128      -2.566  46.331 -20.425  1.00 49.88           C  
ATOM    967  O   THR A 128      -3.582  46.227 -19.739  1.00 49.88           O  
ATOM    963  CB  THR A 128      -1.620  48.562 -20.262  1.00 49.88           C  
ATOM    965  CG2 THR A 128      -0.430  49.376 -19.725  1.00 49.88           C  
ATOM    964  OG1 THR A 128      -1.748  48.733 -21.665  1.00 49.88           O  
ATOM    968  N   ARG A 129      -2.493  45.831 -21.673  1.00 71.91           N  
ATOM    969  CA  ARG A 129      -3.573  45.055 -22.208  1.00 71.91           C  
ATOM    977  C   ARG A 129      -3.709  43.781 -21.428  1.00 71.91           C  
ATOM    978  O   ARG A 129      -4.801  43.426 -20.984  1.00 71.91           O  
ATOM    970  CB  ARG A 129      -3.321  44.669 -23.676  1.00 71.91           C  
ATOM    971  CG  ARG A 129      -4.440  43.840 -24.308  1.00 71.91           C  
ATOM    972  CD  ARG A 129      -4.145  43.427 -25.753  1.00 71.91           C  
ATOM    973  NE  ARG A 129      -3.104  42.362 -25.712  1.00 71.91           N  
ATOM    974  CZ  ARG A 129      -1.779  42.687 -25.763  1.00 71.91           C  
ATOM    975  NH1 ARG A 129      -1.395  43.995 -25.833  1.00 71.91           N1+
ATOM    976  NH2 ARG A 129      -0.836  41.701 -25.757  1.00 71.91           N  
ATOM    979  N   ARG A 130      -2.586  43.062 -21.241  1.00 99.69           N  
ATOM    980  CA  ARG A 130      -2.574  41.797 -20.555  1.00 99.69           C  
ATOM    988  C   ARG A 130      -2.870  41.990 -19.094  1.00 99.69           C  
ATOM    989  O   ARG A 130      -3.569  41.177 -18.489  1.00 99.69           O  
ATOM    981  CB  ARG A 130      -1.210  41.085 -20.641  1.00 99.69           C  
ATOM    982  CG  ARG A 130      -0.758  40.753 -22.065  1.00 99.69           C  
ATOM    983  CD  ARG A 130       0.591  40.031 -22.111  1.00 99.69           C  
ATOM    984  NE  ARG A 130       1.036  40.018 -23.531  1.00 99.69           N  
ATOM    985  CZ  ARG A 130       2.300  39.617 -23.847  1.00 99.69           C  
ATOM    986  NH1 ARG A 130       3.127  39.110 -22.887  1.00 99.69           N1+
ATOM    987  NH2 ARG A 130       2.744  39.739 -25.130  1.00 99.69           N  
ATOM    990  N   ASN A 131      -2.300  43.053 -18.481  1.00 93.78           N  
ATOM    991  CA  ASN A 131      -2.490  43.323 -17.076  1.00 93.78           C  
ATOM    996  C   ASN A 131      -3.089  44.704 -16.956  1.00 93.78           C  
ATOM    997  O   ASN A 131      -2.386  45.695 -16.765  1.00 93.78           O  
ATOM    992  CB  ASN A 131      -1.157  43.341 -16.305  1.00 93.78           C  
ATOM    993  CG  ASN A 131      -1.414  43.253 -14.808  1.00 93.78           C  
ATOM    995  ND2 ASN A 131      -0.377  43.603 -14.000  1.00 93.78           N  
ATOM    994  OD1 ASN A 131      -2.500  42.883 -14.365  1.00 93.78           O  
ATOM    998  N   PRO A 132      -4.393  44.743 -16.987  1.00199.37           N  
ATOM    999  CA  PRO A 132      -5.164  45.970 -17.024  1.00199.37           C  
ATOM   1003  C   PRO A 132      -5.262  46.768 -15.755  1.00199.37           C  
ATOM   1004  O   PRO A 132      -6.225  47.522 -15.623  1.00199.37           O  
ATOM   1001  CB  PRO A 132      -6.546  45.583 -17.544  1.00199.37           C  
ATOM   1002  CG  PRO A 132      -6.297  44.310 -18.362  1.00199.37           C  
ATOM   1000  CD  PRO A 132      -5.084  43.665 -17.679  1.00199.37           C  
ATOM   1005  N   GLN A 133      -4.355  46.592 -14.784  1.00 82.22           N  
ATOM   1006  CA  GLN A 133      -4.456  47.290 -13.531  1.00 82.22           C  
ATOM   1012  C   GLN A 133      -4.075  48.729 -13.708  1.00 82.22           C  
ATOM   1013  O   GLN A 133      -3.622  49.141 -14.773  1.00 82.22           O  
ATOM   1007  CB  GLN A 133      -3.507  46.723 -12.467  1.00 82.22           C  
ATOM   1008  CG  GLN A 133      -3.595  45.202 -12.358  1.00 82.22           C  
ATOM   1009  CD  GLN A 133      -5.064  44.821 -12.453  1.00 82.22           C  
ATOM   1011  NE2 GLN A 133      -5.374  43.842 -13.344  1.00 82.22           N  
ATOM   1010  OE1 GLN A 133      -5.915  45.389 -11.771  1.00 82.22           O  
ATOM   1014  N   GLU A 134      -4.293  49.542 -12.651  1.00 78.57           N  
ATOM   1015  CA  GLU A 134      -3.854  50.906 -12.681  1.00 78.57           C  
ATOM   1021  C   GLU A 134      -2.372  50.840 -12.843  1.00 78.57           C  
ATOM   1022  O   GLU A 134      -1.733  49.893 -12.392  1.00 78.57           O  
ATOM   1016  CB  GLU A 134      -4.144  51.685 -11.389  1.00 78.57           C  
ATOM   1017  CG  GLU A 134      -5.554  52.262 -11.311  1.00 78.57           C  
ATOM   1018  CD  GLU A 134      -5.485  53.660 -11.911  1.00 78.57           C  
ATOM   1019  OE1 GLU A 134      -4.537  54.405 -11.542  1.00 78.57           O  
ATOM   1020  OE2 GLU A 134      -6.363  54.001 -12.745  1.00 78.57           O1-
ATOM   1023  N   HIS A 135      -1.785  51.861 -13.492  1.00 45.15           N  
ATOM   1024  CA  HIS A 135      -0.388  51.824 -13.810  1.00 45.15           C  
ATOM   1031  C   HIS A 135       0.432  51.723 -12.566  1.00 45.15           C  
ATOM   1032  O   HIS A 135       1.433  51.009 -12.547  1.00 45.15           O  
ATOM   1027  CB  HIS A 135       0.076  53.033 -14.638  1.00 45.15           C  
ATOM   1026  CG  HIS A 135      -0.466  52.976 -16.037  1.00 45.15           C  
ATOM   1029  CD2 HIS A 135      -1.027  51.927 -16.699  1.00 45.15           C  
ATOM   1025  ND1 HIS A 135      -0.473  54.029 -16.926  1.00 45.15           N  
ATOM   1030  CE1 HIS A 135      -1.036  53.568 -18.072  1.00 45.15           C  
ATOM   1028  NE2 HIS A 135      -1.388  52.298 -17.982  1.00 45.15           N  
ATOM   1033  N   ALA A 136       0.038  52.416 -11.484  1.00 24.17           N  
ATOM   1034  CA  ALA A 136       0.826  52.358 -10.286  1.00 24.17           C  
ATOM   1036  C   ALA A 136       0.875  50.940  -9.803  1.00 24.17           C  
ATOM   1037  O   ALA A 136       1.922  50.470  -9.362  1.00 24.17           O  
ATOM   1035  CB  ALA A 136       0.243  53.213  -9.150  1.00 24.17           C  
ATOM   1038  N   VAL A 137      -0.266  50.227  -9.872  1.00 33.53           N  
ATOM   1039  CA  VAL A 137      -0.360  48.864  -9.414  1.00 33.53           C  
ATOM   1043  C   VAL A 137       0.518  47.988 -10.256  1.00 33.53           C  
ATOM   1044  O   VAL A 137       1.198  47.101  -9.742  1.00 33.53           O  
ATOM   1040  CB  VAL A 137      -1.749  48.300  -9.506  1.00 33.53           C  
ATOM   1041  CG1 VAL A 137      -1.692  46.812  -9.120  1.00 33.53           C  
ATOM   1042  CG2 VAL A 137      -2.689  49.134  -8.618  1.00 33.53           C  
ATOM   1045  N   CYS A 138       0.528  48.217 -11.583  1.00 35.75           N  
ATOM   1046  CA  CYS A 138       1.303  47.391 -12.464  1.00 35.75           C  
ATOM   1049  C   CYS A 138       2.748  47.506 -12.084  1.00 35.75           C  
ATOM   1050  O   CYS A 138       3.473  46.513 -12.057  1.00 35.75           O  
ATOM   1047  CB  CYS A 138       1.183  47.810 -13.938  1.00 35.75           C  
ATOM   1048  SG  CYS A 138      -0.509  47.622 -14.575  1.00 35.75           S  
ATOM   1051  N   LEU A 139       3.201  48.731 -11.777  1.00 84.96           N  
ATOM   1052  CA  LEU A 139       4.577  48.959 -11.456  1.00 84.96           C  
ATOM   1057  C   LEU A 139       4.889  48.238 -10.177  1.00 84.96           C  
ATOM   1058  O   LEU A 139       5.954  47.638 -10.041  1.00 84.96           O  
ATOM   1053  CB  LEU A 139       4.878  50.462 -11.287  1.00 84.96           C  
ATOM   1054  CG  LEU A 139       6.371  50.860 -11.237  1.00 84.96           C  
ATOM   1055  CD1 LEU A 139       6.507  52.382 -11.073  1.00 84.96           C  
ATOM   1056  CD2 LEU A 139       7.172  50.092 -10.174  1.00 84.96           C  
ATOM   1059  N   GLU A 140       3.959  48.267  -9.199  1.00 71.83           N  
ATOM   1060  CA  GLU A 140       4.195  47.632  -7.934  1.00 71.83           C  
ATOM   1066  C   GLU A 140       4.341  46.159  -8.148  1.00 71.83           C  
ATOM   1067  O   GLU A 140       5.192  45.519  -7.532  1.00 71.83           O  
ATOM   1061  CB  GLU A 140       3.043  47.839  -6.933  1.00 71.83           C  
ATOM   1062  CG  GLU A 140       3.221  47.059  -5.626  1.00 71.83           C  
ATOM   1063  CD  GLU A 140       4.396  47.642  -4.853  1.00 71.83           C  
ATOM   1064  OE1 GLU A 140       4.791  48.801  -5.153  1.00 71.83           O  
ATOM   1065  OE2 GLU A 140       4.915  46.931  -3.951  1.00 71.83           O1-
ATOM   1068  N   MET A 141       3.513  45.577  -9.035  1.00 42.81           N  
ATOM   1069  CA  MET A 141       3.579  44.163  -9.278  1.00 42.81           C  
ATOM   1074  C   MET A 141       4.926  43.839  -9.852  1.00 42.81           C  
ATOM   1075  O   MET A 141       5.546  42.846  -9.478  1.00 42.81           O  
ATOM   1070  CB  MET A 141       2.516  43.677 -10.285  1.00 42.81           C  
ATOM   1071  CG  MET A 141       1.084  43.763  -9.747  1.00 42.81           C  
ATOM   1072  SD  MET A 141      -0.230  43.465 -10.972  1.00 42.81           S  
ATOM   1073  CE  MET A 141       0.048  41.677 -11.112  1.00 42.81           C  
ATOM   1076  N   LEU A 142       5.413  44.682 -10.781  1.00 53.30           N  
ATOM   1077  CA  LEU A 142       6.683  44.464 -11.420  1.00 53.30           C  
ATOM   1082  C   LEU A 142       7.776  44.541 -10.403  1.00 53.30           C  
ATOM   1083  O   LEU A 142       8.686  43.713 -10.400  1.00 53.30           O  
ATOM   1078  CB  LEU A 142       7.006  45.534 -12.477  1.00 53.30           C  
ATOM   1079  CG  LEU A 142       6.168  45.433 -13.762  1.00 53.30           C  
ATOM   1080  CD1 LEU A 142       6.516  46.568 -14.739  1.00 53.30           C  
ATOM   1081  CD2 LEU A 142       6.343  44.054 -14.417  1.00 53.30           C  
ATOM   1084  N   THR A 143       7.716  45.546  -9.510  1.00108.40           N  
ATOM   1085  CA  THR A 143       8.778  45.721  -8.565  1.00108.40           C  
ATOM   1089  C   THR A 143       8.843  44.536  -7.650  1.00108.40           C  
ATOM   1090  O   THR A 143       9.924  44.029  -7.364  1.00108.40           O  
ATOM   1086  CB  THR A 143       8.662  46.963  -7.725  1.00108.40           C  
ATOM   1088  CG2 THR A 143       7.484  46.836  -6.746  1.00108.40           C  
ATOM   1087  OG1 THR A 143       9.870  47.157  -7.002  1.00108.40           O  
ATOM   1091  N   ARG A 144       7.682  44.053  -7.172  1.00 99.25           N  
ATOM   1092  CA  ARG A 144       7.670  42.956  -6.249  1.00 99.25           C  
ATOM   1100  C   ARG A 144       8.211  41.733  -6.919  1.00 99.25           C  
ATOM   1101  O   ARG A 144       8.983  40.981  -6.327  1.00 99.25           O  
ATOM   1093  CB  ARG A 144       6.255  42.600  -5.758  1.00 99.25           C  
ATOM   1094  CG  ARG A 144       5.640  43.654  -4.838  1.00 99.25           C  
ATOM   1095  CD  ARG A 144       6.063  43.504  -3.376  1.00 99.25           C  
ATOM   1096  NE  ARG A 144       5.396  44.588  -2.599  1.00 99.25           N  
ATOM   1097  CZ  ARG A 144       5.393  44.541  -1.236  1.00 99.25           C  
ATOM   1098  NH1 ARG A 144       5.993  43.499  -0.591  1.00 99.25           N1+
ATOM   1099  NH2 ARG A 144       4.784  45.528  -0.514  1.00 99.25           N  
ATOM   1102  N   LEU A 145       7.809  41.496  -8.181  1.00 50.89           N  
ATOM   1103  CA  LEU A 145       8.215  40.304  -8.872  1.00 50.89           C  
ATOM   1108  C   LEU A 145       9.694  40.335  -9.111  1.00 50.89           C  
ATOM   1109  O   LEU A 145      10.381  39.332  -8.925  1.00 50.89           O  
ATOM   1104  CB  LEU A 145       7.515  40.146 -10.232  1.00 50.89           C  
ATOM   1105  CG  LEU A 145       7.833  38.822 -10.951  1.00 50.89           C  
ATOM   1106  CD1 LEU A 145       7.309  37.612 -10.160  1.00 50.89           C  
ATOM   1107  CD2 LEU A 145       7.324  38.847 -12.401  1.00 50.89           C  
ATOM   1110  N   ALA A 146      10.227  41.498  -9.526  1.00 30.95           N  
ATOM   1111  CA  ALA A 146      11.625  41.593  -9.831  1.00 30.95           C  
ATOM   1113  C   ALA A 146      12.428  41.328  -8.595  1.00 30.95           C  
ATOM   1114  O   ALA A 146      13.430  40.615  -8.643  1.00 30.95           O  
ATOM   1112  CB  ALA A 146      12.031  42.982 -10.349  1.00 30.95           C  
ATOM   1115  N   ARG A 147      12.018  41.906  -7.449  1.00 86.30           N  
ATOM   1116  CA  ARG A 147      12.765  41.724  -6.238  1.00 86.30           C  
ATOM   1124  C   ARG A 147      12.694  40.287  -5.826  1.00 86.30           C  
ATOM   1125  O   ARG A 147      13.694  39.696  -5.424  1.00 86.30           O  
ATOM   1117  CB  ARG A 147      12.237  42.562  -5.062  1.00 86.30           C  
ATOM   1118  CG  ARG A 147      12.231  44.065  -5.344  1.00 86.30           C  
ATOM   1119  CD  ARG A 147      12.121  44.922  -4.083  1.00 86.30           C  
ATOM   1120  NE  ARG A 147      10.987  44.394  -3.278  1.00 86.30           N  
ATOM   1121  CZ  ARG A 147       9.712  44.829  -3.490  1.00 86.30           C  
ATOM   1122  NH1 ARG A 147       9.441  45.716  -4.491  1.00 86.30           N1+
ATOM   1123  NH2 ARG A 147       8.703  44.379  -2.690  1.00 86.30           N  
ATOM   1126  N   ALA A 148      11.494  39.686  -5.914  1.00 41.64           N  
ATOM   1127  CA  ALA A 148      11.303  38.328  -5.486  1.00 41.64           C  
ATOM   1129  C   ALA A 148      12.105  37.391  -6.341  1.00 41.64           C  
ATOM   1130  O   ALA A 148      12.651  36.409  -5.845  1.00 41.64           O  
ATOM   1128  CB  ALA A 148       9.834  37.882  -5.575  1.00 41.64           C  
ATOM   1131  N   ALA A 149      12.125  37.642  -7.664  1.00 59.18           N  
ATOM   1132  CA  ALA A 149      12.801  36.841  -8.656  1.00 59.18           C  
ATOM   1134  C   ALA A 149      14.302  36.943  -8.618  1.00 59.18           C  
ATOM   1135  O   ALA A 149      14.989  35.966  -8.913  1.00 59.18           O  
ATOM   1133  CB  ALA A 149      12.370  37.187 -10.095  1.00 59.18           C  
ATOM   1136  N   GLY A 150      14.851  38.129  -8.282  1.00 40.79           N  
ATOM   1137  CA  GLY A 150      16.257  38.400  -8.449  1.00 40.79           C  
ATOM   1138  C   GLY A 150      17.111  37.887  -7.325  1.00 40.79           C  
ATOM   1139  O   GLY A 150      16.724  37.006  -6.560  1.00 40.79           O  
ATOM   1140  N   SER A 151      18.331  38.464  -7.229  1.00 92.50           N  
ATOM   1141  CA  SER A 151      19.384  38.062  -6.332  1.00 92.50           C  
ATOM   1144  C   SER A 151      18.984  38.224  -4.897  1.00 92.50           C  
ATOM   1145  O   SER A 151      19.525  37.555  -4.018  1.00 92.50           O  
ATOM   1142  CB  SER A 151      20.677  38.861  -6.553  1.00 92.50           C  
ATOM   1143  OG  SER A 151      20.435  40.240  -6.326  1.00 92.50           O  
ATOM   1146  N   ALA A 152      18.083  39.174  -4.610  1.00 59.28           N  
ATOM   1147  CA  ALA A 152      17.568  39.393  -3.288  1.00 59.28           C  
ATOM   1149  C   ALA A 152      16.679  38.257  -2.885  1.00 59.28           C  
ATOM   1150  O   ALA A 152      16.513  37.990  -1.696  1.00 59.28           O  
ATOM   1148  CB  ALA A 152      16.735  40.683  -3.175  1.00 59.28           C  
ATOM   1151  N   GLY A 153      16.007  37.626  -3.871  1.00 48.39           N  
ATOM   1152  CA  GLY A 153      15.021  36.608  -3.622  1.00 48.39           C  
ATOM   1153  C   GLY A 153      15.436  35.251  -4.111  1.00 48.39           C  
ATOM   1154  O   GLY A 153      16.374  34.636  -3.607  1.00 48.39           O  
ATOM   1155  N   MET A 154      14.688  34.752  -5.121  1.00 54.59           N  
ATOM   1156  CA  MET A 154      14.782  33.399  -5.602  1.00 54.59           C  
ATOM   1161  C   MET A 154      16.158  33.075  -6.099  1.00 54.59           C  
ATOM   1162  O   MET A 154      16.709  32.032  -5.747  1.00 54.59           O  
ATOM   1157  CB  MET A 154      13.788  33.108  -6.739  1.00 54.59           C  
ATOM   1158  CG  MET A 154      13.796  31.649  -7.197  1.00 54.59           C  
ATOM   1159  SD  MET A 154      12.518  31.242  -8.423  1.00 54.59           S  
ATOM   1160  CE  MET A 154      13.208  32.292  -9.736  1.00 54.59           C  
ATOM   1163  N   VAL A 155      16.762  33.958  -6.914  1.00 36.47           N  
ATOM   1164  CA  VAL A 155      18.072  33.694  -7.433  1.00 36.47           C  
ATOM   1168  C   VAL A 155      19.019  33.616  -6.276  1.00 36.47           C  
ATOM   1169  O   VAL A 155      19.924  32.784  -6.262  1.00 36.47           O  
ATOM   1165  CB  VAL A 155      18.553  34.783  -8.345  1.00 36.47           C  
ATOM   1166  CG1 VAL A 155      20.003  34.478  -8.754  1.00 36.47           C  
ATOM   1167  CG2 VAL A 155      17.577  34.898  -9.528  1.00 36.47           C  
ATOM   1170  N   GLY A 156      18.827  34.494  -5.272  1.00 22.87           N  
ATOM   1171  CA  GLY A 156      19.672  34.547  -4.112  1.00 22.87           C  
ATOM   1172  C   GLY A 156      19.589  33.242  -3.386  1.00 22.87           C  
ATOM   1173  O   GLY A 156      20.593  32.741  -2.880  1.00 22.87           O  
ATOM   1174  N   GLY A 157      18.376  32.664  -3.305  1.00 21.47           N  
ATOM   1175  CA  GLY A 157      18.179  31.424  -2.618  1.00 21.47           C  
ATOM   1176  C   GLY A 157      18.970  30.369  -3.322  1.00 21.47           C  
ATOM   1177  O   GLY A 157      19.533  29.476  -2.692  1.00 21.47           O  
ATOM   1178  N   GLN A 158      19.017  30.421  -4.663  1.00 52.13           N  
ATOM   1179  CA  GLN A 158      19.761  29.413  -5.352  1.00 52.13           C  
ATOM   1185  C   GLN A 158      21.204  29.540  -4.973  1.00 52.13           C  
ATOM   1186  O   GLN A 158      21.867  28.539  -4.714  1.00 52.13           O  
ATOM   1180  CB  GLN A 158      19.637  29.523  -6.878  1.00 52.13           C  
ATOM   1181  CG  GLN A 158      18.217  29.238  -7.368  1.00 52.13           C  
ATOM   1182  CD  GLN A 158      18.199  29.376  -8.881  1.00 52.13           C  
ATOM   1184  NE2 GLN A 158      18.872  28.431  -9.593  1.00 52.13           N  
ATOM   1183  OE1 GLN A 158      17.600  30.308  -9.418  1.00 52.13           O  
ATOM   1187  N   ALA A 159      21.731  30.777  -4.905  1.00 30.96           N  
ATOM   1188  CA  ALA A 159      23.118  30.990  -4.592  1.00 30.96           C  
ATOM   1190  C   ALA A 159      23.413  30.500  -3.207  1.00 30.96           C  
ATOM   1191  O   ALA A 159      24.447  29.876  -2.970  1.00 30.96           O  
ATOM   1189  CB  ALA A 159      23.522  32.474  -4.650  1.00 30.96           C  
ATOM   1192  N   ILE A 160      22.510  30.771  -2.247  1.00112.97           N  
ATOM   1193  CA  ILE A 160      22.735  30.359  -0.894  1.00112.97           C  
ATOM   1198  C   ILE A 160      22.778  28.866  -0.850  1.00112.97           C  
ATOM   1199  O   ILE A 160      23.585  28.284  -0.127  1.00112.97           O  
ATOM   1194  CB  ILE A 160      21.732  30.931   0.071  1.00112.97           C  
ATOM   1195  CG1 ILE A 160      20.298  30.534  -0.285  1.00112.97           C  
ATOM   1196  CG2 ILE A 160      21.937  32.450   0.104  1.00112.97           C  
ATOM   1197  CD1 ILE A 160      19.277  31.128   0.682  1.00112.97           C  
ATOM   1200  N   ASP A 161      21.914  28.207  -1.643  1.00 57.12           N  
ATOM   1201  CA  ASP A 161      21.892  26.775  -1.690  1.00 57.12           C  
ATOM   1206  C   ASP A 161      23.227  26.286  -2.184  1.00 57.12           C  
ATOM   1207  O   ASP A 161      23.771  25.321  -1.648  1.00 57.12           O  
ATOM   1202  CB  ASP A 161      20.826  26.244  -2.662  1.00 57.12           C  
ATOM   1203  CG  ASP A 161      20.665  24.748  -2.433  1.00 57.12           C  
ATOM   1204  OD1 ASP A 161      21.302  24.222  -1.481  1.00 57.12           O  
ATOM   1205  OD2 ASP A 161      19.904  24.113  -3.210  1.00 57.12           O1-
ATOM   1208  N   LEU A 162      23.795  26.946  -3.220  1.00 93.69           N  
ATOM   1209  CA  LEU A 162      25.072  26.544  -3.755  1.00 93.69           C  
ATOM   1214  C   LEU A 162      26.107  26.677  -2.689  1.00 93.69           C  
ATOM   1215  O   LEU A 162      26.991  25.832  -2.558  1.00 93.69           O  
ATOM   1210  CB  LEU A 162      25.548  27.374  -4.966  1.00 93.69           C  
ATOM   1211  CG  LEU A 162      24.962  26.955  -6.332  1.00 93.69           C  
ATOM   1212  CD1 LEU A 162      23.432  27.034  -6.371  1.00 93.69           C  
ATOM   1213  CD2 LEU A 162      25.608  27.760  -7.472  1.00 93.69           C  
ATOM   1216  N   GLY A 163      26.013  27.748  -1.887  1.00 31.55           N  
ATOM   1217  CA  GLY A 163      26.979  27.997  -0.860  1.00 31.55           C  
ATOM   1218  C   GLY A 163      26.960  26.892   0.155  1.00 31.55           C  
ATOM   1219  O   GLY A 163      28.001  26.546   0.710  1.00 31.55           O  
ATOM   1220  N   SER A 164      25.783  26.311   0.453  1.00102.06           N  
ATOM   1221  CA  SER A 164      25.733  25.345   1.517  1.00102.06           C  
ATOM   1224  C   SER A 164      25.896  23.945   0.996  1.00102.06           C  
ATOM   1225  O   SER A 164      25.162  23.488   0.121  1.00102.06           O  
ATOM   1222  CB  SER A 164      24.420  25.409   2.316  1.00102.06           C  
ATOM   1223  OG  SER A 164      23.315  25.173   1.457  1.00102.06           O  
ATOM   1226  N   VAL A 165      26.865  23.197   1.566  1.00 46.40           N  
ATOM   1227  CA  VAL A 165      27.098  21.867   1.085  1.00 46.40           C  
ATOM   1231  C   VAL A 165      27.202  20.948   2.257  1.00 46.40           C  
ATOM   1232  O   VAL A 165      27.258  21.377   3.408  1.00 46.40           O  
ATOM   1228  CB  VAL A 165      28.362  21.743   0.290  1.00 46.40           C  
ATOM   1229  CG1 VAL A 165      28.243  22.635  -0.958  1.00 46.40           C  
ATOM   1230  CG2 VAL A 165      29.550  22.102   1.200  1.00 46.40           C  
ATOM   1233  N   GLY A 166      27.187  19.632   1.979  1.00 28.42           N  
ATOM   1234  CA  GLY A 166      27.344  18.666   3.022  1.00 28.42           C  
ATOM   1235  C   GLY A 166      26.016  18.065   3.347  1.00 28.42           C  
ATOM   1236  O   GLY A 166      24.960  18.692   3.241  1.00 28.42           O  
ATOM   1237  N   VAL A 167      26.065  16.797   3.786  1.00 40.92           N  
ATOM   1238  CA  VAL A 167      24.869  16.114   4.140  1.00 40.92           C  
ATOM   1242  C   VAL A 167      24.269  16.886   5.258  1.00 40.92           C  
ATOM   1243  O   VAL A 167      23.061  17.117   5.269  1.00 40.92           O  
ATOM   1239  CB  VAL A 167      25.123  14.703   4.595  1.00 40.92           C  
ATOM   1240  CG1 VAL A 167      25.699  13.919   3.406  1.00 40.92           C  
ATOM   1241  CG2 VAL A 167      26.057  14.718   5.817  1.00 40.92           C  
ATOM   1244  N   ALA A 168      25.123  17.353   6.197  1.00 58.33           N  
ATOM   1245  CA  ALA A 168      24.640  18.023   7.369  1.00 58.33           C  
ATOM   1247  C   ALA A 168      24.532  19.497   7.129  1.00 58.33           C  
ATOM   1248  O   ALA A 168      25.446  20.127   6.602  1.00 58.33           O  
ATOM   1246  CB  ALA A 168      25.534  17.816   8.606  1.00 58.33           C  
ATOM   1249  N   LEU A 169      23.356  20.059   7.486  1.00193.30           N  
ATOM   1250  CA  LEU A 169      23.041  21.465   7.448  1.00193.30           C  
ATOM   1255  C   LEU A 169      22.080  21.679   8.568  1.00193.30           C  
ATOM   1256  O   LEU A 169      21.200  20.847   8.770  1.00193.30           O  
ATOM   1251  CB  LEU A 169      22.270  21.932   6.200  1.00193.30           C  
ATOM   1252  CG  LEU A 169      23.101  22.120   4.928  1.00193.30           C  
ATOM   1253  CD1 LEU A 169      22.207  22.584   3.774  1.00193.30           C  
ATOM   1254  CD2 LEU A 169      24.268  23.087   5.164  1.00193.30           C  
ATOM   1257  N   ASP A 170      22.199  22.793   9.320  1.00 63.18           N  
ATOM   1258  CA  ASP A 170      21.283  22.968  10.416  1.00 63.18           C  
ATOM   1263  C   ASP A 170      19.981  23.523   9.917  1.00 63.18           C  
ATOM   1264  O   ASP A 170      19.867  23.968   8.774  1.00 63.18           O  
ATOM   1259  CB  ASP A 170      21.810  23.850  11.566  1.00 63.18           C  
ATOM   1260  CG  ASP A 170      22.021  25.280  11.096  1.00 63.18           C  
ATOM   1261  OD1 ASP A 170      21.835  25.549   9.879  1.00 63.18           O  
ATOM   1262  OD2 ASP A 170      22.373  26.126  11.960  1.00 63.18           O1-
ATOM   1265  N   GLN A 171      18.944  23.486  10.786  1.00 69.08           N  
ATOM   1266  CA  GLN A 171      17.614  23.886  10.407  1.00 69.08           C  
ATOM   1272  C   GLN A 171      17.539  25.351  10.100  1.00 69.08           C  
ATOM   1273  O   GLN A 171      16.887  25.753   9.138  1.00 69.08           O  
ATOM   1267  CB  GLN A 171      16.544  23.569  11.466  1.00 69.08           C  
ATOM   1268  CG  GLN A 171      15.158  24.013  10.999  1.00 69.08           C  
ATOM   1269  CD  GLN A 171      14.107  23.365  11.883  1.00 69.08           C  
ATOM   1271  NE2 GLN A 171      13.158  24.190  12.401  1.00 69.08           N  
ATOM   1270  OE1 GLN A 171      14.122  22.155  12.100  1.00 69.08           O  
ATOM   1274  N   ALA A 172      18.213  26.195  10.901  1.00 29.70           N  
ATOM   1275  CA  ALA A 172      18.088  27.605  10.689  1.00 29.70           C  
ATOM   1277  C   ALA A 172      18.603  27.930   9.327  1.00 29.70           C  
ATOM   1278  O   ALA A 172      17.979  28.683   8.581  1.00 29.70           O  
ATOM   1276  CB  ALA A 172      18.899  28.430  11.705  1.00 29.70           C  
ATOM   1279  N   ALA A 173      19.753  27.341   8.956  1.00 33.50           N  
ATOM   1280  CA  ALA A 173      20.352  27.617   7.684  1.00 33.50           C  
ATOM   1282  C   ALA A 173      19.445  27.160   6.594  1.00 33.50           C  
ATOM   1283  O   ALA A 173      19.283  27.842   5.584  1.00 33.50           O  
ATOM   1281  CB  ALA A 173      21.697  26.893   7.480  1.00 33.50           C  
ATOM   1284  N   LEU A 174      18.824  25.981   6.775  1.00 67.89           N  
ATOM   1285  CA  LEU A 174      18.007  25.425   5.740  1.00 67.89           C  
ATOM   1290  C   LEU A 174      16.839  26.328   5.501  1.00 67.89           C  
ATOM   1291  O   LEU A 174      16.443  26.560   4.360  1.00 67.89           O  
ATOM   1286  CB  LEU A 174      17.497  24.012   6.077  1.00 67.89           C  
ATOM   1287  CG  LEU A 174      16.830  23.313   4.882  1.00 67.89           C  
ATOM   1288  CD1 LEU A 174      17.805  23.240   3.695  1.00 67.89           C  
ATOM   1289  CD2 LEU A 174      16.289  21.929   5.274  1.00 67.89           C  
ATOM   1292  N   GLU A 175      16.258  26.872   6.583  1.00 97.07           N  
ATOM   1293  CA  GLU A 175      15.096  27.702   6.472  1.00 97.07           C  
ATOM   1299  C   GLU A 175      15.418  28.990   5.771  1.00 97.07           C  
ATOM   1300  O   GLU A 175      14.629  29.473   4.960  1.00 97.07           O  
ATOM   1294  CB  GLU A 175      14.439  27.930   7.846  1.00 97.07           C  
ATOM   1295  CG  GLU A 175      13.935  26.595   8.407  1.00 97.07           C  
ATOM   1296  CD  GLU A 175      12.872  26.761   9.485  1.00 97.07           C  
ATOM   1297  OE1 GLU A 175      11.878  27.492   9.249  1.00 97.07           O  
ATOM   1298  OE2 GLU A 175      13.027  26.125  10.560  1.00 97.07           O1-
ATOM   1301  N   VAL A 176      16.594  29.583   6.038  1.00 41.38           N  
ATOM   1302  CA  VAL A 176      16.911  30.818   5.376  1.00 41.38           C  
ATOM   1306  C   VAL A 176      16.987  30.554   3.905  1.00 41.38           C  
ATOM   1307  O   VAL A 176      16.544  31.356   3.081  1.00 41.38           O  
ATOM   1303  CB  VAL A 176      18.222  31.400   5.815  1.00 41.38           C  
ATOM   1304  CG1 VAL A 176      18.522  32.624   4.936  1.00 41.38           C  
ATOM   1305  CG2 VAL A 176      18.133  31.731   7.315  1.00 41.38           C  
ATOM   1308  N   MET A 177      17.566  29.401   3.534  0.50 55.52           N  
ATOM   1309  CA  MET A 177      17.707  29.116   2.145  0.50 55.52           C  
ATOM   1314  C   MET A 177      16.352  28.997   1.513  0.50 55.52           C  
ATOM   1315  O   MET A 177      16.118  29.567   0.450  0.50 55.52           O  
ATOM   1310  CB  MET A 177      18.500  27.826   1.882  0.50 55.52           C  
ATOM   1311  CG  MET A 177      18.980  27.691   0.436  0.50 55.52           C  
ATOM   1312  SD  MET A 177      17.656  27.405  -0.769  0.50 55.52           S  
ATOM   1313  CE  MET A 177      17.275  25.742  -0.145  0.50 55.52           C  
ATOM   1316  N   HIS A 178      15.405  28.280   2.150  1.00107.10           N  
ATOM   1317  CA  HIS A 178      14.126  28.106   1.519  1.00107.10           C  
ATOM   1324  C   HIS A 178      13.345  29.373   1.451  1.00107.10           C  
ATOM   1325  O   HIS A 178      12.601  29.565   0.492  1.00107.10           O  
ATOM   1320  CB  HIS A 178      13.262  26.984   2.080  1.00107.10           C  
ATOM   1319  CG  HIS A 178      13.771  25.662   1.615  1.00107.10           C  
ATOM   1322  CD2 HIS A 178      14.708  24.836   2.150  1.00107.10           C  
ATOM   1318  ND1 HIS A 178      13.336  25.045   0.464  1.00107.10           N  
ATOM   1323  CE1 HIS A 178      14.023  23.880   0.363  1.00107.10           C  
ATOM   1321  NE2 HIS A 178      14.868  23.710   1.365  1.00107.10           N  
ATOM   1326  N   ARG A 179      13.470  30.273   2.447  1.00169.05           N  
ATOM   1327  CA  ARG A 179      12.688  31.476   2.368  1.00169.05           C  
ATOM   1335  C   ARG A 179      13.060  32.189   1.102  1.00169.05           C  
ATOM   1336  O   ARG A 179      12.192  32.698   0.395  1.00169.05           O  
ATOM   1328  CB  ARG A 179      12.937  32.479   3.510  1.00169.05           C  
ATOM   1329  CG  ARG A 179      14.383  32.974   3.564  1.00169.05           C  
ATOM   1330  CD  ARG A 179      14.578  34.316   4.274  1.00169.05           C  
ATOM   1331  NE  ARG A 179      13.882  34.253   5.587  1.00169.05           N  
ATOM   1332  CZ  ARG A 179      14.562  34.579   6.724  1.00169.05           C  
ATOM   1333  NH1 ARG A 179      15.903  34.819   6.658  1.00169.05           N1+
ATOM   1334  NH2 ARG A 179      13.911  34.661   7.918  1.00169.05           N  
ATOM   1337  N   HIS A 180      14.369  32.271   0.803  1.00 62.98           N  
ATOM   1338  CA  HIS A 180      14.815  32.921  -0.399  1.00 62.98           C  
ATOM   1345  C   HIS A 180      14.467  32.123  -1.617  1.00 62.98           C  
ATOM   1346  O   HIS A 180      13.861  32.641  -2.553  1.00 62.98           O  
ATOM   1341  CB  HIS A 180      16.341  33.093  -0.443  1.00 62.98           C  
ATOM   1340  CG  HIS A 180      16.868  34.102   0.531  1.00 62.98           C  
ATOM   1343  CD2 HIS A 180      17.516  35.275   0.292  1.00 62.98           C  
ATOM   1339  ND1 HIS A 180      16.792  33.989   1.903  1.00 62.98           N  
ATOM   1344  CE1 HIS A 180      17.394  35.091   2.419  1.00 62.98           C  
ATOM   1342  NE2 HIS A 180      17.848  35.901   1.480  1.00 62.98           N  
ATOM   1347  N   LYS A 181      14.836  30.826  -1.630  1.00118.96           N  
ATOM   1348  CA  LYS A 181      14.708  30.075  -2.844  1.00118.96           C  
ATOM   1354  C   LYS A 181      13.277  29.912  -3.272  1.00118.96           C  
ATOM   1355  O   LYS A 181      12.951  30.184  -4.426  1.00118.96           O  
ATOM   1349  CB  LYS A 181      15.366  28.683  -2.767  1.00118.96           C  
ATOM   1350  CG  LYS A 181      15.473  27.986  -4.126  1.00118.96           C  
ATOM   1351  CD  LYS A 181      16.532  26.879  -4.174  1.00118.96           C  
ATOM   1352  CE  LYS A 181      16.057  25.522  -3.654  1.00118.96           C  
ATOM   1353  NZ  LYS A 181      17.170  24.547  -3.710  1.00118.96           N1+
ATOM   1356  N   THR A 182      12.416  29.334  -2.412  1.00154.93           N  
ATOM   1357  CA  THR A 182      11.010  29.188  -2.706  1.00154.93           C  
ATOM   1361  C   THR A 182      10.120  30.277  -2.174  1.00154.93           C  
ATOM   1362  O   THR A 182       9.148  30.669  -2.818  1.00154.93           O  
ATOM   1358  CB  THR A 182      10.444  27.911  -2.173  1.00154.93           C  
ATOM   1360  CG2 THR A 182       8.951  27.860  -2.536  1.00154.93           C  
ATOM   1359  OG1 THR A 182      11.124  26.797  -2.730  1.00154.93           O  
ATOM   1363  N   GLY A 183      10.418  30.769  -0.954  1.00 39.39           N  
ATOM   1364  CA  GLY A 183       9.518  31.623  -0.225  1.00 39.39           C  
ATOM   1365  C   GLY A 183       9.249  32.910  -0.932  1.00 39.39           C  
ATOM   1366  O   GLY A 183       8.110  33.373  -0.974  1.00 39.39           O  
ATOM   1367  N   ALA A 184      10.287  33.529  -1.512  1.00 37.62           N  
ATOM   1368  CA  ALA A 184      10.095  34.831  -2.078  1.00 37.62           C  
ATOM   1370  C   ALA A 184       9.066  34.784  -3.172  1.00 37.62           C  
ATOM   1371  O   ALA A 184       8.204  35.657  -3.253  1.00 37.62           O  
ATOM   1369  CB  ALA A 184      11.385  35.416  -2.679  1.00 37.62           C  
ATOM   1372  N   LEU A 185       9.134  33.770  -4.053  1.00 68.26           N  
ATOM   1373  CA  LEU A 185       8.226  33.663  -5.165  1.00 68.26           C  
ATOM   1378  C   LEU A 185       6.831  33.354  -4.702  1.00 68.26           C  
ATOM   1379  O   LEU A 185       5.859  33.827  -5.289  1.00 68.26           O  
ATOM   1374  CB  LEU A 185       8.640  32.584  -6.181  1.00 68.26           C  
ATOM   1375  CG  LEU A 185       7.680  32.468  -7.380  1.00 68.26           C  
ATOM   1376  CD1 LEU A 185       7.593  33.787  -8.160  1.00 68.26           C  
ATOM   1377  CD2 LEU A 185       8.072  31.285  -8.280  1.00 68.26           C  
ATOM   1380  N   ILE A 186       6.683  32.511  -3.665  1.00 46.72           N  
ATOM   1381  CA  ILE A 186       5.362  32.187  -3.201  1.00 46.72           C  
ATOM   1386  C   ILE A 186       4.741  33.432  -2.660  1.00 46.72           C  
ATOM   1387  O   ILE A 186       3.572  33.716  -2.913  1.00 46.72           O  
ATOM   1382  CB  ILE A 186       5.327  31.160  -2.106  1.00 46.72           C  
ATOM   1383  CG1 ILE A 186       5.856  29.805  -2.607  1.00 46.72           C  
ATOM   1384  CG2 ILE A 186       3.880  31.091  -1.587  1.00 46.72           C  
ATOM   1385  CD1 ILE A 186       6.116  28.798  -1.487  1.00 46.72           C  
ATOM   1388  N   GLU A 187       5.525  34.215  -1.899  1.00 39.23           N  
ATOM   1389  CA  GLU A 187       5.031  35.408  -1.280  1.00 39.23           C  
ATOM   1395  C   GLU A 187       4.619  36.361  -2.362  1.00 39.23           C  
ATOM   1396  O   GLU A 187       3.586  37.020  -2.261  1.00 39.23           O  
ATOM   1390  CB  GLU A 187       6.099  36.082  -0.403  1.00 39.23           C  
ATOM   1391  CG  GLU A 187       6.516  35.202   0.782  1.00 39.23           C  
ATOM   1392  CD  GLU A 187       7.620  35.910   1.556  1.00 39.23           C  
ATOM   1393  OE1 GLU A 187       7.492  37.143   1.775  1.00 39.23           O  
ATOM   1394  OE2 GLU A 187       8.605  35.224   1.942  1.00 39.23           O1-
ATOM   1397  N   ALA A 188       5.419  36.444  -3.440  1.00 38.08           N  
ATOM   1398  CA  ALA A 188       5.152  37.335  -4.536  1.00 38.08           C  
ATOM   1400  C   ALA A 188       3.874  36.950  -5.215  1.00 38.08           C  
ATOM   1401  O   ALA A 188       3.108  37.805  -5.657  1.00 38.08           O  
ATOM   1399  CB  ALA A 188       6.266  37.323  -5.597  1.00 38.08           C  
ATOM   1402  N   SER A 189       3.614  35.641  -5.340  1.00 92.53           N  
ATOM   1403  CA  SER A 189       2.434  35.209  -6.020  1.00 92.53           C  
ATOM   1406  C   SER A 189       1.226  35.719  -5.291  1.00 92.53           C  
ATOM   1407  O   SER A 189       0.284  36.226  -5.903  1.00 92.53           O  
ATOM   1404  CB  SER A 189       2.361  33.692  -6.063  1.00 92.53           C  
ATOM   1405  OG  SER A 189       1.180  33.345  -6.744  1.00 92.53           O  
ATOM   1408  N   VAL A 190       1.230  35.584  -3.952  1.00 41.55           N  
ATOM   1409  CA  VAL A 190       0.148  36.039  -3.127  1.00 41.55           C  
ATOM   1413  C   VAL A 190       0.050  37.538  -3.226  1.00 41.55           C  
ATOM   1414  O   VAL A 190      -1.043  38.087  -3.356  1.00 41.55           O  
ATOM   1410  CB  VAL A 190       0.348  35.699  -1.679  1.00 41.55           C  
ATOM   1411  CG1 VAL A 190      -0.787  36.336  -0.859  1.00 41.55           C  
ATOM   1412  CG2 VAL A 190       0.436  34.170  -1.543  1.00 41.55           C  
ATOM   1415  N   ARG A 191       1.198  38.246  -3.175  1.00169.25           N  
ATOM   1416  CA  ARG A 191       1.191  39.687  -3.201  1.00169.25           C  
ATOM   1424  C   ARG A 191       0.625  40.181  -4.501  1.00169.25           C  
ATOM   1425  O   ARG A 191      -0.184  41.107  -4.525  1.00169.25           O  
ATOM   1417  CB  ARG A 191       2.595  40.297  -3.088  1.00169.25           C  
ATOM   1418  CG  ARG A 191       2.592  41.827  -3.047  1.00169.25           C  
ATOM   1419  CD  ARG A 191       2.077  42.390  -1.721  1.00169.25           C  
ATOM   1420  NE  ARG A 191       2.885  41.735  -0.657  1.00169.25           N  
ATOM   1421  CZ  ARG A 191       3.017  42.280   0.587  1.00169.25           C  
ATOM   1422  NH1 ARG A 191       2.371  43.429   0.927  1.00169.25           N1+
ATOM   1423  NH2 ARG A 191       3.829  41.675   1.498  1.00169.25           N  
ATOM   1426  N   LEU A 192       1.037  39.569  -5.625  1.00 71.86           N  
ATOM   1427  CA  LEU A 192       0.630  40.012  -6.932  1.00 71.86           C  
ATOM   1432  C   LEU A 192      -0.851  39.847  -7.084  1.00 71.86           C  
ATOM   1433  O   LEU A 192      -1.529  40.723  -7.623  1.00 71.86           O  
ATOM   1428  CB  LEU A 192       1.296  39.191  -8.047  1.00 71.86           C  
ATOM   1429  CG  LEU A 192       2.825  39.350  -8.109  1.00 71.86           C  
ATOM   1430  CD1 LEU A 192       3.434  38.388  -9.130  1.00 71.86           C  
ATOM   1431  CD2 LEU A 192       3.232  40.797  -8.408  1.00 71.86           C  
ATOM   1434  N   GLY A 193      -1.391  38.705  -6.623  1.00 21.16           N  
ATOM   1435  CA  GLY A 193      -2.799  38.462  -6.751  1.00 21.16           C  
ATOM   1436  C   GLY A 193      -3.542  39.485  -5.949  1.00 21.16           C  
ATOM   1437  O   GLY A 193      -4.573  39.991  -6.387  1.00 21.16           O  
ATOM   1438  N   ALA A 194      -3.038  39.807  -4.743  1.00 32.62           N  
ATOM   1439  CA  ALA A 194      -3.687  40.752  -3.881  1.00 32.62           C  
ATOM   1441  C   ALA A 194      -3.708  42.085  -4.565  1.00 32.62           C  
ATOM   1442  O   ALA A 194      -4.697  42.810  -4.506  1.00 32.62           O  
ATOM   1440  CB  ALA A 194      -2.955  40.935  -2.538  1.00 32.62           C  
ATOM   1443  N   LEU A 195      -2.603  42.448  -5.240  1.00 56.27           N  
ATOM   1444  CA  LEU A 195      -2.493  43.718  -5.906  1.00 56.27           C  
ATOM   1449  C   LEU A 195      -3.507  43.791  -7.016  1.00 56.27           C  
ATOM   1450  O   LEU A 195      -4.103  44.838  -7.259  1.00 56.27           O  
ATOM   1445  CB  LEU A 195      -1.107  43.917  -6.539  1.00 56.27           C  
ATOM   1446  CG  LEU A 195       0.042  43.907  -5.511  1.00 56.27           C  
ATOM   1447  CD1 LEU A 195       1.404  44.112  -6.196  1.00 56.27           C  
ATOM   1448  CD2 LEU A 195      -0.209  44.922  -4.382  1.00 56.27           C  
ATOM   1451  N   ALA A 196      -3.725  42.661  -7.714  1.00 57.16           N  
ATOM   1452  CA  ALA A 196      -4.611  42.554  -8.843  1.00 57.16           C  
ATOM   1454  C   ALA A 196      -6.023  42.858  -8.424  1.00 57.16           C  
ATOM   1455  O   ALA A 196      -6.834  43.283  -9.244  1.00 57.16           O  
ATOM   1453  CB  ALA A 196      -4.615  41.151  -9.475  1.00 57.16           C  
ATOM   1456  N   SER A 197      -6.377  42.584  -7.153  1.00 56.51           N  
ATOM   1457  CA  SER A 197      -7.727  42.749  -6.677  1.00 56.51           C  
ATOM   1460  C   SER A 197      -8.161  44.189  -6.711  1.00 56.51           C  
ATOM   1461  O   SER A 197      -9.354  44.463  -6.847  1.00 56.51           O  
ATOM   1458  CB  SER A 197      -7.922  42.259  -5.233  1.00 56.51           C  
ATOM   1459  OG  SER A 197      -7.248  43.123  -4.331  1.00 56.51           O  
ATOM   1462  N   GLY A 198      -7.222  45.143  -6.548  1.00 53.79           N  
ATOM   1463  CA  GLY A 198      -7.534  46.551  -6.584  1.00 53.79           C  
ATOM   1464  C   GLY A 198      -7.869  47.001  -5.191  1.00 53.79           C  
ATOM   1465  O   GLY A 198      -7.872  48.192  -4.887  1.00 53.79           O  
ATOM   1466  N   ARG A 199      -8.243  46.037  -4.335  1.00250.00           N  
ATOM   1467  CA  ARG A 199      -8.645  46.246  -2.974  1.00250.00           C  
ATOM   1475  C   ARG A 199      -7.513  46.228  -1.978  1.00250.00           C  
ATOM   1476  O   ARG A 199      -7.746  46.442  -0.793  1.00250.00           O  
ATOM   1468  CB  ARG A 199      -9.753  45.292  -2.520  1.00250.00           C  
ATOM   1469  CG  ARG A 199      -9.286  43.869  -2.327  1.00250.00           C  
ATOM   1470  CD  ARG A 199      -8.737  43.714  -0.914  1.00250.00           C  
ATOM   1471  NE  ARG A 199      -9.908  43.949  -0.030  1.00250.00           N  
ATOM   1472  CZ  ARG A 199      -9.874  43.631   1.295  1.00250.00           C  
ATOM   1473  NH1 ARG A 199      -8.741  43.117   1.857  1.00250.00           N1+
ATOM   1474  NH2 ARG A 199     -10.989  43.830   2.054  1.00250.00           N  
ATOM   1477  N   ALA A 200      -6.280  45.861  -2.375  1.00 59.39           N  
ATOM   1478  CA  ALA A 200      -5.223  45.668  -1.412  1.00 59.39           C  
ATOM   1480  C   ALA A 200      -5.044  46.850  -0.510  1.00 59.39           C  
ATOM   1481  O   ALA A 200      -5.158  48.005  -0.918  1.00 59.39           O  
ATOM   1479  CB  ALA A 200      -3.858  45.358  -2.053  1.00 59.39           C  
ATOM   1482  N   GLU A 201      -4.784  46.553   0.784  1.00128.68           N  
ATOM   1483  CA  GLU A 201      -4.496  47.552   1.770  1.00128.68           C  
ATOM   1489  C   GLU A 201      -3.444  46.946   2.649  1.00128.68           C  
ATOM   1490  O   GLU A 201      -3.245  45.733   2.637  1.00128.68           O  
ATOM   1484  CB  GLU A 201      -5.726  48.013   2.576  1.00128.68           C  
ATOM   1485  CG  GLU A 201      -6.374  46.941   3.446  1.00128.68           C  
ATOM   1486  CD  GLU A 201      -5.768  47.072   4.831  1.00128.68           C  
ATOM   1487  OE1 GLU A 201      -5.390  48.213   5.207  1.00128.68           O  
ATOM   1488  OE2 GLU A 201      -5.687  46.029   5.535  1.00128.68           O1-
ATOM   1491  N   PRO A 202      -2.745  47.746   3.404  1.00 74.18           N  
ATOM   1492  CA  PRO A 202      -1.609  47.265   4.140  1.00 74.18           C  
ATOM   1496  C   PRO A 202      -1.840  46.133   5.091  1.00 74.18           C  
ATOM   1497  O   PRO A 202      -1.009  45.226   5.132  1.00 74.18           O  
ATOM   1494  CB  PRO A 202      -1.000  48.504   4.797  1.00 74.18           C  
ATOM   1495  CG  PRO A 202      -1.388  49.651   3.840  1.00 74.18           C  
ATOM   1493  CD  PRO A 202      -2.705  49.184   3.191  1.00 74.18           C  
ATOM   1498  N   ALA A 203      -2.932  46.145   5.875  1.00 40.81           N  
ATOM   1499  CA  ALA A 203      -3.094  45.085   6.828  1.00 40.81           C  
ATOM   1501  C   ALA A 203      -3.295  43.787   6.109  1.00 40.81           C  
ATOM   1502  O   ALA A 203      -2.702  42.771   6.467  1.00 40.81           O  
ATOM   1500  CB  ALA A 203      -4.287  45.293   7.778  1.00 40.81           C  
ATOM   1503  N   SER A 204      -4.132  43.802   5.055  1.00 86.49           N  
ATOM   1504  CA  SER A 204      -4.453  42.616   4.321  1.00 86.49           C  
ATOM   1507  C   SER A 204      -3.221  42.066   3.678  1.00 86.49           C  
ATOM   1508  O   SER A 204      -3.006  40.855   3.655  1.00 86.49           O  
ATOM   1505  CB  SER A 204      -5.472  42.882   3.203  1.00 86.49           C  
ATOM   1506  OG  SER A 204      -5.753  41.678   2.509  1.00 86.49           O  
ATOM   1509  N   LEU A 205      -2.371  42.943   3.123  1.00102.78           N  
ATOM   1510  CA  LEU A 205      -1.177  42.457   2.490  1.00102.78           C  
ATOM   1515  C   LEU A 205      -0.304  41.799   3.506  1.00102.78           C  
ATOM   1516  O   LEU A 205       0.289  40.758   3.229  1.00102.78           O  
ATOM   1511  CB  LEU A 205      -0.358  43.533   1.765  1.00102.78           C  
ATOM   1512  CG  LEU A 205      -0.904  43.880   0.369  1.00102.78           C  
ATOM   1513  CD1 LEU A 205      -0.761  42.684  -0.585  1.00102.78           C  
ATOM   1514  CD2 LEU A 205      -2.341  44.403   0.423  1.00102.78           C  
ATOM   1517  N   ALA A 206      -0.200  42.386   4.711  1.00 27.35           N  
ATOM   1518  CA  ALA A 206       0.650  41.834   5.728  1.00 27.35           C  
ATOM   1520  C   ALA A 206       0.155  40.479   6.132  1.00 27.35           C  
ATOM   1521  O   ALA A 206       0.947  39.551   6.297  1.00 27.35           O  
ATOM   1519  CB  ALA A 206       0.701  42.701   6.997  1.00 27.35           C  
ATOM   1522  N   ALA A 207      -1.174  40.323   6.299  1.00 36.82           N  
ATOM   1523  CA  ALA A 207      -1.709  39.063   6.731  1.00 36.82           C  
ATOM   1525  C   ALA A 207      -1.404  38.020   5.701  1.00 36.82           C  
ATOM   1526  O   ALA A 207      -0.985  36.911   6.032  1.00 36.82           O  
ATOM   1524  CB  ALA A 207      -3.234  39.099   6.927  1.00 36.82           C  
ATOM   1527  N   LEU A 208      -1.589  38.369   4.415  1.00 59.16           N  
ATOM   1528  CA  LEU A 208      -1.356  37.454   3.331  1.00 59.16           C  
ATOM   1533  C   LEU A 208       0.093  37.069   3.296  1.00 59.16           C  
ATOM   1534  O   LEU A 208       0.436  35.943   2.937  1.00 59.16           O  
ATOM   1529  CB  LEU A 208      -1.747  38.031   1.960  1.00 59.16           C  
ATOM   1530  CG  LEU A 208      -3.267  38.244   1.802  1.00 59.16           C  
ATOM   1531  CD1 LEU A 208      -3.616  38.822   0.420  1.00 59.16           C  
ATOM   1532  CD2 LEU A 208      -4.046  36.959   2.124  1.00 59.16           C  
ATOM   1535  N   GLU A 209       0.988  38.011   3.640  1.00 46.17           N  
ATOM   1536  CA  GLU A 209       2.398  37.738   3.644  1.00 46.17           C  
ATOM   1542  C   GLU A 209       2.675  36.670   4.667  1.00 46.17           C  
ATOM   1543  O   GLU A 209       3.451  35.749   4.418  1.00 46.17           O  
ATOM   1537  CB  GLU A 209       3.214  38.983   4.039  1.00 46.17           C  
ATOM   1538  CG  GLU A 209       4.727  38.789   3.996  1.00 46.17           C  
ATOM   1539  CD  GLU A 209       5.356  40.112   4.410  1.00 46.17           C  
ATOM   1540  OE1 GLU A 209       5.345  40.415   5.634  1.00 46.17           O  
ATOM   1541  OE2 GLU A 209       5.845  40.842   3.509  1.00 46.17           O1-
ATOM   1544  N   ARG A 210       2.032  36.765   5.848  1.00 97.59           N  
ATOM   1545  CA  ARG A 210       2.254  35.819   6.909  1.00 97.59           C  
ATOM   1553  C   ARG A 210       1.797  34.468   6.446  1.00 97.59           C  
ATOM   1554  O   ARG A 210       2.450  33.457   6.698  1.00 97.59           O  
ATOM   1546  CB  ARG A 210       1.456  36.153   8.175  1.00 97.59           C  
ATOM   1547  CG  ARG A 210       1.807  37.510   8.782  1.00 97.59           C  
ATOM   1548  CD  ARG A 210       0.994  37.811  10.039  1.00 97.59           C  
ATOM   1549  NE  ARG A 210       1.166  39.255  10.348  1.00 97.59           N  
ATOM   1550  CZ  ARG A 210       0.081  39.986  10.735  1.00 97.59           C  
ATOM   1551  NH1 ARG A 210      -1.151  39.403  10.818  1.00 97.59           N1+
ATOM   1552  NH2 ARG A 210       0.227  41.310  11.033  1.00 97.59           N  
ATOM   1555  N   TYR A 211       0.649  34.431   5.745  1.00 66.48           N  
ATOM   1556  CA  TYR A 211       0.078  33.215   5.238  1.00 66.48           C  
ATOM   1565  C   TYR A 211       1.044  32.582   4.285  1.00 66.48           C  
ATOM   1566  O   TYR A 211       1.312  31.382   4.360  1.00 66.48           O  
ATOM   1557  CB  TYR A 211      -1.234  33.514   4.484  1.00 66.48           C  
ATOM   1558  CG  TYR A 211      -1.677  32.357   3.653  1.00 66.48           C  
ATOM   1559  CD1 TYR A 211      -2.410  31.319   4.181  1.00 66.48           C  
ATOM   1560  CD2 TYR A 211      -1.362  32.329   2.314  1.00 66.48           C  
ATOM   1561  CE1 TYR A 211      -2.810  30.273   3.380  1.00 66.48           C  
ATOM   1562  CE2 TYR A 211      -1.757  31.287   1.507  1.00 66.48           C  
ATOM   1563  CZ  TYR A 211      -2.484  30.254   2.044  1.00 66.48           C  
ATOM   1564  OH  TYR A 211      -2.895  29.180   1.225  1.00 66.48           O  
ATOM   1567  N   ALA A 212       1.612  33.392   3.376  1.00 37.97           N  
ATOM   1568  CA  ALA A 212       2.501  32.912   2.354  1.00 37.97           C  
ATOM   1570  C   ALA A 212       3.751  32.330   2.942  1.00 37.97           C  
ATOM   1571  O   ALA A 212       4.254  31.314   2.463  1.00 37.97           O  
ATOM   1569  CB  ALA A 212       2.930  34.022   1.379  1.00 37.97           C  
ATOM   1572  N   GLU A 213       4.306  32.973   3.984  1.00 48.62           N  
ATOM   1573  CA  GLU A 213       5.539  32.504   4.549  1.00 48.62           C  
ATOM   1579  C   GLU A 213       5.331  31.145   5.149  1.00 48.62           C  
ATOM   1580  O   GLU A 213       6.164  30.254   4.983  1.00 48.62           O  
ATOM   1574  CB  GLU A 213       6.070  33.451   5.636  1.00 48.62           C  
ATOM   1575  CG  GLU A 213       6.481  34.810   5.066  1.00 48.62           C  
ATOM   1576  CD  GLU A 213       6.896  35.713   6.218  1.00 48.62           C  
ATOM   1577  OE1 GLU A 213       6.054  35.924   7.134  1.00 48.62           O  
ATOM   1578  OE2 GLU A 213       8.053  36.202   6.199  1.00 48.62           O1-
ATOM   1581  N   ALA A 214       4.206  30.951   5.869  1.00 39.42           N  
ATOM   1582  CA  ALA A 214       3.941  29.699   6.527  1.00 39.42           C  
ATOM   1584  C   ALA A 214       3.750  28.591   5.536  1.00 39.42           C  
ATOM   1585  O   ALA A 214       4.319  27.511   5.689  1.00 39.42           O  
ATOM   1583  CB  ALA A 214       2.672  29.745   7.396  1.00 39.42           C  
ATOM   1586  N   ILE A 215       2.945  28.829   4.483  1.00 63.78           N  
ATOM   1587  CA  ILE A 215       2.662  27.803   3.519  1.00 63.78           C  
ATOM   1592  C   ILE A 215       3.909  27.469   2.768  1.00 63.78           C  
ATOM   1593  O   ILE A 215       4.120  26.319   2.390  1.00 63.78           O  
ATOM   1588  CB  ILE A 215       1.585  28.162   2.532  1.00 63.78           C  
ATOM   1589  CG1 ILE A 215       1.991  29.359   1.658  1.00 63.78           C  
ATOM   1590  CG2 ILE A 215       0.285  28.379   3.326  1.00 63.78           C  
ATOM   1591  CD1 ILE A 215       1.074  29.557   0.451  1.00 63.78           C  
ATOM   1594  N   GLY A 216       4.761  28.476   2.501  1.00 36.35           N  
ATOM   1595  CA  GLY A 216       5.959  28.231   1.749  1.00 36.35           C  
ATOM   1596  C   GLY A 216       6.796  27.226   2.480  1.00 36.35           C  
ATOM   1597  O   GLY A 216       7.319  26.300   1.863  1.00 36.35           O  
ATOM   1598  N   LEU A 217       6.964  27.384   3.812  1.00136.39           N  
ATOM   1599  CA  LEU A 217       7.720  26.408   4.550  1.00136.39           C  
ATOM   1604  C   LEU A 217       6.987  25.102   4.537  1.00136.39           C  
ATOM   1605  O   LEU A 217       7.603  24.050   4.391  1.00136.39           O  
ATOM   1600  CB  LEU A 217       7.946  26.689   6.058  1.00136.39           C  
ATOM   1601  CG  LEU A 217       9.105  27.635   6.439  1.00136.39           C  
ATOM   1602  CD1 LEU A 217       8.812  29.088   6.060  1.00136.39           C  
ATOM   1603  CD2 LEU A 217       9.477  27.479   7.924  1.00136.39           C  
ATOM   1606  N   ALA A 218       5.646  25.132   4.677  1.00 43.43           N  
ATOM   1607  CA  ALA A 218       4.881  23.920   4.820  1.00 43.43           C  
ATOM   1609  C   ALA A 218       5.069  23.056   3.615  1.00 43.43           C  
ATOM   1610  O   ALA A 218       5.218  21.841   3.739  1.00 43.43           O  
ATOM   1608  CB  ALA A 218       3.369  24.176   4.958  1.00 43.43           C  
ATOM   1611  N   PHE A 219       5.093  23.660   2.413  1.00 83.22           N  
ATOM   1612  CA  PHE A 219       5.241  22.870   1.228  0.50 83.22           C  
ATOM   1620  C   PHE A 219       6.517  22.114   1.331  1.00 83.22           C  
ATOM   1621  O   PHE A 219       6.570  20.920   1.042  1.00 83.22           O  
ATOM   1613  CB  PHE A 219       5.354  23.703  -0.072  0.50 83.22           C  
ATOM   1614  CG  PHE A 219       4.027  24.204  -0.533  0.50 83.22           C  
ATOM   1615  CD1 PHE A 219       3.205  23.391  -1.278  0.50 83.22           C  
ATOM   1616  CD2 PHE A 219       3.612  25.489  -0.262  0.50 83.22           C  
ATOM   1617  CE1 PHE A 219       1.981  23.841  -1.719  0.50 83.22           C  
ATOM   1618  CE2 PHE A 219       2.390  25.942  -0.702  0.50 83.22           C  
ATOM   1619  CZ  PHE A 219       1.569  25.119  -1.434  0.50 83.22           C  
ATOM   1622  N   GLN A 220       7.584  22.810   1.747  1.00101.28           N  
ATOM   1623  CA  GLN A 220       8.873  22.205   1.791  1.00101.28           C  
ATOM   1629  C   GLN A 220       8.901  21.113   2.821  1.00101.28           C  
ATOM   1630  O   GLN A 220       9.493  20.065   2.590  1.00101.28           O  
ATOM   1624  CB  GLN A 220       9.975  23.222   2.119  1.00101.28           C  
ATOM   1625  CG  GLN A 220       9.952  24.512   1.286  1.00101.28           C  
ATOM   1626  CD  GLN A 220       9.858  24.185  -0.198  1.00101.28           C  
ATOM   1628  NE2 GLN A 220       8.823  24.753  -0.875  1.00101.28           N  
ATOM   1627  OE1 GLN A 220      10.678  23.450  -0.746  1.00101.28           O  
ATOM   1631  N   VAL A 221       8.294  21.319   4.003  1.00 58.85           N  
ATOM   1632  CA  VAL A 221       8.361  20.288   5.002  1.00 58.85           C  
ATOM   1636  C   VAL A 221       7.677  19.068   4.472  1.00 58.85           C  
ATOM   1637  O   VAL A 221       8.169  17.951   4.623  1.00 58.85           O  
ATOM   1633  CB  VAL A 221       7.695  20.672   6.290  1.00 58.85           C  
ATOM   1634  CG1 VAL A 221       7.716  19.459   7.234  1.00 58.85           C  
ATOM   1635  CG2 VAL A 221       8.433  21.895   6.861  1.00 58.85           C  
ATOM   1638  N   GLN A 222       6.513  19.237   3.824  1.00 65.99           N  
ATOM   1639  CA  GLN A 222       5.801  18.088   3.337  1.00 65.99           C  
ATOM   1645  C   GLN A 222       6.601  17.402   2.279  1.00 65.99           C  
ATOM   1646  O   GLN A 222       6.721  16.177   2.269  1.00 65.99           O  
ATOM   1640  CB  GLN A 222       4.439  18.434   2.709  1.00 65.99           C  
ATOM   1641  CG  GLN A 222       3.767  17.220   2.058  1.00 65.99           C  
ATOM   1642  CD  GLN A 222       3.518  16.171   3.132  1.00 65.99           C  
ATOM   1644  NE2 GLN A 222       3.723  14.875   2.772  1.00 65.99           N  
ATOM   1643  OE1 GLN A 222       3.161  16.492   4.265  1.00 65.99           O  
ATOM   1647  N   ASP A 223       7.187  18.185   1.361  1.00 51.90           N  
ATOM   1648  CA  ASP A 223       7.921  17.603   0.280  1.00 51.90           C  
ATOM   1653  C   ASP A 223       9.086  16.857   0.843  1.00 51.90           C  
ATOM   1654  O   ASP A 223       9.413  15.772   0.369  1.00 51.90           O  
ATOM   1649  CB  ASP A 223       8.487  18.655  -0.688  1.00 51.90           C  
ATOM   1650  CG  ASP A 223       7.323  19.315  -1.410  1.00 51.90           C  
ATOM   1651  OD1 ASP A 223       6.369  18.587  -1.793  1.00 51.90           O  
ATOM   1652  OD2 ASP A 223       7.368  20.564  -1.572  1.00 51.90           O1-
ATOM   1655  N   ASP A 224       9.743  17.417   1.877  1.00171.20           N  
ATOM   1656  CA  ASP A 224      10.923  16.812   2.430  1.00171.20           C  
ATOM   1661  C   ASP A 224      10.597  15.537   3.108  1.00171.20           C  
ATOM   1662  O   ASP A 224      11.445  14.645   3.137  1.00171.20           O  
ATOM   1657  CB  ASP A 224      11.747  17.735   3.360  1.00171.20           C  
ATOM   1658  CG  ASP A 224      10.991  18.104   4.620  1.00171.20           C  
ATOM   1659  OD1 ASP A 224      10.474  17.178   5.298  1.00171.20           O  
ATOM   1660  OD2 ASP A 224      10.930  19.324   4.926  1.00171.20           O1-
ATOM   1663  N   ILE A 225       9.363  15.429   3.653  1.00 90.87           N  
ATOM   1664  CA  ILE A 225       8.938  14.219   4.282  1.00 90.87           C  
ATOM   1669  C   ILE A 225       9.141  13.236   3.192  1.00 90.87           C  
ATOM   1670  O   ILE A 225       9.640  12.130   3.391  1.00 90.87           O  
ATOM   1665  CB  ILE A 225       7.486  14.239   4.664  1.00 90.87           C  
ATOM   1666  CG1 ILE A 225       7.227  15.362   5.686  1.00 90.87           C  
ATOM   1667  CG2 ILE A 225       7.101  12.840   5.173  1.00 90.87           C  
ATOM   1668  CD1 ILE A 225       5.745  15.642   5.935  1.00 90.87           C  
ATOM   1671  N   LEU A 226       8.772  13.641   1.974  1.00128.28           N  
ATOM   1672  CA  LEU A 226       9.127  12.781   0.897  1.00128.28           C  
ATOM   1677  C   LEU A 226      10.648  12.769   0.627  1.00128.28           C  
ATOM   1678  O   LEU A 226      11.259  11.700   0.620  1.00128.28           O  
ATOM   1673  CB  LEU A 226       8.404  13.174  -0.402  1.00128.28           C  
ATOM   1674  CG  LEU A 226       6.871  13.043  -0.289  1.00128.28           C  
ATOM   1675  CD1 LEU A 226       6.172  13.450  -1.596  1.00128.28           C  
ATOM   1676  CD2 LEU A 226       6.460  11.635   0.180  1.00128.28           C  
ATOM   1679  N   ASP A 227      11.295  13.952   0.392  1.00156.61           N  
ATOM   1680  CA  ASP A 227      12.666  14.094  -0.113  1.00156.61           C  
ATOM   1685  C   ASP A 227      13.939  13.790   0.694  1.00156.61           C  
ATOM   1686  O   ASP A 227      14.368  12.637   0.672  1.00156.61           O  
ATOM   1681  CB  ASP A 227      12.899  15.498  -0.705  1.00156.61           C  
ATOM   1682  CG  ASP A 227      12.136  15.602  -2.017  1.00156.61           C  
ATOM   1683  OD1 ASP A 227      12.305  14.692  -2.872  1.00156.61           O  
ATOM   1684  OD2 ASP A 227      11.372  16.591  -2.177  1.00156.61           O1-
ATOM   1687  N   VAL A 228      14.518  14.788   1.461  1.00263.38           N  
ATOM   1688  CA  VAL A 228      15.888  14.737   2.041  1.00263.38           C  
ATOM   1692  C   VAL A 228      16.356  16.054   2.720  1.00263.38           C  
ATOM   1693  O   VAL A 228      15.530  16.838   3.178  1.00263.38           O  
ATOM   1689  CB  VAL A 228      17.011  14.510   1.052  1.00263.38           C  
ATOM   1690  CG1 VAL A 228      17.043  13.066   0.526  1.00263.38           C  
ATOM   1691  CG2 VAL A 228      16.876  15.575  -0.052  1.00263.38           C  
ATOM   1694  N   GLU A 229      17.719  16.352   2.750  1.00281.71           N  
ATOM   1695  CA  GLU A 229      18.389  17.385   3.532  1.00281.71           C  
ATOM   1701  C   GLU A 229      17.756  18.727   3.376  1.00281.71           C  
ATOM   1702  O   GLU A 229      17.294  19.276   4.371  1.00281.71           O  
ATOM   1696  CB  GLU A 229      19.878  17.558   3.164  1.00281.71           C  
ATOM   1697  CG  GLU A 229      20.129  18.044   1.731  1.00281.71           C  
ATOM   1698  CD  GLU A 229      20.387  16.834   0.844  1.00281.71           C  
ATOM   1699  OE1 GLU A 229      19.477  15.973   0.715  1.00281.71           O  
ATOM   1700  OE2 GLU A 229      21.509  16.757   0.274  1.00281.71           O1-
ATOM   1703  N   SER A 230      17.624  19.277   2.157  1.00157.71           N  
ATOM   1704  CA  SER A 230      17.154  20.637   2.121  1.00157.71           C  
ATOM   1707  C   SER A 230      15.719  20.681   1.719  1.00157.71           C  
ATOM   1708  O   SER A 230      15.366  20.215   0.638  1.00157.71           O  
ATOM   1705  CB  SER A 230      17.927  21.495   1.100  1.00157.71           C  
ATOM   1706  OG  SER A 230      17.344  22.785   0.990  1.00157.71           O  
ATOM   1709  N   ASP A 231      14.835  21.238   2.584  1.00236.41           N  
ATOM   1710  CA  ASP A 231      13.494  21.342   2.089  1.00236.41           C  
ATOM   1715  C   ASP A 231      12.544  22.001   3.054  1.00236.41           C  
ATOM   1716  O   ASP A 231      11.548  21.362   3.382  1.00236.41           O  
ATOM   1711  CB  ASP A 231      12.872  19.974   1.742  1.00236.41           C  
ATOM   1712  CG  ASP A 231      11.666  20.206   0.841  1.00236.41           C  
ATOM   1713  OD1 ASP A 231      11.338  21.397   0.594  1.00236.41           O  
ATOM   1714  OD2 ASP A 231      11.061  19.200   0.379  1.00236.41           O1-
ATOM   1717  N   THR A 232      12.801  23.236   3.559  1.00279.51           N  
ATOM   1718  CA  THR A 232      11.792  24.011   4.267  1.00279.51           C  
ATOM   1722  C   THR A 232      12.277  25.424   4.371  1.00279.51           C  
ATOM   1723  O   THR A 232      13.477  25.669   4.485  1.00279.51           O  
ATOM   1719  CB  THR A 232      11.398  23.603   5.661  1.00279.51           C  
ATOM   1721  CG2 THR A 232      10.259  24.514   6.152  1.00279.51           C  
ATOM   1720  OG1 THR A 232      10.950  22.258   5.703  1.00279.51           O  
ATOM   1724  N   ALA A 233      11.346  26.402   4.360  1.00219.99           N  
ATOM   1725  CA  ALA A 233      11.658  27.807   4.390  1.00219.99           C  
ATOM   1727  C   ALA A 233      11.932  28.257   5.792  1.00219.99           C  
ATOM   1728  O   ALA A 233      11.931  27.449   6.717  1.00219.99           O  
ATOM   1726  CB  ALA A 233      10.578  28.702   3.756  1.00219.99           C  
ATOM   1729  N   THR A 234      12.212  29.570   5.962  1.00282.39           N  
ATOM   1730  CA  THR A 234      12.648  30.152   7.207  1.00282.39           C  
ATOM   1734  C   THR A 234      11.558  30.223   8.226  1.00282.39           C  
ATOM   1735  O   THR A 234      10.381  30.370   7.903  1.00282.39           O  
ATOM   1731  CB  THR A 234      13.176  31.545   7.062  1.00282.39           C  
ATOM   1733  CG2 THR A 234      11.983  32.470   6.776  1.00282.39           C  
ATOM   1732  OG1 THR A 234      13.827  31.959   8.254  1.00282.39           O  
ATOM   1736  N   LEU A 235      11.956  30.088   9.510  1.00341.29           N  
ATOM   1737  CA  LEU A 235      11.051  30.213  10.615  1.00341.29           C  
ATOM   1742  C   LEU A 235      11.800  30.918  11.698  1.00341.29           C  
ATOM   1743  O   LEU A 235      12.982  30.664  11.919  1.00341.29           O  
ATOM   1738  CB  LEU A 235      10.548  28.884  11.202  1.00341.29           C  
ATOM   1739  CG  LEU A 235       9.574  29.085  12.379  1.00341.29           C  
ATOM   1740  CD1 LEU A 235       8.339  29.883  11.932  1.00341.29           C  
ATOM   1741  CD2 LEU A 235       9.197  27.748  13.033  1.00341.29           C  
ATOM   1744  N   GLY A 236      11.117  31.853  12.380  1.00115.25           N  
ATOM   1745  CA  GLY A 236      11.693  32.633  13.436  1.00115.25           C  
ATOM   1746  C   GLY A 236      11.999  31.784  14.629  1.00115.25           C  
ATOM   1747  O   GLY A 236      12.989  32.011  15.323  1.00115.25           O  
ATOM   1748  N   LYS A 237      11.143  30.783  14.899  1.00107.98           N  
ATOM   1749  CA  LYS A 237      11.212  30.035  16.121  1.00107.98           C  
ATOM   1755  C   LYS A 237      12.519  29.327  16.311  1.00107.98           C  
ATOM   1756  O   LYS A 237      13.095  29.399  17.395  1.00107.98           O  
ATOM   1750  CB  LYS A 237      10.099  28.978  16.224  1.00107.98           C  
ATOM   1751  CG  LYS A 237      10.046  28.276  17.581  1.00107.98           C  
ATOM   1752  CD  LYS A 237       8.735  27.521  17.809  1.00107.98           C  
ATOM   1753  CE  LYS A 237       7.505  28.430  17.760  1.00107.98           C  
ATOM   1754  NZ  LYS A 237       6.276  27.626  17.942  1.00107.98           N1+
ATOM   1757  N   THR A 238      13.057  28.639  15.287  1.00225.30           N  
ATOM   1758  CA  THR A 238      14.220  27.869  15.623  1.00225.30           C  
ATOM   1762  C   THR A 238      15.406  28.283  14.812  1.00225.30           C  
ATOM   1763  O   THR A 238      15.292  28.625  13.636  1.00225.30           O  
ATOM   1759  CB  THR A 238      14.029  26.396  15.407  1.00225.30           C  
ATOM   1761  CG2 THR A 238      15.321  25.671  15.816  1.00225.30           C  
ATOM   1760  OG1 THR A 238      12.936  25.925  16.184  1.00225.30           O  
ATOM   1764  N   GLN A 239      16.589  28.273  15.468  1.00288.38           N  
ATOM   1765  CA  GLN A 239      17.834  28.560  14.814  1.00288.38           C  
ATOM   1771  C   GLN A 239      18.840  27.593  15.351  1.00288.38           C  
ATOM   1772  O   GLN A 239      18.725  27.126  16.483  1.00288.38           O  
ATOM   1766  CB  GLN A 239      18.435  29.946  15.119  1.00288.38           C  
ATOM   1767  CG  GLN A 239      17.587  31.131  14.662  1.00288.38           C  
ATOM   1768  CD  GLN A 239      16.559  31.393  15.749  1.00288.38           C  
ATOM   1770  NE2 GLN A 239      17.032  31.885  16.926  1.00288.38           N  
ATOM   1769  OE1 GLN A 239      15.367  31.160  15.563  1.00288.38           O  
ATOM   1773  N   GLY A 240      19.844  27.241  14.523  1.00117.10           N  
ATOM   1774  CA  GLY A 240      20.933  26.425  14.974  1.00117.10           C  
ATOM   1775  C   GLY A 240      20.477  25.011  15.094  1.00117.10           C  
ATOM   1776  O   GLY A 240      19.288  24.707  14.999  1.00117.10           O  
ATOM   1777  N   LYS A 241      21.447  24.103  15.316  1.00317.99           N  
ATOM   1778  CA  LYS A 241      21.147  22.717  15.508  1.00317.99           C  
ATOM   1784  C   LYS A 241      22.180  22.172  16.437  1.00317.99           C  
ATOM   1785  O   LYS A 241      23.342  22.574  16.392  1.00317.99           O  
ATOM   1779  CB  LYS A 241      21.256  21.866  14.235  1.00317.99           C  
ATOM   1780  CG  LYS A 241      20.931  20.393  14.486  1.00317.99           C  
ATOM   1781  CD  LYS A 241      20.941  19.548  13.214  1.00317.99           C  
ATOM   1782  CE  LYS A 241      22.344  19.105  12.793  1.00317.99           C  
ATOM   1783  NZ  LYS A 241      23.211  20.288  12.595  1.00317.99           N1+
ATOM   1786  N   ASP A 242      21.777  21.241  17.321  1.00187.43           N  
ATOM   1787  CA  ASP A 242      22.738  20.648  18.202  1.00187.43           C  
ATOM   1792  C   ASP A 242      23.347  19.506  17.461  1.00187.43           C  
ATOM   1793  O   ASP A 242      22.962  19.212  16.331  1.00187.43           O  
ATOM   1788  CB  ASP A 242      22.143  20.093  19.507  1.00187.43           C  
ATOM   1789  CG  ASP A 242      21.715  21.262  20.382  1.00187.43           C  
ATOM   1790  OD1 ASP A 242      22.466  22.274  20.434  1.00187.43           O  
ATOM   1791  OD2 ASP A 242      20.635  21.153  21.019  1.00187.43           O1-
ATOM   1794  N   GLN A 243      24.348  18.847  18.071  1.00277.08           N  
ATOM   1795  CA  GLN A 243      24.947  17.723  17.419  1.00277.08           C  
ATOM   1801  C   GLN A 243      24.012  16.567  17.561  1.00277.08           C  
ATOM   1802  O   GLN A 243      23.456  16.319  18.631  1.00277.08           O  
ATOM   1796  CB  GLN A 243      26.314  17.325  18.002  1.00277.08           C  
ATOM   1797  CG  GLN A 243      27.469  18.232  17.562  1.00277.08           C  
ATOM   1798  CD  GLN A 243      27.189  19.665  17.990  1.00277.08           C  
ATOM   1800  NE2 GLN A 243      26.906  19.873  19.306  1.00277.08           N  
ATOM   1799  OE1 GLN A 243      27.233  20.583  17.172  1.00277.08           O  
ATOM   1803  N   ALA A 244      23.822  15.839  16.449  1.00264.69           N  
ATOM   1804  CA  ALA A 244      22.960  14.697  16.391  1.00264.69           C  
ATOM   1806  C   ALA A 244      23.400  13.955  15.176  1.00264.69           C  
ATOM   1807  O   ALA A 244      24.370  14.359  14.534  1.00264.69           O  
ATOM   1805  CB  ALA A 244      21.479  15.051  16.191  1.00264.69           C  
ATOM   1808  N   HIS A 245      22.732  12.828  14.851  1.00299.02           N  
ATOM   1809  CA  HIS A 245      23.120  12.162  13.646  1.00299.02           C  
ATOM   1816  C   HIS A 245      22.863  13.181  12.587  1.00299.02           C  
ATOM   1817  O   HIS A 245      21.808  13.814  12.564  1.00299.02           O  
ATOM   1812  CB  HIS A 245      22.310  10.884  13.323  1.00299.02           C  
ATOM   1811  CG  HIS A 245      21.162  11.111  12.384  1.00299.02           C  
ATOM   1814  CD2 HIS A 245      19.870  11.471  12.618  1.00299.02           C  
ATOM   1810  ND1 HIS A 245      21.277  10.999  11.015  1.00299.02           N  
ATOM   1815  CE1 HIS A 245      20.060  11.298  10.492  1.00299.02           C  
ATOM   1813  NE2 HIS A 245      19.174  11.590  11.427  1.00299.02           N  
ATOM   1818  N   ASN A 246      23.842  13.419  11.701  1.00181.12           N  
ATOM   1819  CA  ASN A 246      23.568  14.481  10.792  1.00181.12           C  
ATOM   1824  C   ASN A 246      23.509  13.985   9.396  1.00181.12           C  
ATOM   1825  O   ASN A 246      24.523  13.662   8.780  1.00181.12           O  
ATOM   1820  CB  ASN A 246      24.604  15.617  10.816  1.00181.12           C  
ATOM   1821  CG  ASN A 246      24.423  16.389  12.114  1.00181.12           C  
ATOM   1823  ND2 ASN A 246      25.339  17.360  12.377  1.00181.12           N  
ATOM   1822  OD1 ASN A 246      23.485  16.140  12.872  1.00181.12           O  
ATOM   1826  N   LYS A 247      22.275  13.887   8.885  1.00226.52           N  
ATOM   1827  CA  LYS A 247      22.025  13.663   7.496  1.00226.52           C  
ATOM   1833  C   LYS A 247      20.674  14.265   7.319  1.00226.52           C  
ATOM   1834  O   LYS A 247      19.681  13.541   7.313  1.00226.52           O  
ATOM   1828  CB  LYS A 247      21.937  12.176   7.130  1.00226.52           C  
ATOM   1829  CG  LYS A 247      22.027  11.906   5.628  1.00226.52           C  
ATOM   1830  CD  LYS A 247      22.295  10.437   5.296  1.00226.52           C  
ATOM   1831  CE  LYS A 247      23.622   9.910   5.849  1.00226.52           C  
ATOM   1832  NZ  LYS A 247      24.757  10.534   5.134  1.00226.52           N1+
ATOM   1835  N   PRO A 248      20.624  15.557   7.113  1.00186.90           N  
ATOM   1836  CA  PRO A 248      19.369  16.256   7.166  1.00186.90           C  
ATOM   1840  C   PRO A 248      18.304  15.998   6.165  1.00186.90           C  
ATOM   1841  O   PRO A 248      18.499  15.252   5.206  1.00186.90           O  
ATOM   1838  CB  PRO A 248      19.709  17.741   7.278  1.00186.90           C  
ATOM   1839  CG  PRO A 248      21.049  17.740   8.022  1.00186.90           C  
ATOM   1837  CD  PRO A 248      21.696  16.408   7.617  1.00186.90           C  
ATOM   1842  N   THR A 249      17.128  16.548   6.526  1.00186.23           N  
ATOM   1843  CA  THR A 249      15.858  16.651   5.881  1.00186.23           C  
ATOM   1847  C   THR A 249      15.091  17.257   7.000  1.00186.23           C  
ATOM   1848  O   THR A 249      15.635  17.400   8.092  1.00186.23           O  
ATOM   1844  CB  THR A 249      15.183  15.320   5.673  1.00186.23           C  
ATOM   1846  CG2 THR A 249      13.858  15.543   4.923  1.00186.23           C  
ATOM   1845  OG1 THR A 249      16.016  14.431   4.946  1.00186.23           O  
ATOM   1849  N   TYR A 250      13.829  17.650   6.803  1.00216.83           N  
ATOM   1850  CA  TYR A 250      13.161  18.028   8.009  1.00216.83           C  
ATOM   1859  C   TYR A 250      13.031  16.825   8.884  1.00216.83           C  
ATOM   1860  O   TYR A 250      13.228  16.926  10.091  1.00216.83           O  
ATOM   1851  CB  TYR A 250      11.848  18.797   7.822  1.00216.83           C  
ATOM   1852  CG  TYR A 250      12.382  20.176   7.707  1.00216.83           C  
ATOM   1853  CD1 TYR A 250      13.061  20.559   6.577  1.00216.83           C  
ATOM   1854  CD2 TYR A 250      12.272  21.061   8.759  1.00216.83           C  
ATOM   1855  CE1 TYR A 250      13.592  21.822   6.478  1.00216.83           C  
ATOM   1856  CE2 TYR A 250      12.795  22.329   8.664  1.00216.83           C  
ATOM   1857  CZ  TYR A 250      13.455  22.709   7.521  1.00216.83           C  
ATOM   1858  OH  TYR A 250      13.995  24.007   7.407  1.00216.83           O  
ATOM   1861  N   PRO A 251      12.726  15.680   8.332  1.00 95.92           N  
ATOM   1862  CA  PRO A 251      12.660  14.497   9.143  1.00 95.92           C  
ATOM   1866  C   PRO A 251      13.983  14.148   9.747  1.00 95.92           C  
ATOM   1867  O   PRO A 251      14.014  13.556  10.821  1.00 95.92           O  
ATOM   1864  CB  PRO A 251      12.078  13.414   8.241  1.00 95.92           C  
ATOM   1865  CG  PRO A 251      11.182  14.203   7.273  1.00 95.92           C  
ATOM   1863  CD  PRO A 251      11.837  15.588   7.185  1.00 95.92           C  
ATOM   1868  N   ALA A 252      15.096  14.444   9.063  1.00 63.41           N  
ATOM   1869  CA  ALA A 252      16.372  14.124   9.624  1.00 63.41           C  
ATOM   1871  C   ALA A 252      16.623  14.986  10.817  1.00 63.41           C  
ATOM   1872  O   ALA A 252      17.044  14.509  11.870  1.00 63.41           O  
ATOM   1870  CB  ALA A 252      17.496  14.435   8.648  1.00 63.41           C  
ATOM   1873  N   LEU A 253      16.384  16.301  10.666  1.00 74.15           N  
ATOM   1874  CA  LEU A 253      16.699  17.209  11.727  1.00 74.15           C  
ATOM   1879  C   LEU A 253      15.806  16.971  12.906  1.00 74.15           C  
ATOM   1880  O   LEU A 253      16.291  16.754  14.014  1.00 74.15           O  
ATOM   1875  CB  LEU A 253      16.533  18.679  11.304  1.00 74.15           C  
ATOM   1876  CG  LEU A 253      17.497  19.104  10.176  1.00 74.15           C  
ATOM   1877  CD1 LEU A 253      17.300  20.575   9.784  1.00 74.15           C  
ATOM   1878  CD2 LEU A 253      18.955  18.773  10.536  1.00 74.15           C  
ATOM   1881  N   LEU A 254      14.477  17.044  12.672  1.00 83.24           N  
ATOM   1882  CA  LEU A 254      13.406  16.915  13.629  1.00 83.24           C  
ATOM   1887  C   LEU A 254      13.072  15.503  14.027  1.00 83.24           C  
ATOM   1888  O   LEU A 254      12.718  15.238  15.175  1.00 83.24           O  
ATOM   1883  CB  LEU A 254      12.099  17.527  13.100  1.00 83.24           C  
ATOM   1884  CG  LEU A 254      12.205  19.036  12.814  1.00 83.24           C  
ATOM   1885  CD1 LEU A 254      10.873  19.596  12.289  1.00 83.24           C  
ATOM   1886  CD2 LEU A 254      12.732  19.806  14.038  1.00 83.24           C  
ATOM   1889  N   GLY A 255      13.152  14.560  13.073  1.00 44.68           N  
ATOM   1890  CA  GLY A 255      12.637  13.231  13.261  1.00 44.68           C  
ATOM   1891  C   GLY A 255      11.428  13.196  12.366  1.00 44.68           C  
ATOM   1892  O   GLY A 255      10.740  14.205  12.217  1.00 44.68           O  
ATOM   1893  N   LEU A 256      11.118  12.034  11.753  1.00 68.27           N  
ATOM   1894  CA  LEU A 256      10.073  11.992  10.762  1.00 68.27           C  
ATOM   1899  C   LEU A 256       8.741  12.341  11.342  1.00 68.27           C  
ATOM   1900  O   LEU A 256       8.015  13.163  10.783  1.00 68.27           O  
ATOM   1895  CB  LEU A 256       9.938  10.623  10.070  1.00 68.27           C  
ATOM   1896  CG  LEU A 256       8.809  10.583   9.020  1.00 68.27           C  
ATOM   1897  CD1 LEU A 256       9.004  11.653   7.936  1.00 68.27           C  
ATOM   1898  CD2 LEU A 256       8.656   9.175   8.417  1.00 68.27           C  
ATOM   1901  N   GLU A 257       8.388  11.745  12.493  1.00 85.62           N  
ATOM   1902  CA  GLU A 257       7.091  11.985  13.049  1.00 85.62           C  
ATOM   1908  C   GLU A 257       6.978  13.425  13.454  1.00 85.62           C  
ATOM   1909  O   GLU A 257       5.940  14.057  13.256  1.00 85.62           O  
ATOM   1903  CB  GLU A 257       6.809  11.108  14.283  1.00 85.62           C  
ATOM   1904  CG  GLU A 257       5.338  11.083  14.698  1.00 85.62           C  
ATOM   1905  CD  GLU A 257       4.556  10.319  13.634  1.00 85.62           C  
ATOM   1906  OE1 GLU A 257       4.949   9.165  13.307  1.00 85.62           O  
ATOM   1907  OE2 GLU A 257       3.554  10.890  13.127  1.00 85.62           O1-
ATOM   1910  N   ALA A 258       8.059  13.979  14.034  1.00 32.23           N  
ATOM   1911  CA  ALA A 258       8.084  15.338  14.499  1.00 32.23           C  
ATOM   1913  C   ALA A 258       7.904  16.263  13.337  1.00 32.23           C  
ATOM   1914  O   ALA A 258       7.221  17.280  13.444  1.00 32.23           O  
ATOM   1912  CB  ALA A 258       9.414  15.708  15.176  1.00 32.23           C  
ATOM   1915  N   ALA A 259       8.522  15.929  12.191  1.00 32.44           N  
ATOM   1916  CA  ALA A 259       8.451  16.762  11.022  1.00 32.44           C  
ATOM   1918  C   ALA A 259       7.018  16.864  10.615  1.00 32.44           C  
ATOM   1919  O   ALA A 259       6.544  17.930  10.221  1.00 32.44           O  
ATOM   1917  CB  ALA A 259       9.223  16.178   9.826  1.00 32.44           C  
ATOM   1920  N   LYS A 260       6.285  15.743  10.713  1.00 95.87           N  
ATOM   1921  CA  LYS A 260       4.910  15.749  10.327  1.00 95.87           C  
ATOM   1927  C   LYS A 260       4.160  16.729  11.192  1.00 95.87           C  
ATOM   1928  O   LYS A 260       3.306  17.467  10.704  1.00 95.87           O  
ATOM   1922  CB  LYS A 260       4.243  14.368  10.470  1.00 95.87           C  
ATOM   1923  CG  LYS A 260       4.600  13.383   9.352  1.00 95.87           C  
ATOM   1924  CD  LYS A 260       4.245  11.933   9.689  1.00 95.87           C  
ATOM   1925  CE  LYS A 260       4.027  11.042   8.463  1.00 95.87           C  
ATOM   1926  NZ  LYS A 260       5.092  11.269   7.462  1.00 95.87           N1+
ATOM   1929  N   GLY A 261       4.467  16.764  12.505  1.00 31.13           N  
ATOM   1930  CA  GLY A 261       3.815  17.645  13.441  1.00 31.13           C  
ATOM   1931  C   GLY A 261       4.110  19.077  13.094  1.00 31.13           C  
ATOM   1932  O   GLY A 261       3.265  19.955  13.261  1.00 31.13           O  
ATOM   1933  N   TYR A 262       5.344  19.344  12.629  1.00 88.09           N  
ATOM   1934  CA  TYR A 262       5.823  20.658  12.289  1.00 88.09           C  
ATOM   1943  C   TYR A 262       5.002  21.175  11.153  1.00 88.09           C  
ATOM   1944  O   TYR A 262       4.631  22.349  11.114  1.00 88.09           O  
ATOM   1935  CB  TYR A 262       7.310  20.578  11.878  1.00 88.09           C  
ATOM   1936  CG  TYR A 262       7.903  21.915  11.582  1.00 88.09           C  
ATOM   1937  CD1 TYR A 262       8.027  22.863  12.570  1.00 88.09           C  
ATOM   1938  CD2 TYR A 262       8.394  22.202  10.327  1.00 88.09           C  
ATOM   1939  CE1 TYR A 262       8.593  24.087  12.303  1.00 88.09           C  
ATOM   1940  CE2 TYR A 262       8.963  23.425  10.051  1.00 88.09           C  
ATOM   1941  CZ  TYR A 262       9.060  24.370  11.042  1.00 88.09           C  
ATOM   1942  OH  TYR A 262       9.643  25.625  10.765  1.00 88.09           O  
ATOM   1945  N   ALA A 263       4.687  20.287  10.195  1.00 32.15           N  
ATOM   1946  CA  ALA A 263       3.919  20.671   9.049  1.00 32.15           C  
ATOM   1948  C   ALA A 263       2.590  21.172   9.526  1.00 32.15           C  
ATOM   1949  O   ALA A 263       2.061  22.150   8.999  1.00 32.15           O  
ATOM   1947  CB  ALA A 263       3.651  19.498   8.091  1.00 32.15           C  
ATOM   1950  N   LEU A 264       2.011  20.512  10.545  1.00 48.89           N  
ATOM   1951  CA  LEU A 264       0.721  20.883  11.062  1.00 48.89           C  
ATOM   1956  C   LEU A 264       0.796  22.264  11.635  1.00 48.89           C  
ATOM   1957  O   LEU A 264      -0.117  23.072  11.462  1.00 48.89           O  
ATOM   1952  CB  LEU A 264       0.264  19.984  12.224  1.00 48.89           C  
ATOM   1953  CG  LEU A 264       0.173  18.485  11.880  1.00 48.89           C  
ATOM   1954  CD1 LEU A 264      -0.342  17.679  13.084  1.00 48.89           C  
ATOM   1955  CD2 LEU A 264      -0.645  18.243  10.603  1.00 48.89           C  
ATOM   1958  N   GLU A 265       1.899  22.568  12.343  1.00 33.94           N  
ATOM   1959  CA  GLU A 265       2.028  23.838  12.999  0.50 33.94           C  
ATOM   1965  C   GLU A 265       1.999  24.914  11.960  1.00 33.94           C  
ATOM   1966  O   GLU A 265       1.355  25.947  12.139  1.00 33.94           O  
ATOM   1960  CB  GLU A 265       3.358  23.974  13.765  0.50 33.94           C  
ATOM   1961  CG  GLU A 265       3.478  23.045  14.980  0.50 33.94           C  
ATOM   1962  CD  GLU A 265       4.834  23.278  15.639  0.50 33.94           C  
ATOM   1963  OE1 GLU A 265       5.459  24.338  15.369  0.50 33.94           O  
ATOM   1964  OE2 GLU A 265       5.264  22.390  16.424  0.50 33.94           O1-
ATOM   1967  N   LEU A 266       2.698  24.683  10.836  1.00 51.03           N  
ATOM   1968  CA  LEU A 266       2.788  25.663   9.793  1.00 51.03           C  
ATOM   1973  C   LEU A 266       1.437  25.900   9.200  1.00 51.03           C  
ATOM   1974  O   LEU A 266       1.062  27.045   8.953  1.00 51.03           O  
ATOM   1969  CB  LEU A 266       3.754  25.233   8.676  1.00 51.03           C  
ATOM   1970  CG  LEU A 266       5.207  25.133   9.178  1.00 51.03           C  
ATOM   1971  CD1 LEU A 266       6.177  24.709   8.063  1.00 51.03           C  
ATOM   1972  CD2 LEU A 266       5.631  26.438   9.870  1.00 51.03           C  
ATOM   1975  N   ARG A 267       0.646  24.831   8.972  1.00106.89           N  
ATOM   1976  CA  ARG A 267      -0.625  25.081   8.360  1.00106.89           C  
ATOM   1984  C   ARG A 267      -1.438  25.928   9.288  1.00106.89           C  
ATOM   1985  O   ARG A 267      -2.145  26.838   8.859  1.00106.89           O  
ATOM   1977  CB  ARG A 267      -1.484  23.842   8.034  1.00106.89           C  
ATOM   1978  CG  ARG A 267      -1.991  23.045   9.234  1.00106.89           C  
ATOM   1979  CD  ARG A 267      -3.251  22.244   8.894  1.00106.89           C  
ATOM   1980  NE  ARG A 267      -3.641  21.442  10.086  1.00106.89           N  
ATOM   1981  CZ  ARG A 267      -3.362  20.106  10.123  1.00106.89           C  
ATOM   1982  NH1 ARG A 267      -2.712  19.526   9.073  1.00106.89           N1+
ATOM   1983  NH2 ARG A 267      -3.745  19.348  11.192  1.00106.89           N  
ATOM   1986  N   ASP A 268      -1.344  25.660  10.601  1.00 44.14           N  
ATOM   1987  CA  ASP A 268      -2.139  26.384  11.550  1.00 44.14           C  
ATOM   1992  C   ASP A 268      -1.775  27.834  11.482  1.00 44.14           C  
ATOM   1993  O   ASP A 268      -2.642  28.703  11.556  1.00 44.14           O  
ATOM   1988  CB  ASP A 268      -1.925  25.893  12.990  1.00 44.14           C  
ATOM   1989  CG  ASP A 268      -2.497  24.484  13.073  1.00 44.14           C  
ATOM   1990  OD1 ASP A 268      -3.693  24.302  12.725  1.00 44.14           O  
ATOM   1991  OD2 ASP A 268      -1.738  23.568  13.488  1.00 44.14           O1-
ATOM   1994  N   LEU A 269      -0.474  28.132  11.323  1.00124.46           N  
ATOM   1995  CA  LEU A 269      -0.003  29.486  11.282  1.00124.46           C  
ATOM   2000  C   LEU A 269      -0.610  30.170  10.088  1.00124.46           C  
ATOM   2001  O   LEU A 269      -1.019  31.328  10.162  1.00124.46           O  
ATOM   1996  CB  LEU A 269       1.536  29.523  11.178  1.00124.46           C  
ATOM   1997  CG  LEU A 269       2.176  30.925  11.200  1.00124.46           C  
ATOM   1998  CD1 LEU A 269       1.887  31.716   9.915  1.00124.46           C  
ATOM   1999  CD2 LEU A 269       1.791  31.682  12.481  1.00124.46           C  
ATOM   2002  N   ALA A 270      -0.682  29.465   8.943  1.00 28.95           N  
ATOM   2003  CA  ALA A 270      -1.230  30.037   7.746  1.00 28.95           C  
ATOM   2005  C   ALA A 270      -2.675  30.353   7.970  1.00 28.95           C  
ATOM   2006  O   ALA A 270      -3.161  31.411   7.573  1.00 28.95           O  
ATOM   2004  CB  ALA A 270      -1.146  29.082   6.543  1.00 28.95           C  
ATOM   2007  N   LEU A 271      -3.405  29.435   8.633  1.00 46.40           N  
ATOM   2008  CA  LEU A 271      -4.812  29.596   8.869  1.00 46.40           C  
ATOM   2013  C   LEU A 271      -5.035  30.793   9.746  1.00 46.40           C  
ATOM   2014  O   LEU A 271      -5.948  31.586   9.509  1.00 46.40           O  
ATOM   2009  CB  LEU A 271      -5.421  28.381   9.591  1.00 46.40           C  
ATOM   2010  CG  LEU A 271      -5.389  27.075   8.770  1.00 46.40           C  
ATOM   2011  CD1 LEU A 271      -6.010  25.903   9.552  1.00 46.40           C  
ATOM   2012  CD2 LEU A 271      -6.047  27.265   7.394  1.00 46.40           C  
ATOM   2015  N   ALA A 272      -4.192  30.960  10.780  1.00 33.22           N  
ATOM   2016  CA  ALA A 272      -4.342  32.031  11.727  1.00 33.22           C  
ATOM   2018  C   ALA A 272      -4.208  33.341  11.017  1.00 33.22           C  
ATOM   2019  O   ALA A 272      -4.902  34.302  11.336  1.00 33.22           O  
ATOM   2017  CB  ALA A 272      -3.276  31.999  12.836  1.00 33.22           C  
ATOM   2020  N   ALA A 273      -3.309  33.416  10.024  1.00 55.91           N  
ATOM   2021  CA  ALA A 273      -3.052  34.648   9.328  1.00 55.91           C  
ATOM   2023  C   ALA A 273      -4.303  35.111   8.642  1.00 55.91           C  
ATOM   2024  O   ALA A 273      -4.502  36.309   8.451  1.00 55.91           O  
ATOM   2022  CB  ALA A 273      -1.951  34.526   8.259  1.00 55.91           C  
ATOM   2025  N   LEU A 274      -5.129  34.151   8.191  1.00111.14           N  
ATOM   2026  CA  LEU A 274      -6.358  34.336   7.471  1.00111.14           C  
ATOM   2031  C   LEU A 274      -7.479  34.876   8.297  1.00111.14           C  
ATOM   2032  O   LEU A 274      -8.416  35.391   7.692  1.00111.14           O  
ATOM   2027  CB  LEU A 274      -6.825  33.055   6.770  1.00111.14           C  
ATOM   2028  CG  LEU A 274      -5.846  32.646   5.657  1.00111.14           C  
ATOM   2029  CD1 LEU A 274      -6.305  31.366   4.944  1.00111.14           C  
ATOM   2030  CD2 LEU A 274      -5.597  33.820   4.693  1.00111.14           C  
ATOM   2033  N   ASP A 275      -7.434  34.694   9.645  1.00155.43           N  
ATOM   2034  CA  ASP A 275      -8.407  35.094  10.649  1.00155.43           C  
ATOM   2039  C   ASP A 275      -9.601  35.772  10.061  1.00155.43           C  
ATOM   2040  O   ASP A 275     -10.335  35.137   9.324  1.00155.43           O  
ATOM   2035  CB  ASP A 275      -7.843  36.015  11.745  1.00155.43           C  
ATOM   2036  CG  ASP A 275      -7.092  35.149  12.740  1.00155.43           C  
ATOM   2037  OD1 ASP A 275      -7.202  33.899  12.632  1.00155.43           O  
ATOM   2038  OD2 ASP A 275      -6.400  35.723  13.624  1.00155.43           O1-
ATOM   2041  N   GLY A 276      -9.737  37.096  10.239  1.00128.65           N  
ATOM   2042  CA  GLY A 276     -10.875  37.922   9.925  1.00128.65           C  
ATOM   2043  C   GLY A 276     -11.325  37.843   8.490  1.00128.65           C  
ATOM   2044  O   GLY A 276     -12.454  38.239   8.215  1.00128.65           O  
ATOM   2045  N   PHE A 277     -10.465  37.431   7.532  1.00100.48           N  
ATOM   2046  CA  PHE A 277     -10.844  37.375   6.134  1.00100.48           C  
ATOM   2054  C   PHE A 277     -12.197  36.738   5.954  1.00100.48           C  
ATOM   2055  O   PHE A 277     -12.636  35.903   6.742  1.00100.48           O  
ATOM   2047  CB  PHE A 277      -9.874  36.571   5.246  1.00100.48           C  
ATOM   2048  CG  PHE A 277      -8.620  37.349   5.035  1.00100.48           C  
ATOM   2049  CD1 PHE A 277      -7.665  37.425   6.020  1.00100.48           C  
ATOM   2050  CD2 PHE A 277      -8.395  37.990   3.837  1.00100.48           C  
ATOM   2051  CE1 PHE A 277      -6.507  38.137   5.820  1.00100.48           C  
ATOM   2052  CE2 PHE A 277      -7.239  38.703   3.630  1.00100.48           C  
ATOM   2053  CZ  PHE A 277      -6.293  38.780   4.624  1.00100.48           C  
ATOM   2056  N   PRO A 278     -12.875  37.180   4.920  1.00 88.56           N  
ATOM   2057  CA  PRO A 278     -14.197  36.732   4.559  1.00 88.56           C  
ATOM   2061  C   PRO A 278     -14.120  35.353   3.973  1.00 88.56           C  
ATOM   2062  O   PRO A 278     -13.005  34.880   3.764  1.00 88.56           O  
ATOM   2059  CB  PRO A 278     -14.721  37.776   3.564  1.00 88.56           C  
ATOM   2060  CG  PRO A 278     -13.461  38.480   3.038  1.00 88.56           C  
ATOM   2058  CD  PRO A 278     -12.484  38.391   4.220  1.00 88.56           C  
ATOM   2063  N   PRO A 279     -15.230  34.696   3.720  1.00152.43           N  
ATOM   2064  CA  PRO A 279     -15.265  33.358   3.194  1.00152.43           C  
ATOM   2068  C   PRO A 279     -14.570  33.261   1.866  1.00152.43           C  
ATOM   2069  O   PRO A 279     -14.204  32.155   1.473  1.00152.43           O  
ATOM   2066  CB  PRO A 279     -16.746  32.989   3.096  1.00152.43           C  
ATOM   2067  CG  PRO A 279     -17.463  34.347   3.013  1.00152.43           C  
ATOM   2065  CD  PRO A 279     -16.555  35.286   3.821  1.00152.43           C  
ATOM   2070  N   SER A 280     -14.381  34.389   1.161  1.00 93.80           N  
ATOM   2071  CA  SER A 280     -13.791  34.407  -0.153  1.00 93.80           C  
ATOM   2074  C   SER A 280     -12.392  33.864  -0.068  1.00 93.80           C  
ATOM   2075  O   SER A 280     -11.807  33.453  -1.069  1.00 93.80           O  
ATOM   2072  CB  SER A 280     -13.676  35.836  -0.702  1.00 93.80           C  
ATOM   2073  OG  SER A 280     -14.945  36.468  -0.658  1.00 93.80           O  
ATOM   2076  N   ALA A 281     -11.827  33.917   1.148  1.00 84.21           N  
ATOM   2077  CA  ALA A 281     -10.531  33.472   1.594  1.00 84.21           C  
ATOM   2079  C   ALA A 281     -10.420  31.972   1.606  1.00 84.21           C  
ATOM   2080  O   ALA A 281      -9.318  31.431   1.692  1.00 84.21           O  
ATOM   2078  CB  ALA A 281     -10.188  33.967   3.011  1.00 84.21           C  
ATOM   2081  N   ASP A 282     -11.559  31.253   1.598  1.00 61.82           N  
ATOM   2082  CA  ASP A 282     -11.571  29.827   1.799  1.00 61.82           C  
ATOM   2087  C   ASP A 282     -10.635  29.107   0.870  1.00 61.82           C  
ATOM   2088  O   ASP A 282     -10.031  28.128   1.307  1.00 61.82           O  
ATOM   2083  CB  ASP A 282     -12.969  29.206   1.626  1.00 61.82           C  
ATOM   2084  CG  ASP A 282     -13.815  29.612   2.823  1.00 61.82           C  
ATOM   2085  OD1 ASP A 282     -13.229  30.138   3.807  1.00 61.82           O  
ATOM   2086  OD2 ASP A 282     -15.055  29.396   2.773  1.00 61.82           O1-
ATOM   2089  N   PRO A 283     -10.455  29.482  -0.367  1.00 77.97           N  
ATOM   2090  CA  PRO A 283      -9.545  28.733  -1.188  1.00 77.97           C  
ATOM   2094  C   PRO A 283      -8.158  28.718  -0.611  1.00 77.97           C  
ATOM   2095  O   PRO A 283      -7.487  27.691  -0.700  1.00 77.97           O  
ATOM   2092  CB  PRO A 283      -9.677  29.328  -2.585  1.00 77.97           C  
ATOM   2093  CG  PRO A 283     -11.142  29.810  -2.622  1.00 77.97           C  
ATOM   2091  CD  PRO A 283     -11.485  30.139  -1.154  1.00 77.97           C  
ATOM   2096  N   LEU A 284      -7.716  29.834  -0.009  1.00 50.76           N  
ATOM   2097  CA  LEU A 284      -6.410  29.888   0.585  1.00 50.76           C  
ATOM   2102  C   LEU A 284      -6.364  28.945   1.748  1.00 50.76           C  
ATOM   2103  O   LEU A 284      -5.368  28.258   1.966  1.00 50.76           O  
ATOM   2098  CB  LEU A 284      -6.059  31.282   1.143  1.00 50.76           C  
ATOM   2099  CG  LEU A 284      -5.891  32.371   0.067  1.00 50.76           C  
ATOM   2100  CD1 LEU A 284      -5.539  33.725   0.704  1.00 50.76           C  
ATOM   2101  CD2 LEU A 284      -4.876  31.945  -1.009  1.00 50.76           C  
ATOM   2104  N   ARG A 285      -7.452  28.901   2.538  1.00 72.16           N  
ATOM   2105  CA  ARG A 285      -7.502  28.077   3.714  1.00 72.16           C  
ATOM   2113  C   ARG A 285      -7.425  26.638   3.297  1.00 72.16           C  
ATOM   2114  O   ARG A 285      -6.709  25.839   3.899  1.00 72.16           O  
ATOM   2106  CB  ARG A 285      -8.809  28.292   4.498  1.00 72.16           C  
ATOM   2107  CG  ARG A 285      -9.000  29.760   4.897  1.00 72.16           C  
ATOM   2108  CD  ARG A 285     -10.283  30.065   5.675  1.00 72.16           C  
ATOM   2109  NE  ARG A 285     -10.312  31.541   5.900  1.00 72.16           N  
ATOM   2110  CZ  ARG A 285     -11.410  32.132   6.458  1.00 72.16           C  
ATOM   2111  NH1 ARG A 285     -12.469  31.365   6.849  1.00 72.16           N1+
ATOM   2112  NH2 ARG A 285     -11.454  33.485   6.623  1.00 72.16           N  
ATOM   2115  N   GLN A 286      -8.149  26.284   2.219  1.00 41.53           N  
ATOM   2116  CA  GLN A 286      -8.217  24.930   1.743  1.00 41.53           C  
ATOM   2122  C   GLN A 286      -6.853  24.487   1.320  1.00 41.53           C  
ATOM   2123  O   GLN A 286      -6.439  23.365   1.607  1.00 41.53           O  
ATOM   2117  CB  GLN A 286      -9.138  24.816   0.516  1.00 41.53           C  
ATOM   2118  CG  GLN A 286      -9.266  23.406  -0.054  1.00 41.53           C  
ATOM   2119  CD  GLN A 286     -10.203  23.492  -1.252  1.00 41.53           C  
ATOM   2121  NE2 GLN A 286     -11.438  22.943  -1.106  1.00 41.53           N  
ATOM   2120  OE1 GLN A 286      -9.846  24.045  -2.294  1.00 41.53           O  
ATOM   2124  N   LEU A 287      -6.114  25.371   0.625  1.00 59.02           N  
ATOM   2125  CA  LEU A 287      -4.812  25.012   0.140  1.00 59.02           C  
ATOM   2130  C   LEU A 287      -3.883  24.751   1.282  1.00 59.02           C  
ATOM   2131  O   LEU A 287      -3.069  23.830   1.228  1.00 59.02           O  
ATOM   2126  CB  LEU A 287      -4.138  26.090  -0.721  1.00 59.02           C  
ATOM   2127  CG  LEU A 287      -2.739  25.655  -1.201  1.00 59.02           C  
ATOM   2128  CD1 LEU A 287      -2.809  24.411  -2.102  1.00 59.02           C  
ATOM   2129  CD2 LEU A 287      -1.992  26.821  -1.858  1.00 59.02           C  
ATOM   2132  N   ALA A 288      -3.977  25.553   2.356  1.00 33.98           N  
ATOM   2133  CA  ALA A 288      -3.048  25.382   3.435  1.00 33.98           C  
ATOM   2135  C   ALA A 288      -3.204  23.995   3.963  1.00 33.98           C  
ATOM   2136  O   ALA A 288      -2.218  23.323   4.254  1.00 33.98           O  
ATOM   2134  CB  ALA A 288      -3.290  26.347   4.610  1.00 33.98           C  
ATOM   2137  N   ARG A 289      -4.457  23.529   4.103  1.00 87.07           N  
ATOM   2138  CA  ARG A 289      -4.694  22.218   4.634  1.00 87.07           C  
ATOM   2146  C   ARG A 289      -4.204  21.162   3.690  1.00 87.07           C  
ATOM   2147  O   ARG A 289      -3.595  20.180   4.111  1.00 87.07           O  
ATOM   2139  CB  ARG A 289      -6.179  21.955   4.931  1.00 87.07           C  
ATOM   2140  CG  ARG A 289      -6.681  22.766   6.127  1.00 87.07           C  
ATOM   2141  CD  ARG A 289      -8.155  22.543   6.469  1.00 87.07           C  
ATOM   2142  NE  ARG A 289      -8.463  23.371   7.671  1.00 87.07           N  
ATOM   2143  CZ  ARG A 289      -9.575  24.164   7.696  1.00 87.07           C  
ATOM   2144  NH1 ARG A 289     -10.380  24.249   6.598  1.00 87.07           N1+
ATOM   2145  NH2 ARG A 289      -9.880  24.877   8.820  1.00 87.07           N  
ATOM   2148  N   TYR A 290      -4.438  21.346   2.379  1.00 67.85           N  
ATOM   2149  CA  TYR A 290      -4.110  20.335   1.415  1.00 67.85           C  
ATOM   2158  C   TYR A 290      -2.629  20.107   1.375  1.00 67.85           C  
ATOM   2159  O   TYR A 290      -2.181  18.970   1.241  1.00 67.85           O  
ATOM   2150  CB  TYR A 290      -4.587  20.682  -0.006  1.00 67.85           C  
ATOM   2151  CG  TYR A 290      -4.206  19.544  -0.888  1.00 67.85           C  
ATOM   2152  CD1 TYR A 290      -4.995  18.418  -0.955  1.00 67.85           C  
ATOM   2153  CD2 TYR A 290      -3.061  19.603  -1.649  1.00 67.85           C  
ATOM   2154  CE1 TYR A 290      -4.645  17.365  -1.768  1.00 67.85           C  
ATOM   2155  CE2 TYR A 290      -2.708  18.553  -2.463  1.00 67.85           C  
ATOM   2156  CZ  TYR A 290      -3.499  17.432  -2.522  1.00 67.85           C  
ATOM   2157  OH  TYR A 290      -3.134  16.355  -3.358  1.00 67.85           O  
ATOM   2160  N   ILE A 291      -1.823  21.178   1.509  1.00148.21           N  
ATOM   2161  CA  ILE A 291      -0.399  21.045   1.366  1.00148.21           C  
ATOM   2166  C   ILE A 291       0.138  20.065   2.354  1.00148.21           C  
ATOM   2167  O   ILE A 291       1.046  19.299   2.036  1.00148.21           O  
ATOM   2162  CB  ILE A 291       0.340  22.358   1.466  1.00148.21           C  
ATOM   2163  CG1 ILE A 291       0.149  23.041   2.827  1.00148.21           C  
ATOM   2164  CG2 ILE A 291      -0.098  23.229   0.280  1.00148.21           C  
ATOM   2165  CD1 ILE A 291       0.988  24.313   2.970  1.00148.21           C  
ATOM   2168  N   VAL A 292      -0.359  20.103   3.597  1.00 74.88           N  
ATOM   2169  CA  VAL A 292       0.085  19.158   4.578  1.00 74.88           C  
ATOM   2173  C   VAL A 292      -0.504  17.793   4.336  1.00 74.88           C  
ATOM   2174  O   VAL A 292       0.154  16.782   4.566  1.00 74.88           O  
ATOM   2170  CB  VAL A 292      -0.251  19.564   5.985  1.00 74.88           C  
ATOM   2171  CG1 VAL A 292       0.480  20.883   6.288  1.00 74.88           C  
ATOM   2172  CG2 VAL A 292      -1.780  19.636   6.147  1.00 74.88           C  
ATOM   2175  N   GLU A 293      -1.779  17.733   3.904  1.00108.09           N  
ATOM   2176  CA  GLU A 293      -2.511  16.501   3.754  1.00108.09           C  
ATOM   2182  C   GLU A 293      -2.026  15.646   2.620  1.00108.09           C  
ATOM   2183  O   GLU A 293      -2.042  14.420   2.718  1.00108.09           O  
ATOM   2177  CB  GLU A 293      -4.019  16.731   3.550  1.00108.09           C  
ATOM   2178  CG  GLU A 293      -4.359  17.524   2.287  1.00108.09           C  
ATOM   2179  CD  GLU A 293      -5.872  17.667   2.231  1.00108.09           C  
ATOM   2180  OE1 GLU A 293      -6.557  16.635   2.009  1.00108.09           O  
ATOM   2181  OE2 GLU A 293      -6.365  18.813   2.414  1.00108.09           O1-
ATOM   2184  N   ARG A 294      -1.579  16.264   1.515  1.00100.12           N  
ATOM   2185  CA  ARG A 294      -1.274  15.533   0.317  1.00100.12           C  
ATOM   2193  C   ARG A 294      -0.162  14.554   0.525  1.00100.12           C  
ATOM   2194  O   ARG A 294       0.659  14.692   1.429  1.00100.12           O  
ATOM   2186  CB  ARG A 294      -0.837  16.439  -0.842  1.00100.12           C  
ATOM   2187  CG  ARG A 294       0.460  17.178  -0.514  1.00100.12           C  
ATOM   2188  CD  ARG A 294       0.945  18.133  -1.603  1.00100.12           C  
ATOM   2189  NE  ARG A 294       2.276  18.627  -1.149  1.00100.12           N  
ATOM   2190  CZ  ARG A 294       2.922  19.624  -1.817  1.00100.12           C  
ATOM   2191  NH1 ARG A 294       2.336  20.223  -2.896  1.00100.12           N1+
ATOM   2192  NH2 ARG A 294       4.158  20.024  -1.398  1.00100.12           N  
ATOM   2195  N   ARG A 295      -0.159  13.484  -0.302  1.00177.79           N  
ATOM   2196  CA  ARG A 295       0.904  12.523  -0.275  1.00177.79           C  
ATOM   2204  C   ARG A 295       1.012  11.914  -1.633  1.00177.79           C  
ATOM   2205  O   ARG A 295       0.021  11.806  -2.350  1.00177.79           O  
ATOM   2197  CB  ARG A 295       0.712  11.414   0.772  1.00177.79           C  
ATOM   2198  CG  ARG A 295      -0.558  10.580   0.609  1.00177.79           C  
ATOM   2199  CD  ARG A 295      -0.851   9.741   1.853  1.00177.79           C  
ATOM   2200  NE  ARG A 295       0.372   8.943   2.145  1.00177.79           N  
ATOM   2201  CZ  ARG A 295       0.866   8.882   3.416  1.00177.79           C  
ATOM   2202  NH1 ARG A 295       0.233   9.540   4.432  1.00177.79           N1+
ATOM   2203  NH2 ARG A 295       1.999   8.165   3.671  1.00177.79           N  
ATOM   2206  N   ASN A 296       2.235  11.532  -2.044  1.00 14.09           N  
ATOM   2207  CA  ASN A 296       2.383  10.931  -3.336  1.00 14.09           C  
ATOM   2212  C   ASN A 296       3.421   9.826  -3.214  1.00 14.09           C  
ATOM   2213  O   ASN A 296       3.979   9.656  -2.098  1.00 14.09           O  
ATOM   2208  CB  ASN A 296       2.878  11.905  -4.419  1.00 14.09           C  
ATOM   2209  CG  ASN A 296       1.718  12.820  -4.789  1.00 14.09           C  
ATOM   2211  ND2 ASN A 296       1.994  14.148  -4.882  1.00 14.09           N  
ATOM   2210  OD1 ASN A 296       0.592  12.364  -4.984  1.00 14.09           O  
ATOM   2214  OXT ASN A 296       3.673   9.141  -4.241  1.00 14.09           O1-
TER   
HEADER    3zcd_chain_B
ATOM      1  N   SER B   1      36.741  63.209 -30.482  1.00 52.13           N  
ATOM      2  CA  SER B   1      37.214  64.162 -29.451  1.00 52.13           C  
ATOM      5  C   SER B   1      36.108  64.451 -28.494  1.00 52.13           C  
ATOM      6  O   SER B   1      36.174  64.079 -27.324  1.00 52.13           O  
ATOM      3  CB  SER B   1      37.641  65.487 -30.098  1.00 52.13           C  
ATOM      4  OG  SER B   1      38.086  66.390 -29.096  1.00 52.13           O  
ATOM      7  N   MET B   2      35.056  65.130 -28.987  1.00 31.60           N  
ATOM      8  CA  MET B   2      33.934  65.436 -28.155  1.00 31.60           C  
ATOM     13  C   MET B   2      33.317  64.137 -27.755  1.00 31.60           C  
ATOM     14  O   MET B   2      32.876  63.973 -26.620  1.00 31.60           O  
ATOM      9  CB  MET B   2      32.827  66.235 -28.865  1.00 31.60           C  
ATOM     10  CG  MET B   2      33.240  67.637 -29.307  1.00 31.60           C  
ATOM     11  SD  MET B   2      31.852  68.664 -29.872  1.00 31.60           S  
ATOM     12  CE  MET B   2      31.311  67.505 -31.163  1.00 31.60           C  
ATOM     15  N   ILE B   3      33.284  63.172 -28.691  1.00 76.28           N  
ATOM     16  CA  ILE B   3      32.676  61.901 -28.437  1.00 76.28           C  
ATOM     21  C   ILE B   3      33.408  61.231 -27.319  1.00 76.28           C  
ATOM     22  O   ILE B   3      32.791  60.643 -26.432  1.00 76.28           O  
ATOM     17  CB  ILE B   3      32.714  60.984 -29.630  1.00 76.28           C  
ATOM     18  CG1 ILE B   3      31.933  59.692 -29.334  1.00 76.28           C  
ATOM     19  CG2 ILE B   3      34.184  60.762 -30.032  1.00 76.28           C  
ATOM     20  CD1 ILE B   3      30.434  59.917 -29.132  1.00 76.28           C  
ATOM     23  N   ALA B   4      34.751  61.319 -27.319  1.00 24.40           N  
ATOM     24  CA  ALA B   4      35.514  60.638 -26.316  1.00 24.40           C  
ATOM     26  C   ALA B   4      35.125  61.162 -24.968  1.00 24.40           C  
ATOM     27  O   ALA B   4      34.924  60.388 -24.034  1.00 24.40           O  
ATOM     25  CB  ALA B   4      37.030  60.857 -26.472  1.00 24.40           C  
ATOM     28  N   ALA B   5      34.993  62.494 -24.837  1.00 24.06           N  
ATOM     29  CA  ALA B   5      34.659  63.075 -23.570  1.00 24.06           C  
ATOM     31  C   ALA B   5      33.293  62.621 -23.164  1.00 24.06           C  
ATOM     32  O   ALA B   5      33.064  62.261 -22.012  1.00 24.06           O  
ATOM     30  CB  ALA B   5      34.632  64.614 -23.603  1.00 24.06           C  
ATOM     33  N   TYR B   6      32.357  62.603 -24.126  1.00 62.50           N  
ATOM     34  CA  TYR B   6      30.989  62.276 -23.859  1.00 62.50           C  
ATOM     43  C   TYR B   6      30.928  60.862 -23.366  1.00 62.50           C  
ATOM     44  O   TYR B   6      30.206  60.549 -22.420  1.00 62.50           O  
ATOM     35  CB  TYR B   6      30.118  62.433 -25.121  1.00 62.50           C  
ATOM     36  CG  TYR B   6      28.690  62.206 -24.772  1.00 62.50           C  
ATOM     37  CD1 TYR B   6      27.985  63.143 -24.053  1.00 62.50           C  
ATOM     38  CD2 TYR B   6      28.048  61.066 -25.191  1.00 62.50           C  
ATOM     39  CE1 TYR B   6      26.662  62.931 -23.743  1.00 62.50           C  
ATOM     40  CE2 TYR B   6      26.727  60.847 -24.885  1.00 62.50           C  
ATOM     41  CZ  TYR B   6      26.033  61.781 -24.153  1.00 62.50           C  
ATOM     42  OH  TYR B   6      24.676  61.566 -23.833  1.00 62.50           O  
ATOM     45  N   GLN B   7      31.720  59.976 -23.992  1.00 61.17           N  
ATOM     46  CA  GLN B   7      31.782  58.587 -23.638  1.00 61.17           C  
ATOM     52  C   GLN B   7      32.227  58.442 -22.219  1.00 61.17           C  
ATOM     53  O   GLN B   7      31.653  57.660 -21.463  1.00 61.17           O  
ATOM     47  CB  GLN B   7      32.798  57.853 -24.533  1.00 61.17           C  
ATOM     48  CG  GLN B   7      33.431  56.610 -23.909  1.00 61.17           C  
ATOM     49  CD  GLN B   7      32.351  55.658 -23.433  1.00 61.17           C  
ATOM     51  NE2 GLN B   7      32.697  54.836 -22.408  1.00 61.17           N  
ATOM     50  OE1 GLN B   7      31.236  55.648 -23.952  1.00 61.17           O  
ATOM     54  N   ALA B   8      33.256  59.208 -21.815  1.00 29.47           N  
ATOM     55  CA  ALA B   8      33.796  59.101 -20.490  1.00 29.47           C  
ATOM     57  C   ALA B   8      32.763  59.496 -19.482  1.00 29.47           C  
ATOM     58  O   ALA B   8      32.623  58.851 -18.446  1.00 29.47           O  
ATOM     56  CB  ALA B   8      35.023  60.003 -20.273  1.00 29.47           C  
ATOM     59  N   ARG B   9      32.008  60.575 -19.761  1.00151.91           N  
ATOM     60  CA  ARG B   9      31.030  61.051 -18.825  1.00151.91           C  
ATOM     68  C   ARG B   9      29.989  60.000 -18.619  1.00151.91           C  
ATOM     69  O   ARG B   9      29.589  59.725 -17.489  1.00151.91           O  
ATOM     61  CB  ARG B   9      30.273  62.289 -19.335  1.00151.91           C  
ATOM     62  CG  ARG B   9      29.180  62.782 -18.384  1.00151.91           C  
ATOM     63  CD  ARG B   9      28.186  63.735 -19.054  1.00151.91           C  
ATOM     64  NE  ARG B   9      28.943  64.945 -19.479  1.00151.91           N  
ATOM     65  CZ  ARG B   9      28.598  65.608 -20.621  1.00151.91           C  
ATOM     66  NH1 ARG B   9      27.542  65.182 -21.374  1.00151.91           N1+
ATOM     67  NH2 ARG B   9      29.321  66.695 -21.018  1.00151.91           N  
ATOM     70  N   CYS B  10      29.521  59.388 -19.722  1.00 34.30           N  
ATOM     71  CA  CYS B  10      28.471  58.413 -19.657  1.00 34.30           C  
ATOM     74  C   CYS B  10      28.942  57.222 -18.894  1.00 34.30           C  
ATOM     75  O   CYS B  10      28.218  56.679 -18.062  1.00 34.30           O  
ATOM     72  CB  CYS B  10      28.031  57.911 -21.044  1.00 34.30           C  
ATOM     73  SG  CYS B  10      27.273  59.210 -22.062  1.00 34.30           S  
ATOM     76  N   GLN B  11      30.184  56.789 -19.163  1.00 48.91           N  
ATOM     77  CA  GLN B  11      30.699  55.605 -18.548  1.00 48.91           C  
ATOM     83  C   GLN B  11      30.780  55.821 -17.069  1.00 48.91           C  
ATOM     84  O   GLN B  11      30.397  54.955 -16.284  1.00 48.91           O  
ATOM     78  CB  GLN B  11      32.089  55.247 -19.096  1.00 48.91           C  
ATOM     79  CG  GLN B  11      32.627  53.901 -18.618  1.00 48.91           C  
ATOM     80  CD  GLN B  11      33.876  53.607 -19.433  1.00 48.91           C  
ATOM     82  NE2 GLN B  11      35.071  53.832 -18.822  1.00 48.91           N  
ATOM     81  OE1 GLN B  11      33.793  53.196 -20.588  1.00 48.91           O  
ATOM     85  N   ALA B  12      31.263  57.000 -16.642  1.00 28.45           N  
ATOM     86  CA  ALA B  12      31.394  57.267 -15.239  1.00 28.45           C  
ATOM     88  C   ALA B  12      30.040  57.284 -14.593  1.00 28.45           C  
ATOM     89  O   ALA B  12      29.860  56.737 -13.507  1.00 28.45           O  
ATOM     87  CB  ALA B  12      32.060  58.624 -14.951  1.00 28.45           C  
ATOM     90  N   ARG B  13      29.048  57.917 -15.249  1.00102.45           N  
ATOM     91  CA  ARG B  13      27.748  58.060 -14.655  1.00102.45           C  
ATOM     99  C   ARG B  13      27.093  56.723 -14.474  1.00102.45           C  
ATOM    100  O   ARG B  13      26.545  56.439 -13.411  1.00102.45           O  
ATOM     92  CB  ARG B  13      26.812  58.973 -15.470  1.00102.45           C  
ATOM     93  CG  ARG B  13      25.428  59.148 -14.841  1.00102.45           C  
ATOM     94  CD  ARG B  13      24.626  60.317 -15.419  1.00102.45           C  
ATOM     95  NE  ARG B  13      24.820  60.325 -16.897  1.00102.45           N  
ATOM     96  CZ  ARG B  13      25.360  61.416 -17.517  1.00102.45           C  
ATOM     97  NH1 ARG B  13      25.678  62.528 -16.794  1.00102.45           N1+
ATOM     98  NH2 ARG B  13      25.577  61.389 -18.863  1.00102.45           N  
ATOM    101  N   VAL B  14      27.139  55.859 -15.506  1.00 60.53           N  
ATOM    102  CA  VAL B  14      26.510  54.567 -15.443  1.00 60.53           C  
ATOM    106  C   VAL B  14      27.187  53.704 -14.428  1.00 60.53           C  
ATOM    107  O   VAL B  14      26.526  52.985 -13.679  1.00 60.53           O  
ATOM    103  CB  VAL B  14      26.573  53.828 -16.751  1.00 60.53           C  
ATOM    104  CG1 VAL B  14      26.153  52.368 -16.522  1.00 60.53           C  
ATOM    105  CG2 VAL B  14      25.664  54.546 -17.754  1.00 60.53           C  
ATOM    108  N   ASP B  15      28.531  53.749 -14.382  1.00 36.78           N  
ATOM    109  CA  ASP B  15      29.282  52.890 -13.514  1.00 36.78           C  
ATOM    114  C   ASP B  15      28.946  53.183 -12.087  1.00 36.78           C  
ATOM    115  O   ASP B  15      28.817  52.267 -11.278  1.00 36.78           O  
ATOM    110  CB  ASP B  15      30.805  53.035 -13.685  1.00 36.78           C  
ATOM    111  CG  ASP B  15      31.182  52.444 -15.037  1.00 36.78           C  
ATOM    112  OD1 ASP B  15      30.268  51.937 -15.740  1.00 36.78           O  
ATOM    113  OD2 ASP B  15      32.395  52.487 -15.383  1.00 36.78           O1-
ATOM    116  N   ALA B  16      28.795  54.471 -11.734  1.00 25.31           N  
ATOM    117  CA  ALA B  16      28.496  54.802 -10.371  1.00 25.31           C  
ATOM    119  C   ALA B  16      27.171  54.198 -10.016  1.00 25.31           C  
ATOM    120  O   ALA B  16      27.019  53.596  -8.954  1.00 25.31           O  
ATOM    118  CB  ALA B  16      28.378  56.319 -10.145  1.00 25.31           C  
ATOM    121  N   ALA B  17      26.178  54.332 -10.914  1.00 31.78           N  
ATOM    122  CA  ALA B  17      24.851  53.850 -10.656  1.00 31.78           C  
ATOM    124  C   ALA B  17      24.858  52.357 -10.532  1.00 31.78           C  
ATOM    125  O   ALA B  17      24.226  51.797  -9.639  1.00 31.78           O  
ATOM    123  CB  ALA B  17      23.865  54.205 -11.782  1.00 31.78           C  
ATOM    126  N   LEU B  18      25.589  51.676 -11.435  1.00 57.85           N  
ATOM    127  CA  LEU B  18      25.637  50.241 -11.478  1.00 57.85           C  
ATOM    132  C   LEU B  18      26.279  49.701 -10.239  1.00 57.85           C  
ATOM    133  O   LEU B  18      25.822  48.711  -9.671  1.00 57.85           O  
ATOM    128  CB  LEU B  18      26.475  49.720 -12.662  1.00 57.85           C  
ATOM    129  CG  LEU B  18      25.870  50.014 -14.048  1.00 57.85           C  
ATOM    130  CD1 LEU B  18      26.761  49.464 -15.171  1.00 57.85           C  
ATOM    131  CD2 LEU B  18      24.431  49.488 -14.151  1.00 57.85           C  
ATOM    134  N   ASP B  19      27.345  50.368  -9.769  1.00 66.17           N  
ATOM    135  CA  ASP B  19      28.132  49.878  -8.676  1.00 66.17           C  
ATOM    140  C   ASP B  19      27.279  49.734  -7.452  1.00 66.17           C  
ATOM    141  O   ASP B  19      27.467  48.807  -6.667  1.00 66.17           O  
ATOM    136  CB  ASP B  19      29.299  50.815  -8.335  1.00 66.17           C  
ATOM    137  CG  ASP B  19      30.216  50.062  -7.390  1.00 66.17           C  
ATOM    138  OD1 ASP B  19      29.912  50.017  -6.167  1.00 66.17           O  
ATOM    139  OD2 ASP B  19      31.240  49.527  -7.886  1.00 66.17           O1-
ATOM    142  N   ALA B  20      26.300  50.636  -7.271  1.00 46.86           N  
ATOM    143  CA  ALA B  20      25.470  50.671  -6.098  1.00 46.86           C  
ATOM    145  C   ALA B  20      24.684  49.399  -5.943  1.00 46.86           C  
ATOM    146  O   ALA B  20      24.449  48.949  -4.825  1.00 46.86           O  
ATOM    144  CB  ALA B  20      24.462  51.833  -6.127  1.00 46.86           C  
ATOM    147  N   LEU B  21      24.253  48.803  -7.067  1.00 94.18           N  
ATOM    148  CA  LEU B  21      23.378  47.662  -7.160  1.00 94.18           C  
ATOM    153  C   LEU B  21      23.969  46.372  -6.638  1.00 94.18           C  
ATOM    154  O   LEU B  21      23.231  45.444  -6.310  1.00 94.18           O  
ATOM    149  CB  LEU B  21      22.930  47.419  -8.610  1.00 94.18           C  
ATOM    150  CG  LEU B  21      22.126  48.591  -9.200  1.00 94.18           C  
ATOM    151  CD1 LEU B  21      21.704  48.303 -10.649  1.00 94.18           C  
ATOM    152  CD2 LEU B  21      20.938  48.973  -8.300  1.00 94.18           C  
ATOM    155  N   PHE B  22      25.304  46.245  -6.625  1.00132.51           N  
ATOM    156  CA  PHE B  22      25.992  45.018  -6.326  1.00132.51           C  
ATOM    164  C   PHE B  22      25.958  44.518  -4.910  1.00132.51           C  
ATOM    165  O   PHE B  22      25.964  43.307  -4.742  1.00132.51           O  
ATOM    157  CB  PHE B  22      27.442  45.044  -6.830  1.00132.51           C  
ATOM    158  CG  PHE B  22      27.261  45.259  -8.291  1.00132.51           C  
ATOM    159  CD1 PHE B  22      26.614  44.310  -9.050  1.00132.51           C  
ATOM    160  CD2 PHE B  22      27.728  46.398  -8.905  1.00132.51           C  
ATOM    161  CE1 PHE B  22      26.432  44.492 -10.398  1.00132.51           C  
ATOM    162  CE2 PHE B  22      27.551  46.585 -10.256  1.00132.51           C  
ATOM    163  CZ  PHE B  22      26.896  45.635 -11.004  1.00132.51           C  
ATOM    166  N   VAL B  23      25.934  45.382  -3.870  1.00134.95           N  
ATOM    167  CA  VAL B  23      26.115  44.979  -2.491  1.00134.95           C  
ATOM    171  C   VAL B  23      25.239  43.841  -2.055  1.00134.95           C  
ATOM    172  O   VAL B  23      24.012  43.883  -2.152  1.00134.95           O  
ATOM    168  CB  VAL B  23      25.892  46.090  -1.512  1.00134.95           C  
ATOM    169  CG1 VAL B  23      26.991  47.142  -1.714  1.00134.95           C  
ATOM    170  CG2 VAL B  23      24.464  46.629  -1.709  1.00134.95           C  
ATOM    173  N   ALA B  24      25.890  42.784  -1.517  1.00 43.68           N  
ATOM    174  CA  ALA B  24      25.192  41.648  -0.989  1.00 43.68           C  
ATOM    176  C   ALA B  24      24.654  42.048   0.345  1.00 43.68           C  
ATOM    177  O   ALA B  24      25.278  42.799   1.095  1.00 43.68           O  
ATOM    175  CB  ALA B  24      26.099  40.421  -0.780  1.00 43.68           C  
ATOM    178  N   PRO B  25      23.480  41.569   0.648  1.00 93.32           N  
ATOM    179  CA  PRO B  25      22.846  41.870   1.902  1.00 93.32           C  
ATOM    183  C   PRO B  25      23.570  41.269   3.072  1.00 93.32           C  
ATOM    184  O   PRO B  25      23.501  41.838   4.162  1.00 93.32           O  
ATOM    181  CB  PRO B  25      21.388  41.427   1.750  1.00 93.32           C  
ATOM    182  CG  PRO B  25      21.348  40.633   0.430  1.00 93.32           C  
ATOM    180  CD  PRO B  25      22.525  41.201  -0.375  1.00 93.32           C  
ATOM    185  N   ARG B  26      24.246  40.117   2.886  1.00 82.42           N  
ATOM    186  CA  ARG B  26      24.996  39.520   3.959  1.00 82.42           C  
ATOM    194  C   ARG B  26      26.170  38.802   3.358  1.00 82.42           C  
ATOM    195  O   ARG B  26      26.268  38.679   2.140  1.00 82.42           O  
ATOM    187  CB  ARG B  26      24.175  38.579   4.865  1.00 82.42           C  
ATOM    188  CG  ARG B  26      23.477  37.416   4.167  1.00 82.42           C  
ATOM    189  CD  ARG B  26      22.449  36.729   5.074  1.00 82.42           C  
ATOM    190  NE  ARG B  26      23.180  36.240   6.276  1.00 82.42           N  
ATOM    191  CZ  ARG B  26      22.588  35.388   7.164  1.00 82.42           C  
ATOM    192  NH1 ARG B  26      21.290  35.003   6.990  1.00 82.42           N1+
ATOM    193  NH2 ARG B  26      23.307  34.909   8.220  1.00 82.42           N  
ATOM    196  N   GLU B  27      27.098  38.310   4.207  1.00103.00           N  
ATOM    197  CA  GLU B  27      28.340  37.740   3.747  1.00103.00           C  
ATOM    203  C   GLU B  27      28.145  36.503   2.922  1.00103.00           C  
ATOM    204  O   GLU B  27      28.904  36.268   1.984  1.00103.00           O  
ATOM    198  CB  GLU B  27      29.335  37.340   4.850  1.00103.00           C  
ATOM    199  CG  GLU B  27      30.613  36.752   4.234  1.00103.00           C  
ATOM    200  CD  GLU B  27      31.486  36.119   5.311  1.00103.00           C  
ATOM    201  OE1 GLU B  27      32.077  36.878   6.124  1.00103.00           O  
ATOM    202  OE2 GLU B  27      31.579  34.862   5.326  1.00103.00           O1-
ATOM    205  N   GLU B  28      27.144  35.664   3.233  1.00 86.88           N  
ATOM    206  CA  GLU B  28      27.015  34.416   2.528  1.00 86.88           C  
ATOM    212  C   GLU B  28      26.810  34.668   1.063  1.00 86.88           C  
ATOM    213  O   GLU B  28      27.293  33.905   0.232  1.00 86.88           O  
ATOM    207  CB  GLU B  28      25.846  33.553   3.027  1.00 86.88           C  
ATOM    208  CG  GLU B  28      26.066  33.014   4.441  1.00 86.88           C  
ATOM    209  CD  GLU B  28      25.764  34.139   5.417  1.00 86.88           C  
ATOM    210  OE1 GLU B  28      25.237  35.186   4.960  1.00 86.88           O  
ATOM    211  OE2 GLU B  28      26.048  33.966   6.632  1.00 86.88           O1-
ATOM    214  N   LEU B  29      26.052  35.729   0.725  1.00131.33           N  
ATOM    215  CA  LEU B  29      25.724  36.154  -0.612  1.00131.33           C  
ATOM    220  C   LEU B  29      26.876  36.798  -1.331  1.00131.33           C  
ATOM    221  O   LEU B  29      26.792  37.009  -2.539  1.00131.33           O  
ATOM    216  CB  LEU B  29      24.526  37.103  -0.713  1.00131.33           C  
ATOM    217  CG  LEU B  29      23.187  36.408  -0.421  1.00131.33           C  
ATOM    218  CD1 LEU B  29      22.973  36.180   1.082  1.00131.33           C  
ATOM    219  CD2 LEU B  29      22.031  37.126  -1.124  1.00131.33           C  
ATOM    222  N   GLN B  30      27.958  37.174  -0.624  1.00 73.62           N  
ATOM    223  CA  GLN B  30      28.985  37.978  -1.228  1.00 73.62           C  
ATOM    229  C   GLN B  30      29.506  37.390  -2.507  1.00 73.62           C  
ATOM    230  O   GLN B  30      29.731  38.131  -3.461  1.00 73.62           O  
ATOM    224  CB  GLN B  30      30.229  38.179  -0.346  1.00 73.62           C  
ATOM    225  CG  GLN B  30      30.026  39.081   0.866  1.00 73.62           C  
ATOM    226  CD  GLN B  30      31.413  39.304   1.452  1.00 73.62           C  
ATOM    228  NE2 GLN B  30      32.174  40.255   0.849  1.00 73.62           N  
ATOM    227  OE1 GLN B  30      31.816  38.637   2.403  1.00 73.62           O  
ATOM    231  N   ARG B  31      29.721  36.065  -2.585  1.00 72.64           N  
ATOM    232  CA  ARG B  31      30.299  35.514  -3.779  1.00 72.64           C  
ATOM    240  C   ARG B  31      29.393  35.736  -4.959  1.00 72.64           C  
ATOM    241  O   ARG B  31      29.852  36.134  -6.029  1.00 72.64           O  
ATOM    233  CB  ARG B  31      30.580  34.004  -3.655  1.00 72.64           C  
ATOM    234  CG  ARG B  31      31.511  33.455  -4.739  1.00 72.64           C  
ATOM    235  CD  ARG B  31      32.005  32.032  -4.457  1.00 72.64           C  
ATOM    236  NE  ARG B  31      32.965  31.653  -5.531  1.00 72.64           N  
ATOM    237  CZ  ARG B  31      32.735  30.552  -6.307  1.00 72.64           C  
ATOM    238  NH1 ARG B  31      31.622  29.789  -6.103  1.00 72.64           N1+
ATOM    239  NH2 ARG B  31      33.622  30.208  -7.288  1.00 72.64           N  
ATOM    242  N   LEU B  32      28.074  35.509  -4.800  1.00109.45           N  
ATOM    243  CA  LEU B  32      27.177  35.648  -5.914  1.00109.45           C  
ATOM    248  C   LEU B  32      27.187  37.075  -6.364  1.00109.45           C  
ATOM    249  O   LEU B  32      27.220  37.351  -7.561  1.00109.45           O  
ATOM    244  CB  LEU B  32      25.728  35.229  -5.585  1.00109.45           C  
ATOM    245  CG  LEU B  32      24.777  35.093  -6.801  1.00109.45           C  
ATOM    246  CD1 LEU B  32      23.406  34.570  -6.360  1.00109.45           C  
ATOM    247  CD2 LEU B  32      24.624  36.389  -7.611  1.00109.45           C  
ATOM    250  N   TYR B  33      27.151  38.029  -5.422  1.00 74.84           N  
ATOM    251  CA  TYR B  33      27.135  39.413  -5.799  1.00 74.84           C  
ATOM    260  C   TYR B  33      28.432  39.796  -6.454  1.00 74.84           C  
ATOM    261  O   TYR B  33      28.443  40.630  -7.357  1.00 74.84           O  
ATOM    252  CB  TYR B  33      26.785  40.371  -4.650  1.00 74.84           C  
ATOM    253  CG  TYR B  33      25.320  40.176  -4.439  1.00 74.84           C  
ATOM    254  CD1 TYR B  33      24.854  39.223  -3.565  1.00 74.84           C  
ATOM    255  CD2 TYR B  33      24.411  40.935  -5.139  1.00 74.84           C  
ATOM    256  CE1 TYR B  33      23.502  39.042  -3.379  1.00 74.84           C  
ATOM    257  CE2 TYR B  33      23.058  40.759  -4.958  1.00 74.84           C  
ATOM    258  CZ  TYR B  33      22.604  39.808  -4.077  1.00 74.84           C  
ATOM    259  OH  TYR B  33      21.216  39.622  -3.887  1.00 74.84           O  
ATOM    262  N   GLU B  34      29.565  39.224  -6.002  1.00 83.29           N  
ATOM    263  CA  GLU B  34      30.836  39.539  -6.596  1.00 83.29           C  
ATOM    269  C   GLU B  34      30.825  39.094  -8.028  1.00 83.29           C  
ATOM    270  O   GLU B  34      31.352  39.779  -8.903  1.00 83.29           O  
ATOM    264  CB  GLU B  34      32.022  38.865  -5.885  1.00 83.29           C  
ATOM    265  CG  GLU B  34      32.328  39.508  -4.534  1.00 83.29           C  
ATOM    266  CD  GLU B  34      32.725  40.949  -4.816  1.00 83.29           C  
ATOM    267  OE1 GLU B  34      32.870  41.293  -6.020  1.00 83.29           O  
ATOM    268  OE2 GLU B  34      32.886  41.728  -3.839  1.00 83.29           O1-
ATOM    271  N   ALA B  35      30.222  37.924  -8.309  1.00 40.37           N  
ATOM    272  CA  ALA B  35      30.152  37.416  -9.648  1.00 40.37           C  
ATOM    274  C   ALA B  35      29.341  38.359 -10.483  1.00 40.37           C  
ATOM    275  O   ALA B  35      29.651  38.588 -11.651  1.00 40.37           O  
ATOM    273  CB  ALA B  35      29.468  36.039  -9.722  1.00 40.37           C  
ATOM    276  N   MET B  36      28.252  38.905  -9.911  1.00 49.96           N  
ATOM    277  CA  MET B  36      27.412  39.825 -10.625  1.00 49.96           C  
ATOM    282  C   MET B  36      28.218  41.043 -10.960  1.00 49.96           C  
ATOM    283  O   MET B  36      28.182  41.547 -12.079  1.00 49.96           O  
ATOM    278  CB  MET B  36      26.203  40.275  -9.787  1.00 49.96           C  
ATOM    279  CG  MET B  36      25.173  39.165  -9.553  1.00 49.96           C  
ATOM    280  SD  MET B  36      23.926  39.554  -8.287  1.00 49.96           S  
ATOM    281  CE  MET B  36      23.264  41.010  -9.146  1.00 49.96           C  
ATOM    284  N   ARG B  37      28.994  41.528  -9.979  1.00143.38           N  
ATOM    285  CA  ARG B  37      29.810  42.702 -10.096  1.00143.38           C  
ATOM    293  C   ARG B  37      30.861  42.468 -11.137  1.00143.38           C  
ATOM    294  O   ARG B  37      31.117  43.322 -11.985  1.00143.38           O  
ATOM    286  CB  ARG B  37      30.513  42.945  -8.759  1.00143.38           C  
ATOM    287  CG  ARG B  37      31.435  44.149  -8.662  1.00143.38           C  
ATOM    288  CD  ARG B  37      32.025  44.207  -7.258  1.00143.38           C  
ATOM    289  NE  ARG B  37      32.657  45.532  -7.062  1.00143.38           N  
ATOM    290  CZ  ARG B  37      31.869  46.604  -6.769  1.00143.38           C  
ATOM    291  NH1 ARG B  37      30.516  46.518  -6.915  1.00143.38           N1+
ATOM    292  NH2 ARG B  37      32.442  47.754  -6.314  1.00143.38           N  
ATOM    295  N   TYR B  38      31.478  41.275 -11.109  1.00 59.49           N  
ATOM    296  CA  TYR B  38      32.562  40.948 -11.991  1.00 59.49           C  
ATOM    305  C   TYR B  38      32.057  40.984 -13.400  1.00 59.49           C  
ATOM    306  O   TYR B  38      32.748  41.437 -14.312  1.00 59.49           O  
ATOM    297  CB  TYR B  38      33.116  39.534 -11.732  1.00 59.49           C  
ATOM    298  CG  TYR B  38      34.241  39.292 -12.677  1.00 59.49           C  
ATOM    299  CD1 TYR B  38      35.517  39.694 -12.352  1.00 59.49           C  
ATOM    300  CD2 TYR B  38      34.026  38.665 -13.883  1.00 59.49           C  
ATOM    301  CE1 TYR B  38      36.563  39.473 -13.217  1.00 59.49           C  
ATOM    302  CE2 TYR B  38      35.069  38.443 -14.753  1.00 59.49           C  
ATOM    303  CZ  TYR B  38      36.339  38.848 -14.420  1.00 59.49           C  
ATOM    304  OH  TYR B  38      37.411  38.622 -15.308  1.00 59.49           O  
ATOM    307  N   SER B  39      30.834  40.468 -13.613  1.00116.94           N  
ATOM    308  CA  SER B  39      30.276  40.405 -14.928  1.00116.94           C  
ATOM    311  C   SER B  39      29.925  41.765 -15.471  1.00116.94           C  
ATOM    312  O   SER B  39      29.894  41.931 -16.689  1.00116.94           O  
ATOM    309  CB  SER B  39      29.059  39.462 -15.024  1.00116.94           C  
ATOM    310  OG  SER B  39      28.052  39.834 -14.098  1.00116.94           O  
ATOM    313  N   VAL B  40      29.507  42.722 -14.612  1.00100.61           N  
ATOM    314  CA  VAL B  40      29.181  44.064 -15.029  1.00100.61           C  
ATOM    318  C   VAL B  40      30.332  45.030 -15.071  1.00100.61           C  
ATOM    319  O   VAL B  40      30.527  45.742 -16.055  1.00100.61           O  
ATOM    315  CB  VAL B  40      28.130  44.679 -14.151  1.00100.61           C  
ATOM    316  CG1 VAL B  40      27.837  46.106 -14.643  1.00100.61           C  
ATOM    317  CG2 VAL B  40      26.899  43.757 -14.158  1.00100.61           C  
ATOM    320  N   MET B  41      31.134  45.081 -13.988  1.00 93.09           N  
ATOM    321  CA  MET B  41      32.120  46.122 -13.897  1.00 93.09           C  
ATOM    326  C   MET B  41      33.401  45.605 -14.446  1.00 93.09           C  
ATOM    327  O   MET B  41      34.329  45.297 -13.699  1.00 93.09           O  
ATOM    322  CB  MET B  41      32.367  46.580 -12.449  1.00 93.09           C  
ATOM    323  CG  MET B  41      31.133  47.209 -11.799  1.00 93.09           C  
ATOM    324  SD  MET B  41      30.503  48.684 -12.657  1.00 93.09           S  
ATOM    325  CE  MET B  41      31.830  49.792 -12.101  1.00 93.09           C  
ATOM    328  N   ASN B  42      33.494  45.535 -15.787  1.00125.65           N  
ATOM    329  CA  ASN B  42      34.681  44.996 -16.371  1.00125.65           C  
ATOM    334  C   ASN B  42      35.264  45.967 -17.350  1.00125.65           C  
ATOM    335  O   ASN B  42      35.895  45.557 -18.323  1.00125.65           O  
ATOM    330  CB  ASN B  42      34.393  43.675 -17.106  1.00125.65           C  
ATOM    331  CG  ASN B  42      33.321  43.934 -18.151  1.00125.65           C  
ATOM    333  ND2 ASN B  42      32.887  42.851 -18.854  1.00125.65           N  
ATOM    332  OD1 ASN B  42      32.861  45.062 -18.330  1.00125.65           O  
ATOM    336  N   GLY B  43      35.098  47.281 -17.109  1.00 38.64           N  
ATOM    337  CA  GLY B  43      35.717  48.256 -17.963  1.00 38.64           C  
ATOM    338  C   GLY B  43      35.043  48.298 -19.301  1.00 38.64           C  
ATOM    339  O   GLY B  43      35.647  48.723 -20.285  1.00 38.64           O  
ATOM    340  N   GLY B  44      33.768  47.879 -19.382  1.00 34.35           N  
ATOM    341  CA  GLY B  44      33.095  47.886 -20.650  1.00 34.35           C  
ATOM    342  C   GLY B  44      32.895  49.314 -21.059  1.00 34.35           C  
ATOM    343  O   GLY B  44      32.856  50.221 -20.230  1.00 34.35           O  
ATOM    344  N   LYS B  45      32.762  49.520 -22.383  1.00144.14           N  
ATOM    345  CA  LYS B  45      32.622  50.798 -23.014  1.00144.14           C  
ATOM    351  C   LYS B  45      31.303  51.445 -22.690  1.00144.14           C  
ATOM    352  O   LYS B  45      31.196  52.668 -22.732  1.00144.14           O  
ATOM    346  CB  LYS B  45      32.795  50.749 -24.540  1.00144.14           C  
ATOM    347  CG  LYS B  45      34.252  50.528 -24.957  1.00144.14           C  
ATOM    348  CD  LYS B  45      35.205  51.619 -24.459  1.00144.14           C  
ATOM    349  CE  LYS B  45      35.770  51.376 -23.058  1.00144.14           C  
ATOM    350  NZ  LYS B  45      36.791  52.402 -22.748  1.00144.14           N1+
ATOM    353  N   ARG B  46      30.258  50.655 -22.380  1.00131.07           N  
ATOM    354  CA  ARG B  46      28.977  51.214 -22.027  1.00131.07           C  
ATOM    362  C   ARG B  46      28.347  51.928 -23.183  1.00131.07           C  
ATOM    363  O   ARG B  46      27.807  53.024 -23.030  1.00131.07           O  
ATOM    355  CB  ARG B  46      29.057  52.230 -20.875  1.00131.07           C  
ATOM    356  CG  ARG B  46      29.684  51.677 -19.599  1.00131.07           C  
ATOM    357  CD  ARG B  46      28.931  50.491 -18.999  1.00131.07           C  
ATOM    358  NE  ARG B  46      29.672  50.105 -17.771  1.00131.07           N  
ATOM    359  CZ  ARG B  46      29.890  48.792 -17.478  1.00131.07           C  
ATOM    360  NH1 ARG B  46      29.441  47.817 -18.322  1.00131.07           N1+
ATOM    361  NH2 ARG B  46      30.561  48.458 -16.339  1.00131.07           N  
ATOM    364  N   VAL B  47      28.380  51.308 -24.374  1.00 54.44           N  
ATOM    365  CA  VAL B  47      27.780  51.908 -25.529  1.00 54.44           C  
ATOM    369  C   VAL B  47      26.292  52.018 -25.340  1.00 54.44           C  
ATOM    370  O   VAL B  47      25.694  53.011 -25.751  1.00 54.44           O  
ATOM    366  CB  VAL B  47      28.025  51.131 -26.790  1.00 54.44           C  
ATOM    367  CG1 VAL B  47      27.255  51.816 -27.932  1.00 54.44           C  
ATOM    368  CG2 VAL B  47      29.542  51.047 -27.031  1.00 54.44           C  
ATOM    371  N   ARG B  48      25.641  51.003 -24.734  1.00156.23           N  
ATOM    372  CA  ARG B  48      24.211  51.073 -24.573  1.00156.23           C  
ATOM    380  C   ARG B  48      23.862  52.226 -23.679  1.00156.23           C  
ATOM    381  O   ARG B  48      22.935  52.974 -23.989  1.00156.23           O  
ATOM    373  CB  ARG B  48      23.576  49.814 -23.948  1.00156.23           C  
ATOM    374  CG  ARG B  48      23.587  48.566 -24.830  1.00156.23           C  
ATOM    375  CD  ARG B  48      24.987  48.009 -25.074  1.00156.23           C  
ATOM    376  NE  ARG B  48      24.846  46.636 -25.630  1.00156.23           N  
ATOM    377  CZ  ARG B  48      24.674  46.434 -26.965  1.00156.23           C  
ATOM    378  NH1 ARG B  48      24.530  47.491 -27.812  1.00156.23           N1+
ATOM    379  NH2 ARG B  48      24.660  45.163 -27.453  1.00156.23           N  
ATOM    382  N   PRO B  49      24.547  52.411 -22.579  1.00 78.83           N  
ATOM    383  CA  PRO B  49      24.247  53.539 -21.738  1.00 78.83           C  
ATOM    387  C   PRO B  49      24.497  54.831 -22.452  1.00 78.83           C  
ATOM    388  O   PRO B  49      23.747  55.785 -22.245  1.00 78.83           O  
ATOM    385  CB  PRO B  49      25.078  53.332 -20.473  1.00 78.83           C  
ATOM    386  CG  PRO B  49      25.203  51.800 -20.370  1.00 78.83           C  
ATOM    384  CD  PRO B  49      25.128  51.308 -21.826  1.00 78.83           C  
ATOM    389  N   LEU B  50      25.525  54.883 -23.319  1.00 64.27           N  
ATOM    390  CA  LEU B  50      25.849  56.097 -24.018  1.00 64.27           C  
ATOM    395  C   LEU B  50      24.671  56.450 -24.867  1.00 64.27           C  
ATOM    396  O   LEU B  50      24.250  57.605 -24.931  1.00 64.27           O  
ATOM    391  CB  LEU B  50      27.017  55.905 -25.000  1.00 64.27           C  
ATOM    392  CG  LEU B  50      27.406  57.177 -25.774  1.00 64.27           C  
ATOM    393  CD1 LEU B  50      28.219  58.140 -24.897  1.00 64.27           C  
ATOM    394  CD2 LEU B  50      28.084  56.842 -27.110  1.00 64.27           C  
ATOM    397  N   LEU B  51      24.100  55.431 -25.540  1.00 56.78           N  
ATOM    398  CA  LEU B  51      22.995  55.626 -26.438  1.00 56.78           C  
ATOM    403  C   LEU B  51      21.803  56.136 -25.683  1.00 56.78           C  
ATOM    404  O   LEU B  51      21.087  57.007 -26.173  1.00 56.78           O  
ATOM    399  CB  LEU B  51      22.570  54.331 -27.149  1.00 56.78           C  
ATOM    400  CG  LEU B  51      23.642  53.775 -28.108  1.00 56.78           C  
ATOM    401  CD1 LEU B  51      23.166  52.485 -28.789  1.00 56.78           C  
ATOM    402  CD2 LEU B  51      24.095  54.839 -29.120  1.00 56.78           C  
ATOM    405  N   ALA B  52      21.537  55.585 -24.479  1.00 36.52           N  
ATOM    406  CA  ALA B  52      20.395  56.018 -23.720  1.00 36.52           C  
ATOM    408  C   ALA B  52      20.561  57.460 -23.336  1.00 36.52           C  
ATOM    409  O   ALA B  52      19.637  58.255 -23.499  1.00 36.52           O  
ATOM    407  CB  ALA B  52      20.190  55.218 -22.422  1.00 36.52           C  
ATOM    410  N   TYR B  53      21.753  57.845 -22.833  1.00 78.96           N  
ATOM    411  CA  TYR B  53      21.971  59.202 -22.405  1.00 78.96           C  
ATOM    420  C   TYR B  53      21.875  60.121 -23.582  1.00 78.96           C  
ATOM    421  O   TYR B  53      21.253  61.180 -23.511  1.00 78.96           O  
ATOM    412  CB  TYR B  53      23.359  59.465 -21.791  1.00 78.96           C  
ATOM    413  CG  TYR B  53      23.481  58.773 -20.480  1.00 78.96           C  
ATOM    414  CD1 TYR B  53      22.705  59.162 -19.413  1.00 78.96           C  
ATOM    415  CD2 TYR B  53      24.398  57.763 -20.306  1.00 78.96           C  
ATOM    416  CE1 TYR B  53      22.825  58.537 -18.195  1.00 78.96           C  
ATOM    417  CE2 TYR B  53      24.524  57.135 -19.089  1.00 78.96           C  
ATOM    418  CZ  TYR B  53      23.732  57.519 -18.034  1.00 78.96           C  
ATOM    419  OH  TYR B  53      23.860  56.877 -16.784  1.00 78.96           O  
ATOM    422  N   ALA B  54      22.498  59.730 -24.706  1.00 37.67           N  
ATOM    423  CA  ALA B  54      22.549  60.577 -25.866  1.00 37.67           C  
ATOM    425  C   ALA B  54      21.166  60.817 -26.394  1.00 37.67           C  
ATOM    426  O   ALA B  54      20.839  61.929 -26.808  1.00 37.67           O  
ATOM    424  CB  ALA B  54      23.389  59.976 -27.005  1.00 37.67           C  
ATOM    427  N   ALA B  55      20.321  59.768 -26.416  1.00 34.28           N  
ATOM    428  CA  ALA B  55      18.983  59.892 -26.921  1.00 34.28           C  
ATOM    430  C   ALA B  55      18.220  60.833 -26.041  1.00 34.28           C  
ATOM    431  O   ALA B  55      17.429  61.643 -26.521  1.00 34.28           O  
ATOM    429  CB  ALA B  55      18.218  58.558 -26.923  1.00 34.28           C  
ATOM    432  N   CYS B  56      18.433  60.734 -24.714  1.00 37.95           N  
ATOM    433  CA  CYS B  56      17.729  61.564 -23.780  1.00 37.95           C  
ATOM    436  C   CYS B  56      18.074  62.997 -24.055  1.00 37.95           C  
ATOM    437  O   CYS B  56      17.195  63.848 -24.177  1.00 37.95           O  
ATOM    434  CB  CYS B  56      18.109  61.270 -22.317  1.00 37.95           C  
ATOM    435  SG  CYS B  56      17.147  62.260 -21.131  1.00 37.95           S  
ATOM    438  N   GLU B  57      19.378  63.291 -24.198  1.00 57.75           N  
ATOM    439  CA  GLU B  57      19.856  64.630 -24.414  1.00 57.75           C  
ATOM    445  C   GLU B  57      19.402  65.140 -25.748  1.00 57.75           C  
ATOM    446  O   GLU B  57      19.173  66.337 -25.912  1.00 57.75           O  
ATOM    440  CB  GLU B  57      21.384  64.739 -24.350  1.00 57.75           C  
ATOM    441  CG  GLU B  57      21.920  64.506 -22.939  1.00 57.75           C  
ATOM    442  CD  GLU B  57      23.383  64.908 -22.938  1.00 57.75           C  
ATOM    443  OE1 GLU B  57      23.659  66.122 -23.139  1.00 57.75           O  
ATOM    444  OE2 GLU B  57      24.242  64.010 -22.740  1.00 57.75           O1-
ATOM    447  N   ALA B  58      19.264  64.245 -26.743  1.00 47.15           N  
ATOM    448  CA  ALA B  58      18.896  64.666 -28.068  1.00 47.15           C  
ATOM    450  C   ALA B  58      17.557  65.346 -28.004  1.00 47.15           C  
ATOM    451  O   ALA B  58      17.316  66.321 -28.716  1.00 47.15           O  
ATOM    449  CB  ALA B  58      18.778  63.487 -29.049  1.00 47.15           C  
ATOM    452  N   LEU B  59      16.644  64.791 -27.185  1.00 97.53           N  
ATOM    453  CA  LEU B  59      15.313  65.268 -26.930  1.00 97.53           C  
ATOM    458  C   LEU B  59      15.296  66.462 -26.016  1.00 97.53           C  
ATOM    459  O   LEU B  59      14.267  67.128 -25.912  1.00 97.53           O  
ATOM    454  CB  LEU B  59      14.365  64.181 -26.397  1.00 97.53           C  
ATOM    455  CG  LEU B  59      14.079  63.106 -27.465  1.00 97.53           C  
ATOM    456  CD1 LEU B  59      13.038  62.085 -26.977  1.00 97.53           C  
ATOM    457  CD2 LEU B  59      13.716  63.747 -28.816  1.00 97.53           C  
ATOM    460  N   GLY B  60      16.383  66.720 -25.256  1.00 42.37           N  
ATOM    461  CA  GLY B  60      16.404  67.897 -24.426  1.00 42.37           C  
ATOM    462  C   GLY B  60      16.341  67.552 -22.968  1.00 42.37           C  
ATOM    463  O   GLY B  60      16.312  68.449 -22.126  1.00 42.37           O  
ATOM    464  N   GLY B  61      16.295  66.254 -22.612  1.00 33.06           N  
ATOM    465  CA  GLY B  61      16.248  65.930 -21.212  1.00 33.06           C  
ATOM    466  C   GLY B  61      17.627  65.918 -20.621  1.00 33.06           C  
ATOM    467  O   GLY B  61      18.615  65.666 -21.308  1.00 33.06           O  
ATOM    468  N   ALA B  62      17.706  66.166 -19.294  1.00 47.77           N  
ATOM    469  CA  ALA B  62      18.949  66.122 -18.571  1.00 47.77           C  
ATOM    471  C   ALA B  62      19.346  64.677 -18.558  1.00 47.77           C  
ATOM    472  O   ALA B  62      18.488  63.808 -18.424  1.00 47.77           O  
ATOM    470  CB  ALA B  62      18.812  66.577 -17.109  1.00 47.77           C  
ATOM    473  N   PRO B  63      20.613  64.379 -18.672  1.00169.29           N  
ATOM    474  CA  PRO B  63      21.046  63.011 -18.788  1.00169.29           C  
ATOM    478  C   PRO B  63      20.766  62.139 -17.605  1.00169.29           C  
ATOM    479  O   PRO B  63      20.582  60.936 -17.790  1.00169.29           O  
ATOM    476  CB  PRO B  63      22.533  63.075 -19.132  1.00169.29           C  
ATOM    477  CG  PRO B  63      22.678  64.420 -19.860  1.00169.29           C  
ATOM    475  CD  PRO B  63      21.560  65.303 -19.275  1.00169.29           C  
ATOM    480  N   GLN B  64      20.700  62.717 -16.399  1.00161.48           N  
ATOM    481  CA  GLN B  64      20.564  61.963 -15.186  1.00161.48           C  
ATOM    487  C   GLN B  64      19.281  61.199 -15.233  1.00161.48           C  
ATOM    488  O   GLN B  64      19.158  60.133 -14.635  1.00161.48           O  
ATOM    482  CB  GLN B  64      20.489  62.858 -13.938  1.00161.48           C  
ATOM    483  CG  GLN B  64      21.657  63.834 -13.809  1.00161.48           C  
ATOM    484  CD  GLN B  64      21.309  65.084 -14.604  1.00161.48           C  
ATOM    486  NE2 GLN B  64      20.384  65.915 -14.050  1.00161.48           N  
ATOM    485  OE1 GLN B  64      21.842  65.317 -15.688  1.00161.48           O  
ATOM    489  N   ARG B  65      18.281  61.743 -15.941  1.00167.04           N  
ATOM    490  CA  ARG B  65      16.969  61.172 -15.999  1.00167.04           C  
ATOM    498  C   ARG B  65      17.025  59.785 -16.585  1.00167.04           C  
ATOM    499  O   ARG B  65      16.190  58.935 -16.283  1.00167.04           O  
ATOM    491  CB  ARG B  65      16.010  62.064 -16.804  1.00167.04           C  
ATOM    492  CG  ARG B  65      14.543  61.674 -16.673  1.00167.04           C  
ATOM    493  CD  ARG B  65      13.597  62.878 -16.725  1.00167.04           C  
ATOM    494  NE  ARG B  65      13.768  63.603 -15.433  1.00167.04           N  
ATOM    495  CZ  ARG B  65      12.803  64.447 -14.963  1.00167.04           C  
ATOM    496  NH1 ARG B  65      11.699  64.726 -15.716  1.00167.04           N1+
ATOM    497  NH2 ARG B  65      12.937  65.003 -13.723  1.00167.04           N  
ATOM    500  N   ALA B  66      17.980  59.559 -17.494  1.00102.34           N  
ATOM    501  CA  ALA B  66      18.306  58.350 -18.213  1.00102.34           C  
ATOM    503  C   ALA B  66      18.949  57.275 -17.374  1.00102.34           C  
ATOM    504  O   ALA B  66      19.128  56.156 -17.855  1.00102.34           O  
ATOM    502  CB  ALA B  66      19.237  58.614 -19.411  1.00102.34           C  
ATOM    505  N   ASP B  67      19.421  57.593 -16.154  1.00 69.35           N  
ATOM    506  CA  ASP B  67      20.251  56.681 -15.402  1.00 69.35           C  
ATOM    511  C   ASP B  67      19.660  55.300 -15.292  1.00 69.35           C  
ATOM    512  O   ASP B  67      20.367  54.323 -15.531  1.00 69.35           O  
ATOM    507  CB  ASP B  67      20.535  57.180 -13.977  1.00 69.35           C  
ATOM    508  CG  ASP B  67      21.458  58.388 -14.077  1.00 69.35           C  
ATOM    509  OD1 ASP B  67      22.202  58.483 -15.089  1.00 69.35           O  
ATOM    510  OD2 ASP B  67      21.428  59.232 -13.143  1.00 69.35           O1-
ATOM    513  N   ALA B  68      18.371  55.153 -14.932  1.00 37.23           N  
ATOM    514  CA  ALA B  68      17.822  53.827 -14.785  1.00 37.23           C  
ATOM    516  C   ALA B  68      17.843  53.123 -16.111  1.00 37.23           C  
ATOM    517  O   ALA B  68      18.173  51.940 -16.191  1.00 37.23           O  
ATOM    515  CB  ALA B  68      16.375  53.831 -14.264  1.00 37.23           C  
ATOM    518  N   ALA B  69      17.504  53.844 -17.197  1.00 38.04           N  
ATOM    519  CA  ALA B  69      17.470  53.254 -18.507  1.00 38.04           C  
ATOM    521  C   ALA B  69      18.837  52.742 -18.845  1.00 38.04           C  
ATOM    522  O   ALA B  69      18.986  51.623 -19.336  1.00 38.04           O  
ATOM    520  CB  ALA B  69      17.079  54.262 -19.602  1.00 38.04           C  
ATOM    523  N   ALA B  70      19.880  53.544 -18.565  1.00 32.35           N  
ATOM    524  CA  ALA B  70      21.223  53.163 -18.896  1.00 32.35           C  
ATOM    526  C   ALA B  70      21.589  51.924 -18.136  1.00 32.35           C  
ATOM    527  O   ALA B  70      22.198  51.008 -18.683  1.00 32.35           O  
ATOM    525  CB  ALA B  70      22.249  54.248 -18.535  1.00 32.35           C  
ATOM    528  N   CYS B  71      21.215  51.870 -16.845  1.00 84.14           N  
ATOM    529  CA  CYS B  71      21.547  50.754 -16.008  1.00 84.14           C  
ATOM    532  C   CYS B  71      20.888  49.522 -16.546  1.00 84.14           C  
ATOM    533  O   CYS B  71      21.522  48.479 -16.691  1.00 84.14           O  
ATOM    530  CB  CYS B  71      21.043  50.964 -14.571  1.00 84.14           C  
ATOM    531  SG  CYS B  71      21.439  49.578 -13.469  1.00 84.14           S  
ATOM    534  N   ALA B  72      19.592  49.631 -16.895  1.00 37.66           N  
ATOM    535  CA  ALA B  72      18.837  48.479 -17.296  1.00 37.66           C  
ATOM    537  C   ALA B  72      19.402  47.874 -18.544  1.00 37.66           C  
ATOM    538  O   ALA B  72      19.546  46.656 -18.637  1.00 37.66           O  
ATOM    536  CB  ALA B  72      17.360  48.803 -17.582  1.00 37.66           C  
ATOM    539  N   VAL B  73      19.747  48.707 -19.541  1.00 46.44           N  
ATOM    540  CA  VAL B  73      20.224  48.190 -20.793  1.00 46.44           C  
ATOM    544  C   VAL B  73      21.535  47.492 -20.622  1.00 46.44           C  
ATOM    545  O   VAL B  73      21.781  46.468 -21.257  1.00 46.44           O  
ATOM    541  CB  VAL B  73      20.373  49.248 -21.841  1.00 46.44           C  
ATOM    542  CG1 VAL B  73      18.970  49.790 -22.164  1.00 46.44           C  
ATOM    543  CG2 VAL B  73      21.357  50.315 -21.332  1.00 46.44           C  
ATOM    546  N   GLU B  74      22.429  48.041 -19.781  1.00 96.86           N  
ATOM    547  CA  GLU B  74      23.723  47.450 -19.590  1.00 96.86           C  
ATOM    553  C   GLU B  74      23.575  46.130 -18.896  1.00 96.86           C  
ATOM    554  O   GLU B  74      24.302  45.184 -19.199  1.00 96.86           O  
ATOM    548  CB  GLU B  74      24.667  48.328 -18.752  1.00 96.86           C  
ATOM    549  CG  GLU B  74      26.106  47.808 -18.721  1.00 96.86           C  
ATOM    550  CD  GLU B  74      26.667  47.891 -20.135  1.00 96.86           C  
ATOM    551  OE1 GLU B  74      27.090  49.003 -20.549  1.00 96.86           O  
ATOM    552  OE2 GLU B  74      26.673  46.841 -20.828  1.00 96.86           O1-
ATOM    555  N   LEU B  75      22.632  46.037 -17.936  1.00 50.84           N  
ATOM    556  CA  LEU B  75      22.410  44.837 -17.172  1.00 50.84           C  
ATOM    561  C   LEU B  75      21.970  43.746 -18.092  1.00 50.84           C  
ATOM    562  O   LEU B  75      22.412  42.603 -17.968  1.00 50.84           O  
ATOM    557  CB  LEU B  75      21.305  45.013 -16.116  1.00 50.84           C  
ATOM    558  CG  LEU B  75      21.663  45.986 -14.976  1.00 50.84           C  
ATOM    559  CD1 LEU B  75      20.497  46.121 -13.984  1.00 50.84           C  
ATOM    560  CD2 LEU B  75      22.971  45.577 -14.276  1.00 50.84           C  
ATOM    563  N   ILE B  76      21.065  44.061 -19.039  1.00 72.66           N  
ATOM    564  CA  ILE B  76      20.632  43.040 -19.950  1.00 72.66           C  
ATOM    569  C   ILE B  76      21.784  42.598 -20.785  1.00 72.66           C  
ATOM    570  O   ILE B  76      21.983  41.404 -20.992  1.00 72.66           O  
ATOM    565  CB  ILE B  76      19.544  43.456 -20.889  1.00 72.66           C  
ATOM    566  CG1 ILE B  76      18.231  43.573 -20.121  1.00 72.66           C  
ATOM    567  CG2 ILE B  76      19.495  42.464 -22.064  1.00 72.66           C  
ATOM    568  CD1 ILE B  76      17.085  43.991 -21.022  1.00 72.66           C  
ATOM    571  N   HIS B  77      22.581  43.556 -21.277  1.00 71.83           N  
ATOM    572  CA  HIS B  77      23.686  43.237 -22.134  1.00 71.83           C  
ATOM    579  C   HIS B  77      24.654  42.373 -21.390  1.00 71.83           C  
ATOM    580  O   HIS B  77      25.110  41.349 -21.901  1.00 71.83           O  
ATOM    575  CB  HIS B  77      24.406  44.517 -22.597  1.00 71.83           C  
ATOM    574  CG  HIS B  77      25.552  44.279 -23.532  1.00 71.83           C  
ATOM    577  CD2 HIS B  77      26.871  44.585 -23.393  1.00 71.83           C  
ATOM    573  ND1 HIS B  77      25.431  43.694 -24.774  1.00 71.83           N  
ATOM    578  CE1 HIS B  77      26.672  43.674 -25.318  1.00 71.83           C  
ATOM    576  NE2 HIS B  77      27.581  44.204 -24.518  1.00 71.83           N  
ATOM    581  N   ALA B  78      24.969  42.751 -20.139  1.00 40.29           N  
ATOM    582  CA  ALA B  78      25.943  42.039 -19.367  1.00 40.29           C  
ATOM    584  C   ALA B  78      25.494  40.629 -19.114  1.00 40.29           C  
ATOM    585  O   ALA B  78      26.295  39.703 -19.232  1.00 40.29           O  
ATOM    583  CB  ALA B  78      26.218  42.701 -18.005  1.00 40.29           C  
ATOM    586  N   TYR B  79      24.203  40.407 -18.773  1.00 89.14           N  
ATOM    587  CA  TYR B  79      23.800  39.065 -18.438  1.00 89.14           C  
ATOM    596  C   TYR B  79      23.888  38.202 -19.660  1.00 89.14           C  
ATOM    597  O   TYR B  79      24.271  37.035 -19.590  1.00 89.14           O  
ATOM    588  CB  TYR B  79      22.388  38.908 -17.812  1.00 89.14           C  
ATOM    589  CG  TYR B  79      21.308  38.780 -18.833  1.00 89.14           C  
ATOM    590  CD1 TYR B  79      21.033  37.544 -19.380  1.00 89.14           C  
ATOM    591  CD2 TYR B  79      20.554  39.864 -19.221  1.00 89.14           C  
ATOM    592  CE1 TYR B  79      20.040  37.390 -20.316  1.00 89.14           C  
ATOM    593  CE2 TYR B  79      19.558  39.715 -20.158  1.00 89.14           C  
ATOM    594  CZ  TYR B  79      19.305  38.481 -20.709  1.00 89.14           C  
ATOM    595  OH  TYR B  79      18.282  38.332 -21.671  1.00 89.14           O  
ATOM    598  N   SER B  80      23.528  38.764 -20.828  1.00 92.03           N  
ATOM    599  CA  SER B  80      23.480  38.015 -22.052  1.00 92.03           C  
ATOM    602  C   SER B  80      24.832  37.450 -22.328  1.00 92.03           C  
ATOM    603  O   SER B  80      24.971  36.295 -22.731  1.00 92.03           O  
ATOM    600  CB  SER B  80      23.164  38.913 -23.254  1.00 92.03           C  
ATOM    601  OG  SER B  80      22.042  39.726 -22.959  1.00 92.03           O  
ATOM    604  N   LEU B  81      25.869  38.277 -22.121  1.00 57.32           N  
ATOM    605  CA  LEU B  81      27.221  37.894 -22.404  1.00 57.32           C  
ATOM    610  C   LEU B  81      27.637  36.775 -21.500  1.00 57.32           C  
ATOM    611  O   LEU B  81      28.325  35.851 -21.932  1.00 57.32           O  
ATOM    606  CB  LEU B  81      28.200  39.069 -22.256  1.00 57.32           C  
ATOM    607  CG  LEU B  81      27.964  40.171 -23.305  1.00 57.32           C  
ATOM    608  CD1 LEU B  81      28.952  41.337 -23.139  1.00 57.32           C  
ATOM    609  CD2 LEU B  81      27.966  39.586 -24.727  1.00 57.32           C  
ATOM    612  N   VAL B  82      27.228  36.820 -20.219  1.00 39.49           N  
ATOM    613  CA  VAL B  82      27.632  35.807 -19.283  1.00 39.49           C  
ATOM    617  C   VAL B  82      27.129  34.466 -19.736  1.00 39.49           C  
ATOM    618  O   VAL B  82      27.883  33.495 -19.763  1.00 39.49           O  
ATOM    614  CB  VAL B  82      27.093  36.044 -17.897  1.00 39.49           C  
ATOM    615  CG1 VAL B  82      27.469  34.846 -17.009  1.00 39.49           C  
ATOM    616  CG2 VAL B  82      27.639  37.385 -17.379  1.00 39.49           C  
ATOM    619  N   HIS B  83      25.839  34.371 -20.113  1.00 69.81           N  
ATOM    620  CA  HIS B  83      25.289  33.111 -20.537  1.00 69.81           C  
ATOM    627  C   HIS B  83      25.920  32.687 -21.829  1.00 69.81           C  
ATOM    628  O   HIS B  83      26.158  31.502 -22.059  1.00 69.81           O  
ATOM    623  CB  HIS B  83      23.755  33.124 -20.705  1.00 69.81           C  
ATOM    622  CG  HIS B  83      23.020  33.072 -19.393  1.00 69.81           C  
ATOM    625  CD2 HIS B  83      23.444  32.654 -18.168  1.00 69.81           C  
ATOM    621  ND1 HIS B  83      21.702  33.441 -19.223  1.00 69.81           N  
ATOM    626  CE1 HIS B  83      21.399  33.229 -17.917  1.00 69.81           C  
ATOM    624  NE2 HIS B  83      22.424  32.751 -17.236  1.00 69.81           N  
ATOM    629  N   ASP B  84      26.215  33.657 -22.711  1.00 52.73           N  
ATOM    630  CA  ASP B  84      26.758  33.366 -24.007  1.00 52.73           C  
ATOM    635  C   ASP B  84      28.106  32.724 -23.861  1.00 52.73           C  
ATOM    636  O   ASP B  84      28.469  31.851 -24.648  1.00 52.73           O  
ATOM    631  CB  ASP B  84      26.940  34.634 -24.861  1.00 52.73           C  
ATOM    632  CG  ASP B  84      27.091  34.232 -26.323  1.00 52.73           C  
ATOM    633  OD1 ASP B  84      26.457  33.224 -26.736  1.00 52.73           O  
ATOM    634  OD2 ASP B  84      27.847  34.933 -27.048  1.00 52.73           O1-
ATOM    637  N   ASP B  85      28.881  33.151 -22.847  1.00 66.87           N  
ATOM    638  CA  ASP B  85      30.227  32.701 -22.612  1.00 66.87           C  
ATOM    643  C   ASP B  85      30.277  31.246 -22.223  1.00 66.87           C  
ATOM    644  O   ASP B  85      31.289  30.585 -22.450  1.00 66.87           O  
ATOM    639  CB  ASP B  85      30.934  33.481 -21.485  1.00 66.87           C  
ATOM    640  CG  ASP B  85      31.268  34.890 -21.970  1.00 66.87           C  
ATOM    641  OD1 ASP B  85      30.936  35.215 -23.140  1.00 66.87           O  
ATOM    642  OD2 ASP B  85      31.873  35.657 -21.174  1.00 66.87           O1-
ATOM    645  N   LEU B  86      29.197  30.707 -21.621  1.00 62.76           N  
ATOM    646  CA  LEU B  86      29.194  29.368 -21.080  1.00 62.76           C  
ATOM    651  C   LEU B  86      29.536  28.348 -22.131  1.00 62.76           C  
ATOM    652  O   LEU B  86      29.273  28.517 -23.319  1.00 62.76           O  
ATOM    647  CB  LEU B  86      27.838  28.962 -20.478  1.00 62.76           C  
ATOM    648  CG  LEU B  86      27.405  29.822 -19.275  1.00 62.76           C  
ATOM    649  CD1 LEU B  86      26.046  29.369 -18.725  1.00 62.76           C  
ATOM    650  CD2 LEU B  86      28.491  29.861 -18.188  1.00 62.76           C  
ATOM    653  N   PRO B  87      30.147  27.281 -21.662  1.00154.88           N  
ATOM    654  CA  PRO B  87      30.622  26.203 -22.497  1.00154.88           C  
ATOM    658  C   PRO B  87      29.568  25.648 -23.409  1.00154.88           C  
ATOM    659  O   PRO B  87      29.901  25.306 -24.542  1.00154.88           O  
ATOM    656  CB  PRO B  87      31.156  25.144 -21.531  1.00154.88           C  
ATOM    657  CG  PRO B  87      30.350  25.391 -20.244  1.00154.88           C  
ATOM    655  CD  PRO B  87      30.075  26.904 -20.261  1.00154.88           C  
ATOM    660  N   ALA B  88      28.310  25.528 -22.947  1.00 36.34           N  
ATOM    661  CA  ALA B  88      27.262  24.996 -23.773  1.00 36.34           C  
ATOM    663  C   ALA B  88      27.075  25.937 -24.917  1.00 36.34           C  
ATOM    664  O   ALA B  88      26.791  25.532 -26.044  1.00 36.34           O  
ATOM    662  CB  ALA B  88      25.914  24.882 -23.040  1.00 36.34           C  
ATOM    665  N   MET B  89      27.222  27.238 -24.620  1.00 80.11           N  
ATOM    666  CA  MET B  89      27.060  28.306 -25.560  1.00 80.11           C  
ATOM    671  C   MET B  89      28.322  28.467 -26.359  1.00 80.11           C  
ATOM    672  O   MET B  89      28.808  27.518 -26.978  1.00 80.11           O  
ATOM    667  CB  MET B  89      26.729  29.648 -24.888  1.00 80.11           C  
ATOM    668  CG  MET B  89      25.349  29.653 -24.229  1.00 80.11           C  
ATOM    669  SD  MET B  89      23.954  29.577 -25.395  1.00 80.11           S  
ATOM    670  CE  MET B  89      23.985  31.350 -25.790  1.00 80.11           C  
ATOM    673  N   ASP B  90      28.826  29.721 -26.417  1.00 77.44           N  
ATOM    674  CA  ASP B  90      29.982  30.114 -27.176  1.00 77.44           C  
ATOM    679  C   ASP B  90      31.230  29.506 -26.606  1.00 77.44           C  
ATOM    680  O   ASP B  90      32.202  29.299 -27.330  1.00 77.44           O  
ATOM    675  CB  ASP B  90      30.177  31.637 -27.265  1.00 77.44           C  
ATOM    676  CG  ASP B  90      31.015  31.893 -28.510  1.00 77.44           C  
ATOM    677  OD1 ASP B  90      31.048  30.988 -29.387  1.00 77.44           O  
ATOM    678  OD2 ASP B  90      31.629  32.988 -28.606  1.00 77.44           O1-
ATOM    681  N   ASP B  91      31.243  29.197 -25.294  1.00 69.47           N  
ATOM    682  CA  ASP B  91      32.402  28.603 -24.685  1.00 69.47           C  
ATOM    687  C   ASP B  91      33.607  29.494 -24.824  1.00 69.47           C  
ATOM    688  O   ASP B  91      34.623  29.086 -25.386  1.00 69.47           O  
ATOM    683  CB  ASP B  91      32.757  27.236 -25.299  1.00 69.47           C  
ATOM    684  CG  ASP B  91      33.827  26.564 -24.451  1.00 69.47           C  
ATOM    685  OD1 ASP B  91      33.992  26.958 -23.265  1.00 69.47           O  
ATOM    686  OD2 ASP B  91      34.498  25.640 -24.985  1.00 69.47           O1-
ATOM    689  N   ASP B  92      33.514  30.747 -24.321  1.00 56.46           N  
ATOM    690  CA  ASP B  92      34.628  31.658 -24.371  1.00 56.46           C  
ATOM    695  C   ASP B  92      35.288  31.743 -23.023  1.00 56.46           C  
ATOM    696  O   ASP B  92      34.646  32.004 -22.007  1.00 56.46           O  
ATOM    691  CB  ASP B  92      34.243  33.090 -24.786  1.00 56.46           C  
ATOM    692  CG  ASP B  92      34.008  33.098 -26.290  1.00 56.46           C  
ATOM    693  OD1 ASP B  92      34.707  32.323 -26.997  1.00 56.46           O  
ATOM    694  OD2 ASP B  92      33.133  33.876 -26.753  1.00 56.46           O1-
ATOM    697  N   ASP B  93      36.608  31.465 -22.997  1.00 63.54           N  
ATOM    698  CA  ASP B  93      37.450  31.514 -21.831  1.00 63.54           C  
ATOM    703  C   ASP B  93      37.724  32.928 -21.412  1.00 63.54           C  
ATOM    704  O   ASP B  93      37.826  33.213 -20.219  1.00 63.54           O  
ATOM    699  CB  ASP B  93      38.822  30.872 -22.078  1.00 63.54           C  
ATOM    700  CG  ASP B  93      38.614  29.382 -22.298  1.00 63.54           C  
ATOM    701  OD1 ASP B  93      37.511  28.877 -21.960  1.00 63.54           O  
ATOM    702  OD2 ASP B  93      39.564  28.730 -22.807  1.00 63.54           O1-
ATOM    705  N   LEU B  94      37.894  33.859 -22.374  1.00106.67           N  
ATOM    706  CA  LEU B  94      38.286  35.170 -21.942  1.00106.67           C  
ATOM    711  C   LEU B  94      37.459  36.222 -22.602  1.00106.67           C  
ATOM    712  O   LEU B  94      36.824  35.995 -23.632  1.00106.67           O  
ATOM    707  CB  LEU B  94      39.754  35.508 -22.249  1.00106.67           C  
ATOM    708  CG  LEU B  94      40.747  34.505 -21.642  1.00106.67           C  
ATOM    709  CD1 LEU B  94      40.734  33.171 -22.408  1.00106.67           C  
ATOM    710  CD2 LEU B  94      42.149  35.112 -21.501  1.00106.67           C  
ATOM    713  N   ARG B  95      37.417  37.403 -21.949  1.00 95.04           N  
ATOM    714  CA  ARG B  95      36.802  38.572 -22.500  1.00 95.04           C  
ATOM    722  C   ARG B  95      37.778  39.679 -22.262  1.00 95.04           C  
ATOM    723  O   ARG B  95      38.104  39.996 -21.118  1.00 95.04           O  
ATOM    715  CB  ARG B  95      35.493  38.990 -21.817  1.00 95.04           C  
ATOM    716  CG  ARG B  95      34.881  40.244 -22.444  1.00 95.04           C  
ATOM    717  CD  ARG B  95      33.534  40.624 -21.832  1.00 95.04           C  
ATOM    718  NE  ARG B  95      32.657  39.426 -21.962  1.00 95.04           N  
ATOM    719  CZ  ARG B  95      31.508  39.342 -21.236  1.00 95.04           C  
ATOM    720  NH1 ARG B  95      31.115  40.385 -20.447  1.00 95.04           N1+
ATOM    721  NH2 ARG B  95      30.756  38.205 -21.294  1.00 95.04           N  
ATOM    724  N   ARG B  96      38.274  40.288 -23.354  1.00 95.67           N  
ATOM    725  CA  ARG B  96      39.219  41.357 -23.277  1.00 95.67           C  
ATOM    733  C   ARG B  96      40.361  40.972 -22.392  1.00 95.67           C  
ATOM    734  O   ARG B  96      40.819  41.772 -21.578  1.00 95.67           O  
ATOM    726  CB  ARG B  96      38.633  42.699 -22.813  1.00 95.67           C  
ATOM    727  CG  ARG B  96      37.708  43.332 -23.855  1.00 95.67           C  
ATOM    728  CD  ARG B  96      37.420  44.810 -23.596  1.00 95.67           C  
ATOM    729  NE  ARG B  96      36.826  44.918 -22.235  1.00 95.67           N  
ATOM    730  CZ  ARG B  96      35.483  44.751 -22.064  1.00 95.67           C  
ATOM    731  NH1 ARG B  96      34.694  44.435 -23.131  1.00 95.67           N1+
ATOM    732  NH2 ARG B  96      34.930  44.905 -20.826  1.00 95.67           N  
ATOM    735  N   GLY B  97      40.844  39.722 -22.527  1.00 21.38           N  
ATOM    736  CA  GLY B  97      42.022  39.291 -21.829  1.00 21.38           C  
ATOM    737  C   GLY B  97      41.723  38.962 -20.400  1.00 21.38           C  
ATOM    738  O   GLY B  97      42.645  38.771 -19.611  1.00 21.38           O  
ATOM    739  N   GLN B  98      40.439  38.877 -20.012  1.00 51.50           N  
ATOM    740  CA  GLN B  98      40.145  38.565 -18.641  1.00 51.50           C  
ATOM    746  C   GLN B  98      39.357  37.295 -18.644  1.00 51.50           C  
ATOM    747  O   GLN B  98      38.722  36.952 -19.638  1.00 51.50           O  
ATOM    741  CB  GLN B  98      39.261  39.624 -17.958  1.00 51.50           C  
ATOM    742  CG  GLN B  98      39.879  41.023 -17.930  1.00 51.50           C  
ATOM    743  CD  GLN B  98      41.145  40.958 -17.090  1.00 51.50           C  
ATOM    745  NE2 GLN B  98      40.979  40.746 -15.758  1.00 51.50           N  
ATOM    744  OE1 GLN B  98      42.254  41.086 -17.608  1.00 51.50           O  
ATOM    748  N   PRO B  99      39.378  36.572 -17.559  1.00 65.16           N  
ATOM    749  CA  PRO B  99      38.627  35.351 -17.528  1.00 65.16           C  
ATOM    753  C   PRO B  99      37.166  35.655 -17.526  1.00 65.16           C  
ATOM    754  O   PRO B  99      36.761  36.645 -16.920  1.00 65.16           O  
ATOM    751  CB  PRO B  99      39.114  34.592 -16.297  1.00 65.16           C  
ATOM    752  CG  PRO B  99      40.564  35.084 -16.127  1.00 65.16           C  
ATOM    750  CD  PRO B  99      40.559  36.505 -16.713  1.00 65.16           C  
ATOM    755  N   THR B 100      36.361  34.813 -18.198  1.00 47.90           N  
ATOM    756  CA  THR B 100      34.944  35.005 -18.219  1.00 47.90           C  
ATOM    760  C   THR B 100      34.438  34.632 -16.857  1.00 47.90           C  
ATOM    761  O   THR B 100      35.175  34.081 -16.044  1.00 47.90           O  
ATOM    757  CB  THR B 100      34.246  34.162 -19.249  1.00 47.90           C  
ATOM    759  CG2 THR B 100      34.735  34.574 -20.649  1.00 47.90           C  
ATOM    758  OG1 THR B 100      34.519  32.786 -19.023  1.00 47.90           O  
ATOM    762  N   THR B 101      33.156  34.932 -16.570  1.00 51.52           N  
ATOM    763  CA  THR B 101      32.601  34.736 -15.258  1.00 51.52           C  
ATOM    767  C   THR B 101      32.644  33.290 -14.855  1.00 51.52           C  
ATOM    768  O   THR B 101      33.010  32.981 -13.723  1.00 51.52           O  
ATOM    764  CB  THR B 101      31.177  35.213 -15.162  1.00 51.52           C  
ATOM    766  CG2 THR B 101      30.674  35.004 -13.725  1.00 51.52           C  
ATOM    765  OG1 THR B 101      31.103  36.593 -15.499  1.00 51.52           O  
ATOM    769  N   HIS B 102      32.284  32.353 -15.749  1.00 68.11           N  
ATOM    770  CA  HIS B 102      32.275  30.974 -15.344  1.00 68.11           C  
ATOM    777  C   HIS B 102      33.672  30.523 -15.043  1.00 68.11           C  
ATOM    778  O   HIS B 102      33.878  29.695 -14.159  1.00 68.11           O  
ATOM    773  CB  HIS B 102      31.632  30.017 -16.372  1.00 68.11           C  
ATOM    772  CG  HIS B 102      32.363  29.887 -17.674  1.00 68.11           C  
ATOM    775  CD2 HIS B 102      33.095  28.851 -18.164  1.00 68.11           C  
ATOM    771  ND1 HIS B 102      32.380  30.856 -18.654  1.00 68.11           N  
ATOM    776  CE1 HIS B 102      33.114  30.361 -19.678  1.00 68.11           C  
ATOM    774  NE2 HIS B 102      33.571  29.146 -19.430  1.00 68.11           N  
ATOM    779  N   ARG B 103      34.668  31.014 -15.803  1.00132.60           N  
ATOM    780  CA  ARG B 103      36.030  30.619 -15.574  1.00132.60           C  
ATOM    788  C   ARG B 103      36.517  31.173 -14.273  1.00132.60           C  
ATOM    789  O   ARG B 103      37.200  30.480 -13.519  1.00132.60           O  
ATOM    781  CB  ARG B 103      36.971  31.078 -16.702  1.00132.60           C  
ATOM    782  CG  ARG B 103      36.518  30.559 -18.072  1.00132.60           C  
ATOM    783  CD  ARG B 103      36.825  29.083 -18.345  1.00132.60           C  
ATOM    784  NE  ARG B 103      38.238  28.985 -18.810  1.00132.60           N  
ATOM    785  CZ  ARG B 103      39.252  28.779 -17.923  1.00132.60           C  
ATOM    786  NH1 ARG B 103      38.976  28.620 -16.597  1.00132.60           N1+
ATOM    787  NH2 ARG B 103      40.542  28.726 -18.369  1.00132.60           N  
ATOM    790  N   ALA B 104      36.222  32.456 -13.979  1.00 71.48           N  
ATOM    791  CA  ALA B 104      36.708  32.981 -12.739  1.00 71.48           C  
ATOM    793  C   ALA B 104      36.033  32.300 -11.583  1.00 71.48           C  
ATOM    794  O   ALA B 104      36.707  31.806 -10.681  1.00 71.48           O  
ATOM    792  CB  ALA B 104      36.454  34.494 -12.604  1.00 71.48           C  
ATOM    795  N   PHE B 105      34.680  32.322 -11.526  1.00123.65           N  
ATOM    796  CA  PHE B 105      34.006  31.665 -10.434  1.00123.65           C  
ATOM    804  C   PHE B 105      33.781  30.188 -10.604  1.00123.65           C  
ATOM    805  O   PHE B 105      34.464  29.360 -10.008  1.00123.65           O  
ATOM    797  CB  PHE B 105      32.617  32.269 -10.180  1.00123.65           C  
ATOM    798  CG  PHE B 105      32.821  33.681  -9.762  1.00123.65           C  
ATOM    799  CD1 PHE B 105      33.098  34.650 -10.699  1.00123.65           C  
ATOM    800  CD2 PHE B 105      32.723  34.038  -8.437  1.00123.65           C  
ATOM    801  CE1 PHE B 105      33.289  35.958 -10.321  1.00123.65           C  
ATOM    802  CE2 PHE B 105      32.912  35.344  -8.055  1.00123.65           C  
ATOM    803  CZ  PHE B 105      33.190  36.305  -8.996  1.00123.65           C  
ATOM    806  N   ASP B 106      32.839  29.849 -11.518  1.00127.62           N  
ATOM    807  CA  ASP B 106      32.366  28.513 -11.779  1.00127.62           C  
ATOM    812  C   ASP B 106      31.098  28.661 -12.573  1.00127.62           C  
ATOM    813  O   ASP B 106      30.475  29.723 -12.570  1.00127.62           O  
ATOM    808  CB  ASP B 106      32.086  27.667 -10.521  1.00127.62           C  
ATOM    809  CG  ASP B 106      31.030  28.354  -9.668  1.00127.62           C  
ATOM    810  OD1 ASP B 106      31.414  29.264  -8.885  1.00127.62           O  
ATOM    811  OD2 ASP B 106      29.838  27.968  -9.771  1.00127.62           O1-
ATOM    814  N   GLU B 107      30.681  27.598 -13.291  1.00 93.03           N  
ATOM    815  CA  GLU B 107      29.556  27.707 -14.179  1.00 93.03           C  
ATOM    821  C   GLU B 107      28.265  27.971 -13.458  1.00 93.03           C  
ATOM    822  O   GLU B 107      27.469  28.797 -13.903  1.00 93.03           O  
ATOM    816  CB  GLU B 107      29.357  26.474 -15.075  1.00 93.03           C  
ATOM    817  CG  GLU B 107      28.359  26.741 -16.203  1.00 93.03           C  
ATOM    818  CD  GLU B 107      28.249  25.497 -17.074  1.00 93.03           C  
ATOM    819  OE1 GLU B 107      28.946  24.493 -16.768  1.00 93.03           O  
ATOM    820  OE2 GLU B 107      27.467  25.538 -18.060  1.00 93.03           O1-
ATOM    823  N   ALA B 108      28.014  27.296 -12.321  1.00 36.96           N  
ATOM    824  CA  ALA B 108      26.747  27.462 -11.663  1.00 36.96           C  
ATOM    826  C   ALA B 108      26.579  28.890 -11.245  1.00 36.96           C  
ATOM    827  O   ALA B 108      25.515  29.479 -11.439  1.00 36.96           O  
ATOM    825  CB  ALA B 108      26.618  26.596 -10.398  1.00 36.96           C  
ATOM    828  N   THR B 109      27.636  29.493 -10.674  1.00118.81           N  
ATOM    829  CA  THR B 109      27.545  30.846 -10.202  1.00118.81           C  
ATOM    833  C   THR B 109      27.326  31.775 -11.351  1.00118.81           C  
ATOM    834  O   THR B 109      26.585  32.749 -11.225  1.00118.81           O  
ATOM    830  CB  THR B 109      28.754  31.322  -9.441  1.00118.81           C  
ATOM    832  CG2 THR B 109      28.874  30.526  -8.136  1.00118.81           C  
ATOM    831  OG1 THR B 109      29.928  31.190 -10.226  1.00118.81           O  
ATOM    835  N   ALA B 110      27.976  31.517 -12.500  1.00 33.06           N  
ATOM    836  CA  ALA B 110      27.811  32.389 -13.628  1.00 33.06           C  
ATOM    838  C   ALA B 110      26.376  32.363 -14.060  1.00 33.06           C  
ATOM    839  O   ALA B 110      25.781  33.399 -14.348  1.00 33.06           O  
ATOM    837  CB  ALA B 110      28.658  31.974 -14.843  1.00 33.06           C  
ATOM    840  N   ILE B 111      25.768  31.164 -14.089  1.00 46.82           N  
ATOM    841  CA  ILE B 111      24.416  31.052 -14.551  1.00 46.82           C  
ATOM    846  C   ILE B 111      23.541  31.867 -13.654  1.00 46.82           C  
ATOM    847  O   ILE B 111      22.727  32.662 -14.122  1.00 46.82           O  
ATOM    842  CB  ILE B 111      23.917  29.641 -14.449  1.00 46.82           C  
ATOM    843  CG1 ILE B 111      24.786  28.701 -15.303  1.00 46.82           C  
ATOM    844  CG2 ILE B 111      22.422  29.633 -14.811  1.00 46.82           C  
ATOM    845  CD1 ILE B 111      24.623  27.225 -14.938  1.00 46.82           C  
ATOM    848  N   LEU B 112      23.709  31.698 -12.329  1.00 95.48           N  
ATOM    849  CA  LEU B 112      22.848  32.350 -11.385  1.00 95.48           C  
ATOM    854  C   LEU B 112      23.072  33.830 -11.412  1.00 95.48           C  
ATOM    855  O   LEU B 112      22.115  34.603 -11.388  1.00 95.48           O  
ATOM    850  CB  LEU B 112      23.051  31.817  -9.950  1.00 95.48           C  
ATOM    851  CG  LEU B 112      21.950  32.195  -8.927  1.00 95.48           C  
ATOM    852  CD1 LEU B 112      22.272  31.602  -7.547  1.00 95.48           C  
ATOM    853  CD2 LEU B 112      21.681  33.705  -8.830  1.00 95.48           C  
ATOM    856  N   ALA B 113      24.341  34.275 -11.482  1.00 37.06           N  
ATOM    857  CA  ALA B 113      24.592  35.685 -11.384  1.00 37.06           C  
ATOM    859  C   ALA B 113      23.901  36.382 -12.515  1.00 37.06           C  
ATOM    860  O   ALA B 113      23.253  37.411 -12.317  1.00 37.06           O  
ATOM    858  CB  ALA B 113      26.088  36.033 -11.460  1.00 37.06           C  
ATOM    861  N   ALA B 114      24.000  35.819 -13.733  1.00 33.61           N  
ATOM    862  CA  ALA B 114      23.408  36.428 -14.891  1.00 33.61           C  
ATOM    864  C   ALA B 114      21.924  36.480 -14.726  1.00 33.61           C  
ATOM    865  O   ALA B 114      21.296  37.483 -15.063  1.00 33.61           O  
ATOM    863  CB  ALA B 114      23.707  35.665 -16.193  1.00 33.61           C  
ATOM    866  N   ASP B 115      21.305  35.408 -14.202  1.00126.71           N  
ATOM    867  CA  ASP B 115      19.877  35.454 -14.069  1.00126.71           C  
ATOM    872  C   ASP B 115      19.486  36.521 -13.089  1.00126.71           C  
ATOM    873  O   ASP B 115      18.448  37.161 -13.253  1.00126.71           O  
ATOM    868  CB  ASP B 115      19.208  34.093 -13.784  1.00126.71           C  
ATOM    869  CG  ASP B 115      19.857  33.399 -12.606  1.00126.71           C  
ATOM    870  OD1 ASP B 115      19.677  33.855 -11.448  1.00126.71           O  
ATOM    871  OD2 ASP B 115      20.542  32.376 -12.866  1.00126.71           O1-
ATOM    874  N   GLY B 116      20.305  36.753 -12.046  1.00 29.52           N  
ATOM    875  CA  GLY B 116      20.019  37.787 -11.089  1.00 29.52           C  
ATOM    876  C   GLY B 116      20.081  39.117 -11.779  1.00 29.52           C  
ATOM    877  O   GLY B 116      19.281  40.008 -11.494  1.00 29.52           O  
ATOM    878  N   LEU B 117      21.049  39.292 -12.698  1.00 55.93           N  
ATOM    879  CA  LEU B 117      21.214  40.551 -13.371  1.00 55.93           C  
ATOM    884  C   LEU B 117      20.010  40.879 -14.201  1.00 55.93           C  
ATOM    885  O   LEU B 117      19.615  42.041 -14.282  1.00 55.93           O  
ATOM    880  CB  LEU B 117      22.456  40.609 -14.276  1.00 55.93           C  
ATOM    881  CG  LEU B 117      23.774  40.658 -13.486  1.00 55.93           C  
ATOM    882  CD1 LEU B 117      24.987  40.716 -14.425  1.00 55.93           C  
ATOM    883  CD2 LEU B 117      23.765  41.812 -12.466  1.00 55.93           C  
ATOM    886  N   GLN B 118      19.401  39.879 -14.868  1.00 63.31           N  
ATOM    887  CA  GLN B 118      18.271  40.202 -15.694  1.00 63.31           C  
ATOM    893  C   GLN B 118      17.127  40.679 -14.849  1.00 63.31           C  
ATOM    894  O   GLN B 118      16.430  41.621 -15.221  1.00 63.31           O  
ATOM    888  CB  GLN B 118      17.759  39.058 -16.587  1.00 63.31           C  
ATOM    889  CG  GLN B 118      16.629  39.528 -17.508  1.00 63.31           C  
ATOM    890  CD  GLN B 118      16.215  38.394 -18.434  1.00 63.31           C  
ATOM    892  NE2 GLN B 118      16.915  37.234 -18.333  1.00 63.31           N  
ATOM    891  OE1 GLN B 118      15.290  38.542 -19.231  1.00 63.31           O  
ATOM    895  N   ALA B 119      16.900  40.046 -13.682  1.00 27.19           N  
ATOM    896  CA  ALA B 119      15.809  40.434 -12.830  1.00 27.19           C  
ATOM    898  C   ALA B 119      16.049  41.842 -12.376  1.00 27.19           C  
ATOM    899  O   ALA B 119      15.122  42.645 -12.271  1.00 27.19           O  
ATOM    897  CB  ALA B 119      15.670  39.546 -11.581  1.00 27.19           C  
ATOM    900  N   LEU B 120      17.325  42.166 -12.110  1.00 61.30           N  
ATOM    901  CA  LEU B 120      17.744  43.445 -11.612  1.00 61.30           C  
ATOM    906  C   LEU B 120      17.413  44.506 -12.630  1.00 61.30           C  
ATOM    907  O   LEU B 120      17.040  45.619 -12.265  1.00 61.30           O  
ATOM    902  CB  LEU B 120      19.264  43.455 -11.349  1.00 61.30           C  
ATOM    903  CG  LEU B 120      19.828  44.735 -10.699  1.00 61.30           C  
ATOM    904  CD1 LEU B 120      19.268  44.947  -9.283  1.00 61.30           C  
ATOM    905  CD2 LEU B 120      21.366  44.718 -10.718  1.00 61.30           C  
ATOM    908  N   ALA B 121      17.542  44.199 -13.938  1.00 37.91           N  
ATOM    909  CA  ALA B 121      17.295  45.196 -14.953  1.00 37.91           C  
ATOM    911  C   ALA B 121      15.875  45.672 -14.873  1.00 37.91           C  
ATOM    912  O   ALA B 121      15.611  46.871 -14.950  1.00 37.91           O  
ATOM    910  CB  ALA B 121      17.499  44.674 -16.388  1.00 37.91           C  
ATOM    913  N   PHE B 122      14.918  44.740 -14.728  1.00 55.79           N  
ATOM    914  CA  PHE B 122      13.529  45.093 -14.669  1.00 55.79           C  
ATOM    922  C   PHE B 122      13.245  45.815 -13.397  1.00 55.79           C  
ATOM    923  O   PHE B 122      12.448  46.753 -13.372  1.00 55.79           O  
ATOM    915  CB  PHE B 122      12.590  43.879 -14.775  1.00 55.79           C  
ATOM    916  CG  PHE B 122      12.692  43.416 -16.189  1.00 55.79           C  
ATOM    917  CD1 PHE B 122      11.947  44.026 -17.171  1.00 55.79           C  
ATOM    918  CD2 PHE B 122      13.534  42.384 -16.537  1.00 55.79           C  
ATOM    919  CE1 PHE B 122      12.033  43.612 -18.479  1.00 55.79           C  
ATOM    920  CE2 PHE B 122      13.625  41.965 -17.843  1.00 55.79           C  
ATOM    921  CZ  PHE B 122      12.877  42.580 -18.818  1.00 55.79           C  
ATOM    924  N   GLU B 123      13.888  45.393 -12.292  1.00 81.62           N  
ATOM    925  CA  GLU B 123      13.579  46.015 -11.042  1.00 81.62           C  
ATOM    931  C   GLU B 123      13.965  47.463 -11.079  1.00 81.62           C  
ATOM    932  O   GLU B 123      13.242  48.305 -10.549  1.00 81.62           O  
ATOM    926  CB  GLU B 123      14.220  45.343  -9.813  1.00 81.62           C  
ATOM    927  CG  GLU B 123      15.741  45.416  -9.717  1.00 81.62           C  
ATOM    928  CD  GLU B 123      16.113  44.704  -8.423  1.00 81.62           C  
ATOM    929  OE1 GLU B 123      16.278  43.454  -8.460  1.00 81.62           O  
ATOM    930  OE2 GLU B 123      16.218  45.397  -7.378  1.00 81.62           O1-
ATOM    933  N   VAL B 124      15.102  47.808 -11.716  1.00 50.26           N  
ATOM    934  CA  VAL B 124      15.528  49.186 -11.721  1.00 50.26           C  
ATOM    938  C   VAL B 124      14.537  50.047 -12.460  1.00 50.26           C  
ATOM    939  O   VAL B 124      14.308  51.192 -12.077  1.00 50.26           O  
ATOM    935  CB  VAL B 124      16.889  49.401 -12.328  1.00 50.26           C  
ATOM    936  CG1 VAL B 124      17.921  48.609 -11.506  1.00 50.26           C  
ATOM    937  CG2 VAL B 124      16.853  49.038 -13.822  1.00 50.26           C  
ATOM    940  N   LEU B 125      13.955  49.548 -13.567  1.00 65.31           N  
ATOM    941  CA  LEU B 125      13.014  50.320 -14.344  1.00 65.31           C  
ATOM    946  C   LEU B 125      11.721  50.520 -13.600  1.00 65.31           C  
ATOM    947  O   LEU B 125      11.083  51.566 -13.717  1.00 65.31           O  
ATOM    942  CB  LEU B 125      12.687  49.650 -15.687  1.00 65.31           C  
ATOM    943  CG  LEU B 125      13.894  49.538 -16.639  1.00 65.31           C  
ATOM    944  CD1 LEU B 125      13.498  48.863 -17.962  1.00 65.31           C  
ATOM    945  CD2 LEU B 125      14.562  50.907 -16.855  1.00 65.31           C  
ATOM    948  N   ALA B 126      11.267  49.484 -12.872  1.00 53.08           N  
ATOM    949  CA  ALA B 126      10.046  49.499 -12.108  1.00 53.08           C  
ATOM    951  C   ALA B 126      10.152  50.427 -10.936  1.00 53.08           C  
ATOM    952  O   ALA B 126       9.149  50.981 -10.488  1.00 53.08           O  
ATOM    950  CB  ALA B 126       9.668  48.110 -11.567  1.00 53.08           C  
ATOM    953  N   ASP B 127      11.365  50.563 -10.364  1.00 58.86           N  
ATOM    954  CA  ASP B 127      11.595  51.360  -9.186  1.00 58.86           C  
ATOM    959  C   ASP B 127      11.431  52.812  -9.527  1.00 58.86           C  
ATOM    960  O   ASP B 127      12.193  53.379 -10.305  1.00 58.86           O  
ATOM    955  CB  ASP B 127      13.011  51.146  -8.616  1.00 58.86           C  
ATOM    956  CG  ASP B 127      13.138  51.796  -7.244  1.00 58.86           C  
ATOM    957  OD1 ASP B 127      12.275  52.645  -6.898  1.00 58.86           O  
ATOM    958  OD2 ASP B 127      14.112  51.449  -6.524  1.00 58.86           O1-
ATOM    961  N   THR B 128      10.412  53.448  -8.919  1.00 55.41           N  
ATOM    962  CA  THR B 128      10.087  54.827  -9.155  1.00 55.41           C  
ATOM    966  C   THR B 128      11.171  55.710  -8.609  1.00 55.41           C  
ATOM    967  O   THR B 128      11.398  56.806  -9.122  1.00 55.41           O  
ATOM    963  CB  THR B 128       8.786  55.227  -8.520  1.00 55.41           C  
ATOM    965  CG2 THR B 128       7.685  54.319  -9.086  1.00 55.41           C  
ATOM    964  OG1 THR B 128       8.850  55.084  -7.109  1.00 55.41           O  
ATOM    968  N   ARG B 129      11.818  55.297  -7.502  1.00104.96           N  
ATOM    969  CA  ARG B 129      12.879  56.092  -6.953  1.00104.96           C  
ATOM    977  C   ARG B 129      14.007  56.157  -7.937  1.00104.96           C  
ATOM    978  O   ARG B 129      14.492  57.235  -8.273  1.00104.96           O  
ATOM    970  CB  ARG B 129      13.440  55.485  -5.650  1.00104.96           C  
ATOM    971  CG  ARG B 129      14.577  56.285  -5.008  1.00104.96           C  
ATOM    972  CD  ARG B 129      15.962  55.954  -5.573  1.00104.96           C  
ATOM    973  NE  ARG B 129      16.309  54.564  -5.160  1.00104.96           N  
ATOM    974  CZ  ARG B 129      17.093  54.346  -4.064  1.00104.96           C  
ATOM    975  NH1 ARG B 129      17.565  55.402  -3.342  1.00104.96           N1+
ATOM    976  NH2 ARG B 129      17.411  53.070  -3.698  1.00104.96           N  
ATOM    979  N   ARG B 130      14.448  54.982  -8.425  1.00113.80           N  
ATOM    980  CA  ARG B 130      15.554  54.897  -9.339  1.00113.80           C  
ATOM    988  C   ARG B 130      15.188  55.445 -10.688  1.00113.80           C  
ATOM    989  O   ARG B 130      16.021  56.066 -11.347  1.00113.80           O  
ATOM    981  CB  ARG B 130      16.082  53.462  -9.507  1.00113.80           C  
ATOM    982  CG  ARG B 130      16.644  52.904  -8.198  1.00113.80           C  
ATOM    983  CD  ARG B 130      17.663  51.778  -8.386  1.00113.80           C  
ATOM    984  NE  ARG B 130      16.964  50.595  -8.962  1.00113.80           N  
ATOM    985  CZ  ARG B 130      16.507  49.604  -8.141  1.00113.80           C  
ATOM    986  NH1 ARG B 130      16.630  49.721  -6.788  1.00113.80           N1+
ATOM    987  NH2 ARG B 130      15.942  48.485  -8.678  1.00113.80           N  
ATOM    990  N   ASN B 131      13.943  55.196 -11.153  1.00 95.55           N  
ATOM    991  CA  ASN B 131      13.503  55.684 -12.438  1.00 95.55           C  
ATOM    996  C   ASN B 131      12.268  56.526 -12.217  1.00 95.55           C  
ATOM    997  O   ASN B 131      11.140  56.058 -12.344  1.00 95.55           O  
ATOM    992  CB  ASN B 131      13.116  54.540 -13.392  1.00 95.55           C  
ATOM    993  CG  ASN B 131      13.093  55.057 -14.820  1.00 95.55           C  
ATOM    995  ND2 ASN B 131      12.426  54.291 -15.726  1.00 95.55           N  
ATOM    994  OD1 ASN B 131      13.654  56.108 -15.128  1.00 95.55           O  
ATOM    998  N   PRO B 132      12.493  57.790 -11.982  1.00116.23           N  
ATOM    999  CA  PRO B 132      11.503  58.774 -11.595  1.00116.23           C  
ATOM   1003  C   PRO B 132      10.556  59.252 -12.662  1.00116.23           C  
ATOM   1004  O   PRO B 132      10.039  60.358 -12.516  1.00116.23           O  
ATOM   1001  CB  PRO B 132      12.297  59.935 -10.988  1.00116.23           C  
ATOM   1002  CG  PRO B 132      13.717  59.768 -11.545  1.00116.23           C  
ATOM   1000  CD  PRO B 132      13.850  58.252 -11.740  1.00116.23           C  
ATOM   1005  N   GLN B 133      10.354  58.509 -13.760  1.00 83.84           N  
ATOM   1006  CA  GLN B 133       9.513  58.980 -14.827  1.00 83.84           C  
ATOM   1012  C   GLN B 133       8.065  58.818 -14.461  1.00 83.84           C  
ATOM   1013  O   GLN B 133       7.728  58.284 -13.405  1.00 83.84           O  
ATOM   1007  CB  GLN B 133       9.748  58.208 -16.135  1.00 83.84           C  
ATOM   1008  CG  GLN B 133      11.231  58.038 -16.475  1.00 83.84           C  
ATOM   1009  CD  GLN B 133      11.992  59.314 -16.130  1.00 83.84           C  
ATOM   1011  NE2 GLN B 133      13.199  59.142 -15.528  1.00 83.84           N  
ATOM   1010  OE1 GLN B 133      11.528  60.426 -16.379  1.00 83.84           O  
ATOM   1014  N   GLU B 134       7.164  59.334 -15.328  1.00 77.83           N  
ATOM   1015  CA  GLU B 134       5.753  59.170 -15.124  1.00 77.83           C  
ATOM   1021  C   GLU B 134       5.505  57.702 -15.231  1.00 77.83           C  
ATOM   1022  O   GLU B 134       6.212  56.993 -15.944  1.00 77.83           O  
ATOM   1016  CB  GLU B 134       4.882  59.880 -16.174  1.00 77.83           C  
ATOM   1017  CG  GLU B 134       4.819  61.395 -15.987  1.00 77.83           C  
ATOM   1018  CD  GLU B 134       3.922  61.660 -14.787  1.00 77.83           C  
ATOM   1019  OE1 GLU B 134       3.526  60.669 -14.118  1.00 77.83           O  
ATOM   1020  OE2 GLU B 134       3.618  62.853 -14.524  1.00 77.83           O1-
ATOM   1023  N   HIS B 135       4.483  57.205 -14.518  1.00 67.72           N  
ATOM   1024  CA  HIS B 135       4.256  55.792 -14.460  1.00 67.72           C  
ATOM   1031  C   HIS B 135       3.981  55.238 -15.822  1.00 67.72           C  
ATOM   1032  O   HIS B 135       4.470  54.161 -16.155  1.00 67.72           O  
ATOM   1027  CB  HIS B 135       3.127  55.411 -13.493  1.00 67.72           C  
ATOM   1026  CG  HIS B 135       3.598  55.542 -12.075  1.00 67.72           C  
ATOM   1029  CD2 HIS B 135       3.796  56.652 -11.311  1.00 67.72           C  
ATOM   1025  ND1 HIS B 135       3.976  54.474 -11.291  1.00 67.72           N  
ATOM   1030  CE1 HIS B 135       4.379  54.987 -10.101  1.00 67.72           C  
ATOM   1028  NE2 HIS B 135       4.288  56.304 -10.067  1.00 67.72           N  
ATOM   1033  N   ALA B 136       3.218  55.957 -16.663  1.00 23.71           N  
ATOM   1034  CA  ALA B 136       2.915  55.423 -17.959  1.00 23.71           C  
ATOM   1036  C   ALA B 136       4.206  55.205 -18.682  1.00 23.71           C  
ATOM   1037  O   ALA B 136       4.382  54.198 -19.368  1.00 23.71           O  
ATOM   1035  CB  ALA B 136       2.074  56.381 -18.817  1.00 23.71           C  
ATOM   1038  N   VAL B 137       5.142  56.159 -18.543  1.00 34.51           N  
ATOM   1039  CA  VAL B 137       6.414  56.096 -19.205  1.00 34.51           C  
ATOM   1043  C   VAL B 137       7.195  54.923 -18.693  1.00 34.51           C  
ATOM   1044  O   VAL B 137       7.837  54.216 -19.469  1.00 34.51           O  
ATOM   1040  CB  VAL B 137       7.244  57.321 -18.969  1.00 34.51           C  
ATOM   1041  CG1 VAL B 137       8.625  57.116 -19.615  1.00 34.51           C  
ATOM   1042  CG2 VAL B 137       6.476  58.537 -19.514  1.00 34.51           C  
ATOM   1045  N   CYS B 138       7.158  54.680 -17.368  1.00 33.84           N  
ATOM   1046  CA  CYS B 138       7.925  53.613 -16.788  1.00 33.84           C  
ATOM   1049  C   CYS B 138       7.479  52.316 -17.391  1.00 33.84           C  
ATOM   1050  O   CYS B 138       8.306  51.470 -17.730  1.00 33.84           O  
ATOM   1047  CB  CYS B 138       7.740  53.500 -15.265  1.00 33.84           C  
ATOM   1048  SG  CYS B 138       8.380  54.953 -14.375  1.00 33.84           S  
ATOM   1051  N   LEU B 139       6.154  52.121 -17.547  1.00 44.67           N  
ATOM   1052  CA  LEU B 139       5.666  50.889 -18.099  1.00 44.67           C  
ATOM   1057  C   LEU B 139       6.117  50.748 -19.521  1.00 44.67           C  
ATOM   1058  O   LEU B 139       6.464  49.651 -19.952  1.00 44.67           O  
ATOM   1053  CB  LEU B 139       4.135  50.731 -18.071  1.00 44.67           C  
ATOM   1054  CG  LEU B 139       3.561  50.480 -16.664  1.00 44.67           C  
ATOM   1055  CD1 LEU B 139       2.048  50.220 -16.724  1.00 44.67           C  
ATOM   1056  CD2 LEU B 139       4.324  49.361 -15.938  1.00 44.67           C  
ATOM   1059  N   GLU B 140       6.118  51.847 -20.298  1.00 73.61           N  
ATOM   1060  CA  GLU B 140       6.527  51.746 -21.672  1.00 73.61           C  
ATOM   1066  C   GLU B 140       7.966  51.336 -21.735  1.00 73.61           C  
ATOM   1067  O   GLU B 140       8.350  50.542 -22.590  1.00 73.61           O  
ATOM   1061  CB  GLU B 140       6.391  53.063 -22.458  1.00 73.61           C  
ATOM   1062  CG  GLU B 140       7.044  53.001 -23.844  1.00 73.61           C  
ATOM   1063  CD  GLU B 140       6.361  51.916 -24.666  1.00 73.61           C  
ATOM   1064  OE1 GLU B 140       5.265  51.455 -24.252  1.00 73.61           O  
ATOM   1065  OE2 GLU B 140       6.934  51.530 -25.720  1.00 73.61           O1-
ATOM   1068  N   MET B 141       8.807  51.875 -20.832  1.00 41.11           N  
ATOM   1069  CA  MET B 141      10.204  51.551 -20.846  1.00 41.11           C  
ATOM   1074  C   MET B 141      10.351  50.089 -20.553  1.00 41.11           C  
ATOM   1075  O   MET B 141      11.144  49.394 -21.185  1.00 41.11           O  
ATOM   1070  CB  MET B 141      10.999  52.335 -19.785  1.00 41.11           C  
ATOM   1071  CG  MET B 141      10.976  53.849 -20.012  1.00 41.11           C  
ATOM   1072  SD  MET B 141      11.827  54.831 -18.739  1.00 41.11           S  
ATOM   1073  CE  MET B 141      13.506  54.435 -19.306  1.00 41.11           C  
ATOM   1076  N   LEU B 142       9.565  49.585 -19.583  1.00 54.54           N  
ATOM   1077  CA  LEU B 142       9.603  48.206 -19.176  1.00 54.54           C  
ATOM   1082  C   LEU B 142       9.191  47.345 -20.325  1.00 54.54           C  
ATOM   1083  O   LEU B 142       9.810  46.319 -20.602  1.00 54.54           O  
ATOM   1078  CB  LEU B 142       8.580  47.907 -18.063  1.00 54.54           C  
ATOM   1079  CG  LEU B 142       8.893  48.554 -16.705  1.00 54.54           C  
ATOM   1080  CD1 LEU B 142       7.777  48.285 -15.683  1.00 54.54           C  
ATOM   1081  CD2 LEU B 142      10.254  48.074 -16.188  1.00 54.54           C  
ATOM   1084  N   THR B 143       8.118  47.757 -21.022  1.00 33.52           N  
ATOM   1085  CA  THR B 143       7.560  46.981 -22.090  1.00 33.52           C  
ATOM   1089  C   THR B 143       8.564  46.836 -23.187  1.00 33.52           C  
ATOM   1090  O   THR B 143       8.793  45.737 -23.692  1.00 33.52           O  
ATOM   1086  CB  THR B 143       6.349  47.631 -22.685  1.00 33.52           C  
ATOM   1088  CG2 THR B 143       5.822  46.741 -23.822  1.00 33.52           C  
ATOM   1087  OG1 THR B 143       5.351  47.808 -21.692  1.00 33.52           O  
ATOM   1091  N   ARG B 144       9.203  47.949 -23.577  1.00119.74           N  
ATOM   1092  CA  ARG B 144      10.135  47.904 -24.664  1.00119.74           C  
ATOM   1100  C   ARG B 144      11.312  47.061 -24.299  1.00119.74           C  
ATOM   1101  O   ARG B 144      11.825  46.307 -25.124  1.00119.74           O  
ATOM   1093  CB  ARG B 144      10.627  49.294 -25.083  1.00119.74           C  
ATOM   1094  CG  ARG B 144       9.570  50.030 -25.900  1.00119.74           C  
ATOM   1095  CD  ARG B 144       9.224  49.260 -27.176  1.00119.74           C  
ATOM   1096  NE  ARG B 144       8.290  50.090 -27.982  1.00119.74           N  
ATOM   1097  CZ  ARG B 144       8.549  50.268 -29.310  1.00119.74           C  
ATOM   1098  NH1 ARG B 144       9.674  49.725 -29.858  1.00119.74           N1+
ATOM   1099  NH2 ARG B 144       7.690  50.989 -30.088  1.00119.74           N  
ATOM   1102  N   LEU B 145      11.776  47.173 -23.045  1.00126.60           N  
ATOM   1103  CA  LEU B 145      12.928  46.460 -22.576  1.00126.60           C  
ATOM   1108  C   LEU B 145      12.626  44.987 -22.612  1.00126.60           C  
ATOM   1109  O   LEU B 145      13.440  44.192 -23.081  1.00126.60           O  
ATOM   1104  CB  LEU B 145      13.231  46.896 -21.124  1.00126.60           C  
ATOM   1105  CG  LEU B 145      14.488  46.318 -20.449  1.00126.60           C  
ATOM   1106  CD1 LEU B 145      14.376  44.805 -20.255  1.00126.60           C  
ATOM   1107  CD2 LEU B 145      15.775  46.766 -21.155  1.00126.60           C  
ATOM   1110  N   ALA B 146      11.434  44.584 -22.131  1.00 35.17           N  
ATOM   1111  CA  ALA B 146      11.096  43.187 -22.061  1.00 35.17           C  
ATOM   1113  C   ALA B 146      11.032  42.604 -23.436  1.00 35.17           C  
ATOM   1114  O   ALA B 146      11.541  41.510 -23.674  1.00 35.17           O  
ATOM   1112  CB  ALA B 146       9.733  42.931 -21.395  1.00 35.17           C  
ATOM   1115  N   ARG B 147      10.398  43.319 -24.383  1.00 72.26           N  
ATOM   1116  CA  ARG B 147      10.258  42.793 -25.710  1.00 72.26           C  
ATOM   1124  C   ARG B 147      11.614  42.660 -26.328  1.00 72.26           C  
ATOM   1125  O   ARG B 147      11.932  41.647 -26.947  1.00 72.26           O  
ATOM   1117  CB  ARG B 147       9.445  43.704 -26.639  1.00 72.26           C  
ATOM   1118  CG  ARG B 147       8.019  43.975 -26.164  1.00 72.26           C  
ATOM   1119  CD  ARG B 147       7.159  44.637 -27.240  1.00 72.26           C  
ATOM   1120  NE  ARG B 147       5.962  45.210 -26.568  1.00 72.26           N  
ATOM   1121  CZ  ARG B 147       5.192  46.119 -27.232  1.00 72.26           C  
ATOM   1122  NH1 ARG B 147       5.492  46.448 -28.522  1.00 72.26           N1+
ATOM   1123  NH2 ARG B 147       4.124  46.689 -26.606  1.00 72.26           N  
ATOM   1126  N   ALA B 148      12.456  43.695 -26.164  1.00 43.14           N  
ATOM   1127  CA  ALA B 148      13.751  43.729 -26.784  1.00 43.14           C  
ATOM   1129  C   ALA B 148      14.625  42.629 -26.259  1.00 43.14           C  
ATOM   1130  O   ALA B 148      15.379  42.016 -27.013  1.00 43.14           O  
ATOM   1128  CB  ALA B 148      14.477  45.060 -26.527  1.00 43.14           C  
ATOM   1131  N   ALA B 149      14.592  42.409 -24.932  1.00 61.43           N  
ATOM   1132  CA  ALA B 149      15.376  41.432 -24.223  1.00 61.43           C  
ATOM   1134  C   ALA B 149      14.938  40.013 -24.450  1.00 61.43           C  
ATOM   1135  O   ALA B 149      15.766  39.104 -24.425  1.00 61.43           O  
ATOM   1133  CB  ALA B 149      15.370  41.659 -22.704  1.00 61.43           C  
ATOM   1136  N   GLY B 150      13.621  39.785 -24.646  1.00 41.40           N  
ATOM   1137  CA  GLY B 150      13.057  38.459 -24.620  1.00 41.40           C  
ATOM   1138  C   GLY B 150      13.289  37.694 -25.885  1.00 41.40           C  
ATOM   1139  O   GLY B 150      14.151  38.021 -26.699  1.00 41.40           O  
ATOM   1140  N   SER B 151      12.496  36.609 -26.043  1.00 48.94           N  
ATOM   1141  CA  SER B 151      12.606  35.667 -27.123  1.00 48.94           C  
ATOM   1144  C   SER B 151      12.279  36.314 -28.434  1.00 48.94           C  
ATOM   1145  O   SER B 151      12.670  35.826 -29.491  1.00 48.94           O  
ATOM   1142  CB  SER B 151      11.686  34.449 -26.934  1.00 48.94           C  
ATOM   1143  OG  SER B 151      12.091  33.712 -25.789  1.00 48.94           O  
ATOM   1146  N   ALA B 152      11.485  37.394 -28.401  1.00 59.29           N  
ATOM   1147  CA  ALA B 152      11.132  38.162 -29.561  1.00 59.29           C  
ATOM   1149  C   ALA B 152      12.323  38.915 -30.066  1.00 59.29           C  
ATOM   1150  O   ALA B 152      12.404  39.229 -31.253  1.00 59.29           O  
ATOM   1148  CB  ALA B 152      10.023  39.188 -29.270  1.00 59.29           C  
ATOM   1151  N   GLY B 153      13.230  39.307 -29.150  1.00 47.91           N  
ATOM   1152  CA  GLY B 153      14.359  40.139 -29.469  1.00 47.91           C  
ATOM   1153  C   GLY B 153      15.660  39.410 -29.318  1.00 47.91           C  
ATOM   1154  O   GLY B 153      15.978  38.488 -30.068  1.00 47.91           O  
ATOM   1155  N   MET B 154      16.450  39.852 -28.315  1.00 62.11           N  
ATOM   1156  CA  MET B 154      17.809  39.438 -28.098  1.00 62.11           C  
ATOM   1161  C   MET B 154      17.923  37.957 -27.896  1.00 62.11           C  
ATOM   1162  O   MET B 154      18.774  37.319 -28.515  1.00 62.11           O  
ATOM   1157  CB  MET B 154      18.425  40.136 -26.878  1.00 62.11           C  
ATOM   1158  CG  MET B 154      19.901  39.822 -26.660  1.00 62.11           C  
ATOM   1159  SD  MET B 154      20.617  40.748 -25.275  1.00 62.11           S  
ATOM   1160  CE  MET B 154      19.495  39.976 -24.076  1.00 62.11           C  
ATOM   1163  N   VAL B 155      17.070  37.358 -27.044  1.00 34.66           N  
ATOM   1164  CA  VAL B 155      17.139  35.941 -26.802  1.00 34.66           C  
ATOM   1168  C   VAL B 155      16.838  35.235 -28.087  1.00 34.66           C  
ATOM   1169  O   VAL B 155      17.456  34.223 -28.412  1.00 34.66           O  
ATOM   1165  CB  VAL B 155      16.137  35.482 -25.781  1.00 34.66           C  
ATOM   1166  CG1 VAL B 155      16.199  33.949 -25.690  1.00 34.66           C  
ATOM   1167  CG2 VAL B 155      16.427  36.195 -24.449  1.00 34.66           C  
ATOM   1170  N   GLY B 156      15.871  35.768 -28.858  1.00 24.29           N  
ATOM   1171  CA  GLY B 156      15.461  35.178 -30.102  1.00 24.29           C  
ATOM   1172  C   GLY B 156      16.625  35.159 -31.043  1.00 24.29           C  
ATOM   1173  O   GLY B 156      16.829  34.192 -31.775  1.00 24.29           O  
ATOM   1174  N   GLY B 157      17.422  36.242 -31.051  1.00 24.48           N  
ATOM   1175  CA  GLY B 157      18.539  36.325 -31.944  1.00 24.48           C  
ATOM   1176  C   GLY B 157      19.502  35.229 -31.608  1.00 24.48           C  
ATOM   1177  O   GLY B 157      20.137  34.651 -32.485  1.00 24.48           O  
ATOM   1178  N   GLN B 158      19.667  34.936 -30.308  1.00 53.76           N  
ATOM   1179  CA  GLN B 158      20.585  33.918 -29.900  1.00 53.76           C  
ATOM   1185  C   GLN B 158      20.114  32.590 -30.415  1.00 53.76           C  
ATOM   1186  O   GLN B 158      20.914  31.776 -30.872  1.00 53.76           O  
ATOM   1180  CB  GLN B 158      20.729  33.877 -28.368  1.00 53.76           C  
ATOM   1181  CG  GLN B 158      21.339  35.180 -27.837  1.00 53.76           C  
ATOM   1182  CD  GLN B 158      21.396  35.139 -26.316  1.00 53.76           C  
ATOM   1184  NE2 GLN B 158      22.605  34.849 -25.764  1.00 53.76           N  
ATOM   1183  OE1 GLN B 158      20.399  35.375 -25.636  1.00 53.76           O  
ATOM   1187  N   ALA B 159      18.794  32.332 -30.360  1.00 35.22           N  
ATOM   1188  CA  ALA B 159      18.261  31.077 -30.815  1.00 35.22           C  
ATOM   1190  C   ALA B 159      18.488  30.928 -32.284  1.00 35.22           C  
ATOM   1191  O   ALA B 159      18.865  29.857 -32.759  1.00 35.22           O  
ATOM   1189  CB  ALA B 159      16.749  30.946 -30.572  1.00 35.22           C  
ATOM   1192  N   ILE B 160      18.266  32.010 -33.054  1.00119.06           N  
ATOM   1193  CA  ILE B 160      18.417  31.934 -34.479  1.00119.06           C  
ATOM   1198  C   ILE B 160      19.850  31.634 -34.771  1.00119.06           C  
ATOM   1199  O   ILE B 160      20.165  30.892 -35.701  1.00119.06           O  
ATOM   1194  CB  ILE B 160      17.932  33.166 -35.198  1.00119.06           C  
ATOM   1195  CG1 ILE B 160      18.703  34.422 -34.801  1.00119.06           C  
ATOM   1196  CG2 ILE B 160      16.429  33.299 -34.933  1.00119.06           C  
ATOM   1197  CD1 ILE B 160      18.195  35.656 -35.542  1.00119.06           C  
ATOM   1200  N   ASP B 161      20.758  32.212 -33.968  1.00 64.35           N  
ATOM   1201  CA  ASP B 161      22.164  31.999 -34.127  1.00 64.35           C  
ATOM   1206  C   ASP B 161      22.460  30.546 -33.903  1.00 64.35           C  
ATOM   1207  O   ASP B 161      23.243  29.948 -34.638  1.00 64.35           O  
ATOM   1202  CB  ASP B 161      22.975  32.809 -33.101  1.00 64.35           C  
ATOM   1203  CG  ASP B 161      24.439  32.817 -33.513  1.00 64.35           C  
ATOM   1204  OD1 ASP B 161      24.769  32.178 -34.548  1.00 64.35           O  
ATOM   1205  OD2 ASP B 161      25.247  33.464 -32.796  1.00 64.35           O1-
ATOM   1208  N   LEU B 162      21.814  29.938 -32.888  1.00 60.69           N  
ATOM   1209  CA  LEU B 162      22.034  28.561 -32.544  1.00 60.69           C  
ATOM   1214  C   LEU B 162      21.643  27.703 -33.688  1.00 60.69           C  
ATOM   1215  O   LEU B 162      22.298  26.706 -33.980  1.00 60.69           O  
ATOM   1210  CB  LEU B 162      21.200  28.110 -31.338  1.00 60.69           C  
ATOM   1211  CG  LEU B 162      21.321  26.600 -31.088  1.00 60.69           C  
ATOM   1212  CD1 LEU B 162      22.785  26.195 -30.865  1.00 60.69           C  
ATOM   1213  CD2 LEU B 162      20.391  26.145 -29.951  1.00 60.69           C  
ATOM   1216  N   GLY B 163      20.547  28.069 -34.365  1.00 33.78           N  
ATOM   1217  CA  GLY B 163      20.078  27.267 -35.449  1.00 33.78           C  
ATOM   1218  C   GLY B 163      21.098  27.239 -36.550  1.00 33.78           C  
ATOM   1219  O   GLY B 163      21.287  26.209 -37.193  1.00 33.78           O  
ATOM   1220  N   SER B 164      21.746  28.393 -36.810  1.00 78.13           N  
ATOM   1221  CA  SER B 164      22.667  28.634 -37.898  1.00 78.13           C  
ATOM   1224  C   SER B 164      24.082  28.165 -37.664  1.00 78.13           C  
ATOM   1225  O   SER B 164      24.967  28.464 -38.468  1.00 78.13           O  
ATOM   1222  CB  SER B 164      22.732  30.121 -38.293  1.00 78.13           C  
ATOM   1223  OG  SER B 164      23.301  30.889 -37.242  1.00 78.13           O  
ATOM   1226  N   VAL B 165      24.360  27.450 -36.563  1.00 57.18           N  
ATOM   1227  CA  VAL B 165      25.714  27.081 -36.268  1.00 57.18           C  
ATOM   1231  C   VAL B 165      26.259  26.189 -37.326  1.00 57.18           C  
ATOM   1232  O   VAL B 165      25.593  25.263 -37.782  1.00 57.18           O  
ATOM   1228  CB  VAL B 165      25.834  26.370 -34.949  1.00 57.18           C  
ATOM   1229  CG1 VAL B 165      27.302  25.990 -34.702  1.00 57.18           C  
ATOM   1230  CG2 VAL B 165      25.226  27.270 -33.860  1.00 57.18           C  
ATOM   1233  N   GLY B 166      27.504  26.472 -37.759  1.00 28.63           N  
ATOM   1234  CA  GLY B 166      28.153  25.637 -38.723  1.00 28.63           C  
ATOM   1235  C   GLY B 166      27.474  25.812 -40.040  1.00 28.63           C  
ATOM   1236  O   GLY B 166      27.598  24.966 -40.919  1.00 28.63           O  
ATOM   1237  N   VAL B 167      26.733  26.911 -40.243  1.00 51.56           N  
ATOM   1238  CA  VAL B 167      26.089  26.997 -41.516  1.00 51.56           C  
ATOM   1242  C   VAL B 167      26.473  28.296 -42.140  1.00 51.56           C  
ATOM   1243  O   VAL B 167      26.806  29.263 -41.453  1.00 51.56           O  
ATOM   1239  CB  VAL B 167      24.593  26.899 -41.436  1.00 51.56           C  
ATOM   1240  CG1 VAL B 167      24.023  27.006 -42.859  1.00 51.56           C  
ATOM   1241  CG2 VAL B 167      24.234  25.577 -40.730  1.00 51.56           C  
ATOM   1244  N   ALA B 168      26.462  28.333 -43.487  1.00 53.06           N  
ATOM   1245  CA  ALA B 168      26.864  29.526 -44.155  1.00 53.06           C  
ATOM   1247  C   ALA B 168      25.661  30.395 -44.279  1.00 53.06           C  
ATOM   1248  O   ALA B 168      24.689  30.058 -44.952  1.00 53.06           O  
ATOM   1246  CB  ALA B 168      27.405  29.283 -45.572  1.00 53.06           C  
ATOM   1249  N   LEU B 169      25.711  31.566 -43.629  1.00 79.36           N  
ATOM   1250  CA  LEU B 169      24.577  32.429 -43.651  1.00 79.36           C  
ATOM   1255  C   LEU B 169      24.719  33.356 -44.805  1.00 79.36           C  
ATOM   1256  O   LEU B 169      25.809  33.856 -45.076  1.00 79.36           O  
ATOM   1251  CB  LEU B 169      24.461  33.269 -42.367  1.00 79.36           C  
ATOM   1252  CG  LEU B 169      24.260  32.412 -41.101  1.00 79.36           C  
ATOM   1253  CD1 LEU B 169      24.150  33.283 -39.838  1.00 79.36           C  
ATOM   1254  CD2 LEU B 169      23.079  31.443 -41.266  1.00 79.36           C  
ATOM   1257  N   ASP B 170      23.610  33.578 -45.539  1.00 55.34           N  
ATOM   1258  CA  ASP B 170      23.634  34.551 -46.584  1.00 55.34           C  
ATOM   1263  C   ASP B 170      23.482  35.865 -45.890  1.00 55.34           C  
ATOM   1264  O   ASP B 170      23.198  35.907 -44.693  1.00 55.34           O  
ATOM   1259  CB  ASP B 170      22.517  34.386 -47.634  1.00 55.34           C  
ATOM   1260  CG  ASP B 170      21.151  34.515 -46.973  1.00 55.34           C  
ATOM   1261  OD1 ASP B 170      21.048  34.229 -45.751  1.00 55.34           O  
ATOM   1262  OD2 ASP B 170      20.186  34.898 -47.688  1.00 55.34           O1-
ATOM   1265  N   GLN B 171      23.671  36.980 -46.615  1.00 75.16           N  
ATOM   1266  CA  GLN B 171      23.677  38.239 -45.929  1.00 75.16           C  
ATOM   1272  C   GLN B 171      22.335  38.525 -45.323  1.00 75.16           C  
ATOM   1273  O   GLN B 171      22.254  39.009 -44.195  1.00 75.16           O  
ATOM   1267  CB  GLN B 171      24.112  39.417 -46.813  1.00 75.16           C  
ATOM   1268  CG  GLN B 171      24.356  40.685 -45.994  1.00 75.16           C  
ATOM   1269  CD  GLN B 171      25.197  41.650 -46.818  1.00 75.16           C  
ATOM   1271  NE2 GLN B 171      25.353  42.896 -46.300  1.00 75.16           N  
ATOM   1270  OE1 GLN B 171      25.713  41.298 -47.879  1.00 75.16           O  
ATOM   1274  N   ALA B 172      21.237  38.214 -46.038  1.00 37.90           N  
ATOM   1275  CA  ALA B 172      19.940  38.545 -45.520  1.00 37.90           C  
ATOM   1277  C   ALA B 172      19.692  37.815 -44.234  1.00 37.90           C  
ATOM   1278  O   ALA B 172      19.238  38.411 -43.260  1.00 37.90           O  
ATOM   1276  CB  ALA B 172      18.811  38.157 -46.485  1.00 37.90           C  
ATOM   1279  N   ALA B 173      19.999  36.504 -44.196  1.00 43.10           N  
ATOM   1280  CA  ALA B 173      19.761  35.723 -43.016  1.00 43.10           C  
ATOM   1282  C   ALA B 173      20.623  36.239 -41.925  1.00 43.10           C  
ATOM   1283  O   ALA B 173      20.238  36.291 -40.758  1.00 43.10           O  
ATOM   1281  CB  ALA B 173      20.094  34.229 -43.182  1.00 43.10           C  
ATOM   1284  N   LEU B 174      21.837  36.642 -42.299  1.00131.86           N  
ATOM   1285  CA  LEU B 174      22.812  37.040 -41.344  1.00131.86           C  
ATOM   1290  C   LEU B 174      22.257  38.225 -40.624  1.00131.86           C  
ATOM   1291  O   LEU B 174      22.189  38.228 -39.399  1.00131.86           O  
ATOM   1286  CB  LEU B 174      24.102  37.369 -42.112  1.00131.86           C  
ATOM   1287  CG  LEU B 174      25.374  37.194 -41.291  1.00131.86           C  
ATOM   1288  CD1 LEU B 174      25.465  35.744 -40.792  1.00131.86           C  
ATOM   1289  CD2 LEU B 174      26.623  37.597 -42.089  1.00131.86           C  
ATOM   1292  N   GLU B 175      21.745  39.204 -41.392  1.00109.42           N  
ATOM   1293  CA  GLU B 175      21.237  40.457 -40.919  1.00109.42           C  
ATOM   1299  C   GLU B 175      20.025  40.252 -40.052  1.00109.42           C  
ATOM   1300  O   GLU B 175      19.875  40.929 -39.035  1.00109.42           O  
ATOM   1294  CB  GLU B 175      21.041  41.411 -42.123  1.00109.42           C  
ATOM   1295  CG  GLU B 175      22.421  41.955 -42.546  1.00109.42           C  
ATOM   1296  CD  GLU B 175      22.346  42.953 -43.698  1.00109.42           C  
ATOM   1297  OE1 GLU B 175      21.383  42.878 -44.505  1.00109.42           O  
ATOM   1298  OE2 GLU B 175      23.276  43.801 -43.789  1.00109.42           O1-
ATOM   1301  N   VAL B 176      19.141  39.294 -40.384  1.00101.41           N  
ATOM   1302  CA  VAL B 176      18.002  39.108 -39.529  1.00101.41           C  
ATOM   1306  C   VAL B 176      18.508  38.707 -38.180  1.00101.41           C  
ATOM   1307  O   VAL B 176      17.959  39.105 -37.152  1.00101.41           O  
ATOM   1303  CB  VAL B 176      17.037  38.053 -39.987  1.00101.41           C  
ATOM   1304  CG1 VAL B 176      17.680  36.663 -39.852  1.00101.41           C  
ATOM   1305  CG2 VAL B 176      15.763  38.198 -39.139  1.00101.41           C  
ATOM   1308  N   MET B 177      19.577  37.895 -38.149  0.50148.69           N  
ATOM   1309  CA  MET B 177      20.099  37.428 -36.903  0.50148.69           C  
ATOM   1314  C   MET B 177      20.594  38.581 -36.073  0.50148.69           C  
ATOM   1315  O   MET B 177      20.222  38.690 -34.906  0.50148.69           O  
ATOM   1310  CB  MET B 177      21.247  36.420 -37.091  0.50148.69           C  
ATOM   1311  CG  MET B 177      21.559  35.567 -35.855  0.50148.69           C  
ATOM   1312  SD  MET B 177      22.402  36.418 -34.491  0.50148.69           S  
ATOM   1313  CE  MET B 177      24.018  36.459 -35.316  0.50148.69           C  
ATOM   1316  N   HIS B 178      21.411  39.502 -36.635  1.00146.57           N  
ATOM   1317  CA  HIS B 178      21.891  40.537 -35.754  1.00146.57           C  
ATOM   1324  C   HIS B 178      20.806  41.481 -35.354  1.00146.57           C  
ATOM   1325  O   HIS B 178      20.882  42.052 -34.268  1.00146.57           O  
ATOM   1320  CB  HIS B 178      23.152  41.365 -36.119  1.00146.57           C  
ATOM   1319  CG  HIS B 178      24.462  40.620 -36.035  1.00146.57           C  
ATOM   1322  CD2 HIS B 178      25.517  40.552 -36.901  1.00146.57           C  
ATOM   1318  ND1 HIS B 178      24.833  39.855 -34.948  1.00146.57           N  
ATOM   1323  CE1 HIS B 178      26.071  39.368 -35.214  1.00146.57           C  
ATOM   1321  NE2 HIS B 178      26.528  39.764 -36.388  1.00146.57           N  
ATOM   1326  N   ARG B 179      19.781  41.703 -36.201  1.00155.25           N  
ATOM   1327  CA  ARG B 179      18.777  42.653 -35.796  1.00155.25           C  
ATOM   1335  C   ARG B 179      18.160  42.178 -34.525  1.00155.25           C  
ATOM   1336  O   ARG B 179      17.925  42.956 -33.603  1.00155.25           O  
ATOM   1328  CB  ARG B 179      17.643  42.879 -36.810  1.00155.25           C  
ATOM   1329  CG  ARG B 179      17.971  43.923 -37.878  1.00155.25           C  
ATOM   1330  CD  ARG B 179      17.966  45.363 -37.343  1.00155.25           C  
ATOM   1331  NE  ARG B 179      16.579  45.690 -36.900  1.00155.25           N  
ATOM   1332  CZ  ARG B 179      16.379  46.639 -35.938  1.00155.25           C  
ATOM   1333  NH1 ARG B 179      17.453  47.241 -35.350  1.00155.25           N1+
ATOM   1334  NH2 ARG B 179      15.114  46.987 -35.558  1.00155.25           N  
ATOM   1337  N   HIS B 180      17.853  40.876 -34.453  1.00 61.94           N  
ATOM   1338  CA  HIS B 180      17.296  40.342 -33.250  1.00 61.94           C  
ATOM   1345  C   HIS B 180      18.330  40.311 -32.164  1.00 61.94           C  
ATOM   1346  O   HIS B 180      18.088  40.771 -31.048  1.00 61.94           O  
ATOM   1341  CB  HIS B 180      16.828  38.888 -33.426  1.00 61.94           C  
ATOM   1340  CG  HIS B 180      15.687  38.709 -34.385  1.00 61.94           C  
ATOM   1343  CD2 HIS B 180      14.453  38.169 -34.184  1.00 61.94           C  
ATOM   1339  ND1 HIS B 180      15.731  39.055 -35.716  1.00 61.94           N  
ATOM   1344  CE1 HIS B 180      14.535  38.708 -36.252  1.00 61.94           C  
ATOM   1342  NE2 HIS B 180      13.726  38.166 -35.364  1.00 61.94           N  
ATOM   1347  N   LYS B 181      19.525  39.765 -32.473  1.00 91.38           N  
ATOM   1348  CA  LYS B 181      20.487  39.521 -31.436  1.00 91.38           C  
ATOM   1354  C   LYS B 181      20.971  40.793 -30.803  1.00 91.38           C  
ATOM   1355  O   LYS B 181      20.929  40.933 -29.583  1.00 91.38           O  
ATOM   1349  CB  LYS B 181      21.718  38.750 -31.955  1.00 91.38           C  
ATOM   1350  CG  LYS B 181      22.647  38.230 -30.854  1.00 91.38           C  
ATOM   1351  CD  LYS B 181      23.635  37.167 -31.346  1.00 91.38           C  
ATOM   1352  CE  LYS B 181      24.585  36.644 -30.265  1.00 91.38           C  
ATOM   1353  NZ  LYS B 181      25.327  35.464 -30.769  1.00 91.38           N1+
ATOM   1356  N   THR B 182      21.577  41.697 -31.598  1.00 97.69           N  
ATOM   1357  CA  THR B 182      22.035  42.975 -31.116  1.00 97.69           C  
ATOM   1361  C   THR B 182      21.103  44.131 -31.338  1.00 97.69           C  
ATOM   1362  O   THR B 182      21.031  45.045 -30.518  1.00 97.69           O  
ATOM   1358  CB  THR B 182      23.345  43.376 -31.725  1.00 97.69           C  
ATOM   1360  CG2 THR B 182      24.377  42.280 -31.426  1.00 97.69           C  
ATOM   1359  OG1 THR B 182      23.203  43.542 -33.129  1.00 97.69           O  
ATOM   1363  N   GLY B 183      20.391  44.140 -32.482  1.00 40.00           N  
ATOM   1364  CA  GLY B 183      19.670  45.315 -32.902  1.00 40.00           C  
ATOM   1365  C   GLY B 183      18.612  45.697 -31.919  1.00 40.00           C  
ATOM   1366  O   GLY B 183      18.453  46.872 -31.593  1.00 40.00           O  
ATOM   1367  N   ALA B 184      17.867  44.713 -31.398  1.00 40.94           N  
ATOM   1368  CA  ALA B 184      16.745  45.032 -30.563  1.00 40.94           C  
ATOM   1370  C   ALA B 184      17.166  45.800 -29.338  1.00 40.94           C  
ATOM   1371  O   ALA B 184      16.510  46.768 -28.961  1.00 40.94           O  
ATOM   1369  CB  ALA B 184      15.991  43.780 -30.082  1.00 40.94           C  
ATOM   1372  N   LEU B 185      18.263  45.388 -28.677  1.00133.53           N  
ATOM   1373  CA  LEU B 185      18.732  46.006 -27.460  1.00133.53           C  
ATOM   1378  C   LEU B 185      19.221  47.394 -27.746  1.00133.53           C  
ATOM   1379  O   LEU B 185      19.024  48.311 -26.948  1.00133.53           O  
ATOM   1374  CB  LEU B 185      19.891  45.202 -26.828  1.00133.53           C  
ATOM   1375  CG  LEU B 185      20.432  45.688 -25.461  1.00133.53           C  
ATOM   1376  CD1 LEU B 185      21.145  47.040 -25.547  1.00133.53           C  
ATOM   1377  CD2 LEU B 185      19.343  45.677 -24.382  1.00133.53           C  
ATOM   1380  N   ILE B 186      19.911  47.578 -28.886  1.00 44.18           N  
ATOM   1381  CA  ILE B 186      20.446  48.863 -29.237  1.00 44.18           C  
ATOM   1386  C   ILE B 186      19.298  49.798 -29.440  1.00 44.18           C  
ATOM   1387  O   ILE B 186      19.319  50.937 -28.973  1.00 44.18           O  
ATOM   1382  CB  ILE B 186      21.244  48.823 -30.509  1.00 44.18           C  
ATOM   1383  CG1 ILE B 186      22.464  47.900 -30.348  1.00 44.18           C  
ATOM   1384  CG2 ILE B 186      21.608  50.266 -30.890  1.00 44.18           C  
ATOM   1385  CD1 ILE B 186      23.175  47.602 -31.666  1.00 44.18           C  
ATOM   1388  N   GLU B 187      18.249  49.316 -30.135  1.00 84.15           N  
ATOM   1389  CA  GLU B 187      17.094  50.111 -30.439  1.00 84.15           C  
ATOM   1395  C   GLU B 187      16.462  50.506 -29.139  1.00 84.15           C  
ATOM   1396  O   GLU B 187      16.039  51.645 -28.959  1.00 84.15           O  
ATOM   1390  CB  GLU B 187      16.019  49.309 -31.195  1.00 84.15           C  
ATOM   1391  CG  GLU B 187      16.492  48.697 -32.513  1.00 84.15           C  
ATOM   1392  CD  GLU B 187      16.651  49.811 -33.527  1.00 84.15           C  
ATOM   1393  OE1 GLU B 187      15.672  50.572 -33.745  1.00 84.15           O  
ATOM   1394  OE2 GLU B 187      17.769  49.909 -34.099  1.00 84.15           O1-
ATOM   1397  N   ALA B 188      16.391  49.550 -28.193  1.00 40.25           N  
ATOM   1398  CA  ALA B 188      15.774  49.757 -26.914  1.00 40.25           C  
ATOM   1400  C   ALA B 188      16.520  50.799 -26.136  1.00 40.25           C  
ATOM   1401  O   ALA B 188      15.912  51.601 -25.429  1.00 40.25           O  
ATOM   1399  CB  ALA B 188      15.738  48.479 -26.054  1.00 40.25           C  
ATOM   1402  N   SER B 189      17.863  50.809 -26.225  1.00 32.71           N  
ATOM   1403  CA  SER B 189      18.637  51.751 -25.465  1.00 32.71           C  
ATOM   1406  C   SER B 189      18.252  53.134 -25.885  1.00 32.71           C  
ATOM   1407  O   SER B 189      18.051  54.019 -25.055  1.00 32.71           O  
ATOM   1404  CB  SER B 189      20.149  51.595 -25.698  1.00 32.71           C  
ATOM   1405  OG  SER B 189      20.589  50.335 -25.215  1.00 32.71           O  
ATOM   1408  N   VAL B 190      18.150  53.347 -27.209  1.00 45.33           N  
ATOM   1409  CA  VAL B 190      17.795  54.631 -27.736  1.00 45.33           C  
ATOM   1413  C   VAL B 190      16.391  54.970 -27.324  1.00 45.33           C  
ATOM   1414  O   VAL B 190      16.126  56.083 -26.868  1.00 45.33           O  
ATOM   1410  CB  VAL B 190      17.844  54.672 -29.237  1.00 45.33           C  
ATOM   1411  CG1 VAL B 190      17.341  56.045 -29.714  1.00 45.33           C  
ATOM   1412  CG2 VAL B 190      19.278  54.343 -29.688  1.00 45.33           C  
ATOM   1415  N   ARG B 191      15.436  54.025 -27.469  1.00192.66           N  
ATOM   1416  CA  ARG B 191      14.101  54.432 -27.145  1.00192.66           C  
ATOM   1424  C   ARG B 191      13.922  54.683 -25.675  1.00192.66           C  
ATOM   1425  O   ARG B 191      13.209  55.611 -25.296  1.00192.66           O  
ATOM   1417  CB  ARG B 191      12.933  53.615 -27.720  1.00192.66           C  
ATOM   1418  CG  ARG B 191      12.741  52.173 -27.296  1.00192.66           C  
ATOM   1419  CD  ARG B 191      11.466  51.649 -27.949  1.00192.66           C  
ATOM   1420  NE  ARG B 191      11.510  52.065 -29.385  1.00192.66           N  
ATOM   1421  CZ  ARG B 191      10.808  53.149 -29.829  1.00192.66           C  
ATOM   1422  NH1 ARG B 191      10.020  53.855 -28.967  1.00192.66           N1+
ATOM   1423  NH2 ARG B 191      10.872  53.510 -31.144  1.00192.66           N  
ATOM   1426  N   LEU B 192      14.557  53.884 -24.794  1.00 98.09           N  
ATOM   1427  CA  LEU B 192      14.395  54.110 -23.380  1.00 98.09           C  
ATOM   1432  C   LEU B 192      14.956  55.448 -23.000  1.00 98.09           C  
ATOM   1433  O   LEU B 192      14.364  56.157 -22.188  1.00 98.09           O  
ATOM   1428  CB  LEU B 192      15.020  53.023 -22.482  1.00 98.09           C  
ATOM   1429  CG  LEU B 192      14.148  51.756 -22.333  1.00 98.09           C  
ATOM   1430  CD1 LEU B 192      13.866  51.082 -23.681  1.00 98.09           C  
ATOM   1431  CD2 LEU B 192      14.752  50.785 -21.305  1.00 98.09           C  
ATOM   1434  N   GLY B 193      16.115  55.834 -23.570  1.00 23.24           N  
ATOM   1435  CA  GLY B 193      16.700  57.107 -23.245  1.00 23.24           C  
ATOM   1436  C   GLY B 193      15.774  58.202 -23.684  1.00 23.24           C  
ATOM   1437  O   GLY B 193      15.591  59.191 -22.976  1.00 23.24           O  
ATOM   1438  N   ALA B 194      15.168  58.057 -24.877  1.00 33.72           N  
ATOM   1439  CA  ALA B 194      14.288  59.066 -25.400  1.00 33.72           C  
ATOM   1441  C   ALA B 194      13.109  59.203 -24.485  1.00 33.72           C  
ATOM   1442  O   ALA B 194      12.621  60.305 -24.236  1.00 33.72           O  
ATOM   1440  CB  ALA B 194      13.749  58.722 -26.800  1.00 33.72           C  
ATOM   1443  N   LEU B 195      12.614  58.067 -23.967  1.00 59.14           N  
ATOM   1444  CA  LEU B 195      11.465  58.034 -23.103  1.00 59.14           C  
ATOM   1449  C   LEU B 195      11.762  58.768 -21.824  1.00 59.14           C  
ATOM   1450  O   LEU B 195      10.898  59.454 -21.281  1.00 59.14           O  
ATOM   1445  CB  LEU B 195      11.076  56.590 -22.728  1.00 59.14           C  
ATOM   1446  CG  LEU B 195      10.681  55.737 -23.949  1.00 59.14           C  
ATOM   1447  CD1 LEU B 195      10.295  54.303 -23.549  1.00 59.14           C  
ATOM   1448  CD2 LEU B 195       9.593  56.438 -24.776  1.00 59.14           C  
ATOM   1451  N   ALA B 196      13.000  58.632 -21.318  1.00 57.79           N  
ATOM   1452  CA  ALA B 196      13.470  59.200 -20.082  1.00 57.79           C  
ATOM   1454  C   ALA B 196      13.440  60.700 -20.168  1.00 57.79           C  
ATOM   1455  O   ALA B 196      13.351  61.381 -19.148  1.00 57.79           O  
ATOM   1453  CB  ALA B 196      14.913  58.784 -19.746  1.00 57.79           C  
ATOM   1456  N   SER B 197      13.569  61.253 -21.388  1.00109.99           N  
ATOM   1457  CA  SER B 197      13.656  62.675 -21.610  1.00109.99           C  
ATOM   1460  C   SER B 197      12.450  63.371 -21.058  1.00109.99           C  
ATOM   1461  O   SER B 197      12.563  64.464 -20.508  1.00109.99           O  
ATOM   1458  CB  SER B 197      13.609  63.059 -23.096  1.00109.99           C  
ATOM   1459  OG  SER B 197      14.560  62.327 -23.843  1.00109.99           O  
ATOM   1462  N   GLY B 198      11.258  62.770 -21.238  1.00 53.10           N  
ATOM   1463  CA  GLY B 198      10.024  63.368 -20.807  1.00 53.10           C  
ATOM   1464  C   GLY B 198       9.466  64.131 -21.973  1.00 53.10           C  
ATOM   1465  O   GLY B 198       8.309  64.545 -21.971  1.00 53.10           O  
ATOM   1466  N   ARG B 199      10.338  64.410 -22.958  1.00197.83           N  
ATOM   1467  CA  ARG B 199      10.078  65.126 -24.179  1.00197.83           C  
ATOM   1475  C   ARG B 199       9.530  64.293 -25.316  1.00197.83           C  
ATOM   1476  O   ARG B 199       9.028  64.853 -26.285  1.00197.83           O  
ATOM   1468  CB  ARG B 199      11.328  65.864 -24.680  1.00197.83           C  
ATOM   1469  CG  ARG B 199      11.893  66.846 -23.649  1.00197.83           C  
ATOM   1470  CD  ARG B 199      10.920  67.953 -23.220  1.00197.83           C  
ATOM   1471  NE  ARG B 199      10.298  67.539 -21.930  1.00197.83           N  
ATOM   1472  CZ  ARG B 199       9.927  68.481 -21.011  1.00197.83           C  
ATOM   1473  NH1 ARG B 199      10.100  69.807 -21.284  1.00197.83           N1+
ATOM   1474  NH2 ARG B 199       9.391  68.097 -19.815  1.00197.83           N  
ATOM   1477  N   ALA B 200       9.656  62.951 -25.287  1.00 64.24           N  
ATOM   1478  CA  ALA B 200       9.372  62.113 -26.433  1.00 64.24           C  
ATOM   1480  C   ALA B 200       8.039  62.360 -27.075  1.00 64.24           C  
ATOM   1481  O   ALA B 200       7.032  62.622 -26.418  1.00 64.24           O  
ATOM   1479  CB  ALA B 200       9.459  60.608 -26.116  1.00 64.24           C  
ATOM   1482  N   GLU B 201       8.041  62.288 -28.429  1.00 93.24           N  
ATOM   1483  CA  GLU B 201       6.877  62.418 -29.263  1.00 93.24           C  
ATOM   1489  C   GLU B 201       7.032  61.366 -30.324  1.00 93.24           C  
ATOM   1490  O   GLU B 201       8.136  60.872 -30.547  1.00 93.24           O  
ATOM   1484  CB  GLU B 201       6.767  63.786 -29.953  1.00 93.24           C  
ATOM   1485  CG  GLU B 201       6.628  64.938 -28.956  1.00 93.24           C  
ATOM   1486  CD  GLU B 201       5.386  64.698 -28.105  1.00 93.24           C  
ATOM   1487  OE1 GLU B 201       4.357  64.245 -28.672  1.00 93.24           O  
ATOM   1488  OE2 GLU B 201       5.449  64.966 -26.876  1.00 93.24           O1-
ATOM   1491  N   PRO B 202       5.976  60.980 -30.985  1.00 69.82           N  
ATOM   1492  CA  PRO B 202       6.105  59.920 -31.946  1.00 69.82           C  
ATOM   1496  C   PRO B 202       7.037  60.183 -33.091  1.00 69.82           C  
ATOM   1497  O   PRO B 202       7.724  59.252 -33.514  1.00 69.82           O  
ATOM   1494  CB  PRO B 202       4.677  59.551 -32.340  1.00 69.82           C  
ATOM   1495  CG  PRO B 202       3.867  59.874 -31.069  1.00 69.82           C  
ATOM   1493  CD  PRO B 202       4.653  61.010 -30.386  1.00 69.82           C  
ATOM   1498  N   ALA B 203       7.087  61.419 -33.620  1.00 27.09           N  
ATOM   1499  CA  ALA B 203       7.945  61.672 -34.743  1.00 27.09           C  
ATOM   1501  C   ALA B 203       9.371  61.501 -34.327  1.00 27.09           C  
ATOM   1502  O   ALA B 203      10.169  60.891 -35.038  1.00 27.09           O  
ATOM   1500  CB  ALA B 203       7.789  63.097 -35.300  1.00 27.09           C  
ATOM   1503  N   SER B 204       9.722  62.036 -33.143  1.00 38.14           N  
ATOM   1504  CA  SER B 204      11.081  61.998 -32.678  1.00 38.14           C  
ATOM   1507  C   SER B 204      11.492  60.584 -32.398  1.00 38.14           C  
ATOM   1508  O   SER B 204      12.634  60.210 -32.661  1.00 38.14           O  
ATOM   1505  CB  SER B 204      11.293  62.822 -31.393  1.00 38.14           C  
ATOM   1506  OG  SER B 204      10.548  62.272 -30.317  1.00 38.14           O  
ATOM   1509  N   LEU B 205      10.582  59.759 -31.841  1.00 70.81           N  
ATOM   1510  CA  LEU B 205      10.936  58.391 -31.563  1.00 70.81           C  
ATOM   1515  C   LEU B 205      11.212  57.662 -32.837  1.00 70.81           C  
ATOM   1516  O   LEU B 205      12.128  56.846 -32.897  1.00 70.81           O  
ATOM   1511  CB  LEU B 205       9.882  57.565 -30.801  1.00 70.81           C  
ATOM   1512  CG  LEU B 205       9.840  57.823 -29.285  1.00 70.81           C  
ATOM   1513  CD1 LEU B 205       8.798  56.928 -28.596  1.00 70.81           C  
ATOM   1514  CD2 LEU B 205      11.236  57.663 -28.663  1.00 70.81           C  
ATOM   1517  N   ALA B 206      10.408  57.922 -33.884  1.00 27.55           N  
ATOM   1518  CA  ALA B 206      10.565  57.227 -35.131  1.00 27.55           C  
ATOM   1520  C   ALA B 206      11.904  57.548 -35.725  1.00 27.55           C  
ATOM   1521  O   ALA B 206      12.600  56.663 -36.221  1.00 27.55           O  
ATOM   1519  CB  ALA B 206       9.502  57.621 -36.169  1.00 27.55           C  
ATOM   1522  N   ALA B 207      12.303  58.831 -35.688  1.00 29.05           N  
ATOM   1523  CA  ALA B 207      13.553  59.223 -36.275  1.00 29.05           C  
ATOM   1525  C   ALA B 207      14.666  58.542 -35.543  1.00 29.05           C  
ATOM   1526  O   ALA B 207      15.624  58.060 -36.147  1.00 29.05           O  
ATOM   1524  CB  ALA B 207      13.802  60.738 -36.192  1.00 29.05           C  
ATOM   1527  N   LEU B 208      14.552  58.485 -34.205  1.00 52.38           N  
ATOM   1528  CA  LEU B 208      15.552  57.892 -33.363  1.00 52.38           C  
ATOM   1533  C   LEU B 208      15.643  56.427 -33.655  1.00 52.38           C  
ATOM   1534  O   LEU B 208      16.727  55.849 -33.604  1.00 52.38           O  
ATOM   1529  CB  LEU B 208      15.228  58.051 -31.867  1.00 52.38           C  
ATOM   1530  CG  LEU B 208      15.237  59.515 -31.389  1.00 52.38           C  
ATOM   1531  CD1 LEU B 208      14.907  59.619 -29.891  1.00 52.38           C  
ATOM   1532  CD2 LEU B 208      16.560  60.210 -31.748  1.00 52.38           C  
ATOM   1535  N   GLU B 209      14.502  55.767 -33.938  1.00 74.48           N  
ATOM   1536  CA  GLU B 209      14.568  54.356 -34.194  1.00 74.48           C  
ATOM   1542  C   GLU B 209      15.343  54.133 -35.462  1.00 74.48           C  
ATOM   1543  O   GLU B 209      16.123  53.188 -35.558  1.00 74.48           O  
ATOM   1537  CB  GLU B 209      13.201  53.651 -34.331  1.00 74.48           C  
ATOM   1538  CG  GLU B 209      12.400  54.004 -35.585  1.00 74.48           C  
ATOM   1539  CD  GLU B 209      11.106  53.200 -35.551  1.00 74.48           C  
ATOM   1540  OE1 GLU B 209      10.770  52.677 -34.454  1.00 74.48           O  
ATOM   1541  OE2 GLU B 209      10.438  53.097 -36.615  1.00 74.48           O1-
ATOM   1544  N   ARG B 210      15.154  55.011 -36.468  1.00110.26           N  
ATOM   1545  CA  ARG B 210      15.819  54.864 -37.736  1.00110.26           C  
ATOM   1553  C   ARG B 210      17.298  54.972 -37.511  1.00110.26           C  
ATOM   1554  O   ARG B 210      18.086  54.224 -38.090  1.00110.26           O  
ATOM   1546  CB  ARG B 210      15.387  55.940 -38.749  1.00110.26           C  
ATOM   1547  CG  ARG B 210      15.847  55.656 -40.180  1.00110.26           C  
ATOM   1548  CD  ARG B 210      15.304  56.649 -41.213  1.00110.26           C  
ATOM   1549  NE  ARG B 210      13.820  56.505 -41.249  1.00110.26           N  
ATOM   1550  CZ  ARG B 210      13.020  57.493 -40.745  1.00110.26           C  
ATOM   1551  NH1 ARG B 210      13.578  58.639 -40.255  1.00110.26           N1+
ATOM   1552  NH2 ARG B 210      11.663  57.339 -40.737  1.00110.26           N  
ATOM   1555  N   TYR B 211      17.705  55.914 -36.640  1.00 64.41           N  
ATOM   1556  CA  TYR B 211      19.080  56.128 -36.284  1.00 64.41           C  
ATOM   1565  C   TYR B 211      19.623  54.883 -35.644  1.00 64.41           C  
ATOM   1566  O   TYR B 211      20.714  54.427 -35.982  1.00 64.41           O  
ATOM   1557  CB  TYR B 211      19.188  57.284 -35.270  1.00 64.41           C  
ATOM   1558  CG  TYR B 211      20.527  57.295 -34.614  1.00 64.41           C  
ATOM   1559  CD1 TYR B 211      21.608  57.926 -35.187  1.00 64.41           C  
ATOM   1560  CD2 TYR B 211      20.690  56.667 -33.401  1.00 64.41           C  
ATOM   1561  CE1 TYR B 211      22.830  57.927 -34.554  1.00 64.41           C  
ATOM   1562  CE2 TYR B 211      21.907  56.665 -32.764  1.00 64.41           C  
ATOM   1563  CZ  TYR B 211      22.983  57.293 -33.344  1.00 64.41           C  
ATOM   1564  OH  TYR B 211      24.234  57.290 -32.691  1.00 64.41           O  
ATOM   1567  N   ALA B 212      18.855  54.292 -34.708  1.00 40.55           N  
ATOM   1568  CA  ALA B 212      19.265  53.136 -33.952  1.00 40.55           C  
ATOM   1570  C   ALA B 212      19.449  51.941 -34.835  1.00 40.55           C  
ATOM   1571  O   ALA B 212      20.370  51.149 -34.638  1.00 40.55           O  
ATOM   1569  CB  ALA B 212      18.241  52.736 -32.877  1.00 40.55           C  
ATOM   1572  N   GLU B 213      18.549  51.756 -35.816  1.00 58.76           N  
ATOM   1573  CA  GLU B 213      18.606  50.589 -36.652  1.00 58.76           C  
ATOM   1579  C   GLU B 213      19.890  50.621 -37.423  1.00 58.76           C  
ATOM   1580  O   GLU B 213      20.580  49.609 -37.541  1.00 58.76           O  
ATOM   1574  CB  GLU B 213      17.438  50.576 -37.651  1.00 58.76           C  
ATOM   1575  CG  GLU B 213      16.085  50.513 -36.938  1.00 58.76           C  
ATOM   1576  CD  GLU B 213      14.993  50.966 -37.893  1.00 58.76           C  
ATOM   1577  OE1 GLU B 213      15.277  51.841 -38.754  1.00 58.76           O  
ATOM   1578  OE2 GLU B 213      13.853  50.445 -37.765  1.00 58.76           O1-
ATOM   1581  N   ALA B 214      20.234  51.797 -37.978  1.00 41.11           N  
ATOM   1582  CA  ALA B 214      21.426  51.933 -38.767  1.00 41.11           C  
ATOM   1584  C   ALA B 214      22.651  51.761 -37.926  1.00 41.11           C  
ATOM   1585  O   ALA B 214      23.590  51.063 -38.307  1.00 41.11           O  
ATOM   1583  CB  ALA B 214      21.534  53.310 -39.442  1.00 41.11           C  
ATOM   1586  N   ILE B 215      22.672  52.400 -36.746  1.00 64.44           N  
ATOM   1587  CA  ILE B 215      23.827  52.366 -35.901  1.00 64.44           C  
ATOM   1592  C   ILE B 215      24.042  50.977 -35.391  1.00 64.44           C  
ATOM   1593  O   ILE B 215      25.181  50.538 -35.233  1.00 64.44           O  
ATOM   1588  CB  ILE B 215      23.744  53.313 -34.744  1.00 64.44           C  
ATOM   1589  CG1 ILE B 215      25.151  53.514 -34.162  1.00 64.44           C  
ATOM   1590  CG2 ILE B 215      22.712  52.785 -33.735  1.00 64.44           C  
ATOM   1591  CD1 ILE B 215      25.277  54.750 -33.281  1.00 64.44           C  
ATOM   1594  N   GLY B 216      22.951  50.245 -35.095  1.00 34.41           N  
ATOM   1595  CA  GLY B 216      23.079  48.922 -34.548  1.00 34.41           C  
ATOM   1596  C   GLY B 216      23.811  48.041 -35.511  1.00 34.41           C  
ATOM   1597  O   GLY B 216      24.687  47.272 -35.119  1.00 34.41           O  
ATOM   1598  N   LEU B 217      23.445  48.129 -36.801  1.00 95.73           N  
ATOM   1599  CA  LEU B 217      24.037  47.390 -37.882  1.00 95.73           C  
ATOM   1604  C   LEU B 217      25.471  47.790 -38.050  1.00 95.73           C  
ATOM   1605  O   LEU B 217      26.337  46.942 -38.262  1.00 95.73           O  
ATOM   1600  CB  LEU B 217      23.271  47.690 -39.190  1.00 95.73           C  
ATOM   1601  CG  LEU B 217      23.934  47.213 -40.494  1.00 95.73           C  
ATOM   1602  CD1 LEU B 217      24.261  45.729 -40.454  1.00 95.73           C  
ATOM   1603  CD2 LEU B 217      23.064  47.555 -41.715  1.00 95.73           C  
ATOM   1606  N   ALA B 218      25.757  49.102 -37.952  1.00 44.40           N  
ATOM   1607  CA  ALA B 218      27.083  49.620 -38.161  1.00 44.40           C  
ATOM   1609  C   ALA B 218      28.019  49.095 -37.118  1.00 44.40           C  
ATOM   1610  O   ALA B 218      29.164  48.761 -37.422  1.00 44.40           O  
ATOM   1608  CB  ALA B 218      27.147  51.156 -38.103  1.00 44.40           C  
ATOM   1611  N   PHE B 219      27.557  48.999 -35.856  1.00 76.48           N  
ATOM   1612  CA  PHE B 219      28.434  48.533 -34.821  1.00 76.48           C  
ATOM   1620  C   PHE B 219      28.895  47.180 -35.199  1.00 76.48           C  
ATOM   1621  O   PHE B 219      30.083  46.878 -35.106  1.00 76.48           O  
ATOM   1613  CB  PHE B 219      27.768  48.325 -33.442  1.00 76.48           C  
ATOM   1614  CG  PHE B 219      27.506  49.615 -32.746  1.00 76.48           C  
ATOM   1615  CD1 PHE B 219      28.541  50.317 -32.172  1.00 76.48           C  
ATOM   1616  CD2 PHE B 219      26.226  50.105 -32.628  1.00 76.48           C  
ATOM   1617  CE1 PHE B 219      28.307  51.502 -31.515  1.00 76.48           C  
ATOM   1618  CE2 PHE B 219      25.987  51.290 -31.971  1.00 76.48           C  
ATOM   1619  CZ  PHE B 219      27.028  51.992 -31.416  1.00 76.48           C  
ATOM   1622  N   GLN B 220      27.952  46.326 -35.629  1.00168.51           N  
ATOM   1623  CA  GLN B 220      28.338  44.995 -35.955  1.00168.51           C  
ATOM   1629  C   GLN B 220      29.257  44.981 -37.123  1.00168.51           C  
ATOM   1630  O   GLN B 220      30.248  44.264 -37.094  1.00168.51           O  
ATOM   1624  CB  GLN B 220      27.174  44.027 -36.235  1.00168.51           C  
ATOM   1625  CG  GLN B 220      26.537  43.489 -34.955  1.00168.51           C  
ATOM   1626  CD  GLN B 220      27.618  42.736 -34.179  1.00168.51           C  
ATOM   1628  NE2 GLN B 220      27.725  43.016 -32.852  1.00168.51           N  
ATOM   1627  OE1 GLN B 220      28.356  41.928 -34.739  1.00168.51           O  
ATOM   1631  N   VAL B 221      29.002  45.785 -38.169  1.00 71.44           N  
ATOM   1632  CA  VAL B 221      29.855  45.705 -39.323  1.00 71.44           C  
ATOM   1636  C   VAL B 221      31.270  46.016 -38.921  1.00 71.44           C  
ATOM   1637  O   VAL B 221      32.188  45.279 -39.282  1.00 71.44           O  
ATOM   1633  CB  VAL B 221      29.465  46.667 -40.408  1.00 71.44           C  
ATOM   1634  CG1 VAL B 221      30.490  46.562 -41.549  1.00 71.44           C  
ATOM   1635  CG2 VAL B 221      28.026  46.353 -40.851  1.00 71.44           C  
ATOM   1638  N   GLN B 222      31.491  47.096 -38.139  1.00 89.91           N  
ATOM   1639  CA  GLN B 222      32.843  47.450 -37.797  1.00 89.91           C  
ATOM   1645  C   GLN B 222      33.464  46.427 -36.893  1.00 89.91           C  
ATOM   1646  O   GLN B 222      34.619  46.044 -37.073  1.00 89.91           O  
ATOM   1640  CB  GLN B 222      33.008  48.824 -37.132  1.00 89.91           C  
ATOM   1641  CG  GLN B 222      34.486  49.191 -36.969  1.00 89.91           C  
ATOM   1642  CD  GLN B 222      35.119  49.168 -38.358  1.00 89.91           C  
ATOM   1644  NE2 GLN B 222      36.228  48.397 -38.510  1.00 89.91           N  
ATOM   1643  OE1 GLN B 222      34.628  49.808 -39.288  1.00 89.91           O  
ATOM   1647  N   ASP B 223      32.713  45.940 -35.892  1.00 48.24           N  
ATOM   1648  CA  ASP B 223      33.286  44.990 -34.980  1.00 48.24           C  
ATOM   1653  C   ASP B 223      33.631  43.763 -35.760  1.00 48.24           C  
ATOM   1654  O   ASP B 223      34.644  43.110 -35.517  1.00 48.24           O  
ATOM   1649  CB  ASP B 223      32.310  44.560 -33.871  1.00 48.24           C  
ATOM   1650  CG  ASP B 223      32.096  45.746 -32.943  1.00 48.24           C  
ATOM   1651  OD1 ASP B 223      32.748  46.799 -33.175  1.00 48.24           O  
ATOM   1652  OD2 ASP B 223      31.283  45.616 -31.989  1.00 48.24           O1-
ATOM   1655  N   ASP B 224      32.765  43.443 -36.732  1.00112.73           N  
ATOM   1656  CA  ASP B 224      32.852  42.283 -37.564  1.00112.73           C  
ATOM   1661  C   ASP B 224      34.052  42.339 -38.410  1.00112.73           C  
ATOM   1662  O   ASP B 224      34.640  41.290 -38.684  1.00112.73           O  
ATOM   1657  CB  ASP B 224      31.617  42.151 -38.467  1.00112.73           C  
ATOM   1658  CG  ASP B 224      30.485  41.611 -37.598  1.00112.73           C  
ATOM   1659  OD1 ASP B 224      30.697  41.462 -36.365  1.00112.73           O  
ATOM   1660  OD2 ASP B 224      29.395  41.343 -38.162  1.00112.73           O1-
ATOM   1663  N   ILE B 225      34.440  43.565 -38.816  1.00140.72           N  
ATOM   1664  CA  ILE B 225      35.595  43.729 -39.635  1.00140.72           C  
ATOM   1669  C   ILE B 225      36.643  43.081 -38.826  1.00140.72           C  
ATOM   1670  O   ILE B 225      37.501  42.353 -39.319  1.00140.72           O  
ATOM   1665  CB  ILE B 225      35.984  45.162 -39.835  1.00140.72           C  
ATOM   1666  CG1 ILE B 225      34.844  45.928 -40.526  1.00140.72           C  
ATOM   1667  CG2 ILE B 225      37.317  45.185 -40.605  1.00140.72           C  
ATOM   1668  CD1 ILE B 225      34.466  45.364 -41.892  1.00140.72           C  
ATOM   1671  N   LEU B 226      36.587  43.298 -37.512  1.00143.29           N  
ATOM   1672  CA  LEU B 226      37.581  42.549 -36.838  1.00143.29           C  
ATOM   1677  C   LEU B 226      37.351  41.029 -36.910  1.00143.29           C  
ATOM   1678  O   LEU B 226      38.102  40.330 -37.589  1.00143.29           O  
ATOM   1673  CB  LEU B 226      37.715  42.990 -35.374  1.00143.29           C  
ATOM   1674  CG  LEU B 226      38.118  44.475 -35.278  1.00143.29           C  
ATOM   1675  CD1 LEU B 226      38.258  44.939 -33.822  1.00143.29           C  
ATOM   1676  CD2 LEU B 226      39.370  44.759 -36.127  1.00143.29           C  
ATOM   1679  N   ASP B 227      36.322  40.483 -36.201  1.00162.72           N  
ATOM   1680  CA  ASP B 227      36.115  39.040 -35.987  1.00162.72           C  
ATOM   1685  C   ASP B 227      35.079  38.101 -36.680  1.00162.72           C  
ATOM   1686  O   ASP B 227      35.369  36.914 -36.833  1.00162.72           O  
ATOM   1681  CB  ASP B 227      35.986  38.733 -34.485  1.00162.72           C  
ATOM   1682  CG  ASP B 227      37.356  38.892 -33.828  1.00162.72           C  
ATOM   1683  OD1 ASP B 227      38.375  38.501 -34.459  1.00162.72           O  
ATOM   1684  OD2 ASP B 227      37.400  39.410 -32.680  1.00162.72           O1-
ATOM   1687  N   VAL B 228      33.883  38.592 -37.095  1.00299.08           N  
ATOM   1688  CA  VAL B 228      32.596  37.862 -37.080  1.00299.08           C  
ATOM   1692  C   VAL B 228      32.183  36.498 -37.694  1.00299.08           C  
ATOM   1693  O   VAL B 228      32.623  35.458 -37.207  1.00299.08           O  
ATOM   1689  CB  VAL B 228      31.505  38.846 -37.424  1.00299.08           C  
ATOM   1690  CG1 VAL B 228      31.663  39.255 -38.889  1.00299.08           C  
ATOM   1691  CG2 VAL B 228      30.118  38.291 -37.054  1.00299.08           C  
ATOM   1694  N   GLU B 229      31.360  36.467 -38.800  1.00298.03           N  
ATOM   1695  CA  GLU B 229      30.255  35.548 -39.016  1.00298.03           C  
ATOM   1701  C   GLU B 229      29.085  36.441 -39.389  1.00298.03           C  
ATOM   1702  O   GLU B 229      29.106  36.983 -40.488  1.00298.03           O  
ATOM   1696  CB  GLU B 229      29.955  34.639 -37.805  1.00298.03           C  
ATOM   1697  CG  GLU B 229      29.778  35.333 -36.457  1.00298.03           C  
ATOM   1698  CD  GLU B 229      30.257  34.330 -35.412  1.00298.03           C  
ATOM   1699  OE1 GLU B 229      30.750  33.247 -35.831  1.00298.03           O  
ATOM   1700  OE2 GLU B 229      30.163  34.629 -34.193  1.00298.03           O1-
ATOM   1703  N   SER B 230      28.093  36.664 -38.485  1.00187.37           N  
ATOM   1704  CA  SER B 230      26.811  37.325 -38.728  1.00187.37           C  
ATOM   1707  C   SER B 230      26.802  38.815 -39.033  1.00187.37           C  
ATOM   1708  O   SER B 230      27.812  39.506 -38.907  1.00187.37           O  
ATOM   1705  CB  SER B 230      25.791  37.074 -37.606  1.00187.37           C  
ATOM   1706  OG  SER B 230      25.500  35.688 -37.536  1.00187.37           O  
ATOM   1709  N   ASP B 231      25.599  39.313 -39.483  1.00234.53           N  
ATOM   1710  CA  ASP B 231      25.231  40.649 -39.923  1.00234.53           C  
ATOM   1715  C   ASP B 231      23.885  41.041 -39.330  1.00234.53           C  
ATOM   1716  O   ASP B 231      23.320  40.264 -38.577  1.00234.53           O  
ATOM   1711  CB  ASP B 231      25.009  40.758 -41.443  1.00234.53           C  
ATOM   1712  CG  ASP B 231      26.319  40.513 -42.173  1.00234.53           C  
ATOM   1713  OD1 ASP B 231      27.328  40.201 -41.491  1.00234.53           O  
ATOM   1714  OD2 ASP B 231      26.324  40.628 -43.431  1.00234.53           O1-
ATOM   1717  N   THR B 232      23.348  42.262 -39.591  1.00349.04           N  
ATOM   1718  CA  THR B 232      22.039  42.648 -39.092  1.00349.04           C  
ATOM   1722  C   THR B 232      21.313  43.488 -40.100  1.00349.04           C  
ATOM   1723  O   THR B 232      21.895  44.352 -40.752  1.00349.04           O  
ATOM   1719  CB  THR B 232      22.046  43.462 -37.842  1.00349.04           C  
ATOM   1721  CG2 THR B 232      22.852  44.725 -38.085  1.00349.04           C  
ATOM   1720  OG1 THR B 232      20.723  43.814 -37.479  1.00349.04           O  
ATOM   1724  N   ALA B 233      19.992  43.238 -40.244  1.00283.87           N  
ATOM   1725  CA  ALA B 233      19.193  43.929 -41.211  1.00283.87           C  
ATOM   1727  C   ALA B 233      17.914  43.168 -41.388  1.00283.87           C  
ATOM   1728  O   ALA B 233      17.401  42.582 -40.436  1.00283.87           O  
ATOM   1726  CB  ALA B 233      19.840  44.072 -42.590  1.00283.87           C  
ATOM   1729  N   THR B 234      17.388  43.184 -42.637  1.00299.55           N  
ATOM   1730  CA  THR B 234      16.136  42.600 -43.043  1.00299.55           C  
ATOM   1734  C   THR B 234      15.926  41.298 -42.342  1.00299.55           C  
ATOM   1735  O   THR B 234      16.829  40.470 -42.235  1.00299.55           O  
ATOM   1731  CB  THR B 234      16.061  42.358 -44.529  1.00299.55           C  
ATOM   1733  CG2 THR B 234      17.160  41.355 -44.914  1.00299.55           C  
ATOM   1732  OG1 THR B 234      14.786  41.853 -44.898  1.00299.55           O  
ATOM   1736  N   LEU B 235      14.695  41.125 -41.823  1.00254.37           N  
ATOM   1737  CA  LEU B 235      14.307  40.019 -40.998  1.00254.37           C  
ATOM   1742  C   LEU B 235      13.919  38.854 -41.858  1.00254.37           C  
ATOM   1743  O   LEU B 235      13.574  39.009 -43.028  1.00254.37           O  
ATOM   1738  CB  LEU B 235      13.083  40.337 -40.114  1.00254.37           C  
ATOM   1739  CG  LEU B 235      13.198  41.663 -39.330  1.00254.37           C  
ATOM   1740  CD1 LEU B 235      14.423  41.687 -38.399  1.00254.37           C  
ATOM   1741  CD2 LEU B 235      13.122  42.877 -40.270  1.00254.37           C  
ATOM   1744  N   GLY B 236      13.993  37.644 -41.271  1.00139.63           N  
ATOM   1745  CA  GLY B 236      13.618  36.421 -41.917  1.00139.63           C  
ATOM   1746  C   GLY B 236      13.753  35.363 -40.868  1.00139.63           C  
ATOM   1747  O   GLY B 236      14.502  35.541 -39.910  1.00139.63           O  
ATOM   1748  N   LYS B 237      13.038  34.227 -41.005  1.00322.03           N  
ATOM   1749  CA  LYS B 237      13.189  33.242 -39.972  1.00322.03           C  
ATOM   1755  C   LYS B 237      13.739  31.992 -40.572  1.00322.03           C  
ATOM   1756  O   LYS B 237      13.455  31.662 -41.722  1.00322.03           O  
ATOM   1750  CB  LYS B 237      11.886  32.825 -39.261  1.00322.03           C  
ATOM   1751  CG  LYS B 237      10.966  31.933 -40.102  1.00322.03           C  
ATOM   1752  CD  LYS B 237      10.287  32.636 -41.276  1.00322.03           C  
ATOM   1753  CE  LYS B 237       8.981  33.331 -40.881  1.00322.03           C  
ATOM   1754  NZ  LYS B 237       8.364  33.991 -42.053  1.00322.03           N1+
ATOM   1757  N   THR B 238      14.581  31.280 -39.799  1.00251.97           N  
ATOM   1758  CA  THR B 238      15.109  30.023 -40.239  1.00251.97           C  
ATOM   1762  C   THR B 238      14.982  29.091 -39.077  1.00251.97           C  
ATOM   1763  O   THR B 238      15.228  29.476 -37.935  1.00251.97           O  
ATOM   1759  CB  THR B 238      16.567  30.074 -40.607  1.00251.97           C  
ATOM   1761  CG2 THR B 238      17.018  28.665 -41.028  1.00251.97           C  
ATOM   1760  OG1 THR B 238      16.787  30.998 -41.664  1.00251.97           O  
ATOM   1764  N   GLN B 239      14.568  27.833 -39.326  1.00261.06           N  
ATOM   1765  CA  GLN B 239      14.485  26.926 -38.219  1.00261.06           C  
ATOM   1771  C   GLN B 239      14.886  25.572 -38.702  1.00261.06           C  
ATOM   1772  O   GLN B 239      14.516  25.154 -39.798  1.00261.06           O  
ATOM   1766  CB  GLN B 239      13.073  26.811 -37.617  1.00261.06           C  
ATOM   1767  CG  GLN B 239      12.578  28.116 -36.986  1.00261.06           C  
ATOM   1768  CD  GLN B 239      13.443  28.420 -35.770  1.00261.06           C  
ATOM   1770  NE2 GLN B 239      13.910  27.350 -35.071  1.00261.06           N  
ATOM   1769  OE1 GLN B 239      13.696  29.579 -35.445  1.00261.06           O  
ATOM   1773  N   GLY B 240      15.674  24.852 -37.879  1.00114.11           N  
ATOM   1774  CA  GLY B 240      16.093  23.529 -38.232  1.00114.11           C  
ATOM   1775  C   GLY B 240      17.483  23.344 -37.718  1.00114.11           C  
ATOM   1776  O   GLY B 240      18.141  24.302 -37.316  1.00114.11           O  
ATOM   1777  N   LYS B 241      17.963  22.085 -37.721  1.00238.76           N  
ATOM   1778  CA  LYS B 241      19.297  21.806 -37.272  1.00238.76           C  
ATOM   1784  C   LYS B 241      20.049  21.321 -38.474  1.00238.76           C  
ATOM   1785  O   LYS B 241      19.871  20.180 -38.895  1.00238.76           O  
ATOM   1779  CB  LYS B 241      19.324  20.662 -36.236  1.00238.76           C  
ATOM   1780  CG  LYS B 241      20.641  20.458 -35.481  1.00238.76           C  
ATOM   1781  CD  LYS B 241      20.921  21.507 -34.402  1.00238.76           C  
ATOM   1782  CE  LYS B 241      22.031  22.490 -34.767  1.00238.76           C  
ATOM   1783  NZ  LYS B 241      22.298  23.380 -33.617  1.00238.76           N1+
ATOM   1786  N   ASP B 242      20.896  22.176 -39.081  1.00200.06           N  
ATOM   1787  CA  ASP B 242      21.657  21.712 -40.207  1.00200.06           C  
ATOM   1792  C   ASP B 242      23.046  21.396 -39.740  1.00200.06           C  
ATOM   1793  O   ASP B 242      23.423  21.737 -38.619  1.00200.06           O  
ATOM   1788  CB  ASP B 242      21.722  22.705 -41.382  1.00200.06           C  
ATOM   1789  CG  ASP B 242      20.352  22.727 -42.053  1.00200.06           C  
ATOM   1790  OD1 ASP B 242      19.432  22.020 -41.558  1.00200.06           O  
ATOM   1791  OD2 ASP B 242      20.209  23.452 -43.071  1.00200.06           O1-
ATOM   1794  N   GLN B 243      23.831  20.704 -40.594  1.00280.33           N  
ATOM   1795  CA  GLN B 243      25.175  20.337 -40.254  1.00280.33           C  
ATOM   1801  C   GLN B 243      26.076  20.809 -41.345  1.00280.33           C  
ATOM   1802  O   GLN B 243      25.687  20.839 -42.512  1.00280.33           O  
ATOM   1796  CB  GLN B 243      25.405  18.818 -40.167  1.00280.33           C  
ATOM   1797  CG  GLN B 243      24.594  18.141 -39.067  1.00280.33           C  
ATOM   1798  CD  GLN B 243      24.908  16.655 -39.095  1.00280.33           C  
ATOM   1800  NE2 GLN B 243      25.591  16.201 -40.180  1.00280.33           N  
ATOM   1799  OE1 GLN B 243      24.559  15.917 -38.173  1.00280.33           O  
ATOM   1803  N   ALA B 244      27.304  21.209 -40.955  1.00327.00           N  
ATOM   1804  CA  ALA B 244      28.346  21.666 -41.825  1.00327.00           C  
ATOM   1806  C   ALA B 244      29.088  22.682 -41.032  1.00327.00           C  
ATOM   1807  O   ALA B 244      28.741  22.944 -39.882  1.00327.00           O  
ATOM   1805  CB  ALA B 244      27.873  22.365 -43.114  1.00327.00           C  
ATOM   1808  N   HIS B 245      30.150  23.276 -41.614  1.00260.58           N  
ATOM   1809  CA  HIS B 245      30.824  24.334 -40.918  1.00260.58           C  
ATOM   1816  C   HIS B 245      31.211  25.391 -41.904  1.00260.58           C  
ATOM   1817  O   HIS B 245      31.706  25.095 -42.989  1.00260.58           O  
ATOM   1812  CB  HIS B 245      32.125  23.924 -40.209  1.00260.58           C  
ATOM   1811  CG  HIS B 245      31.902  23.174 -38.931  1.00260.58           C  
ATOM   1814  CD2 HIS B 245      31.351  23.604 -37.762  1.00260.58           C  
ATOM   1810  ND1 HIS B 245      32.229  21.854 -38.729  1.00260.58           N  
ATOM   1815  CE1 HIS B 245      31.864  21.550 -37.457  1.00260.58           C  
ATOM   1813  NE2 HIS B 245      31.326  22.583 -36.833  1.00260.58           N  
ATOM   1818  N   ASN B 246      30.960  26.668 -41.553  1.00280.02           N  
ATOM   1819  CA  ASN B 246      31.418  27.763 -42.359  1.00280.02           C  
ATOM   1824  C   ASN B 246      31.579  28.915 -41.427  1.00280.02           C  
ATOM   1825  O   ASN B 246      30.850  29.030 -40.443  1.00280.02           O  
ATOM   1820  CB  ASN B 246      30.453  28.220 -43.468  1.00280.02           C  
ATOM   1821  CG  ASN B 246      31.207  29.244 -44.317  1.00280.02           C  
ATOM   1823  ND2 ASN B 246      30.463  30.072 -45.098  1.00280.02           N  
ATOM   1822  OD1 ASN B 246      32.434  29.305 -44.279  1.00280.02           O  
ATOM   1826  N   LYS B 247      32.557  29.799 -41.689  1.00194.12           N  
ATOM   1827  CA  LYS B 247      32.685  30.905 -40.795  1.00194.12           C  
ATOM   1833  C   LYS B 247      32.700  32.151 -41.616  1.00194.12           C  
ATOM   1834  O   LYS B 247      33.698  32.555 -42.207  1.00194.12           O  
ATOM   1828  CB  LYS B 247      33.943  30.793 -39.921  1.00194.12           C  
ATOM   1829  CG  LYS B 247      33.783  29.638 -38.923  1.00194.12           C  
ATOM   1830  CD  LYS B 247      35.086  29.061 -38.365  1.00194.12           C  
ATOM   1831  CE  LYS B 247      34.881  27.828 -37.476  1.00194.12           C  
ATOM   1832  NZ  LYS B 247      36.173  27.134 -37.262  1.00194.12           N1+
ATOM   1835  N   PRO B 248      31.536  32.727 -41.643  1.00174.80           N  
ATOM   1836  CA  PRO B 248      31.309  33.950 -42.370  1.00174.80           C  
ATOM   1840  C   PRO B 248      31.749  35.086 -41.514  1.00174.80           C  
ATOM   1841  O   PRO B 248      32.405  34.810 -40.513  1.00174.80           O  
ATOM   1838  CB  PRO B 248      29.816  33.996 -42.673  1.00174.80           C  
ATOM   1839  CG  PRO B 248      29.388  32.522 -42.651  1.00174.80           C  
ATOM   1837  CD  PRO B 248      30.358  31.873 -41.655  1.00174.80           C  
ATOM   1842  N   THR B 249      31.480  36.335 -41.977  1.00123.51           N  
ATOM   1843  CA  THR B 249      31.649  37.624 -41.344  1.00123.51           C  
ATOM   1847  C   THR B 249      31.127  38.585 -42.362  1.00123.51           C  
ATOM   1848  O   THR B 249      30.785  38.172 -43.467  1.00123.51           O  
ATOM   1844  CB  THR B 249      33.087  38.028 -41.117  1.00123.51           C  
ATOM   1846  CG2 THR B 249      33.783  37.126 -40.088  1.00123.51           C  
ATOM   1845  OG1 THR B 249      33.796  38.014 -42.337  1.00123.51           O  
ATOM   1849  N   TYR B 250      31.032  39.892 -42.042  1.00201.05           N  
ATOM   1850  CA  TYR B 250      30.682  40.792 -43.106  1.00201.05           C  
ATOM   1859  C   TYR B 250      31.778  40.720 -44.127  1.00201.05           C  
ATOM   1860  O   TYR B 250      31.500  40.675 -45.323  1.00201.05           O  
ATOM   1851  CB  TYR B 250      30.565  42.280 -42.731  1.00201.05           C  
ATOM   1852  CG  TYR B 250      29.273  42.549 -42.058  1.00201.05           C  
ATOM   1853  CD1 TYR B 250      29.102  42.277 -40.730  1.00201.05           C  
ATOM   1854  CD2 TYR B 250      28.238  43.094 -42.775  1.00201.05           C  
ATOM   1855  CE1 TYR B 250      27.901  42.546 -40.127  1.00201.05           C  
ATOM   1856  CE2 TYR B 250      27.035  43.365 -42.179  1.00201.05           C  
ATOM   1857  CZ  TYR B 250      26.879  43.088 -40.853  1.00201.05           C  
ATOM   1858  OH  TYR B 250      25.659  43.364 -40.230  1.00201.05           O  
ATOM   1861  N   PRO B 251      33.019  40.714 -43.720  1.00 97.16           N  
ATOM   1862  CA  PRO B 251      34.075  40.659 -44.691  1.00 97.16           C  
ATOM   1866  C   PRO B 251      34.122  39.394 -45.503  1.00 97.16           C  
ATOM   1867  O   PRO B 251      34.612  39.436 -46.628  1.00 97.16           O  
ATOM   1864  CB  PRO B 251      35.365  40.948 -43.929  1.00 97.16           C  
ATOM   1865  CG  PRO B 251      34.900  41.845 -42.766  1.00 97.16           C  
ATOM   1863  CD  PRO B 251      33.447  41.414 -42.512  1.00 97.16           C  
ATOM   1868  N   ALA B 252      33.680  38.247 -44.960  1.00 56.46           N  
ATOM   1869  CA  ALA B 252      33.748  37.024 -45.702  1.00 56.46           C  
ATOM   1871  C   ALA B 252      32.804  37.097 -46.853  1.00 56.46           C  
ATOM   1872  O   ALA B 252      33.155  36.764 -47.984  1.00 56.46           O  
ATOM   1870  CB  ALA B 252      33.357  35.793 -44.864  1.00 56.46           C  
ATOM   1873  N   LEU B 253      31.555  37.520 -46.583  1.00 72.41           N  
ATOM   1874  CA  LEU B 253      30.597  37.554 -47.642  1.00 72.41           C  
ATOM   1879  C   LEU B 253      30.887  38.661 -48.607  1.00 72.41           C  
ATOM   1880  O   LEU B 253      31.004  38.436 -49.810  1.00 72.41           O  
ATOM   1875  CB  LEU B 253      29.154  37.714 -47.128  1.00 72.41           C  
ATOM   1876  CG  LEU B 253      28.703  36.532 -46.244  1.00 72.41           C  
ATOM   1877  CD1 LEU B 253      27.224  36.651 -45.844  1.00 72.41           C  
ATOM   1878  CD2 LEU B 253      29.035  35.180 -46.901  1.00 72.41           C  
ATOM   1881  N   LEU B 254      31.005  39.890 -48.075  1.00 79.86           N  
ATOM   1882  CA  LEU B 254      31.174  41.097 -48.833  1.00 79.86           C  
ATOM   1887  C   LEU B 254      32.562  41.234 -49.376  1.00 79.86           C  
ATOM   1888  O   LEU B 254      32.765  41.693 -50.499  1.00 79.86           O  
ATOM   1883  CB  LEU B 254      30.918  42.336 -47.960  1.00 79.86           C  
ATOM   1884  CG  LEU B 254      29.577  42.290 -47.204  1.00 79.86           C  
ATOM   1885  CD1 LEU B 254      29.344  43.575 -46.390  1.00 79.86           C  
ATOM   1886  CD2 LEU B 254      28.409  41.929 -48.137  1.00 79.86           C  
ATOM   1889  N   GLY B 255      33.557  40.829 -48.571  1.00 44.78           N  
ATOM   1890  CA  GLY B 255      34.935  41.111 -48.842  1.00 44.78           C  
ATOM   1891  C   GLY B 255      35.238  42.217 -47.872  1.00 44.78           C  
ATOM   1892  O   GLY B 255      34.355  43.010 -47.549  1.00 44.78           O  
ATOM   1893  N   LEU B 256      36.491  42.326 -47.391  1.00185.24           N  
ATOM   1894  CA  LEU B 256      36.781  43.307 -46.375  1.00185.24           C  
ATOM   1899  C   LEU B 256      36.486  44.693 -46.859  1.00185.24           C  
ATOM   1900  O   LEU B 256      35.875  45.476 -46.134  1.00185.24           O  
ATOM   1895  CB  LEU B 256      38.250  43.328 -45.909  1.00185.24           C  
ATOM   1896  CG  LEU B 256      38.637  42.225 -44.910  1.00185.24           C  
ATOM   1897  CD1 LEU B 256      37.996  42.466 -43.531  1.00185.24           C  
ATOM   1898  CD2 LEU B 256      38.337  40.828 -45.472  1.00185.24           C  
ATOM   1901  N   GLU B 257      36.900  45.033 -48.093  1.00 76.24           N  
ATOM   1902  CA  GLU B 257      36.739  46.372 -48.593  1.00 76.24           C  
ATOM   1908  C   GLU B 257      35.286  46.740 -48.685  1.00 76.24           C  
ATOM   1909  O   GLU B 257      34.894  47.844 -48.310  1.00 76.24           O  
ATOM   1903  CB  GLU B 257      37.330  46.543 -50.005  1.00 76.24           C  
ATOM   1904  CG  GLU B 257      36.680  45.615 -51.037  1.00 76.24           C  
ATOM   1905  CD  GLU B 257      37.280  45.897 -52.407  1.00 76.24           C  
ATOM   1906  OE1 GLU B 257      37.740  47.048 -52.630  1.00 76.24           O  
ATOM   1907  OE2 GLU B 257      37.280  44.962 -53.254  1.00 76.24           O1-
ATOM   1910  N   ALA B 258      34.448  45.824 -49.196  1.00 31.94           N  
ATOM   1911  CA  ALA B 258      33.045  46.087 -49.370  1.00 31.94           C  
ATOM   1913  C   ALA B 258      32.414  46.308 -48.033  1.00 31.94           C  
ATOM   1914  O   ALA B 258      31.545  47.164 -47.877  1.00 31.94           O  
ATOM   1912  CB  ALA B 258      32.300  44.924 -50.044  1.00 31.94           C  
ATOM   1915  N   ALA B 259      32.836  45.524 -47.028  1.00 31.24           N  
ATOM   1916  CA  ALA B 259      32.249  45.629 -45.724  1.00 31.24           C  
ATOM   1918  C   ALA B 259      32.500  46.998 -45.173  1.00 31.24           C  
ATOM   1919  O   ALA B 259      31.612  47.610 -44.583  1.00 31.24           O  
ATOM   1917  CB  ALA B 259      32.833  44.621 -44.720  1.00 31.24           C  
ATOM   1920  N   LYS B 260      33.727  47.519 -45.363  1.00 66.16           N  
ATOM   1921  CA  LYS B 260      34.076  48.799 -44.825  1.00 66.16           C  
ATOM   1927  C   LYS B 260      33.223  49.859 -45.467  1.00 66.16           C  
ATOM   1928  O   LYS B 260      32.786  50.797 -44.802  1.00 66.16           O  
ATOM   1922  CB  LYS B 260      35.571  49.116 -45.007  1.00 66.16           C  
ATOM   1923  CG  LYS B 260      36.442  48.169 -44.169  1.00 66.16           C  
ATOM   1924  CD  LYS B 260      37.926  48.140 -44.542  1.00 66.16           C  
ATOM   1925  CE  LYS B 260      38.728  47.146 -43.697  1.00 66.16           C  
ATOM   1926  NZ  LYS B 260      40.157  47.184 -44.076  1.00 66.16           N1+
ATOM   1929  N   GLY B 261      32.954  49.737 -46.781  1.00 32.11           N  
ATOM   1930  CA  GLY B 261      32.140  50.685 -47.499  1.00 32.11           C  
ATOM   1931  C   GLY B 261      30.740  50.657 -46.955  1.00 32.11           C  
ATOM   1932  O   GLY B 261      30.063  51.682 -46.899  1.00 32.11           O  
ATOM   1933  N   TYR B 262      30.271  49.455 -46.570  1.00 85.48           N  
ATOM   1934  CA  TYR B 262      28.946  49.197 -46.071  1.00 85.48           C  
ATOM   1943  C   TYR B 262      28.773  49.951 -44.787  1.00 85.48           C  
ATOM   1944  O   TYR B 262      27.720  50.536 -44.524  1.00 85.48           O  
ATOM   1935  CB  TYR B 262      28.774  47.685 -45.814  1.00 85.48           C  
ATOM   1936  CG  TYR B 262      27.386  47.347 -45.391  1.00 85.48           C  
ATOM   1937  CD1 TYR B 262      26.346  47.448 -46.285  1.00 85.48           C  
ATOM   1938  CD2 TYR B 262      27.131  46.886 -44.118  1.00 85.48           C  
ATOM   1939  CE1 TYR B 262      25.065  47.120 -45.910  1.00 85.48           C  
ATOM   1940  CE2 TYR B 262      25.853  46.556 -43.739  1.00 85.48           C  
ATOM   1941  CZ  TYR B 262      24.815  46.683 -44.631  1.00 85.48           C  
ATOM   1942  OH  TYR B 262      23.501  46.345 -44.240  1.00 85.48           O  
ATOM   1945  N   ALA B 263      29.827  49.963 -43.952  1.00 37.18           N  
ATOM   1946  CA  ALA B 263      29.762  50.629 -42.687  1.00 37.18           C  
ATOM   1948  C   ALA B 263      29.495  52.084 -42.942  1.00 37.18           C  
ATOM   1949  O   ALA B 263      28.725  52.722 -42.225  1.00 37.18           O  
ATOM   1947  CB  ALA B 263      31.074  50.529 -41.891  1.00 37.18           C  
ATOM   1950  N   LEU B 264      30.126  52.653 -43.986  1.00 51.20           N  
ATOM   1951  CA  LEU B 264      29.971  54.050 -44.282  1.00 51.20           C  
ATOM   1956  C   LEU B 264      28.547  54.354 -44.645  1.00 51.20           C  
ATOM   1957  O   LEU B 264      28.009  55.389 -44.253  1.00 51.20           O  
ATOM   1952  CB  LEU B 264      30.888  54.520 -45.427  1.00 51.20           C  
ATOM   1953  CG  LEU B 264      32.385  54.447 -45.068  1.00 51.20           C  
ATOM   1954  CD1 LEU B 264      33.268  54.952 -46.220  1.00 51.20           C  
ATOM   1955  CD2 LEU B 264      32.672  55.166 -43.740  1.00 51.20           C  
ATOM   1958  N   GLU B 265      27.887  53.457 -45.403  1.00 45.41           N  
ATOM   1959  CA  GLU B 265      26.533  53.712 -45.813  1.00 45.41           C  
ATOM   1965  C   GLU B 265      25.660  53.805 -44.599  1.00 45.41           C  
ATOM   1966  O   GLU B 265      24.768  54.650 -44.527  1.00 45.41           O  
ATOM   1960  CB  GLU B 265      25.933  52.599 -46.685  1.00 45.41           C  
ATOM   1961  CG  GLU B 265      26.497  52.532 -48.101  1.00 45.41           C  
ATOM   1962  CD  GLU B 265      25.621  51.555 -48.869  1.00 45.41           C  
ATOM   1963  OE1 GLU B 265      25.812  50.323 -48.698  1.00 45.41           O  
ATOM   1964  OE2 GLU B 265      24.734  52.034 -49.629  1.00 45.41           O1-
ATOM   1967  N   LEU B 266      25.910  52.930 -43.607  1.00 59.68           N  
ATOM   1968  CA  LEU B 266      25.124  52.851 -42.405  1.00 59.68           C  
ATOM   1973  C   LEU B 266      25.231  54.157 -41.676  1.00 59.68           C  
ATOM   1974  O   LEU B 266      24.244  54.693 -41.173  1.00 59.68           O  
ATOM   1969  CB  LEU B 266      25.663  51.766 -41.464  1.00 59.68           C  
ATOM   1970  CG  LEU B 266      25.734  50.379 -42.128  1.00 59.68           C  
ATOM   1971  CD1 LEU B 266      26.274  49.318 -41.157  1.00 59.68           C  
ATOM   1972  CD2 LEU B 266      24.384  49.995 -42.752  1.00 59.68           C  
ATOM   1975  N   ARG B 267      26.454  54.708 -41.621  1.00132.39           N  
ATOM   1976  CA  ARG B 267      26.725  55.942 -40.941  1.00132.39           C  
ATOM   1984  C   ARG B 267      25.893  57.023 -41.567  1.00132.39           C  
ATOM   1985  O   ARG B 267      25.298  57.848 -40.873  1.00132.39           O  
ATOM   1977  CB  ARG B 267      28.211  56.318 -41.093  1.00132.39           C  
ATOM   1978  CG  ARG B 267      28.643  57.668 -40.516  1.00132.39           C  
ATOM   1979  CD  ARG B 267      28.871  58.730 -41.596  1.00132.39           C  
ATOM   1980  NE  ARG B 267      29.605  58.067 -42.713  1.00132.39           N  
ATOM   1981  CZ  ARG B 267      30.497  58.759 -43.481  1.00132.39           C  
ATOM   1982  NH1 ARG B 267      30.822  60.044 -43.164  1.00132.39           N1+
ATOM   1983  NH2 ARG B 267      31.073  58.162 -44.565  1.00132.39           N  
ATOM   1986  N   ASP B 268      25.808  57.018 -42.909  1.00 46.51           N  
ATOM   1987  CA  ASP B 268      25.113  58.041 -43.634  1.00 46.51           C  
ATOM   1992  C   ASP B 268      23.672  58.036 -43.236  1.00 46.51           C  
ATOM   1993  O   ASP B 268      23.077  59.084 -42.986  1.00 46.51           O  
ATOM   1988  CB  ASP B 268      25.137  57.782 -45.152  1.00 46.51           C  
ATOM   1989  CG  ASP B 268      26.582  57.765 -45.635  1.00 46.51           C  
ATOM   1990  OD1 ASP B 268      27.481  58.170 -44.852  1.00 46.51           O  
ATOM   1991  OD2 ASP B 268      26.802  57.335 -46.798  1.00 46.51           O1-
ATOM   1994  N   LEU B 269      23.064  56.840 -43.160  1.00 93.03           N  
ATOM   1995  CA  LEU B 269      21.671  56.771 -42.835  1.00 93.03           C  
ATOM   2000  C   LEU B 269      21.428  57.236 -41.436  1.00 93.03           C  
ATOM   2001  O   LEU B 269      20.399  57.848 -41.152  1.00 93.03           O  
ATOM   1996  CB  LEU B 269      21.052  55.383 -43.042  1.00 93.03           C  
ATOM   1997  CG  LEU B 269      20.830  55.087 -44.536  1.00 93.03           C  
ATOM   1998  CD1 LEU B 269      22.153  55.098 -45.316  1.00 93.03           C  
ATOM   1999  CD2 LEU B 269      20.013  53.804 -44.736  1.00 93.03           C  
ATOM   2002  N   ALA B 270      22.360  56.944 -40.512  1.00 29.57           N  
ATOM   2003  CA  ALA B 270      22.160  57.351 -39.152  1.00 29.57           C  
ATOM   2005  C   ALA B 270      22.114  58.848 -39.092  1.00 29.57           C  
ATOM   2006  O   ALA B 270      21.255  59.420 -38.421  1.00 29.57           O  
ATOM   2004  CB  ALA B 270      23.287  56.882 -38.215  1.00 29.57           C  
ATOM   2007  N   LEU B 271      23.030  59.529 -39.807  1.00 55.55           N  
ATOM   2008  CA  LEU B 271      23.054  60.966 -39.757  1.00 55.55           C  
ATOM   2013  C   LEU B 271      21.813  61.539 -40.369  1.00 55.55           C  
ATOM   2014  O   LEU B 271      21.276  62.531 -39.879  1.00 55.55           O  
ATOM   2009  CB  LEU B 271      24.279  61.619 -40.426  1.00 55.55           C  
ATOM   2010  CG  LEU B 271      25.554  61.517 -39.568  1.00 55.55           C  
ATOM   2011  CD1 LEU B 271      26.755  62.186 -40.258  1.00 55.55           C  
ATOM   2012  CD2 LEU B 271      25.303  62.066 -38.152  1.00 55.55           C  
ATOM   2015  N   ALA B 272      21.319  60.920 -41.453  1.00 32.28           N  
ATOM   2016  CA  ALA B 272      20.158  61.421 -42.134  1.00 32.28           C  
ATOM   2018  C   ALA B 272      18.987  61.410 -41.195  1.00 32.28           C  
ATOM   2019  O   ALA B 272      18.164  62.322 -41.209  1.00 32.28           O  
ATOM   2017  CB  ALA B 272      19.774  60.574 -43.358  1.00 32.28           C  
ATOM   2020  N   ALA B 273      18.895  60.379 -40.337  1.00 51.86           N  
ATOM   2021  CA  ALA B 273      17.775  60.206 -39.450  1.00 51.86           C  
ATOM   2023  C   ALA B 273      17.647  61.378 -38.519  1.00 51.86           C  
ATOM   2024  O   ALA B 273      16.539  61.738 -38.126  1.00 51.86           O  
ATOM   2022  CB  ALA B 273      17.895  58.941 -38.580  1.00 51.86           C  
ATOM   2025  N   LEU B 274      18.794  61.953 -38.112  1.00103.83           N  
ATOM   2026  CA  LEU B 274      18.956  63.045 -37.186  1.00103.83           C  
ATOM   2031  C   LEU B 274      18.523  64.369 -37.725  1.00103.83           C  
ATOM   2032  O   LEU B 274      18.419  65.320 -36.955  1.00103.83           O  
ATOM   2027  CB  LEU B 274      20.388  63.179 -36.648  1.00103.83           C  
ATOM   2028  CG  LEU B 274      20.767  61.994 -35.743  1.00103.83           C  
ATOM   2029  CD1 LEU B 274      22.131  62.209 -35.068  1.00103.83           C  
ATOM   2030  CD2 LEU B 274      19.637  61.690 -34.741  1.00103.83           C  
ATOM   2033  N   ASP B 275      18.351  64.501 -39.054  1.00 63.40           N  
ATOM   2034  CA  ASP B 275      18.034  65.779 -39.636  1.00 63.40           C  
ATOM   2039  C   ASP B 275      16.883  66.425 -38.912  1.00 63.40           C  
ATOM   2040  O   ASP B 275      15.860  65.801 -38.634  1.00 63.40           O  
ATOM   2035  CB  ASP B 275      17.676  65.687 -41.129  1.00 63.40           C  
ATOM   2036  CG  ASP B 275      17.799  67.078 -41.729  1.00 63.40           C  
ATOM   2037  OD1 ASP B 275      18.867  67.716 -41.527  1.00 63.40           O  
ATOM   2038  OD2 ASP B 275      16.837  67.512 -42.414  1.00 63.40           O1-
ATOM   2041  N   GLY B 276      17.064  67.715 -38.554  1.00 25.09           N  
ATOM   2042  CA  GLY B 276      16.042  68.483 -37.898  1.00 25.09           C  
ATOM   2043  C   GLY B 276      16.284  68.516 -36.418  1.00 25.09           C  
ATOM   2044  O   GLY B 276      15.653  69.299 -35.707  1.00 25.09           O  
ATOM   2045  N   PHE B 277      17.204  67.674 -35.904  1.00 75.48           N  
ATOM   2046  CA  PHE B 277      17.469  67.665 -34.489  1.00 75.48           C  
ATOM   2054  C   PHE B 277      18.353  68.823 -34.119  1.00 75.48           C  
ATOM   2055  O   PHE B 277      19.152  69.326 -34.905  1.00 75.48           O  
ATOM   2047  CB  PHE B 277      18.140  66.381 -33.969  1.00 75.48           C  
ATOM   2048  CG  PHE B 277      17.080  65.352 -33.762  1.00 75.48           C  
ATOM   2049  CD1 PHE B 277      16.607  64.578 -34.797  1.00 75.48           C  
ATOM   2050  CD2 PHE B 277      16.560  65.164 -32.501  1.00 75.48           C  
ATOM   2051  CE1 PHE B 277      15.630  63.637 -34.570  1.00 75.48           C  
ATOM   2052  CE2 PHE B 277      15.583  64.225 -32.269  1.00 75.48           C  
ATOM   2053  CZ  PHE B 277      15.116  63.457 -33.307  1.00 75.48           C  
ATOM   2056  N   PRO B 278      18.169  69.239 -32.894  1.00 78.62           N  
ATOM   2057  CA  PRO B 278      18.864  70.340 -32.269  1.00 78.62           C  
ATOM   2061  C   PRO B 278      20.282  69.949 -31.977  1.00 78.62           C  
ATOM   2062  O   PRO B 278      20.585  68.758 -32.040  1.00 78.62           O  
ATOM   2059  CB  PRO B 278      18.061  70.636 -30.994  1.00 78.62           C  
ATOM   2060  CG  PRO B 278      17.304  69.333 -30.697  1.00 78.62           C  
ATOM   2058  CD  PRO B 278      17.070  68.736 -32.089  1.00 78.62           C  
ATOM   2063  N   PRO B 279      21.143  70.887 -31.667  1.00151.94           N  
ATOM   2064  CA  PRO B 279      22.532  70.618 -31.408  1.00151.94           C  
ATOM   2068  C   PRO B 279      22.720  69.587 -30.334  1.00151.94           C  
ATOM   2069  O   PRO B 279      23.755  68.930 -30.344  1.00151.94           O  
ATOM   2066  CB  PRO B 279      23.133  71.956 -30.979  1.00151.94           C  
ATOM   2067  CG  PRO B 279      21.940  72.705 -30.360  1.00151.94           C  
ATOM   2065  CD  PRO B 279      20.735  72.192 -31.164  1.00151.94           C  
ATOM   2070  N   SER B 280      21.759  69.417 -29.408  1.00 51.78           N  
ATOM   2071  CA  SER B 280      21.917  68.507 -28.299  1.00 51.78           C  
ATOM   2074  C   SER B 280      22.096  67.108 -28.816  1.00 51.78           C  
ATOM   2075  O   SER B 280      22.543  66.219 -28.093  1.00 51.78           O  
ATOM   2072  CB  SER B 280      20.700  68.499 -27.357  1.00 51.78           C  
ATOM   2073  OG  SER B 280      19.555  68.008 -28.040  1.00 51.78           O  
ATOM   2076  N   ALA B 281      21.691  66.891 -30.078  1.00 80.14           N  
ATOM   2077  CA  ALA B 281      21.767  65.679 -30.851  1.00 80.14           C  
ATOM   2079  C   ALA B 281      23.187  65.333 -31.206  1.00 80.14           C  
ATOM   2080  O   ALA B 281      23.468  64.209 -31.623  1.00 80.14           O  
ATOM   2078  CB  ALA B 281      20.976  65.770 -32.166  1.00 80.14           C  
ATOM   2081  N   ASP B 282      24.120  66.301 -31.134  1.00158.05           N  
ATOM   2082  CA  ASP B 282      25.434  66.062 -31.665  1.00158.05           C  
ATOM   2087  C   ASP B 282      26.094  64.841 -31.084  1.00158.05           C  
ATOM   2088  O   ASP B 282      26.876  64.231 -31.813  1.00158.05           O  
ATOM   2083  CB  ASP B 282      26.396  67.275 -31.631  1.00158.05           C  
ATOM   2084  CG  ASP B 282      26.770  67.719 -30.226  1.00158.05           C  
ATOM   2085  OD1 ASP B 282      25.863  67.932 -29.385  1.00158.05           O  
ATOM   2086  OD2 ASP B 282      27.996  67.869 -29.981  1.00158.05           O1-
ATOM   2089  N   PRO B 283      25.895  64.401 -29.866  1.00 75.35           N  
ATOM   2090  CA  PRO B 283      26.564  63.212 -29.422  1.00 75.35           C  
ATOM   2094  C   PRO B 283      26.214  62.048 -30.293  1.00 75.35           C  
ATOM   2095  O   PRO B 283      27.093  61.239 -30.587  1.00 75.35           O  
ATOM   2092  CB  PRO B 283      26.176  63.043 -27.954  1.00 75.35           C  
ATOM   2093  CG  PRO B 283      25.908  64.487 -27.489  1.00 75.35           C  
ATOM   2091  CD  PRO B 283      25.438  65.222 -28.757  1.00 75.35           C  
ATOM   2096  N   LEU B 284      24.942  61.944 -30.725  1.00 51.17           N  
ATOM   2097  CA  LEU B 284      24.546  60.855 -31.570  1.00 51.17           C  
ATOM   2102  C   LEU B 284      25.229  60.982 -32.899  1.00 51.17           C  
ATOM   2103  O   LEU B 284      25.652  59.984 -33.480  1.00 51.17           O  
ATOM   2098  CB  LEU B 284      23.027  60.766 -31.793  1.00 51.17           C  
ATOM   2099  CG  LEU B 284      22.261  60.316 -30.536  1.00 51.17           C  
ATOM   2100  CD1 LEU B 284      20.758  60.158 -30.815  1.00 51.17           C  
ATOM   2101  CD2 LEU B 284      22.886  59.044 -29.935  1.00 51.17           C  
ATOM   2104  N   ARG B 285      25.357  62.218 -33.422  1.00 91.22           N  
ATOM   2105  CA  ARG B 285      25.959  62.406 -34.715  1.00 91.22           C  
ATOM   2113  C   ARG B 285      27.370  61.914 -34.646  1.00 91.22           C  
ATOM   2114  O   ARG B 285      27.831  61.148 -35.491  1.00 91.22           O  
ATOM   2106  CB  ARG B 285      26.145  63.887 -35.077  1.00 91.22           C  
ATOM   2107  CG  ARG B 285      24.974  64.807 -34.747  1.00 91.22           C  
ATOM   2108  CD  ARG B 285      25.273  66.250 -35.149  1.00 91.22           C  
ATOM   2109  NE  ARG B 285      24.505  67.148 -34.249  1.00 91.22           N  
ATOM   2110  CZ  ARG B 285      23.217  67.498 -34.529  1.00 91.22           C  
ATOM   2111  NH1 ARG B 285      22.561  66.946 -35.593  1.00 91.22           N1+
ATOM   2112  NH2 ARG B 285      22.599  68.416 -33.735  1.00 91.22           N  
ATOM   2115  N   GLN B 286      28.087  62.347 -33.593  1.00107.22           N  
ATOM   2116  CA  GLN B 286      29.485  62.069 -33.441  1.00107.22           C  
ATOM   2122  C   GLN B 286      29.715  60.598 -33.290  1.00107.22           C  
ATOM   2123  O   GLN B 286      30.688  60.064 -33.816  1.00107.22           O  
ATOM   2117  CB  GLN B 286      30.109  62.843 -32.263  1.00107.22           C  
ATOM   2118  CG  GLN B 286      29.507  62.540 -30.889  1.00107.22           C  
ATOM   2119  CD  GLN B 286      29.983  63.631 -29.935  1.00107.22           C  
ATOM   2121  NE2 GLN B 286      30.478  64.763 -30.506  1.00107.22           N  
ATOM   2120  OE1 GLN B 286      29.912  63.486 -28.716  1.00107.22           O  
ATOM   2124  N   LEU B 287      28.820  59.899 -32.571  1.00 46.93           N  
ATOM   2125  CA  LEU B 287      28.994  58.492 -32.352  1.00 46.93           C  
ATOM   2130  C   LEU B 287      28.905  57.759 -33.652  1.00 46.93           C  
ATOM   2131  O   LEU B 287      29.677  56.835 -33.906  1.00 46.93           O  
ATOM   2126  CB  LEU B 287      27.932  57.900 -31.410  1.00 46.93           C  
ATOM   2127  CG  LEU B 287      28.117  56.390 -31.171  1.00 46.93           C  
ATOM   2128  CD1 LEU B 287      29.458  56.103 -30.475  1.00 46.93           C  
ATOM   2129  CD2 LEU B 287      26.918  55.790 -30.418  1.00 46.93           C  
ATOM   2132  N   ALA B 288      27.962  58.159 -34.522  1.00 30.13           N  
ATOM   2133  CA  ALA B 288      27.782  57.453 -35.760  1.00 30.13           C  
ATOM   2135  C   ALA B 288      29.046  57.548 -36.555  1.00 30.13           C  
ATOM   2136  O   ALA B 288      29.479  56.574 -37.170  1.00 30.13           O  
ATOM   2134  CB  ALA B 288      26.638  58.024 -36.614  1.00 30.13           C  
ATOM   2137  N   ARG B 289      29.665  58.738 -36.565  1.00 92.83           N  
ATOM   2138  CA  ARG B 289      30.869  58.968 -37.308  1.00 92.83           C  
ATOM   2146  C   ARG B 289      31.995  58.160 -36.724  1.00 92.83           C  
ATOM   2147  O   ARG B 289      32.774  57.545 -37.448  1.00 92.83           O  
ATOM   2139  CB  ARG B 289      31.266  60.450 -37.268  1.00 92.83           C  
ATOM   2140  CG  ARG B 289      30.128  61.353 -37.748  1.00 92.83           C  
ATOM   2141  CD  ARG B 289      30.453  62.845 -37.712  1.00 92.83           C  
ATOM   2142  NE  ARG B 289      30.978  63.217 -39.053  1.00 92.83           N  
ATOM   2143  CZ  ARG B 289      31.175  64.530 -39.366  1.00 92.83           C  
ATOM   2144  NH1 ARG B 289      30.921  65.498 -38.435  1.00 92.83           N1+
ATOM   2145  NH2 ARG B 289      31.621  64.875 -40.608  1.00 92.83           N  
ATOM   2148  N   TYR B 290      32.079  58.113 -35.380  1.00 56.52           N  
ATOM   2149  CA  TYR B 290      33.172  57.485 -34.687  1.00 56.52           C  
ATOM   2158  C   TYR B 290      33.221  56.015 -34.987  1.00 56.52           C  
ATOM   2159  O   TYR B 290      34.298  55.446 -35.157  1.00 56.52           O  
ATOM   2150  CB  TYR B 290      33.073  57.636 -33.155  1.00 56.52           C  
ATOM   2151  CG  TYR B 290      34.289  57.014 -32.551  1.00 56.52           C  
ATOM   2152  CD1 TYR B 290      35.425  57.763 -32.345  1.00 56.52           C  
ATOM   2153  CD2 TYR B 290      34.297  55.684 -32.197  1.00 56.52           C  
ATOM   2154  CE1 TYR B 290      36.548  57.198 -31.788  1.00 56.52           C  
ATOM   2155  CE2 TYR B 290      35.417  55.113 -31.640  1.00 56.52           C  
ATOM   2156  CZ  TYR B 290      36.547  55.869 -31.444  1.00 56.52           C  
ATOM   2157  OH  TYR B 290      37.700  55.286 -30.874  1.00 56.52           O  
ATOM   2160  N   ILE B 291      32.049  55.361 -35.083  1.00 60.08           N  
ATOM   2161  CA  ILE B 291      31.986  53.932 -35.213  1.00 60.08           C  
ATOM   2166  C   ILE B 291      32.713  53.452 -36.427  1.00 60.08           C  
ATOM   2167  O   ILE B 291      33.368  52.412 -36.376  1.00 60.08           O  
ATOM   2162  CB  ILE B 291      30.580  53.410 -35.284  1.00 60.08           C  
ATOM   2163  CG1 ILE B 291      29.841  53.700 -33.967  1.00 60.08           C  
ATOM   2164  CG2 ILE B 291      30.645  51.912 -35.630  1.00 60.08           C  
ATOM   2165  CD1 ILE B 291      28.335  53.464 -34.046  1.00 60.08           C  
ATOM   2168  N   VAL B 292      32.627  54.177 -37.556  1.00 92.87           N  
ATOM   2169  CA  VAL B 292      33.211  53.642 -38.755  1.00 92.87           C  
ATOM   2173  C   VAL B 292      34.345  54.496 -39.214  1.00 92.87           C  
ATOM   2174  O   VAL B 292      34.388  55.683 -38.926  1.00 92.87           O  
ATOM   2170  CB  VAL B 292      32.241  53.595 -39.895  1.00 92.87           C  
ATOM   2171  CG1 VAL B 292      31.088  52.650 -39.514  1.00 92.87           C  
ATOM   2172  CG2 VAL B 292      31.784  55.031 -40.208  1.00 92.87           C  
ATOM   2175  N   GLU B 293      35.302  53.920 -39.963  1.00211.89           N  
ATOM   2176  CA  GLU B 293      36.412  54.717 -40.400  1.00211.89           C  
ATOM   2182  C   GLU B 293      35.932  55.739 -41.383  1.00211.89           C  
ATOM   2183  O   GLU B 293      34.995  55.504 -42.145  1.00211.89           O  
ATOM   2177  CB  GLU B 293      37.538  53.920 -41.083  1.00211.89           C  
ATOM   2178  CG  GLU B 293      38.314  53.008 -40.132  1.00211.89           C  
ATOM   2179  CD  GLU B 293      39.505  52.460 -40.901  1.00211.89           C  
ATOM   2180  OE1 GLU B 293      39.336  52.129 -42.105  1.00211.89           O  
ATOM   2181  OE2 GLU B 293      40.608  52.376 -40.295  1.00211.89           O1-
ATOM   2184  N   ARG B 294      36.562  56.931 -41.358  1.00334.71           N  
ATOM   2185  CA  ARG B 294      36.194  57.970 -42.275  1.00334.71           C  
ATOM   2193  C   ARG B 294      37.350  58.903 -42.423  1.00334.71           C  
ATOM   2194  O   ARG B 294      38.357  58.795 -41.724  1.00334.71           O  
ATOM   2186  CB  ARG B 294      34.958  58.773 -41.834  1.00334.71           C  
ATOM   2187  CG  ARG B 294      35.099  59.425 -40.461  1.00334.71           C  
ATOM   2188  CD  ARG B 294      33.753  59.788 -39.833  1.00334.71           C  
ATOM   2189  NE  ARG B 294      34.034  60.355 -38.489  1.00334.71           N  
ATOM   2190  CZ  ARG B 294      34.294  61.689 -38.367  1.00334.71           C  
ATOM   2191  NH1 ARG B 294      34.269  62.487 -39.473  1.00334.71           N1+
ATOM   2192  NH2 ARG B 294      34.571  62.220 -37.142  1.00334.71           N  
ATOM   2195  N   ARG B 295      37.219  59.846 -43.375  1.00323.22           N  
ATOM   2196  CA  ARG B 295      38.246  60.800 -43.673  1.00323.22           C  
ATOM   2204  C   ARG B 295      38.438  61.696 -42.499  1.00323.22           C  
ATOM   2205  O   ARG B 295      37.482  62.097 -41.838  1.00323.22           O  
ATOM   2197  CB  ARG B 295      37.891  61.660 -44.901  1.00323.22           C  
ATOM   2198  CG  ARG B 295      38.623  62.998 -44.994  1.00323.22           C  
ATOM   2199  CD  ARG B 295      37.672  64.176 -44.762  1.00323.22           C  
ATOM   2200  NE  ARG B 295      36.618  64.069 -45.816  1.00323.22           N  
ATOM   2201  CZ  ARG B 295      35.435  64.741 -45.711  1.00323.22           C  
ATOM   2202  NH1 ARG B 295      35.185  65.544 -44.638  1.00323.22           N1+
ATOM   2203  NH2 ARG B 295      34.500  64.614 -46.698  1.00323.22           N  
ATOM   2206  N   ASN B 296      39.715  62.012 -42.201  1.00 68.61           N  
ATOM   2207  CA  ASN B 296      40.023  62.881 -41.105  1.00 68.61           C  
ATOM   2212  C   ASN B 296      40.390  64.227 -41.716  1.00 68.61           C  
ATOM   2213  O   ASN B 296      41.392  64.270 -42.481  1.00 68.61           O  
ATOM   2208  CB  ASN B 296      41.233  62.416 -40.279  1.00 68.61           C  
ATOM   2209  CG  ASN B 296      41.338  63.296 -39.040  1.00 68.61           C  
ATOM   2211  ND2 ASN B 296      42.395  63.060 -38.215  1.00 68.61           N  
ATOM   2210  OD1 ASN B 296      40.507  64.174 -38.810  1.00 68.61           O  
ATOM   2214  OXT ASN B 296      39.684  65.228 -41.427  1.00 68.61           O1-
TER   
