# Supplementary material for: Structural Descriptors for Subunit Interface Regions in Homodimers: Effect of Lipid Membrane and Secondary Structure Type
Source: J Chem Inf Model. 2025 Mar 27;65(7):3117–26. doi: 10.1021/acs.jcim.4c01233 (PMC12004529; doi:10.1021/acs.jcim.4c01233)
Supplement: Supplementary file 3 — ci4c01233_si_003.tar [file ci4c01233_si_003.tar › database/alpha/6vo2_cytop.pdb]

HEADER    cleaned_6vo2.pdb_corrected_final
ATOM      1  N   THR A   1       7.359   4.463  20.924  1.00 43.15           N  
ATOM      2  CA  THR A   1       6.797   3.153  21.223  1.00 34.65           C  
ATOM      3  C   THR A   1       7.706   2.357  22.157  1.00 36.80           C  
ATOM      4  O   THR A   1       8.893   2.155  21.867  1.00 38.72           O  
ATOM      5  CB  THR A   1       6.572   2.340  19.932  1.00 35.76           C  
ATOM      6  CG2 THR A   1       6.086   0.937  20.254  1.00 32.10           C  
ATOM      7  OG1 THR A   1       5.608   3.006  19.100  1.00 37.06           O  
ATOM      8  N   THR A   2       7.153   1.897  23.275  1.00 28.60           N  
ATOM      9  CA  THR A   2       7.893   1.005  24.157  1.00 32.17           C  
ATOM     10  C   THR A   2       7.958  -0.404  23.555  1.00 31.67           C  
ATOM     11  O   THR A   2       6.934  -1.004  23.211  1.00 29.88           O  
ATOM     12  CB  THR A   2       7.255   0.967  25.557  1.00 33.74           C  
ATOM     13  CG2 THR A   2       8.158   0.232  26.548  1.00 29.73           C  
ATOM     14  OG1 THR A   2       7.041   2.301  26.031  1.00 35.45           O  
ATOM     15  N   VAL A   3       9.168  -0.935  23.446  1.00 28.68           N  
ATOM     16  CA  VAL A   3       9.389  -2.321  23.078  1.00 24.73           C  
ATOM     17  C   VAL A   3      10.060  -2.993  24.263  1.00 26.17           C  
ATOM     18  O   VAL A   3      11.018  -2.448  24.823  1.00 29.40           O  
ATOM     19  CB  VAL A   3      10.250  -2.429  21.806  1.00 27.04           C  
ATOM     20  CG1 VAL A   3      10.293  -3.860  21.295  1.00 25.11           C  
ATOM     21  CG2 VAL A   3       9.717  -1.487  20.740  1.00 27.12           C  
ATOM     22  N   TYR A   4       9.556  -4.153  24.662  1.00 22.02           N  
ATOM     23  CA  TYR A   4      10.069  -4.858  25.837  1.00 22.56           C  
ATOM     24  C   TYR A   4      10.984  -6.001  25.424  1.00 25.88           C  
ATOM     25  O   TYR A   4      10.612  -6.823  24.565  1.00 20.87           O  
ATOM     26  CB  TYR A   4       8.923  -5.403  26.699  1.00 20.22           C  
ATOM     27  CG  TYR A   4       7.983  -4.333  27.188  1.00 27.46           C  
ATOM     28  CD1 TYR A   4       6.968  -3.836  26.362  1.00 22.88           C  
ATOM     29  CD2 TYR A   4       8.114  -3.798  28.482  1.00 28.72           C  
ATOM     30  CE1 TYR A   4       6.112  -2.851  26.799  1.00 27.70           C  
ATOM     31  CE2 TYR A   4       7.250  -2.804  28.929  1.00 27.46           C  
ATOM     32  CZ  TYR A   4       6.259  -2.334  28.089  1.00 29.49           C  
ATOM     33  OH  TYR A   4       5.408  -1.342  28.528  1.00 32.03           O  
ATOM     34  N   TYR A   5      12.168  -6.064  26.062  1.00 19.61           N  
ATOM     35  CA  TYR A   5      13.140  -7.142  25.901  1.00 19.31           C  
ATOM     36  C   TYR A   5      13.301  -7.888  27.227  1.00 20.10           C  
ATOM     37  O   TYR A   5      12.636  -7.568  28.218  1.00 21.55           O  
ATOM     38  CB  TYR A   5      14.460  -6.579  25.348  1.00 20.20           C  
ATOM     39  CG  TYR A   5      14.217  -5.818  24.065  1.00 23.86           C  
ATOM     40  CD1 TYR A   5      14.189  -6.487  22.835  1.00 23.92           C  
ATOM     41  CD2 TYR A   5      13.963  -4.453  24.069  1.00 23.17           C  
ATOM     42  CE1 TYR A   5      13.940  -5.801  21.649  1.00 26.06           C  
ATOM     43  CE2 TYR A   5      13.715  -3.765  22.894  1.00 25.20           C  
ATOM     44  CZ  TYR A   5      13.697  -4.451  21.679  1.00 25.15           C  
ATOM     45  OH  TYR A   5      13.450  -3.766  20.496  1.00 22.85           O  
ATOM     46  N   ASP A   6      14.155  -8.925  27.212  1.00 21.22           N  
ATOM     47  CA  ASP A   6      14.302  -9.809  28.365  1.00 20.60           C  
ATOM     48  C   ASP A   6      14.520  -9.005  29.649  1.00 21.54           C  
ATOM     49  O   ASP A   6      13.849  -9.233  30.665  1.00 23.58           O  
ATOM     50  CB  ASP A   6      15.480 -10.760  28.162  1.00 26.25           C  
ATOM     51  CG  ASP A   6      15.122 -12.011  27.385  1.00 25.29           C  
ATOM     52  OD1 ASP A   6      13.936 -12.355  27.256  1.00 22.76           O  
ATOM     53  OD2 ASP A   6      16.071 -12.680  26.910  1.00 28.65           O1-
ATOM     54  N   GLN A   7      15.453  -8.046  29.613  1.00 25.64           N  
ATOM     55  CA  GLN A   7      15.767  -7.248  30.806  1.00 28.34           C  
ATOM     56  C   GLN A   7      14.641  -6.303  31.205  1.00 26.35           C  
ATOM     57  O   GLN A   7      14.663  -5.776  32.327  1.00 28.33           O  
ATOM     58  CB  GLN A   7      17.047  -6.424  30.598  1.00 23.52           C  
ATOM     59  CG  GLN A   7      16.856  -5.281  29.592  1.00 29.40           C  
ATOM     60  CD  GLN A   7      18.016  -4.300  29.527  1.00 39.89           C  
ATOM     61  NE2 GLN A   7      17.789  -3.177  28.856  1.00 37.93           N  
ATOM     62  OE1 GLN A   7      19.100  -4.541  30.071  1.00 46.98           O  
ATOM     63  N   ASP A   8      13.669  -6.058  30.339  1.00 21.27           N  
ATOM     64  CA  ASP A   8      12.600  -5.137  30.700  1.00 22.16           C  
ATOM     65  C   ASP A   8      11.458  -5.835  31.423  1.00 27.81           C  
ATOM     66  O   ASP A   8      10.480  -5.183  31.791  1.00 25.96           O  
ATOM     67  CB  ASP A   8      12.065  -4.426  29.466  1.00 26.80           C  
ATOM     68  CG  ASP A   8      13.135  -3.680  28.737  1.00 31.70           C  
ATOM     69  OD1 ASP A   8      13.749  -2.780  29.364  1.00 30.30           O  
ATOM     70  OD2 ASP A   8      13.378  -4.007  27.556  1.00 23.15           O1-
ATOM     71  N   VAL A   9      11.555  -7.144  31.622  1.00 24.17           N  
ATOM     72  CA  VAL A   9      10.534  -7.922  32.314  1.00 24.15           C  
ATOM     73  C   VAL A   9      11.265  -8.565  33.484  1.00 25.76           C  
ATOM     74  O   VAL A   9      12.004  -9.545  33.297  1.00 26.37           O  
ATOM     75  CB  VAL A   9       9.884  -8.965  31.389  1.00 25.36           C  
ATOM     76  CG1 VAL A   9       8.854  -9.824  32.131  1.00 22.28           C  
ATOM     77  CG2 VAL A   9       9.266  -8.275  30.160  1.00 24.47           C  
ATOM     78  N   LYS A  10      11.102  -7.999  34.687  1.00 22.55           N  
ATOM     79  CA  LYS A  10      11.838  -8.459  35.862  0.55 24.70           C  
ATOM     81  C   LYS A  10      11.031  -9.462  36.679  1.00 19.93           C  
ATOM     82  O   LYS A  10      11.463 -10.603  36.867  1.00 22.97           O  
ATOM     83  CB  LYS A  10      12.255  -7.250  36.712  0.55 24.98           C  
ATOM     85  CG  LYS A  10      12.951  -6.150  35.900  0.55 25.65           C  
ATOM     87  CD  LYS A  10      13.981  -5.417  36.732  0.55 26.50           C  
ATOM     89  CE  LYS A  10      14.418  -4.136  36.060  0.55 29.51           C  
ATOM     91  NZ  LYS A  10      14.706  -4.364  34.626  0.55 27.75           N1+
ATOM     93  N   THR A  11       9.847  -9.067  37.142  1.00 21.67           N  
ATOM     94  CA  THR A  11       8.978 -10.007  37.843  1.00 22.59           C  
ATOM     95  C   THR A  11       8.682 -11.244  37.014  1.00 26.37           C  
ATOM     96  O   THR A  11       8.286 -11.152  35.847  1.00 25.64           O  
ATOM     97  CB  THR A  11       7.674  -9.329  38.197  1.00 23.51           C  
ATOM     98  CG2 THR A  11       6.815 -10.258  39.080  1.00 23.37           C  
ATOM     99  OG1 THR A  11       7.997  -8.122  38.888  1.00 25.22           O  
ATOM    100  N   ASP A  12       8.869 -12.409  37.620  1.00 21.62           N  
ATOM    101  CA  ASP A  12       8.373 -13.646  37.032  1.00 20.26           C  
ATOM    102  C   ASP A  12       6.980 -13.860  37.607  1.00 25.68           C  
ATOM    103  O   ASP A  12       6.798 -14.565  38.607  1.00 23.15           O  
ATOM    104  CB  ASP A  12       9.311 -14.812  37.322  1.00 22.70           C  
ATOM    105  CG  ASP A  12       8.821 -16.105  36.712  1.00 23.95           C  
ATOM    106  OD1 ASP A  12       7.708 -16.081  36.144  1.00 25.27           O  
ATOM    107  OD2 ASP A  12       9.525 -17.140  36.824  1.00 28.47           O1-
ATOM    108  N   ALA A  13       5.980 -13.262  36.957  1.00 22.96           N  
ATOM    109  CA  ALA A  13       4.602 -13.345  37.444  1.00 24.85           C  
ATOM    110  C   ALA A  13       3.917 -14.667  37.094  1.00 26.18           C  
ATOM    111  O   ALA A  13       2.763 -14.871  37.472  1.00 23.62           O  
ATOM    112  CB  ALA A  13       3.774 -12.170  36.915  1.00 21.40           C  
ATOM    113  N   LEU A  14       4.609 -15.591  36.430  1.00 22.36           N  
ATOM    114  CA  LEU A  14       4.077 -16.920  36.158  1.00 21.09           C  
ATOM    115  C   LEU A  14       4.586 -17.971  37.132  1.00 25.08           C  
ATOM    116  O   LEU A  14       4.094 -19.109  37.108  1.00 25.05           O  
ATOM    117  CB  LEU A  14       4.438 -17.350  34.725  1.00 24.51           C  
ATOM    118  CG  LEU A  14       3.593 -16.815  33.562  1.00 24.70           C  
ATOM    119  CD1 LEU A  14       4.201 -17.273  32.242  1.00 21.43           C  
ATOM    120  CD2 LEU A  14       2.163 -17.284  33.674  1.00 18.32           C  
ATOM    121  N   GLN A  15       5.548 -17.627  37.993  1.00 23.75           N  
ATOM    122  CA  GLN A  15       6.064 -18.615  38.930  1.00 23.64           C  
ATOM    123  C   GLN A  15       4.921 -19.133  39.791  1.00 23.09           C  
ATOM    124  O   GLN A  15       4.089 -18.360  40.271  1.00 23.92           O  
ATOM    125  CB  GLN A  15       7.167 -18.017  39.812  1.00 24.32           C  
ATOM    126  CG  GLN A  15       7.811 -19.028  40.788  1.00 24.43           C  
ATOM    127  CD  GLN A  15       8.860 -18.358  41.675  1.00 21.24           C  
ATOM    128  NE2 GLN A  15      10.058 -18.186  41.140  1.00 24.89           N  
ATOM    129  OE1 GLN A  15       8.574 -17.975  42.818  1.00 25.33           O  
ATOM    130  N   GLY A  16       4.871 -20.452  39.960  1.00 23.48           N  
ATOM    131  CA  GLY A  16       3.845 -21.063  40.769  1.00 25.62           C  
ATOM    132  C   GLY A  16       2.452 -21.079  40.170  1.00 31.10           C  
ATOM    133  O   GLY A  16       1.513 -21.496  40.855  1.00 33.00           O  
ATOM    134  N   LYS A  17       2.278 -20.632  38.931  1.00 27.02           N  
ATOM    135  CA  LYS A  17       0.995 -20.720  38.235  1.00 25.91           C  
ATOM    136  C   LYS A  17       1.021 -21.901  37.279  1.00 27.51           C  
ATOM    137  O   LYS A  17       2.010 -22.100  36.561  1.00 29.71           O  
ATOM    138  CB  LYS A  17       0.689 -19.433  37.475  1.00 24.05           C  
ATOM    139  CG  LYS A  17       0.264 -18.330  38.389  1.00 28.00           C  
ATOM    140  CD  LYS A  17       0.267 -17.000  37.711  1.00 30.74           C  
ATOM    141  CE  LYS A  17      -0.351 -15.928  38.612  1.00 33.96           C  
ATOM    142  NZ  LYS A  17      -1.773 -16.244  38.961  1.00 45.81           N1+
ATOM    143  N   LYS A  18      -0.044 -22.707  37.296  1.00 25.86           N  
ATOM    144  CA  LYS A  18      -0.160 -23.818  36.365  1.00 22.58           C  
ATOM    145  C   LYS A  18      -0.771 -23.278  35.077  1.00 22.99           C  
ATOM    146  O   LYS A  18      -1.733 -22.497  35.119  1.00 23.31           O  
ATOM    147  CB  LYS A  18      -1.014 -24.946  36.943  1.00 26.25           C  
ATOM    148  CG  LYS A  18      -1.002 -26.206  36.067  1.00 27.50           C  
ATOM    149  CD  LYS A  18      -1.968 -27.255  36.595  1.00 31.91           C  
ATOM    150  CE  LYS A  18      -1.384 -27.970  37.807  1.00 34.59           C  
ATOM    151  NZ  LYS A  18      -0.251 -28.830  37.388  1.00 40.87           N1+
ATOM    152  N   ILE A  19      -0.183 -23.647  33.942  1.00 20.68           N  
ATOM    153  CA  ILE A  19      -0.591 -23.121  32.642  1.00 21.79           C  
ATOM    154  C   ILE A  19      -1.222 -24.251  31.852  1.00 17.57           C  
ATOM    155  O   ILE A  19      -0.586 -25.292  31.624  1.00 23.16           O  
ATOM    156  CB  ILE A  19       0.590 -22.515  31.864  1.00 20.28           C  
ATOM    157  CG1 ILE A  19       1.261 -21.453  32.711  1.00 21.33           C  
ATOM    158  CG2 ILE A  19       0.104 -21.863  30.565  1.00 20.34           C  
ATOM    159  CD1 ILE A  19       2.644 -21.121  32.279  1.00 21.95           C  
ATOM    160  N   ALA A  20      -2.462 -24.042  31.419  1.00 21.15           N  
ATOM    161  CA  ALA A  20      -3.093 -24.929  30.452  1.00 21.45           C  
ATOM    162  C   ALA A  20      -2.995 -24.283  29.084  1.00 15.41           C  
ATOM    163  O   ALA A  20      -3.493 -23.170  28.891  1.00 18.35           O  
ATOM    164  CB  ALA A  20      -4.556 -25.202  30.781  1.00 18.51           C  
ATOM    165  N   VAL A  21      -2.337 -24.974  28.160  1.00 18.85           N  
ATOM    166  CA  VAL A  21      -2.396 -24.647  26.740  1.00 17.63           C  
ATOM    167  C   VAL A  21      -3.507 -25.513  26.173  1.00 17.23           C  
ATOM    168  O   VAL A  21      -3.435 -26.745  26.232  1.00 18.16           O  
ATOM    169  CB  VAL A  21      -1.057 -24.928  26.040  1.00 24.14           C  
ATOM    170  CG1 VAL A  21      -1.155 -24.646  24.523  1.00 19.83           C  
ATOM    171  CG2 VAL A  21       0.064 -24.117  26.662  1.00 19.01           C  
ATOM    172  N   VAL A  22      -4.555 -24.871  25.675  1.00 17.13           N  
ATOM    173  CA  VAL A  22      -5.729 -25.555  25.148  1.00 16.61           C  
ATOM    174  C   VAL A  22      -5.560 -25.622  23.630  1.00 17.05           C  
ATOM    175  O   VAL A  22      -5.477 -24.585  22.961  1.00 17.24           O  
ATOM    176  CB  VAL A  22      -7.020 -24.827  25.554  1.00 17.53           C  
ATOM    177  CG1 VAL A  22      -8.236 -25.360  24.768  1.00 19.63           C  
ATOM    178  CG2 VAL A  22      -7.243 -24.979  27.079  1.00 18.44           C  
ATOM    179  N   GLY A  23      -5.476 -26.836  23.104  1.00 18.77           N  
ATOM    180  CA  GLY A  23      -5.049 -27.059  21.729  1.00 19.10           C  
ATOM    181  C   GLY A  23      -3.560 -27.334  21.669  1.00 19.35           C  
ATOM    182  O   GLY A  23      -2.778 -26.875  22.496  1.00 21.18           O  
ATOM    183  N   TYR A  24      -3.162 -28.132  20.689  1.00 17.56           N  
ATOM    184  CA  TYR A  24      -1.770 -28.541  20.547  1.00 18.21           C  
ATOM    185  C   TYR A  24      -1.415 -28.583  19.073  1.00 17.49           C  
ATOM    186  O   TYR A  24      -0.914 -29.578  18.548  1.00 18.79           O  
ATOM    187  CB  TYR A  24      -1.513 -29.893  21.218  1.00 18.97           C  
ATOM    188  CG  TYR A  24      -0.056 -30.178  21.513  1.00 17.37           C  
ATOM    189  CD1 TYR A  24       0.606 -29.520  22.557  1.00 18.93           C  
ATOM    190  CD2 TYR A  24       0.666 -31.114  20.770  1.00 17.91           C  
ATOM    191  CE1 TYR A  24       1.943 -29.780  22.840  1.00 17.72           C  
ATOM    192  CE2 TYR A  24       2.017 -31.370  21.049  1.00 20.69           C  
ATOM    193  CZ  TYR A  24       2.643 -30.703  22.094  1.00 18.87           C  
ATOM    194  OH  TYR A  24       3.971 -30.977  22.365  1.00 21.16           O  
ATOM    195  N   GLY A  25      -1.680 -27.483  18.387  1.00 15.85           N  
ATOM    196  CA  GLY A  25      -1.397 -27.396  16.971  1.00 14.76           C  
ATOM    197  C   GLY A  25      -0.197 -26.523  16.679  1.00 16.24           C  
ATOM    198  O   GLY A  25       0.816 -26.604  17.380  1.00 16.03           O  
ATOM    199  N   SER A  26      -0.298 -25.678  15.649  1.00 14.44           N  
ATOM    200  CA  SER A  26       0.852 -24.886  15.211  0.44 15.44           C  
ATOM    202  C   SER A  26       1.356 -23.990  16.335  1.00 16.54           C  
ATOM    203  O   SER A  26       2.531 -24.041  16.711  1.00 15.01           O  
ATOM    204  CB  SER A  26       0.485 -24.050  13.978  0.44 16.17           C  
ATOM    206  OG  SER A  26       1.581 -23.240  13.557  0.44 13.92           O  
ATOM    208  N   GLN A  27       0.478 -23.155  16.885  1.00 14.30           N  
ATOM    209  CA  GLN A  27       0.912 -22.325  18.008  1.00 16.86           C  
ATOM    210  C   GLN A  27       0.987 -23.134  19.308  1.00 16.16           C  
ATOM    211  O   GLN A  27       1.886 -22.916  20.135  1.00 18.02           O  
ATOM    212  CB  GLN A  27      -0.022 -21.121  18.199  1.00 14.24           C  
ATOM    213  CG  GLN A  27       0.137 -20.029  17.149  1.00 14.17           C  
ATOM    214  CD  GLN A  27       1.458 -19.263  17.278  1.00 16.73           C  
ATOM    215  NE2 GLN A  27       2.087 -18.981  16.157  1.00 12.49           N  
ATOM    216  OE1 GLN A  27       1.912 -18.963  18.381  1.00 16.37           O  
ATOM    217  N   GLY A  28       0.045 -24.054  19.523  1.00 14.39           N  
ATOM    218  CA  GLY A  28      -0.043 -24.720  20.830  1.00 14.22           C  
ATOM    219  C   GLY A  28       1.200 -25.518  21.193  1.00 16.01           C  
ATOM    220  O   GLY A  28       1.688 -25.453  22.330  1.00 18.57           O  
ATOM    221  N   HIS A  29       1.706 -26.333  20.256  1.00 15.42           N  
ATOM    222  CA  HIS A  29       2.906 -27.110  20.582  1.00 16.84           C  
ATOM    223  C   HIS A  29       4.098 -26.191  20.858  1.00 20.15           C  
ATOM    224  O   HIS A  29       4.962 -26.522  21.675  1.00 17.33           O  
ATOM    225  CB  HIS A  29       3.248 -28.103  19.464  1.00 18.70           C  
ATOM    226  CG  HIS A  29       4.121 -27.523  18.393  1.00 17.96           C  
ATOM    227  CD2 HIS A  29       5.450 -27.660  18.140  1.00 19.45           C  
ATOM    228  ND1 HIS A  29       3.635 -26.677  17.422  1.00 18.42           N  
ATOM    229  CE1 HIS A  29       4.625 -26.296  16.631  1.00 19.38           C  
ATOM    230  NE2 HIS A  29       5.736 -26.885  17.037  1.00 21.40           N  
ATOM    231  N   ALA A  30       4.150 -25.028  20.204  1.00 16.48           N  
ATOM    232  CA  ALA A  30       5.286 -24.122  20.371  1.00 18.60           C  
ATOM    233  C   ALA A  30       5.230 -23.407  21.714  1.00 16.28           C  
ATOM    234  O   ALA A  30       6.230 -23.376  22.446  1.00 17.71           O  
ATOM    235  CB  ALA A  30       5.337 -23.104  19.223  1.00 16.57           C  
ATOM    236  N   HIS A  31       4.069 -22.844  22.068  1.00 15.09           N  
ATOM    237  CA  HIS A  31       3.931 -22.190  23.367  1.00 17.64           C  
ATOM    238  C   HIS A  31       4.229 -23.163  24.507  1.00 19.37           C  
ATOM    239  O   HIS A  31       4.957 -22.827  25.454  1.00 17.00           O  
ATOM    240  CB  HIS A  31       2.527 -21.608  23.554  1.00 16.32           C  
ATOM    241  CG  HIS A  31       2.203 -20.411  22.709  1.00 16.21           C  
ATOM    242  CD2 HIS A  31       2.298 -20.193  21.369  1.00 15.39           C  
ATOM    243  ND1 HIS A  31       1.601 -19.290  23.232  1.00 15.27           N  
ATOM    244  CE1 HIS A  31       1.373 -18.416  22.267  1.00 16.99           C  
ATOM    245  NE2 HIS A  31       1.787 -18.942  21.125  1.00 15.30           N  
ATOM    246  N   ALA A  32       3.654 -24.374  24.439  1.00 16.57           N  
ATOM    247  CA  ALA A  32       3.813 -25.354  25.513  1.00 19.69           C  
ATOM    248  C   ALA A  32       5.273 -25.760  25.688  1.00 23.71           C  
ATOM    249  O   ALA A  32       5.788 -25.808  26.818  1.00 20.53           O  
ATOM    250  CB  ALA A  32       2.938 -26.576  25.231  1.00 18.82           C  
ATOM    251  N   GLN A  33       5.965 -26.048  24.575  1.00 18.41           N  
ATOM    252  CA  GLN A  33       7.333 -26.538  24.669  1.00 21.82           C  
ATOM    253  C   GLN A  33       8.287 -25.427  25.088  1.00 21.86           C  
ATOM    254  O   GLN A  33       9.201 -25.668  25.881  1.00 22.23           O  
ATOM    255  CB  GLN A  33       7.773 -27.160  23.345  1.00 21.69           C  
ATOM    256  CG  GLN A  33       7.111 -28.501  23.079  1.00 23.63           C  
ATOM    257  CD  GLN A  33       7.217 -28.937  21.619  1.00 26.08           C  
ATOM    258  NE2 GLN A  33       6.288 -29.773  21.194  1.00 31.53           N  
ATOM    259  OE1 GLN A  33       8.119 -28.513  20.883  1.00 30.08           O  
ATOM    260  N   ASN A  34       8.094 -24.211  24.574  1.00 18.27           N  
ATOM    261  CA  ASN A  34       8.938 -23.088  24.995  1.00 18.22           C  
ATOM    262  C   ASN A  34       8.764 -22.809  26.486  1.00 20.99           C  
ATOM    263  O   ASN A  34       9.747 -22.600  27.208  1.00 19.11           O  
ATOM    264  CB  ASN A  34       8.621 -21.828  24.194  1.00 18.45           C  
ATOM    265  CG  ASN A  34       9.066 -21.901  22.711  1.00 16.42           C  
ATOM    266  ND2 ASN A  34       8.953 -20.780  22.024  1.00 16.92           N  
ATOM    267  OD1 ASN A  34       9.503 -22.943  22.204  1.00 18.37           O  
ATOM    268  N   LEU A  35       7.511 -22.787  26.960  1.00 18.12           N  
ATOM    269  CA  LEU A  35       7.246 -22.543  28.382  1.00 19.36           C  
ATOM    270  C   LEU A  35       7.821 -23.651  29.249  1.00 23.75           C  
ATOM    271  O   LEU A  35       8.391 -23.384  30.319  1.00 22.05           O  
ATOM    272  CB  LEU A  35       5.732 -22.412  28.615  1.00 20.10           C  
ATOM    273  CG  LEU A  35       5.049 -21.113  28.156  1.00 19.92           C  
ATOM    274  CD1 LEU A  35       3.519 -21.242  28.098  1.00 19.82           C  
ATOM    275  CD2 LEU A  35       5.462 -19.912  28.984  1.00 17.86           C  
ATOM    276  N   LYS A  36       7.679 -24.907  28.815  1.00 22.76           N  
ATOM    277  CA  LYS A  36       8.186 -25.996  29.638  1.00 22.86           C  
ATOM    278  C   LYS A  36       9.710 -25.981  29.662  1.00 23.86           C  
ATOM    279  O   LYS A  36      10.319 -26.242  30.708  1.00 24.09           O  
ATOM    280  CB  LYS A  36       7.654 -27.350  29.154  1.00 23.65           C  
ATOM    281  CG  LYS A  36       7.949 -28.496  30.129  1.00 26.05           C  
ATOM    282  CD  LYS A  36       7.364 -29.816  29.654  1.00 33.70           C  
ATOM    283  CE  LYS A  36       7.495 -30.905  30.706  1.00 40.30           C  
ATOM    284  NZ  LYS A  36       6.623 -32.094  30.412  1.00 42.90           N1+
ATOM    285  N   ASP A  37      10.339 -25.644  28.531  1.00 20.62           N  
ATOM    286  CA  ASP A  37      11.791 -25.498  28.503  1.00 23.21           C  
ATOM    287  C   ASP A  37      12.256 -24.406  29.457  1.00 25.46           C  
ATOM    288  O   ASP A  37      13.368 -24.485  30.010  1.00 25.83           O  
ATOM    289  CB  ASP A  37      12.270 -25.170  27.089  1.00 20.68           C  
ATOM    290  CG  ASP A  37      12.373 -26.396  26.200  1.00 27.58           C  
ATOM    291  OD1 ASP A  37      12.243 -27.537  26.694  1.00 27.62           O  
ATOM    292  OD2 ASP A  37      12.600 -26.219  24.985  1.00 27.18           O1-
ATOM    293  N   ASN A  38      11.431 -23.382  29.661  1.00 17.76           N  
ATOM    294  CA  ASN A  38      11.731 -22.300  30.593  1.00 22.93           C  
ATOM    295  C   ASN A  38      11.235 -22.584  32.020  1.00 23.29           C  
ATOM    296  O   ASN A  38      11.113 -21.649  32.817  1.00 25.39           O  
ATOM    297  CB  ASN A  38      11.140 -20.979  30.088  1.00 19.64           C  
ATOM    298  CG  ASN A  38      12.120 -20.191  29.237  1.00 22.80           C  
ATOM    299  ND2 ASN A  38      11.611 -19.435  28.248  1.00 20.61           N  
ATOM    300  OD1 ASN A  38      13.330 -20.261  29.460  1.00 24.06           O  
ATOM    301  N   GLY A  39      10.929 -23.836  32.343  1.00 23.83           N  
ATOM    302  CA  GLY A  39      10.705 -24.250  33.714  1.00 21.94           C  
ATOM    303  C   GLY A  39       9.285 -24.150  34.222  1.00 26.74           C  
ATOM    304  O   GLY A  39       9.052 -24.414  35.409  1.00 27.47           O  
ATOM    305  N   TYR A  40       8.328 -23.790  33.381  1.00 24.29           N  
ATOM    306  CA  TYR A  40       6.970 -23.589  33.862  1.00 23.07           C  
ATOM    307  C   TYR A  40       6.190 -24.889  33.874  1.00 25.40           C  
ATOM    308  O   TYR A  40       6.551 -25.874  33.213  1.00 24.47           O  
ATOM    309  CB  TYR A  40       6.244 -22.555  33.014  1.00 22.20           C  
ATOM    310  CG  TYR A  40       6.842 -21.196  33.216  1.00 23.72           C  
ATOM    311  CD1 TYR A  40       6.607 -20.498  34.388  1.00 23.93           C  
ATOM    312  CD2 TYR A  40       7.689 -20.624  32.260  1.00 21.23           C  
ATOM    313  CE1 TYR A  40       7.165 -19.268  34.602  1.00 22.00           C  
ATOM    314  CE2 TYR A  40       8.249 -19.378  32.460  1.00 23.45           C  
ATOM    315  CZ  TYR A  40       7.988 -18.710  33.650  1.00 24.79           C  
ATOM    316  OH  TYR A  40       8.516 -17.470  33.885  1.00 24.50           O  
ATOM    317  N   ASP A  41       5.107 -24.877  34.658  1.00 23.23           N  
ATOM    318  CA  ASP A  41       4.233 -26.031  34.842  1.00 27.28           C  
ATOM    319  C   ASP A  41       3.141 -25.956  33.782  1.00 24.12           C  
ATOM    320  O   ASP A  41       2.202 -25.160  33.889  1.00 23.47           O  
ATOM    321  CB  ASP A  41       3.654 -26.037  36.253  1.00 28.66           C  
ATOM    322  CG  ASP A  41       2.721 -27.202  36.501  1.00 30.45           C  
ATOM    323  OD1 ASP A  41       2.798 -28.224  35.785  1.00 31.26           O  
ATOM    324  OD2 ASP A  41       1.896 -27.087  37.424  1.00 35.33           O1-
ATOM    325  N   VAL A  42       3.268 -26.780  32.746  1.00 23.94           N  
ATOM    326  CA  VAL A  42       2.379 -26.714  31.592  1.00 24.91           C  
ATOM    327  C   VAL A  42       1.614 -28.022  31.478  1.00 20.19           C  
ATOM    328  O   VAL A  42       2.220 -29.098  31.472  1.00 27.03           O  
ATOM    329  CB  VAL A  42       3.166 -26.414  30.302  1.00 25.03           C  
ATOM    330  CG1 VAL A  42       2.214 -26.353  29.123  1.00 24.18           C  
ATOM    331  CG2 VAL A  42       3.929 -25.094  30.442  1.00 23.13           C  
ATOM    332  N   VAL A  43       0.280 -27.932  31.399  1.00 21.22           N  
ATOM    333  CA  VAL A  43      -0.550 -29.072  31.029  1.00 20.24           C  
ATOM    334  C   VAL A  43      -1.306 -28.712  29.747  1.00 18.12           C  
ATOM    335  O   VAL A  43      -1.567 -27.544  29.455  1.00 21.52           O  
ATOM    336  CB  VAL A  43      -1.527 -29.486  32.142  1.00 22.67           C  
ATOM    337  CG1 VAL A  43      -0.744 -29.821  33.430  1.00 23.65           C  
ATOM    338  CG2 VAL A  43      -2.528 -28.381  32.392  1.00 24.26           C  
ATOM    339  N   ILE A  44      -1.691 -29.738  29.003  1.00 20.80           N  
ATOM    340  CA  ILE A  44      -2.363 -29.568  27.718  1.00 18.11           C  
ATOM    341  C   ILE A  44      -3.821 -29.982  27.871  1.00 20.32           C  
ATOM    342  O   ILE A  44      -4.118 -31.071  28.385  1.00 21.28           O  
ATOM    343  CB  ILE A  44      -1.675 -30.382  26.610  1.00 18.80           C  
ATOM    344  CG1 ILE A  44      -0.161 -30.127  26.615  1.00 23.66           C  
ATOM    345  CG2 ILE A  44      -2.316 -30.066  25.242  1.00 18.62           C  
ATOM    346  CD1 ILE A  44       0.239 -28.690  26.254  1.00 18.85           C  
ATOM    347  N   GLY A  45      -4.724 -29.085  27.466  1.00 20.25           N  
ATOM    348  CA  GLY A  45      -6.147 -29.361  27.380  1.00 18.74           C  
ATOM    349  C   GLY A  45      -6.471 -29.716  25.942  1.00 23.73           C  
ATOM    350  O   GLY A  45      -6.358 -28.856  25.064  1.00 19.27           O  
ATOM    351  N   ILE A  46      -6.806 -30.973  25.650  1.00 20.12           N  
ATOM    352  CA  ILE A  46      -6.983 -31.368  24.250  1.00 20.05           C  
ATOM    353  C   ILE A  46      -7.925 -32.560  24.180  1.00 23.91           C  
ATOM    354  O   ILE A  46      -7.930 -33.422  25.066  1.00 20.32           O  
ATOM    355  CB  ILE A  46      -5.617 -31.684  23.588  1.00 18.30           C  
ATOM    356  CG1 ILE A  46      -5.755 -31.992  22.100  1.00 21.57           C  
ATOM    357  CG2 ILE A  46      -4.911 -32.780  24.338  1.00 20.82           C  
ATOM    358  CD1 ILE A  46      -6.046 -30.738  21.269  1.00 20.79           C  
ATOM    359  N   ARG A  47      -8.721 -32.605  23.107  1.00 19.72           N  
ATOM    360  CA  ARG A  47      -9.597 -33.737  22.842  1.00 18.50           C  
ATOM    361  C   ARG A  47      -8.779 -34.931  22.352  1.00 21.39           C  
ATOM    362  O   ARG A  47      -7.654 -34.768  21.879  1.00 21.86           O  
ATOM    363  CB  ARG A  47     -10.644 -33.354  21.796  1.00 19.90           C  
ATOM    364  CG  ARG A  47     -10.022 -33.079  20.423  1.00 20.97           C  
ATOM    365  CD  ARG A  47     -11.080 -32.883  19.373  1.00 20.47           C  
ATOM    366  NE  ARG A  47     -10.519 -32.507  18.086  1.00 20.72           N  
ATOM    367  CZ  ARG A  47     -11.272 -32.172  17.044  1.00 23.01           C  
ATOM    368  NH1 ARG A  47     -12.582 -32.164  17.178  1.00 23.00           N1+
ATOM    369  NH2 ARG A  47     -10.722 -31.846  15.877  1.00 19.78           N  
ATOM    370  N   PRO A  48      -9.332 -36.145  22.450  1.00 23.29           N  
ATOM    371  CA  PRO A  48      -8.637 -37.322  21.912  1.00 22.77           C  
ATOM    372  C   PRO A  48      -8.398 -37.204  20.414  1.00 20.19           C  
ATOM    373  O   PRO A  48      -9.189 -36.600  19.684  1.00 23.34           O  
ATOM    374  CB  PRO A  48      -9.594 -38.477  22.230  1.00 24.87           C  
ATOM    375  CG  PRO A  48     -10.439 -37.989  23.384  1.00 22.95           C  
ATOM    376  CD  PRO A  48     -10.599 -36.493  23.119  1.00 22.19           C  
ATOM    377  N   GLY A  49      -7.290 -37.804  19.948  1.00 19.93           N  
ATOM    378  CA  GLY A  49      -6.929 -37.751  18.540  1.00 17.79           C  
ATOM    379  C   GLY A  49      -5.433 -37.550  18.360  1.00 21.14           C  
ATOM    380  O   GLY A  49      -4.653 -37.772  19.281  1.00 22.51           O  
ATOM    381  N   ARG A  50      -5.053 -37.123  17.149  0.61 22.58           N  
ATOM    383  CA  ARG A  50      -3.637 -36.955  16.815  0.61 21.74           C  
ATOM    385  C   ARG A  50      -2.938 -36.010  17.788  0.61 21.10           C  
ATOM    387  O   ARG A  50      -1.852 -36.315  18.288  0.61 21.60           O  
ATOM    389  CB  ARG A  50      -3.484 -36.434  15.384  0.61 21.65           C  
ATOM    391  CG  ARG A  50      -4.017 -37.362  14.279  0.61 23.26           C  
ATOM    393  CD  ARG A  50      -3.494 -36.928  12.911  0.61 20.46           C  
ATOM    395  NE  ARG A  50      -2.033 -36.834  12.888  0.61 24.03           N  
ATOM    397  CZ  ARG A  50      -1.343 -36.091  12.032  0.61 20.06           C  
ATOM    399  NH1 ARG A  50      -1.978 -35.357  11.129  0.61 19.27           N1+
ATOM    401  NH2 ARG A  50      -0.022 -36.062  12.099  0.61 20.82           N  
ATOM    403  N   SER A  51      -3.535 -34.844  18.049  1.00 22.31           N  
ATOM    404  CA  SER A  51      -2.876 -33.846  18.903  1.00 22.49           C  
ATOM    405  C   SER A  51      -2.711 -34.360  20.326  1.00 20.48           C  
ATOM    406  O   SER A  51      -1.667 -34.146  20.957  1.00 22.68           O  
ATOM    407  CB  SER A  51      -3.667 -32.541  18.899  1.00 21.06           C  
ATOM    408  OG  SER A  51      -3.642 -31.922  17.618  1.00 21.94           O  
ATOM    409  N   PHE A  52      -3.737 -35.027  20.852  1.00 20.82           N  
ATOM    410  CA  PHE A  52      -3.650 -35.657  22.168  1.00 21.64           C  
ATOM    411  C   PHE A  52      -2.482 -36.636  22.225  1.00 23.96           C  
ATOM    412  O   PHE A  52      -1.667 -36.596  23.154  1.00 20.95           O  
ATOM    413  CB  PHE A  52      -4.978 -36.361  22.466  1.00 21.74           C  
ATOM    414  CG  PHE A  52      -5.088 -36.946  23.847  1.00 20.93           C  
ATOM    415  CD1 PHE A  52      -4.404 -38.106  24.193  1.00 23.68           C  
ATOM    416  CD2 PHE A  52      -5.933 -36.360  24.801  1.00 20.40           C  
ATOM    417  CE1 PHE A  52      -4.521 -38.648  25.458  1.00 26.39           C  
ATOM    418  CE2 PHE A  52      -6.052 -36.912  26.074  1.00 24.77           C  
ATOM    419  CZ  PHE A  52      -5.340 -38.051  26.400  1.00 27.78           C  
ATOM    420  N   ASP A  53      -2.379 -37.510  21.217  1.00 21.35           N  
ATOM    421  CA  ASP A  53      -1.314 -38.512  21.199  1.00 21.34           C  
ATOM    422  C   ASP A  53       0.058 -37.848  21.085  1.00 22.44           C  
ATOM    423  O   ASP A  53       1.030 -38.304  21.695  1.00 24.75           O  
ATOM    424  CB  ASP A  53      -1.537 -39.489  20.043  1.00 20.90           C  
ATOM    425  CG  ASP A  53      -2.804 -40.349  20.213  1.00 25.47           C  
ATOM    426  OD1 ASP A  53      -3.413 -40.331  21.313  1.00 22.29           O  
ATOM    427  OD2 ASP A  53      -3.175 -41.050  19.228  1.00 22.56           O1-
ATOM    428  N   LYS A  54       0.160 -36.778  20.290  1.00 22.14           N  
ATOM    429  CA  LYS A  54       1.453 -36.130  20.105  1.00 23.95           C  
ATOM    430  C   LYS A  54       1.900 -35.420  21.377  1.00 21.40           C  
ATOM    431  O   LYS A  54       3.079 -35.474  21.734  1.00 22.74           O  
ATOM    432  CB  LYS A  54       1.389 -35.144  18.938  1.00 21.11           C  
ATOM    433  CG  LYS A  54       2.751 -34.564  18.551  1.00 22.90           C  
ATOM    434  CD  LYS A  54       3.667 -35.655  18.057  1.00 30.58           C  
ATOM    435  CE  LYS A  54       5.072 -35.143  17.796  1.00 38.09           C  
ATOM    436  NZ  LYS A  54       6.087 -36.069  18.381  1.00 44.36           N1+
ATOM    437  N   ALA A  55       0.981 -34.724  22.053  1.00 22.33           N  
ATOM    438  CA  ALA A  55       1.329 -34.054  23.306  1.00 23.62           C  
ATOM    439  C   ALA A  55       1.770 -35.055  24.373  1.00 25.77           C  
ATOM    440  O   ALA A  55       2.714 -34.789  25.122  1.00 25.05           O  
ATOM    441  CB  ALA A  55       0.152 -33.225  23.798  1.00 18.93           C  
ATOM    442  N   LYS A  56       1.113 -36.221  24.436  1.00 24.59           N  
ATOM    443  CA  LYS A  56       1.517 -37.272  25.378  1.00 30.66           C  
ATOM    444  C   LYS A  56       2.916 -37.787  25.041  1.00 28.90           C  
ATOM    445  O   LYS A  56       3.788 -37.915  25.917  1.00 26.88           O  
ATOM    446  CB  LYS A  56       0.483 -38.407  25.345  1.00 28.52           C  
ATOM    447  CG  LYS A  56       0.588 -39.482  26.442  1.00 39.01           C  
ATOM    448  CD  LYS A  56      -0.783 -40.146  26.689  1.00 45.07           C  
ATOM    449  CE  LYS A  56      -1.153 -41.151  25.572  1.00 45.28           C  
ATOM    450  NZ  LYS A  56      -2.373 -42.002  25.851  1.00 46.01           N1+
ATOM    451  N   GLU A  57       3.153 -38.053  23.760  1.00 22.92           N  
ATOM    452  CA  GLU A  57       4.469 -38.488  23.315  1.00 27.11           C  
ATOM    453  C   GLU A  57       5.523 -37.437  23.630  1.00 31.36           C  
ATOM    454  O   GLU A  57       6.651 -37.768  24.006  1.00 32.10           O  
ATOM    455  CB  GLU A  57       4.424 -38.775  21.817  1.00 25.62           C  
ATOM    456  CG  GLU A  57       5.739 -39.183  21.211  1.00 37.80           C  
ATOM    457  CD  GLU A  57       5.655 -39.321  19.695  1.00 53.76           C  
ATOM    458  OE1 GLU A  57       6.698 -39.601  19.063  1.00 62.62           O  
ATOM    459  OE2 GLU A  57       4.546 -39.142  19.136  1.00 48.13           O1-
ATOM    460  N   ASP A  58       5.165 -36.163  23.493  1.00 25.01           N  
ATOM    461  CA  ASP A  58       6.077 -35.058  23.756  1.00 27.22           C  
ATOM    462  C   ASP A  58       6.338 -34.862  25.237  1.00 29.01           C  
ATOM    463  O   ASP A  58       7.111 -33.966  25.594  1.00 26.87           O  
ATOM    464  CB  ASP A  58       5.536 -33.758  23.140  1.00 24.58           C  
ATOM    465  CG  ASP A  58       5.734 -33.702  21.625  1.00 24.93           C  
ATOM    466  OD1 ASP A  58       6.506 -34.523  21.078  1.00 25.92           O  
ATOM    467  OD2 ASP A  58       5.121 -32.843  20.967  1.00 24.64           O1-
ATOM    468  N   GLY A  59       5.718 -35.662  26.097  1.00 28.40           N  
ATOM    469  CA  GLY A  59       6.022 -35.637  27.508  1.00 24.85           C  
ATOM    470  C   GLY A  59       5.147 -34.758  28.364  1.00 27.48           C  
ATOM    471  O   GLY A  59       5.499 -34.511  29.522  1.00 32.27           O  
ATOM    472  N   PHE A  60       4.018 -34.286  27.848  1.00 21.93           N  
ATOM    473  CA  PHE A  60       3.110 -33.448  28.618  1.00 26.72           C  
ATOM    474  C   PHE A  60       2.037 -34.284  29.306  1.00 27.58           C  
ATOM    475  O   PHE A  60       1.613 -35.329  28.803  1.00 27.96           O  
ATOM    476  CB  PHE A  60       2.417 -32.413  27.721  1.00 26.52           C  
ATOM    477  CG  PHE A  60       3.330 -31.329  27.217  1.00 27.13           C  
ATOM    478  CD1 PHE A  60       3.477 -30.140  27.922  1.00 24.98           C  
ATOM    479  CD2 PHE A  60       4.031 -31.488  26.037  1.00 22.70           C  
ATOM    480  CE1 PHE A  60       4.309 -29.141  27.471  1.00 25.57           C  
ATOM    481  CE2 PHE A  60       4.887 -30.476  25.591  1.00 22.73           C  
ATOM    482  CZ  PHE A  60       5.011 -29.308  26.308  1.00 19.99           C  
ATOM    483  N   ASP A  61       1.587 -33.794  30.461  1.00 30.80           N  
ATOM    484  CA  ASP A  61       0.333 -34.265  31.031  1.00 30.72           C  
ATOM    485  C   ASP A  61      -0.821 -33.709  30.216  1.00 29.87           C  
ATOM    486  O   ASP A  61      -0.908 -32.498  29.980  1.00 27.84           O  
ATOM    487  CB  ASP A  61       0.194 -33.829  32.486  1.00 34.05           C  
ATOM    488  CG  ASP A  61       1.211 -34.484  33.387  1.00 41.19           C  
ATOM    489  OD1 ASP A  61       1.473 -33.916  34.465  1.00 49.00           O  
ATOM    490  OD2 ASP A  61       1.732 -35.561  33.030  1.00 34.75           O1-
ATOM    491  N   VAL A  62      -1.727 -34.591  29.811  1.00 28.96           N  
ATOM    492  CA  VAL A  62      -2.771 -34.252  28.855  1.00 26.58           C  
ATOM    493  C   VAL A  62      -4.133 -34.536  29.482  1.00 24.22           C  
ATOM    494  O   VAL A  62      -4.337 -35.603  30.067  1.00 29.72           O  
ATOM    495  CB  VAL A  62      -2.561 -35.036  27.548  1.00 27.60           C  
ATOM    496  CG1 VAL A  62      -3.587 -34.681  26.596  1.00 26.71           C  
ATOM    497  CG2 VAL A  62      -1.200 -34.694  26.935  1.00 26.76           C  
ATOM    498  N   PHE A  63      -5.051 -33.586  29.381  1.00 25.04           N  
ATOM    499  CA  PHE A  63      -6.376 -33.715  29.970  1.00 23.58           C  
ATOM    500  C   PHE A  63      -7.417 -33.212  28.987  1.00 29.94           C  
ATOM    501  O   PHE A  63      -7.091 -32.445  28.073  1.00 24.72           O  
ATOM    502  CB  PHE A  63      -6.513 -32.903  31.266  1.00 28.22           C  
ATOM    503  CG  PHE A  63      -5.439 -33.173  32.261  1.00 29.14           C  
ATOM    504  CD1 PHE A  63      -5.514 -34.280  33.088  1.00 31.75           C  
ATOM    505  CD2 PHE A  63      -4.340 -32.328  32.354  1.00 27.15           C  
ATOM    506  CE1 PHE A  63      -4.512 -34.546  34.008  1.00 30.63           C  
ATOM    507  CE2 PHE A  63      -3.327 -32.583  33.266  1.00 31.32           C  
ATOM    508  CZ  PHE A  63      -3.420 -33.694  34.101  1.00 33.69           C  
ATOM    509  N   PRO A  64      -8.690 -33.594  29.173  1.00 27.45           N  
ATOM    510  CA  PRO A  64      -9.770 -32.906  28.456  1.00 25.98           C  
ATOM    511  C   PRO A  64      -9.688 -31.424  28.758  1.00 25.97           C  
ATOM    512  O   PRO A  64      -9.140 -31.022  29.782  1.00 25.49           O  
ATOM    513  CB  PRO A  64     -11.047 -33.524  29.042  1.00 24.89           C  
ATOM    514  CG  PRO A  64     -10.620 -34.839  29.585  1.00 24.11           C  
ATOM    515  CD  PRO A  64      -9.210 -34.656  30.056  1.00 24.65           C  
ATOM    516  N   VAL A  65     -10.218 -30.611  27.844  1.00 25.55           N  
ATOM    517  CA  VAL A  65     -10.154 -29.159  28.017  1.00 27.93           C  
ATOM    518  C   VAL A  65     -10.731 -28.751  29.373  1.00 23.82           C  
ATOM    519  O   VAL A  65     -10.106 -28.013  30.140  1.00 22.80           O  
ATOM    520  CB  VAL A  65     -10.889 -28.457  26.860  1.00 25.33           C  
ATOM    521  CG1 VAL A  65     -11.043 -26.948  27.123  1.00 24.31           C  
ATOM    522  CG2 VAL A  65     -10.182 -28.738  25.534  1.00 22.15           C  
ATOM    523  N   ALA A  66     -11.936 -29.235  29.691  1.00 25.62           N  
ATOM    524  CA  ALA A  66     -12.603 -28.792  30.915  1.00 27.20           C  
ATOM    525  C   ALA A  66     -11.741 -29.047  32.149  1.00 28.27           C  
ATOM    526  O   ALA A  66     -11.646 -28.185  33.030  1.00 29.33           O  
ATOM    527  CB  ALA A  66     -13.966 -29.473  31.045  1.00 27.01           C  
ATOM    528  N   GLU A  67     -11.098 -30.215  32.226  1.00 24.01           N  
ATOM    529  CA  GLU A  67     -10.246 -30.527  33.368  1.00 30.58           C  
ATOM    530  C   GLU A  67      -9.017 -29.627  33.399  1.00 32.91           C  
ATOM    531  O   GLU A  67      -8.658 -29.079  34.455  1.00 27.99           O  
ATOM    532  CB  GLU A  67      -9.838 -32.000  33.330  1.00 30.79           C  
ATOM    533  CG  GLU A  67      -8.753 -32.388  34.355  1.00 35.35           C  
ATOM    534  CD  GLU A  67      -9.224 -32.331  35.815  1.00 43.55           C  
ATOM    535  OE1 GLU A  67     -10.450 -32.170  36.055  1.00 40.81           O  
ATOM    536  OE2 GLU A  67      -8.357 -32.447  36.721  1.00 40.94           O1-
ATOM    537  N   ALA A  68      -8.360 -29.458  32.244  1.00 27.11           N  
ATOM    538  CA  ALA A  68      -7.191 -28.588  32.194  1.00 26.17           C  
ATOM    539  C   ALA A  68      -7.538 -27.186  32.674  1.00 21.56           C  
ATOM    540  O   ALA A  68      -6.753 -26.556  33.395  1.00 25.62           O  
ATOM    541  CB  ALA A  68      -6.613 -28.563  30.772  1.00 22.23           C  
ATOM    542  N   VAL A  69      -8.718 -26.688  32.298  1.00 21.21           N  
ATOM    543  CA  VAL A  69      -9.157 -25.366  32.733  1.00 25.48           C  
ATOM    544  C   VAL A  69      -9.352 -25.332  34.248  1.00 28.14           C  
ATOM    545  O   VAL A  69      -8.923 -24.389  34.922  1.00 23.41           O  
ATOM    546  CB  VAL A  69     -10.445 -24.958  32.004  1.00 21.41           C  
ATOM    547  CG1 VAL A  69     -11.025 -23.694  32.612  1.00 22.35           C  
ATOM    548  CG2 VAL A  69     -10.181 -24.764  30.524  1.00 21.99           C  
ATOM    549  N   LYS A  70     -10.038 -26.337  34.798  1.00 28.14           N  
ATOM    550  CA  LYS A  70     -10.194 -26.420  36.254  1.00 27.86           C  
ATOM    551  C   LYS A  70      -8.846 -26.339  36.971  1.00 26.63           C  
ATOM    552  O   LYS A  70      -8.658 -25.516  37.873  1.00 29.02           O  
ATOM    553  CB  LYS A  70     -10.919 -27.716  36.629  1.00 30.20           C  
ATOM    554  CG  LYS A  70     -12.422 -27.598  36.599  1.00 37.90           C  
ATOM    555  CD  LYS A  70     -13.102 -28.968  36.732  1.00 48.22           C  
ATOM    556  CE  LYS A  70     -13.712 -29.406  35.400  1.00 45.22           C  
ATOM    557  NZ  LYS A  70     -14.915 -30.294  35.517  1.00 45.29           N1+
ATOM    558  N   GLN A  71      -7.886 -27.175  36.558  1.00 23.91           N  
ATOM    559  CA  GLN A  71      -6.582 -27.212  37.214  1.00 25.96           C  
ATOM    560  C   GLN A  71      -5.822 -25.900  37.087  1.00 28.38           C  
ATOM    561  O   GLN A  71      -5.065 -25.538  37.993  1.00 28.91           O  
ATOM    562  CB  GLN A  71      -5.706 -28.313  36.634  1.00 26.01           C  
ATOM    563  CG  GLN A  71      -6.219 -29.703  36.764  1.00 32.20           C  
ATOM    564  CD  GLN A  71      -5.227 -30.686  36.213  1.00 36.49           C  
ATOM    565  NE2 GLN A  71      -5.668 -31.921  35.987  1.00 39.13           N  
ATOM    566  OE1 GLN A  71      -4.065 -30.339  35.981  1.00 35.15           O  
ATOM    567  N   ALA A  72      -5.965 -25.197  35.967  1.00 25.99           N  
ATOM    568  CA  ALA A  72      -4.980 -24.193  35.601  1.00 22.81           C  
ATOM    569  C   ALA A  72      -5.313 -22.812  36.149  1.00 24.64           C  
ATOM    570  O   ALA A  72      -6.481 -22.456  36.379  1.00 24.87           O  
ATOM    571  CB  ALA A  72      -4.832 -24.102  34.074  1.00 22.93           C  
ATOM    572  N   ASP A  73      -4.255 -22.020  36.339  1.00 18.63           N  
ATOM    573  CA  ASP A  73      -4.391 -20.601  36.661  1.00 19.11           C  
ATOM    574  C   ASP A  73      -4.401 -19.723  35.421  1.00 23.13           C  
ATOM    575  O   ASP A  73      -5.093 -18.697  35.391  1.00 22.57           O  
ATOM    576  CB  ASP A  73      -3.235 -20.159  37.572  1.00 25.17           C  
ATOM    577  CG  ASP A  73      -3.188 -20.950  38.858  1.00 27.34           C  
ATOM    578  OD1 ASP A  73      -4.143 -20.794  39.653  1.00 29.54           O  
ATOM    579  OD2 ASP A  73      -2.239 -21.752  39.034  1.00 26.02           O1-
ATOM    580  N   VAL A  74      -3.655 -20.118  34.396  1.00 19.76           N  
ATOM    581  CA  VAL A  74      -3.616 -19.398  33.126  1.00 20.05           C  
ATOM    582  C   VAL A  74      -4.060 -20.369  32.043  1.00 18.65           C  
ATOM    583  O   VAL A  74      -3.567 -21.504  31.990  1.00 18.33           O  
ATOM    584  CB  VAL A  74      -2.213 -18.842  32.823  1.00 23.67           C  
ATOM    585  CG1 VAL A  74      -2.264 -17.925  31.614  1.00 21.89           C  
ATOM    586  CG2 VAL A  74      -1.682 -18.081  34.039  1.00 25.64           C  
ATOM    587  N   ILE A  75      -5.030 -19.940  31.238  1.00 19.24           N  
ATOM    588  CA  ILE A  75      -5.665 -20.782  30.223  1.00 20.01           C  
ATOM    589  C   ILE A  75      -5.409 -20.117  28.874  1.00 14.08           C  
ATOM    590  O   ILE A  75      -6.054 -19.119  28.540  1.00 18.17           O  
ATOM    591  CB  ILE A  75      -7.172 -20.965  30.471  1.00 17.62           C  
ATOM    592  CG1 ILE A  75      -7.434 -21.761  31.763  1.00 20.92           C  
ATOM    593  CG2 ILE A  75      -7.870 -21.664  29.233  1.00 19.72           C  
ATOM    594  CD1 ILE A  75      -7.712 -20.899  32.979  1.00 24.06           C  
ATOM    595  N   MET A  76      -4.469 -20.658  28.093  1.00 19.51           N  
ATOM    596  CA  MET A  76      -4.123 -20.092  26.784  1.00 18.37           C  
ATOM    597  C   MET A  76      -4.862 -20.872  25.694  1.00 13.96           C  
ATOM    598  O   MET A  76      -4.651 -22.083  25.552  1.00 16.50           O  
ATOM    599  CB  MET A  76      -2.606 -20.122  26.551  1.00 13.62           C  
ATOM    600  CG  MET A  76      -2.177 -19.750  25.125  1.00 17.17           C  
ATOM    601  SD  MET A  76      -2.726 -18.174  24.520  1.00 18.09           S  
ATOM    602  CE  MET A  76      -1.401 -17.101  25.074  1.00 19.27           C  
ATOM    603  N   VAL A  77      -5.725 -20.181  24.947  1.00 16.84           N  
ATOM    604  CA  VAL A  77      -6.673 -20.807  24.017  1.00 15.38           C  
ATOM    605  C   VAL A  77      -6.052 -20.808  22.624  1.00 13.62           C  
ATOM    606  O   VAL A  77      -6.030 -19.777  21.951  1.00 15.43           O  
ATOM    607  CB  VAL A  77      -8.030 -20.095  24.006  1.00 19.11           C  
ATOM    608  CG1 VAL A  77      -8.981 -20.810  23.054  1.00 15.79           C  
ATOM    609  CG2 VAL A  77      -8.647 -20.011  25.422  1.00 15.24           C  
ATOM    610  N   LEU A  78      -5.548 -21.955  22.191  1.00 13.79           N  
ATOM    611  CA  LEU A  78      -4.882 -22.115  20.895  1.00 13.17           C  
ATOM    612  C   LEU A  78      -5.600 -23.177  20.042  1.00 15.38           C  
ATOM    613  O   LEU A  78      -4.984 -24.063  19.425  1.00 16.69           O  
ATOM    614  CB  LEU A  78      -3.394 -22.417  21.108  1.00 12.55           C  
ATOM    615  CG  LEU A  78      -2.679 -21.251  21.808  1.00 13.27           C  
ATOM    616  CD1 LEU A  78      -1.238 -21.658  22.190  1.00 15.42           C  
ATOM    617  CD2 LEU A  78      -2.678 -20.010  20.934  1.00 14.65           C  
ATOM    618  N   LEU A  79      -6.925 -23.098  20.048  1.00 16.10           N  
ATOM    619  CA  LEU A  79      -7.815 -23.775  19.114  1.00 16.55           C  
ATOM    620  C   LEU A  79      -7.969 -22.935  17.845  1.00 12.55           C  
ATOM    621  O   LEU A  79      -7.649 -21.747  17.834  1.00 14.47           O  
ATOM    622  CB  LEU A  79      -9.181 -24.007  19.763  1.00 15.10           C  
ATOM    623  CG  LEU A  79      -9.165 -24.709  21.113  1.00 18.84           C  
ATOM    624  CD1 LEU A  79     -10.529 -24.620  21.721  1.00 22.28           C  
ATOM    625  CD2 LEU A  79      -8.700 -26.146  20.943  1.00 20.23           C  
ATOM    626  N   PRO A  80      -8.432 -23.529  16.732  1.00 14.57           N  
ATOM    627  CA  PRO A  80      -8.696 -22.711  15.550  1.00 16.45           C  
ATOM    628  C   PRO A  80      -9.717 -21.631  15.892  1.00 16.08           C  
ATOM    629  O   PRO A  80     -10.593 -21.816  16.740  1.00 15.48           O  
ATOM    630  CB  PRO A  80      -9.231 -23.722  14.519  1.00 16.39           C  
ATOM    631  CG  PRO A  80      -8.709 -25.029  14.987  1.00 16.67           C  
ATOM    632  CD  PRO A  80      -8.759 -24.946  16.496  1.00 16.86           C  
ATOM    633  N   ASP A  81      -9.569 -20.469  15.258  1.00 15.01           N  
ATOM    634  CA  ASP A  81     -10.440 -19.348  15.617  1.00 17.32           C  
ATOM    635  C   ASP A  81     -11.913 -19.685  15.419  1.00 16.73           C  
ATOM    636  O   ASP A  81     -12.756 -19.286  16.228  1.00 17.68           O  
ATOM    637  CB  ASP A  81     -10.057 -18.109  14.823  1.00 15.13           C  
ATOM    638  CG  ASP A  81      -8.660 -17.643  15.172  1.00 14.76           C  
ATOM    639  OD1 ASP A  81      -8.435 -17.267  16.363  1.00 15.91           O  
ATOM    640  OD2 ASP A  81      -7.784 -17.736  14.290  1.00 15.45           O1-
ATOM    641  N   GLU A  82     -12.243 -20.447  14.370  1.00 17.12           N  
ATOM    642  CA  GLU A  82     -13.650 -20.767  14.114  1.00 18.48           C  
ATOM    643  C   GLU A  82     -14.241 -21.737  15.140  1.00 18.67           C  
ATOM    644  O   GLU A  82     -15.469 -21.848  15.221  1.00 21.29           O  
ATOM    645  CB  GLU A  82     -13.792 -21.304  12.681  1.00 15.34           C  
ATOM    646  CG  GLU A  82     -13.190 -22.670  12.464  1.00 14.67           C  
ATOM    647  CD  GLU A  82     -11.657 -22.696  12.209  1.00 16.39           C  
ATOM    648  OE1 GLU A  82     -10.920 -21.704  12.429  1.00 15.50           O  
ATOM    649  OE2 GLU A  82     -11.181 -23.747  11.756  1.00 14.66           O1-
ATOM    650  N   ILE A  83     -13.396 -22.399  15.933  1.00 18.79           N  
ATOM    651  CA  ILE A  83     -13.764 -23.433  16.895  1.00 20.45           C  
ATOM    652  C   ILE A  83     -13.885 -22.853  18.306  1.00 20.84           C  
ATOM    653  O   ILE A  83     -14.590 -23.427  19.152  1.00 20.06           O  
ATOM    654  CB  ILE A  83     -12.690 -24.554  16.842  1.00 20.90           C  
ATOM    655  CG1 ILE A  83     -12.706 -25.286  15.491  1.00 22.28           C  
ATOM    656  CG2 ILE A  83     -12.728 -25.531  18.026  1.00 20.22           C  
ATOM    657  CD1 ILE A  83     -14.065 -25.759  15.047  1.00 19.03           C  
ATOM    658  N   GLN A  84     -13.262 -21.708  18.566  1.00 20.40           N  
ATOM    659  CA  GLN A  84     -13.075 -21.262  19.946  1.00 18.68           C  
ATOM    660  C   GLN A  84     -14.398 -20.939  20.635  1.00 21.11           C  
ATOM    661  O   GLN A  84     -14.533 -21.165  21.841  1.00 24.16           O  
ATOM    662  CB  GLN A  84     -12.167 -20.040  19.988  1.00 15.40           C  
ATOM    663  CG  GLN A  84     -10.700 -20.365  19.739  1.00 15.08           C  
ATOM    664  CD  GLN A  84      -9.822 -19.139  19.793  1.00 16.62           C  
ATOM    665  NE2 GLN A  84      -8.604 -19.248  19.231  1.00 15.07           N  
ATOM    666  OE1 GLN A  84     -10.231 -18.093  20.312  1.00 19.38           O  
ATOM    667  N   GLY A  85     -15.365 -20.380  19.902  1.00 18.88           N  
ATOM    668  CA  GLY A  85     -16.604 -19.963  20.536  1.00 23.64           C  
ATOM    669  C   GLY A  85     -17.345 -21.107  21.207  1.00 25.84           C  
ATOM    670  O   GLY A  85     -17.752 -21.005  22.369  1.00 24.27           O  
ATOM    671  N   ASP A  86     -17.540 -22.215  20.481  1.00 25.28           N  
ATOM    672  CA  ASP A  86     -18.319 -23.320  21.032  1.00 27.36           C  
ATOM    673  C   ASP A  86     -17.574 -24.026  22.150  1.00 29.57           C  
ATOM    674  O   ASP A  86     -18.181 -24.411  23.158  1.00 27.31           O  
ATOM    675  CB  ASP A  86     -18.671 -24.332  19.940  1.00 31.42           C  
ATOM    676  CG  ASP A  86     -19.791 -23.858  19.042  1.00 39.67           C  
ATOM    677  OD1 ASP A  86     -20.244 -22.699  19.194  1.00 42.05           O  
ATOM    678  OD2 ASP A  86     -20.215 -24.660  18.176  1.00 45.48           O1-
ATOM    679  N   VAL A  87     -16.270 -24.249  21.975  1.00 22.36           N  
ATOM    680  CA  VAL A  87     -15.513 -24.913  23.020  1.00 21.57           C  
ATOM    681  C   VAL A  87     -15.424 -24.004  24.252  1.00 22.58           C  
ATOM    682  O   VAL A  87     -15.473 -24.486  25.395  1.00 23.02           O  
ATOM    683  CB  VAL A  87     -14.123 -25.344  22.497  1.00 21.15           C  
ATOM    684  CG1 VAL A  87     -13.281 -25.898  23.607  1.00 20.57           C  
ATOM    685  CG2 VAL A  87     -14.257 -26.376  21.377  1.00 21.58           C  
ATOM    686  N   TYR A  88     -15.331 -22.680  24.056  1.00 19.28           N  
ATOM    687  CA  TYR A  88     -15.334 -21.798  25.222  1.00 21.21           C  
ATOM    688  C   TYR A  88     -16.648 -21.948  25.995  1.00 21.78           C  
ATOM    689  O   TYR A  88     -16.651 -22.149  27.216  1.00 23.69           O  
ATOM    690  CB  TYR A  88     -15.100 -20.336  24.811  1.00 21.80           C  
ATOM    691  CG  TYR A  88     -15.309 -19.389  25.978  1.00 22.23           C  
ATOM    692  CD1 TYR A  88     -14.307 -19.202  26.936  1.00 20.52           C  
ATOM    693  CD2 TYR A  88     -16.535 -18.751  26.168  1.00 21.73           C  
ATOM    694  CE1 TYR A  88     -14.512 -18.381  28.044  1.00 21.30           C  
ATOM    695  CE2 TYR A  88     -16.735 -17.929  27.274  1.00 20.17           C  
ATOM    696  CZ  TYR A  88     -15.728 -17.760  28.202  1.00 25.13           C  
ATOM    697  OH  TYR A  88     -15.923 -16.940  29.288  1.00 29.04           O  
ATOM    698  N   LYS A  89     -17.772 -21.860  25.283  1.00 22.58           N  
ATOM    699  CA  LYS A  89     -19.084 -21.907  25.923  1.00 29.34           C  
ATOM    700  C   LYS A  89     -19.298 -23.222  26.670  1.00 31.32           C  
ATOM    701  O   LYS A  89     -19.808 -23.228  27.801  1.00 32.16           O  
ATOM    702  CB  LYS A  89     -20.173 -21.697  24.869  1.00 27.47           C  
ATOM    703  CG  LYS A  89     -21.580 -21.620  25.415  1.00 38.38           C  
ATOM    704  CD  LYS A  89     -22.526 -22.569  24.671  1.00 49.30           C  
ATOM    705  CE  LYS A  89     -23.773 -22.891  25.510  1.00 56.65           C  
ATOM    706  NZ  LYS A  89     -24.784 -23.735  24.790  1.00 59.24           N1+
ATOM    707  N   ASN A  90     -18.884 -24.344  26.075  1.00 28.36           N  
ATOM    708  CA  ASN A  90     -19.228 -25.648  26.621  1.00 26.81           C  
ATOM    709  C   ASN A  90     -18.188 -26.202  27.579  1.00 28.97           C  
ATOM    710  O   ASN A  90     -18.547 -26.871  28.553  1.00 31.72           O  
ATOM    711  CB  ASN A  90     -19.431 -26.651  25.484  1.00 29.43           C  
ATOM    712  CG  ASN A  90     -20.601 -26.285  24.585  1.00 39.56           C  
ATOM    713  ND2 ASN A  90     -20.558 -26.749  23.336  1.00 38.60           N  
ATOM    714  OD1 ASN A  90     -21.529 -25.593  25.004  1.00 39.84           O  
ATOM    715  N   GLU A  91     -16.904 -25.957  27.333  1.00 26.83           N  
ATOM    716  CA  GLU A  91     -15.836 -26.585  28.095  0.47 23.45           C  
ATOM    718  C   GLU A  91     -14.978 -25.622  28.899  1.00 23.60           C  
ATOM    719  O   GLU A  91     -14.310 -26.063  29.832  1.00 26.07           O  
ATOM    720  CB  GLU A  91     -14.902 -27.378  27.168  0.47 24.78           C  
ATOM    722  CG  GLU A  91     -15.634 -28.194  26.130  0.47 27.74           C  
ATOM    724  CD  GLU A  91     -16.466 -29.291  26.754  0.47 29.75           C  
ATOM    726  OE1 GLU A  91     -16.012 -29.873  27.768  0.47 27.41           O  
ATOM    728  OE2 GLU A  91     -17.575 -29.558  26.236  0.47 33.15           O1-
ATOM    730  N   ILE A  92     -14.957 -24.333  28.560  1.00 24.67           N  
ATOM    731  CA  ILE A  92     -14.045 -23.435  29.261  1.00 21.91           C  
ATOM    732  C   ILE A  92     -14.809 -22.615  30.291  1.00 23.08           C  
ATOM    733  O   ILE A  92     -14.481 -22.633  31.487  1.00 23.53           O  
ATOM    734  CB  ILE A  92     -13.283 -22.522  28.277  1.00 21.91           C  
ATOM    735  CG1 ILE A  92     -12.366 -23.368  27.384  1.00 20.86           C  
ATOM    736  CG2 ILE A  92     -12.454 -21.485  29.049  1.00 22.40           C  
ATOM    737  CD1 ILE A  92     -11.528 -22.536  26.406  1.00 20.84           C  
ATOM    738  N   GLU A  93     -15.808 -21.877  29.833  1.00 23.18           N  
ATOM    739  CA  GLU A  93     -16.537 -20.979  30.724  1.00 27.56           C  
ATOM    740  C   GLU A  93     -17.062 -21.652  31.986  1.00 30.11           C  
ATOM    741  O   GLU A  93     -16.939 -21.043  33.065  1.00 31.04           O  
ATOM    742  CB  GLU A  93     -17.682 -20.310  29.951  1.00 26.52           C  
ATOM    743  CG  GLU A  93     -18.455 -19.279  30.748  1.00 27.54           C  
ATOM    744  CD  GLU A  93     -19.507 -19.906  31.667  1.00 47.17           C  
ATOM    745  OE1 GLU A  93     -19.936 -21.054  31.394  1.00 43.42           O  
ATOM    746  OE2 GLU A  93     -19.892 -19.262  32.675  1.00 54.58           O1-
ATOM    747  N   PRO A  94     -17.658 -22.851  31.947  1.00 29.82           N  
ATOM    748  CA  PRO A  94     -18.190 -23.428  33.195  1.00 25.43           C  
ATOM    749  C   PRO A  94     -17.115 -23.756  34.217  1.00 32.66           C  
ATOM    750  O   PRO A  94     -17.455 -24.024  35.374  1.00 32.81           O  
ATOM    751  CB  PRO A  94     -18.916 -24.699  32.723  1.00 28.33           C  
ATOM    752  CG  PRO A  94     -19.180 -24.487  31.254  1.00 27.73           C  
ATOM    753  CD  PRO A  94     -17.988 -23.694  30.773  1.00 27.49           C  
ATOM    754  N   ASN A  95     -15.834 -23.727  33.848  1.00 25.25           N  
ATOM    755  CA  ASN A  95     -14.768 -24.182  34.720  1.00 27.82           C  
ATOM    756  C   ASN A  95     -13.762 -23.099  35.073  1.00 23.06           C  
ATOM    757  O   ASN A  95     -12.778 -23.389  35.765  1.00 27.29           O  
ATOM    758  CB  ASN A  95     -14.053 -25.373  34.076  1.00 29.65           C  
ATOM    759  CG  ASN A  95     -14.996 -26.526  33.842  1.00 32.58           C  
ATOM    760  ND2 ASN A  95     -15.286 -26.837  32.580  1.00 27.04           N  
ATOM    761  OD1 ASN A  95     -15.500 -27.096  34.793  1.00 33.70           O  
ATOM    762  N   LEU A  96     -13.975 -21.870  34.622  1.00 27.36           N  
ATOM    763  CA  LEU A  96     -13.152 -20.765  35.086  1.00 24.81           C  
ATOM    764  C   LEU A  96     -13.459 -20.439  36.551  1.00 35.18           C  
ATOM    765  O   LEU A  96     -14.599 -20.559  37.021  1.00 32.45           O  
ATOM    766  CB  LEU A  96     -13.380 -19.540  34.216  1.00 29.56           C  
ATOM    767  CG  LEU A  96     -12.844 -19.716  32.782  1.00 28.00           C  
ATOM    768  CD1 LEU A  96     -13.322 -18.595  31.885  1.00 29.61           C  
ATOM    769  CD2 LEU A  96     -11.305 -19.796  32.791  1.00 24.07           C  
ATOM    770  N   GLU A  97     -12.418 -20.030  37.274  1.00 33.20           N  
ATOM    771  CA  GLU A  97     -12.511 -19.557  38.649  1.00 30.51           C  
ATOM    772  C   GLU A  97     -12.089 -18.097  38.706  1.00 37.92           C  
ATOM    773  O   GLU A  97     -11.360 -17.609  37.835  1.00 28.41           O  
ATOM    774  CB  GLU A  97     -11.637 -20.400  39.583  1.00 32.78           C  
ATOM    775  CG  GLU A  97     -12.183 -21.802  39.787  1.00 36.73           C  
ATOM    776  CD  GLU A  97     -11.208 -22.732  40.481  1.00 50.26           C  
ATOM    777  OE1 GLU A  97     -11.447 -23.966  40.447  1.00 54.35           O  
ATOM    778  OE2 GLU A  97     -10.211 -22.234  41.060  1.00 39.29           O1-
ATOM    779  N   LYS A  98     -12.574 -17.396  39.736  1.00 32.25           N  
ATOM    780  CA  LYS A  98     -12.226 -15.993  39.945  1.00 31.21           C  
ATOM    781  C   LYS A  98     -10.715 -15.787  39.869  1.00 24.36           C  
ATOM    782  O   LYS A  98      -9.934 -16.540  40.467  1.00 27.59           O  
ATOM    783  CB  LYS A  98     -12.756 -15.528  41.305  1.00 31.76           C  
ATOM    784  CG  LYS A  98     -12.437 -14.083  41.645  1.00 36.29           C  
ATOM    785  CD  LYS A  98     -12.683 -13.806  43.120  1.00 35.94           C  
ATOM    786  CE  LYS A  98     -12.349 -12.365  43.489  1.00 43.99           C  
ATOM    787  NZ  LYS A  98     -12.142 -12.170  44.970  1.00 50.81           N1+
ATOM    788  N   HIS A  99     -10.314 -14.792  39.081  1.00 28.51           N  
ATOM    789  CA  HIS A  99      -8.927 -14.363  38.901  1.00 31.18           C  
ATOM    790  C   HIS A  99      -8.053 -15.404  38.210  1.00 29.52           C  
ATOM    791  O   HIS A  99      -6.817 -15.288  38.237  1.00 24.77           O  
ATOM    792  CB  HIS A  99      -8.317 -13.935  40.242  1.00 30.39           C  
ATOM    793  CG  HIS A  99      -8.923 -12.678  40.780  1.00 29.05           C  
ATOM    794  CD2 HIS A  99      -9.957 -11.928  40.327  1.00 31.05           C  
ATOM    795  ND1 HIS A  99      -8.429 -12.022  41.887  1.00 38.16           N  
ATOM    796  CE1 HIS A  99      -9.149 -10.935  42.106  1.00 36.70           C  
ATOM    797  NE2 HIS A  99     -10.087 -10.859  41.179  1.00 32.46           N  
ATOM    798  N   ASN A 100      -8.651 -16.432  37.605  1.00 27.59           N  
ATOM    799  CA  ASN A 100      -7.994 -17.115  36.494  1.00 27.31           C  
ATOM    800  C   ASN A 100      -7.645 -16.074  35.439  1.00 20.79           C  
ATOM    801  O   ASN A 100      -8.263 -15.008  35.384  1.00 20.69           O  
ATOM    802  CB  ASN A 100      -8.901 -18.177  35.859  1.00 25.48           C  
ATOM    803  CG  ASN A 100      -8.973 -19.463  36.658  1.00 27.01           C  
ATOM    804  ND2 ASN A 100      -8.110 -19.605  37.657  1.00 27.62           N  
ATOM    805  OD1 ASN A 100      -9.789 -20.332  36.360  1.00 29.08           O  
ATOM    806  N   ALA A 101      -6.684 -16.382  34.570  1.00 25.60           N  
ATOM    807  CA  ALA A 101      -6.402 -15.555  33.404  1.00 21.15           C  
ATOM    808  C   ALA A 101      -6.717 -16.371  32.153  1.00 16.92           C  
ATOM    809  O   ALA A 101      -6.279 -17.523  32.039  1.00 19.00           O  
ATOM    810  CB  ALA A 101      -4.948 -15.086  33.366  1.00 19.24           C  
ATOM    811  N   LEU A 102      -7.475 -15.763  31.247  1.00 19.43           N  
ATOM    812  CA  LEU A 102      -7.841 -16.320  29.951  1.00 19.29           C  
ATOM    813  C   LEU A 102      -7.012 -15.612  28.892  1.00 17.87           C  
ATOM    814  O   LEU A 102      -7.021 -14.379  28.829  1.00 20.04           O  
ATOM    815  CB  LEU A 102      -9.331 -16.108  29.661  1.00 19.16           C  
ATOM    816  CG  LEU A 102      -9.901 -16.755  28.377  1.00 19.06           C  
ATOM    817  CD1 LEU A 102      -9.865 -18.254  28.481  1.00 18.99           C  
ATOM    818  CD2 LEU A 102     -11.301 -16.261  28.141  1.00 20.41           C  
ATOM    819  N   ALA A 103      -6.305 -16.380  28.064  1.00 18.28           N  
ATOM    820  CA  ALA A 103      -5.383 -15.793  27.097  1.00 18.24           C  
ATOM    821  C   ALA A 103      -5.626 -16.344  25.693  1.00 18.47           C  
ATOM    822  O   ALA A 103      -6.173 -17.436  25.500  1.00 16.38           O  
ATOM    823  CB  ALA A 103      -3.920 -16.045  27.493  1.00 17.32           C  
ATOM    824  N   PHE A 104      -5.171 -15.562  24.720  1.00 14.33           N  
ATOM    825  CA  PHE A 104      -5.298 -15.865  23.298  1.00 14.38           C  
ATOM    826  C   PHE A 104      -3.999 -15.495  22.605  1.00 17.94           C  
ATOM    827  O   PHE A 104      -3.214 -14.694  23.114  1.00 16.43           O  
ATOM    828  CB  PHE A 104      -6.433 -15.059  22.660  1.00 12.88           C  
ATOM    829  CG  PHE A 104      -7.760 -15.377  23.236  1.00 18.94           C  
ATOM    830  CD1 PHE A 104      -8.226 -14.671  24.353  1.00 17.62           C  
ATOM    831  CD2 PHE A 104      -8.521 -16.422  22.718  1.00 15.73           C  
ATOM    832  CE1 PHE A 104      -9.462 -14.975  24.916  1.00 18.47           C  
ATOM    833  CE2 PHE A 104      -9.751 -16.737  23.289  1.00 17.35           C  
ATOM    834  CZ  PHE A 104     -10.221 -16.009  24.377  1.00 20.30           C  
ATOM    835  N   ALA A 105      -3.786 -16.046  21.408  1.00 15.99           N  
ATOM    836  CA  ALA A 105      -2.679 -15.591  20.574  1.00 13.70           C  
ATOM    837  C   ALA A 105      -3.167 -14.801  19.360  1.00 16.95           C  
ATOM    838  O   ALA A 105      -2.364 -14.450  18.486  1.00 15.37           O  
ATOM    839  CB  ALA A 105      -1.816 -16.780  20.149  1.00 14.85           C  
ATOM    840  N   HIS A 106      -4.463 -14.484  19.306  1.00 17.47           N  
ATOM    841  CA  HIS A 106      -5.094 -13.693  18.250  1.00 15.62           C  
ATOM    842  C   HIS A 106      -6.344 -13.103  18.874  1.00 15.70           C  
ATOM    843  O   HIS A 106      -7.037 -13.799  19.618  1.00 15.85           O  
ATOM    844  CB  HIS A 106      -5.457 -14.582  17.034  1.00 14.72           C  
ATOM    845  CG  HIS A 106      -6.008 -13.866  15.833  1.00 13.69           C  
ATOM    846  CD2 HIS A 106      -6.886 -14.290  14.887  1.00 14.13           C  
ATOM    847  ND1 HIS A 106      -5.614 -12.602  15.440  1.00 14.03           N  
ATOM    848  CE1 HIS A 106      -6.227 -12.279  14.308  1.00 15.21           C  
ATOM    849  NE2 HIS A 106      -7.009 -13.286  13.958  1.00 15.52           N  
ATOM    850  N   GLY A 107      -6.626 -11.843  18.571  1.00 13.04           N  
ATOM    851  CA  GLY A 107      -7.741 -11.169  19.219  1.00 14.74           C  
ATOM    852  C   GLY A 107      -9.114 -11.451  18.643  1.00 14.88           C  
ATOM    853  O   GLY A 107     -10.110 -10.933  19.161  1.00 18.35           O  
ATOM    854  N   PHE A 108      -9.186 -12.270  17.586  1.00 14.44           N  
ATOM    855  CA  PHE A 108     -10.392 -12.446  16.780  1.00 18.21           C  
ATOM    856  C   PHE A 108     -11.653 -12.663  17.630  1.00 17.25           C  
ATOM    857  O   PHE A 108     -12.650 -11.944  17.479  1.00 16.68           O  
ATOM    858  CB  PHE A 108     -10.145 -13.637  15.831  1.00 15.67           C  
ATOM    859  CG  PHE A 108     -11.222 -13.850  14.785  1.00 18.18           C  
ATOM    860  CD1 PHE A 108     -12.418 -14.482  15.109  1.00 16.87           C  
ATOM    861  CD2 PHE A 108     -10.992 -13.481  13.458  1.00 19.51           C  
ATOM    862  CE1 PHE A 108     -13.407 -14.693  14.140  1.00 14.89           C  
ATOM    863  CE2 PHE A 108     -11.954 -13.704  12.473  1.00 19.56           C  
ATOM    864  CZ  PHE A 108     -13.179 -14.322  12.823  1.00 18.18           C  
ATOM    865  N   ASN A 109     -11.636 -13.667  18.509  1.00 15.93           N  
ATOM    866  CA  ASN A 109     -12.883 -14.096  19.146  1.00 18.23           C  
ATOM    867  C   ASN A 109     -13.367 -13.077  20.160  1.00 20.56           C  
ATOM    868  O   ASN A 109     -14.575 -12.811  20.253  1.00 21.96           O  
ATOM    869  CB  ASN A 109     -12.707 -15.445  19.814  1.00 15.28           C  
ATOM    870  CG  ASN A 109     -13.113 -16.593  18.904  1.00 21.47           C  
ATOM    871  ND2 ASN A 109     -12.214 -16.972  18.013  1.00 17.97           N  
ATOM    872  OD1 ASN A 109     -14.231 -17.114  18.992  1.00 23.63           O  
ATOM    873  N   ILE A 110     -12.441 -12.485  20.911  1.00 16.91           N  
ATOM    874  CA  ILE A 110     -12.816 -11.425  21.848  1.00 18.34           C  
ATOM    875  C   ILE A 110     -13.257 -10.178  21.091  1.00 20.77           C  
ATOM    876  O   ILE A 110     -14.316  -9.602  21.374  1.00 21.12           O  
ATOM    877  CB  ILE A 110     -11.649 -11.107  22.799  1.00 17.93           C  
ATOM    878  CG1 ILE A 110     -11.319 -12.297  23.706  1.00 18.10           C  
ATOM    879  CG2 ILE A 110     -11.932  -9.810  23.597  1.00 22.70           C  
ATOM    880  CD1 ILE A 110     -12.383 -12.626  24.767  1.00 19.24           C  
ATOM    881  N   HIS A 111     -12.445  -9.733  20.126  1.00 17.65           N  
ATOM    882  CA  HIS A 111     -12.725  -8.471  19.447  1.00 18.74           C  
ATOM    883  C   HIS A 111     -14.048  -8.504  18.693  1.00 24.56           C  
ATOM    884  O   HIS A 111     -14.801  -7.516  18.689  1.00 20.16           O  
ATOM    885  CB  HIS A 111     -11.591  -8.113  18.478  1.00 18.16           C  
ATOM    886  CG  HIS A 111     -11.937  -6.991  17.558  1.00 18.33           C  
ATOM    887  CD2 HIS A 111     -12.179  -6.965  16.223  1.00 17.68           C  
ATOM    888  ND1 HIS A 111     -12.084  -5.694  18.002  1.00 18.86           N  
ATOM    889  CE1 HIS A 111     -12.394  -4.919  16.977  1.00 18.46           C  
ATOM    890  NE2 HIS A 111     -12.457  -5.664  15.887  1.00 17.80           N  
ATOM    891  N   PHE A 112     -14.342  -9.608  18.016  1.00 19.97           N  
ATOM    892  CA  PHE A 112     -15.584  -9.688  17.265  1.00 21.28           C  
ATOM    893  C   PHE A 112     -16.736 -10.202  18.130  1.00 21.90           C  
ATOM    894  O   PHE A 112     -17.788 -10.547  17.599  1.00 24.26           O  
ATOM    895  CB  PHE A 112     -15.392 -10.559  16.020  1.00 18.12           C  
ATOM    896  CG  PHE A 112     -14.565  -9.885  14.958  1.00 19.73           C  
ATOM    897  CD1 PHE A 112     -14.956  -8.654  14.459  1.00 20.11           C  
ATOM    898  CD2 PHE A 112     -13.384 -10.463  14.485  1.00 17.51           C  
ATOM    899  CE1 PHE A 112     -14.203  -8.003  13.498  1.00 20.75           C  
ATOM    900  CE2 PHE A 112     -12.630  -9.814  13.535  1.00 15.77           C  
ATOM    901  CZ  PHE A 112     -13.045  -8.584  13.030  1.00 19.68           C  
ATOM    902  N   GLY A 113     -16.543 -10.272  19.442  1.00 20.93           N  
ATOM    903  CA  GLY A 113     -17.621 -10.529  20.378  1.00 21.98           C  
ATOM    904  C   GLY A 113     -18.102 -11.955  20.454  1.00 25.76           C  
ATOM    905  O   GLY A 113     -19.163 -12.202  21.046  1.00 26.92           O  
ATOM    906  N   VAL A 114     -17.366 -12.908  19.875  1.00 24.21           N  
ATOM    907  CA  VAL A 114     -17.796 -14.301  19.905  1.00 23.32           C  
ATOM    908  C   VAL A 114     -17.697 -14.862  21.318  1.00 27.49           C  
ATOM    909  O   VAL A 114     -18.570 -15.611  21.770  1.00 26.35           O  
ATOM    910  CB  VAL A 114     -16.967 -15.129  18.901  1.00 22.47           C  
ATOM    911  CG1 VAL A 114     -17.349 -16.598  18.987  1.00 21.62           C  
ATOM    912  CG2 VAL A 114     -17.166 -14.599  17.501  1.00 22.76           C  
ATOM    913  N   ILE A 115     -16.628 -14.530  22.029  1.00 20.35           N  
ATOM    914  CA  ILE A 115     -16.435 -14.926  23.416  1.00 21.16           C  
ATOM    915  C   ILE A 115     -16.566 -13.671  24.270  1.00 26.84           C  
ATOM    916  O   ILE A 115     -15.917 -12.651  23.994  1.00 22.77           O  
ATOM    917  CB  ILE A 115     -15.067 -15.602  23.625  1.00 23.83           C  
ATOM    918  CG1 ILE A 115     -15.008 -16.948  22.893  1.00 22.61           C  
ATOM    919  CG2 ILE A 115     -14.711 -15.743  25.133  1.00 21.24           C  
ATOM    920  CD1 ILE A 115     -13.601 -17.624  22.946  1.00 20.81           C  
ATOM    921  N   GLN A 116     -17.406 -13.749  25.298  1.00 24.06           N  
ATOM    922  CA  GLN A 116     -17.599 -12.659  26.257  1.00 24.96           C  
ATOM    923  C   GLN A 116     -17.257 -13.159  27.650  1.00 26.93           C  
ATOM    924  O   GLN A 116     -18.099 -13.789  28.314  1.00 28.56           O  
ATOM    925  CB  GLN A 116     -19.033 -12.152  26.187  1.00 30.52           C  
ATOM    926  CG  GLN A 116     -19.228 -11.239  24.998  1.00 36.05           C  
ATOM    927  CD  GLN A 116     -20.659 -11.161  24.540  1.00 47.30           C  
ATOM    928  NE2 GLN A 116     -20.865 -10.622  23.342  1.00 47.71           N  
ATOM    929  OE1 GLN A 116     -21.574 -11.596  25.239  1.00 50.54           O  
ATOM    930  N   PRO A 117     -16.040 -12.945  28.133  1.00 25.78           N  
ATOM    931  CA  PRO A 117     -15.620 -13.610  29.360  1.00 25.19           C  
ATOM    932  C   PRO A 117     -16.323 -13.019  30.569  1.00 25.11           C  
ATOM    933  O   PRO A 117     -16.880 -11.915  30.494  1.00 26.01           O  
ATOM    934  CB  PRO A 117     -14.105 -13.351  29.407  1.00 24.18           C  
ATOM    935  CG  PRO A 117     -13.746 -12.975  28.040  1.00 26.15           C  
ATOM    936  CD  PRO A 117     -14.918 -12.244  27.498  1.00 26.82           C  
ATOM    937  N   PRO A 118     -16.317 -13.723  31.698  1.00 25.78           N  
ATOM    938  CA  PRO A 118     -16.825 -13.123  32.937  1.00 28.55           C  
ATOM    939  C   PRO A 118     -15.960 -11.953  33.375  1.00 32.56           C  
ATOM    940  O   PRO A 118     -14.773 -11.870  33.053  1.00 26.82           O  
ATOM    941  CB  PRO A 118     -16.748 -14.273  33.944  1.00 29.81           C  
ATOM    942  CG  PRO A 118     -15.694 -15.163  33.403  1.00 33.28           C  
ATOM    943  CD  PRO A 118     -15.833 -15.092  31.908  1.00 25.45           C  
ATOM    944  N   ALA A 119     -16.566 -11.057  34.168  1.00 30.52           N  
ATOM    945  CA  ALA A 119     -15.870  -9.854  34.608  1.00 31.54           C  
ATOM    946  C   ALA A 119     -14.709 -10.123  35.561  1.00 30.15           C  
ATOM    947  O   ALA A 119     -13.823  -9.269  35.674  1.00 33.50           O  
ATOM    948  CB  ALA A 119     -16.857  -8.888  35.269  1.00 33.15           C  
ATOM    949  N   ASP A 120     -14.671 -11.274  36.238  1.00 26.55           N  
ATOM    950  CA  ASP A 120     -13.714 -11.520  37.310  1.00 25.91           C  
ATOM    951  C   ASP A 120     -12.522 -12.386  36.874  1.00 26.16           C  
ATOM    952  O   ASP A 120     -11.850 -12.991  37.720  1.00 23.64           O  
ATOM    953  CB  ASP A 120     -14.435 -12.145  38.512  1.00 28.88           C  
ATOM    954  CG  ASP A 120     -14.921 -13.563  38.236  1.00 36.18           C  
ATOM    955  OD1 ASP A 120     -15.117 -13.905  37.053  1.00 33.08           O  
ATOM    956  OD2 ASP A 120     -15.088 -14.349  39.197  1.00 38.09           O1-
ATOM    957  N   VAL A 121     -12.228 -12.445  35.570  1.00 26.84           N  
ATOM    958  CA  VAL A 121     -11.033 -13.129  35.087  1.00 29.32           C  
ATOM    959  C   VAL A 121     -10.193 -12.143  34.287  1.00 22.68           C  
ATOM    960  O   VAL A 121     -10.708 -11.223  33.643  1.00 23.81           O  
ATOM    961  CB  VAL A 121     -11.345 -14.379  34.227  1.00 28.84           C  
ATOM    962  CG1 VAL A 121     -12.095 -15.438  35.041  1.00 29.18           C  
ATOM    963  CG2 VAL A 121     -12.093 -13.975  32.975  1.00 26.85           C  
ATOM    964  N   ASP A 122      -8.876 -12.320  34.376  1.00 25.37           N  
ATOM    965  CA  ASP A 122      -7.975 -11.574  33.514  1.00 22.23           C  
ATOM    966  C   ASP A 122      -8.140 -12.086  32.089  1.00 20.41           C  
ATOM    967  O   ASP A 122      -8.364 -13.270  31.872  1.00 22.38           O  
ATOM    968  CB  ASP A 122      -6.520 -11.752  33.951  1.00 20.57           C  
ATOM    969  CG  ASP A 122      -6.255 -11.202  35.349  1.00 24.09           C  
ATOM    970  OD1 ASP A 122      -7.010 -10.292  35.751  1.00 27.51           O  
ATOM    971  OD2 ASP A 122      -5.310 -11.697  36.010  1.00 24.44           O1-
ATOM    972  N   VAL A 123      -8.025 -11.184  31.122  1.00 20.49           N  
ATOM    973  CA  VAL A 123      -8.093 -11.558  29.710  1.00 22.08           C  
ATOM    974  C   VAL A 123      -6.958 -10.857  28.977  1.00 17.95           C  
ATOM    975  O   VAL A 123      -6.935  -9.622  28.906  1.00 22.59           O  
ATOM    976  CB  VAL A 123      -9.443 -11.191  29.079  1.00 17.27           C  
ATOM    977  CG1 VAL A 123      -9.486 -11.654  27.597  1.00 20.05           C  
ATOM    978  CG2 VAL A 123     -10.598 -11.819  29.812  1.00 19.22           C  
ATOM    979  N   PHE A 124      -6.025 -11.632  28.414  1.00 18.37           N  
ATOM    980  CA  PHE A 124      -4.906 -11.016  27.717  1.00 14.16           C  
ATOM    981  C   PHE A 124      -4.611 -11.767  26.419  1.00 20.26           C  
ATOM    982  O   PHE A 124      -5.131 -12.855  26.173  1.00 17.34           O  
ATOM    983  CB  PHE A 124      -3.644 -10.910  28.604  1.00 15.52           C  
ATOM    984  CG  PHE A 124      -2.960 -12.215  28.924  1.00 19.31           C  
ATOM    985  CD1 PHE A 124      -1.924 -12.692  28.118  1.00 16.70           C  
ATOM    986  CD2 PHE A 124      -3.285 -12.924  30.082  1.00 16.31           C  
ATOM    987  CE1 PHE A 124      -1.245 -13.874  28.452  1.00 18.53           C  
ATOM    988  CE2 PHE A 124      -2.625 -14.071  30.436  1.00 16.57           C  
ATOM    989  CZ  PHE A 124      -1.609 -14.578  29.622  1.00 23.84           C  
ATOM    990  N   LEU A 125      -3.779 -11.166  25.577  1.00 18.55           N  
ATOM    991  CA  LEU A 125      -3.252 -11.866  24.411  1.00 18.66           C  
ATOM    992  C   LEU A 125      -1.733 -11.756  24.396  1.00 18.43           C  
ATOM    993  O   LEU A 125      -1.152 -10.771  24.867  1.00 18.00           O  
ATOM    994  CB  LEU A 125      -3.865 -11.345  23.055  1.00 17.95           C  
ATOM    995  CG  LEU A 125      -3.606  -9.950  22.491  1.00 18.20           C  
ATOM    996  CD1 LEU A 125      -2.235  -9.843  21.790  1.00 19.65           C  
ATOM    997  CD2 LEU A 125      -4.702  -9.558  21.536  1.00 22.47           C  
ATOM    998  N   VAL A 126      -1.091 -12.815  23.913  1.00 17.18           N  
ATOM    999  CA  VAL A 126       0.312 -12.777  23.506  1.00 17.51           C  
ATOM   1000  C   VAL A 126       0.327 -13.392  22.102  1.00 14.38           C  
ATOM   1001  O   VAL A 126       0.095 -14.596  21.945  1.00 16.09           O  
ATOM   1002  CB  VAL A 126       1.240 -13.528  24.469  1.00 18.28           C  
ATOM   1003  CG1 VAL A 126       2.626 -13.660  23.866  1.00 17.39           C  
ATOM   1004  CG2 VAL A 126       1.309 -12.771  25.841  1.00 19.25           C  
ATOM   1005  N   ALA A 127       0.517 -12.548  21.091  1.00 13.69           N  
ATOM   1006  CA  ALA A 127       0.371 -12.938  19.689  1.00 14.96           C  
ATOM   1007  C   ALA A 127       1.732 -12.928  18.988  1.00 12.70           C  
ATOM   1008  O   ALA A 127       2.255 -11.844  18.672  1.00 17.02           O  
ATOM   1009  CB  ALA A 127      -0.600 -11.981  19.000  1.00 14.57           C  
ATOM   1010  N   PRO A 128       2.353 -14.086  18.739  1.00 13.84           N  
ATOM   1011  CA  PRO A 128       3.609 -14.089  17.975  1.00 13.93           C  
ATOM   1012  C   PRO A 128       3.367 -13.651  16.537  1.00 17.70           C  
ATOM   1013  O   PRO A 128       2.391 -14.061  15.888  1.00 16.14           O  
ATOM   1014  CB  PRO A 128       4.077 -15.547  18.059  1.00 13.57           C  
ATOM   1015  CG  PRO A 128       3.388 -16.077  19.316  1.00 15.11           C  
ATOM   1016  CD  PRO A 128       2.056 -15.417  19.291  1.00 13.77           C  
ATOM   1017  N   LYS A 129       4.239 -12.768  16.055  1.00 14.69           N  
ATOM   1018  CA  LYS A 129       4.121 -12.277  14.677  1.00 14.97           C  
ATOM   1019  C   LYS A 129       4.926 -13.216  13.783  1.00 13.41           C  
ATOM   1020  O   LYS A 129       5.949 -12.875  13.187  1.00 14.82           O  
ATOM   1021  CB  LYS A 129       4.567 -10.824  14.583  1.00 15.05           C  
ATOM   1022  CG  LYS A 129       3.754  -9.920  15.524  1.00 14.82           C  
ATOM   1023  CD  LYS A 129       2.323  -9.654  15.012  1.00 15.95           C  
ATOM   1024  CE  LYS A 129       1.284 -10.557  15.679  1.00 12.05           C  
ATOM   1025  NZ  LYS A 129      -0.093 -10.285  15.147  1.00 13.19           N1+
ATOM   1026  N   GLY A 130       4.430 -14.437  13.708  1.00 12.82           N  
ATOM   1027  CA  GLY A 130       5.074 -15.453  12.915  1.00 14.01           C  
ATOM   1028  C   GLY A 130       4.433 -16.799  13.146  1.00 15.58           C  
ATOM   1029  O   GLY A 130       3.647 -16.995  14.089  1.00 15.31           O  
ATOM   1030  N   PRO A 131       4.757 -17.760  12.289  1.00 15.92           N  
ATOM   1031  CA  PRO A 131       4.090 -19.056  12.360  1.00 12.60           C  
ATOM   1032  C   PRO A 131       4.599 -19.935  13.507  1.00 14.02           C  
ATOM   1033  O   PRO A 131       5.778 -19.923  13.870  1.00 14.03           O  
ATOM   1034  CB  PRO A 131       4.391 -19.674  10.983  1.00 12.24           C  
ATOM   1035  CG  PRO A 131       5.711 -19.028  10.576  1.00 14.07           C  
ATOM   1036  CD  PRO A 131       5.641 -17.630  11.113  1.00 13.17           C  
ATOM   1037  N   GLY A 132       3.674 -20.728  14.056  1.00 14.11           N  
ATOM   1038  CA  GLY A 132       3.953 -21.508  15.270  1.00 16.38           C  
ATOM   1039  C   GLY A 132       5.189 -22.394  15.199  1.00 17.42           C  
ATOM   1040  O   GLY A 132       5.978 -22.444  16.146  1.00 17.23           O  
ATOM   1041  N   HIS A 133       5.385 -23.110  14.079  1.00 15.63           N  
ATOM   1042  CA  HIS A 133       6.552 -23.985  13.998  1.00 18.05           C  
ATOM   1043  C   HIS A 133       7.853 -23.209  14.134  1.00 19.03           C  
ATOM   1044  O   HIS A 133       8.848 -23.766  14.615  1.00 18.86           O  
ATOM   1045  CB  HIS A 133       6.527 -24.801  12.709  1.00 20.19           C  
ATOM   1046  CG  HIS A 133       5.452 -25.840  12.722  1.00 21.50           C  
ATOM   1047  CD2 HIS A 133       5.449 -27.114  13.186  1.00 21.67           C  
ATOM   1048  ND1 HIS A 133       4.152 -25.569  12.337  1.00 25.08           N  
ATOM   1049  CE1 HIS A 133       3.409 -26.647  12.517  1.00 26.96           C  
ATOM   1050  NE2 HIS A 133       4.170 -27.595  13.035  1.00 29.54           N  
ATOM   1051  N   LEU A 134       7.871 -21.935  13.727  1.00 16.00           N  
ATOM   1052  CA  LEU A 134       9.062 -21.119  13.879  1.00 15.74           C  
ATOM   1053  C   LEU A 134       9.103 -20.366  15.205  1.00 16.67           C  
ATOM   1054  O   LEU A 134      10.195 -20.012  15.655  1.00 18.18           O  
ATOM   1055  CB  LEU A 134       9.196 -20.152  12.709  1.00 18.03           C  
ATOM   1056  CG  LEU A 134       9.256 -20.854  11.331  1.00 19.64           C  
ATOM   1057  CD1 LEU A 134       9.721 -19.875  10.301  1.00 20.70           C  
ATOM   1058  CD2 LEU A 134      10.187 -22.088  11.338  1.00 19.83           C  
ATOM   1059  N   VAL A 135       7.951 -20.127  15.850  1.00 15.37           N  
ATOM   1060  CA  VAL A 135       7.963 -19.712  17.257  1.00 16.05           C  
ATOM   1061  C   VAL A 135       8.767 -20.711  18.090  1.00 18.94           C  
ATOM   1062  O   VAL A 135       9.542 -20.324  18.978  1.00 21.45           O  
ATOM   1063  CB  VAL A 135       6.520 -19.547  17.789  1.00 18.33           C  
ATOM   1064  CG1 VAL A 135       6.525 -19.216  19.282  1.00 16.28           C  
ATOM   1065  CG2 VAL A 135       5.799 -18.420  17.046  1.00 16.28           C  
ATOM   1066  N   ARG A 136       8.616 -22.005  17.799  1.00 16.39           N  
ATOM   1067  CA  ARG A 136       9.393 -23.052  18.454  1.00 16.89           C  
ATOM   1068  C   ARG A 136      10.822 -23.103  17.931  1.00 21.16           C  
ATOM   1069  O   ARG A 136      11.773 -23.122  18.718  1.00 18.59           O  
ATOM   1070  CB  ARG A 136       8.715 -24.409  18.263  1.00 18.81           C  
ATOM   1071  CG  ARG A 136       9.517 -25.604  18.818  1.00 21.39           C  
ATOM   1072  CD  ARG A 136       9.720 -25.461  20.327  1.00 21.37           C  
ATOM   1073  NE  ARG A 136      10.490 -26.568  20.896  1.00 23.56           N  
ATOM   1074  CZ  ARG A 136      11.043 -26.549  22.112  1.00 26.98           C  
ATOM   1075  NH1 ARG A 136      10.938 -25.472  22.885  1.00 19.25           N1+
ATOM   1076  NH2 ARG A 136      11.724 -27.609  22.550  1.00 24.47           N  
ATOM   1077  N   ARG A 137      11.009 -23.118  16.603  1.00 17.19           N  
ATOM   1078  CA  ARG A 137      12.356 -23.371  16.091  1.00 18.97           C  
ATOM   1079  C   ARG A 137      13.301 -22.225  16.421  1.00 20.36           C  
ATOM   1080  O   ARG A 137      14.449 -22.466  16.816  1.00 21.92           O  
ATOM   1081  CB  ARG A 137      12.325 -23.653  14.588  1.00 23.16           C  
ATOM   1082  CG  ARG A 137      13.647 -24.221  14.049  1.00 22.32           C  
ATOM   1083  CD  ARG A 137      13.458 -24.803  12.664  1.00 25.44           C  
ATOM   1084  NE  ARG A 137      13.479 -23.743  11.671  1.00 26.95           N  
ATOM   1085  CZ  ARG A 137      13.051 -23.892  10.424  1.00 23.54           C  
ATOM   1086  NH1 ARG A 137      12.558 -25.068  10.035  1.00 25.90           N1+
ATOM   1087  NH2 ARG A 137      13.122 -22.869   9.572  1.00 19.67           N  
ATOM   1088  N   THR A 138      12.836 -20.974  16.300  1.00 21.12           N  
ATOM   1089  CA  THR A 138      13.693 -19.840  16.662  1.00 21.29           C  
ATOM   1090  C   THR A 138      14.103 -19.919  18.124  1.00 23.42           C  
ATOM   1091  O   THR A 138      15.262 -19.653  18.464  1.00 23.80           O  
ATOM   1092  CB  THR A 138      13.004 -18.498  16.405  1.00 18.61           C  
ATOM   1093  CG2 THR A 138      12.786 -18.251  14.918  1.00 16.11           C  
ATOM   1094  OG1 THR A 138      11.748 -18.429  17.106  1.00 18.92           O  
ATOM   1095  N   PHE A 139      13.163 -20.285  19.000  1.00 18.53           N  
ATOM   1096  CA  PHE A 139      13.465 -20.412  20.418  1.00 16.99           C  
ATOM   1097  C   PHE A 139      14.570 -21.429  20.652  1.00 25.67           C  
ATOM   1098  O   PHE A 139      15.526 -21.161  21.396  1.00 23.35           O  
ATOM   1099  CB  PHE A 139      12.196 -20.808  21.170  1.00 19.35           C  
ATOM   1100  CG  PHE A 139      12.402 -21.035  22.644  1.00 19.51           C  
ATOM   1101  CD1 PHE A 139      12.327 -19.966  23.535  1.00 19.35           C  
ATOM   1102  CD2 PHE A 139      12.673 -22.302  23.133  1.00 20.20           C  
ATOM   1103  CE1 PHE A 139      12.506 -20.163  24.902  1.00 21.48           C  
ATOM   1104  CE2 PHE A 139      12.870 -22.502  24.503  1.00 20.77           C  
ATOM   1105  CZ  PHE A 139      12.778 -21.422  25.377  1.00 19.57           C  
ATOM   1106  N   VAL A 140      14.447 -22.608  20.025  1.00 21.97           N  
ATOM   1107  CA  VAL A 140      15.434 -23.679  20.190  1.00 21.85           C  
ATOM   1108  C   VAL A 140      16.803 -23.208  19.719  1.00 26.61           C  
ATOM   1109  O   VAL A 140      17.837 -23.526  20.322  1.00 23.99           O  
ATOM   1110  CB  VAL A 140      14.967 -24.946  19.446  1.00 24.72           C  
ATOM   1111  CG1 VAL A 140      16.063 -25.997  19.397  1.00 24.27           C  
ATOM   1112  CG2 VAL A 140      13.683 -25.513  20.103  1.00 24.10           C  
ATOM   1113  N   GLU A 141      16.828 -22.414  18.660  1.00 25.51           N  
ATOM   1114  CA  GLU A 141      18.059 -21.907  18.079  1.00 27.19           C  
ATOM   1115  C   GLU A 141      18.617 -20.702  18.823  1.00 27.78           C  
ATOM   1116  O   GLU A 141      19.728 -20.258  18.508  1.00 33.60           O  
ATOM   1117  CB  GLU A 141      17.822 -21.550  16.601  1.00 27.02           C  
ATOM   1118  CG  GLU A 141      17.682 -22.778  15.704  1.00 26.17           C  
ATOM   1119  CD  GLU A 141      17.084 -22.483  14.331  1.00 29.31           C  
ATOM   1120  OE1 GLU A 141      16.739 -21.312  14.064  1.00 29.96           O  
ATOM   1121  OE2 GLU A 141      16.944 -23.444  13.538  1.00 30.50           O1-
ATOM   1122  N   GLY A 142      17.876 -20.142  19.772  1.00 26.20           N  
ATOM   1123  CA  GLY A 142      18.350 -19.033  20.563  1.00 24.81           C  
ATOM   1124  C   GLY A 142      17.779 -17.678  20.216  1.00 25.58           C  
ATOM   1125  O   GLY A 142      18.094 -16.703  20.911  1.00 26.33           O  
ATOM   1126  N   SER A 143      16.972 -17.565  19.162  1.00 25.52           N  
ATOM   1127  CA  SER A 143      16.320 -16.312  18.868  1.00 21.99           C  
ATOM   1128  C   SER A 143      14.865 -16.442  19.313  1.00 21.49           C  
ATOM   1129  O   SER A 143      14.579 -17.192  20.260  1.00 21.00           O  
ATOM   1130  CB  SER A 143      16.484 -15.977  17.387  1.00 27.65           C  
ATOM   1131  OG  SER A 143      15.993 -17.025  16.557  1.00 32.36           O  
ATOM   1132  N   ALA A 144      13.961 -15.747  18.625  1.00 23.58           N  
ATOM   1133  CA  ALA A 144      12.542 -15.741  18.972  1.00 16.52           C  
ATOM   1134  C   ALA A 144      11.771 -15.022  17.877  1.00 18.10           C  
ATOM   1135  O   ALA A 144      12.337 -14.270  17.073  1.00 20.73           O  
ATOM   1136  CB  ALA A 144      12.285 -15.041  20.309  1.00 19.31           C  
ATOM   1137  N   VAL A 145      10.462 -15.229  17.894  1.00 15.79           N  
ATOM   1138  CA  VAL A 145       9.537 -14.482  17.042  1.00 13.91           C  
ATOM   1139  C   VAL A 145       9.033 -13.280  17.831  1.00 15.49           C  
ATOM   1140  O   VAL A 145       8.526 -13.441  18.949  1.00 17.68           O  
ATOM   1141  CB  VAL A 145       8.384 -15.389  16.567  1.00 15.86           C  
ATOM   1142  CG1 VAL A 145       7.300 -14.582  15.873  1.00 13.69           C  
ATOM   1143  CG2 VAL A 145       8.923 -16.497  15.668  1.00 15.06           C  
ATOM   1144  N   PRO A 146       9.140 -12.066  17.302  1.00 17.52           N  
ATOM   1145  CA  PRO A 146       8.569 -10.917  18.006  1.00 17.02           C  
ATOM   1146  C   PRO A 146       7.068 -11.101  18.219  1.00 21.10           C  
ATOM   1147  O   PRO A 146       6.368 -11.716  17.410  1.00 15.59           O  
ATOM   1148  CB  PRO A 146       8.878  -9.733  17.085  1.00 21.07           C  
ATOM   1149  CG  PRO A 146       9.409 -10.295  15.852  1.00 18.42           C  
ATOM   1150  CD  PRO A 146       9.808 -11.700  16.040  1.00 16.60           C  
ATOM   1151  N   SER A 147       6.569 -10.606  19.356  1.00 18.91           N  
ATOM   1152  CA  SER A 147       5.162 -10.806  19.692  1.00 17.51           C  
ATOM   1153  C   SER A 147       4.527  -9.508  20.167  1.00 19.95           C  
ATOM   1154  O   SER A 147       5.207  -8.567  20.598  1.00 20.68           O  
ATOM   1155  CB  SER A 147       4.974 -11.891  20.762  1.00 16.15           C  
ATOM   1156  OG  SER A 147       5.565 -13.112  20.348  1.00 19.71           O  
ATOM   1157  N   LEU A 148       3.205  -9.463  20.066  1.00 15.26           N  
ATOM   1158  CA  LEU A 148       2.430  -8.387  20.655  1.00 14.33           C  
ATOM   1159  C   LEU A 148       1.753  -8.908  21.914  1.00 16.67           C  
ATOM   1160  O   LEU A 148       1.438 -10.096  22.029  1.00 17.65           O  
ATOM   1161  CB  LEU A 148       1.372  -7.848  19.694  1.00 16.47           C  
ATOM   1162  CG  LEU A 148       1.835  -7.541  18.264  1.00 17.06           C  
ATOM   1163  CD1 LEU A 148       0.653  -7.182  17.375  1.00 14.20           C  
ATOM   1164  CD2 LEU A 148       2.908  -6.420  18.302  1.00 16.84           C  
ATOM   1165  N   PHE A 149       1.538  -8.021  22.879  1.00 19.85           N  
ATOM   1166  CA  PHE A 149       0.719  -8.392  24.027  1.00 19.76           C  
ATOM   1167  C   PHE A 149      -0.331  -7.322  24.233  1.00 17.04           C  
ATOM   1168  O   PHE A 149      -0.143  -6.166  23.839  1.00 18.98           O  
ATOM   1169  CB  PHE A 149       1.541  -8.609  25.319  1.00 18.24           C  
ATOM   1170  CG  PHE A 149       1.853  -7.342  26.080  1.00 24.89           C  
ATOM   1171  CD1 PHE A 149       2.890  -6.508  25.674  1.00 21.92           C  
ATOM   1172  CD2 PHE A 149       1.126  -6.997  27.225  1.00 23.57           C  
ATOM   1173  CE1 PHE A 149       3.193  -5.348  26.375  1.00 25.64           C  
ATOM   1174  CE2 PHE A 149       1.420  -5.839  27.925  1.00 22.14           C  
ATOM   1175  CZ  PHE A 149       2.466  -5.014  27.498  1.00 27.57           C  
ATOM   1176  N   GLY A 150      -1.453  -7.724  24.836  1.00 19.18           N  
ATOM   1177  CA  GLY A 150      -2.542  -6.799  25.084  1.00 20.08           C  
ATOM   1178  C   GLY A 150      -3.404  -7.269  26.234  1.00 24.78           C  
ATOM   1179  O   GLY A 150      -3.589  -8.471  26.449  1.00 17.74           O  
ATOM   1180  N   ILE A 151      -3.912  -6.313  26.999  1.00 23.26           N  
ATOM   1181  CA  ILE A 151      -4.731  -6.615  28.170  1.00 25.72           C  
ATOM   1182  C   ILE A 151      -6.136  -6.146  27.865  1.00 19.97           C  
ATOM   1183  O   ILE A 151      -6.361  -4.946  27.681  1.00 28.75           O  
ATOM   1184  CB  ILE A 151      -4.202  -5.926  29.436  1.00 21.73           C  
ATOM   1185  CG1 ILE A 151      -2.691  -6.139  29.593  1.00 29.50           C  
ATOM   1186  CG2 ILE A 151      -4.966  -6.434  30.669  1.00 27.93           C  
ATOM   1187  CD1 ILE A 151      -2.287  -7.545  29.825  1.00 24.22           C  
ATOM   1188  N   GLN A 152      -7.078  -7.082  27.811  1.00 25.15           N  
ATOM   1189  CA  GLN A 152      -8.490  -6.754  27.672  1.00 17.33           C  
ATOM   1190  C   GLN A 152      -9.174  -6.558  29.037  1.00 20.92           C  
ATOM   1191  O   GLN A 152     -10.071  -5.722  29.160  1.00 24.51           O  
ATOM   1192  CB  GLN A 152      -9.203  -7.864  26.909  1.00 20.90           C  
ATOM   1193  CG  GLN A 152     -10.716  -7.727  26.813  1.00 20.84           C  
ATOM   1194  CD  GLN A 152     -11.142  -6.652  25.824  1.00 28.74           C  
ATOM   1195  NE2 GLN A 152     -12.372  -6.169  25.980  1.00 34.74           N  
ATOM   1196  OE1 GLN A 152     -10.373  -6.251  24.937  1.00 28.15           O  
ATOM   1197  N   GLN A 153      -8.803  -7.349  30.049  1.00 23.75           N  
ATOM   1198  CA  GLN A 153      -9.406  -7.256  31.380  1.00 20.44           C  
ATOM   1199  C   GLN A 153      -8.342  -7.539  32.412  1.00 23.25           C  
ATOM   1200  O   GLN A 153      -7.578  -8.496  32.266  1.00 23.42           O  
ATOM   1201  CB  GLN A 153     -10.533  -8.281  31.599  1.00 25.77           C  
ATOM   1202  CG  GLN A 153     -11.766  -8.114  30.744  1.00 32.96           C  
ATOM   1203  CD  GLN A 153     -12.913  -9.020  31.194  1.00 33.23           C  
ATOM   1204  NE2 GLN A 153     -14.046  -8.903  30.512  1.00 35.11           N  
ATOM   1205  OE1 GLN A 153     -12.777  -9.816  32.138  1.00 32.95           O  
ATOM   1206  N   ASP A 154      -8.320  -6.740  33.485  1.00 23.09           N  
ATOM   1207  CA  ASP A 154      -7.445  -6.982  34.630  1.00 25.02           C  
ATOM   1208  C   ASP A 154      -8.341  -7.088  35.858  1.00 30.07           C  
ATOM   1209  O   ASP A 154      -8.616  -6.086  36.516  1.00 31.38           O  
ATOM   1210  CB  ASP A 154      -6.391  -5.856  34.808  1.00 22.13           C  
ATOM   1211  CG  ASP A 154      -5.316  -6.218  35.814  1.00 25.18           C  
ATOM   1212  OD1 ASP A 154      -5.352  -7.344  36.359  1.00 25.48           O  
ATOM   1213  OD2 ASP A 154      -4.419  -5.374  36.055  1.00 31.31           O1-
ATOM   1214  N   ALA A 155      -8.804  -8.299  36.163  1.00 25.82           N  
ATOM   1215  CA  ALA A 155      -9.528  -8.499  37.414  1.00 24.29           C  
ATOM   1216  C   ALA A 155      -8.575  -8.613  38.595  1.00 29.35           C  
ATOM   1217  O   ALA A 155      -8.854  -8.084  39.676  1.00 34.01           O  
ATOM   1218  CB  ALA A 155     -10.399  -9.753  37.324  1.00 25.19           C  
ATOM   1219  N   SER A 156      -7.452  -9.300  38.411  1.00 25.28           N  
ATOM   1220  CA  SER A 156      -6.586  -9.653  39.522  1.00 26.91           C  
ATOM   1221  C   SER A 156      -5.659  -8.522  39.946  1.00 29.67           C  
ATOM   1222  O   SER A 156      -5.111  -8.581  41.056  1.00 31.16           O  
ATOM   1223  CB  SER A 156      -5.739 -10.870  39.151  1.00 31.22           C  
ATOM   1224  OG  SER A 156      -4.691 -10.487  38.259  1.00 30.99           O  
ATOM   1225  N   GLY A 157      -5.456  -7.518  39.093  1.00 27.86           N  
ATOM   1226  CA  GLY A 157      -4.422  -6.521  39.281  1.00 31.72           C  
ATOM   1227  C   GLY A 157      -3.040  -6.956  38.848  1.00 29.52           C  
ATOM   1228  O   GLY A 157      -2.083  -6.180  38.987  1.00 29.02           O  
ATOM   1229  N   GLN A 158      -2.900  -8.170  38.332  1.00 25.73           N  
ATOM   1230  CA  GLN A 158      -1.582  -8.589  37.878  0.48 25.00           C  
ATOM   1232  C   GLN A 158      -1.587  -9.055  36.430  1.00 23.91           C  
ATOM   1233  O   GLN A 158      -0.592  -9.629  35.972  1.00 23.26           O  
ATOM   1234  CB  GLN A 158      -1.018  -9.664  38.807  0.48 26.87           C  
ATOM   1236  CG  GLN A 158      -0.758  -9.153  40.225  0.48 28.58           C  
ATOM   1238  CD  GLN A 158       0.422  -8.173  40.345  0.48 31.76           C  
ATOM   1240  NE2 GLN A 158       1.085  -8.220  41.491  0.48 33.15           N  
ATOM   1242  OE1 GLN A 158       0.733  -7.393  39.435  0.48 29.20           O  
ATOM   1244  N   ALA A 159      -2.651  -8.735  35.681  1.00 24.04           N  
ATOM   1245  CA  ALA A 159      -2.778  -9.187  34.294  1.00 25.23           C  
ATOM   1246  C   ALA A 159      -1.581  -8.757  33.447  1.00 24.74           C  
ATOM   1247  O   ALA A 159      -1.049  -9.560  32.669  1.00 23.77           O  
ATOM   1248  CB  ALA A 159      -4.082  -8.661  33.684  1.00 20.32           C  
ATOM   1249  N   ARG A 160      -1.140  -7.502  33.594  1.00 23.25           N  
ATOM   1250  CA  ARG A 160      -0.030  -7.001  32.787  0.54 24.80           C  
ATOM   1252  C   ARG A 160       1.247  -7.788  33.053  1.00 25.45           C  
ATOM   1253  O   ARG A 160       1.929  -8.223  32.115  1.00 24.13           O  
ATOM   1254  CB  ARG A 160       0.197  -5.513  33.053  0.54 25.56           C  
ATOM   1256  CG  ARG A 160       1.238  -4.886  32.124  0.54 28.41           C  
ATOM   1258  CD  ARG A 160       1.668  -3.493  32.595  0.54 28.28           C  
ATOM   1260  NE  ARG A 160       2.663  -2.895  31.710  0.54 28.01           N  
ATOM   1262  CZ  ARG A 160       2.374  -2.327  30.546  0.54 25.93           C  
ATOM   1264  NH1 ARG A 160       1.119  -2.279  30.122  0.54 28.32           N1+
ATOM   1266  NH2 ARG A 160       3.339  -1.806  29.808  0.54 32.03           N  
ATOM   1268  N   ASN A 161       1.597  -7.984  34.325  1.00 25.26           N  
ATOM   1269  CA  ASN A 161       2.822  -8.725  34.610  1.00 25.57           C  
ATOM   1270  C   ASN A 161       2.728 -10.179  34.162  1.00 20.50           C  
ATOM   1271  O   ASN A 161       3.740 -10.768  33.770  1.00 21.19           O  
ATOM   1272  CB  ASN A 161       3.148  -8.640  36.109  1.00 22.58           C  
ATOM   1273  CG  ASN A 161       3.784  -7.303  36.485  1.00 27.18           C  
ATOM   1274  ND2 ASN A 161       4.056  -7.102  37.783  1.00 28.27           N  
ATOM   1275  OD1 ASN A 161       4.043  -6.467  35.613  1.00 24.78           O  
ATOM   1276  N   ILE A 162       1.537 -10.785  34.251  1.00 19.64           N  
ATOM   1277  CA  ILE A 162       1.370 -12.162  33.790  1.00 21.47           C  
ATOM   1278  C   ILE A 162       1.580 -12.244  32.282  1.00 16.28           C  
ATOM   1279  O   ILE A 162       2.312 -13.113  31.789  1.00 19.16           O  
ATOM   1280  CB  ILE A 162      -0.012 -12.705  34.188  1.00 25.47           C  
ATOM   1281  CG1 ILE A 162      -0.120 -12.827  35.720  1.00 22.23           C  
ATOM   1282  CG2 ILE A 162      -0.262 -14.048  33.481  1.00 19.13           C  
ATOM   1283  CD1 ILE A 162      -1.561 -13.036  36.221  1.00 25.86           C  
ATOM   1284  N   ALA A 163       0.970 -11.316  31.545  1.00 17.15           N  
ATOM   1285  CA  ALA A 163       1.126 -11.276  30.086  1.00 21.18           C  
ATOM   1286  C   ALA A 163       2.582 -11.062  29.679  1.00 21.60           C  
ATOM   1287  O   ALA A 163       3.087 -11.726  28.758  1.00 20.77           O  
ATOM   1288  CB  ALA A 163       0.242 -10.174  29.496  1.00 16.59           C  
ATOM   1289  N   LEU A 164       3.278 -10.138  30.350  1.00 18.88           N  
ATOM   1290  CA  LEU A 164       4.680  -9.910  30.026  1.00 17.20           C  
ATOM   1291  C   LEU A 164       5.531 -11.124  30.378  1.00 19.23           C  
ATOM   1292  O   LEU A 164       6.432 -11.486  29.619  1.00 20.11           O  
ATOM   1293  CB  LEU A 164       5.187  -8.655  30.740  1.00 19.98           C  
ATOM   1294  CG  LEU A 164       4.742  -7.325  30.087  1.00 17.75           C  
ATOM   1295  CD1 LEU A 164       5.039  -6.130  31.001  1.00 22.77           C  
ATOM   1296  CD2 LEU A 164       5.445  -7.094  28.722  1.00 19.05           C  
ATOM   1297  N   SER A 165       5.251 -11.786  31.513  1.00 15.52           N  
ATOM   1298  CA  SER A 165       6.010 -12.994  31.835  1.00 20.90           C  
ATOM   1299  C   SER A 165       5.671 -14.133  30.884  1.00 18.70           C  
ATOM   1300  O   SER A 165       6.541 -14.970  30.586  1.00 21.09           O  
ATOM   1301  CB  SER A 165       5.767 -13.425  33.289  1.00 18.59           C  
ATOM   1302  OG  SER A 165       6.337 -12.480  34.197  1.00 22.60           O  
ATOM   1303  N   TYR A 166       4.425 -14.179  30.412  1.00 15.50           N  
ATOM   1304  CA  TYR A 166       4.050 -15.163  29.406  1.00 17.09           C  
ATOM   1305  C   TYR A 166       4.855 -14.941  28.131  1.00 17.10           C  
ATOM   1306  O   TYR A 166       5.473 -15.872  27.598  1.00 16.29           O  
ATOM   1307  CB  TYR A 166       2.541 -15.088  29.123  1.00 19.17           C  
ATOM   1308  CG  TYR A 166       2.098 -16.266  28.264  1.00 19.27           C  
ATOM   1309  CD1 TYR A 166       2.305 -16.256  26.879  1.00 18.07           C  
ATOM   1310  CD2 TYR A 166       1.547 -17.402  28.839  1.00 19.01           C  
ATOM   1311  CE1 TYR A 166       1.939 -17.328  26.093  1.00 16.03           C  
ATOM   1312  CE2 TYR A 166       1.157 -18.509  28.045  1.00 22.08           C  
ATOM   1313  CZ  TYR A 166       1.364 -18.447  26.669  1.00 16.97           C  
ATOM   1314  OH  TYR A 166       1.028 -19.505  25.883  1.00 18.97           O  
ATOM   1315  N   ALA A 167       4.874 -13.698  27.648  1.00 15.97           N  
ATOM   1316  CA  ALA A 167       5.655 -13.357  26.459  1.00 19.43           C  
ATOM   1317  C   ALA A 167       7.143 -13.686  26.633  1.00 21.32           C  
ATOM   1318  O   ALA A 167       7.775 -14.223  25.719  1.00 21.79           O  
ATOM   1319  CB  ALA A 167       5.435 -11.888  26.123  1.00 18.37           C  
ATOM   1320  N   LYS A 168       7.722 -13.394  27.810  1.00 17.06           N  
ATOM   1321  CA  LYS A 168       9.109 -13.759  28.039  1.00 16.95           C  
ATOM   1322  C   LYS A 168       9.271 -15.268  28.081  1.00 19.46           C  
ATOM   1323  O   LYS A 168      10.277 -15.801  27.596  1.00 19.75           O  
ATOM   1324  CB  LYS A 168       9.597 -13.098  29.340  1.00 20.99           C  
ATOM   1325  CG  LYS A 168      11.066 -13.412  29.696  1.00 19.95           C  
ATOM   1326  CD  LYS A 168      11.543 -12.476  30.821  1.00 20.23           C  
ATOM   1327  CE  LYS A 168      12.946 -12.819  31.292  1.00 23.53           C  
ATOM   1328  NZ  LYS A 168      13.374 -11.924  32.413  1.00 28.29           N1+
ATOM   1329  N   GLY A 169       8.265 -15.972  28.608  1.00 19.77           N  
ATOM   1330  CA  GLY A 169       8.375 -17.407  28.789  1.00 18.74           C  
ATOM   1331  C   GLY A 169       8.343 -18.185  27.490  1.00 17.13           C  
ATOM   1332  O   GLY A 169       8.874 -19.295  27.426  1.00 19.50           O  
ATOM   1333  N   ILE A 170       7.729 -17.630  26.441  1.00 19.28           N  
ATOM   1334  CA  ILE A 170       7.768 -18.282  25.135  1.00 18.83           C  
ATOM   1335  C   ILE A 170       8.922 -17.697  24.326  1.00 20.56           C  
ATOM   1336  O   ILE A 170       9.081 -17.997  23.138  1.00 19.49           O  
ATOM   1337  CB  ILE A 170       6.424 -18.163  24.390  1.00 18.69           C  
ATOM   1338  CG1 ILE A 170       6.122 -16.714  24.009  1.00 19.04           C  
ATOM   1339  CG2 ILE A 170       5.285 -18.804  25.199  1.00 16.75           C  
ATOM   1340  CD1 ILE A 170       4.997 -16.576  22.891  1.00 19.88           C  
ATOM   1341  N   GLY A 171       9.751 -16.870  24.967  1.00 22.60           N  
ATOM   1342  CA  GLY A 171      10.968 -16.360  24.358  1.00 21.17           C  
ATOM   1343  C   GLY A 171      10.835 -15.048  23.611  1.00 17.68           C  
ATOM   1344  O   GLY A 171      11.852 -14.498  23.179  1.00 21.18           O  
ATOM   1345  N   ALA A 172       9.619 -14.506  23.484  1.00 17.14           N  
ATOM   1346  CA  ALA A 172       9.369 -13.386  22.580  1.00 19.17           C  
ATOM   1347  C   ALA A 172      10.190 -12.145  22.920  1.00 19.94           C  
ATOM   1348  O   ALA A 172      10.510 -11.350  22.027  1.00 17.94           O  
ATOM   1349  CB  ALA A 172       7.876 -13.042  22.586  1.00 16.57           C  
ATOM   1350  N   THR A 173      10.494 -11.926  24.203  1.00 18.88           N  
ATOM   1351  CA  THR A 173      11.248 -10.735  24.580  1.00 20.14           C  
ATOM   1352  C   THR A 173      12.689 -10.740  24.057  1.00 19.55           C  
ATOM   1353  O   THR A 173      13.341  -9.686  24.099  1.00 22.13           O  
ATOM   1354  CB  THR A 173      11.208 -10.590  26.109  1.00 18.19           C  
ATOM   1355  CG2 THR A 173       9.861 -10.054  26.521  1.00 18.23           C  
ATOM   1356  OG1 THR A 173      11.437 -11.874  26.712  1.00 17.78           O  
ATOM   1357  N   ARG A 174      13.194 -11.886  23.580  1.00 19.54           N  
ATOM   1358  CA  ARG A 174      14.474 -11.902  22.875  1.00 17.51           C  
ATOM   1359  C   ARG A 174      14.424 -11.029  21.631  1.00 21.94           C  
ATOM   1360  O   ARG A 174      15.419 -10.390  21.263  1.00 22.52           O  
ATOM   1361  CB  ARG A 174      14.852 -13.329  22.500  1.00 20.08           C  
ATOM   1362  CG  ARG A 174      15.047 -14.288  23.659  1.00 20.57           C  
ATOM   1363  CD  ARG A 174      15.383 -15.671  23.103  1.00 24.57           C  
ATOM   1364  NE  ARG A 174      15.536 -16.667  24.149  1.00 20.74           N  
ATOM   1365  CZ  ARG A 174      15.674 -17.970  23.928  1.00 26.63           C  
ATOM   1366  NH1 ARG A 174      15.639 -18.457  22.683  1.00 24.32           N1+
ATOM   1367  NH2 ARG A 174      15.812 -18.797  24.952  1.00 27.71           N  
ATOM   1368  N   ALA A 175      13.268 -11.003  20.956  1.00 22.70           N  
ATOM   1369  CA  ALA A 175      13.127 -10.305  19.692  1.00 19.96           C  
ATOM   1370  C   ALA A 175      12.457  -8.962  19.839  1.00 19.20           C  
ATOM   1371  O   ALA A 175      12.689  -8.078  19.010  1.00 20.39           O  
ATOM   1372  CB  ALA A 175      12.327 -11.155  18.694  1.00 17.87           C  
ATOM   1373  N   GLY A 176      11.657  -8.786  20.886  1.00 18.05           N  
ATOM   1374  CA  GLY A 176      10.930  -7.553  21.069  1.00 18.70           C  
ATOM   1375  C   GLY A 176       9.450  -7.832  21.240  1.00 21.94           C  
ATOM   1376  O   GLY A 176       8.848  -8.569  20.450  1.00 19.53           O  
ATOM   1377  N   VAL A 177       8.840  -7.255  22.269  1.00 17.82           N  
ATOM   1378  CA  VAL A 177       7.407  -7.404  22.518  1.00 22.93           C  
ATOM   1379  C   VAL A 177       6.792  -6.012  22.610  1.00 21.87           C  
ATOM   1380  O   VAL A 177       7.354  -5.119  23.254  1.00 21.75           O  
ATOM   1381  CB  VAL A 177       7.154  -8.246  23.788  1.00 21.27           C  
ATOM   1382  CG1 VAL A 177       5.721  -8.066  24.340  1.00 24.41           C  
ATOM   1383  CG2 VAL A 177       7.499  -9.720  23.496  1.00 16.18           C  
ATOM   1384  N   ILE A 178       5.664  -5.814  21.942  1.00 19.58           N  
ATOM   1385  CA  ILE A 178       5.019  -4.515  21.859  1.00 17.00           C  
ATOM   1386  C   ILE A 178       3.584  -4.628  22.364  1.00 23.41           C  
ATOM   1387  O   ILE A 178       2.893  -5.619  22.086  1.00 19.53           O  
ATOM   1388  CB  ILE A 178       5.058  -3.976  20.409  1.00 20.36           C  
ATOM   1389  CG1 ILE A 178       6.500  -3.744  19.970  1.00 21.65           C  
ATOM   1390  CG2 ILE A 178       4.255  -2.718  20.280  1.00 17.26           C  
ATOM   1391  CD1 ILE A 178       6.599  -3.293  18.527  1.00 26.32           C  
ATOM   1392  N   GLU A 179       3.131  -3.619  23.120  1.00 22.67           N  
ATOM   1393  CA  GLU A 179       1.751  -3.609  23.600  1.00 21.97           C  
ATOM   1394  C   GLU A 179       0.787  -3.182  22.487  1.00 17.61           C  
ATOM   1395  O   GLU A 179       1.105  -2.345  21.645  1.00 20.63           O  
ATOM   1396  CB  GLU A 179       1.604  -2.679  24.820  1.00 20.78           C  
ATOM   1397  CG  GLU A 179       0.222  -2.718  25.439  1.00 21.85           C  
ATOM   1398  CD  GLU A 179       0.155  -2.034  26.799  1.00 32.41           C  
ATOM   1399  OE1 GLU A 179       1.172  -1.449  27.242  1.00 25.30           O  
ATOM   1400  OE2 GLU A 179      -0.916  -2.111  27.426  1.00 32.54           O1-
ATOM   1401  N   THR A 180      -0.395  -3.789  22.473  1.00 20.49           N  
ATOM   1402  CA  THR A 180      -1.446  -3.442  21.533  1.00 17.41           C  
ATOM   1403  C   THR A 180      -2.791  -3.661  22.215  1.00 21.87           C  
ATOM   1404  O   THR A 180      -2.859  -4.012  23.400  1.00 18.92           O  
ATOM   1405  CB  THR A 180      -1.308  -4.311  20.257  1.00 17.90           C  
ATOM   1406  CG2 THR A 180      -1.572  -5.785  20.606  1.00 17.20           C  
ATOM   1407  OG1 THR A 180      -2.210  -3.846  19.241  1.00 18.90           O  
ATOM   1408  N   THR A 181      -3.867  -3.445  21.457  1.00 18.03           N  
ATOM   1409  CA  THR A 181      -5.216  -3.813  21.846  1.00 21.01           C  
ATOM   1410  C   THR A 181      -5.677  -5.035  21.062  1.00 21.37           C  
ATOM   1411  O   THR A 181      -5.081  -5.415  20.050  1.00 19.00           O  
ATOM   1412  CB  THR A 181      -6.200  -2.667  21.613  1.00 19.32           C  
ATOM   1413  CG2 THR A 181      -5.722  -1.418  22.329  1.00 21.37           C  
ATOM   1414  OG1 THR A 181      -6.294  -2.380  20.214  1.00 20.88           O  
ATOM   1415  N   PHE A 182      -6.754  -5.652  21.559  1.00 19.94           N  
ATOM   1416  CA  PHE A 182      -7.377  -6.757  20.838  1.00 18.70           C  
ATOM   1417  C   PHE A 182      -7.866  -6.312  19.455  1.00 20.57           C  
ATOM   1418  O   PHE A 182      -7.745  -7.067  18.485  1.00 18.70           O  
ATOM   1419  CB  PHE A 182      -8.523  -7.360  21.682  1.00 20.72           C  
ATOM   1420  CG  PHE A 182      -8.069  -8.444  22.645  1.00 20.60           C  
ATOM   1421  CD1 PHE A 182      -7.261  -8.134  23.741  1.00 16.35           C  
ATOM   1422  CD2 PHE A 182      -8.425  -9.792  22.446  1.00 16.86           C  
ATOM   1423  CE1 PHE A 182      -6.814  -9.127  24.616  1.00 17.97           C  
ATOM   1424  CE2 PHE A 182      -7.996 -10.790  23.329  1.00 20.92           C  
ATOM   1425  CZ  PHE A 182      -7.188 -10.456  24.431  1.00 18.60           C  
ATOM   1426  N   LYS A 183      -8.417  -5.094  19.344  1.00 17.32           N  
ATOM   1427  CA  LYS A 183      -8.827  -4.561  18.041  1.00 17.85           C  
ATOM   1428  C   LYS A 183      -7.631  -4.418  17.106  1.00 19.27           C  
ATOM   1429  O   LYS A 183      -7.667  -4.868  15.953  1.00 17.87           O  
ATOM   1430  CB  LYS A 183      -9.518  -3.195  18.197  1.00 17.23           C  
ATOM   1431  CG  LYS A 183      -9.829  -2.493  16.881  1.00 18.30           C  
ATOM   1432  CD  LYS A 183     -10.411  -1.103  17.114  1.00 19.78           C  
ATOM   1433  CE  LYS A 183     -10.717  -0.364  15.836  1.00 19.90           C  
ATOM   1434  NZ  LYS A 183      -9.494   0.006  15.095  1.00 20.40           N1+
ATOM   1435  N   GLU A 184      -6.572  -3.756  17.573  1.00 16.88           N  
ATOM   1436  CA  GLU A 184      -5.430  -3.513  16.697  1.00 17.60           C  
ATOM   1437  C   GLU A 184      -4.739  -4.808  16.301  1.00 16.45           C  
ATOM   1438  O   GLU A 184      -4.367  -4.977  15.131  1.00 18.19           O  
ATOM   1439  CB  GLU A 184      -4.426  -2.567  17.360  1.00 16.88           C  
ATOM   1440  CG  GLU A 184      -3.233  -2.305  16.481  1.00 15.51           C  
ATOM   1441  CD  GLU A 184      -2.242  -1.323  17.088  1.00 18.23           C  
ATOM   1442  OE1 GLU A 184      -1.838  -1.533  18.271  1.00 20.90           O  
ATOM   1443  OE2 GLU A 184      -1.858  -0.366  16.362  1.00 17.34           O1-
ATOM   1444  N   GLU A 185      -4.570  -5.739  17.240  1.00 14.84           N  
ATOM   1445  CA  GLU A 185      -3.949  -7.009  16.892  1.00 15.71           C  
ATOM   1446  C   GLU A 185      -4.771  -7.727  15.841  1.00 17.86           C  
ATOM   1447  O   GLU A 185      -4.223  -8.206  14.842  1.00 14.87           O  
ATOM   1448  CB  GLU A 185      -3.785  -7.906  18.121  1.00 16.11           C  
ATOM   1449  CG  GLU A 185      -2.794  -9.066  17.901  1.00 15.58           C  
ATOM   1450  CD  GLU A 185      -3.361 -10.238  17.082  1.00 16.65           C  
ATOM   1451  OE1 GLU A 185      -4.583 -10.496  17.113  1.00 17.45           O  
ATOM   1452  OE2 GLU A 185      -2.557 -10.913  16.408  1.00 16.06           O1-
ATOM   1453  N   THR A 186      -6.095  -7.808  16.055  1.00 15.41           N  
ATOM   1454  CA  THR A 186      -6.954  -8.547  15.128  1.00 14.90           C  
ATOM   1455  C   THR A 186      -6.902  -7.956  13.730  1.00 16.99           C  
ATOM   1456  O   THR A 186      -6.682  -8.675  12.742  1.00 16.22           O  
ATOM   1457  CB  THR A 186      -8.392  -8.548  15.639  1.00 15.60           C  
ATOM   1458  CG2 THR A 186      -9.278  -9.365  14.719  1.00 17.62           C  
ATOM   1459  OG1 THR A 186      -8.405  -9.143  16.926  1.00 16.05           O  
ATOM   1460  N   GLU A 187      -7.115  -6.638  13.623  1.00 15.67           N  
ATOM   1461  CA  GLU A 187      -7.220  -6.002  12.326  1.00 16.11           C  
ATOM   1462  C   GLU A 187      -5.895  -6.069  11.574  1.00 14.36           C  
ATOM   1463  O   GLU A 187      -5.875  -6.381  10.373  1.00 16.60           O  
ATOM   1464  CB  GLU A 187      -7.687  -4.557  12.504  1.00 16.63           C  
ATOM   1465  CG  GLU A 187      -9.115  -4.498  13.033  1.00 18.66           C  
ATOM   1466  CD  GLU A 187      -9.609  -3.081  13.258  1.00 17.49           C  
ATOM   1467  OE1 GLU A 187     -10.845  -2.874  13.260  1.00 19.16           O  
ATOM   1468  OE2 GLU A 187      -8.770  -2.186  13.408  1.00 17.06           O1-
ATOM   1469  N   THR A 188      -4.775  -5.822  12.269  1.00 14.52           N  
ATOM   1470  CA  THR A 188      -3.488  -5.810  11.571  1.00 19.06           C  
ATOM   1471  C   THR A 188      -3.003  -7.220  11.243  1.00 15.53           C  
ATOM   1472  O   THR A 188      -2.333  -7.419  10.219  1.00 14.66           O  
ATOM   1473  CB  THR A 188      -2.412  -5.092  12.397  1.00 15.45           C  
ATOM   1474  CG2 THR A 188      -2.758  -3.579  12.602  1.00 14.11           C  
ATOM   1475  OG1 THR A 188      -2.208  -5.757  13.653  1.00 16.24           O  
ATOM   1476  N   ASP A 189      -3.323  -8.192  12.090  1.00 12.61           N  
ATOM   1477  CA  ASP A 189      -2.940  -9.578  11.818  1.00 16.26           C  
ATOM   1478  C   ASP A 189      -3.683 -10.132  10.608  1.00 13.39           C  
ATOM   1479  O   ASP A 189      -3.084 -10.763   9.725  1.00 12.03           O  
ATOM   1480  CB  ASP A 189      -3.216 -10.449  13.042  1.00 13.01           C  
ATOM   1481  CG  ASP A 189      -2.698 -11.843  12.858  1.00 13.21           C  
ATOM   1482  OD1 ASP A 189      -1.492 -12.069  13.110  1.00 14.48           O  
ATOM   1483  OD2 ASP A 189      -3.479 -12.696  12.391  1.00 13.98           O1-
ATOM   1484  N   LEU A 190      -5.001  -9.934  10.571  1.00 13.57           N  
ATOM   1485  CA  LEU A 190      -5.783 -10.341   9.409  1.00 12.89           C  
ATOM   1486  C   LEU A 190      -5.286  -9.651   8.148  1.00 14.73           C  
ATOM   1487  O   LEU A 190      -5.146 -10.287   7.091  1.00 13.22           O  
ATOM   1488  CB  LEU A 190      -7.271 -10.038   9.657  1.00 12.48           C  
ATOM   1489  CG  LEU A 190      -7.928 -10.865  10.785  1.00 12.01           C  
ATOM   1490  CD1 LEU A 190      -9.338 -10.333  11.049  1.00 13.19           C  
ATOM   1491  CD2 LEU A 190      -8.021 -12.341  10.359  1.00 13.97           C  
ATOM   1492  N   PHE A 191      -4.979  -8.358   8.237  1.00 11.57           N  
ATOM   1493  CA  PHE A 191      -4.495  -7.652   7.064  1.00 13.27           C  
ATOM   1494  C   PHE A 191      -3.169  -8.220   6.566  1.00 13.68           C  
ATOM   1495  O   PHE A 191      -3.002  -8.462   5.364  1.00 14.39           O  
ATOM   1496  CB  PHE A 191      -4.335  -6.165   7.363  1.00 13.17           C  
ATOM   1497  CG  PHE A 191      -3.747  -5.412   6.223  1.00 11.72           C  
ATOM   1498  CD1 PHE A 191      -4.556  -4.998   5.176  1.00 14.54           C  
ATOM   1499  CD2 PHE A 191      -2.356  -5.168   6.157  1.00 12.54           C  
ATOM   1500  CE1 PHE A 191      -4.020  -4.316   4.105  1.00 13.55           C  
ATOM   1501  CE2 PHE A 191      -1.814  -4.469   5.066  1.00 12.76           C  
ATOM   1502  CZ  PHE A 191      -2.625  -4.046   4.057  1.00 12.28           C  
ATOM   1503  N   GLY A 192      -2.185  -8.363   7.460  1.00 12.36           N  
ATOM   1504  CA  GLY A 192      -0.880  -8.839   7.029  1.00 11.26           C  
ATOM   1505  C   GLY A 192      -0.967 -10.174   6.311  1.00 13.27           C  
ATOM   1506  O   GLY A 192      -0.434 -10.341   5.206  1.00 14.13           O  
ATOM   1507  N   GLU A 193      -1.652 -11.145   6.926  1.00 12.76           N  
ATOM   1508  CA  GLU A 193      -1.693 -12.461   6.298  1.00 13.53           C  
ATOM   1509  C   GLU A 193      -2.471 -12.419   4.983  1.00 15.54           C  
ATOM   1510  O   GLU A 193      -2.093 -13.105   4.022  1.00 14.07           O  
ATOM   1511  CB  GLU A 193      -2.247 -13.492   7.283  1.00 11.23           C  
ATOM   1512  CG  GLU A 193      -3.730 -13.283   7.623  1.00 12.93           C  
ATOM   1513  CD  GLU A 193      -4.138 -13.874   8.967  1.00 13.28           C  
ATOM   1514  OE1 GLU A 193      -5.347 -14.094   9.184  1.00 13.81           O  
ATOM   1515  OE2 GLU A 193      -3.262 -14.109   9.816  1.00 13.07           O1-
ATOM   1516  N   GLN A 194      -3.502 -11.568   4.885  1.00 12.31           N  
ATOM   1517  CA  GLN A 194      -4.302 -11.505   3.662  1.00 12.64           C  
ATOM   1518  C   GLN A 194      -3.578 -10.770   2.536  1.00 13.42           C  
ATOM   1519  O   GLN A 194      -3.511 -11.259   1.395  1.00 15.20           O  
ATOM   1520  CB  GLN A 194      -5.641 -10.835   3.947  1.00 10.61           C  
ATOM   1521  CG  GLN A 194      -6.593 -11.764   4.663  1.00 12.14           C  
ATOM   1522  CD  GLN A 194      -7.892 -11.115   5.031  1.00 13.16           C  
ATOM   1523  NE2 GLN A 194      -8.443 -11.502   6.170  1.00 13.87           N  
ATOM   1524  OE1 GLN A 194      -8.407 -10.282   4.292  1.00 14.32           O  
ATOM   1525  N   ALA A 195      -3.051  -9.589   2.823  1.00 11.58           N  
ATOM   1526  CA  ALA A 195      -2.607  -8.700   1.764  1.00 13.41           C  
ATOM   1527  C   ALA A 195      -1.122  -8.797   1.465  1.00 11.50           C  
ATOM   1528  O   ALA A 195      -0.699  -8.392   0.369  1.00 14.83           O  
ATOM   1529  CB  ALA A 195      -2.943  -7.241   2.123  1.00 12.66           C  
ATOM   1530  N   VAL A 196      -0.318  -9.301   2.404  1.00 12.07           N  
ATOM   1531  CA  VAL A 196       1.133  -9.285   2.238  1.00 12.26           C  
ATOM   1532  C   VAL A 196       1.760 -10.678   2.404  1.00 13.71           C  
ATOM   1533  O   VAL A 196       2.397 -11.182   1.472  1.00 14.18           O  
ATOM   1534  CB  VAL A 196       1.796  -8.260   3.197  1.00 13.30           C  
ATOM   1535  CG1 VAL A 196       3.291  -8.247   2.975  1.00 11.78           C  
ATOM   1536  CG2 VAL A 196       1.227  -6.858   2.934  1.00 15.18           C  
ATOM   1537  N   LEU A 197       1.617 -11.312   3.589  1.00 13.05           N  
ATOM   1538  CA  LEU A 197       2.479 -12.459   3.917  1.00 12.79           C  
ATOM   1539  C   LEU A 197       2.010 -13.771   3.311  1.00 18.69           C  
ATOM   1540  O   LEU A 197       2.833 -14.666   3.089  1.00 18.84           O  
ATOM   1541  CB  LEU A 197       2.585 -12.655   5.436  1.00 16.03           C  
ATOM   1542  CG  LEU A 197       3.159 -11.296   5.802  1.00 21.05           C  
ATOM   1543  CD1 LEU A 197       2.416 -10.570   6.872  1.00 22.48           C  
ATOM   1544  CD2 LEU A 197       4.660 -11.286   5.908  1.00 22.12           C  
ATOM   1545  N   CYS A 198       0.707 -13.948   3.136  1.00 14.02           N  
ATOM   1546  CA  CYS A 198       0.180 -15.188   2.580  1.00 15.13           C  
ATOM   1547  C   CYS A 198      -0.546 -14.926   1.268  1.00 16.99           C  
ATOM   1548  O   CYS A 198      -0.078 -15.372   0.209  1.00 17.72           O  
ATOM   1549  CB  CYS A 198      -0.720 -15.873   3.609  1.00 13.35           C  
ATOM   1550  SG  CYS A 198       0.122 -16.153   5.194  1.00 17.55           S  
ATOM   1551  N   GLY A 199      -1.644 -14.162   1.289  1.00 13.41           N  
ATOM   1552  CA  GLY A 199      -2.328 -13.842   0.037  1.00 12.31           C  
ATOM   1553  C   GLY A 199      -1.436 -13.115  -0.955  1.00 16.50           C  
ATOM   1554  O   GLY A 199      -1.269 -13.550  -2.104  1.00 15.88           O  
ATOM   1555  N   GLY A 200      -0.813 -12.020  -0.519  1.00 12.56           N  
ATOM   1556  CA  GLY A 200      -0.045 -11.179  -1.430  1.00 15.07           C  
ATOM   1557  C   GLY A 200       1.208 -11.804  -2.023  1.00 15.40           C  
ATOM   1558  O   GLY A 200       1.333 -11.887  -3.248  1.00 13.95           O  
ATOM   1559  N   VAL A 201       2.147 -12.228  -1.175  1.00 14.86           N  
ATOM   1560  CA  VAL A 201       3.410 -12.730  -1.716  1.00 14.07           C  
ATOM   1561  C   VAL A 201       3.228 -14.055  -2.465  1.00 15.10           C  
ATOM   1562  O   VAL A 201       3.920 -14.289  -3.464  1.00 14.12           O  
ATOM   1563  CB  VAL A 201       4.483 -12.793  -0.608  1.00 19.23           C  
ATOM   1564  CG1 VAL A 201       4.341 -14.033   0.263  1.00 16.88           C  
ATOM   1565  CG2 VAL A 201       5.908 -12.622  -1.218  1.00 19.97           C  
ATOM   1566  N   SER A 202       2.299 -14.916  -2.044  0.24 16.90           N  
ATOM   1568  CA  SER A 202       2.085 -16.153  -2.790  0.24 16.92           C  
ATOM   1570  C   SER A 202       1.592 -15.864  -4.200  0.24 15.90           C  
ATOM   1572  O   SER A 202       2.062 -16.475  -5.168  0.24 16.60           O  
ATOM   1574  CB  SER A 202       1.099 -17.055  -2.058  0.24 16.43           C  
ATOM   1576  OG  SER A 202       1.405 -17.076  -0.680  0.24 18.05           O  
ATOM   1578  N   LYS A 203       0.646 -14.933  -4.340  1.00 13.98           N  
ATOM   1579  CA  LYS A 203       0.144 -14.615  -5.671  1.00 15.68           C  
ATOM   1580  C   LYS A 203       1.198 -13.876  -6.464  1.00 15.38           C  
ATOM   1581  O   LYS A 203       1.297 -14.070  -7.678  1.00 16.29           O  
ATOM   1582  CB  LYS A 203      -1.139 -13.780  -5.599  1.00 18.07           C  
ATOM   1583  CG  LYS A 203      -2.371 -14.575  -5.242  1.00 27.08           C  
ATOM   1584  CD  LYS A 203      -2.760 -15.486  -6.384  1.00 26.06           C  
ATOM   1585  CE  LYS A 203      -3.116 -14.673  -7.622  1.00 31.82           C  
ATOM   1586  NZ  LYS A 203      -3.716 -15.544  -8.686  1.00 31.92           N1+
ATOM   1587  N   LEU A 204       2.010 -13.045  -5.792  1.00 13.85           N  
ATOM   1588  CA  LEU A 204       3.109 -12.376  -6.479  1.00 11.87           C  
ATOM   1589  C   LEU A 204       4.070 -13.396  -7.085  1.00 14.35           C  
ATOM   1590  O   LEU A 204       4.431 -13.318  -8.269  1.00 12.86           O  
ATOM   1591  CB  LEU A 204       3.865 -11.468  -5.494  1.00 15.21           C  
ATOM   1592  CG  LEU A 204       5.043 -10.680  -6.081  1.00 12.01           C  
ATOM   1593  CD1 LEU A 204       4.545  -9.603  -7.028  1.00 11.76           C  
ATOM   1594  CD2 LEU A 204       6.014 -10.063  -5.033  1.00 12.88           C  
ATOM   1595  N   ILE A 205       4.522 -14.347  -6.269  1.00 12.78           N  
ATOM   1596  CA  ILE A 205       5.459 -15.361  -6.746  1.00 14.79           C  
ATOM   1597  C   ILE A 205       4.818 -16.233  -7.819  1.00 14.45           C  
ATOM   1598  O   ILE A 205       5.448 -16.543  -8.837  1.00 14.78           O  
ATOM   1599  CB  ILE A 205       5.960 -16.194  -5.557  1.00 12.33           C  
ATOM   1600  CG1 ILE A 205       6.948 -15.353  -4.725  1.00 14.48           C  
ATOM   1601  CG2 ILE A 205       6.605 -17.529  -6.037  1.00 14.41           C  
ATOM   1602  CD1 ILE A 205       7.243 -15.933  -3.353  1.00 16.31           C  
ATOM   1603  N   GLN A 206       3.573 -16.659  -7.598  1.00 14.00           N  
ATOM   1604  CA  GLN A 206       2.870 -17.468  -8.587  1.00 16.32           C  
ATOM   1605  C   GLN A 206       2.740 -16.730  -9.909  1.00 15.90           C  
ATOM   1606  O   GLN A 206       2.970 -17.318 -10.976  1.00 13.46           O  
ATOM   1607  CB  GLN A 206       1.494 -17.864  -8.064  1.00 20.19           C  
ATOM   1608  CG  GLN A 206       1.580 -19.052  -7.130  1.00 25.99           C  
ATOM   1609  CD  GLN A 206       0.236 -19.512  -6.595  1.00 37.28           C  
ATOM   1610  NE2 GLN A 206      -0.853 -18.970  -7.148  1.00 30.40           N  
ATOM   1611  OE1 GLN A 206       0.181 -20.355  -5.691  1.00 34.76           O  
ATOM   1612  N   SER A 207       2.392 -15.438  -9.854  1.00 13.26           N  
ATOM   1613  CA  SER A 207       2.235 -14.665 -11.085  1.00 13.70           C  
ATOM   1614  C   SER A 207       3.567 -14.533 -11.816  1.00 14.72           C  
ATOM   1615  O   SER A 207       3.615 -14.631 -13.048  1.00 13.87           O  
ATOM   1616  CB  SER A 207       1.640 -13.294 -10.769  1.00 15.59           C  
ATOM   1617  OG  SER A 207       0.271 -13.433 -10.357  1.00 19.44           O  
ATOM   1618  N   GLY A 208       4.650 -14.283 -11.071  1.00 12.31           N  
ATOM   1619  CA  GLY A 208       5.979 -14.260 -11.673  1.00 10.87           C  
ATOM   1620  C   GLY A 208       6.371 -15.586 -12.310  1.00 13.83           C  
ATOM   1621  O   GLY A 208       6.907 -15.616 -13.423  1.00 14.03           O  
ATOM   1622  N   PHE A 209       6.129 -16.698 -11.601  1.00 11.84           N  
ATOM   1623  CA  PHE A 209       6.439 -18.029 -12.130  1.00 12.93           C  
ATOM   1624  C   PHE A 209       5.660 -18.290 -13.410  1.00 12.74           C  
ATOM   1625  O   PHE A 209       6.236 -18.690 -14.440  1.00 12.83           O  
ATOM   1626  CB  PHE A 209       6.126 -19.084 -11.059  1.00 12.33           C  
ATOM   1627  CG  PHE A 209       6.423 -20.499 -11.486  1.00 11.93           C  
ATOM   1628  CD1 PHE A 209       5.441 -21.272 -12.091  1.00 13.77           C  
ATOM   1629  CD2 PHE A 209       7.697 -21.029 -11.316  1.00 12.62           C  
ATOM   1630  CE1 PHE A 209       5.719 -22.569 -12.487  1.00 16.86           C  
ATOM   1631  CE2 PHE A 209       7.990 -22.339 -11.702  1.00 14.62           C  
ATOM   1632  CZ  PHE A 209       6.987 -23.097 -12.293  1.00 15.25           C  
ATOM   1633  N   GLU A 210       4.348 -18.018 -13.371  1.00 13.90           N  
ATOM   1634  CA  GLU A 210       3.497 -18.211 -14.536  1.00 14.72           C  
ATOM   1635  C   GLU A 210       3.958 -17.356 -15.701  1.00 18.00           C  
ATOM   1636  O   GLU A 210       3.987 -17.831 -16.839  1.00 15.18           O  
ATOM   1637  CB  GLU A 210       2.046 -17.896 -14.195  1.00 15.28           C  
ATOM   1638  CG  GLU A 210       1.423 -18.920 -13.266  1.00 16.83           C  
ATOM   1639  CD  GLU A 210       0.153 -18.405 -12.612  1.00 21.15           C  
ATOM   1640  OE1 GLU A 210      -0.422 -17.409 -13.100  1.00 19.35           O  
ATOM   1641  OE2 GLU A 210      -0.251 -18.976 -11.576  1.00 24.11           O1-
ATOM   1642  N   THR A 211       4.342 -16.097 -15.439  1.00 13.95           N  
ATOM   1643  CA  THR A 211       4.850 -15.244 -16.515  1.00 14.51           C  
ATOM   1644  C   THR A 211       6.046 -15.884 -17.204  1.00 14.31           C  
ATOM   1645  O   THR A 211       6.106 -15.950 -18.441  1.00 16.00           O  
ATOM   1646  CB  THR A 211       5.212 -13.858 -15.967  1.00 11.83           C  
ATOM   1647  CG2 THR A 211       5.781 -12.935 -17.099  1.00 13.01           C  
ATOM   1648  OG1 THR A 211       4.010 -13.262 -15.475  1.00 14.48           O  
ATOM   1649  N   LEU A 212       6.984 -16.406 -16.416  1.00 13.74           N  
ATOM   1650  CA  LEU A 212       8.190 -16.978 -16.988  1.00 15.06           C  
ATOM   1651  C   LEU A 212       7.878 -18.248 -17.774  1.00 14.62           C  
ATOM   1652  O   LEU A 212       8.408 -18.448 -18.868  1.00 15.28           O  
ATOM   1653  CB  LEU A 212       9.203 -17.257 -15.869  1.00 11.38           C  
ATOM   1654  CG  LEU A 212       9.820 -15.957 -15.303  1.00 10.97           C  
ATOM   1655  CD1 LEU A 212      10.746 -16.314 -14.159  1.00 13.76           C  
ATOM   1656  CD2 LEU A 212      10.568 -15.237 -16.398  1.00 15.67           C  
ATOM   1657  N   VAL A 213       7.020 -19.107 -17.237  1.00 13.09           N  
ATOM   1658  CA  VAL A 213       6.733 -20.382 -17.885  0.84 16.03           C  
ATOM   1660  C   VAL A 213       5.893 -20.160 -19.138  1.00 18.17           C  
ATOM   1661  O   VAL A 213       6.113 -20.795 -20.183  1.00 17.04           O  
ATOM   1662  CB  VAL A 213       6.060 -21.317 -16.868  0.84 17.03           C  
ATOM   1664  CG1 VAL A 213       5.372 -22.491 -17.567  0.84 24.08           C  
ATOM   1666  CG2 VAL A 213       7.118 -21.810 -15.875  0.84 15.77           C  
ATOM   1668  N   GLU A 214       4.933 -19.227 -19.065  1.00 16.17           N  
ATOM   1669  CA  GLU A 214       4.107 -18.919 -20.229  1.00 15.09           C  
ATOM   1670  C   GLU A 214       4.953 -18.330 -21.344  1.00 16.11           C  
ATOM   1671  O   GLU A 214       4.651 -18.537 -22.531  1.00 19.28           O  
ATOM   1672  CB  GLU A 214       2.963 -17.996 -19.827  1.00 15.80           C  
ATOM   1673  CG  GLU A 214       1.939 -18.716 -18.953  1.00 16.67           C  
ATOM   1674  CD  GLU A 214       0.946 -17.769 -18.317  1.00 21.70           C  
ATOM   1675  OE1 GLU A 214       0.831 -16.602 -18.777  1.00 21.24           O  
ATOM   1676  OE2 GLU A 214       0.265 -18.211 -17.366  1.00 24.12           O1-
ATOM   1677  N   ALA A 215       6.062 -17.685 -20.997  1.00 14.89           N  
ATOM   1678  CA  ALA A 215       6.996 -17.110 -21.955  1.00 16.01           C  
ATOM   1679  C   ALA A 215       7.967 -18.138 -22.519  1.00 17.01           C  
ATOM   1680  O   ALA A 215       8.847 -17.770 -23.299  1.00 19.35           O  
ATOM   1681  CB  ALA A 215       7.784 -15.962 -21.281  1.00 15.99           C  
ATOM   1682  N   GLY A 216       7.860 -19.403 -22.093  1.00 18.38           N  
ATOM   1683  CA  GLY A 216       8.691 -20.460 -22.615  1.00 16.16           C  
ATOM   1684  C   GLY A 216      10.009 -20.680 -21.921  1.00 18.76           C  
ATOM   1685  O   GLY A 216      10.850 -21.421 -22.448  1.00 19.31           O  
ATOM   1686  N   TYR A 217      10.232 -20.072 -20.757  1.00 17.74           N  
ATOM   1687  CA  TYR A 217      11.484 -20.305 -20.054  1.00 12.07           C  
ATOM   1688  C   TYR A 217      11.409 -21.585 -19.214  1.00 12.93           C  
ATOM   1689  O   TYR A 217      10.337 -22.095 -18.895  1.00 14.50           O  
ATOM   1690  CB  TYR A 217      11.840 -19.101 -19.166  1.00 16.42           C  
ATOM   1691  CG  TYR A 217      12.009 -17.792 -19.919  1.00 14.82           C  
ATOM   1692  CD1 TYR A 217      13.078 -17.602 -20.802  1.00 14.06           C  
ATOM   1693  CD2 TYR A 217      11.104 -16.740 -19.737  1.00 13.07           C  
ATOM   1694  CE1 TYR A 217      13.249 -16.383 -21.503  1.00 13.80           C  
ATOM   1695  CE2 TYR A 217      11.271 -15.523 -20.422  1.00 15.06           C  
ATOM   1696  CZ  TYR A 217      12.338 -15.356 -21.304  1.00 14.25           C  
ATOM   1697  OH  TYR A 217      12.478 -14.157 -21.961  1.00 16.31           O  
ATOM   1698  N   GLN A 218      12.572 -22.114 -18.878  1.00 13.67           N  
ATOM   1699  CA  GLN A 218      12.606 -23.402 -18.189  1.00 15.85           C  
ATOM   1700  C   GLN A 218      11.915 -23.301 -16.828  1.00 17.31           C  
ATOM   1701  O   GLN A 218      12.229 -22.386 -16.048  1.00 14.99           O  
ATOM   1702  CB  GLN A 218      14.046 -23.866 -18.010  1.00 18.86           C  
ATOM   1703  CG  GLN A 218      14.801 -24.096 -19.313  1.00 18.81           C  
ATOM   1704  CD  GLN A 218      16.175 -24.658 -19.067  1.00 16.90           C  
ATOM   1705  NE2 GLN A 218      17.183 -23.798 -19.134  1.00 19.23           N  
ATOM   1706  OE1 GLN A 218      16.334 -25.855 -18.790  1.00 18.62           O  
ATOM   1707  N   PRO A 219      10.990 -24.217 -16.493  1.00 14.56           N  
ATOM   1708  CA  PRO A 219      10.284 -24.100 -15.210  1.00 15.72           C  
ATOM   1709  C   PRO A 219      11.191 -24.250 -14.001  1.00 15.96           C  
ATOM   1710  O   PRO A 219      10.943 -23.591 -12.986  1.00 13.52           O  
ATOM   1711  CB  PRO A 219       9.240 -25.226 -15.274  1.00 17.38           C  
ATOM   1712  CG  PRO A 219       9.144 -25.574 -16.735  1.00 22.57           C  
ATOM   1713  CD  PRO A 219      10.538 -25.388 -17.246  1.00 17.74           C  
ATOM   1714  N   GLU A 220      12.236 -25.085 -14.068  1.00 15.80           N  
ATOM   1715  CA  GLU A 220      13.129 -25.230 -12.923  1.00 18.03           C  
ATOM   1716  C   GLU A 220      13.910 -23.952 -12.683  1.00 14.54           C  
ATOM   1717  O   GLU A 220      14.127 -23.550 -11.532  1.00 14.57           O  
ATOM   1718  CB  GLU A 220      14.092 -26.400 -13.125  1.00 20.86           C  
ATOM   1719  CG  GLU A 220      13.457 -27.765 -13.059  1.00 23.44           C  
ATOM   1720  CD  GLU A 220      12.706 -28.128 -14.327  1.00 26.81           C  
ATOM   1721  OE1 GLU A 220      12.841 -27.427 -15.379  1.00 24.19           O  
ATOM   1722  OE2 GLU A 220      11.956 -29.116 -14.263  1.00 29.97           O1-
ATOM   1723  N   LEU A 221      14.324 -23.303 -13.768  1.00 13.35           N  
ATOM   1724  CA  LEU A 221      14.940 -21.985 -13.689  1.00 16.43           C  
ATOM   1725  C   LEU A 221      13.997 -20.994 -13.026  1.00 15.28           C  
ATOM   1726  O   LEU A 221      14.378 -20.296 -12.072  1.00 13.30           O  
ATOM   1727  CB  LEU A 221      15.335 -21.538 -15.096  1.00 15.93           C  
ATOM   1728  CG  LEU A 221      16.064 -20.218 -15.278  1.00 19.56           C  
ATOM   1729  CD1 LEU A 221      16.851 -20.260 -16.612  1.00 17.98           C  
ATOM   1730  CD2 LEU A 221      15.103 -19.008 -15.243  1.00 18.31           C  
ATOM   1731  N   ALA A 222      12.740 -20.965 -13.493  1.00 13.07           N  
ATOM   1732  CA  ALA A 222      11.734 -20.065 -12.928  1.00 10.85           C  
ATOM   1733  C   ALA A 222      11.567 -20.284 -11.430  1.00 14.04           C  
ATOM   1734  O   ALA A 222      11.442 -19.313 -10.666  1.00 14.24           O  
ATOM   1735  CB  ALA A 222      10.395 -20.232 -13.647  1.00 13.27           C  
ATOM   1736  N   TYR A 223      11.588 -21.544 -10.980  1.00 13.83           N  
ATOM   1737  CA  TYR A 223      11.471 -21.815  -9.547  1.00 14.10           C  
ATOM   1738  C   TYR A 223      12.644 -21.214  -8.785  1.00 13.12           C  
ATOM   1739  O   TYR A 223      12.449 -20.563  -7.750  1.00 14.31           O  
ATOM   1740  CB  TYR A 223      11.378 -23.325  -9.265  1.00 13.13           C  
ATOM   1741  CG  TYR A 223      11.351 -23.629  -7.772  1.00 12.17           C  
ATOM   1742  CD1 TYR A 223      10.147 -23.682  -7.072  1.00 18.33           C  
ATOM   1743  CD2 TYR A 223      12.518 -23.860  -7.072  1.00 15.21           C  
ATOM   1744  CE1 TYR A 223      10.128 -23.926  -5.686  1.00 16.52           C  
ATOM   1745  CE2 TYR A 223      12.496 -24.111  -5.714  1.00 15.41           C  
ATOM   1746  CZ  TYR A 223      11.300 -24.157  -5.044  1.00 15.05           C  
ATOM   1747  OH  TYR A 223      11.319 -24.420  -3.684  1.00 22.60           O  
ATOM   1748  N   PHE A 224      13.876 -21.450  -9.261  1.00 15.55           N  
ATOM   1749  CA  PHE A 224      15.039 -20.892  -8.565  1.00 14.16           C  
ATOM   1750  C   PHE A 224      14.973 -19.378  -8.546  1.00 14.22           C  
ATOM   1751  O   PHE A 224      15.305 -18.741  -7.536  1.00 15.25           O  
ATOM   1752  CB  PHE A 224      16.334 -21.323  -9.229  1.00 13.70           C  
ATOM   1753  CG  PHE A 224      16.727 -22.728  -8.922  1.00 16.29           C  
ATOM   1754  CD1 PHE A 224      16.405 -23.298  -7.704  1.00 19.42           C  
ATOM   1755  CD2 PHE A 224      17.426 -23.473  -9.857  1.00 21.90           C  
ATOM   1756  CE1 PHE A 224      16.786 -24.610  -7.422  1.00 26.23           C  
ATOM   1757  CE2 PHE A 224      17.815 -24.785  -9.581  1.00 26.00           C  
ATOM   1758  CZ  PHE A 224      17.489 -25.350  -8.375  1.00 19.72           C  
ATOM   1759  N   GLU A 225      14.488 -18.791  -9.634  1.00 12.82           N  
ATOM   1760  CA  GLU A 225      14.504 -17.337  -9.751  1.00 11.61           C  
ATOM   1761  C   GLU A 225      13.470 -16.685  -8.839  1.00 14.55           C  
ATOM   1762  O   GLU A 225      13.809 -15.779  -8.082  1.00 15.45           O  
ATOM   1763  CB  GLU A 225      14.278 -16.918 -11.206  1.00 13.81           C  
ATOM   1764  CG  GLU A 225      14.225 -15.390 -11.415  1.00 14.94           C  
ATOM   1765  CD  GLU A 225      15.599 -14.699 -11.220  1.00 12.81           C  
ATOM   1766  OE1 GLU A 225      16.651 -15.205 -11.733  1.00 13.32           O  
ATOM   1767  OE2 GLU A 225      15.603 -13.627 -10.566  1.00 14.19           O1-
ATOM   1768  N   VAL A 226      12.201 -17.118  -8.887  1.00 14.48           N  
ATOM   1769  CA  VAL A 226      11.160 -16.325  -8.202  1.00 12.98           C  
ATOM   1770  C   VAL A 226      10.764 -16.858  -6.832  1.00 15.03           C  
ATOM   1771  O   VAL A 226      10.124 -16.120  -6.067  1.00 17.31           O  
ATOM   1772  CB  VAL A 226       9.890 -16.127  -9.062  1.00 13.76           C  
ATOM   1773  CG1 VAL A 226      10.221 -15.406 -10.390  1.00 15.88           C  
ATOM   1774  CG2 VAL A 226       9.140 -17.461  -9.311  1.00 13.81           C  
ATOM   1775  N   LEU A 227      11.124 -18.094  -6.487  1.00 13.99           N  
ATOM   1776  CA  LEU A 227      10.757 -18.648  -5.190  1.00 14.68           C  
ATOM   1777  C   LEU A 227      11.985 -18.932  -4.336  1.00 16.65           C  
ATOM   1778  O   LEU A 227      12.117 -18.352  -3.261  1.00 13.78           O  
ATOM   1779  CB  LEU A 227       9.892 -19.916  -5.362  1.00 13.84           C  
ATOM   1780  CG  LEU A 227       9.199 -20.333  -4.060  1.00 15.89           C  
ATOM   1781  CD1 LEU A 227       7.931 -21.129  -4.335  1.00 16.04           C  
ATOM   1782  CD2 LEU A 227      10.133 -21.136  -3.125  1.00 14.96           C  
ATOM   1783  N   HIS A 228      12.872 -19.831  -4.758  1.00 14.20           N  
ATOM   1784  CA  HIS A 228      14.029 -20.182  -3.933  1.00 15.11           C  
ATOM   1785  C   HIS A 228      14.838 -18.940  -3.545  1.00 14.97           C  
ATOM   1786  O   HIS A 228      15.168 -18.720  -2.367  1.00 14.90           O  
ATOM   1787  CB  HIS A 228      14.895 -21.185  -4.694  1.00 16.74           C  
ATOM   1788  CG  HIS A 228      15.985 -21.771  -3.860  1.00 16.05           C  
ATOM   1789  CD2 HIS A 228      17.241 -21.342  -3.600  1.00 17.35           C  
ATOM   1790  ND1 HIS A 228      15.799 -22.906  -3.104  1.00 17.13           N  
ATOM   1791  CE1 HIS A 228      16.915 -23.178  -2.450  1.00 19.62           C  
ATOM   1792  NE2 HIS A 228      17.796 -22.227  -2.707  1.00 20.65           N  
ATOM   1793  N   GLU A 229      15.115 -18.097  -4.532  1.00 13.26           N  
ATOM   1794  CA  GLU A 229      15.849 -16.853  -4.350  1.00 16.20           C  
ATOM   1795  C   GLU A 229      15.162 -15.899  -3.368  1.00 14.33           C  
ATOM   1796  O   GLU A 229      15.827 -15.045  -2.778  1.00 14.10           O  
ATOM   1797  CB  GLU A 229      15.970 -16.202  -5.725  1.00 11.41           C  
ATOM   1798  CG  GLU A 229      16.948 -15.088  -5.914  1.00 20.07           C  
ATOM   1799  CD  GLU A 229      16.993 -14.737  -7.386  1.00 18.70           C  
ATOM   1800  OE1 GLU A 229      17.611 -15.510  -8.120  1.00 14.95           O  
ATOM   1801  OE2 GLU A 229      16.354 -13.738  -7.825  0.75 14.91           O1-
ATOM   1802  N   MET A 230      13.841 -15.971  -3.219  1.00 11.45           N  
ATOM   1803  CA  MET A 230      13.161 -15.020  -2.342  1.00 11.63           C  
ATOM   1804  C   MET A 230      13.624 -15.174  -0.895  1.00 12.55           C  
ATOM   1805  O   MET A 230      13.759 -14.185  -0.165  1.00 11.88           O  
ATOM   1806  CB  MET A 230      11.653 -15.200  -2.459  1.00 13.22           C  
ATOM   1807  CG  MET A 230      10.848 -14.220  -1.585  1.00 12.73           C  
ATOM   1808  SD  MET A 230      10.826 -12.546  -2.222  1.00 16.46           S  
ATOM   1809  CE  MET A 230       9.650 -12.687  -3.591  1.00 17.59           C  
ATOM   1810  N   LYS A 231      13.899 -16.403  -0.472  1.00 12.60           N  
ATOM   1811  CA  LYS A 231      14.374 -16.626   0.888  1.00 12.54           C  
ATOM   1812  C   LYS A 231      15.705 -15.931   1.117  1.00 13.72           C  
ATOM   1813  O   LYS A 231      15.949 -15.398   2.204  1.00 14.20           O  
ATOM   1814  CB  LYS A 231      14.500 -18.134   1.149  1.00 15.62           C  
ATOM   1815  CG  LYS A 231      15.016 -18.482   2.551  1.00 12.70           C  
ATOM   1816  CD  LYS A 231      16.510 -18.747   2.595  1.00 13.91           C  
ATOM   1817  CE  LYS A 231      16.885 -19.503   3.867  1.00 17.79           C  
ATOM   1818  NZ  LYS A 231      16.602 -18.757   5.135  1.00 15.47           N1+
ATOM   1819  N   LEU A 232      16.578 -15.956   0.108  1.00 13.74           N  
ATOM   1820  CA  LEU A 232      17.896 -15.340   0.241  1.00 14.92           C  
ATOM   1821  C   LEU A 232      17.779 -13.827   0.306  1.00 12.07           C  
ATOM   1822  O   LEU A 232      18.397 -13.180   1.171  1.00 12.97           O  
ATOM   1823  CB  LEU A 232      18.796 -15.758  -0.916  1.00 11.74           C  
ATOM   1824  CG  LEU A 232      18.956 -17.275  -1.110  1.00 14.23           C  
ATOM   1825  CD1 LEU A 232      19.670 -17.583  -2.434  1.00 18.43           C  
ATOM   1826  CD2 LEU A 232      19.688 -17.883   0.100  1.00 13.57           C  
ATOM   1827  N   ILE A 233      16.934 -13.253  -0.561  1.00 11.80           N  
ATOM   1828  CA  ILE A 233      16.751 -11.804  -0.564  1.00 10.98           C  
ATOM   1829  C   ILE A 233      16.066 -11.349   0.722  1.00 12.03           C  
ATOM   1830  O   ILE A 233      16.486 -10.369   1.369  1.00 10.25           O  
ATOM   1831  CB  ILE A 233      15.958 -11.402  -1.822  1.00 12.75           C  
ATOM   1832  CG1 ILE A 233      16.825 -11.554  -3.084  1.00 12.49           C  
ATOM   1833  CG2 ILE A 233      15.367 -10.004  -1.650  1.00 11.21           C  
ATOM   1834  CD1 ILE A 233      17.977 -10.534  -3.249  1.00 13.76           C  
ATOM   1835  N   VAL A 234      15.034 -12.081   1.151  1.00 12.63           N  
ATOM   1836  CA  VAL A 234      14.313 -11.640   2.339  1.00 12.85           C  
ATOM   1837  C   VAL A 234      15.175 -11.830   3.588  1.00 13.50           C  
ATOM   1838  O   VAL A 234      15.067 -11.051   4.533  1.00 12.58           O  
ATOM   1839  CB  VAL A 234      12.943 -12.352   2.408  1.00 12.79           C  
ATOM   1840  CG1 VAL A 234      12.201 -12.067   3.697  1.00 10.62           C  
ATOM   1841  CG2 VAL A 234      12.084 -11.885   1.223  1.00 11.27           C  
ATOM   1842  N   ASP A 235      16.101 -12.800   3.587  1.00 11.53           N  
ATOM   1843  CA  ASP A 235      17.034 -12.886   4.717  1.00 11.96           C  
ATOM   1844  C   ASP A 235      17.833 -11.597   4.871  1.00 13.09           C  
ATOM   1845  O   ASP A 235      18.030 -11.110   5.995  1.00 14.01           O  
ATOM   1846  CB  ASP A 235      18.000 -14.057   4.544  1.00 12.90           C  
ATOM   1847  CG  ASP A 235      17.392 -15.407   4.946  1.00 15.82           C  
ATOM   1848  OD1 ASP A 235      16.198 -15.475   5.377  1.00 15.82           O  
ATOM   1849  OD2 ASP A 235      18.130 -16.417   4.774  1.00 16.02           O1-
ATOM   1850  N   LEU A 236      18.331 -11.039   3.760  1.00 12.38           N  
ATOM   1851  CA  LEU A 236      19.056  -9.777   3.852  1.00 11.67           C  
ATOM   1852  C   LEU A 236      18.145  -8.656   4.337  1.00 12.69           C  
ATOM   1853  O   LEU A 236      18.595  -7.738   5.034  1.00 13.98           O  
ATOM   1854  CB  LEU A 236      19.687  -9.406   2.510  1.00 15.64           C  
ATOM   1855  CG  LEU A 236      20.743 -10.355   1.955  1.00 14.52           C  
ATOM   1856  CD1 LEU A 236      21.212  -9.845   0.598  1.00 15.41           C  
ATOM   1857  CD2 LEU A 236      21.922 -10.463   2.931  1.00 17.38           C  
ATOM   1858  N   MET A 237      16.868  -8.682   3.939  1.00 13.03           N  
ATOM   1859  CA  MET A 237      15.938  -7.653   4.373  1.00 11.99           C  
ATOM   1860  C   MET A 237      15.673  -7.774   5.868  1.00 13.85           C  
ATOM   1861  O   MET A 237      15.578  -6.775   6.602  1.00 13.80           O  
ATOM   1862  CB  MET A 237      14.650  -7.788   3.571  1.00 12.18           C  
ATOM   1863  CG  MET A 237      13.713  -6.648   3.760  1.00 15.68           C  
ATOM   1864  SD  MET A 237      12.132  -6.875   2.887  1.00 17.35           S  
ATOM   1865  CE  MET A 237      12.598  -7.397   1.224  1.00 21.54           C  
ATOM   1866  N   TYR A 238      15.578  -9.010   6.327  1.00 13.91           N  
ATOM   1867  CA  TYR A 238      15.331  -9.320   7.729  0.48 17.40           C  
ATOM   1869  C   TYR A 238      16.475  -8.828   8.598  1.00 18.37           C  
ATOM   1870  O   TYR A 238      16.268  -8.340   9.707  1.00 15.86           O  
ATOM   1871  CB  TYR A 238      15.178 -10.837   7.827  0.48 17.13           C  
ATOM   1873  CG  TYR A 238      15.046 -11.465   9.183  0.48 18.58           C  
ATOM   1875  CD1 TYR A 238      13.834 -11.452   9.844  0.48 18.35           C  
ATOM   1877  CD2 TYR A 238      16.111 -12.149   9.762  0.48 18.46           C  
ATOM   1879  CE1 TYR A 238      13.685 -12.082  11.051  0.48 19.90           C  
ATOM   1881  CE2 TYR A 238      15.970 -12.769  10.989  0.48 21.79           C  
ATOM   1883  CZ  TYR A 238      14.748 -12.724  11.627  0.48 21.37           C  
ATOM   1885  OH  TYR A 238      14.577 -13.334  12.845  0.48 31.34           O  
ATOM   1887  N   GLU A 239      17.706  -8.959   8.078  1.00 16.27           N  
ATOM   1888  CA  GLU A 239      18.932  -8.601   8.784  1.00 17.42           C  
ATOM   1889  C   GLU A 239      19.240  -7.106   8.724  1.00 19.80           C  
ATOM   1890  O   GLU A 239      19.797  -6.558   9.690  1.00 18.72           O  
ATOM   1891  CB  GLU A 239      20.117  -9.392   8.196  1.00 15.62           C  
ATOM   1892  CG  GLU A 239      20.093 -10.840   8.575  1.00 18.14           C  
ATOM   1893  CD  GLU A 239      20.964 -11.698   7.685  1.00 22.50           C  
ATOM   1894  OE1 GLU A 239      21.847 -11.135   7.019  1.00 25.07           O  
ATOM   1895  OE2 GLU A 239      20.723 -12.926   7.633  1.00 24.79           O1-
ATOM   1896  N   GLY A 240      18.905  -6.429   7.627  1.00 15.10           N  
ATOM   1897  CA  GLY A 240      19.343  -5.052   7.455  1.00 16.37           C  
ATOM   1898  C   GLY A 240      18.400  -4.109   6.727  1.00 19.01           C  
ATOM   1899  O   GLY A 240      18.847  -3.052   6.267  1.00 18.85           O  
ATOM   1900  N   GLY A 241      17.101  -4.457   6.611  1.00 18.61           N  
ATOM   1901  CA  GLY A 241      16.147  -3.633   5.887  1.00 18.46           C  
ATOM   1902  C   GLY A 241      16.287  -3.761   4.379  1.00 18.76           C  
ATOM   1903  O   GLY A 241      17.183  -4.431   3.853  1.00 15.90           O  
ATOM   1904  N   MET A 242      15.381  -3.085   3.660  1.00 17.91           N  
ATOM   1905  CA  MET A 242      15.503  -3.053   2.211  1.00 19.61           C  
ATOM   1906  C   MET A 242      16.788  -2.373   1.754  1.00 16.35           C  
ATOM   1907  O   MET A 242      17.283  -2.679   0.661  1.00 16.68           O  
ATOM   1908  CB  MET A 242      14.282  -2.360   1.577  1.00 20.36           C  
ATOM   1909  CG  MET A 242      14.163  -2.619   0.040  1.00 28.20           C  
ATOM   1910  SD  MET A 242      14.052  -4.367  -0.482  1.00 30.29           S  
ATOM   1911  CE  MET A 242      14.647  -4.351  -2.249  1.00 23.13           C  
ATOM   1912  N   GLU A 243      17.365  -1.468   2.562  1.00 18.61           N  
ATOM   1913  CA  GLU A 243      18.644  -0.875   2.152  1.00 20.85           C  
ATOM   1914  C   GLU A 243      19.762  -1.923   2.090  1.00 16.68           C  
ATOM   1915  O   GLU A 243      20.659  -1.815   1.251  1.00 16.71           O  
ATOM   1916  CB  GLU A 243      19.018   0.293   3.072  1.00 19.31           C  
ATOM   1917  CG  GLU A 243      19.238  -0.102   4.523  1.00 24.78           C  
ATOM   1918  CD  GLU A 243      18.027   0.168   5.433  1.00 36.76           C  
ATOM   1919  OE1 GLU A 243      18.243   0.791   6.504  1.00 49.24           O  
ATOM   1920  OE2 GLU A 243      16.873  -0.238   5.099  1.00 34.00           O1-
ATOM   1921  N   ASN A 244      19.692  -2.961   2.928  1.00 13.37           N  
ATOM   1922  CA  ASN A 244      20.671  -4.041   2.903  1.00 14.86           C  
ATOM   1923  C   ASN A 244      20.514  -4.879   1.645  1.00 15.84           C  
ATOM   1924  O   ASN A 244      21.513  -5.273   1.022  1.00 14.90           O  
ATOM   1925  CB  ASN A 244      20.522  -4.900   4.156  1.00 13.26           C  
ATOM   1926  CG  ASN A 244      21.722  -5.812   4.412  1.00 18.03           C  
ATOM   1927  ND2 ASN A 244      21.445  -7.045   4.854  1.00 16.74           N  
ATOM   1928  OD1 ASN A 244      22.889  -5.409   4.233  1.00 18.98           O  
ATOM   1929  N   VAL A 245      19.263  -5.135   1.245  1.00 11.91           N  
ATOM   1930  CA  VAL A 245      19.027  -5.819  -0.027  1.00 13.52           C  
ATOM   1931  C   VAL A 245      19.615  -5.003  -1.168  1.00 15.15           C  
ATOM   1932  O   VAL A 245      20.328  -5.524  -2.035  1.00 14.20           O  
ATOM   1933  CB  VAL A 245      17.529  -6.051  -0.252  1.00 13.67           C  
ATOM   1934  CG1 VAL A 245      17.323  -6.577  -1.696  1.00 13.50           C  
ATOM   1935  CG2 VAL A 245      16.963  -7.022   0.811  1.00 13.63           C  
ATOM   1936  N   ARG A 246      19.330  -3.703  -1.174  1.00 13.29           N  
ATOM   1937  CA  ARG A 246      19.755  -2.888  -2.307  1.00 15.21           C  
ATOM   1938  C   ARG A 246      21.266  -2.699  -2.325  1.00 17.21           C  
ATOM   1939  O   ARG A 246      21.848  -2.520  -3.405  1.00 16.87           O  
ATOM   1940  CB  ARG A 246      19.014  -1.550  -2.302  1.00 14.35           C  
ATOM   1941  CG  ARG A 246      17.643  -1.706  -2.923  1.00 16.15           C  
ATOM   1942  CD  ARG A 246      16.607  -0.932  -2.251  1.00 18.80           C  
ATOM   1943  NE  ARG A 246      15.297  -1.153  -2.860  1.00 19.35           N  
ATOM   1944  CZ  ARG A 246      14.205  -0.499  -2.493  1.00 19.71           C  
ATOM   1945  NH1 ARG A 246      14.294   0.385  -1.497  1.00 19.84           N1+
ATOM   1946  NH2 ARG A 246      13.049  -0.718  -3.099  1.00 15.66           N  
ATOM   1947  N   TYR A 247      21.912  -2.757  -1.156  1.00 14.38           N  
ATOM   1948  CA  TYR A 247      23.372  -2.757  -1.117  1.00 15.06           C  
ATOM   1949  C   TYR A 247      23.954  -4.018  -1.757  1.00 16.96           C  
ATOM   1950  O   TYR A 247      24.904  -3.937  -2.542  1.00 16.60           O  
ATOM   1951  CB  TYR A 247      23.862  -2.612   0.331  1.00 15.83           C  
ATOM   1952  CG  TYR A 247      25.376  -2.657   0.415  1.00 23.88           C  
ATOM   1953  CD1 TYR A 247      26.141  -1.536   0.083  1.00 29.34           C  
ATOM   1954  CD2 TYR A 247      26.039  -3.826   0.771  1.00 22.72           C  
ATOM   1955  CE1 TYR A 247      27.532  -1.572   0.137  1.00 30.64           C  
ATOM   1956  CE2 TYR A 247      27.433  -3.873   0.817  1.00 32.70           C  
ATOM   1957  CZ  TYR A 247      28.171  -2.741   0.492  1.00 31.67           C  
ATOM   1958  OH  TYR A 247      29.554  -2.769   0.544  1.00 42.21           O  
ATOM   1959  N   SER A 248      23.362  -5.184  -1.487  1.00 14.48           N  
ATOM   1960  CA  SER A 248      23.972  -6.439  -1.919  1.00 15.04           C  
ATOM   1961  C   SER A 248      23.745  -6.736  -3.399  1.00 14.99           C  
ATOM   1962  O   SER A 248      24.606  -7.348  -4.041  1.00 17.01           O  
ATOM   1963  CB  SER A 248      23.439  -7.600  -1.091  1.00 16.02           C  
ATOM   1964  OG  SER A 248      24.148  -8.805  -1.454  1.00 22.60           O  
ATOM   1965  N   ILE A 249      22.613  -6.326  -3.955  1.00 13.94           N  
ATOM   1966  CA  ILE A 249      22.311  -6.629  -5.344  1.00 10.52           C  
ATOM   1967  C   ILE A 249      23.098  -5.679  -6.235  1.00 13.49           C  
ATOM   1968  O   ILE A 249      23.683  -4.691  -5.768  1.00 12.72           O  
ATOM   1969  CB  ILE A 249      20.798  -6.522  -5.636  1.00 11.52           C  
ATOM   1970  CG1 ILE A 249      20.318  -5.073  -5.488  1.00 12.95           C  
ATOM   1971  CG2 ILE A 249      20.031  -7.515  -4.784  1.00 13.89           C  
ATOM   1972  CD1 ILE A 249      18.772  -4.869  -5.599  1.00 12.36           C  
ATOM   1973  N   SER A 250      23.109  -5.963  -7.524  1.00 11.69           N  
ATOM   1974  CA  SER A 250      23.841  -5.144  -8.478  1.00 14.44           C  
ATOM   1975  C   SER A 250      23.136  -3.799  -8.689  1.00 13.41           C  
ATOM   1976  O   SER A 250      21.940  -3.633  -8.386  1.00 13.31           O  
ATOM   1977  CB  SER A 250      23.970  -5.896  -9.800  1.00 13.62           C  
ATOM   1978  OG  SER A 250      22.694  -5.969 -10.438  1.00 12.15           O  
ATOM   1979  N   ASN A 251      23.890  -2.828  -9.224  1.00 13.26           N  
ATOM   1980  CA  ASN A 251      23.264  -1.588  -9.690  1.00 14.81           C  
ATOM   1981  C   ASN A 251      22.190  -1.873 -10.727  1.00 13.45           C  
ATOM   1982  O   ASN A 251      21.167  -1.183 -10.777  1.00 12.25           O  
ATOM   1983  CB  ASN A 251      24.315  -0.645 -10.282  1.00 14.70           C  
ATOM   1984  CG  ASN A 251      25.274  -0.128  -9.243  1.00 19.23           C  
ATOM   1985  ND2 ASN A 251      26.450   0.310  -9.692  1.00 16.69           N  
ATOM   1986  OD1 ASN A 251      24.979  -0.138  -8.039  1.00 17.08           O  
ATOM   1987  N   THR A 252      22.402  -2.893 -11.556  1.00 10.15           N  
ATOM   1988  CA  THR A 252      21.405  -3.253 -12.561  1.00 11.11           C  
ATOM   1989  C   THR A 252      20.085  -3.625 -11.905  1.00 11.62           C  
ATOM   1990  O   THR A 252      19.014  -3.148 -12.311  1.00 11.57           O  
ATOM   1991  CB  THR A 252      21.926  -4.419 -13.396  1.00 12.48           C  
ATOM   1992  CG2 THR A 252      21.045  -4.626 -14.620  1.00 12.34           C  
ATOM   1993  OG1 THR A 252      23.267  -4.132 -13.814  1.00 16.39           O  
ATOM   1994  N   ALA A 253      20.164  -4.455 -10.861  1.00 12.69           N  
ATOM   1995  CA  ALA A 253      18.990  -4.913 -10.122  1.00 12.13           C  
ATOM   1996  C   ALA A 253      18.369  -3.780  -9.306  1.00 12.73           C  
ATOM   1997  O   ALA A 253      17.142  -3.682  -9.213  1.00 14.73           O  
ATOM   1998  CB  ALA A 253      19.397  -6.051  -9.189  1.00 10.92           C  
ATOM   1999  N   GLU A 254      19.200  -2.955  -8.662  1.00 12.98           N  
ATOM   2000  CA  GLU A 254      18.674  -1.849  -7.860  1.00 13.33           C  
ATOM   2001  C   GLU A 254      17.907  -0.864  -8.734  1.00 11.94           C  
ATOM   2002  O   GLU A 254      16.795  -0.437  -8.393  1.00 12.53           O  
ATOM   2003  CB  GLU A 254      19.824  -1.141  -7.137  1.00 12.74           C  
ATOM   2004  CG  GLU A 254      19.295  -0.141  -6.095  1.00 11.92           C  
ATOM   2005  CD  GLU A 254      20.392   0.698  -5.440  1.00 14.43           C  
ATOM   2006  OE1 GLU A 254      20.014   1.641  -4.697  1.00 15.90           O  
ATOM   2007  OE2 GLU A 254      21.583   0.392  -5.665  1.00 16.12           O1-
ATOM   2008  N   PHE A 255      18.504  -0.480  -9.865  1.00 12.89           N  
ATOM   2009  CA  PHE A 255      17.805   0.356 -10.838  1.00 13.43           C  
ATOM   2010  C   PHE A 255      16.506  -0.300 -11.278  1.00 12.43           C  
ATOM   2011  O   PHE A 255      15.461   0.346 -11.311  1.00 11.65           O  
ATOM   2012  CB  PHE A 255      18.710   0.617 -12.045  1.00 14.65           C  
ATOM   2013  CG  PHE A 255      18.146   1.610 -13.036  1.00 17.12           C  
ATOM   2014  CD1 PHE A 255      18.186   2.959 -12.776  1.00 16.37           C  
ATOM   2015  CD2 PHE A 255      17.609   1.187 -14.251  1.00 13.99           C  
ATOM   2016  CE1 PHE A 255      17.687   3.883 -13.703  1.00 20.29           C  
ATOM   2017  CE2 PHE A 255      17.127   2.107 -15.180  1.00 16.51           C  
ATOM   2018  CZ  PHE A 255      17.167   3.447 -14.898  1.00 16.60           C  
ATOM   2019  N   GLY A 256      16.554  -1.598 -11.603  1.00 10.90           N  
ATOM   2020  CA  GLY A 256      15.340  -2.282 -12.048  1.00 11.49           C  
ATOM   2021  C   GLY A 256      14.259  -2.293 -10.981  1.00 11.91           C  
ATOM   2022  O   GLY A 256      13.067  -2.141 -11.278  1.00 12.90           O  
ATOM   2023  N   ASP A 257      14.662  -2.544  -9.728  1.00 11.30           N  
ATOM   2024  CA  ASP A 257      13.769  -2.415  -8.588  1.00 13.72           C  
ATOM   2025  C   ASP A 257      13.021  -1.082  -8.650  1.00 12.33           C  
ATOM   2026  O   ASP A 257      11.786  -1.045  -8.647  1.00 14.00           O  
ATOM   2027  CB  ASP A 257      14.643  -2.567  -7.331  1.00 13.88           C  
ATOM   2028  CG  ASP A 257      13.902  -2.455  -6.004  1.00 14.30           C  
ATOM   2029  OD1 ASP A 257      12.814  -1.852  -5.899  1.00 13.89           O  
ATOM   2030  OD2 ASP A 257      14.507  -2.941  -5.011  1.00 16.63           O1-
ATOM   2031  N   TYR A 258      13.767   0.022  -8.751  1.00 12.56           N  
ATOM   2032  CA  TYR A 258      13.147   1.342  -8.661  1.00 11.57           C  
ATOM   2033  C   TYR A 258      12.223   1.611  -9.839  1.00 13.48           C  
ATOM   2034  O   TYR A 258      11.176   2.256  -9.666  1.00 14.34           O  
ATOM   2035  CB  TYR A 258      14.214   2.435  -8.585  1.00 13.11           C  
ATOM   2036  CG  TYR A 258      15.114   2.356  -7.362  1.00 13.50           C  
ATOM   2037  CD1 TYR A 258      14.627   1.879  -6.135  1.00 15.03           C  
ATOM   2038  CD2 TYR A 258      16.448   2.741  -7.441  1.00 14.21           C  
ATOM   2039  CE1 TYR A 258      15.457   1.789  -5.026  1.00 16.03           C  
ATOM   2040  CE2 TYR A 258      17.284   2.656  -6.335  1.00 12.44           C  
ATOM   2041  CZ  TYR A 258      16.780   2.178  -5.137  1.00 13.99           C  
ATOM   2042  OH  TYR A 258      17.608   2.101  -4.038  1.00 15.02           O  
ATOM   2043  N   VAL A 259      12.605   1.182 -11.046  1.00 12.93           N  
ATOM   2044  CA  VAL A 259      11.822   1.568 -12.224  1.00 15.35           C  
ATOM   2045  C   VAL A 259      10.672   0.597 -12.496  1.00 14.57           C  
ATOM   2046  O   VAL A 259       9.629   1.018 -12.995  1.00 16.93           O  
ATOM   2047  CB  VAL A 259      12.690   1.758 -13.486  1.00 17.39           C  
ATOM   2048  CG1 VAL A 259      13.780   2.809 -13.258  1.00 15.32           C  
ATOM   2049  CG2 VAL A 259      13.280   0.449 -13.985  1.00 17.54           C  
ATOM   2050  N   SER A 260      10.809  -0.683 -12.154  1.00 13.35           N  
ATOM   2051  CA  SER A 260       9.785  -1.664 -12.499  1.00 13.44           C  
ATOM   2052  C   SER A 260       8.926  -2.080 -11.327  1.00 13.52           C  
ATOM   2053  O   SER A 260       7.777  -2.477 -11.535  1.00 13.06           O  
ATOM   2054  CB  SER A 260      10.420  -2.922 -13.122  1.00 13.61           C  
ATOM   2055  OG  SER A 260      11.023  -2.600 -14.351  1.00 15.72           O  
ATOM   2056  N   GLY A 261       9.435  -2.014 -10.107  1.00 12.48           N  
ATOM   2057  CA  GLY A 261       8.629  -2.333  -8.947  1.00 11.59           C  
ATOM   2058  C   GLY A 261       7.274  -1.631  -8.947  1.00 14.10           C  
ATOM   2059  O   GLY A 261       6.226  -2.264  -8.814  1.00 13.46           O  
ATOM   2060  N   PRO A 262       7.273  -0.301  -9.104  1.00 14.53           N  
ATOM   2061  CA  PRO A 262       5.993   0.436  -9.131  1.00 13.27           C  
ATOM   2062  C   PRO A 262       5.152   0.169 -10.373  1.00 14.66           C  
ATOM   2063  O   PRO A 262       3.962   0.527 -10.384  1.00 14.64           O  
ATOM   2064  CB  PRO A 262       6.442   1.916  -9.048  1.00 17.66           C  
ATOM   2065  CG  PRO A 262       7.857   1.860  -8.441  1.00 16.76           C  
ATOM   2066  CD  PRO A 262       8.438   0.605  -9.032  1.00 13.87           C  
ATOM   2067  N   ARG A 263       5.727  -0.445 -11.417  1.00 12.46           N  
ATOM   2068  CA  ARG A 263       4.963  -0.851 -12.584  1.00 12.14           C  
ATOM   2069  C   ARG A 263       4.172  -2.113 -12.320  1.00 14.80           C  
ATOM   2070  O   ARG A 263       3.126  -2.324 -12.947  1.00 15.24           O  
ATOM   2071  CB  ARG A 263       5.875  -1.114 -13.777  1.00 13.33           C  
ATOM   2072  CG  ARG A 263       6.345   0.105 -14.506  1.00 18.42           C  
ATOM   2073  CD  ARG A 263       7.110  -0.333 -15.774  1.00 19.62           C  
ATOM   2074  NE  ARG A 263       6.246  -0.731 -16.883  1.00 18.69           N  
ATOM   2075  CZ  ARG A 263       6.713  -1.110 -18.073  1.00 18.57           C  
ATOM   2076  NH1 ARG A 263       8.016  -1.143 -18.298  1.00 17.15           N1+
ATOM   2077  NH2 ARG A 263       5.881  -1.450 -19.042  1.00 19.68           N  
ATOM   2078  N   VAL A 264       4.658  -2.957 -11.419  1.00 12.78           N  
ATOM   2079  CA  VAL A 264       3.972  -4.193 -11.057  1.00 12.82           C  
ATOM   2080  C   VAL A 264       2.990  -3.930  -9.918  1.00 14.43           C  
ATOM   2081  O   VAL A 264       1.775  -4.191 -10.027  1.00 13.44           O  
ATOM   2082  CB  VAL A 264       5.008  -5.257 -10.674  1.00 12.35           C  
ATOM   2083  CG1 VAL A 264       4.302  -6.518 -10.197  1.00 14.54           C  
ATOM   2084  CG2 VAL A 264       5.921  -5.521 -11.872  1.00 12.02           C  
ATOM   2085  N   ILE A 265       3.516  -3.409  -8.808  1.00 12.63           N  
ATOM   2086  CA  ILE A 265       2.706  -3.055  -7.638  1.00 14.47           C  
ATOM   2087  C   ILE A 265       2.374  -1.573  -7.792  1.00 17.12           C  
ATOM   2088  O   ILE A 265       3.127  -0.685  -7.367  1.00 13.80           O  
ATOM   2089  CB  ILE A 265       3.436  -3.368  -6.335  1.00 15.50           C  
ATOM   2090  CG1 ILE A 265       3.817  -4.853  -6.303  1.00 14.33           C  
ATOM   2091  CG2 ILE A 265       2.575  -2.963  -5.085  1.00 13.58           C  
ATOM   2092  CD1 ILE A 265       2.592  -5.847  -6.325  1.00 13.82           C  
ATOM   2093  N   THR A 266       1.248  -1.307  -8.443  1.00 15.49           N  
ATOM   2094  CA  THR A 266       0.841   0.030  -8.855  1.00 16.27           C  
ATOM   2095  C   THR A 266       0.004   0.662  -7.766  1.00 14.99           C  
ATOM   2096  O   THR A 266      -0.351   0.016  -6.788  1.00 14.41           O  
ATOM   2097  CB  THR A 266       0.024  -0.056 -10.143  1.00 16.59           C  
ATOM   2098  CG2 THR A 266       0.857  -0.621 -11.288  1.00 15.22           C  
ATOM   2099  OG1 THR A 266      -1.096  -0.908  -9.885  1.00 17.50           O  
ATOM   2100  N   PRO A 267      -0.361   1.937  -7.914  1.00 14.58           N  
ATOM   2101  CA  PRO A 267      -1.300   2.522  -6.945  1.00 19.27           C  
ATOM   2102  C   PRO A 267      -2.615   1.757  -6.848  1.00 19.10           C  
ATOM   2103  O   PRO A 267      -3.202   1.701  -5.759  1.00 18.00           O  
ATOM   2104  CB  PRO A 267      -1.490   3.954  -7.467  1.00 20.04           C  
ATOM   2105  CG  PRO A 267      -0.176   4.264  -8.136  1.00 19.47           C  
ATOM   2106  CD  PRO A 267       0.240   2.960  -8.794  1.00 17.98           C  
ATOM   2107  N   ASP A 268      -3.083   1.149  -7.945  1.00 14.76           N  
ATOM   2108  CA  ASP A 268      -4.259   0.272  -7.868  1.00 18.37           C  
ATOM   2109  C   ASP A 268      -4.094  -0.806  -6.800  1.00 17.39           C  
ATOM   2110  O   ASP A 268      -5.046  -1.124  -6.078  1.00 15.23           O  
ATOM   2111  CB  ASP A 268      -4.526  -0.399  -9.221  1.00 16.98           C  
ATOM   2112  CG  ASP A 268      -5.246   0.505 -10.215  1.00 22.80           C  
ATOM   2113  OD1 ASP A 268      -5.463   1.693  -9.916  1.00 25.50           O  
ATOM   2114  OD2 ASP A 268      -5.581   0.012 -11.309  1.00 21.34           O1-
ATOM   2115  N   VAL A 269      -2.901  -1.425  -6.734  1.00 14.33           N  
ATOM   2116  CA  VAL A 269      -2.667  -2.517  -5.799  1.00 15.57           C  
ATOM   2117  C   VAL A 269      -2.756  -2.012  -4.374  1.00 14.46           C  
ATOM   2118  O   VAL A 269      -3.333  -2.669  -3.508  1.00 14.54           O  
ATOM   2119  CB  VAL A 269      -1.300  -3.173  -6.088  1.00 14.59           C  
ATOM   2120  CG1 VAL A 269      -1.009  -4.260  -5.044  1.00 15.34           C  
ATOM   2121  CG2 VAL A 269      -1.310  -3.707  -7.542  1.00 15.80           C  
ATOM   2122  N   LYS A 270      -2.208  -0.819  -4.111  1.00 16.89           N  
ATOM   2123  CA  LYS A 270      -2.320  -0.250  -2.778  1.00 11.96           C  
ATOM   2124  C   LYS A 270      -3.771   0.071  -2.450  1.00 14.61           C  
ATOM   2125  O   LYS A 270      -4.225  -0.150  -1.318  1.00 15.55           O  
ATOM   2126  CB  LYS A 270      -1.429   0.985  -2.672  1.00 16.45           C  
ATOM   2127  CG  LYS A 270      -1.322   1.521  -1.236  1.00 16.63           C  
ATOM   2128  CD  LYS A 270      -0.490   2.797  -1.182  1.00 18.81           C  
ATOM   2129  CE  LYS A 270      -0.641   3.391   0.208  1.00 17.54           C  
ATOM   2130  NZ  LYS A 270       0.317   4.512   0.403  1.00 20.90           N1+
ATOM   2131  N   GLU A 271      -4.515   0.580  -3.428  1.00 16.62           N  
ATOM   2132  CA  GLU A 271      -5.950   0.769  -3.237  1.00 18.74           C  
ATOM   2133  C   GLU A 271      -6.657  -0.549  -2.926  1.00 18.41           C  
ATOM   2134  O   GLU A 271      -7.514  -0.591  -2.040  1.00 16.34           O  
ATOM   2135  CB  GLU A 271      -6.547   1.439  -4.472  1.00 21.33           C  
ATOM   2136  CG  GLU A 271      -7.978   1.902  -4.287  1.00 34.99           C  
ATOM   2137  CD  GLU A 271      -8.443   2.757  -5.449  1.00 49.57           C  
ATOM   2138  OE1 GLU A 271      -7.559   3.258  -6.186  1.00 42.18           O  
ATOM   2139  OE2 GLU A 271      -9.677   2.916  -5.619  1.00 51.10           O1-
ATOM   2140  N   ASN A 272      -6.304  -1.637  -3.635  1.00 15.68           N  
ATOM   2141  CA  ASN A 272      -6.850  -2.970  -3.329  1.00 15.23           C  
ATOM   2142  C   ASN A 272      -6.568  -3.387  -1.893  1.00 15.51           C  
ATOM   2143  O   ASN A 272      -7.407  -4.025  -1.247  1.00 15.30           O  
ATOM   2144  CB  ASN A 272      -6.246  -4.038  -4.243  1.00 16.99           C  
ATOM   2145  CG  ASN A 272      -6.562  -3.856  -5.713  1.00 19.00           C  
ATOM   2146  ND2 ASN A 272      -5.744  -4.495  -6.550  1.00 17.93           N  
ATOM   2147  OD1 ASN A 272      -7.507  -3.171  -6.105  1.00 19.07           O  
ATOM   2148  N   MET A 273      -5.359  -3.119  -1.404  1.00 13.17           N  
ATOM   2149  CA  MET A 273      -5.036  -3.418  -0.014  1.00 15.28           C  
ATOM   2150  C   MET A 273      -5.947  -2.665   0.943  1.00 13.96           C  
ATOM   2151  O   MET A 273      -6.373  -3.211   1.970  1.00 14.09           O  
ATOM   2152  CB  MET A 273      -3.571  -3.074   0.270  1.00 16.75           C  
ATOM   2153  CG  MET A 273      -2.552  -3.959  -0.474  1.00 14.69           C  
ATOM   2154  SD  MET A 273      -0.927  -3.565   0.221  1.00 15.74           S  
ATOM   2155  CE  MET A 273       0.120  -4.840  -0.482  1.00 15.89           C  
ATOM   2156  N   LYS A 274      -6.229  -1.399   0.636  1.00 15.84           N  
ATOM   2157  CA  LYS A 274      -7.097  -0.594   1.493  1.00 16.74           C  
ATOM   2158  C   LYS A 274      -8.490  -1.194   1.540  1.00 15.14           C  
ATOM   2159  O   LYS A 274      -9.097  -1.280   2.614  1.00 14.81           O  
ATOM   2160  CB  LYS A 274      -7.138   0.850   0.976  1.00 18.18           C  
ATOM   2161  CG  LYS A 274      -8.052   1.778   1.788  1.00 21.88           C  
ATOM   2162  CD  LYS A 274      -7.623   1.841   3.251  1.00 20.55           C  
ATOM   2163  CE  LYS A 274      -8.304   3.017   3.966  1.00 23.16           C  
ATOM   2164  NZ  LYS A 274      -7.915   3.062   5.397  1.00 20.20           N1+
ATOM   2165  N   ALA A 275      -8.974  -1.687   0.391  1.00 15.37           N  
ATOM   2166  CA  ALA A 275     -10.275  -2.342   0.359  1.00 17.65           C  
ATOM   2167  C   ALA A 275     -10.286  -3.616   1.211  1.00 18.17           C  
ATOM   2168  O   ALA A 275     -11.275  -3.904   1.894  1.00 15.44           O  
ATOM   2169  CB  ALA A 275     -10.662  -2.626  -1.094  1.00 13.22           C  
ATOM   2170  N   VAL A 276      -9.189  -4.388   1.199  1.00 16.64           N  
ATOM   2171  CA  VAL A 276      -9.102  -5.571   2.053  1.00 13.31           C  
ATOM   2172  C   VAL A 276      -9.113  -5.176   3.528  1.00 12.18           C  
ATOM   2173  O   VAL A 276      -9.806  -5.792   4.344  1.00 13.53           O  
ATOM   2174  CB  VAL A 276      -7.851  -6.392   1.675  1.00 15.16           C  
ATOM   2175  CG1 VAL A 276      -7.468  -7.370   2.803  1.00 13.93           C  
ATOM   2176  CG2 VAL A 276      -8.079  -7.099   0.312  1.00 16.84           C  
ATOM   2177  N   LEU A 277      -8.370  -4.121   3.889  1.00 13.44           N  
ATOM   2178  CA  LEU A 277      -8.391  -3.641   5.265  1.00 14.97           C  
ATOM   2179  C   LEU A 277      -9.797  -3.191   5.678  1.00 14.72           C  
ATOM   2180  O   LEU A 277     -10.259  -3.516   6.771  1.00 15.70           O  
ATOM   2181  CB  LEU A 277      -7.380  -2.505   5.421  1.00 14.61           C  
ATOM   2182  CG  LEU A 277      -7.286  -1.911   6.830  1.00 15.09           C  
ATOM   2183  CD1 LEU A 277      -6.940  -2.996   7.871  1.00 16.58           C  
ATOM   2184  CD2 LEU A 277      -6.285  -0.759   6.861  1.00 17.06           C  
ATOM   2185  N   THR A 278     -10.498  -2.480   4.806  1.00 14.86           N  
ATOM   2186  CA  THR A 278     -11.833  -2.000   5.165  1.00 18.77           C  
ATOM   2187  C   THR A 278     -12.771  -3.173   5.470  1.00 18.39           C  
ATOM   2188  O   THR A 278     -13.498  -3.157   6.466  1.00 18.01           O  
ATOM   2189  CB  THR A 278     -12.366  -1.103   4.039  1.00 17.79           C  
ATOM   2190  CG2 THR A 278     -13.841  -0.709   4.270  1.00 21.35           C  
ATOM   2191  OG1 THR A 278     -11.561   0.091   3.935  1.00 20.13           O  
ATOM   2192  N   ASP A 279     -12.711  -4.238   4.662  1.00 15.07           N  
ATOM   2193  CA  ASP A 279     -13.517  -5.419   4.923  1.00 16.96           C  
ATOM   2194  C   ASP A 279     -13.091  -6.170   6.174  1.00 15.72           C  
ATOM   2195  O   ASP A 279     -13.906  -6.889   6.752  1.00 16.88           O  
ATOM   2196  CB  ASP A 279     -13.485  -6.334   3.692  1.00 17.63           C  
ATOM   2197  CG  ASP A 279     -14.408  -5.835   2.588  1.00 21.13           C  
ATOM   2198  OD1 ASP A 279     -15.408  -5.154   2.901  1.00 19.83           O  
ATOM   2199  OD2 ASP A 279     -14.117  -6.075   1.409  1.00 20.99           O1-
ATOM   2200  N   ILE A 280     -11.849  -6.016   6.636  1.00 13.09           N  
ATOM   2201  CA  ILE A 280     -11.497  -6.553   7.943  1.00 15.28           C  
ATOM   2202  C   ILE A 280     -12.115  -5.695   9.044  1.00 16.64           C  
ATOM   2203  O   ILE A 280     -12.725  -6.208   9.986  1.00 17.01           O  
ATOM   2204  CB  ILE A 280      -9.963  -6.637   8.076  1.00 14.80           C  
ATOM   2205  CG1 ILE A 280      -9.457  -7.802   7.218  1.00 13.55           C  
ATOM   2206  CG2 ILE A 280      -9.506  -6.754   9.543  1.00 14.15           C  
ATOM   2207  CD1 ILE A 280      -8.025  -7.659   6.744  1.00 12.69           C  
ATOM   2208  N   GLN A 281     -11.945  -4.378   8.938  1.00 17.21           N  
ATOM   2209  CA  GLN A 281     -12.374  -3.466  10.002  1.00 16.51           C  
ATOM   2210  C   GLN A 281     -13.888  -3.503  10.208  1.00 18.52           C  
ATOM   2211  O   GLN A 281     -14.361  -3.421  11.346  1.00 20.86           O  
ATOM   2212  CB  GLN A 281     -11.929  -2.036   9.670  1.00 15.62           C  
ATOM   2213  CG  GLN A 281     -10.411  -1.805   9.687  1.00 16.21           C  
ATOM   2214  CD  GLN A 281     -10.030  -0.476   9.080  1.00 19.16           C  
ATOM   2215  NE2 GLN A 281      -8.904   0.054   9.509  1.00 19.96           N  
ATOM   2216  OE1 GLN A 281     -10.720   0.054   8.204  1.00 20.08           O  
ATOM   2217  N   ASN A 282     -14.663  -3.645   9.130  1.00 16.23           N  
ATOM   2218  CA  ASN A 282     -16.123  -3.530   9.195  1.00 18.01           C  
ATOM   2219  C   ASN A 282     -16.831  -4.860   9.430  1.00 20.16           C  
ATOM   2220  O   ASN A 282     -18.067  -4.894   9.437  1.00 25.32           O  
ATOM   2221  CB  ASN A 282     -16.668  -2.852   7.930  1.00 17.09           C  
ATOM   2222  CG  ASN A 282     -16.533  -3.699   6.652  1.00 18.24           C  
ATOM   2223  ND2 ASN A 282     -16.648  -3.038   5.506  1.00 17.62           N  
ATOM   2224  OD1 ASN A 282     -16.352  -4.917   6.691  1.00 18.01           O  
ATOM   2225  N   GLY A 283     -16.087  -5.940   9.629  1.00 17.34           N  
ATOM   2226  CA  GLY A 283     -16.632  -7.239   9.957  1.00 18.24           C  
ATOM   2227  C   GLY A 283     -16.994  -8.098   8.768  1.00 17.02           C  
ATOM   2228  O   GLY A 283     -17.434  -9.237   8.972  1.00 19.15           O  
ATOM   2229  N   ASN A 284     -16.821  -7.605   7.538  1.00 18.14           N  
ATOM   2230  CA  ASN A 284     -17.181  -8.420   6.373  1.00 18.00           C  
ATOM   2231  C   ASN A 284     -16.330  -9.687   6.291  1.00 19.25           C  
ATOM   2232  O   ASN A 284     -16.857 -10.784   6.060  1.00 17.29           O  
ATOM   2233  CB  ASN A 284     -17.057  -7.617   5.084  1.00 15.13           C  
ATOM   2234  CG  ASN A 284     -18.210  -6.633   4.897  1.00 21.93           C  
ATOM   2235  ND2 ASN A 284     -18.071  -5.735   3.929  1.00 18.91           N  
ATOM   2236  OD1 ASN A 284     -19.200  -6.677   5.628  1.00 20.33           O  
ATOM   2237  N   PHE A 285     -15.006  -9.569   6.483  1.00 17.55           N  
ATOM   2238  CA  PHE A 285     -14.172 -10.767   6.381  1.00 17.38           C  
ATOM   2239  C   PHE A 285     -14.506 -11.779   7.472  1.00 17.92           C  
ATOM   2240  O   PHE A 285     -14.672 -12.974   7.191  1.00 15.69           O  
ATOM   2241  CB  PHE A 285     -12.668 -10.448   6.448  1.00 14.86           C  
ATOM   2242  CG  PHE A 285     -11.848 -11.700   6.530  1.00 15.47           C  
ATOM   2243  CD1 PHE A 285     -11.646 -12.469   5.368  1.00 15.46           C  
ATOM   2244  CD2 PHE A 285     -11.429 -12.220   7.774  1.00 15.86           C  
ATOM   2245  CE1 PHE A 285     -10.961 -13.679   5.422  1.00 15.31           C  
ATOM   2246  CE2 PHE A 285     -10.736 -13.435   7.845  1.00 13.93           C  
ATOM   2247  CZ  PHE A 285     -10.506 -14.169   6.653  1.00 16.68           C  
ATOM   2248  N   SER A 286     -14.537 -11.340   8.741  1.00 16.71           N  
ATOM   2249  CA  SER A 286     -14.798 -12.281   9.823  1.00 17.84           C  
ATOM   2250  C   SER A 286     -16.180 -12.926   9.680  1.00 19.33           C  
ATOM   2251  O   SER A 286     -16.326 -14.133   9.904  1.00 17.79           O  
ATOM   2252  CB  SER A 286     -14.638 -11.593  11.184  1.00 19.62           C  
ATOM   2253  OG  SER A 286     -15.412 -10.409  11.259  1.00 18.13           O  
ATOM   2254  N   ASN A 287     -17.199 -12.148   9.282  1.00 19.23           N  
ATOM   2255  CA  ASN A 287     -18.516 -12.741   9.014  1.00 20.45           C  
ATOM   2256  C   ASN A 287     -18.447 -13.765   7.879  1.00 20.79           C  
ATOM   2257  O   ASN A 287     -19.021 -14.859   7.979  1.00 21.50           O  
ATOM   2258  CB  ASN A 287     -19.541 -11.646   8.688  1.00 20.77           C  
ATOM   2259  CG  ASN A 287     -19.913 -10.814   9.921  1.00 24.70           C  
ATOM   2260  ND2 ASN A 287     -20.455  -9.621   9.694  1.00 26.97           N  
ATOM   2261  OD1 ASN A 287     -19.711 -11.244  11.063  1.00 29.80           O  
ATOM   2262  N   ARG A 288     -17.739 -13.439   6.799  1.00 15.93           N  
ATOM   2263  CA  ARG A 288     -17.624 -14.397   5.696  1.00 18.73           C  
ATOM   2264  C   ARG A 288     -16.982 -15.709   6.162  1.00 20.31           C  
ATOM   2265  O   ARG A 288     -17.440 -16.807   5.810  1.00 18.14           O  
ATOM   2266  CB  ARG A 288     -16.819 -13.771   4.556  1.00 20.38           C  
ATOM   2267  CG  ARG A 288     -16.665 -14.647   3.324  1.00 16.19           C  
ATOM   2268  CD  ARG A 288     -15.918 -13.932   2.245  1.00 18.59           C  
ATOM   2269  NE  ARG A 288     -15.842 -14.705   1.010  1.00 18.22           N  
ATOM   2270  CZ  ARG A 288     -15.373 -14.213  -0.138  1.00 21.73           C  
ATOM   2271  NH1 ARG A 288     -14.945 -12.965  -0.191  1.00 21.46           N1+
ATOM   2272  NH2 ARG A 288     -15.320 -14.968  -1.220  1.00 22.91           N  
ATOM   2273  N   PHE A 289     -15.923 -15.607   6.959  1.00 17.46           N  
ATOM   2274  CA  PHE A 289     -15.217 -16.784   7.444  1.00 16.24           C  
ATOM   2275  C   PHE A 289     -16.096 -17.583   8.396  1.00 19.11           C  
ATOM   2276  O   PHE A 289     -16.177 -18.816   8.301  1.00 19.28           O  
ATOM   2277  CB  PHE A 289     -13.922 -16.335   8.127  1.00 16.04           C  
ATOM   2278  CG  PHE A 289     -13.117 -17.444   8.754  1.00 14.51           C  
ATOM   2279  CD1 PHE A 289     -12.560 -18.468   7.972  1.00 15.58           C  
ATOM   2280  CD2 PHE A 289     -12.841 -17.426  10.130  1.00 15.83           C  
ATOM   2281  CE1 PHE A 289     -11.772 -19.489   8.552  1.00 16.59           C  
ATOM   2282  CE2 PHE A 289     -12.055 -18.443  10.731  1.00 15.52           C  
ATOM   2283  CZ  PHE A 289     -11.514 -19.474   9.943  1.00 14.77           C  
ATOM   2284  N   ILE A 290     -16.758 -16.896   9.333  1.00 18.41           N  
ATOM   2285  CA  ILE A 290     -17.567 -17.607  10.315  1.00 23.61           C  
ATOM   2286  C   ILE A 290     -18.761 -18.275   9.634  1.00 22.21           C  
ATOM   2287  O   ILE A 290     -19.094 -19.433   9.924  1.00 22.96           O  
ATOM   2288  CB  ILE A 290     -17.995 -16.649  11.438  1.00 25.26           C  
ATOM   2289  CG1 ILE A 290     -16.776 -16.272  12.290  1.00 22.67           C  
ATOM   2290  CG2 ILE A 290     -19.092 -17.267  12.306  1.00 26.72           C  
ATOM   2291  CD1 ILE A 290     -15.879 -17.461  12.632  1.00 27.02           C  
ATOM   2292  N   GLU A 291     -19.398 -17.573   8.696  1.00 21.73           N  
ATOM   2293  CA  GLU A 291     -20.536 -18.162   8.002  1.00 24.22           C  
ATOM   2294  C   GLU A 291     -20.120 -19.375   7.184  1.00 24.69           C  
ATOM   2295  O   GLU A 291     -20.857 -20.371   7.136  1.00 21.23           O  
ATOM   2296  CB  GLU A 291     -21.205 -17.122   7.115  1.00 24.23           C  
ATOM   2297  CG  GLU A 291     -22.043 -16.160   7.915  1.00 27.26           C  
ATOM   2298  CD  GLU A 291     -23.166 -16.874   8.646  1.00 34.40           C  
ATOM   2299  OE1 GLU A 291     -23.981 -17.552   7.974  1.00 38.28           O  
ATOM   2300  OE2 GLU A 291     -23.218 -16.773   9.889  1.00 36.63           O1-
ATOM   2301  N   ASP A 292     -18.962 -19.306   6.500  1.00 17.98           N  
ATOM   2302  CA  ASP A 292     -18.534 -20.468   5.730  1.00 19.23           C  
ATOM   2303  C   ASP A 292     -18.282 -21.645   6.658  1.00 21.90           C  
ATOM   2304  O   ASP A 292     -18.630 -22.788   6.333  1.00 20.88           O  
ATOM   2305  CB  ASP A 292     -17.297 -20.155   4.896  1.00 20.05           C  
ATOM   2306  CG  ASP A 292     -17.012 -21.234   3.841  1.00 18.72           C  
ATOM   2307  OD1 ASP A 292     -17.973 -21.610   3.118  1.00 20.65           O  
ATOM   2308  OD2 ASP A 292     -15.854 -21.701   3.736  1.00 18.36           O1-
ATOM   2309  N   ASN A 293     -17.684 -21.377   7.824  1.00 21.92           N  
ATOM   2310  CA  ASN A 293     -17.490 -22.418   8.824  1.00 21.12           C  
ATOM   2311  C   ASN A 293     -18.811 -23.057   9.221  1.00 23.12           C  
ATOM   2312  O   ASN A 293     -18.900 -24.284   9.360  1.00 20.93           O  
ATOM   2313  CB  ASN A 293     -16.821 -21.836  10.058  1.00 22.87           C  
ATOM   2314  CG  ASN A 293     -16.708 -22.851  11.164  1.00 18.83           C  
ATOM   2315  ND2 ASN A 293     -15.924 -23.851  10.919  1.00 18.69           N  
ATOM   2316  OD1 ASN A 293     -17.328 -22.735  12.217  1.00 24.40           O  
ATOM   2317  N   LYS A 294     -19.841 -22.234   9.432  1.00 24.60           N  
ATOM   2318  CA  LYS A 294     -21.152 -22.752   9.815  1.00 26.99           C  
ATOM   2319  C   LYS A 294     -21.784 -23.593   8.715  1.00 25.30           C  
ATOM   2320  O   LYS A 294     -22.667 -24.414   9.013  1.00 28.07           O  
ATOM   2321  CB  LYS A 294     -22.095 -21.601  10.194  1.00 27.43           C  
ATOM   2322  CG  LYS A 294     -21.694 -20.865  11.470  1.00 31.91           C  
ATOM   2323  CD  LYS A 294     -22.723 -19.788  11.833  1.00 41.79           C  
ATOM   2324  CE  LYS A 294     -22.212 -18.864  12.961  1.00 49.24           C  
ATOM   2325  NZ  LYS A 294     -21.395 -19.572  14.014  1.00 44.95           N1+
ATOM   2326  N   ASN A 295     -21.356 -23.402   7.456  0.53 23.13           N  
ATOM   2328  CA  ASN A 295     -21.862 -24.101   6.274  0.53 23.22           C  
ATOM   2330  C   ASN A 295     -20.983 -25.286   5.859  0.53 21.89           C  
ATOM   2332  O   ASN A 295     -21.104 -25.767   4.728  0.53 22.19           O  
ATOM   2334  CB  ASN A 295     -21.998 -23.120   5.096  0.53 24.72           C  
ATOM   2336  CG  ASN A 295     -22.849 -23.672   3.941  0.53 24.89           C  
ATOM   2338  ND2 ASN A 295     -22.512 -23.293   2.707  0.53 24.61           N  
ATOM   2340  OD1 ASN A 295     -23.795 -24.422   4.164  0.53 27.34           O  
ATOM   2342  N   GLY A 296     -20.100 -25.760   6.738  1.00 22.34           N  
ATOM   2343  CA  GLY A 296     -19.216 -26.865   6.409  1.00 21.32           C  
ATOM   2344  C   GLY A 296     -17.927 -26.507   5.706  1.00 19.62           C  
ATOM   2345  O   GLY A 296     -17.307 -27.396   5.103  1.00 17.68           O  
ATOM   2346  N   PHE A 297     -17.504 -25.236   5.771  1.00 19.08           N  
ATOM   2347  CA  PHE A 297     -16.319 -24.728   5.063  1.00 17.28           C  
ATOM   2348  C   PHE A 297     -16.383 -25.020   3.551  1.00 16.84           C  
ATOM   2349  O   PHE A 297     -15.374 -25.251   2.894  1.00 16.34           O  
ATOM   2350  CB  PHE A 297     -15.030 -25.286   5.698  1.00 17.56           C  
ATOM   2351  CG  PHE A 297     -14.402 -24.390   6.757  1.00 18.49           C  
ATOM   2352  CD1 PHE A 297     -14.533 -23.005   6.714  1.00 18.50           C  
ATOM   2353  CD2 PHE A 297     -13.604 -24.950   7.766  1.00 19.45           C  
ATOM   2354  CE1 PHE A 297     -13.922 -22.212   7.682  1.00 20.03           C  
ATOM   2355  CE2 PHE A 297     -12.986 -24.165   8.718  1.00 19.65           C  
ATOM   2356  CZ  PHE A 297     -13.140 -22.798   8.683  1.00 16.88           C  
ATOM   2357  N   LYS A 298     -17.588 -24.974   2.977  1.00 18.72           N  
ATOM   2358  CA  LYS A 298     -17.766 -25.227   1.546  1.00 18.92           C  
ATOM   2359  C   LYS A 298     -16.854 -24.346   0.691  1.00 18.13           C  
ATOM   2360  O   LYS A 298     -16.145 -24.828  -0.204  1.00 19.51           O  
ATOM   2361  CB  LYS A 298     -19.246 -24.994   1.208  1.00 23.69           C  
ATOM   2362  CG  LYS A 298     -19.762 -25.732   0.035  1.00 30.98           C  
ATOM   2363  CD  LYS A 298     -21.297 -25.733   0.035  1.00 34.13           C  
ATOM   2364  CE  LYS A 298     -21.857 -26.411   1.267  1.00 34.04           C  
ATOM   2365  NZ  LYS A 298     -23.215 -27.003   1.052  1.00 38.81           N1+
ATOM   2366  N   GLU A 299     -16.844 -23.043   0.962  1.00 21.48           N  
ATOM   2367  CA  GLU A 299     -16.039 -22.143   0.134  1.00 18.21           C  
ATOM   2368  C   GLU A 299     -14.553 -22.284   0.443  1.00 17.92           C  
ATOM   2369  O   GLU A 299     -13.726 -22.287  -0.471  1.00 20.30           O  
ATOM   2370  CB  GLU A 299     -16.492 -20.693   0.323  1.00 21.82           C  
ATOM   2371  CG  GLU A 299     -15.596 -19.704  -0.373  1.00 26.21           C  
ATOM   2372  CD  GLU A 299     -16.129 -18.282  -0.293  1.00 27.04           C  
ATOM   2373  OE1 GLU A 299     -16.206 -17.632  -1.355  1.00 32.94           O  
ATOM   2374  OE2 GLU A 299     -16.462 -17.832   0.830  1.00 28.72           O1-
ATOM   2375  N   PHE A 300     -14.200 -22.436   1.722  1.00 16.57           N  
ATOM   2376  CA  PHE A 300     -12.805 -22.672   2.100  1.00 16.33           C  
ATOM   2377  C   PHE A 300     -12.227 -23.873   1.352  1.00 16.63           C  
ATOM   2378  O   PHE A 300     -11.146 -23.794   0.756  1.00 17.80           O  
ATOM   2379  CB  PHE A 300     -12.735 -22.877   3.622  1.00 15.15           C  
ATOM   2380  CG  PHE A 300     -11.342 -23.038   4.176  1.00 18.17           C  
ATOM   2381  CD1 PHE A 300     -10.267 -22.305   3.667  1.00 16.78           C  
ATOM   2382  CD2 PHE A 300     -11.119 -23.894   5.260  1.00 18.01           C  
ATOM   2383  CE1 PHE A 300      -8.969 -22.449   4.195  1.00 17.94           C  
ATOM   2384  CE2 PHE A 300      -9.830 -24.048   5.809  1.00 18.55           C  
ATOM   2385  CZ  PHE A 300      -8.753 -23.337   5.284  1.00 16.32           C  
ATOM   2386  N   TYR A 301     -12.936 -25.003   1.370  1.00 16.37           N  
ATOM   2387  CA  TYR A 301     -12.384 -26.206   0.754  1.00 20.78           C  
ATOM   2388  C   TYR A 301     -12.414 -26.124  -0.779  1.00 19.23           C  
ATOM   2389  O   TYR A 301     -11.519 -26.666  -1.438  1.00 24.11           O  
ATOM   2390  CB  TYR A 301     -13.114 -27.453   1.282  1.00 20.56           C  
ATOM   2391  CG  TYR A 301     -12.943 -27.693   2.780  1.00 19.03           C  
ATOM   2392  CD1 TYR A 301     -11.724 -27.447   3.427  1.00 21.12           C  
ATOM   2393  CD2 TYR A 301     -14.017 -28.132   3.558  1.00 18.10           C  
ATOM   2394  CE1 TYR A 301     -11.591 -27.649   4.823  1.00 24.24           C  
ATOM   2395  CE2 TYR A 301     -13.890 -28.349   4.922  1.00 20.09           C  
ATOM   2396  CZ  TYR A 301     -12.684 -28.099   5.549  1.00 24.18           C  
ATOM   2397  OH  TYR A 301     -12.581 -28.299   6.900  1.00 23.96           O  
ATOM   2398  N   LYS A 302     -13.408 -25.435  -1.349  1.00 21.32           N  
ATOM   2399  CA  LYS A 302     -13.428 -25.187  -2.791  1.00 20.71           C  
ATOM   2400  C   LYS A 302     -12.218 -24.374  -3.208  1.00 21.75           C  
ATOM   2401  O   LYS A 302     -11.529 -24.711  -4.179  1.00 23.80           O  
ATOM   2402  CB  LYS A 302     -14.715 -24.460  -3.185  1.00 25.88           C  
ATOM   2403  CG  LYS A 302     -14.767 -24.028  -4.658  1.00 27.71           C  
ATOM   2404  CD  LYS A 302     -15.741 -22.854  -4.882  1.00 34.27           C  
ATOM   2405  CE  LYS A 302     -15.088 -21.496  -4.548  1.00 39.60           C  
ATOM   2406  NZ  LYS A 302     -15.967 -20.284  -4.778  1.00 39.60           N1+
ATOM   2407  N   LEU A 303     -11.933 -23.301  -2.460  1.00 21.31           N  
ATOM   2408  CA  LEU A 303     -10.790 -22.452  -2.781  1.00 20.72           C  
ATOM   2409  C   LEU A 303      -9.480 -23.193  -2.551  1.00 16.68           C  
ATOM   2410  O   LEU A 303      -8.527 -23.046  -3.322  1.00 22.29           O  
ATOM   2411  CB  LEU A 303     -10.853 -21.153  -1.962  1.00 17.85           C  
ATOM   2412  CG  LEU A 303     -12.036 -20.244  -2.302  1.00 21.98           C  
ATOM   2413  CD1 LEU A 303     -12.159 -19.130  -1.292  1.00 22.54           C  
ATOM   2414  CD2 LEU A 303     -11.880 -19.690  -3.718  1.00 24.06           C  
ATOM   2415  N   ARG A 304      -9.403 -23.983  -1.478  1.00 18.80           N  
ATOM   2416  CA  ARG A 304      -8.204 -24.761  -1.234  1.00 15.74           C  
ATOM   2417  C   ARG A 304      -7.950 -25.725  -2.386  1.00 22.16           C  
ATOM   2418  O   ARG A 304      -6.819 -25.828  -2.871  1.00 21.32           O  
ATOM   2419  CB  ARG A 304      -8.316 -25.521   0.091  1.00 16.75           C  
ATOM   2420  CG  ARG A 304      -7.198 -26.468   0.335  1.00 20.15           C  
ATOM   2421  CD  ARG A 304      -7.470 -27.346   1.545  1.00 22.43           C  
ATOM   2422  NE  ARG A 304      -7.094 -26.687   2.792  1.00 20.50           N  
ATOM   2423  CZ  ARG A 304      -7.424 -27.144   3.994  1.00 26.14           C  
ATOM   2424  NH1 ARG A 304      -8.164 -28.243   4.094  1.00 26.09           N1+
ATOM   2425  NH2 ARG A 304      -7.023 -26.506   5.089  1.00 21.34           N  
ATOM   2426  N   GLU A 305      -9.000 -26.404  -2.863  1.00 22.77           N  
ATOM   2427  CA  GLU A 305      -8.810 -27.331  -3.981  1.00 27.31           C  
ATOM   2428  C   GLU A 305      -8.412 -26.598  -5.265  1.00 21.69           C  
ATOM   2429  O   GLU A 305      -7.591 -27.108  -6.032  1.00 28.11           O  
ATOM   2430  CB  GLU A 305     -10.066 -28.176  -4.204  1.00 31.39           C  
ATOM   2431  CG  GLU A 305      -9.981 -29.143  -5.413  1.00 30.15           C  
ATOM   2432  CD  GLU A 305      -8.949 -30.281  -5.237  1.00 48.24           C  
ATOM   2433  OE1 GLU A 305      -8.507 -30.559  -4.085  1.00 40.51           O  
ATOM   2434  OE2 GLU A 305      -8.585 -30.904  -6.268  1.00 43.48           O1-
ATOM   2435  N   GLU A 306      -8.937 -25.389  -5.496  1.00 24.90           N  
ATOM   2436  CA  GLU A 306      -8.584 -24.648  -6.713  1.00 24.46           C  
ATOM   2437  C   GLU A 306      -7.111 -24.267  -6.722  1.00 27.81           C  
ATOM   2438  O   GLU A 306      -6.481 -24.244  -7.783  1.00 28.30           O  
ATOM   2439  CB  GLU A 306      -9.411 -23.377  -6.852  1.00 23.15           C  
ATOM   2440  CG  GLU A 306     -10.849 -23.522  -7.265  1.00 30.70           C  
ATOM   2441  CD  GLU A 306     -11.534 -22.161  -7.284  1.00 38.31           C  
ATOM   2442  OE1 GLU A 306     -10.793 -21.143  -7.294  1.00 48.61           O  
ATOM   2443  OE2 GLU A 306     -12.788 -22.100  -7.269  1.00 38.29           O1-
ATOM   2444  N   GLN A 307      -6.550 -23.924  -5.554  1.00 26.87           N  
ATOM   2445  CA  GLN A 307      -5.145 -23.559  -5.466  1.00 28.45           C  
ATOM   2446  C   GLN A 307      -4.241 -24.770  -5.337  1.00 27.40           C  
ATOM   2447  O   GLN A 307      -3.012 -24.638  -5.401  1.00 29.88           O  
ATOM   2448  CB  GLN A 307      -4.910 -22.611  -4.276  1.00 27.38           C  
ATOM   2449  CG  GLN A 307      -5.557 -21.264  -4.470  1.00 28.48           C  
ATOM   2450  CD  GLN A 307      -5.275 -20.670  -5.845  1.00 30.07           C  
ATOM   2451  NE2 GLN A 307      -6.346 -20.352  -6.586  1.00 32.96           N  
ATOM   2452  OE1 GLN A 307      -4.109 -20.502  -6.243  1.00 29.17           O  
ATOM   2453  N   HIS A 308      -4.813 -25.947  -5.171  1.00 29.13           N  
ATOM   2454  CA  HIS A 308      -3.999 -27.138  -5.044  1.00 24.94           C  
ATOM   2455  C   HIS A 308      -3.417 -27.545  -6.403  1.00 23.05           C  
ATOM   2456  O   HIS A 308      -4.042 -27.378  -7.452  1.00 26.05           O  
ATOM   2457  CB  HIS A 308      -4.851 -28.274  -4.467  1.00 33.44           C  
ATOM   2458  CG  HIS A 308      -4.093 -29.542  -4.269  1.00 40.85           C  
ATOM   2459  CD2 HIS A 308      -3.209 -29.911  -3.309  1.00 44.41           C  
ATOM   2460  ND1 HIS A 308      -4.178 -30.604  -5.149  1.00 41.47           N  
ATOM   2461  CE1 HIS A 308      -3.382 -31.577  -4.732  1.00 44.99           C  
ATOM   2462  NE2 HIS A 308      -2.784 -31.182  -3.618  1.00 47.64           N  
ATOM   2463  N   GLY A 309      -2.219 -28.117  -6.379  1.00 25.19           N  
ATOM   2464  CA  GLY A 309      -1.710 -28.714  -7.597  1.00 25.00           C  
ATOM   2465  C   GLY A 309      -1.132 -27.759  -8.611  1.00 25.31           C  
ATOM   2466  O   GLY A 309      -0.974 -28.133  -9.771  1.00 25.27           O  
ATOM   2467  N   HIS A 310      -0.807 -26.532  -8.215  1.00 26.08           N  
ATOM   2468  CA  HIS A 310      -0.069 -25.636  -9.101  1.00 22.29           C  
ATOM   2469  C   HIS A 310       1.265 -26.246  -9.541  1.00 19.90           C  
ATOM   2470  O   HIS A 310       1.960 -26.926  -8.773  1.00 20.00           O  
ATOM   2471  CB  HIS A 310       0.161 -24.296  -8.403  1.00 21.60           C  
ATOM   2472  CG  HIS A 310       0.533 -23.186  -9.346  1.00 24.12           C  
ATOM   2473  CD2 HIS A 310      -0.172 -22.117  -9.790  1.00 26.27           C  
ATOM   2474  ND1 HIS A 310       1.769 -23.115  -9.961  1.00 22.40           N  
ATOM   2475  CE1 HIS A 310       1.804 -22.049 -10.742  1.00 23.00           C  
ATOM   2476  NE2 HIS A 310       0.638 -21.430 -10.660  1.00 24.85           N  
ATOM   2477  N   GLN A 311       1.617 -26.003 -10.806  1.00 19.36           N  
ATOM   2478  CA  GLN A 311       2.884 -26.468 -11.352  1.00 19.10           C  
ATOM   2479  C   GLN A 311       4.080 -26.102 -10.472  1.00 19.38           C  
ATOM   2480  O   GLN A 311       5.027 -26.892 -10.334  1.00 16.09           O  
ATOM   2481  CB  GLN A 311       3.068 -25.884 -12.752  1.00 18.44           C  
ATOM   2482  CG  GLN A 311       4.381 -26.271 -13.387  1.00 19.66           C  
ATOM   2483  CD  GLN A 311       4.598 -25.583 -14.713  1.00 15.93           C  
ATOM   2484  NE2 GLN A 311       5.595 -26.041 -15.455  1.00 19.44           N  
ATOM   2485  OE1 GLN A 311       3.874 -24.638 -15.068  1.00 21.46           O  
ATOM   2486  N   ILE A 312       4.072 -24.897  -9.883  1.00 18.38           N  
ATOM   2487  CA  ILE A 312       5.200 -24.486  -9.046  1.00 14.38           C  
ATOM   2488  C   ILE A 312       5.404 -25.463  -7.885  1.00 16.79           C  
ATOM   2489  O   ILE A 312       6.532 -25.666  -7.431  1.00 17.11           O  
ATOM   2490  CB  ILE A 312       5.016 -23.028  -8.549  1.00 16.03           C  
ATOM   2491  CG1 ILE A 312       6.335 -22.486  -8.019  1.00 18.86           C  
ATOM   2492  CG2 ILE A 312       3.991 -22.923  -7.415  1.00 18.60           C  
ATOM   2493  CD1 ILE A 312       6.289 -20.973  -7.681  1.00 17.78           C  
ATOM   2494  N   GLU A 313       4.333 -26.115  -7.427  1.00 17.97           N  
ATOM   2495  CA  GLU A 313       4.467 -27.067  -6.324  1.00 20.01           C  
ATOM   2496  C   GLU A 313       5.192 -28.329  -6.757  1.00 21.04           C  
ATOM   2497  O   GLU A 313       6.045 -28.841  -6.024  1.00 19.16           O  
ATOM   2498  CB  GLU A 313       3.090 -27.431  -5.766  1.00 24.31           C  
ATOM   2499  CG  GLU A 313       2.358 -26.302  -5.122  1.00 25.56           C  
ATOM   2500  CD  GLU A 313       3.177 -25.637  -4.043  1.00 37.37           C  
ATOM   2501  OE1 GLU A 313       4.063 -26.291  -3.505  1.00 38.64           O  
ATOM   2502  OE2 GLU A 313       2.955 -24.460  -3.730  1.00 41.56           O1-
ATOM   2503  N   LYS A 314       4.839 -28.854  -7.941  1.00 22.11           N  
ATOM   2504  CA  LYS A 314       5.489 -30.056  -8.460  0.39 20.60           C  
ATOM   2506  C   LYS A 314       6.959 -29.799  -8.766  1.00 20.43           C  
ATOM   2507  O   LYS A 314       7.830 -30.604  -8.406  1.00 18.83           O  
ATOM   2508  CB  LYS A 314       4.750 -30.545  -9.709  0.39 20.86           C  
ATOM   2510  CG  LYS A 314       5.424 -31.711 -10.434  0.39 22.70           C  
ATOM   2512  CD  LYS A 314       4.633 -32.117 -11.681  0.39 23.12           C  
ATOM   2514  CE  LYS A 314       5.519 -32.126 -12.916  0.39 23.43           C  
ATOM   2516  NZ  LYS A 314       6.738 -32.935 -12.656  0.39 28.61           N1+
ATOM   2518  N   VAL A 315       7.268 -28.663  -9.396  1.00 17.18           N  
ATOM   2519  CA  VAL A 315       8.666 -28.339  -9.695  1.00 18.09           C  
ATOM   2520  C   VAL A 315       9.451 -28.164  -8.401  1.00 14.79           C  
ATOM   2521  O   VAL A 315      10.582 -28.650  -8.257  1.00 15.91           O  
ATOM   2522  CB  VAL A 315       8.747 -27.066 -10.574  1.00 14.75           C  
ATOM   2523  CG1 VAL A 315      10.171 -26.654 -10.734  1.00 15.74           C  
ATOM   2524  CG2 VAL A 315       8.075 -27.279 -11.951  1.00 20.73           C  
ATOM   2525  N   GLY A 316       8.875 -27.441  -7.447  1.00 15.00           N  
ATOM   2526  CA  GLY A 316       9.573 -27.207  -6.197  1.00 18.09           C  
ATOM   2527  C   GLY A 316       9.862 -28.489  -5.431  1.00 17.17           C  
ATOM   2528  O   GLY A 316      10.949 -28.660  -4.889  1.00 18.78           O  
ATOM   2529  N   ARG A 317       8.889 -29.402  -5.379  1.00 17.96           N  
ATOM   2530  CA  ARG A 317       9.111 -30.682  -4.712  1.00 18.69           C  
ATOM   2531  C   ARG A 317      10.340 -31.383  -5.270  1.00 20.26           C  
ATOM   2532  O   ARG A 317      11.198 -31.859  -4.514  1.00 22.49           O  
ATOM   2533  CB  ARG A 317       7.886 -31.584  -4.879  1.00 21.57           C  
ATOM   2534  CG  ARG A 317       6.867 -31.461  -3.788  1.00 29.15           C  
ATOM   2535  CD  ARG A 317       5.787 -32.574  -3.903  1.00 27.33           C  
ATOM   2536  NE  ARG A 317       5.091 -32.470  -5.174  1.00 27.89           N  
ATOM   2537  CZ  ARG A 317       3.964 -31.788  -5.347  1.00 18.67           C  
ATOM   2538  NH1 ARG A 317       3.402 -31.174  -4.318  1.00 25.79           N1+
ATOM   2539  NH2 ARG A 317       3.400 -31.744  -6.549  1.00 24.82           N  
ATOM   2540  N   GLU A 318      10.423 -31.481  -6.602  1.00 17.98           N  
ATOM   2541  CA  GLU A 318      11.519 -32.216  -7.231  1.00 21.03           C  
ATOM   2542  C   GLU A 318      12.869 -31.584  -6.938  1.00 23.85           C  
ATOM   2543  O   GLU A 318      13.859 -32.288  -6.730  1.00 21.76           O  
ATOM   2544  CB  GLU A 318      11.317 -32.283  -8.739  1.00 24.72           C  
ATOM   2545  CG  GLU A 318      10.274 -33.236  -9.215  1.00 27.88           C  
ATOM   2546  CD  GLU A 318      10.256 -33.340 -10.734  1.00 43.20           C  
ATOM   2547  OE1 GLU A 318      10.938 -32.518 -11.389  1.00 37.33           O  
ATOM   2548  OE2 GLU A 318       9.557 -34.228 -11.273  1.00 43.28           O1-
ATOM   2549  N   LEU A 319      12.940 -30.248  -6.961  1.00 19.92           N  
ATOM   2550  CA  LEU A 319      14.215 -29.581  -6.760  1.00 21.27           C  
ATOM   2551  C   LEU A 319      14.626 -29.625  -5.294  1.00 21.07           C  
ATOM   2552  O   LEU A 319      15.808 -29.837  -4.977  1.00 20.62           O  
ATOM   2553  CB  LEU A 319      14.128 -28.142  -7.267  1.00 16.51           C  
ATOM   2554  CG  LEU A 319      13.997 -27.983  -8.780  1.00 17.26           C  
ATOM   2555  CD1 LEU A 319      13.623 -26.546  -9.102  1.00 20.10           C  
ATOM   2556  CD2 LEU A 319      15.299 -28.390  -9.463  1.00 18.56           C  
ATOM   2557  N   ARG A 320      13.663 -29.438  -4.390  1.00 17.24           N  
ATOM   2558  CA  ARG A 320      13.995 -29.479  -2.965  1.00 22.75           C  
ATOM   2559  C   ARG A 320      14.454 -30.868  -2.545  1.00 24.18           C  
ATOM   2560  O   ARG A 320      15.303 -31.000  -1.657  1.00 27.65           O  
ATOM   2561  CB  ARG A 320      12.803 -29.039  -2.112  1.00 21.04           C  
ATOM   2562  CG  ARG A 320      12.459 -27.562  -2.296  1.00 20.64           C  
ATOM   2563  CD  ARG A 320      11.464 -27.096  -1.262  1.00 17.52           C  
ATOM   2564  NE  ARG A 320      10.214 -27.842  -1.336  1.00 22.36           N  
ATOM   2565  CZ  ARG A 320       9.158 -27.506  -2.072  1.00 19.91           C  
ATOM   2566  NH1 ARG A 320       9.163 -26.416  -2.858  1.00 18.78           N1+
ATOM   2567  NH2 ARG A 320       8.088 -28.285  -2.023  1.00 20.41           N  
ATOM   2568  N   GLU A 321      13.892 -31.914  -3.159  1.00 23.46           N  
ATOM   2569  CA  GLU A 321      14.285 -33.277  -2.803  1.00 27.22           C  
ATOM   2570  C   GLU A 321      15.786 -33.490  -2.955  1.00 30.14           C  
ATOM   2571  O   GLU A 321      16.386 -34.242  -2.176  1.00 33.79           O  
ATOM   2572  CB  GLU A 321      13.501 -34.289  -3.661  1.00 26.31           C  
ATOM   2573  CG  GLU A 321      13.967 -35.750  -3.522  1.00 46.11           C  
ATOM   2574  CD  GLU A 321      13.523 -36.649  -4.686  1.00 55.50           C  
ATOM   2575  OE1 GLU A 321      14.397 -37.063  -5.489  1.00 49.57           O  
ATOM   2576  OE2 GLU A 321      12.305 -36.951  -4.791  1.00 52.64           O1-
ATOM   2577  N   MET A 322      16.413 -32.817  -3.922  1.00 23.62           N  
ATOM   2578  CA  MET A 322      17.830 -32.972  -4.221  1.00 26.37           C  
ATOM   2579  C   MET A 322      18.727 -31.995  -3.459  1.00 27.69           C  
ATOM   2580  O   MET A 322      19.941 -31.943  -3.725  1.00 29.37           O  
ATOM   2581  CB  MET A 322      18.059 -32.820  -5.726  1.00 28.45           C  
ATOM   2582  CG  MET A 322      17.397 -33.913  -6.552  1.00 31.03           C  
ATOM   2583  SD  MET A 322      17.852 -35.559  -5.941  1.00 35.88           S  
ATOM   2584  CE  MET A 322      19.576 -35.649  -6.411  1.00 34.24           C  
ATOM   2585  N   MET A 323      18.166 -31.218  -2.534  1.00 24.67           N  
ATOM   2586  CA  MET A 323      18.949 -30.266  -1.751  1.00 26.88           C  
ATOM   2587  C   MET A 323      19.099 -30.791  -0.330  1.00 29.11           C  
ATOM   2588  O   MET A 323      18.183 -30.629   0.496  1.00 30.06           O  
ATOM   2589  CB  MET A 323      18.291 -28.880  -1.764  1.00 27.82           C  
ATOM   2590  CG  MET A 323      18.275 -28.269  -3.167  1.00 23.24           C  
ATOM   2591  SD  MET A 323      17.830 -26.496  -3.198  1.00 33.17           S  
ATOM   2592  CE  MET A 323      16.140 -26.594  -3.782  1.00 32.89           C  
ATOM   2593  N   PRO A 324      20.236 -31.412   0.008  1.00 29.47           N  
ATOM   2594  CA  PRO A 324      20.349 -32.083   1.313  1.00 34.42           C  
ATOM   2595  C   PRO A 324      20.189 -31.137   2.483  1.00 32.63           C  
ATOM   2596  O   PRO A 324      19.716 -31.551   3.548  1.00 36.82           O  
ATOM   2597  CB  PRO A 324      21.761 -32.690   1.277  1.00 36.51           C  
ATOM   2598  CG  PRO A 324      22.276 -32.475  -0.142  1.00 36.88           C  
ATOM   2599  CD  PRO A 324      21.535 -31.309  -0.679  1.00 30.88           C  
ATOM   2600  N   PHE A 325      20.555 -29.866   2.308  1.00 28.42           N  
ATOM   2601  CA  PHE A 325      20.523 -28.900   3.395  1.00 26.86           C  
ATOM   2602  C   PHE A 325      19.121 -28.403   3.709  1.00 32.18           C  
ATOM   2603  O   PHE A 325      18.942 -27.689   4.700  1.00 34.14           O  
ATOM   2604  CB  PHE A 325      21.434 -27.717   3.063  1.00 33.46           C  
ATOM   2605  CG  PHE A 325      21.185 -27.106   1.704  1.00 28.90           C  
ATOM   2606  CD1 PHE A 325      20.222 -26.105   1.543  1.00 29.97           C  
ATOM   2607  CD2 PHE A 325      21.914 -27.524   0.592  1.00 26.69           C  
ATOM   2608  CE1 PHE A 325      19.997 -25.532   0.286  1.00 29.72           C  
ATOM   2609  CE2 PHE A 325      21.702 -26.949  -0.666  1.00 27.05           C  
ATOM   2610  CZ  PHE A 325      20.738 -25.957  -0.820  1.00 28.17           C  
ATOM   2611  N   ILE A 326      18.130 -28.754   2.901  1.00 37.34           N  
ATOM   2612  CA  ILE A 326      16.757 -28.376   3.186  1.00 40.65           C  
ATOM   2613  C   ILE A 326      16.073 -29.449   4.031  1.00 48.56           C  
ATOM   2614  O   ILE A 326      16.268 -29.498   5.257  1.00 52.76           O  
ATOM   2615  CB  ILE A 326      15.999 -28.103   1.885  1.00 38.26           C  
ATOM   2616  CG1 ILE A 326      16.418 -26.739   1.347  1.00 32.82           C  
ATOM   2617  CG2 ILE A 326      14.492 -28.165   2.117  1.00 38.42           C  
ATOM   2618  CD1 ILE A 326      15.772 -26.397   0.018  1.00 34.52           C  
TER   
ATOM   2619  N   THR B   1      14.240 -31.631 -17.492  1.00 34.33           N  
ATOM   2620  CA  THR B   1      15.384 -30.744 -17.281  1.00 36.63           C  
ATOM   2621  C   THR B   1      16.515 -31.387 -16.483  1.00 28.51           C  
ATOM   2622  O   THR B   1      16.295 -31.897 -15.391  1.00 35.17           O  
ATOM   2623  CB  THR B   1      14.958 -29.461 -16.538  1.00 28.09           C  
ATOM   2624  CG2 THR B   1      16.152 -28.527 -16.363  1.00 29.74           C  
ATOM   2625  OG1 THR B   1      13.922 -28.802 -17.279  1.00 32.63           O  
ATOM   2626  N   THR B   2      17.729 -31.337 -17.017  1.00 30.01           N  
ATOM   2627  CA  THR B   2      18.887 -31.838 -16.293  1.00 26.75           C  
ATOM   2628  C   THR B   2      19.343 -30.806 -15.265  1.00 29.27           C  
ATOM   2629  O   THR B   2      19.555 -29.633 -15.598  1.00 26.10           O  
ATOM   2630  CB  THR B   2      20.024 -32.159 -17.262  1.00 33.77           C  
ATOM   2631  CG2 THR B   2      21.189 -32.748 -16.533  1.00 28.90           C  
ATOM   2632  OG1 THR B   2      19.563 -33.083 -18.252  1.00 37.16           O  
ATOM   2633  N   VAL B   3      19.458 -31.242 -14.013  1.00 25.48           N  
ATOM   2634  CA  VAL B   3      20.077 -30.470 -12.938  1.00 24.32           C  
ATOM   2635  C   VAL B   3      21.352 -31.195 -12.519  1.00 26.84           C  
ATOM   2636  O   VAL B   3      21.332 -32.405 -12.269  1.00 30.84           O  
ATOM   2637  CB  VAL B   3      19.118 -30.289 -11.746  1.00 24.52           C  
ATOM   2638  CG1 VAL B   3      19.726 -29.334 -10.709  1.00 25.05           C  
ATOM   2639  CG2 VAL B   3      17.781 -29.751 -12.223  1.00 27.32           C  
ATOM   2640  N   TYR B   4      22.457 -30.465 -12.456  1.00 23.58           N  
ATOM   2641  CA  TYR B   4      23.760 -31.021 -12.124  1.00 22.52           C  
ATOM   2642  C   TYR B   4      24.075 -30.788 -10.651  1.00 28.89           C  
ATOM   2643  O   TYR B   4      23.951 -29.663 -10.148  1.00 27.57           O  
ATOM   2644  CB  TYR B   4      24.852 -30.397 -12.991  1.00 22.36           C  
ATOM   2645  CG  TYR B   4      24.640 -30.590 -14.477  1.00 25.28           C  
ATOM   2646  CD1 TYR B   4      23.727 -29.815 -15.174  1.00 28.98           C  
ATOM   2647  CD2 TYR B   4      25.369 -31.544 -15.191  1.00 33.29           C  
ATOM   2648  CE1 TYR B   4      23.528 -29.989 -16.536  1.00 28.24           C  
ATOM   2649  CE2 TYR B   4      25.174 -31.722 -16.567  1.00 28.97           C  
ATOM   2650  CZ  TYR B   4      24.249 -30.951 -17.226  1.00 31.82           C  
ATOM   2651  OH  TYR B   4      24.048 -31.119 -18.581  1.00 32.92           O  
ATOM   2652  N   TYR B   5      24.475 -31.853  -9.967  1.00 25.40           N  
ATOM   2653  CA  TYR B   5      24.918 -31.821  -8.580  1.00 25.82           C  
ATOM   2654  C   TYR B   5      26.380 -32.257  -8.560  1.00 26.06           C  
ATOM   2655  O   TYR B   5      26.974 -32.497  -9.616  1.00 27.96           O  
ATOM   2656  CB  TYR B   5      23.996 -32.672  -7.690  1.00 29.28           C  
ATOM   2657  CG  TYR B   5      22.545 -32.239  -7.798  1.00 26.38           C  
ATOM   2658  CD1 TYR B   5      22.033 -31.243  -6.977  1.00 26.61           C  
ATOM   2659  CD2 TYR B   5      21.696 -32.790  -8.770  1.00 28.40           C  
ATOM   2660  CE1 TYR B   5      20.701 -30.825  -7.095  1.00 26.48           C  
ATOM   2661  CE2 TYR B   5      20.363 -32.374  -8.898  1.00 27.97           C  
ATOM   2662  CZ  TYR B   5      19.881 -31.386  -8.063  1.00 26.46           C  
ATOM   2663  OH  TYR B   5      18.570 -30.975  -8.198  1.00 24.46           O  
ATOM   2664  N   ASP B   6      26.981 -32.268  -7.363  1.00 26.16           N  
ATOM   2665  CA  ASP B   6      28.426 -32.475  -7.245  1.00 30.41           C  
ATOM   2666  C   ASP B   6      28.849 -33.737  -7.984  1.00 32.60           C  
ATOM   2667  O   ASP B   6      29.828 -33.736  -8.739  1.00 30.71           O  
ATOM   2668  CB  ASP B   6      28.834 -32.591  -5.775  1.00 29.98           C  
ATOM   2669  CG  ASP B   6      29.029 -31.252  -5.095  1.00 28.86           C  
ATOM   2670  OD1 ASP B   6      29.114 -30.197  -5.767  1.00 27.80           O  
ATOM   2671  OD2 ASP B   6      29.106 -31.264  -3.853  1.00 37.53           O1-
ATOM   2672  N   GLN B   7      28.091 -34.818  -7.783  1.00 32.39           N  
ATOM   2673  CA  GLN B   7      28.416 -36.121  -8.358  1.00 37.49           C  
ATOM   2674  C   GLN B   7      28.288 -36.135  -9.876  1.00 32.71           C  
ATOM   2675  O   GLN B   7      28.850 -37.016 -10.530  1.00 35.25           O  
ATOM   2676  CB  GLN B   7      27.527 -37.213  -7.719  1.00 35.69           C  
ATOM   2677  CG  GLN B   7      25.982 -36.978  -7.743  1.00 44.23           C  
ATOM   2678  CD  GLN B   7      25.438 -35.968  -6.679  1.00 48.17           C  
ATOM   2679  NE2 GLN B   7      24.103 -35.820  -6.628  1.00 48.57           N  
ATOM   2680  OE1 GLN B   7      26.198 -35.340  -5.931  1.00 43.27           O  
ATOM   2681  N   ASP B   8      27.595 -35.170 -10.458  1.00 30.87           N  
ATOM   2682  CA  ASP B   8      27.400 -35.145 -11.895  1.00 30.05           C  
ATOM   2683  C   ASP B   8      28.525 -34.457 -12.645  1.00 31.24           C  
ATOM   2684  O   ASP B   8      28.512 -34.459 -13.880  1.00 33.53           O  
ATOM   2685  CB  ASP B   8      26.076 -34.461 -12.218  1.00 29.22           C  
ATOM   2686  CG  ASP B   8      24.912 -35.154 -11.570  1.00 33.77           C  
ATOM   2687  OD1 ASP B   8      24.763 -36.372 -11.797  1.00 35.64           O  
ATOM   2688  OD2 ASP B   8      24.161 -34.506 -10.817  1.00 32.90           O1-
ATOM   2689  N   VAL B   9      29.480 -33.857 -11.943  1.00 28.86           N  
ATOM   2690  CA  VAL B   9      30.629 -33.212 -12.566  1.00 33.51           C  
ATOM   2691  C   VAL B   9      31.827 -34.097 -12.252  1.00 36.20           C  
ATOM   2692  O   VAL B   9      32.355 -34.076 -11.136  1.00 35.44           O  
ATOM   2693  CB  VAL B   9      30.839 -31.774 -12.072  1.00 32.82           C  
ATOM   2694  CG1 VAL B   9      32.033 -31.139 -12.786  1.00 30.60           C  
ATOM   2695  CG2 VAL B   9      29.570 -30.951 -12.295  1.00 31.03           C  
ATOM   2696  N   LYS B  10      32.236 -34.901 -13.233  1.00 43.26           N  
ATOM   2697  CA  LYS B  10      33.261 -35.916 -13.018  1.00 44.57           C  
ATOM   2698  C   LYS B  10      34.662 -35.339 -13.205  1.00 40.84           C  
ATOM   2699  O   LYS B  10      35.481 -35.382 -12.284  1.00 54.58           O  
ATOM   2700  CB  LYS B  10      33.011 -37.097 -13.960  1.00 45.49           C  
ATOM   2701  CG  LYS B  10      31.560 -37.540 -13.997  1.00 42.70           C  
ATOM   2702  CD  LYS B  10      31.170 -38.211 -12.693  1.00 45.75           C  
ATOM   2703  CE  LYS B  10      30.139 -39.328 -12.897  1.00 46.08           C  
ATOM   2704  NZ  LYS B  10      29.008 -38.931 -13.779  1.00 52.81           N1+
ATOM   2705  N   THR B  11      34.941 -34.778 -14.379  1.00 33.85           N  
ATOM   2706  CA  THR B  11      36.238 -34.164 -14.646  1.00 38.13           C  
ATOM   2707  C   THR B  11      36.338 -32.809 -13.960  1.00 41.86           C  
ATOM   2708  O   THR B  11      35.363 -32.051 -13.922  1.00 38.97           O  
ATOM   2709  CB  THR B  11      36.434 -33.987 -16.151  1.00 39.32           C  
ATOM   2710  CG2 THR B  11      37.782 -33.339 -16.472  1.00 42.39           C  
ATOM   2711  OG1 THR B  11      36.353 -35.267 -16.782  1.00 54.40           O  
ATOM   2712  N   ASP B  12      37.521 -32.505 -13.411  1.00 34.00           N  
ATOM   2713  CA  ASP B  12      37.832 -31.150 -12.944  1.00 32.86           C  
ATOM   2714  C   ASP B  12      38.622 -30.455 -14.044  1.00 33.41           C  
ATOM   2715  O   ASP B  12      39.843 -30.593 -14.146  1.00 36.54           O  
ATOM   2716  CB  ASP B  12      38.583 -31.152 -11.621  1.00 36.50           C  
ATOM   2717  CG  ASP B  12      38.759 -29.744 -11.047  1.00 35.95           C  
ATOM   2718  OD1 ASP B  12      38.603 -28.751 -11.793  1.00 31.25           O  
ATOM   2719  OD2 ASP B  12      39.012 -29.631  -9.828  1.00 40.51           O1-
ATOM   2720  N   ALA B  13      37.903 -29.686 -14.864  1.00 29.75           N  
ATOM   2721  CA  ALA B  13      38.472 -28.921 -15.966  1.00 28.37           C  
ATOM   2722  C   ALA B  13      39.034 -27.584 -15.515  1.00 30.97           C  
ATOM   2723  O   ALA B  13      39.640 -26.872 -16.322  1.00 29.59           O  
ATOM   2724  CB  ALA B  13      37.418 -28.705 -17.050  1.00 27.48           C  
ATOM   2725  N   LEU B  14      38.866 -27.250 -14.240  1.00 33.25           N  
ATOM   2726  CA  LEU B  14      39.415 -26.035 -13.659  1.00 34.41           C  
ATOM   2727  C   LEU B  14      40.820 -26.228 -13.092  1.00 34.31           C  
ATOM   2728  O   LEU B  14      41.620 -25.291 -13.136  1.00 30.12           O  
ATOM   2729  CB  LEU B  14      38.497 -25.522 -12.546  1.00 28.59           C  
ATOM   2730  CG  LEU B  14      37.643 -24.265 -12.690  1.00 35.63           C  
ATOM   2731  CD1 LEU B  14      37.305 -23.777 -11.265  1.00 27.39           C  
ATOM   2732  CD2 LEU B  14      38.351 -23.191 -13.499  1.00 28.18           C  
ATOM   2733  N   GLN B  15      41.130 -27.412 -12.539  1.00 38.06           N  
ATOM   2734  CA  GLN B  15      42.438 -27.638 -11.919  1.00 42.32           C  
ATOM   2735  C   GLN B  15      43.550 -27.234 -12.870  1.00 38.62           C  
ATOM   2736  O   GLN B  15      43.509 -27.529 -14.070  1.00 35.08           O  
ATOM   2737  CB  GLN B  15      42.666 -29.098 -11.516  1.00 41.09           C  
ATOM   2738  CG  GLN B  15      41.964 -29.571 -10.240  1.00 53.23           C  
ATOM   2739  CD  GLN B  15      42.281 -28.791  -8.938  1.00 63.36           C  
ATOM   2740  NE2 GLN B  15      41.922 -29.400  -7.802  1.00 59.24           N  
ATOM   2741  OE1 GLN B  15      42.785 -27.660  -8.950  1.00 64.98           O  
ATOM   2742  N   GLY B  16      44.547 -26.551 -12.316  1.00 38.12           N  
ATOM   2743  CA  GLY B  16      45.689 -26.125 -13.062  1.00 36.13           C  
ATOM   2744  C   GLY B  16      45.557 -24.760 -13.681  1.00 34.76           C  
ATOM   2745  O   GLY B  16      46.565 -24.183 -14.096  1.00 36.24           O  
ATOM   2746  N   LYS B  17      44.352 -24.211 -13.745  1.00 32.91           N  
ATOM   2747  CA  LYS B  17      44.165 -22.935 -14.410  1.00 32.62           C  
ATOM   2748  C   LYS B  17      44.251 -21.791 -13.403  1.00 29.75           C  
ATOM   2749  O   LYS B  17      43.836 -21.916 -12.246  1.00 28.24           O  
ATOM   2750  CB  LYS B  17      42.835 -22.909 -15.171  1.00 31.90           C  
ATOM   2751  CG  LYS B  17      42.804 -23.880 -16.363  1.00 33.39           C  
ATOM   2752  CD  LYS B  17      41.654 -23.598 -17.315  1.00 34.03           C  
ATOM   2753  CE  LYS B  17      41.834 -24.289 -18.673  1.00 33.69           C  
ATOM   2754  NZ  LYS B  17      41.579 -25.744 -18.585  1.00 47.72           N1+
ATOM   2755  N   LYS B  18      44.837 -20.689 -13.849  1.00 26.89           N  
ATOM   2756  CA  LYS B  18      44.888 -19.471 -13.058  1.00 30.03           C  
ATOM   2757  C   LYS B  18      43.612 -18.668 -13.305  1.00 24.87           C  
ATOM   2758  O   LYS B  18      43.240 -18.430 -14.460  1.00 25.37           O  
ATOM   2759  CB  LYS B  18      46.119 -18.646 -13.428  1.00 30.26           C  
ATOM   2760  CG  LYS B  18      46.367 -17.507 -12.473  1.00 38.47           C  
ATOM   2761  CD  LYS B  18      47.790 -17.551 -11.966  1.00 44.56           C  
ATOM   2762  CE  LYS B  18      47.970 -16.558 -10.856  1.00 41.19           C  
ATOM   2763  NZ  LYS B  18      48.020 -15.206 -11.452  1.00 38.88           N1+
ATOM   2764  N   ILE B  19      42.950 -18.264 -12.221  1.00 25.33           N  
ATOM   2765  CA  ILE B  19      41.661 -17.581 -12.288  1.00 25.59           C  
ATOM   2766  C   ILE B  19      41.860 -16.146 -11.839  1.00 22.40           C  
ATOM   2767  O   ILE B  19      42.368 -15.902 -10.740  1.00 25.55           O  
ATOM   2768  CB  ILE B  19      40.596 -18.272 -11.415  1.00 24.65           C  
ATOM   2769  CG1 ILE B  19      40.376 -19.719 -11.870  1.00 23.68           C  
ATOM   2770  CG2 ILE B  19      39.267 -17.470 -11.445  1.00 20.25           C  
ATOM   2771  CD1 ILE B  19      39.907 -20.646 -10.762  1.00 24.35           C  
ATOM   2772  N   ALA B  20      41.453 -15.204 -12.679  1.00 18.69           N  
ATOM   2773  CA  ALA B  20      41.345 -13.806 -12.293  1.00 20.52           C  
ATOM   2774  C   ALA B  20      39.871 -13.500 -12.040  1.00 17.78           C  
ATOM   2775  O   ALA B  20      39.029 -13.714 -12.917  1.00 22.21           O  
ATOM   2776  CB  ALA B  20      41.901 -12.882 -13.375  1.00 20.81           C  
ATOM   2777  N   VAL B  21      39.561 -13.036 -10.842  1.00 18.87           N  
ATOM   2778  CA  VAL B  21      38.257 -12.442 -10.548  1.00 17.55           C  
ATOM   2779  C   VAL B  21      38.429 -10.938 -10.707  1.00 18.08           C  
ATOM   2780  O   VAL B  21      39.208 -10.316  -9.975  1.00 20.47           O  
ATOM   2781  CB  VAL B  21      37.773 -12.833  -9.142  1.00 18.43           C  
ATOM   2782  CG1 VAL B  21      36.503 -12.051  -8.768  1.00 18.03           C  
ATOM   2783  CG2 VAL B  21      37.548 -14.378  -9.026  1.00 17.39           C  
ATOM   2784  N   VAL B  22      37.754 -10.357 -11.699  1.00 16.28           N  
ATOM   2785  CA  VAL B  22      37.869  -8.942 -12.029  1.00 18.43           C  
ATOM   2786  C   VAL B  22      36.743  -8.202 -11.316  1.00 19.91           C  
ATOM   2787  O   VAL B  22      35.569  -8.461 -11.563  1.00 19.51           O  
ATOM   2788  CB  VAL B  22      37.855  -8.721 -13.551  1.00 18.62           C  
ATOM   2789  CG1 VAL B  22      37.897  -7.232 -13.878  1.00 18.87           C  
ATOM   2790  CG2 VAL B  22      39.078  -9.434 -14.186  1.00 20.68           C  
ATOM   2791  N   GLY B  23      37.096  -7.317 -10.406  1.00 17.68           N  
ATOM   2792  CA  GLY B  23      36.102  -6.773  -9.487  1.00 17.79           C  
ATOM   2793  C   GLY B  23      36.050  -7.576  -8.208  1.00 21.28           C  
ATOM   2794  O   GLY B  23      36.338  -8.774  -8.176  1.00 20.17           O  
ATOM   2795  N   TYR B  24      35.718  -6.897  -7.116  1.00 17.86           N  
ATOM   2796  CA  TYR B  24      35.686  -7.555  -5.819  1.00 16.64           C  
ATOM   2797  C   TYR B  24      34.516  -7.005  -5.000  1.00 18.77           C  
ATOM   2798  O   TYR B  24      34.675  -6.504  -3.887  1.00 18.23           O  
ATOM   2799  CB  TYR B  24      37.042  -7.402  -5.104  1.00 16.61           C  
ATOM   2800  CG  TYR B  24      37.204  -8.395  -4.000  1.00 19.13           C  
ATOM   2801  CD1 TYR B  24      37.516  -9.725  -4.275  1.00 17.37           C  
ATOM   2802  CD2 TYR B  24      37.003  -8.033  -2.671  1.00 17.34           C  
ATOM   2803  CE1 TYR B  24      37.641 -10.645  -3.258  1.00 20.86           C  
ATOM   2804  CE2 TYR B  24      37.112  -8.951  -1.642  1.00 18.74           C  
ATOM   2805  CZ  TYR B  24      37.436 -10.261  -1.939  1.00 17.45           C  
ATOM   2806  OH  TYR B  24      37.550 -11.198  -0.928  1.00 21.22           O  
ATOM   2807  N   GLY B  25      33.314  -7.080  -5.560  1.00 17.33           N  
ATOM   2808  CA  GLY B  25      32.126  -6.609  -4.874  1.00 15.03           C  
ATOM   2809  C   GLY B  25      31.267  -7.742  -4.350  1.00 15.65           C  
ATOM   2810  O   GLY B  25      31.759  -8.711  -3.756  1.00 14.92           O  
ATOM   2811  N   SER B  26      29.955  -7.602  -4.535  1.00 16.01           N  
ATOM   2812  CA  SER B  26      29.026  -8.573  -3.973  0.70 14.96           C  
ATOM   2814  C   SER B  26      29.318  -9.979  -4.489  1.00 14.35           C  
ATOM   2815  O   SER B  26      29.534 -10.914  -3.703  1.00 14.47           O  
ATOM   2816  CB  SER B  26      27.592  -8.161  -4.292  0.70 14.81           C  
ATOM   2818  OG  SER B  26      26.705  -9.113  -3.751  0.70 13.12           O  
ATOM   2820  N   GLN B  27      29.330 -10.146  -5.811  1.00 12.89           N  
ATOM   2821  CA  GLN B  27      29.630 -11.456  -6.379  1.00 14.81           C  
ATOM   2822  C   GLN B  27      31.124 -11.739  -6.321  1.00 13.90           C  
ATOM   2823  O   GLN B  27      31.527 -12.861  -5.991  1.00 14.88           O  
ATOM   2824  CB  GLN B  27      29.121 -11.559  -7.821  1.00 13.84           C  
ATOM   2825  CG  GLN B  27      27.593 -11.704  -7.940  1.00 12.28           C  
ATOM   2826  CD  GLN B  27      27.083 -13.047  -7.478  1.00 15.38           C  
ATOM   2827  NE2 GLN B  27      25.981 -13.043  -6.746  1.00 12.55           N  
ATOM   2828  OE1 GLN B  27      27.662 -14.088  -7.802  1.00 15.63           O  
ATOM   2829  N   GLY B  28      31.954 -10.718  -6.567  1.00 16.67           N  
ATOM   2830  CA  GLY B  28      33.400 -10.941  -6.642  1.00 17.43           C  
ATOM   2831  C   GLY B  28      33.989 -11.555  -5.381  1.00 16.04           C  
ATOM   2832  O   GLY B  28      34.769 -12.509  -5.444  1.00 17.56           O  
ATOM   2833  N   HIS B  29      33.635 -11.015  -4.206  1.00 16.36           N  
ATOM   2834  CA  HIS B  29      34.223 -11.581  -2.988  1.00 15.59           C  
ATOM   2835  C   HIS B  29      33.756 -13.010  -2.763  1.00 17.86           C  
ATOM   2836  O   HIS B  29      34.516 -13.824  -2.227  1.00 20.06           O  
ATOM   2837  CB  HIS B  29      33.947 -10.693  -1.765  1.00 15.48           C  
ATOM   2838  CG  HIS B  29      32.639 -10.946  -1.076  1.00 16.43           C  
ATOM   2839  CD2 HIS B  29      32.357 -11.519   0.116  1.00 19.15           C  
ATOM   2840  ND1 HIS B  29      31.424 -10.569  -1.613  1.00 16.33           N  
ATOM   2841  CE1 HIS B  29      30.452 -10.908  -0.785  1.00 17.58           C  
ATOM   2842  NE2 HIS B  29      30.991 -11.500   0.269  1.00 18.07           N  
ATOM   2843  N   ALA B  30      32.553 -13.354  -3.228  1.00 13.70           N  
ATOM   2844  CA  ALA B  30      31.994 -14.677  -2.979  1.00 13.11           C  
ATOM   2845  C   ALA B  30      32.600 -15.712  -3.913  1.00 16.95           C  
ATOM   2846  O   ALA B  30      32.980 -16.803  -3.475  1.00 18.86           O  
ATOM   2847  CB  ALA B  30      30.467 -14.648  -3.144  1.00 15.08           C  
ATOM   2848  N   HIS B  31      32.677 -15.397  -5.209  1.00 13.99           N  
ATOM   2849  CA  HIS B  31      33.319 -16.305  -6.157  1.00 18.25           C  
ATOM   2850  C   HIS B  31      34.775 -16.533  -5.770  1.00 17.86           C  
ATOM   2851  O   HIS B  31      35.242 -17.676  -5.721  1.00 19.04           O  
ATOM   2852  CB  HIS B  31      33.271 -15.746  -7.583  1.00 15.81           C  
ATOM   2853  CG  HIS B  31      31.918 -15.764  -8.225  1.00 17.58           C  
ATOM   2854  CD2 HIS B  31      30.732 -15.254  -7.821  1.00 15.64           C  
ATOM   2855  ND1 HIS B  31      31.705 -16.276  -9.488  1.00 16.90           N  
ATOM   2856  CE1 HIS B  31      30.431 -16.124  -9.812  1.00 18.25           C  
ATOM   2857  NE2 HIS B  31      29.816 -15.517  -8.814  1.00 15.33           N  
ATOM   2858  N   ALA B  32      35.511 -15.445  -5.508  1.00 18.39           N  
ATOM   2859  CA  ALA B  32      36.946 -15.540  -5.200  1.00 19.17           C  
ATOM   2860  C   ALA B  32      37.205 -16.377  -3.949  1.00 20.67           C  
ATOM   2861  O   ALA B  32      38.066 -17.268  -3.952  1.00 21.05           O  
ATOM   2862  CB  ALA B  32      37.553 -14.140  -5.032  1.00 18.78           C  
ATOM   2863  N   GLN B  33      36.480 -16.104  -2.865  1.00 17.18           N  
ATOM   2864  CA  GLN B  33      36.733 -16.823  -1.618  1.00 20.70           C  
ATOM   2865  C   GLN B  33      36.234 -18.265  -1.680  1.00 21.39           C  
ATOM   2866  O   GLN B  33      36.883 -19.175  -1.141  1.00 23.03           O  
ATOM   2867  CB  GLN B  33      36.100 -16.091  -0.443  1.00 19.13           C  
ATOM   2868  CG  GLN B  33      36.785 -14.785  -0.129  1.00 19.63           C  
ATOM   2869  CD  GLN B  33      36.145 -14.079   1.029  1.00 26.03           C  
ATOM   2870  NE2 GLN B  33      36.789 -14.143   2.188  1.00 26.83           N  
ATOM   2871  OE1 GLN B  33      35.072 -13.482   0.892  1.00 23.89           O  
ATOM   2872  N   ASN B  34      35.087 -18.504  -2.317  1.00 17.72           N  
ATOM   2873  CA  ASN B  34      34.627 -19.883  -2.454  1.00 19.96           C  
ATOM   2874  C   ASN B  34      35.651 -20.709  -3.235  1.00 23.62           C  
ATOM   2875  O   ASN B  34      35.980 -21.835  -2.847  1.00 21.60           O  
ATOM   2876  CB  ASN B  34      33.262 -19.955  -3.147  1.00 20.98           C  
ATOM   2877  CG  ASN B  34      32.117 -19.486  -2.266  1.00 19.50           C  
ATOM   2878  ND2 ASN B  34      30.884 -19.638  -2.771  1.00 18.29           N  
ATOM   2879  OD1 ASN B  34      32.326 -19.004  -1.148  1.00 18.67           O  
ATOM   2880  N   LEU B  35      36.138 -20.170  -4.358  1.00 21.89           N  
ATOM   2881  CA  LEU B  35      37.108 -20.881  -5.189  1.00 22.03           C  
ATOM   2882  C   LEU B  35      38.391 -21.155  -4.425  1.00 25.52           C  
ATOM   2883  O   LEU B  35      38.934 -22.264  -4.469  1.00 26.49           O  
ATOM   2884  CB  LEU B  35      37.424 -20.063  -6.440  1.00 22.46           C  
ATOM   2885  CG  LEU B  35      36.333 -20.005  -7.514  1.00 23.33           C  
ATOM   2886  CD1 LEU B  35      36.641 -18.909  -8.507  1.00 18.44           C  
ATOM   2887  CD2 LEU B  35      36.204 -21.342  -8.217  1.00 22.18           C  
ATOM   2888  N   LYS B  36      38.909 -20.139  -3.740  1.00 25.04           N  
ATOM   2889  CA  LYS B  36      40.169 -20.307  -3.037  1.00 27.51           C  
ATOM   2890  C   LYS B  36      40.024 -21.310  -1.902  1.00 31.24           C  
ATOM   2891  O   LYS B  36      40.922 -22.126  -1.665  1.00 28.93           O  
ATOM   2892  CB  LYS B  36      40.651 -18.952  -2.526  1.00 31.01           C  
ATOM   2893  CG  LYS B  36      41.973 -19.035  -1.805  1.00 29.27           C  
ATOM   2894  CD  LYS B  36      42.558 -17.685  -1.546  1.00 34.37           C  
ATOM   2895  CE  LYS B  36      43.842 -17.838  -0.751  1.00 36.08           C  
ATOM   2896  NZ  LYS B  36      44.522 -16.535  -0.451  1.00 40.88           N1+
ATOM   2897  N   ASP B  37      38.890 -21.269  -1.196  1.00 28.13           N  
ATOM   2898  CA  ASP B  37      38.615 -22.253  -0.154  1.00 25.10           C  
ATOM   2899  C   ASP B  37      38.684 -23.674  -0.702  1.00 28.83           C  
ATOM   2900  O   ASP B  37      39.123 -24.588   0.006  1.00 33.19           O  
ATOM   2901  CB  ASP B  37      37.242 -21.997   0.478  1.00 24.40           C  
ATOM   2902  CG  ASP B  37      37.262 -20.915   1.564  1.00 28.21           C  
ATOM   2903  OD1 ASP B  37      38.341 -20.378   1.909  1.00 30.88           O  
ATOM   2904  OD2 ASP B  37      36.168 -20.582   2.085  1.00 27.63           O1-
ATOM   2905  N   ASN B  38      38.270 -23.875  -1.954  1.00 25.93           N  
ATOM   2906  CA  ASN B  38      38.317 -25.164  -2.636  1.00 26.91           C  
ATOM   2907  C   ASN B  38      39.668 -25.417  -3.312  1.00 28.61           C  
ATOM   2908  O   ASN B  38      39.766 -26.327  -4.137  1.00 32.37           O  
ATOM   2909  CB  ASN B  38      37.200 -25.262  -3.688  1.00 27.96           C  
ATOM   2910  CG  ASN B  38      35.893 -25.809  -3.125  1.00 30.74           C  
ATOM   2911  ND2 ASN B  38      34.764 -25.363  -3.690  1.00 25.57           N  
ATOM   2912  OD1 ASN B  38      35.892 -26.627  -2.208  1.00 32.84           O  
ATOM   2913  N   GLY B  39      40.677 -24.589  -3.031  1.00 32.52           N  
ATOM   2914  CA  GLY B  39      42.038 -24.829  -3.469  1.00 32.90           C  
ATOM   2915  C   GLY B  39      42.402 -24.322  -4.846  1.00 32.71           C  
ATOM   2916  O   GLY B  39      43.491 -24.645  -5.336  1.00 31.02           O  
ATOM   2917  N   TYR B  40      41.547 -23.536  -5.489  1.00 27.81           N  
ATOM   2918  CA  TYR B  40      41.881 -23.025  -6.806  1.00 26.98           C  
ATOM   2919  C   TYR B  40      42.761 -21.784  -6.692  1.00 25.55           C  
ATOM   2920  O   TYR B  40      42.836 -21.135  -5.650  1.00 27.76           O  
ATOM   2921  CB  TYR B  40      40.605 -22.715  -7.597  1.00 25.33           C  
ATOM   2922  CG  TYR B  40      39.822 -23.972  -7.912  1.00 29.16           C  
ATOM   2923  CD1 TYR B  40      40.261 -24.840  -8.911  1.00 32.14           C  
ATOM   2924  CD2 TYR B  40      38.679 -24.318  -7.194  1.00 24.00           C  
ATOM   2925  CE1 TYR B  40      39.589 -26.002  -9.212  1.00 28.00           C  
ATOM   2926  CE2 TYR B  40      37.987 -25.496  -7.500  1.00 29.24           C  
ATOM   2927  CZ  TYR B  40      38.467 -26.328  -8.518  1.00 31.23           C  
ATOM   2928  OH  TYR B  40      37.845 -27.504  -8.854  1.00 33.90           O  
ATOM   2929  N   ASP B  41      43.405 -21.441  -7.802  1.00 24.36           N  
ATOM   2930  CA  ASP B  41      44.411 -20.385  -7.841  1.00 25.51           C  
ATOM   2931  C   ASP B  41      43.735 -19.102  -8.330  1.00 24.22           C  
ATOM   2932  O   ASP B  41      43.485 -18.920  -9.527  1.00 21.80           O  
ATOM   2933  CB  ASP B  41      45.580 -20.822  -8.727  1.00 30.18           C  
ATOM   2934  CG  ASP B  41      46.730 -19.822  -8.736  1.00 34.47           C  
ATOM   2935  OD1 ASP B  41      46.671 -18.799  -8.029  1.00 42.13           O  
ATOM   2936  OD2 ASP B  41      47.705 -20.052  -9.469  1.00 42.03           O1-
ATOM   2937  N   VAL B  42      43.473 -18.195  -7.395  1.00 23.20           N  
ATOM   2938  CA  VAL B  42      42.693 -16.991  -7.650  1.00 22.36           C  
ATOM   2939  C   VAL B  42      43.573 -15.774  -7.403  1.00 22.14           C  
ATOM   2940  O   VAL B  42      44.246 -15.696  -6.370  1.00 29.81           O  
ATOM   2941  CB  VAL B  42      41.447 -16.958  -6.752  1.00 22.48           C  
ATOM   2942  CG1 VAL B  42      40.585 -15.724  -7.060  1.00 22.09           C  
ATOM   2943  CG2 VAL B  42      40.685 -18.234  -6.903  1.00 21.29           C  
ATOM   2944  N   VAL B  43      43.568 -14.838  -8.345  1.00 19.83           N  
ATOM   2945  CA  VAL B  43      44.047 -13.485  -8.095  1.00 23.21           C  
ATOM   2946  C   VAL B  43      42.908 -12.527  -8.411  1.00 20.75           C  
ATOM   2947  O   VAL B  43      41.948 -12.880  -9.106  1.00 23.59           O  
ATOM   2948  CB  VAL B  43      45.320 -13.111  -8.897  1.00 23.09           C  
ATOM   2949  CG1 VAL B  43      46.465 -14.069  -8.537  1.00 25.29           C  
ATOM   2950  CG2 VAL B  43      45.042 -13.048 -10.416  1.00 20.36           C  
ATOM   2951  N   ILE B  44      43.026 -11.303  -7.901  1.00 20.75           N  
ATOM   2952  CA  ILE B  44      41.999 -10.272  -8.071  1.00 21.58           C  
ATOM   2953  C   ILE B  44      42.530  -9.184  -8.985  1.00 22.32           C  
ATOM   2954  O   ILE B  44      43.626  -8.655  -8.757  1.00 20.52           O  
ATOM   2955  CB  ILE B  44      41.570  -9.661  -6.725  1.00 19.15           C  
ATOM   2956  CG1 ILE B  44      41.271 -10.755  -5.689  1.00 17.32           C  
ATOM   2957  CG2 ILE B  44      40.349  -8.744  -6.932  1.00 17.46           C  
ATOM   2958  CD1 ILE B  44      40.197 -11.774  -6.125  1.00 18.86           C  
ATOM   2959  N   GLY B  45      41.742  -8.831 -10.004  1.00 18.11           N  
ATOM   2960  CA  GLY B  45      41.996  -7.654 -10.807  1.00 23.14           C  
ATOM   2961  C   GLY B  45      41.059  -6.542 -10.379  1.00 24.78           C  
ATOM   2962  O   GLY B  45      39.842  -6.698 -10.434  1.00 22.38           O  
ATOM   2963  N   ILE B  46      41.631  -5.426  -9.928  1.00 24.60           N  
ATOM   2964  CA  ILE B  46      40.844  -4.414  -9.214  1.00 23.72           C  
ATOM   2965  C   ILE B  46      41.611  -3.091  -9.212  1.00 28.98           C  
ATOM   2966  O   ILE B  46      42.843  -3.057  -9.083  1.00 26.72           O  
ATOM   2967  CB  ILE B  46      40.494  -4.907  -7.782  1.00 22.69           C  
ATOM   2968  CG1 ILE B  46      39.532  -3.961  -7.053  1.00 26.97           C  
ATOM   2969  CG2 ILE B  46      41.742  -5.132  -6.947  1.00 22.88           C  
ATOM   2970  CD1 ILE B  46      38.150  -3.963  -7.632  1.00 21.69           C  
ATOM   2971  N   ARG B  47      40.867  -1.997  -9.358  1.00 24.72           N  
ATOM   2972  CA  ARG B  47      41.436  -0.658  -9.249  1.00 26.45           C  
ATOM   2973  C   ARG B  47      41.630  -0.274  -7.787  1.00 27.57           C  
ATOM   2974  O   ARG B  47      41.037  -0.877  -6.888  1.00 26.37           O  
ATOM   2975  CB  ARG B  47      40.524   0.350  -9.932  1.00 25.24           C  
ATOM   2976  CG  ARG B  47      39.232   0.551  -9.176  1.00 22.12           C  
ATOM   2977  CD  ARG B  47      38.322   1.518  -9.900  1.00 26.26           C  
ATOM   2978  NE  ARG B  47      37.026   1.592  -9.242  1.00 24.49           N  
ATOM   2979  CZ  ARG B  47      36.052   2.402  -9.613  1.00 22.32           C  
ATOM   2980  NH1 ARG B  47      36.228   3.201 -10.651  1.00 27.68           N1+
ATOM   2981  NH2 ARG B  47      34.900   2.397  -8.941  1.00 25.08           N  
ATOM   2982  N   PRO B  48      42.474   0.724  -7.503  1.00 30.01           N  
ATOM   2983  CA  PRO B  48      42.648   1.129  -6.108  1.00 29.20           C  
ATOM   2984  C   PRO B  48      41.346   1.666  -5.544  1.00 22.45           C  
ATOM   2985  O   PRO B  48      40.507   2.203  -6.269  1.00 25.30           O  
ATOM   2986  CB  PRO B  48      43.724   2.214  -6.180  1.00 28.72           C  
ATOM   2987  CG  PRO B  48      44.482   1.870  -7.398  1.00 30.31           C  
ATOM   2988  CD  PRO B  48      43.454   1.385  -8.379  1.00 27.79           C  
ATOM   2989  N   GLY B  49      41.185   1.490  -4.239  1.00 23.09           N  
ATOM   2990  CA  GLY B  49      40.019   1.937  -3.522  1.00 24.30           C  
ATOM   2991  C   GLY B  49      39.612   0.905  -2.502  1.00 26.33           C  
ATOM   2992  O   GLY B  49      40.391   0.027  -2.123  1.00 22.62           O  
ATOM   2993  N   ARG B  50      38.364   1.010  -2.052  1.00 25.40           N  
ATOM   2994  CA  ARG B  50      37.959   0.205  -0.912  1.00 24.57           C  
ATOM   2995  C   ARG B  50      37.852  -1.276  -1.268  1.00 24.01           C  
ATOM   2996  O   ARG B  50      38.064  -2.119  -0.394  1.00 23.47           O  
ATOM   2997  CB  ARG B  50      36.632   0.726  -0.343  1.00 31.18           C  
ATOM   2998  CG  ARG B  50      36.178   0.035   0.952  1.00 44.68           C  
ATOM   2999  CD  ARG B  50      37.354  -0.400   1.860  1.00 49.95           C  
ATOM   3000  NE  ARG B  50      37.001  -1.550   2.690  1.00 59.57           N  
ATOM   3001  CZ  ARG B  50      37.767  -2.049   3.656  1.00 60.19           C  
ATOM   3002  NH1 ARG B  50      38.950  -1.509   3.918  1.00 60.86           N1+
ATOM   3003  NH2 ARG B  50      37.352  -3.095   4.359  1.00 51.60           N  
ATOM   3004  N   SER B  51      37.511  -1.623  -2.520  1.00 22.27           N  
ATOM   3005  CA  SER B  51      37.436  -3.042  -2.869  1.00 18.56           C  
ATOM   3006  C   SER B  51      38.824  -3.644  -2.950  1.00 20.55           C  
ATOM   3007  O   SER B  51      39.030  -4.807  -2.568  1.00 17.80           O  
ATOM   3008  CB  SER B  51      36.710  -3.246  -4.192  1.00 21.45           C  
ATOM   3009  OG  SER B  51      35.321  -2.982  -4.069  1.00 21.69           O  
ATOM   3010  N   PHE B  52      39.771  -2.866  -3.485  1.00 20.79           N  
ATOM   3011  CA  PHE B  52      41.185  -3.235  -3.489  1.00 21.78           C  
ATOM   3012  C   PHE B  52      41.650  -3.559  -2.076  1.00 21.56           C  
ATOM   3013  O   PHE B  52      42.191  -4.643  -1.819  1.00 24.14           O  
ATOM   3014  CB  PHE B  52      41.972  -2.076  -4.101  1.00 21.55           C  
ATOM   3015  CG  PHE B  52      43.437  -2.360  -4.370  1.00 24.84           C  
ATOM   3016  CD1 PHE B  52      44.356  -2.457  -3.317  1.00 28.44           C  
ATOM   3017  CD2 PHE B  52      43.906  -2.441  -5.688  1.00 28.10           C  
ATOM   3018  CE1 PHE B  52      45.717  -2.674  -3.568  1.00 31.86           C  
ATOM   3019  CE2 PHE B  52      45.272  -2.663  -5.964  1.00 30.43           C  
ATOM   3020  CZ  PHE B  52      46.177  -2.768  -4.894  1.00 34.27           C  
ATOM   3021  N   ASP B  53      41.423  -2.632  -1.136  1.00 23.75           N  
ATOM   3022  CA  ASP B  53      41.839  -2.868   0.248  1.00 24.51           C  
ATOM   3023  C   ASP B  53      41.140  -4.084   0.843  1.00 24.95           C  
ATOM   3024  O   ASP B  53      41.741  -4.820   1.632  1.00 27.29           O  
ATOM   3025  CB  ASP B  53      41.581  -1.636   1.135  1.00 24.38           C  
ATOM   3026  CG  ASP B  53      42.254  -0.376   0.612  1.00 28.75           C  
ATOM   3027  OD1 ASP B  53      43.194  -0.493  -0.201  1.00 27.48           O  
ATOM   3028  OD2 ASP B  53      41.822   0.733   1.017  1.00 29.78           O1-
ATOM   3029  N   LYS B  54      39.861  -4.306   0.496  1.00 23.55           N  
ATOM   3030  CA  LYS B  54      39.135  -5.428   1.079  1.00 19.83           C  
ATOM   3031  C   LYS B  54      39.679  -6.757   0.568  1.00 16.99           C  
ATOM   3032  O   LYS B  54      39.779  -7.730   1.326  1.00 20.30           O  
ATOM   3033  CB  LYS B  54      37.638  -5.314   0.761  1.00 23.89           C  
ATOM   3034  CG  LYS B  54      36.795  -6.299   1.525  1.00 28.10           C  
ATOM   3035  CD  LYS B  54      36.689  -5.867   2.985  1.00 38.22           C  
ATOM   3036  CE  LYS B  54      36.216  -6.984   3.918  1.00 42.34           C  
ATOM   3037  NZ  LYS B  54      37.139  -7.100   5.090  1.00 43.96           N1+
ATOM   3038  N   ALA B  55      39.959  -6.832  -0.726  1.00 19.66           N  
ATOM   3039  CA  ALA B  55      40.561  -8.038  -1.272  1.00 20.29           C  
ATOM   3040  C   ALA B  55      41.865  -8.362  -0.548  1.00 21.03           C  
ATOM   3041  O   ALA B  55      42.112  -9.517  -0.197  1.00 17.78           O  
ATOM   3042  CB  ALA B  55      40.796  -7.877  -2.769  1.00 17.39           C  
ATOM   3043  N   LYS B  56      42.698  -7.349  -0.299  1.00 21.50           N  
ATOM   3044  CA  LYS B  56      43.937  -7.601   0.436  1.00 23.63           C  
ATOM   3045  C   LYS B  56      43.653  -8.004   1.875  1.00 24.23           C  
ATOM   3046  O   LYS B  56      44.312  -8.902   2.411  1.00 23.64           O  
ATOM   3047  CB  LYS B  56      44.844  -6.380   0.365  1.00 23.76           C  
ATOM   3048  CG  LYS B  56      45.540  -6.289  -0.987  1.00 29.43           C  
ATOM   3049  CD  LYS B  56      46.376  -5.046  -1.149  1.00 37.71           C  
ATOM   3050  CE  LYS B  56      47.670  -5.106  -0.357  1.00 31.22           C  
ATOM   3051  NZ  LYS B  56      47.529  -4.219   0.853  1.00 39.19           N1+
ATOM   3052  N   GLU B  57      42.635  -7.399   2.497  1.00 23.72           N  
ATOM   3053  CA  GLU B  57      42.219  -7.838   3.824  1.00 23.78           C  
ATOM   3054  C   GLU B  57      41.802  -9.298   3.832  1.00 22.01           C  
ATOM   3055  O   GLU B  57      41.976  -9.982   4.847  1.00 25.46           O  
ATOM   3056  CB  GLU B  57      41.059  -6.982   4.340  1.00 21.05           C  
ATOM   3057  CG  GLU B  57      41.483  -5.651   4.910  1.00 26.15           C  
ATOM   3058  CD  GLU B  57      40.315  -4.711   5.057  1.00 34.94           C  
ATOM   3059  OE1 GLU B  57      40.545  -3.485   5.024  1.00 38.92           O  
ATOM   3060  OE2 GLU B  57      39.170  -5.203   5.192  1.00 32.46           O1-
ATOM   3061  N   ASP B  58      41.233  -9.792   2.728  1.00 20.96           N  
ATOM   3062  CA  ASP B  58      40.700 -11.144   2.672  1.00 21.78           C  
ATOM   3063  C   ASP B  58      41.745 -12.171   2.267  1.00 26.83           C  
ATOM   3064  O   ASP B  58      41.395 -13.336   2.036  1.00 27.06           O  
ATOM   3065  CB  ASP B  58      39.497 -11.211   1.707  1.00 19.58           C  
ATOM   3066  CG  ASP B  58      38.246 -10.548   2.283  1.00 25.14           C  
ATOM   3067  OD1 ASP B  58      38.203 -10.306   3.505  1.00 23.87           O  
ATOM   3068  OD2 ASP B  58      37.307 -10.260   1.512  1.00 22.60           O1-
ATOM   3069  N   GLY B  59      43.014 -11.772   2.174  1.00 25.10           N  
ATOM   3070  CA  GLY B  59      44.076 -12.722   1.907  1.00 21.87           C  
ATOM   3071  C   GLY B  59      44.456 -12.913   0.455  1.00 23.52           C  
ATOM   3072  O   GLY B  59      45.112 -13.910   0.141  1.00 25.50           O  
ATOM   3073  N   PHE B  60      44.080 -12.005  -0.446  1.00 23.27           N  
ATOM   3074  CA  PHE B  60      44.343 -12.211  -1.867  1.00 25.28           C  
ATOM   3075  C   PHE B  60      45.546 -11.406  -2.333  1.00 21.55           C  
ATOM   3076  O   PHE B  60      45.856 -10.341  -1.798  1.00 21.48           O  
ATOM   3077  CB  PHE B  60      43.133 -11.827  -2.748  1.00 22.55           C  
ATOM   3078  CG  PHE B  60      41.985 -12.798  -2.636  1.00 21.37           C  
ATOM   3079  CD1 PHE B  60      42.024 -14.018  -3.301  1.00 23.82           C  
ATOM   3080  CD2 PHE B  60      40.890 -12.514  -1.830  1.00 21.27           C  
ATOM   3081  CE1 PHE B  60      40.989 -14.932  -3.183  1.00 24.35           C  
ATOM   3082  CE2 PHE B  60      39.839 -13.440  -1.692  1.00 21.61           C  
ATOM   3083  CZ  PHE B  60      39.888 -14.640  -2.367  1.00 20.85           C  
ATOM   3084  N   ASP B  61      46.181 -11.900  -3.385  1.00 21.89           N  
ATOM   3085  CA  ASP B  61      47.083 -11.070  -4.165  1.00 21.33           C  
ATOM   3086  C   ASP B  61      46.242 -10.301  -5.168  1.00 22.91           C  
ATOM   3087  O   ASP B  61      45.358 -10.878  -5.811  1.00 24.67           O  
ATOM   3088  CB  ASP B  61      48.134 -11.924  -4.870  1.00 21.50           C  
ATOM   3089  CG  ASP B  61      49.024 -12.682  -3.892  1.00 24.30           C  
ATOM   3090  OD1 ASP B  61      49.040 -13.922  -3.924  1.00 31.85           O  
ATOM   3091  OD2 ASP B  61      49.680 -12.035  -3.073  1.00 24.83           O1-
ATOM   3092  N   VAL B  62      46.500  -9.001  -5.291  1.00 23.36           N  
ATOM   3093  CA  VAL B  62      45.665  -8.115  -6.085  1.00 21.92           C  
ATOM   3094  C   VAL B  62      46.536  -7.402  -7.106  1.00 24.00           C  
ATOM   3095  O   VAL B  62      47.711  -7.100  -6.859  1.00 26.28           O  
ATOM   3096  CB  VAL B  62      44.877  -7.100  -5.201  1.00 23.38           C  
ATOM   3097  CG1 VAL B  62      44.155  -7.820  -4.058  1.00 20.95           C  
ATOM   3098  CG2 VAL B  62      45.809  -6.050  -4.625  1.00 31.86           C  
ATOM   3099  N   PHE B  63      45.961  -7.142  -8.268  1.00 23.28           N  
ATOM   3100  CA  PHE B  63      46.698  -6.573  -9.383  1.00 25.39           C  
ATOM   3101  C   PHE B  63      45.767  -5.635 -10.124  1.00 24.23           C  
ATOM   3102  O   PHE B  63      44.544  -5.753 -10.008  1.00 21.22           O  
ATOM   3103  CB  PHE B  63      47.200  -7.653 -10.353  1.00 24.47           C  
ATOM   3104  CG  PHE B  63      48.101  -8.662  -9.719  1.00 24.87           C  
ATOM   3105  CD1 PHE B  63      49.478  -8.443  -9.662  1.00 28.29           C  
ATOM   3106  CD2 PHE B  63      47.585  -9.811  -9.149  1.00 22.81           C  
ATOM   3107  CE1 PHE B  63      50.327  -9.379  -9.055  1.00 26.11           C  
ATOM   3108  CE2 PHE B  63      48.431 -10.751  -8.518  1.00 26.28           C  
ATOM   3109  CZ  PHE B  63      49.806 -10.530  -8.482  1.00 25.57           C  
ATOM   3110  N   PRO B  64      46.314  -4.701 -10.900  1.00 27.41           N  
ATOM   3111  CA  PRO B  64      45.474  -3.978 -11.860  1.00 23.57           C  
ATOM   3112  C   PRO B  64      44.792  -4.963 -12.804  1.00 29.14           C  
ATOM   3113  O   PRO B  64      45.290  -6.068 -13.043  1.00 22.53           O  
ATOM   3114  CB  PRO B  64      46.466  -3.075 -12.602  1.00 25.30           C  
ATOM   3115  CG  PRO B  64      47.661  -2.961 -11.655  1.00 23.37           C  
ATOM   3116  CD  PRO B  64      47.721  -4.262 -10.937  1.00 28.27           C  
ATOM   3117  N   VAL B  65      43.622  -4.560 -13.319  1.00 26.81           N  
ATOM   3118  CA  VAL B  65      42.828  -5.448 -14.167  1.00 22.04           C  
ATOM   3119  C   VAL B  65      43.688  -6.030 -15.276  1.00 27.06           C  
ATOM   3120  O   VAL B  65      43.696  -7.248 -15.508  1.00 24.87           O  
ATOM   3121  CB  VAL B  65      41.607  -4.700 -14.743  1.00 27.50           C  
ATOM   3122  CG1 VAL B  65      40.886  -5.564 -15.805  1.00 24.27           C  
ATOM   3123  CG2 VAL B  65      40.622  -4.272 -13.630  1.00 23.30           C  
ATOM   3124  N   ALA B  66      44.417  -5.162 -15.984  1.00 28.18           N  
ATOM   3125  CA  ALA B  66      45.190  -5.602 -17.142  1.00 25.82           C  
ATOM   3126  C   ALA B  66      46.170  -6.709 -16.767  1.00 26.52           C  
ATOM   3127  O   ALA B  66      46.284  -7.723 -17.471  1.00 24.71           O  
ATOM   3128  CB  ALA B  66      45.925  -4.415 -17.743  1.00 24.30           C  
ATOM   3129  N   GLU B  67      46.870  -6.533 -15.643  1.00 27.98           N  
ATOM   3130  CA  GLU B  67      47.871  -7.499 -15.209  1.00 24.09           C  
ATOM   3131  C   GLU B  67      47.231  -8.813 -14.793  1.00 30.35           C  
ATOM   3132  O   GLU B  67      47.738  -9.891 -15.135  1.00 27.26           O  
ATOM   3133  CB  GLU B  67      48.702  -6.901 -14.079  1.00 27.02           C  
ATOM   3134  CG  GLU B  67      49.610  -7.902 -13.356  1.00 33.63           C  
ATOM   3135  CD  GLU B  67      50.673  -8.543 -14.269  1.00 34.82           C  
ATOM   3136  OE1 GLU B  67      51.270  -9.565 -13.866  1.00 31.25           O  
ATOM   3137  OE2 GLU B  67      50.910  -8.022 -15.382  1.00 35.30           O1-
ATOM   3138  N   ALA B  68      46.096  -8.758 -14.085  1.00 25.34           N  
ATOM   3139  CA  ALA B  68      45.420  -9.998 -13.706  1.00 26.93           C  
ATOM   3140  C   ALA B  68      44.928 -10.766 -14.933  1.00 23.84           C  
ATOM   3141  O   ALA B  68      44.902 -12.003 -14.931  1.00 25.31           O  
ATOM   3142  CB  ALA B  68      44.251  -9.696 -12.756  1.00 20.63           C  
ATOM   3143  N   VAL B  69      44.502 -10.058 -15.975  1.00 24.16           N  
ATOM   3144  CA  VAL B  69      44.068 -10.731 -17.198  1.00 25.09           C  
ATOM   3145  C   VAL B  69      45.256 -11.420 -17.869  1.00 24.48           C  
ATOM   3146  O   VAL B  69      45.165 -12.579 -18.288  1.00 26.13           O  
ATOM   3147  CB  VAL B  69      43.373  -9.731 -18.144  1.00 23.63           C  
ATOM   3148  CG1 VAL B  69      43.174 -10.326 -19.538  1.00 29.22           C  
ATOM   3149  CG2 VAL B  69      42.027  -9.246 -17.535  1.00 25.88           C  
ATOM   3150  N   LYS B  70      46.390 -10.720 -17.968  1.00 30.23           N  
ATOM   3151  CA  LYS B  70      47.589 -11.336 -18.542  1.00 30.55           C  
ATOM   3152  C   LYS B  70      47.926 -12.645 -17.830  1.00 24.56           C  
ATOM   3153  O   LYS B  70      48.149 -13.676 -18.472  1.00 28.50           O  
ATOM   3154  CB  LYS B  70      48.775 -10.365 -18.463  1.00 31.13           C  
ATOM   3155  CG  LYS B  70      48.853  -9.348 -19.595  1.00 36.77           C  
ATOM   3156  CD  LYS B  70      50.126  -8.512 -19.504  1.00 42.32           C  
ATOM   3157  CE  LYS B  70      49.853  -7.141 -18.887  1.00 41.94           C  
ATOM   3158  NZ  LYS B  70      49.962  -6.026 -19.878  1.00 42.99           N1+
ATOM   3159  N   GLN B  71      47.907 -12.629 -16.497  1.00 23.48           N  
ATOM   3160  CA  GLN B  71      48.262 -13.813 -15.715  1.00 28.70           C  
ATOM   3161  C   GLN B  71      47.310 -14.980 -15.927  1.00 28.19           C  
ATOM   3162  O   GLN B  71      47.712 -16.136 -15.775  1.00 26.90           O  
ATOM   3163  CB  GLN B  71      48.283 -13.480 -14.227  1.00 27.74           C  
ATOM   3164  CG  GLN B  71      49.228 -12.403 -13.851  1.00 28.56           C  
ATOM   3165  CD  GLN B  71      49.274 -12.202 -12.367  1.00 27.85           C  
ATOM   3166  NE2 GLN B  71      49.868 -11.106 -11.941  1.00 30.43           N  
ATOM   3167  OE1 GLN B  71      48.780 -13.027 -11.609  1.00 28.13           O  
ATOM   3168  N   ALA B  72      46.045 -14.715 -16.234  1.00 33.33           N  
ATOM   3169  CA  ALA B  72      44.990 -15.694 -16.013  1.00 26.85           C  
ATOM   3170  C   ALA B  72      44.643 -16.524 -17.247  1.00 25.02           C  
ATOM   3171  O   ALA B  72      44.771 -16.078 -18.393  1.00 26.34           O  
ATOM   3172  CB  ALA B  72      43.724 -14.994 -15.516  1.00 27.20           C  
ATOM   3173  N   ASP B  73      44.162 -17.742 -16.979  1.00 23.87           N  
ATOM   3174  CA  ASP B  73      43.523 -18.587 -17.974  1.00 26.84           C  
ATOM   3175  C   ASP B  73      42.016 -18.374 -18.033  1.00 26.12           C  
ATOM   3176  O   ASP B  73      41.421 -18.508 -19.107  1.00 27.22           O  
ATOM   3177  CB  ASP B  73      43.814 -20.057 -17.674  1.00 34.81           C  
ATOM   3178  CG  ASP B  73      45.297 -20.344 -17.602  1.00 31.44           C  
ATOM   3179  OD1 ASP B  73      45.992 -20.020 -18.587  1.00 34.36           O  
ATOM   3180  OD2 ASP B  73      45.757 -20.847 -16.559  1.00 30.82           O1-
ATOM   3181  N   VAL B  74      41.406 -18.041 -16.895  1.00 25.19           N  
ATOM   3182  CA  VAL B  74      39.971 -17.815 -16.760  1.00 24.89           C  
ATOM   3183  C   VAL B  74      39.783 -16.435 -16.139  1.00 20.92           C  
ATOM   3184  O   VAL B  74      40.297 -16.168 -15.046  1.00 22.67           O  
ATOM   3185  CB  VAL B  74      39.295 -18.898 -15.901  1.00 24.65           C  
ATOM   3186  CG1 VAL B  74      37.771 -18.622 -15.760  1.00 25.70           C  
ATOM   3187  CG2 VAL B  74      39.527 -20.304 -16.496  1.00 24.11           C  
ATOM   3188  N   ILE B  75      39.052 -15.572 -16.836  1.00 22.67           N  
ATOM   3189  CA  ILE B  75      38.840 -14.184 -16.459  1.00 20.65           C  
ATOM   3190  C   ILE B  75      37.351 -14.052 -16.173  1.00 20.41           C  
ATOM   3191  O   ILE B  75      36.539 -14.052 -17.109  1.00 20.16           O  
ATOM   3192  CB  ILE B  75      39.285 -13.215 -17.555  1.00 21.22           C  
ATOM   3193  CG1 ILE B  75      40.785 -13.394 -17.812  1.00 24.85           C  
ATOM   3194  CG2 ILE B  75      38.975 -11.770 -17.136  1.00 18.29           C  
ATOM   3195  CD1 ILE B  75      41.129 -14.511 -18.781  1.00 26.30           C  
ATOM   3196  N   MET B  76      36.988 -13.998 -14.888  1.00 19.95           N  
ATOM   3197  CA  MET B  76      35.592 -13.875 -14.458  1.00 21.84           C  
ATOM   3198  C   MET B  76      35.303 -12.401 -14.196  1.00 19.50           C  
ATOM   3199  O   MET B  76      35.921 -11.793 -13.322  1.00 19.97           O  
ATOM   3200  CB  MET B  76      35.321 -14.720 -13.209  1.00 19.03           C  
ATOM   3201  CG  MET B  76      33.943 -14.478 -12.520  1.00 19.01           C  
ATOM   3202  SD  MET B  76      32.560 -14.646 -13.663  1.00 18.96           S  
ATOM   3203  CE  MET B  76      32.204 -16.393 -13.549  1.00 17.96           C  
ATOM   3204  N   VAL B  77      34.375 -11.832 -14.963  1.00 16.65           N  
ATOM   3205  CA  VAL B  77      34.136 -10.392 -15.003  1.00 17.86           C  
ATOM   3206  C   VAL B  77      32.999 -10.086 -14.033  1.00 19.04           C  
ATOM   3207  O   VAL B  77      31.833 -10.386 -14.314  1.00 16.85           O  
ATOM   3208  CB  VAL B  77      33.813  -9.927 -16.424  1.00 18.56           C  
ATOM   3209  CG1 VAL B  77      33.609  -8.420 -16.472  1.00 19.75           C  
ATOM   3210  CG2 VAL B  77      34.933 -10.379 -17.374  1.00 21.28           C  
ATOM   3211  N   LEU B  78      33.347  -9.524 -12.868  1.00 16.82           N  
ATOM   3212  CA  LEU B  78      32.383  -9.210 -11.812  1.00 17.98           C  
ATOM   3213  C   LEU B  78      32.417  -7.715 -11.490  1.00 17.97           C  
ATOM   3214  O   LEU B  78      32.331  -7.293 -10.327  1.00 15.01           O  
ATOM   3215  CB  LEU B  78      32.617 -10.087 -10.580  1.00 16.26           C  
ATOM   3216  CG  LEU B  78      32.345 -11.563 -10.933  1.00 16.00           C  
ATOM   3217  CD1 LEU B  78      32.645 -12.567  -9.789  1.00 15.12           C  
ATOM   3218  CD2 LEU B  78      30.912 -11.732 -11.468  1.00 14.42           C  
ATOM   3219  N   LEU B  79      32.564  -6.895 -12.546  1.00 15.28           N  
ATOM   3220  CA  LEU B  79      32.369  -5.444 -12.486  1.00 15.55           C  
ATOM   3221  C   LEU B  79      30.883  -5.148 -12.601  1.00 15.00           C  
ATOM   3222  O   LEU B  79      30.128  -6.009 -13.048  1.00 14.03           O  
ATOM   3223  CB  LEU B  79      33.107  -4.771 -13.635  1.00 17.44           C  
ATOM   3224  CG  LEU B  79      34.581  -5.161 -13.817  1.00 21.07           C  
ATOM   3225  CD1 LEU B  79      35.040  -4.768 -15.207  1.00 19.88           C  
ATOM   3226  CD2 LEU B  79      35.390  -4.438 -12.766  1.00 19.54           C  
ATOM   3227  N   PRO B  80      30.432  -3.942 -12.228  1.00 17.11           N  
ATOM   3228  CA  PRO B  80      29.037  -3.570 -12.524  1.00 14.46           C  
ATOM   3229  C   PRO B  80      28.752  -3.709 -14.008  1.00 16.93           C  
ATOM   3230  O   PRO B  80      29.611  -3.444 -14.845  1.00 15.33           O  
ATOM   3231  CB  PRO B  80      28.955  -2.107 -12.085  1.00 15.76           C  
ATOM   3232  CG  PRO B  80      30.089  -1.939 -11.084  1.00 17.41           C  
ATOM   3233  CD  PRO B  80      31.180  -2.813 -11.654  1.00 16.96           C  
ATOM   3234  N   ASP B  81      27.525  -4.127 -14.336  1.00 14.23           N  
ATOM   3235  CA  ASP B  81      27.184  -4.331 -15.739  1.00 13.64           C  
ATOM   3236  C   ASP B  81      27.389  -3.077 -16.583  1.00 16.99           C  
ATOM   3237  O   ASP B  81      27.765  -3.189 -17.753  1.00 17.18           O  
ATOM   3238  CB  ASP B  81      25.747  -4.820 -15.847  1.00 15.77           C  
ATOM   3239  CG  ASP B  81      25.573  -6.189 -15.229  1.00 17.56           C  
ATOM   3240  OD1 ASP B  81      26.231  -7.137 -15.719  1.00 15.62           O  
ATOM   3241  OD2 ASP B  81      24.818  -6.320 -14.245  1.00 13.54           O1-
ATOM   3242  N   GLU B  82      27.149  -1.882 -16.011  1.00 18.35           N  
ATOM   3243  CA  GLU B  82      27.248  -0.639 -16.777  1.00 18.32           C  
ATOM   3244  C   GLU B  82      28.701  -0.266 -17.079  1.00 21.42           C  
ATOM   3245  O   GLU B  82      28.952   0.499 -18.020  1.00 20.49           O  
ATOM   3246  CB  GLU B  82      26.530   0.506 -16.026  1.00 13.51           C  
ATOM   3247  CG  GLU B  82      27.179   0.978 -14.697  1.00 15.62           C  
ATOM   3248  CD  GLU B  82      26.813   0.114 -13.457  1.00 13.93           C  
ATOM   3249  OE1 GLU B  82      26.231  -0.985 -13.614  1.00 16.51           O  
ATOM   3250  OE2 GLU B  82      27.108   0.538 -12.311  1.00 16.59           O1-
ATOM   3251  N   ILE B  83      29.637  -0.801 -16.298  1.00 16.75           N  
ATOM   3252  CA  ILE B  83      31.074  -0.554 -16.425  1.00 19.24           C  
ATOM   3253  C   ILE B  83      31.769  -1.562 -17.338  1.00 21.30           C  
ATOM   3254  O   ILE B  83      32.851  -1.267 -17.871  1.00 19.92           O  
ATOM   3255  CB  ILE B  83      31.700  -0.600 -15.012  1.00 19.41           C  
ATOM   3256  CG1 ILE B  83      31.038   0.425 -14.079  1.00 21.44           C  
ATOM   3257  CG2 ILE B  83      33.233  -0.403 -15.030  1.00 21.41           C  
ATOM   3258  CD1 ILE B  83      31.103   1.874 -14.579  1.00 23.06           C  
ATOM   3259  N   GLN B  84      31.184  -2.756 -17.530  1.00 17.88           N  
ATOM   3260  CA  GLN B  84      31.930  -3.842 -18.160  1.00 20.46           C  
ATOM   3261  C   GLN B  84      32.381  -3.497 -19.576  1.00 24.09           C  
ATOM   3262  O   GLN B  84      33.471  -3.899 -19.993  1.00 22.21           O  
ATOM   3263  CB  GLN B  84      31.088  -5.112 -18.177  1.00 17.30           C  
ATOM   3264  CG  GLN B  84      31.051  -5.793 -16.817  1.00 15.85           C  
ATOM   3265  CD  GLN B  84      30.187  -7.045 -16.798  1.00 18.43           C  
ATOM   3266  NE2 GLN B  84      29.723  -7.425 -15.608  1.00 15.50           N  
ATOM   3267  OE1 GLN B  84      29.942  -7.669 -17.835  1.00 16.87           O  
ATOM   3268  N   GLY B  85      31.546  -2.791 -20.340  1.00 20.68           N  
ATOM   3269  CA  GLY B  85      31.872  -2.532 -21.739  1.00 23.41           C  
ATOM   3270  C   GLY B  85      33.198  -1.810 -21.914  1.00 26.65           C  
ATOM   3271  O   GLY B  85      34.053  -2.226 -22.708  1.00 25.72           O  
ATOM   3272  N   ASP B  86      33.388  -0.718 -21.174  1.00 22.11           N  
ATOM   3273  CA  ASP B  86      34.590   0.092 -21.353  1.00 25.79           C  
ATOM   3274  C   ASP B  86      35.814  -0.569 -20.730  1.00 25.92           C  
ATOM   3275  O   ASP B  86      36.881  -0.612 -21.357  1.00 27.50           O  
ATOM   3276  CB  ASP B  86      34.364   1.492 -20.787  1.00 27.85           C  
ATOM   3277  CG  ASP B  86      33.469   2.340 -21.691  1.00 49.26           C  
ATOM   3278  OD1 ASP B  86      32.821   3.278 -21.172  1.00 51.90           O  
ATOM   3279  OD2 ASP B  86      33.406   2.060 -22.921  1.00 42.40           O1-
ATOM   3280  N   VAL B  87      35.688  -1.127 -19.518  1.00 26.41           N  
ATOM   3281  CA  VAL B  87      36.832  -1.831 -18.932  1.00 24.77           C  
ATOM   3282  C   VAL B  87      37.231  -3.015 -19.813  1.00 26.23           C  
ATOM   3283  O   VAL B  87      38.426  -3.316 -19.981  1.00 25.97           O  
ATOM   3284  CB  VAL B  87      36.538  -2.263 -17.477  1.00 21.57           C  
ATOM   3285  CG1 VAL B  87      37.719  -3.052 -16.912  1.00 22.13           C  
ATOM   3286  CG2 VAL B  87      36.300  -1.053 -16.604  1.00 22.55           C  
ATOM   3287  N   TYR B  88      36.244  -3.704 -20.398  1.00 21.33           N  
ATOM   3288  CA  TYR B  88      36.581  -4.801 -21.302  1.00 22.20           C  
ATOM   3289  C   TYR B  88      37.403  -4.283 -22.478  1.00 26.06           C  
ATOM   3290  O   TYR B  88      38.489  -4.797 -22.762  1.00 28.56           O  
ATOM   3291  CB  TYR B  88      35.324  -5.520 -21.803  1.00 21.78           C  
ATOM   3292  CG  TYR B  88      35.669  -6.527 -22.883  1.00 21.52           C  
ATOM   3293  CD1 TYR B  88      36.165  -7.781 -22.540  1.00 23.81           C  
ATOM   3294  CD2 TYR B  88      35.565  -6.202 -24.235  1.00 23.97           C  
ATOM   3295  CE1 TYR B  88      36.525  -8.696 -23.494  1.00 26.94           C  
ATOM   3296  CE2 TYR B  88      35.924  -7.117 -25.210  1.00 24.86           C  
ATOM   3297  CZ  TYR B  88      36.405  -8.357 -24.834  1.00 26.59           C  
ATOM   3298  OH  TYR B  88      36.760  -9.280 -25.786  1.00 28.38           O  
ATOM   3299  N   LYS B  89      36.905  -3.247 -23.160  1.00 24.66           N  
ATOM   3300  CA  LYS B  89      37.589  -2.732 -24.348  1.00 28.27           C  
ATOM   3301  C   LYS B  89      38.998  -2.243 -24.019  1.00 29.80           C  
ATOM   3302  O   LYS B  89      39.953  -2.548 -24.739  1.00 30.43           O  
ATOM   3303  CB  LYS B  89      36.750  -1.614 -24.966  1.00 25.94           C  
ATOM   3304  CG  LYS B  89      37.201  -1.101 -26.342  1.00 32.01           C  
ATOM   3305  CD  LYS B  89      37.668  -2.220 -27.303  1.00 43.26           C  
ATOM   3306  CE  LYS B  89      36.530  -3.109 -27.820  1.00 46.56           C  
ATOM   3307  NZ  LYS B  89      37.032  -4.459 -28.253  1.00 46.05           N1+
ATOM   3308  N   ASN B  90      39.163  -1.534 -22.909  1.00 26.55           N  
ATOM   3309  CA  ASN B  90      40.442  -0.906 -22.615  1.00 25.94           C  
ATOM   3310  C   ASN B  90      41.405  -1.774 -21.813  1.00 30.34           C  
ATOM   3311  O   ASN B  90      42.622  -1.641 -21.987  1.00 30.06           O  
ATOM   3312  CB  ASN B  90      40.217   0.396 -21.845  1.00 31.02           C  
ATOM   3313  CG  ASN B  90      39.393   1.380 -22.618  1.00 30.92           C  
ATOM   3314  ND2 ASN B  90      38.616   2.181 -21.913  1.00 35.92           N  
ATOM   3315  OD1 ASN B  90      39.451   1.420 -23.842  1.00 39.78           O  
ATOM   3316  N   GLU B  91      40.922  -2.628 -20.906  1.00 25.41           N  
ATOM   3317  CA  GLU B  91      41.778  -3.337 -19.959  0.47 26.61           C  
ATOM   3319  C   GLU B  91      41.804  -4.842 -20.151  1.00 27.51           C  
ATOM   3320  O   GLU B  91      42.794  -5.487 -19.780  1.00 28.01           O  
ATOM   3321  CB  GLU B  91      41.340  -3.051 -18.512  0.47 26.90           C  
ATOM   3323  CG  GLU B  91      41.316  -1.578 -18.122  0.47 26.29           C  
ATOM   3325  CD  GLU B  91      42.649  -0.902 -18.348  0.47 26.34           C  
ATOM   3327  OE1 GLU B  91      43.693  -1.525 -18.055  0.47 29.86           O  
ATOM   3329  OE2 GLU B  91      42.650   0.247 -18.832  0.47 32.19           O1-
ATOM   3331  N   ILE B  92      40.744  -5.422 -20.703  1.00 24.75           N  
ATOM   3332  CA  ILE B  92      40.665  -6.874 -20.788  1.00 25.78           C  
ATOM   3333  C   ILE B  92      40.996  -7.347 -22.199  1.00 26.58           C  
ATOM   3334  O   ILE B  92      41.897  -8.172 -22.388  1.00 28.67           O  
ATOM   3335  CB  ILE B  92      39.275  -7.380 -20.342  1.00 23.88           C  
ATOM   3336  CG1 ILE B  92      38.977  -6.941 -18.901  1.00 21.60           C  
ATOM   3337  CG2 ILE B  92      39.223  -8.888 -20.439  1.00 26.23           C  
ATOM   3338  CD1 ILE B  92      37.657  -7.539 -18.369  1.00 22.58           C  
ATOM   3339  N   GLU B  93      40.262  -6.840 -23.191  1.00 29.64           N  
ATOM   3340  CA  GLU B  93      40.469  -7.269 -24.573  1.00 29.00           C  
ATOM   3341  C   GLU B  93      41.936  -7.220 -24.992  1.00 31.75           C  
ATOM   3342  O   GLU B  93      42.439  -8.240 -25.487  1.00 28.81           O  
ATOM   3343  CB  GLU B  93      39.584  -6.430 -25.506  1.00 30.60           C  
ATOM   3344  CG  GLU B  93      39.470  -6.961 -26.934  1.00 33.89           C  
ATOM   3345  CD  GLU B  93      40.460  -6.291 -27.879  1.00 51.61           C  
ATOM   3346  OE1 GLU B  93      41.093  -5.288 -27.470  1.00 50.05           O  
ATOM   3347  OE2 GLU B  93      40.610  -6.766 -29.030  1.00 55.44           O1-
ATOM   3348  N   PRO B  94      42.683  -6.126 -24.786  1.00 31.47           N  
ATOM   3349  CA  PRO B  94      44.071  -6.088 -25.289  1.00 36.03           C  
ATOM   3350  C   PRO B  94      45.001  -7.096 -24.627  1.00 33.89           C  
ATOM   3351  O   PRO B  94      46.138  -7.261 -25.092  1.00 39.05           O  
ATOM   3352  CB  PRO B  94      44.518  -4.650 -24.979  1.00 33.42           C  
ATOM   3353  CG  PRO B  94      43.268  -3.890 -24.723  1.00 33.05           C  
ATOM   3354  CD  PRO B  94      42.330  -4.863 -24.115  1.00 27.87           C  
ATOM   3355  N   ASN B  95      44.567  -7.771 -23.569  1.00 28.59           N  
ATOM   3356  CA  ASN B  95      45.427  -8.661 -22.810  1.00 29.86           C  
ATOM   3357  C   ASN B  95      44.960 -10.108 -22.842  1.00 26.68           C  
ATOM   3358  O   ASN B  95      45.585 -10.961 -22.200  1.00 30.14           O  
ATOM   3359  CB  ASN B  95      45.526  -8.171 -21.364  1.00 26.74           C  
ATOM   3360  CG  ASN B  95      46.163  -6.810 -21.270  1.00 37.31           C  
ATOM   3361  ND2 ASN B  95      45.365  -5.770 -20.983  1.00 27.00           N  
ATOM   3362  OD1 ASN B  95      47.369  -6.690 -21.461  1.00 39.36           O  
ATOM   3363  N   LEU B  96      43.866 -10.400 -23.549  1.00 30.52           N  
ATOM   3364  CA  LEU B  96      43.419 -11.771 -23.729  1.00 30.99           C  
ATOM   3365  C   LEU B  96      44.373 -12.518 -24.658  1.00 39.19           C  
ATOM   3366  O   LEU B  96      44.950 -11.944 -25.589  1.00 34.79           O  
ATOM   3367  CB  LEU B  96      42.004 -11.802 -24.308  1.00 33.13           C  
ATOM   3368  CG  LEU B  96      40.858 -11.378 -23.385  1.00 28.92           C  
ATOM   3369  CD1 LEU B  96      39.567 -11.372 -24.169  1.00 29.73           C  
ATOM   3370  CD2 LEU B  96      40.762 -12.307 -22.198  1.00 26.09           C  
ATOM   3371  N   GLU B  97      44.535 -13.809 -24.392  1.00 38.54           N  
ATOM   3372  CA  GLU B  97      45.345 -14.687 -25.219  1.00 38.07           C  
ATOM   3373  C   GLU B  97      44.480 -15.821 -25.740  1.00 36.21           C  
ATOM   3374  O   GLU B  97      43.415 -16.116 -25.191  1.00 38.12           O  
ATOM   3375  CB  GLU B  97      46.538 -15.240 -24.438  1.00 35.86           C  
ATOM   3376  CG  GLU B  97      47.557 -14.165 -24.125  1.00 39.75           C  
ATOM   3377  CD  GLU B  97      48.659 -14.636 -23.207  1.00 38.36           C  
ATOM   3378  OE1 GLU B  97      49.454 -13.779 -22.787  1.00 42.97           O  
ATOM   3379  OE2 GLU B  97      48.725 -15.848 -22.901  1.00 45.67           O1-
ATOM   3380  N   LYS B  98      44.938 -16.439 -26.824  1.00 33.28           N  
ATOM   3381  CA  LYS B  98      44.181 -17.505 -27.465  1.00 31.51           C  
ATOM   3382  C   LYS B  98      43.850 -18.594 -26.461  1.00 32.07           C  
ATOM   3383  O   LYS B  98      44.704 -18.999 -25.664  1.00 34.40           O  
ATOM   3384  CB  LYS B  98      44.984 -18.081 -28.640  1.00 37.23           C  
ATOM   3385  CG  LYS B  98      44.428 -19.377 -29.203  1.00 37.47           C  
ATOM   3386  CD  LYS B  98      45.228 -19.823 -30.412  1.00 49.36           C  
ATOM   3387  CE  LYS B  98      44.924 -18.949 -31.632  1.00 51.56           C  
ATOM   3388  NZ  LYS B  98      43.667 -19.364 -32.331  1.00 49.83           N1+
ATOM   3389  N   HIS B  99      42.582 -19.017 -26.461  1.00 31.61           N  
ATOM   3390  CA  HIS B  99      42.042 -20.089 -25.633  1.00 26.07           C  
ATOM   3391  C   HIS B  99      41.971 -19.757 -24.138  1.00 29.81           C  
ATOM   3392  O   HIS B  99      41.700 -20.658 -23.321  1.00 29.13           O  
ATOM   3393  CB  HIS B  99      42.813 -21.393 -25.854  1.00 33.93           C  
ATOM   3394  CG  HIS B  99      42.499 -22.047 -27.167  1.00 36.62           C  
ATOM   3395  CD2 HIS B  99      42.631 -23.330 -27.581  1.00 38.31           C  
ATOM   3396  ND1 HIS B  99      41.951 -21.355 -28.228  1.00 37.88           N  
ATOM   3397  CE1 HIS B  99      41.774 -22.180 -29.245  1.00 36.05           C  
ATOM   3398  NE2 HIS B  99      42.168 -23.386 -28.874  1.00 41.86           N  
ATOM   3399  N   ASN B 100      42.180 -18.498 -23.748  1.00 29.39           N  
ATOM   3400  CA  ASN B 100      41.673 -18.019 -22.462  1.00 26.75           C  
ATOM   3401  C   ASN B 100      40.167 -18.268 -22.396  1.00 23.04           C  
ATOM   3402  O   ASN B 100      39.518 -18.471 -23.428  1.00 26.61           O  
ATOM   3403  CB  ASN B 100      41.947 -16.525 -22.285  1.00 24.68           C  
ATOM   3404  CG  ASN B 100      43.402 -16.210 -21.956  1.00 27.09           C  
ATOM   3405  ND2 ASN B 100      44.155 -17.215 -21.518  1.00 28.29           N  
ATOM   3406  OD1 ASN B 100      43.834 -15.067 -22.085  1.00 35.09           O  
ATOM   3407  N   ALA B 101      39.586 -18.254 -21.201  1.00 27.41           N  
ATOM   3408  CA  ALA B 101      38.137 -18.298 -21.042  1.00 24.98           C  
ATOM   3409  C   ALA B 101      37.685 -16.988 -20.407  1.00 22.04           C  
ATOM   3410  O   ALA B 101      38.233 -16.583 -19.384  1.00 23.94           O  
ATOM   3411  CB  ALA B 101      37.719 -19.488 -20.184  1.00 25.57           C  
ATOM   3412  N   LEU B 102      36.707 -16.328 -21.023  1.00 23.49           N  
ATOM   3413  CA  LEU B 102      36.123 -15.090 -20.507  1.00 21.40           C  
ATOM   3414  C   LEU B 102      34.761 -15.423 -19.911  1.00 23.58           C  
ATOM   3415  O   LEU B 102      33.910 -15.983 -20.610  1.00 22.26           O  
ATOM   3416  CB  LEU B 102      35.973 -14.066 -21.627  1.00 19.41           C  
ATOM   3417  CG  LEU B 102      35.374 -12.694 -21.343  1.00 19.76           C  
ATOM   3418  CD1 LEU B 102      36.349 -11.915 -20.464  1.00 22.25           C  
ATOM   3419  CD2 LEU B 102      35.072 -11.956 -22.645  1.00 24.19           C  
ATOM   3420  N   ALA B 103      34.551 -15.086 -18.629  1.00 20.95           N  
ATOM   3421  CA  ALA B 103      33.367 -15.557 -17.913  1.00 15.48           C  
ATOM   3422  C   ALA B 103      32.612 -14.388 -17.292  1.00 16.61           C  
ATOM   3423  O   ALA B 103      33.181 -13.320 -17.019  1.00 18.03           O  
ATOM   3424  CB  ALA B 103      33.732 -16.588 -16.834  1.00 18.50           C  
ATOM   3425  N   PHE B 104      31.310 -14.612 -17.086  1.00 16.88           N  
ATOM   3426  CA  PHE B 104      30.395 -13.628 -16.522  1.00 15.62           C  
ATOM   3427  C   PHE B 104      29.499 -14.336 -15.519  1.00 18.77           C  
ATOM   3428  O   PHE B 104      29.381 -15.550 -15.544  1.00 16.33           O  
ATOM   3429  CB  PHE B 104      29.533 -12.966 -17.591  1.00 16.40           C  
ATOM   3430  CG  PHE B 104      30.323 -12.264 -18.649  1.00 17.10           C  
ATOM   3431  CD1 PHE B 104      30.785 -12.962 -19.769  1.00 19.09           C  
ATOM   3432  CD2 PHE B 104      30.622 -10.908 -18.507  1.00 14.70           C  
ATOM   3433  CE1 PHE B 104      31.522 -12.312 -20.747  1.00 17.13           C  
ATOM   3434  CE2 PHE B 104      31.367 -10.241 -19.492  1.00 19.61           C  
ATOM   3435  CZ  PHE B 104      31.809 -10.956 -20.614  1.00 20.95           C  
ATOM   3436  N   ALA B 105      28.880 -13.573 -14.616  1.00 17.78           N  
ATOM   3437  CA  ALA B 105      27.829 -14.092 -13.745  1.00 14.28           C  
ATOM   3438  C   ALA B 105      26.458 -13.539 -14.137  1.00 13.46           C  
ATOM   3439  O   ALA B 105      25.475 -13.747 -13.412  1.00 14.35           O  
ATOM   3440  CB  ALA B 105      28.146 -13.788 -12.277  1.00 14.57           C  
ATOM   3441  N   HIS B 106      26.377 -12.856 -15.281  1.00 14.64           N  
ATOM   3442  CA  HIS B 106      25.124 -12.349 -15.826  1.00 14.48           C  
ATOM   3443  C   HIS B 106      25.353 -12.186 -17.320  1.00 15.99           C  
ATOM   3444  O   HIS B 106      26.412 -11.715 -17.722  1.00 17.32           O  
ATOM   3445  CB  HIS B 106      24.764 -11.003 -15.153  1.00 11.87           C  
ATOM   3446  CG  HIS B 106      23.449 -10.389 -15.572  1.00 15.53           C  
ATOM   3447  CD2 HIS B 106      23.085  -9.088 -15.650  1.00 13.00           C  
ATOM   3448  ND1 HIS B 106      22.305 -11.114 -15.832  1.00 13.66           N  
ATOM   3449  CE1 HIS B 106      21.299 -10.287 -16.082  1.00 13.48           C  
ATOM   3450  NE2 HIS B 106      21.750  -9.050 -15.980  1.00 14.58           N  
ATOM   3451  N   GLY B 107      24.365 -12.542 -18.132  1.00 13.19           N  
ATOM   3452  CA  GLY B 107      24.583 -12.460 -19.579  1.00 14.69           C  
ATOM   3453  C   GLY B 107      24.420 -11.094 -20.236  1.00 16.70           C  
ATOM   3454  O   GLY B 107      24.574 -10.994 -21.455  1.00 17.46           O  
ATOM   3455  N   PHE B 108      24.134 -10.044 -19.452  1.00 15.18           N  
ATOM   3456  CA  PHE B 108      23.744  -8.721 -19.953  1.00 16.64           C  
ATOM   3457  C   PHE B 108      24.670  -8.208 -21.060  1.00 15.76           C  
ATOM   3458  O   PHE B 108      24.215  -7.880 -22.159  1.00 15.08           O  
ATOM   3459  CB  PHE B 108      23.713  -7.753 -18.753  1.00 17.00           C  
ATOM   3460  CG  PHE B 108      23.156  -6.366 -19.039  1.00 15.67           C  
ATOM   3461  CD1 PHE B 108      23.960  -5.388 -19.643  1.00 17.07           C  
ATOM   3462  CD2 PHE B 108      21.888  -5.996 -18.585  1.00 17.03           C  
ATOM   3463  CE1 PHE B 108      23.468  -4.091 -19.861  1.00 17.36           C  
ATOM   3464  CE2 PHE B 108      21.379  -4.681 -18.801  1.00 15.83           C  
ATOM   3465  CZ  PHE B 108      22.174  -3.732 -19.424  1.00 15.78           C  
ATOM   3466  N   ASN B 109      25.974  -8.090 -20.780  1.00 16.10           N  
ATOM   3467  CA  ASN B 109      26.861  -7.433 -21.747  1.00 16.84           C  
ATOM   3468  C   ASN B 109      27.067  -8.273 -23.003  1.00 18.15           C  
ATOM   3469  O   ASN B 109      27.154  -7.718 -24.100  1.00 19.78           O  
ATOM   3470  CB  ASN B 109      28.197  -7.110 -21.097  1.00 15.41           C  
ATOM   3471  CG  ASN B 109      28.204  -5.751 -20.431  1.00 19.59           C  
ATOM   3472  ND2 ASN B 109      27.695  -5.683 -19.199  1.00 16.06           N  
ATOM   3473  OD1 ASN B 109      28.686  -4.768 -21.013  1.00 21.68           O  
ATOM   3474  N   ILE B 110      27.108  -9.600 -22.882  1.00 15.67           N  
ATOM   3475  CA  ILE B 110      27.191 -10.442 -24.081  1.00 17.98           C  
ATOM   3476  C   ILE B 110      25.863 -10.439 -24.842  1.00 21.03           C  
ATOM   3477  O   ILE B 110      25.810 -10.179 -26.057  1.00 17.82           O  
ATOM   3478  CB  ILE B 110      27.641 -11.856 -23.684  1.00 20.23           C  
ATOM   3479  CG1 ILE B 110      29.103 -11.831 -23.190  1.00 18.40           C  
ATOM   3480  CG2 ILE B 110      27.450 -12.859 -24.833  1.00 18.87           C  
ATOM   3481  CD1 ILE B 110      30.161 -11.399 -24.254  1.00 22.22           C  
ATOM   3482  N   HIS B 111      24.760 -10.696 -24.143  1.00 16.69           N  
ATOM   3483  CA  HIS B 111      23.488 -10.829 -24.837  1.00 17.52           C  
ATOM   3484  C   HIS B 111      23.078  -9.524 -25.527  1.00 18.51           C  
ATOM   3485  O   HIS B 111      22.614  -9.534 -26.673  1.00 21.26           O  
ATOM   3486  CB  HIS B 111      22.398 -11.292 -23.873  1.00 16.53           C  
ATOM   3487  CG  HIS B 111      21.029 -11.155 -24.456  1.00 18.75           C  
ATOM   3488  CD2 HIS B 111      20.057 -10.243 -24.241  1.00 15.17           C  
ATOM   3489  ND1 HIS B 111      20.556 -12.004 -25.432  1.00 15.30           N  
ATOM   3490  CE1 HIS B 111      19.342 -11.625 -25.782  1.00 17.35           C  
ATOM   3491  NE2 HIS B 111      19.014 -10.560 -25.071  1.00 16.58           N  
ATOM   3492  N   PHE B 112      23.228  -8.393 -24.858  1.00 19.09           N  
ATOM   3493  CA  PHE B 112      22.850  -7.140 -25.491  1.00 18.86           C  
ATOM   3494  C   PHE B 112      23.954  -6.555 -26.374  1.00 20.97           C  
ATOM   3495  O   PHE B 112      23.853  -5.390 -26.779  1.00 23.45           O  
ATOM   3496  CB  PHE B 112      22.408  -6.132 -24.430  1.00 16.10           C  
ATOM   3497  CG  PHE B 112      21.098  -6.491 -23.790  1.00 15.91           C  
ATOM   3498  CD1 PHE B 112      19.946  -6.653 -24.576  1.00 17.91           C  
ATOM   3499  CD2 PHE B 112      21.002  -6.681 -22.404  1.00 15.41           C  
ATOM   3500  CE1 PHE B 112      18.715  -7.017 -23.994  1.00 19.09           C  
ATOM   3501  CE2 PHE B 112      19.774  -7.040 -21.815  1.00 14.34           C  
ATOM   3502  CZ  PHE B 112      18.635  -7.208 -22.612  1.00 16.99           C  
ATOM   3503  N   GLY B 113      25.000  -7.317 -26.664  1.00 21.42           N  
ATOM   3504  CA  GLY B 113      25.964  -6.914 -27.675  1.00 21.93           C  
ATOM   3505  C   GLY B 113      26.972  -5.862 -27.275  1.00 24.37           C  
ATOM   3506  O   GLY B 113      27.652  -5.325 -28.157  1.00 27.55           O  
ATOM   3507  N   VAL B 114      27.114  -5.555 -25.980  1.00 20.40           N  
ATOM   3508  CA  VAL B 114      28.057  -4.520 -25.557  1.00 24.69           C  
ATOM   3509  C   VAL B 114      29.495  -5.023 -25.656  1.00 23.65           C  
ATOM   3510  O   VAL B 114      30.396  -4.287 -26.065  1.00 27.64           O  
ATOM   3511  CB  VAL B 114      27.727  -4.036 -24.128  1.00 20.39           C  
ATOM   3512  CG1 VAL B 114      28.713  -2.971 -23.696  1.00 26.31           C  
ATOM   3513  CG2 VAL B 114      26.289  -3.510 -24.067  1.00 23.23           C  
ATOM   3514  N   ILE B 115      29.732  -6.272 -25.273  1.00 21.51           N  
ATOM   3515  CA  ILE B 115      31.036  -6.916 -25.377  1.00 23.32           C  
ATOM   3516  C   ILE B 115      30.946  -7.914 -26.525  1.00 25.77           C  
ATOM   3517  O   ILE B 115      30.015  -8.729 -26.578  1.00 23.53           O  
ATOM   3518  CB  ILE B 115      31.437  -7.609 -24.059  1.00 20.03           C  
ATOM   3519  CG1 ILE B 115      31.773  -6.567 -22.981  1.00 21.18           C  
ATOM   3520  CG2 ILE B 115      32.614  -8.577 -24.298  1.00 21.98           C  
ATOM   3521  CD1 ILE B 115      31.899  -7.124 -21.598  1.00 20.35           C  
ATOM   3522  N   GLN B 116      31.873  -7.817 -27.473  1.00 27.34           N  
ATOM   3523  CA  GLN B 116      31.952  -8.768 -28.583  1.00 26.81           C  
ATOM   3524  C   GLN B 116      33.330  -9.405 -28.550  1.00 26.78           C  
ATOM   3525  O   GLN B 116      34.316  -8.777 -28.972  1.00 33.03           O  
ATOM   3526  CB  GLN B 116      31.676  -8.067 -29.912  1.00 28.87           C  
ATOM   3527  CG  GLN B 116      30.257  -7.510 -29.942  1.00 34.23           C  
ATOM   3528  CD  GLN B 116      29.933  -6.707 -31.183  1.00 50.08           C  
ATOM   3529  NE2 GLN B 116      28.695  -6.231 -31.267  1.00 52.49           N  
ATOM   3530  OE1 GLN B 116      30.785  -6.495 -32.047  1.00 58.55           O  
ATOM   3531  N   PRO B 117      33.461 -10.612 -28.010  1.00 31.45           N  
ATOM   3532  CA  PRO B 117      34.788 -11.158 -27.707  1.00 32.41           C  
ATOM   3533  C   PRO B 117      35.440 -11.727 -28.952  1.00 30.11           C  
ATOM   3534  O   PRO B 117      34.750 -11.992 -29.948  1.00 30.54           O  
ATOM   3535  CB  PRO B 117      34.496 -12.272 -26.680  1.00 35.01           C  
ATOM   3536  CG  PRO B 117      33.013 -12.175 -26.377  1.00 37.53           C  
ATOM   3537  CD  PRO B 117      32.389 -11.511 -27.559  1.00 30.64           C  
ATOM   3538  N   PRO B 118      36.756 -11.946 -28.925  1.00 35.33           N  
ATOM   3539  CA  PRO B 118      37.412 -12.602 -30.060  1.00 41.33           C  
ATOM   3540  C   PRO B 118      36.933 -14.038 -30.198  1.00 37.67           C  
ATOM   3541  O   PRO B 118      36.469 -14.669 -29.241  1.00 34.86           O  
ATOM   3542  CB  PRO B 118      38.905 -12.543 -29.702  1.00 33.36           C  
ATOM   3543  CG  PRO B 118      38.930 -12.542 -28.229  1.00 34.31           C  
ATOM   3544  CD  PRO B 118      37.699 -11.738 -27.808  1.00 35.84           C  
ATOM   3545  N   ALA B 119      37.044 -14.551 -31.429  1.00 35.14           N  
ATOM   3546  CA  ALA B 119      36.565 -15.894 -31.716  1.00 28.51           C  
ATOM   3547  C   ALA B 119      37.424 -16.979 -31.088  1.00 31.34           C  
ATOM   3548  O   ALA B 119      36.992 -18.137 -31.055  1.00 33.08           O  
ATOM   3549  CB  ALA B 119      36.476 -16.113 -33.228  1.00 33.08           C  
ATOM   3550  N   ASP B 120      38.604 -16.645 -30.559  1.00 34.38           N  
ATOM   3551  CA  ASP B 120      39.522 -17.664 -30.066  1.00 35.16           C  
ATOM   3552  C   ASP B 120      39.613 -17.699 -28.543  1.00 36.78           C  
ATOM   3553  O   ASP B 120      40.580 -18.249 -28.002  1.00 34.03           O  
ATOM   3554  CB  ASP B 120      40.914 -17.480 -30.685  1.00 37.95           C  
ATOM   3555  CG  ASP B 120      41.617 -16.234 -30.195  1.00 40.80           C  
ATOM   3556  OD1 ASP B 120      40.932 -15.254 -29.819  1.00 40.21           O  
ATOM   3557  OD2 ASP B 120      42.868 -16.228 -30.193  1.00 49.63           O1-
ATOM   3558  N   VAL B 121      38.621 -17.141 -27.836  1.00 32.86           N  
ATOM   3559  CA  VAL B 121      38.496 -17.355 -26.398  1.00 28.77           C  
ATOM   3560  C   VAL B 121      37.169 -18.060 -26.131  1.00 26.75           C  
ATOM   3561  O   VAL B 121      36.198 -17.905 -26.879  1.00 27.70           O  
ATOM   3562  CB  VAL B 121      38.595 -16.045 -25.581  1.00 29.91           C  
ATOM   3563  CG1 VAL B 121      39.895 -15.277 -25.903  1.00 27.91           C  
ATOM   3564  CG2 VAL B 121      37.371 -15.172 -25.822  1.00 30.05           C  
ATOM   3565  N   ASP B 122      37.144 -18.884 -25.085  1.00 24.61           N  
ATOM   3566  CA  ASP B 122      35.874 -19.418 -24.616  1.00 26.73           C  
ATOM   3567  C   ASP B 122      35.098 -18.300 -23.921  1.00 24.54           C  
ATOM   3568  O   ASP B 122      35.689 -17.361 -23.378  1.00 23.22           O  
ATOM   3569  CB  ASP B 122      36.094 -20.571 -23.647  1.00 29.66           C  
ATOM   3570  CG  ASP B 122      36.789 -21.752 -24.295  1.00 33.20           C  
ATOM   3571  OD1 ASP B 122      36.714 -21.866 -25.531  1.00 31.82           O  
ATOM   3572  OD2 ASP B 122      37.379 -22.566 -23.550  1.00 32.42           O1-
ATOM   3573  N   VAL B 123      33.763 -18.375 -23.978  1.00 26.60           N  
ATOM   3574  CA  VAL B 123      32.900 -17.395 -23.309  1.00 23.89           C  
ATOM   3575  C   VAL B 123      31.784 -18.159 -22.613  1.00 21.57           C  
ATOM   3576  O   VAL B 123      31.002 -18.863 -23.263  1.00 22.18           O  
ATOM   3577  CB  VAL B 123      32.301 -16.333 -24.257  1.00 22.91           C  
ATOM   3578  CG1 VAL B 123      31.527 -15.277 -23.450  1.00 19.23           C  
ATOM   3579  CG2 VAL B 123      33.394 -15.628 -25.075  1.00 24.62           C  
ATOM   3580  N   PHE B 124      31.712 -18.031 -21.288  1.00 23.05           N  
ATOM   3581  CA  PHE B 124      30.721 -18.776 -20.539  1.00 19.37           C  
ATOM   3582  C   PHE B 124      30.182 -17.903 -19.421  1.00 18.57           C  
ATOM   3583  O   PHE B 124      30.752 -16.860 -19.098  1.00 17.76           O  
ATOM   3584  CB  PHE B 124      31.280 -20.113 -19.999  1.00 20.53           C  
ATOM   3585  CG  PHE B 124      32.255 -20.012 -18.847  1.00 22.91           C  
ATOM   3586  CD1 PHE B 124      31.811 -20.029 -17.518  1.00 22.16           C  
ATOM   3587  CD2 PHE B 124      33.624 -20.021 -19.086  1.00 22.51           C  
ATOM   3588  CE1 PHE B 124      32.714 -20.013 -16.455  1.00 21.00           C  
ATOM   3589  CE2 PHE B 124      34.544 -19.999 -18.035  1.00 22.72           C  
ATOM   3590  CZ  PHE B 124      34.089 -19.994 -16.710  1.00 23.25           C  
ATOM   3591  N   LEU B 125      29.066 -18.330 -18.853  1.00 18.15           N  
ATOM   3592  CA  LEU B 125      28.546 -17.700 -17.647  1.00 16.72           C  
ATOM   3593  C   LEU B 125      28.274 -18.766 -16.604  1.00 15.67           C  
ATOM   3594  O   LEU B 125      27.892 -19.897 -16.924  1.00 15.53           O  
ATOM   3595  CB  LEU B 125      27.270 -16.863 -17.898  1.00 18.27           C  
ATOM   3596  CG  LEU B 125      25.925 -17.509 -18.229  1.00 17.12           C  
ATOM   3597  CD1 LEU B 125      25.226 -18.064 -16.982  1.00 20.74           C  
ATOM   3598  CD2 LEU B 125      24.968 -16.535 -18.981  1.00 19.14           C  
ATOM   3599  N   VAL B 126      28.474 -18.382 -15.342  1.00 16.48           N  
ATOM   3600  CA  VAL B 126      27.998 -19.128 -14.178  1.00 13.56           C  
ATOM   3601  C   VAL B 126      27.306 -18.076 -13.308  1.00 13.49           C  
ATOM   3602  O   VAL B 126      27.969 -17.174 -12.777  1.00 16.37           O  
ATOM   3603  CB  VAL B 126      29.130 -19.835 -13.418  1.00 16.57           C  
ATOM   3604  CG1 VAL B 126      28.650 -20.349 -12.053  1.00 16.56           C  
ATOM   3605  CG2 VAL B 126      29.753 -20.977 -14.289  1.00 15.14           C  
ATOM   3606  N   ALA B 127      25.984 -18.157 -13.227  1.00 15.42           N  
ATOM   3607  CA  ALA B 127      25.155 -17.095 -12.652  1.00 13.73           C  
ATOM   3608  C   ALA B 127      24.455 -17.620 -11.404  1.00 12.39           C  
ATOM   3609  O   ALA B 127      23.455 -18.363 -11.509  1.00 14.47           O  
ATOM   3610  CB  ALA B 127      24.129 -16.603 -13.677  1.00 13.72           C  
ATOM   3611  N   PRO B 128      24.917 -17.258 -10.201  1.00 13.95           N  
ATOM   3612  CA  PRO B 128      24.206 -17.683  -8.986  1.00 16.16           C  
ATOM   3613  C   PRO B 128      22.857 -16.981  -8.886  1.00 14.36           C  
ATOM   3614  O   PRO B 128      22.757 -15.768  -9.083  1.00 14.72           O  
ATOM   3615  CB  PRO B 128      25.153 -17.269  -7.848  1.00 14.51           C  
ATOM   3616  CG  PRO B 128      26.474 -17.112  -8.508  1.00 17.08           C  
ATOM   3617  CD  PRO B 128      26.188 -16.592  -9.887  1.00 13.92           C  
ATOM   3618  N   LYS B 129      21.817 -17.762  -8.604  1.00 12.45           N  
ATOM   3619  CA  LYS B 129      20.465 -17.216  -8.427  1.00 12.27           C  
ATOM   3620  C   LYS B 129      20.276 -16.762  -6.976  1.00 13.57           C  
ATOM   3621  O   LYS B 129      19.499 -17.312  -6.189  1.00 13.57           O  
ATOM   3622  CB  LYS B 129      19.431 -18.247  -8.854  1.00 13.96           C  
ATOM   3623  CG  LYS B 129      19.638 -18.726 -10.306  1.00 13.18           C  
ATOM   3624  CD  LYS B 129      19.237 -17.649 -11.350  1.00 12.40           C  
ATOM   3625  CE  LYS B 129      20.424 -16.821 -11.867  1.00 12.00           C  
ATOM   3626  NZ  LYS B 129      20.023 -15.803 -12.898  1.00 12.16           N1+
ATOM   3627  N   GLY B 130      20.987 -15.694  -6.636  1.00 13.81           N  
ATOM   3628  CA  GLY B 130      20.929 -15.171  -5.284  1.00 12.78           C  
ATOM   3629  C   GLY B 130      22.018 -14.143  -5.063  1.00 12.88           C  
ATOM   3630  O   GLY B 130      22.994 -14.076  -5.802  1.00 14.78           O  
ATOM   3631  N   PRO B 131      21.874 -13.334  -4.017  1.00 13.45           N  
ATOM   3632  CA  PRO B 131      22.819 -12.237  -3.796  1.00 12.54           C  
ATOM   3633  C   PRO B 131      24.194 -12.724  -3.336  1.00 14.80           C  
ATOM   3634  O   PRO B 131      24.322 -13.696  -2.586  1.00 14.41           O  
ATOM   3635  CB  PRO B 131      22.134 -11.402  -2.706  1.00 13.51           C  
ATOM   3636  CG  PRO B 131      21.208 -12.408  -1.947  1.00 16.61           C  
ATOM   3637  CD  PRO B 131      20.823 -13.428  -2.977  1.00 13.31           C  
ATOM   3638  N   GLY B 132      25.216 -11.965  -3.736  1.00 13.01           N  
ATOM   3639  CA  GLY B 132      26.592 -12.417  -3.573  1.00 13.72           C  
ATOM   3640  C   GLY B 132      26.978 -12.704  -2.128  1.00 15.52           C  
ATOM   3641  O   GLY B 132      27.673 -13.686  -1.843  1.00 15.56           O  
ATOM   3642  N   HIS B 133      26.539 -11.862  -1.190  1.00 15.00           N  
ATOM   3643  CA  HIS B 133      26.909 -12.119   0.205  1.00 17.33           C  
ATOM   3644  C   HIS B 133      26.371 -13.452   0.709  1.00 17.79           C  
ATOM   3645  O   HIS B 133      26.976 -14.072   1.596  1.00 18.26           O  
ATOM   3646  CB  HIS B 133      26.438 -10.958   1.092  1.00 19.00           C  
ATOM   3647  CG  HIS B 133      27.130  -9.677   0.764  1.00 22.14           C  
ATOM   3648  CD2 HIS B 133      28.275  -9.126   1.243  1.00 21.27           C  
ATOM   3649  ND1 HIS B 133      26.695  -8.846  -0.244  1.00 17.21           N  
ATOM   3650  CE1 HIS B 133      27.516  -7.816  -0.351  1.00 20.85           C  
ATOM   3651  NE2 HIS B 133      28.489  -7.965   0.534  1.00 23.85           N  
ATOM   3652  N   LEU B 134      25.248 -13.910   0.164  1.00 14.36           N  
ATOM   3653  CA  LEU B 134      24.704 -15.200   0.543  1.00 17.82           C  
ATOM   3654  C   LEU B 134      25.277 -16.332  -0.295  1.00 18.11           C  
ATOM   3655  O   LEU B 134      25.340 -17.467   0.190  1.00 15.64           O  
ATOM   3656  CB  LEU B 134      23.167 -15.154   0.483  1.00 17.50           C  
ATOM   3657  CG  LEU B 134      22.583 -14.155   1.513  1.00 16.80           C  
ATOM   3658  CD1 LEU B 134      21.161 -14.445   1.787  1.00 19.61           C  
ATOM   3659  CD2 LEU B 134      23.341 -14.188   2.827  1.00 22.03           C  
ATOM   3660  N   VAL B 135      25.720 -16.054  -1.529  1.00 14.32           N  
ATOM   3661  CA  VAL B 135      26.564 -17.016  -2.238  1.00 17.36           C  
ATOM   3662  C   VAL B 135      27.765 -17.413  -1.376  1.00 19.59           C  
ATOM   3663  O   VAL B 135      28.138 -18.598  -1.310  1.00 18.27           O  
ATOM   3664  CB  VAL B 135      27.014 -16.451  -3.605  1.00 16.79           C  
ATOM   3665  CG1 VAL B 135      27.992 -17.421  -4.295  1.00 16.22           C  
ATOM   3666  CG2 VAL B 135      25.821 -16.174  -4.503  1.00 15.38           C  
ATOM   3667  N   ARG B 136      28.392 -16.429  -0.709  1.00 16.11           N  
ATOM   3668  CA  ARG B 136      29.509 -16.722   0.191  1.00 15.98           C  
ATOM   3669  C   ARG B 136      29.028 -17.380   1.483  1.00 19.53           C  
ATOM   3670  O   ARG B 136      29.578 -18.398   1.914  1.00 19.87           O  
ATOM   3671  CB  ARG B 136      30.283 -15.434   0.504  1.00 18.21           C  
ATOM   3672  CG  ARG B 136      31.409 -15.593   1.520  1.00 19.80           C  
ATOM   3673  CD  ARG B 136      32.440 -16.594   1.040  1.00 21.81           C  
ATOM   3674  NE  ARG B 136      33.511 -16.813   2.021  1.00 18.06           N  
ATOM   3675  CZ  ARG B 136      34.314 -17.876   2.018  1.00 23.01           C  
ATOM   3676  NH1 ARG B 136      34.164 -18.840   1.124  1.00 17.79           N1+
ATOM   3677  NH2 ARG B 136      35.271 -17.975   2.936  1.00 25.31           N  
ATOM   3678  N   ARG B 137      27.990 -16.830   2.107  1.00 15.79           N  
ATOM   3679  CA  ARG B 137      27.601 -17.304   3.433  1.00 20.07           C  
ATOM   3680  C   ARG B 137      27.056 -18.721   3.395  1.00 20.63           C  
ATOM   3681  O   ARG B 137      27.410 -19.543   4.252  1.00 24.70           O  
ATOM   3682  CB  ARG B 137      26.565 -16.369   4.039  1.00 21.72           C  
ATOM   3683  CG  ARG B 137      26.565 -16.397   5.533  1.00 28.86           C  
ATOM   3684  CD  ARG B 137      25.934 -15.130   6.046  1.00 34.30           C  
ATOM   3685  NE  ARG B 137      24.497 -15.305   6.082  1.00 33.45           N  
ATOM   3686  CZ  ARG B 137      23.639 -14.325   6.304  1.00 25.68           C  
ATOM   3687  NH1 ARG B 137      24.080 -13.089   6.488  1.00 26.70           N1+
ATOM   3688  NH2 ARG B 137      22.341 -14.597   6.319  1.00 24.26           N  
ATOM   3689  N   THR B 138      26.190 -19.033   2.424  1.00 17.92           N  
ATOM   3690  CA  THR B 138      25.721 -20.410   2.292  1.00 22.04           C  
ATOM   3691  C   THR B 138      26.897 -21.367   2.120  1.00 21.02           C  
ATOM   3692  O   THR B 138      26.931 -22.426   2.752  1.00 22.38           O  
ATOM   3693  CB  THR B 138      24.729 -20.587   1.124  1.00 21.88           C  
ATOM   3694  CG2 THR B 138      23.419 -19.802   1.349  1.00 18.30           C  
ATOM   3695  OG1 THR B 138      25.345 -20.217  -0.113  1.00 19.04           O  
ATOM   3696  N   PHE B 139      27.878 -20.997   1.292  1.00 17.79           N  
ATOM   3697  CA  PHE B 139      29.031 -21.867   1.075  1.00 19.14           C  
ATOM   3698  C   PHE B 139      29.730 -22.178   2.389  1.00 23.26           C  
ATOM   3699  O   PHE B 139      30.038 -23.340   2.694  1.00 24.03           O  
ATOM   3700  CB  PHE B 139      30.000 -21.214   0.107  1.00 18.11           C  
ATOM   3701  CG  PHE B 139      31.232 -22.044  -0.179  1.00 22.61           C  
ATOM   3702  CD1 PHE B 139      31.236 -22.948  -1.223  1.00 27.03           C  
ATOM   3703  CD2 PHE B 139      32.385 -21.889   0.570  1.00 23.19           C  
ATOM   3704  CE1 PHE B 139      32.371 -23.688  -1.512  1.00 29.82           C  
ATOM   3705  CE2 PHE B 139      33.523 -22.634   0.285  1.00 26.17           C  
ATOM   3706  CZ  PHE B 139      33.510 -23.525  -0.759  1.00 23.59           C  
ATOM   3707  N   VAL B 140      30.003 -21.142   3.173  1.00 21.12           N  
ATOM   3708  CA  VAL B 140      30.678 -21.320   4.458  1.00 24.53           C  
ATOM   3709  C   VAL B 140      29.858 -22.209   5.380  1.00 27.32           C  
ATOM   3710  O   VAL B 140      30.408 -23.007   6.147  1.00 26.73           O  
ATOM   3711  CB  VAL B 140      30.953 -19.940   5.081  1.00 22.59           C  
ATOM   3712  CG1 VAL B 140      31.408 -20.068   6.526  1.00 25.46           C  
ATOM   3713  CG2 VAL B 140      31.987 -19.184   4.249  1.00 20.18           C  
ATOM   3714  N   GLU B 141      28.540 -22.123   5.295  1.00 24.00           N  
ATOM   3715  CA  GLU B 141      27.659 -22.874   6.167  1.00 28.90           C  
ATOM   3716  C   GLU B 141      27.373 -24.284   5.668  1.00 29.84           C  
ATOM   3717  O   GLU B 141      26.637 -25.019   6.330  1.00 32.73           O  
ATOM   3718  CB  GLU B 141      26.349 -22.097   6.360  1.00 26.19           C  
ATOM   3719  CG  GLU B 141      26.526 -20.892   7.298  1.00 32.41           C  
ATOM   3720  CD  GLU B 141      25.379 -19.880   7.247  1.00 36.46           C  
ATOM   3721  OE1 GLU B 141      24.388 -20.108   6.520  1.00 37.69           O  
ATOM   3722  OE2 GLU B 141      25.490 -18.840   7.936  1.00 39.85           O1-
ATOM   3723  N   GLY B 142      27.927 -24.691   4.536  1.00 26.56           N  
ATOM   3724  CA  GLY B 142      27.722 -26.032   4.050  1.00 28.48           C  
ATOM   3725  C   GLY B 142      26.666 -26.166   2.973  1.00 34.38           C  
ATOM   3726  O   GLY B 142      26.547 -27.241   2.372  1.00 35.96           O  
ATOM   3727  N   SER B 143      25.894 -25.121   2.711  1.00 28.72           N  
ATOM   3728  CA  SER B 143      24.956 -25.209   1.604  1.00 24.34           C  
ATOM   3729  C   SER B 143      25.495 -24.421   0.414  1.00 23.22           C  
ATOM   3730  O   SER B 143      26.717 -24.284   0.255  1.00 23.88           O  
ATOM   3731  CB  SER B 143      23.567 -24.729   2.033  1.00 27.06           C  
ATOM   3732  OG  SER B 143      23.607 -23.447   2.611  1.00 33.17           O  
ATOM   3733  N   ALA B 144      24.596 -23.918  -0.436  1.00 23.97           N  
ATOM   3734  CA  ALA B 144      25.009 -23.137  -1.596  1.00 19.50           C  
ATOM   3735  C   ALA B 144      23.795 -22.437  -2.197  1.00 18.21           C  
ATOM   3736  O   ALA B 144      22.646 -22.728  -1.858  1.00 22.22           O  
ATOM   3737  CB  ALA B 144      25.671 -24.020  -2.653  1.00 22.62           C  
ATOM   3738  N   VAL B 145      24.076 -21.558  -3.145  1.00 18.54           N  
ATOM   3739  CA  VAL B 145      23.055 -20.897  -3.956  1.00 18.18           C  
ATOM   3740  C   VAL B 145      22.972 -21.615  -5.300  1.00 18.36           C  
ATOM   3741  O   VAL B 145      24.000 -21.764  -5.974  1.00 19.73           O  
ATOM   3742  CB  VAL B 145      23.392 -19.405  -4.140  1.00 15.35           C  
ATOM   3743  CG1 VAL B 145      22.402 -18.718  -5.065  1.00 15.37           C  
ATOM   3744  CG2 VAL B 145      23.406 -18.723  -2.782  1.00 16.45           C  
ATOM   3745  N   PRO B 146      21.797 -22.059  -5.732  1.00 17.58           N  
ATOM   3746  CA  PRO B 146      21.694 -22.686  -7.056  1.00 20.59           C  
ATOM   3747  C   PRO B 146      22.161 -21.727  -8.139  1.00 19.09           C  
ATOM   3748  O   PRO B 146      22.072 -20.507  -7.990  1.00 18.66           O  
ATOM   3749  CB  PRO B 146      20.209 -23.009  -7.196  1.00 21.91           C  
ATOM   3750  CG  PRO B 146      19.529 -22.437  -6.014  1.00 21.74           C  
ATOM   3751  CD  PRO B 146      20.531 -22.038  -4.983  1.00 15.57           C  
ATOM   3752  N   SER B 147      22.706 -22.278  -9.221  1.00 18.03           N  
ATOM   3753  CA  SER B 147      23.272 -21.429 -10.266  1.00 14.59           C  
ATOM   3754  C   SER B 147      22.881 -21.932 -11.647  1.00 19.65           C  
ATOM   3755  O   SER B 147      22.480 -23.083 -11.836  1.00 20.02           O  
ATOM   3756  CB  SER B 147      24.801 -21.346 -10.179  1.00 19.39           C  
ATOM   3757  OG  SER B 147      25.195 -20.742  -8.952  1.00 22.45           O  
ATOM   3758  N   LEU B 148      23.008 -21.040 -12.614  1.00 14.17           N  
ATOM   3759  CA  LEU B 148      22.828 -21.344 -14.022  1.00 14.72           C  
ATOM   3760  C   LEU B 148      24.196 -21.267 -14.678  1.00 18.82           C  
ATOM   3761  O   LEU B 148      25.054 -20.485 -14.263  1.00 16.84           O  
ATOM   3762  CB  LEU B 148      21.865 -20.360 -14.700  1.00 17.21           C  
ATOM   3763  CG  LEU B 148      20.494 -20.159 -14.047  1.00 13.80           C  
ATOM   3764  CD1 LEU B 148      19.674 -19.153 -14.843  1.00 14.46           C  
ATOM   3765  CD2 LEU B 148      19.732 -21.457 -13.947  1.00 16.09           C  
ATOM   3766  N   PHE B 149      24.413 -22.105 -15.693  1.00 17.18           N  
ATOM   3767  CA  PHE B 149      25.624 -22.005 -16.496  1.00 21.53           C  
ATOM   3768  C   PHE B 149      25.280 -22.062 -17.984  1.00 16.42           C  
ATOM   3769  O   PHE B 149      24.275 -22.651 -18.396  1.00 16.12           O  
ATOM   3770  CB  PHE B 149      26.637 -23.099 -16.107  1.00 17.48           C  
ATOM   3771  CG  PHE B 149      26.396 -24.410 -16.785  1.00 18.80           C  
ATOM   3772  CD1 PHE B 149      25.452 -25.285 -16.289  1.00 18.84           C  
ATOM   3773  CD2 PHE B 149      27.121 -24.761 -17.905  1.00 24.32           C  
ATOM   3774  CE1 PHE B 149      25.216 -26.508 -16.914  1.00 23.46           C  
ATOM   3775  CE2 PHE B 149      26.902 -25.984 -18.538  1.00 26.62           C  
ATOM   3776  CZ  PHE B 149      25.949 -26.849 -18.042  1.00 24.14           C  
ATOM   3777  N   GLY B 150      26.107 -21.406 -18.788  1.00 19.99           N  
ATOM   3778  CA  GLY B 150      25.822 -21.296 -20.205  1.00 22.45           C  
ATOM   3779  C   GLY B 150      27.089 -21.062 -20.987  1.00 22.93           C  
ATOM   3780  O   GLY B 150      28.040 -20.460 -20.486  1.00 19.97           O  
ATOM   3781  N   ILE B 151      27.104 -21.547 -22.232  1.00 24.89           N  
ATOM   3782  CA  ILE B 151      28.246 -21.397 -23.135  1.00 29.83           C  
ATOM   3783  C   ILE B 151      27.821 -20.486 -24.270  1.00 26.35           C  
ATOM   3784  O   ILE B 151      26.834 -20.776 -24.962  1.00 31.22           O  
ATOM   3785  CB  ILE B 151      28.718 -22.749 -23.698  1.00 33.05           C  
ATOM   3786  CG1 ILE B 151      29.071 -23.712 -22.574  1.00 33.02           C  
ATOM   3787  CG2 ILE B 151      29.917 -22.555 -24.591  1.00 37.79           C  
ATOM   3788  CD1 ILE B 151      30.087 -23.137 -21.654  1.00 29.39           C  
ATOM   3789  N   GLN B 152      28.561 -19.394 -24.473  1.00 23.55           N  
ATOM   3790  CA  GLN B 152      28.371 -18.575 -25.666  1.00 25.87           C  
ATOM   3791  C   GLN B 152      29.317 -18.984 -26.795  1.00 29.98           C  
ATOM   3792  O   GLN B 152      28.897 -19.046 -27.957  1.00 28.12           O  
ATOM   3793  CB  GLN B 152      28.583 -17.097 -25.346  1.00 24.55           C  
ATOM   3794  CG  GLN B 152      28.399 -16.180 -26.549  1.00 24.38           C  
ATOM   3795  CD  GLN B 152      26.981 -16.253 -27.143  1.00 40.20           C  
ATOM   3796  NE2 GLN B 152      26.901 -16.223 -28.465  1.00 44.85           N  
ATOM   3797  OE1 GLN B 152      25.980 -16.349 -26.424  1.00 30.48           O  
ATOM   3798  N   GLN B 153      30.587 -19.235 -26.468  1.00 25.83           N  
ATOM   3799  CA  GLN B 153      31.619 -19.632 -27.425  1.00 29.76           C  
ATOM   3800  C   GLN B 153      32.458 -20.759 -26.843  1.00 31.85           C  
ATOM   3801  O   GLN B 153      32.821 -20.713 -25.661  1.00 28.76           O  
ATOM   3802  CB  GLN B 153      32.564 -18.482 -27.757  1.00 28.44           C  
ATOM   3803  CG  GLN B 153      31.965 -17.355 -28.502  1.00 32.32           C  
ATOM   3804  CD  GLN B 153      32.999 -16.311 -28.817  1.00 39.47           C  
ATOM   3805  NE2 GLN B 153      32.562 -15.210 -29.401  1.00 36.28           N  
ATOM   3806  OE1 GLN B 153      34.194 -16.494 -28.533  1.00 36.86           O  
ATOM   3807  N   ASP B 154      32.797 -21.747 -27.679  1.00 31.86           N  
ATOM   3808  CA  ASP B 154      33.734 -22.820 -27.318  1.00 30.09           C  
ATOM   3809  C   ASP B 154      34.891 -22.852 -28.322  1.00 33.17           C  
ATOM   3810  O   ASP B 154      34.853 -23.596 -29.301  1.00 36.90           O  
ATOM   3811  CB  ASP B 154      33.035 -24.165 -27.267  1.00 31.43           C  
ATOM   3812  CG  ASP B 154      33.898 -25.237 -26.632  1.00 32.57           C  
ATOM   3813  OD1 ASP B 154      35.043 -24.917 -26.256  1.00 33.45           O  
ATOM   3814  OD2 ASP B 154      33.432 -26.389 -26.508  1.00 39.58           O1-
ATOM   3815  N   ALA B 155      35.929 -22.068 -28.065  1.00 33.75           N  
ATOM   3816  CA  ALA B 155      37.100 -22.038 -28.935  1.00 34.18           C  
ATOM   3817  C   ALA B 155      38.119 -23.119 -28.591  1.00 36.16           C  
ATOM   3818  O   ALA B 155      38.815 -23.618 -29.482  1.00 37.63           O  
ATOM   3819  CB  ALA B 155      37.762 -20.661 -28.858  1.00 26.60           C  
ATOM   3820  N   SER B 156      38.215 -23.500 -27.325  1.00 34.89           N  
ATOM   3821  CA  SER B 156      39.136 -24.536 -26.882  1.00 37.25           C  
ATOM   3822  C   SER B 156      38.563 -25.951 -26.991  1.00 37.50           C  
ATOM   3823  O   SER B 156      39.329 -26.924 -26.972  1.00 39.86           O  
ATOM   3824  CB  SER B 156      39.533 -24.269 -25.428  1.00 30.72           C  
ATOM   3825  OG  SER B 156      38.444 -24.593 -24.574  1.00 34.45           O  
ATOM   3826  N   GLY B 157      37.245 -26.094 -27.102  1.00 38.95           N  
ATOM   3827  CA  GLY B 157      36.619 -27.396 -27.059  1.00 31.31           C  
ATOM   3828  C   GLY B 157      36.327 -27.912 -25.670  1.00 32.98           C  
ATOM   3829  O   GLY B 157      35.720 -28.983 -25.550  1.00 34.65           O  
ATOM   3830  N   GLN B 158      36.739 -27.187 -24.614  1.00 32.25           N  
ATOM   3831  CA  GLN B 158      36.434 -27.599 -23.244  0.45 32.81           C  
ATOM   3833  C   GLN B 158      35.678 -26.516 -22.467  1.00 33.62           C  
ATOM   3834  O   GLN B 158      35.583 -26.591 -21.234  1.00 29.02           O  
ATOM   3835  CB  GLN B 158      37.706 -28.034 -22.494  0.45 32.86           C  
ATOM   3837  CG  GLN B 158      38.687 -26.932 -22.081  0.45 30.43           C  
ATOM   3839  CD  GLN B 158      39.766 -27.400 -21.075  0.45 33.36           C  
ATOM   3841  NE2 GLN B 158      39.442 -28.416 -20.272  0.45 29.96           N  
ATOM   3843  OE1 GLN B 158      40.869 -26.840 -21.025  0.45 30.09           O  
ATOM   3845  N   ALA B 159      35.084 -25.545 -23.171  1.00 31.90           N  
ATOM   3846  CA  ALA B 159      34.349 -24.461 -22.514  1.00 29.14           C  
ATOM   3847  C   ALA B 159      33.257 -24.976 -21.576  1.00 29.55           C  
ATOM   3848  O   ALA B 159      33.107 -24.475 -20.452  1.00 27.42           O  
ATOM   3849  CB  ALA B 159      33.746 -23.540 -23.570  1.00 26.44           C  
ATOM   3850  N   ARG B 160      32.479 -25.969 -22.018  1.00 31.09           N  
ATOM   3851  CA  ARG B 160      31.392 -26.482 -21.189  0.74 31.55           C  
ATOM   3853  C   ARG B 160      31.919 -27.107 -19.905  1.00 31.13           C  
ATOM   3854  O   ARG B 160      31.381 -26.869 -18.814  1.00 26.55           O  
ATOM   3855  CB  ARG B 160      30.565 -27.501 -21.978  0.74 33.12           C  
ATOM   3857  CG  ARG B 160      29.406 -28.100 -21.189  0.74 33.71           C  
ATOM   3859  CD  ARG B 160      29.020 -29.497 -21.710  0.74 34.48           C  
ATOM   3861  NE  ARG B 160      27.961 -30.106 -20.908  0.74 28.59           N  
ATOM   3863  CZ  ARG B 160      26.689 -29.732 -20.975  0.74 27.55           C  
ATOM   3865  NH1 ARG B 160      26.337 -28.775 -21.817  0.74 35.64           N1+
ATOM   3867  NH2 ARG B 160      25.770 -30.319 -20.218  0.74 31.74           N  
ATOM   3869  N   ASN B 161      32.965 -27.924 -20.014  1.00 32.31           N  
ATOM   3870  CA  ASN B 161      33.535 -28.545 -18.826  1.00 33.28           C  
ATOM   3871  C   ASN B 161      34.143 -27.511 -17.885  1.00 26.15           C  
ATOM   3872  O   ASN B 161      34.089 -27.674 -16.659  1.00 27.83           O  
ATOM   3873  CB  ASN B 161      34.574 -29.583 -19.244  1.00 33.65           C  
ATOM   3874  CG  ASN B 161      33.935 -30.819 -19.835  1.00 41.75           C  
ATOM   3875  ND2 ASN B 161      34.740 -31.645 -20.496  1.00 47.69           N  
ATOM   3876  OD1 ASN B 161      32.721 -31.023 -19.711  1.00 36.79           O  
ATOM   3877  N   ILE B 162      34.757 -26.462 -18.436  1.00 28.08           N  
ATOM   3878  CA  ILE B 162      35.291 -25.395 -17.595  1.00 23.57           C  
ATOM   3879  C   ILE B 162      34.156 -24.711 -16.839  1.00 23.47           C  
ATOM   3880  O   ILE B 162      34.228 -24.518 -15.618  1.00 25.95           O  
ATOM   3881  CB  ILE B 162      36.103 -24.391 -18.433  1.00 25.92           C  
ATOM   3882  CG1 ILE B 162      37.312 -25.074 -19.106  1.00 26.94           C  
ATOM   3883  CG2 ILE B 162      36.581 -23.243 -17.562  1.00 23.42           C  
ATOM   3884  CD1 ILE B 162      38.149 -24.117 -19.959  1.00 29.83           C  
ATOM   3885  N   ALA B 163      33.065 -24.395 -17.538  1.00 26.54           N  
ATOM   3886  CA  ALA B 163      31.935 -23.747 -16.870  1.00 24.15           C  
ATOM   3887  C   ALA B 163      31.370 -24.620 -15.750  1.00 25.88           C  
ATOM   3888  O   ALA B 163      31.114 -24.133 -14.639  1.00 24.31           O  
ATOM   3889  CB  ALA B 163      30.849 -23.390 -17.883  1.00 22.42           C  
ATOM   3890  N   LEU B 164      31.168 -25.919 -16.016  1.00 23.36           N  
ATOM   3891  CA  LEU B 164      30.647 -26.803 -14.978  1.00 23.10           C  
ATOM   3892  C   LEU B 164      31.606 -26.918 -13.798  1.00 25.73           C  
ATOM   3893  O   LEU B 164      31.175 -26.951 -12.637  1.00 24.16           O  
ATOM   3894  CB  LEU B 164      30.359 -28.191 -15.559  1.00 24.73           C  
ATOM   3895  CG  LEU B 164      28.958 -28.404 -16.134  1.00 28.70           C  
ATOM   3896  CD1 LEU B 164      28.833 -29.793 -16.758  1.00 31.72           C  
ATOM   3897  CD2 LEU B 164      27.889 -28.209 -15.081  1.00 28.86           C  
ATOM   3898  N   SER B 165      32.909 -27.030 -14.068  1.00 25.86           N  
ATOM   3899  CA  SER B 165      33.859 -27.109 -12.961  1.00 23.81           C  
ATOM   3900  C   SER B 165      33.900 -25.800 -12.182  1.00 21.50           C  
ATOM   3901  O   SER B 165      34.012 -25.808 -10.950  1.00 23.71           O  
ATOM   3902  CB  SER B 165      35.254 -27.466 -13.488  1.00 29.40           C  
ATOM   3903  OG  SER B 165      35.335 -28.859 -13.768  1.00 30.64           O  
ATOM   3904  N   TYR B 166      33.789 -24.675 -12.890  1.00 24.63           N  
ATOM   3905  CA  TYR B 166      33.663 -23.383 -12.227  1.00 21.87           C  
ATOM   3906  C   TYR B 166      32.462 -23.371 -11.276  1.00 20.41           C  
ATOM   3907  O   TYR B 166      32.593 -23.019 -10.096  1.00 20.85           O  
ATOM   3908  CB  TYR B 166      33.559 -22.262 -13.271  1.00 21.55           C  
ATOM   3909  CG  TYR B 166      33.684 -20.909 -12.612  1.00 20.78           C  
ATOM   3910  CD1 TYR B 166      32.585 -20.327 -11.958  1.00 18.90           C  
ATOM   3911  CD2 TYR B 166      34.900 -20.247 -12.577  1.00 15.73           C  
ATOM   3912  CE1 TYR B 166      32.698 -19.097 -11.307  1.00 16.22           C  
ATOM   3913  CE2 TYR B 166      35.030 -19.007 -11.918  1.00 22.58           C  
ATOM   3914  CZ  TYR B 166      33.922 -18.441 -11.297  1.00 19.69           C  
ATOM   3915  OH  TYR B 166      34.058 -17.235 -10.630  1.00 17.38           O  
ATOM   3916  N   ALA B 167      31.286 -23.753 -11.784  1.00 19.17           N  
ATOM   3917  CA  ALA B 167      30.075 -23.804 -10.973  1.00 21.91           C  
ATOM   3918  C   ALA B 167      30.263 -24.702  -9.759  1.00 22.92           C  
ATOM   3919  O   ALA B 167      29.836 -24.363  -8.642  1.00 20.21           O  
ATOM   3920  CB  ALA B 167      28.906 -24.276 -11.830  1.00 20.68           C  
ATOM   3921  N   LYS B 168      30.921 -25.848  -9.948  1.00 20.89           N  
ATOM   3922  CA  LYS B 168      31.206 -26.706  -8.803  1.00 21.11           C  
ATOM   3923  C   LYS B 168      32.216 -26.050  -7.874  1.00 20.07           C  
ATOM   3924  O   LYS B 168      32.094 -26.141  -6.641  1.00 25.52           O  
ATOM   3925  CB  LYS B 168      31.709 -28.068  -9.290  1.00 23.48           C  
ATOM   3926  CG  LYS B 168      31.854 -29.057  -8.167  1.00 26.65           C  
ATOM   3927  CD  LYS B 168      32.045 -30.461  -8.714  1.00 32.24           C  
ATOM   3928  CE  LYS B 168      32.153 -31.477  -7.603  1.00 32.65           C  
ATOM   3929  NZ  LYS B 168      32.289 -32.855  -8.180  1.00 39.46           N1+
ATOM   3930  N   GLY B 169      33.199 -25.353  -8.453  1.00 22.88           N  
ATOM   3931  CA  GLY B 169      34.218 -24.706  -7.655  1.00 25.47           C  
ATOM   3932  C   GLY B 169      33.668 -23.661  -6.704  1.00 22.85           C  
ATOM   3933  O   GLY B 169      34.161 -23.512  -5.591  1.00 23.91           O  
ATOM   3934  N   ILE B 170      32.629 -22.927  -7.119  1.00 22.24           N  
ATOM   3935  CA  ILE B 170      32.019 -21.965  -6.212  1.00 20.29           C  
ATOM   3936  C   ILE B 170      30.966 -22.616  -5.332  1.00 24.75           C  
ATOM   3937  O   ILE B 170      30.350 -21.926  -4.514  1.00 23.44           O  
ATOM   3938  CB  ILE B 170      31.428 -20.739  -6.955  1.00 19.55           C  
ATOM   3939  CG1 ILE B 170      30.240 -21.139  -7.834  1.00 21.06           C  
ATOM   3940  CG2 ILE B 170      32.505 -19.983  -7.736  1.00 19.39           C  
ATOM   3941  CD1 ILE B 170      29.440 -19.946  -8.365  1.00 20.30           C  
ATOM   3942  N   GLY B 171      30.757 -23.936  -5.452  1.00 21.08           N  
ATOM   3943  CA  GLY B 171      29.870 -24.665  -4.576  1.00 24.23           C  
ATOM   3944  C   GLY B 171      28.452 -24.822  -5.064  1.00 22.50           C  
ATOM   3945  O   GLY B 171      27.650 -25.468  -4.377  1.00 22.34           O  
ATOM   3946  N   ALA B 172      28.123 -24.265  -6.238  1.00 19.18           N  
ATOM   3947  CA  ALA B 172      26.733 -24.203  -6.689  1.00 21.56           C  
ATOM   3948  C   ALA B 172      26.114 -25.580  -6.888  1.00 20.69           C  
ATOM   3949  O   ALA B 172      24.902 -25.743  -6.707  1.00 20.53           O  
ATOM   3950  CB  ALA B 172      26.644 -23.382  -7.978  1.00 18.60           C  
ATOM   3951  N   THR B 173      26.915 -26.586  -7.255  1.00 23.54           N  
ATOM   3952  CA  THR B 173      26.362 -27.919  -7.488  1.00 23.53           C  
ATOM   3953  C   THR B 173      25.883 -28.614  -6.218  1.00 24.76           C  
ATOM   3954  O   THR B 173      25.196 -29.637  -6.330  1.00 25.51           O  
ATOM   3955  CB  THR B 173      27.396 -28.793  -8.208  1.00 25.64           C  
ATOM   3956  CG2 THR B 173      27.444 -28.406  -9.665  1.00 21.07           C  
ATOM   3957  OG1 THR B 173      28.689 -28.575  -7.616  1.00 21.09           O  
ATOM   3958  N   ARG B 174      26.191 -28.083  -5.024  1.00 22.15           N  
ATOM   3959  CA  ARG B 174      25.534 -28.586  -3.816  1.00 23.69           C  
ATOM   3960  C   ARG B 174      24.034 -28.327  -3.841  1.00 25.11           C  
ATOM   3961  O   ARG B 174      23.257 -29.107  -3.278  1.00 23.18           O  
ATOM   3962  CB  ARG B 174      26.121 -27.956  -2.549  1.00 22.87           C  
ATOM   3963  CG  ARG B 174      27.612 -28.100  -2.337  1.00 27.51           C  
ATOM   3964  CD  ARG B 174      28.032 -27.314  -1.086  1.00 25.16           C  
ATOM   3965  NE  ARG B 174      29.491 -27.264  -0.898  1.00 25.91           N  
ATOM   3966  CZ  ARG B 174      30.100 -26.496   0.011  1.00 33.26           C  
ATOM   3967  NH1 ARG B 174      29.389 -25.700   0.817  1.00 29.42           N1+
ATOM   3968  NH2 ARG B 174      31.425 -26.511   0.119  1.00 34.36           N  
ATOM   3969  N   ALA B 175      23.601 -27.218  -4.447  1.00 21.82           N  
ATOM   3970  CA  ALA B 175      22.184 -26.885  -4.497  1.00 20.40           C  
ATOM   3971  C   ALA B 175      21.540 -27.221  -5.841  1.00 20.84           C  
ATOM   3972  O   ALA B 175      20.330 -27.471  -5.893  1.00 24.26           O  
ATOM   3973  CB  ALA B 175      21.996 -25.389  -4.179  1.00 23.17           C  
ATOM   3974  N   GLY B 176      22.316 -27.268  -6.912  1.00 20.62           N  
ATOM   3975  CA  GLY B 176      21.734 -27.529  -8.212  1.00 24.08           C  
ATOM   3976  C   GLY B 176      22.169 -26.522  -9.254  1.00 23.47           C  
ATOM   3977  O   GLY B 176      22.151 -25.318  -9.006  1.00 19.34           O  
ATOM   3978  N   VAL B 177      22.559 -26.998 -10.426  1.00 21.97           N  
ATOM   3979  CA  VAL B 177      23.027 -26.139 -11.505  1.00 20.80           C  
ATOM   3980  C   VAL B 177      22.292 -26.536 -12.778  1.00 23.77           C  
ATOM   3981  O   VAL B 177      22.151 -27.731 -13.064  1.00 24.14           O  
ATOM   3982  CB  VAL B 177      24.553 -26.254 -11.662  1.00 20.07           C  
ATOM   3983  CG1 VAL B 177      25.007 -25.710 -12.990  1.00 21.57           C  
ATOM   3984  CG2 VAL B 177      25.264 -25.540 -10.496  1.00 15.15           C  
ATOM   3985  N   ILE B 178      21.780 -25.545 -13.519  1.00 18.98           N  
ATOM   3986  CA  ILE B 178      20.966 -25.777 -14.712  1.00 20.79           C  
ATOM   3987  C   ILE B 178      21.608 -25.073 -15.893  1.00 19.11           C  
ATOM   3988  O   ILE B 178      22.068 -23.931 -15.769  1.00 18.80           O  
ATOM   3989  CB  ILE B 178      19.515 -25.295 -14.525  1.00 18.76           C  
ATOM   3990  CG1 ILE B 178      18.878 -25.948 -13.296  1.00 21.28           C  
ATOM   3991  CG2 ILE B 178      18.679 -25.586 -15.774  1.00 19.89           C  
ATOM   3992  CD1 ILE B 178      17.521 -25.353 -13.006  1.00 25.00           C  
ATOM   3993  N   GLU B 179      21.674 -25.761 -17.031  1.00 17.17           N  
ATOM   3994  CA  GLU B 179      22.191 -25.130 -18.233  1.00 17.41           C  
ATOM   3995  C   GLU B 179      21.182 -24.140 -18.779  1.00 18.32           C  
ATOM   3996  O   GLU B 179      19.969 -24.367 -18.710  1.00 21.74           O  
ATOM   3997  CB  GLU B 179      22.498 -26.179 -19.305  1.00 21.40           C  
ATOM   3998  CG  GLU B 179      23.175 -25.615 -20.543  1.00 23.74           C  
ATOM   3999  CD  GLU B 179      23.925 -26.694 -21.326  1.00 28.91           C  
ATOM   4000  OE1 GLU B 179      23.676 -27.882 -21.080  1.00 25.57           O  
ATOM   4001  OE2 GLU B 179      24.769 -26.352 -22.168  1.00 32.39           O1-
ATOM   4002  N   THR B 180      21.691 -23.034 -19.329  1.00 18.80           N  
ATOM   4003  CA  THR B 180      20.854 -21.990 -19.916  1.00 19.70           C  
ATOM   4004  C   THR B 180      21.618 -21.338 -21.074  1.00 20.73           C  
ATOM   4005  O   THR B 180      22.742 -21.732 -21.417  1.00 20.56           O  
ATOM   4006  CB  THR B 180      20.441 -20.963 -18.845  1.00 13.98           C  
ATOM   4007  CG2 THR B 180      21.629 -20.185 -18.378  1.00 16.25           C  
ATOM   4008  OG1 THR B 180      19.484 -20.044 -19.406  1.00 18.92           O  
ATOM   4009  N   THR B 181      20.996 -20.335 -21.685  1.00 16.97           N  
ATOM   4010  CA  THR B 181      21.659 -19.501 -22.674  1.00 19.43           C  
ATOM   4011  C   THR B 181      21.916 -18.112 -22.099  1.00 16.59           C  
ATOM   4012  O   THR B 181      21.360 -17.736 -21.066  1.00 17.88           O  
ATOM   4013  CB  THR B 181      20.811 -19.388 -23.937  1.00 17.74           C  
ATOM   4014  CG2 THR B 181      20.500 -20.799 -24.491  1.00 22.20           C  
ATOM   4015  OG1 THR B 181      19.579 -18.735 -23.607  1.00 17.02           O  
ATOM   4016  N   PHE B 182      22.761 -17.345 -22.795  1.00 16.18           N  
ATOM   4017  CA  PHE B 182      22.974 -15.957 -22.395  1.00 18.86           C  
ATOM   4018  C   PHE B 182      21.682 -15.161 -22.518  1.00 17.54           C  
ATOM   4019  O   PHE B 182      21.397 -14.304 -21.684  1.00 15.29           O  
ATOM   4020  CB  PHE B 182      24.111 -15.316 -23.207  1.00 18.37           C  
ATOM   4021  CG  PHE B 182      25.482 -15.496 -22.566  1.00 18.63           C  
ATOM   4022  CD1 PHE B 182      26.085 -16.752 -22.525  1.00 18.09           C  
ATOM   4023  CD2 PHE B 182      26.148 -14.426 -21.983  1.00 18.13           C  
ATOM   4024  CE1 PHE B 182      27.330 -16.954 -21.941  1.00 17.10           C  
ATOM   4025  CE2 PHE B 182      27.403 -14.606 -21.397  1.00 17.08           C  
ATOM   4026  CZ  PHE B 182      28.000 -15.879 -21.377  1.00 19.23           C  
ATOM   4027  N   LYS B 183      20.857 -15.469 -23.522  1.00 15.90           N  
ATOM   4028  CA  LYS B 183      19.568 -14.787 -23.646  1.00 16.62           C  
ATOM   4029  C   LYS B 183      18.634 -15.155 -22.501  1.00 15.09           C  
ATOM   4030  O   LYS B 183      18.019 -14.273 -21.883  1.00 14.78           O  
ATOM   4031  CB  LYS B 183      18.907 -15.120 -24.990  1.00 16.30           C  
ATOM   4032  CG  LYS B 183      17.482 -14.597 -25.117  1.00 16.57           C  
ATOM   4033  CD  LYS B 183      16.823 -15.158 -26.384  1.00 17.79           C  
ATOM   4034  CE  LYS B 183      15.401 -14.661 -26.548  1.00 16.84           C  
ATOM   4035  NZ  LYS B 183      14.427 -15.184 -25.534  1.00 15.62           N1+
ATOM   4036  N   GLU B 184      18.466 -16.451 -22.234  1.00 14.03           N  
ATOM   4037  CA  GLU B 184      17.523 -16.853 -21.191  1.00 13.50           C  
ATOM   4038  C   GLU B 184      17.969 -16.357 -19.820  1.00 15.83           C  
ATOM   4039  O   GLU B 184      17.158 -15.798 -19.072  1.00 15.17           O  
ATOM   4040  CB  GLU B 184      17.317 -18.365 -21.167  1.00 16.44           C  
ATOM   4041  CG  GLU B 184      16.437 -18.833 -20.001  1.00 13.64           C  
ATOM   4042  CD  GLU B 184      16.080 -20.296 -20.075  1.00 15.22           C  
ATOM   4043  OE1 GLU B 184      17.002 -21.128 -20.134  1.00 17.77           O  
ATOM   4044  OE2 GLU B 184      14.866 -20.587 -20.102  1.00 16.70           O1-
ATOM   4045  N   GLU B 185      19.255 -16.518 -19.483  1.00 14.40           N  
ATOM   4046  CA  GLU B 185      19.717 -16.010 -18.188  1.00 12.68           C  
ATOM   4047  C   GLU B 185      19.450 -14.513 -18.055  1.00 14.60           C  
ATOM   4048  O   GLU B 185      18.969 -14.056 -17.020  1.00 13.81           O  
ATOM   4049  CB  GLU B 185      21.209 -16.286 -17.979  1.00 16.40           C  
ATOM   4050  CG  GLU B 185      21.646 -16.158 -16.502  1.00 15.66           C  
ATOM   4051  CD  GLU B 185      21.821 -14.711 -16.005  1.00 15.76           C  
ATOM   4052  OE1 GLU B 185      22.198 -13.822 -16.800  1.00 15.69           O  
ATOM   4053  OE2 GLU B 185      21.628 -14.464 -14.795  1.00 15.69           O1-
ATOM   4054  N   THR B 186      19.796 -13.729 -19.085  1.00 14.47           N  
ATOM   4055  CA  THR B 186      19.667 -12.284 -18.994  1.00 13.66           C  
ATOM   4056  C   THR B 186      18.209 -11.878 -18.803  1.00 14.58           C  
ATOM   4057  O   THR B 186      17.872 -11.119 -17.880  1.00 12.67           O  
ATOM   4058  CB  THR B 186      20.240 -11.633 -20.253  1.00 13.59           C  
ATOM   4059  CG2 THR B 186      20.164 -10.113 -20.162  1.00 13.85           C  
ATOM   4060  OG1 THR B 186      21.609 -11.986 -20.371  1.00 16.79           O  
ATOM   4061  N   GLU B 187      17.325 -12.376 -19.669  1.00 12.67           N  
ATOM   4062  CA  GLU B 187      15.920 -11.972 -19.605  1.00 13.20           C  
ATOM   4063  C   GLU B 187      15.258 -12.416 -18.307  1.00 13.19           C  
ATOM   4064  O   GLU B 187      14.505 -11.646 -17.700  1.00 13.79           O  
ATOM   4065  CB  GLU B 187      15.161 -12.533 -20.832  1.00 11.73           C  
ATOM   4066  CG  GLU B 187      15.717 -11.963 -22.144  1.00 13.19           C  
ATOM   4067  CD  GLU B 187      15.070 -12.567 -23.368  1.00 17.08           C  
ATOM   4068  OE1 GLU B 187      15.050 -11.855 -24.404  1.00 16.73           O  
ATOM   4069  OE2 GLU B 187      14.570 -13.720 -23.273  1.00 15.69           O1-
ATOM   4070  N   THR B 188      15.495 -13.654 -17.876  1.00 12.27           N  
ATOM   4071  CA  THR B 188      14.842 -14.134 -16.657  1.00 12.16           C  
ATOM   4072  C   THR B 188      15.413 -13.471 -15.402  1.00 11.92           C  
ATOM   4073  O   THR B 188      14.673 -13.228 -14.441  1.00 13.19           O  
ATOM   4074  CB  THR B 188      14.945 -15.657 -16.537  1.00 14.38           C  
ATOM   4075  CG2 THR B 188      14.261 -16.370 -17.752  1.00 13.35           C  
ATOM   4076  OG1 THR B 188      16.315 -16.058 -16.463  1.00 13.31           O  
ATOM   4077  N   ASP B 189      16.727 -13.217 -15.379  1.00 10.81           N  
ATOM   4078  CA  ASP B 189      17.343 -12.569 -14.224  1.00 11.12           C  
ATOM   4079  C   ASP B 189      16.814 -11.143 -14.036  1.00 12.11           C  
ATOM   4080  O   ASP B 189      16.456 -10.730 -12.918  1.00 12.39           O  
ATOM   4081  CB  ASP B 189      18.865 -12.553 -14.392  1.00 12.17           C  
ATOM   4082  CG  ASP B 189      19.540 -12.040 -13.163  1.00 11.64           C  
ATOM   4083  OD1 ASP B 189      19.729 -12.830 -12.248  1.00 13.23           O  
ATOM   4084  OD2 ASP B 189      19.800 -10.839 -13.101  1.00 13.48           O1-
ATOM   4085  N   LEU B 190      16.805 -10.362 -15.119  1.00 11.01           N  
ATOM   4086  CA  LEU B 190      16.248  -9.011 -15.078  1.00 12.11           C  
ATOM   4087  C   LEU B 190      14.778  -9.037 -14.674  1.00 12.13           C  
ATOM   4088  O   LEU B 190      14.334  -8.216 -13.860  1.00 12.55           O  
ATOM   4089  CB  LEU B 190      16.407  -8.335 -16.446  1.00 11.42           C  
ATOM   4090  CG  LEU B 190      17.855  -8.029 -16.878  1.00 11.66           C  
ATOM   4091  CD1 LEU B 190      17.903  -7.502 -18.327  1.00 12.60           C  
ATOM   4092  CD2 LEU B 190      18.509  -7.024 -15.909  1.00 10.84           C  
ATOM   4093  N   PHE B 191      14.005  -9.974 -15.228  1.00 10.51           N  
ATOM   4094  CA  PHE B 191      12.595 -10.068 -14.871  1.00 11.49           C  
ATOM   4095  C   PHE B 191      12.408 -10.339 -13.382  1.00 11.54           C  
ATOM   4096  O   PHE B 191      11.609  -9.669 -12.716  1.00 12.99           O  
ATOM   4097  CB  PHE B 191      11.895 -11.172 -15.660  1.00 13.26           C  
ATOM   4098  CG  PHE B 191      10.504 -11.370 -15.223  1.00 11.63           C  
ATOM   4099  CD1 PHE B 191       9.523 -10.483 -15.635  1.00 11.76           C  
ATOM   4100  CD2 PHE B 191      10.169 -12.392 -14.337  1.00 12.18           C  
ATOM   4101  CE1 PHE B 191       8.204 -10.634 -15.196  1.00 13.93           C  
ATOM   4102  CE2 PHE B 191       8.854 -12.539 -13.878  1.00 11.66           C  
ATOM   4103  CZ  PHE B 191       7.880 -11.666 -14.308  1.00 12.55           C  
ATOM   4104  N   GLY B 192      13.087 -11.366 -12.868  1.00 11.92           N  
ATOM   4105  CA  GLY B 192      12.919 -11.731 -11.473  1.00 11.96           C  
ATOM   4106  C   GLY B 192      13.222 -10.588 -10.523  1.00 11.20           C  
ATOM   4107  O   GLY B 192      12.430 -10.288  -9.630  1.00 11.83           O  
ATOM   4108  N   GLU B 193      14.373  -9.930 -10.694  1.00 12.48           N  
ATOM   4109  CA  GLU B 193      14.710  -8.870  -9.744  1.00 12.76           C  
ATOM   4110  C   GLU B 193      13.757  -7.687  -9.898  1.00 12.32           C  
ATOM   4111  O   GLU B 193      13.398  -7.060  -8.900  1.00 11.50           O  
ATOM   4112  CB  GLU B 193      16.172  -8.417  -9.900  1.00 10.12           C  
ATOM   4113  CG  GLU B 193      16.495  -7.807 -11.279  1.00 12.30           C  
ATOM   4114  CD  GLU B 193      17.963  -7.935 -11.717  1.00 12.96           C  
ATOM   4115  OE1 GLU B 193      18.390  -7.140 -12.573  1.00 13.04           O  
ATOM   4116  OE2 GLU B 193      18.679  -8.845 -11.238  1.00 12.73           O1-
ATOM   4117  N   GLN B 194      13.314  -7.385 -11.122  1.00  9.50           N  
ATOM   4118  CA  GLN B 194      12.414  -6.256 -11.313  1.00 12.95           C  
ATOM   4119  C   GLN B 194      11.012  -6.546 -10.798  1.00 12.98           C  
ATOM   4120  O   GLN B 194      10.441  -5.754 -10.029  1.00 13.08           O  
ATOM   4121  CB  GLN B 194      12.346  -5.885 -12.786  1.00 10.74           C  
ATOM   4122  CG  GLN B 194      13.612  -5.191 -13.246  1.00 10.92           C  
ATOM   4123  CD  GLN B 194      13.629  -4.862 -14.722  1.00 13.49           C  
ATOM   4124  NE2 GLN B 194      14.810  -4.965 -15.308  1.00 12.35           N  
ATOM   4125  OE1 GLN B 194      12.599  -4.511 -15.338  1.00 12.86           O  
ATOM   4126  N   ALA B 195      10.423  -7.658 -11.235  1.00 11.74           N  
ATOM   4127  CA  ALA B 195       8.998  -7.887 -11.026  1.00 12.92           C  
ATOM   4128  C   ALA B 195       8.680  -8.604  -9.728  1.00 12.09           C  
ATOM   4129  O   ALA B 195       7.552  -8.489  -9.253  1.00 13.90           O  
ATOM   4130  CB  ALA B 195       8.395  -8.695 -12.191  1.00 11.96           C  
ATOM   4131  N   VAL B 196       9.639  -9.316  -9.127  1.00 11.26           N  
ATOM   4132  CA  VAL B 196       9.314 -10.208  -8.021  1.00 10.74           C  
ATOM   4133  C   VAL B 196      10.243  -9.999  -6.828  1.00 13.29           C  
ATOM   4134  O   VAL B 196       9.774  -9.635  -5.747  1.00 15.73           O  
ATOM   4135  CB  VAL B 196       9.332 -11.692  -8.446  1.00 10.96           C  
ATOM   4136  CG1 VAL B 196       8.939 -12.573  -7.254  1.00 13.46           C  
ATOM   4137  CG2 VAL B 196       8.365 -11.924  -9.596  1.00 11.45           C  
ATOM   4138  N   LEU B 197      11.545 -10.290  -6.984  1.00 13.26           N  
ATOM   4139  CA  LEU B 197      12.421 -10.386  -5.808  1.00 12.27           C  
ATOM   4140  C   LEU B 197      12.807  -9.043  -5.228  1.00 14.31           C  
ATOM   4141  O   LEU B 197      13.057  -8.966  -4.027  1.00 13.71           O  
ATOM   4142  CB  LEU B 197      13.706 -11.156  -6.122  1.00 14.58           C  
ATOM   4143  CG  LEU B 197      13.088 -12.445  -6.630  1.00 22.27           C  
ATOM   4144  CD1 LEU B 197      13.513 -12.832  -8.030  1.00 18.90           C  
ATOM   4145  CD2 LEU B 197      12.990 -13.575  -5.618  1.00 17.67           C  
ATOM   4146  N   CYS B 198      12.943  -8.012  -6.047  1.00 11.84           N  
ATOM   4147  CA  CYS B 198      13.390  -6.708  -5.552  1.00 12.93           C  
ATOM   4148  C   CYS B 198      12.304  -5.662  -5.762  1.00 13.53           C  
ATOM   4149  O   CYS B 198      11.710  -5.207  -4.777  1.00 14.25           O  
ATOM   4150  CB  CYS B 198      14.715  -6.312  -6.209  1.00 12.40           C  
ATOM   4151  SG  CYS B 198      16.044  -7.545  -5.893  1.00 15.19           S  
ATOM   4152  N   GLY B 199      11.975  -5.318  -7.005  1.00 12.26           N  
ATOM   4153  CA  GLY B 199      10.907  -4.357  -7.226  1.00 12.52           C  
ATOM   4154  C   GLY B 199       9.564  -4.801  -6.664  1.00 14.28           C  
ATOM   4155  O   GLY B 199       8.951  -4.073  -5.875  1.00 12.86           O  
ATOM   4156  N   GLY B 200       9.082  -5.976  -7.068  1.00 11.71           N  
ATOM   4157  CA  GLY B 200       7.768  -6.449  -6.628  1.00 11.35           C  
ATOM   4158  C   GLY B 200       7.600  -6.595  -5.125  1.00 15.05           C  
ATOM   4159  O   GLY B 200       6.701  -5.997  -4.519  1.00 12.59           O  
ATOM   4160  N   VAL B 201       8.445  -7.407  -4.495  1.00 11.43           N  
ATOM   4161  CA  VAL B 201       8.214  -7.685  -3.086  1.00 11.44           C  
ATOM   4162  C   VAL B 201       8.441  -6.425  -2.240  1.00 15.40           C  
ATOM   4163  O   VAL B 201       7.717  -6.200  -1.263  1.00 14.36           O  
ATOM   4164  CB  VAL B 201       9.050  -8.891  -2.619  1.00 14.81           C  
ATOM   4165  CG1 VAL B 201      10.469  -8.485  -2.324  1.00 18.14           C  
ATOM   4166  CG2 VAL B 201       8.413  -9.521  -1.360  1.00 15.11           C  
ATOM   4167  N   SER B 202       9.385  -5.559  -2.603  0.29 13.39           N  
ATOM   4169  CA  SER B 202       9.579  -4.395  -1.747  0.29 14.43           C  
ATOM   4171  C   SER B 202       8.451  -3.392  -1.898  0.29 14.36           C  
ATOM   4173  O   SER B 202       8.070  -2.744  -0.919  0.29 13.89           O  
ATOM   4175  CB  SER B 202      10.921  -3.758  -2.027  0.29 15.74           C  
ATOM   4177  OG  SER B 202      11.902  -4.684  -1.625  0.29 15.64           O  
ATOM   4179  N   LYS B 203       7.879  -3.269  -3.094  1.00 13.33           N  
ATOM   4180  CA  LYS B 203       6.733  -2.392  -3.229  1.00 15.55           C  
ATOM   4181  C   LYS B 203       5.492  -3.012  -2.582  1.00 14.62           C  
ATOM   4182  O   LYS B 203       4.662  -2.275  -2.031  1.00 16.45           O  
ATOM   4183  CB  LYS B 203       6.513  -2.073  -4.714  1.00 15.03           C  
ATOM   4184  CG  LYS B 203       5.725  -0.829  -4.999  1.00 23.95           C  
ATOM   4185  CD  LYS B 203       6.405   0.452  -4.531  1.00 24.25           C  
ATOM   4186  CE  LYS B 203       5.392   1.588  -4.624  1.00 31.60           C  
ATOM   4187  NZ  LYS B 203       5.977   2.911  -4.326  1.00 33.02           N1+
ATOM   4188  N   LEU B 204       5.362  -4.351  -2.624  1.00 13.15           N  
ATOM   4189  CA  LEU B 204       4.286  -5.035  -1.907  1.00 11.44           C  
ATOM   4190  C   LEU B 204       4.370  -4.748  -0.412  1.00 13.36           C  
ATOM   4191  O   LEU B 204       3.381  -4.333   0.213  1.00 13.44           O  
ATOM   4192  CB  LEU B 204       4.354  -6.546  -2.137  1.00 14.67           C  
ATOM   4193  CG  LEU B 204       3.277  -7.402  -1.441  1.00 12.02           C  
ATOM   4194  CD1 LEU B 204       1.980  -7.284  -2.223  1.00 13.50           C  
ATOM   4195  CD2 LEU B 204       3.692  -8.879  -1.357  1.00 14.64           C  
ATOM   4196  N   ILE B 205       5.561  -4.955   0.173  1.00 10.20           N  
ATOM   4197  CA  ILE B 205       5.741  -4.751   1.608  1.00 12.45           C  
ATOM   4198  C   ILE B 205       5.523  -3.286   1.973  1.00 13.44           C  
ATOM   4199  O   ILE B 205       4.828  -2.975   2.944  1.00 12.93           O  
ATOM   4200  CB  ILE B 205       7.127  -5.256   2.040  1.00 13.03           C  
ATOM   4201  CG1 ILE B 205       7.162  -6.770   1.965  1.00 13.46           C  
ATOM   4202  CG2 ILE B 205       7.476  -4.800   3.508  1.00 13.65           C  
ATOM   4203  CD1 ILE B 205       8.563  -7.292   2.128  1.00 13.91           C  
ATOM   4204  N   GLN B 206       6.114  -2.366   1.213  1.00 14.92           N  
ATOM   4205  CA  GLN B 206       5.928  -0.952   1.526  1.00 16.32           C  
ATOM   4206  C   GLN B 206       4.458  -0.552   1.427  1.00 16.09           C  
ATOM   4207  O   GLN B 206       3.954   0.184   2.279  1.00 13.76           O  
ATOM   4208  CB  GLN B 206       6.764  -0.079   0.599  1.00 16.44           C  
ATOM   4209  CG  GLN B 206       8.262  -0.193   0.873  1.00 21.73           C  
ATOM   4210  CD  GLN B 206       9.109   0.553  -0.158  1.00 24.21           C  
ATOM   4211  NE2 GLN B 206      10.419   0.624   0.092  1.00 28.98           N  
ATOM   4212  OE1 GLN B 206       8.589   1.076  -1.153  1.00 28.42           O  
ATOM   4213  N   SER B 207       3.749  -1.030   0.392  1.00 13.04           N  
ATOM   4214  CA  SER B 207       2.334  -0.679   0.254  1.00 12.61           C  
ATOM   4215  C   SER B 207       1.523  -1.219   1.425  1.00 13.00           C  
ATOM   4216  O   SER B 207       0.609  -0.547   1.922  1.00 14.53           O  
ATOM   4217  CB  SER B 207       1.787  -1.197  -1.076  1.00 13.84           C  
ATOM   4218  OG  SER B 207       2.406  -0.558  -2.194  1.00 18.18           O  
ATOM   4219  N   GLY B 208       1.870  -2.408   1.921  1.00 12.61           N  
ATOM   4220  CA  GLY B 208       1.193  -2.919   3.097  1.00 11.35           C  
ATOM   4221  C   GLY B 208       1.513  -2.113   4.346  1.00 14.63           C  
ATOM   4222  O   GLY B 208       0.624  -1.804   5.143  1.00 12.76           O  
ATOM   4223  N   PHE B 209       2.793  -1.782   4.540  1.00 13.99           N  
ATOM   4224  CA  PHE B 209       3.205  -0.954   5.670  1.00 13.34           C  
ATOM   4225  C   PHE B 209       2.482   0.387   5.648  1.00 12.77           C  
ATOM   4226  O   PHE B 209       1.917   0.819   6.665  1.00 15.17           O  
ATOM   4227  CB  PHE B 209       4.723  -0.765   5.617  1.00 13.50           C  
ATOM   4228  CG  PHE B 209       5.268   0.087   6.736  1.00 14.29           C  
ATOM   4229  CD1 PHE B 209       5.414   1.466   6.561  1.00 14.78           C  
ATOM   4230  CD2 PHE B 209       5.631  -0.487   7.947  1.00 16.52           C  
ATOM   4231  CE1 PHE B 209       5.918   2.267   7.601  1.00 17.31           C  
ATOM   4232  CE2 PHE B 209       6.132   0.308   8.986  1.00 16.81           C  
ATOM   4233  CZ  PHE B 209       6.277   1.686   8.791  1.00 15.55           C  
ATOM   4234  N   GLU B 210       2.488   1.041   4.481  1.00 13.82           N  
ATOM   4235  CA  GLU B 210       1.828   2.329   4.291  1.00 13.56           C  
ATOM   4236  C   GLU B 210       0.351   2.235   4.606  1.00 17.76           C  
ATOM   4237  O   GLU B 210      -0.203   3.097   5.294  1.00 16.98           O  
ATOM   4238  CB  GLU B 210       2.030   2.790   2.841  1.00 14.96           C  
ATOM   4239  CG  GLU B 210       3.467   3.248   2.503  1.00 19.71           C  
ATOM   4240  CD  GLU B 210       3.754   3.279   0.994  1.00 21.69           C  
ATOM   4241  OE1 GLU B 210       2.800   3.342   0.174  1.00 18.79           O  
ATOM   4242  OE2 GLU B 210       4.960   3.221   0.629  1.00 23.24           O1-
ATOM   4243  N   THR B 211      -0.310   1.184   4.125  1.00 15.95           N  
ATOM   4244  CA  THR B 211      -1.736   1.043   4.391  1.00 15.30           C  
ATOM   4245  C   THR B 211      -2.003   0.981   5.889  1.00 18.08           C  
ATOM   4246  O   THR B 211      -2.933   1.630   6.387  1.00 19.46           O  
ATOM   4247  CB  THR B 211      -2.286  -0.210   3.674  1.00 15.49           C  
ATOM   4248  CG2 THR B 211      -3.780  -0.431   3.983  1.00 15.66           C  
ATOM   4249  OG1 THR B 211      -2.108  -0.051   2.257  1.00 14.93           O  
ATOM   4250  N   LEU B 212      -1.185   0.226   6.627  1.00 16.08           N  
ATOM   4251  CA  LEU B 212      -1.379   0.121   8.071  1.00 13.56           C  
ATOM   4252  C   LEU B 212      -1.080   1.438   8.787  1.00 18.76           C  
ATOM   4253  O   LEU B 212      -1.836   1.841   9.672  1.00 18.70           O  
ATOM   4254  CB  LEU B 212      -0.510  -0.995   8.651  1.00 15.62           C  
ATOM   4255  CG  LEU B 212      -0.956  -2.405   8.207  1.00 14.45           C  
ATOM   4256  CD1 LEU B 212       0.044  -3.359   8.793  1.00 15.61           C  
ATOM   4257  CD2 LEU B 212      -2.374  -2.759   8.671  1.00 15.91           C  
ATOM   4258  N   VAL B 213       0.020   2.119   8.452  1.00 16.61           N  
ATOM   4259  CA  VAL B 213       0.325   3.333   9.220  1.00 18.18           C  
ATOM   4260  C   VAL B 213      -0.636   4.451   8.840  1.00 19.57           C  
ATOM   4261  O   VAL B 213      -1.043   5.237   9.708  1.00 22.14           O  
ATOM   4262  CB  VAL B 213       1.806   3.772   9.077  1.00 17.56           C  
ATOM   4263  CG1 VAL B 213       2.755   2.690   9.622  1.00 17.19           C  
ATOM   4264  CG2 VAL B 213       2.140   4.130   7.668  1.00 21.24           C  
ATOM   4265  N   GLU B 214      -1.070   4.505   7.570  1.00 16.79           N  
ATOM   4266  CA  GLU B 214      -2.062   5.499   7.159  1.00 19.35           C  
ATOM   4267  C   GLU B 214      -3.397   5.266   7.854  1.00 21.15           C  
ATOM   4268  O   GLU B 214      -4.156   6.216   8.090  1.00 25.36           O  
ATOM   4269  CB  GLU B 214      -2.225   5.483   5.643  1.00 17.56           C  
ATOM   4270  CG  GLU B 214      -0.998   5.981   4.895  1.00 18.81           C  
ATOM   4271  CD  GLU B 214      -1.039   5.743   3.403  1.00 17.35           C  
ATOM   4272  OE1 GLU B 214      -2.104   5.451   2.827  1.00 21.35           O  
ATOM   4273  OE2 GLU B 214       0.026   5.873   2.781  1.00 21.46           O1-
ATOM   4274  N   ALA B 215      -3.687   4.029   8.218  1.00 17.74           N  
ATOM   4275  CA  ALA B 215      -4.883   3.720   8.986  1.00 21.87           C  
ATOM   4276  C   ALA B 215      -4.737   4.044  10.470  1.00 21.28           C  
ATOM   4277  O   ALA B 215      -5.721   3.942  11.199  1.00 24.35           O  
ATOM   4278  CB  ALA B 215      -5.249   2.245   8.806  1.00 19.85           C  
ATOM   4279  N   GLY B 216      -3.544   4.418  10.931  1.00 19.37           N  
ATOM   4280  CA  GLY B 216      -3.324   4.780  12.316  1.00 20.34           C  
ATOM   4281  C   GLY B 216      -2.718   3.731  13.213  1.00 23.74           C  
ATOM   4282  O   GLY B 216      -2.629   3.965  14.417  1.00 21.24           O  
ATOM   4283  N   TYR B 217      -2.299   2.582  12.681  1.00 18.16           N  
ATOM   4284  CA  TYR B 217      -1.734   1.540  13.524  1.00 15.84           C  
ATOM   4285  C   TYR B 217      -0.273   1.842  13.828  1.00 15.31           C  
ATOM   4286  O   TYR B 217       0.374   2.615  13.120  1.00 20.00           O  
ATOM   4287  CB  TYR B 217      -1.869   0.175  12.841  1.00 15.43           C  
ATOM   4288  CG  TYR B 217      -3.291  -0.194  12.509  1.00 16.48           C  
ATOM   4289  CD1 TYR B 217      -4.209  -0.445  13.507  1.00 16.12           C  
ATOM   4290  CD2 TYR B 217      -3.712  -0.325  11.188  1.00 16.59           C  
ATOM   4291  CE1 TYR B 217      -5.536  -0.801  13.214  1.00 18.52           C  
ATOM   4292  CE2 TYR B 217      -5.032  -0.689  10.883  1.00 17.30           C  
ATOM   4293  CZ  TYR B 217      -5.934  -0.927  11.901  1.00 17.18           C  
ATOM   4294  OH  TYR B 217      -7.236  -1.283  11.606  1.00 18.51           O  
ATOM   4295  N   GLN B 218       0.235   1.236  14.899  1.00 16.56           N  
ATOM   4296  CA  GLN B 218       1.573   1.559  15.372  1.00 16.69           C  
ATOM   4297  C   GLN B 218       2.607   1.171  14.319  1.00 19.49           C  
ATOM   4298  O   GLN B 218       2.571   0.042  13.814  1.00 15.78           O  
ATOM   4299  CB  GLN B 218       1.887   0.827  16.670  1.00 20.06           C  
ATOM   4300  CG  GLN B 218       1.016   1.209  17.865  1.00 22.45           C  
ATOM   4301  CD  GLN B 218       1.423   0.457  19.091  1.00 21.86           C  
ATOM   4302  NE2 GLN B 218       0.686  -0.621  19.422  1.00 20.67           N  
ATOM   4303  OE1 GLN B 218       2.436   0.793  19.718  1.00 21.85           O  
ATOM   4304  N   PRO B 219       3.550   2.061  13.986  1.00 19.32           N  
ATOM   4305  CA  PRO B 219       4.516   1.745  12.917  1.00 19.14           C  
ATOM   4306  C   PRO B 219       5.402   0.572  13.254  1.00 18.19           C  
ATOM   4307  O   PRO B 219       5.744  -0.204  12.353  1.00 16.75           O  
ATOM   4308  CB  PRO B 219       5.341   3.041  12.791  1.00 21.78           C  
ATOM   4309  CG  PRO B 219       4.566   4.079  13.475  1.00 24.55           C  
ATOM   4310  CD  PRO B 219       3.694   3.441  14.482  1.00 20.93           C  
ATOM   4311  N   GLU B 220       5.822   0.437  14.523  1.00 14.71           N  
ATOM   4312  CA  GLU B 220       6.695  -0.674  14.885  1.00 18.02           C  
ATOM   4313  C   GLU B 220       5.970  -1.995  14.720  1.00 18.73           C  
ATOM   4314  O   GLU B 220       6.555  -2.992  14.266  1.00 18.12           O  
ATOM   4315  CB  GLU B 220       7.192  -0.506  16.325  1.00 22.57           C  
ATOM   4316  CG  GLU B 220       8.130   0.697  16.482  1.00 24.98           C  
ATOM   4317  CD  GLU B 220       7.406   2.041  16.573  1.00 27.08           C  
ATOM   4318  OE1 GLU B 220       6.148   2.088  16.687  1.00 23.56           O  
ATOM   4319  OE2 GLU B 220       8.122   3.068  16.559  1.00 35.02           O1-
ATOM   4320  N   LEU B 221       4.702  -2.013  15.108  1.00 18.57           N  
ATOM   4321  CA  LEU B 221       3.860  -3.185  14.909  1.00 18.50           C  
ATOM   4322  C   LEU B 221       3.775  -3.524  13.426  1.00 15.44           C  
ATOM   4323  O   LEU B 221       3.951  -4.679  13.036  1.00 16.53           O  
ATOM   4324  CB  LEU B 221       2.463  -2.914  15.502  1.00 18.09           C  
ATOM   4325  CG  LEU B 221       1.360  -3.973  15.449  1.00 19.34           C  
ATOM   4326  CD1 LEU B 221       0.259  -3.631  16.426  1.00 18.38           C  
ATOM   4327  CD2 LEU B 221       0.722  -4.072  14.073  1.00 22.30           C  
ATOM   4328  N   ALA B 222       3.484  -2.520  12.590  1.00 14.46           N  
ATOM   4329  CA  ALA B 222       3.405  -2.740  11.146  1.00 16.02           C  
ATOM   4330  C   ALA B 222       4.696  -3.345  10.599  1.00 15.40           C  
ATOM   4331  O   ALA B 222       4.663  -4.265   9.769  1.00 13.89           O  
ATOM   4332  CB  ALA B 222       3.064  -1.422  10.446  1.00 13.00           C  
ATOM   4333  N   TYR B 223       5.854  -2.881  11.087  1.00 14.52           N  
ATOM   4334  CA  TYR B 223       7.123  -3.462  10.650  1.00 15.05           C  
ATOM   4335  C   TYR B 223       7.205  -4.942  11.004  1.00 16.24           C  
ATOM   4336  O   TYR B 223       7.642  -5.760  10.185  1.00 15.42           O  
ATOM   4337  CB  TYR B 223       8.313  -2.692  11.256  1.00 16.00           C  
ATOM   4338  CG  TYR B 223       9.645  -3.352  10.942  1.00 18.42           C  
ATOM   4339  CD1 TYR B 223      10.370  -2.981   9.818  1.00 23.45           C  
ATOM   4340  CD2 TYR B 223      10.157  -4.369  11.748  1.00 15.87           C  
ATOM   4341  CE1 TYR B 223      11.578  -3.594   9.512  1.00 18.78           C  
ATOM   4342  CE2 TYR B 223      11.367  -4.989  11.446  1.00 19.51           C  
ATOM   4343  CZ  TYR B 223      12.073  -4.586  10.318  1.00 18.54           C  
ATOM   4344  OH  TYR B 223      13.284  -5.195  10.006  1.00 21.50           O  
ATOM   4345  N   PHE B 224       6.812  -5.308  12.229  1.00 13.68           N  
ATOM   4346  CA  PHE B 224       6.853  -6.712  12.627  1.00 13.86           C  
ATOM   4347  C   PHE B 224       5.928  -7.540  11.748  1.00 15.86           C  
ATOM   4348  O   PHE B 224       6.284  -8.641  11.310  1.00 18.41           O  
ATOM   4349  CB  PHE B 224       6.446  -6.861  14.095  1.00 15.94           C  
ATOM   4350  CG  PHE B 224       7.541  -6.523  15.070  1.00 22.03           C  
ATOM   4351  CD1 PHE B 224       8.875  -6.536  14.664  1.00 23.33           C  
ATOM   4352  CD2 PHE B 224       7.246  -6.226  16.391  1.00 23.49           C  
ATOM   4353  CE1 PHE B 224       9.903  -6.238  15.563  1.00 25.92           C  
ATOM   4354  CE2 PHE B 224       8.264  -5.931  17.289  1.00 26.43           C  
ATOM   4355  CZ  PHE B 224       9.588  -5.934  16.868  1.00 19.50           C  
ATOM   4356  N   GLU B 225       4.766  -6.982  11.424  1.00 14.34           N  
ATOM   4357  CA  GLU B 225       3.757  -7.725  10.691  1.00 14.18           C  
ATOM   4358  C   GLU B 225       4.166  -7.927   9.235  1.00 15.20           C  
ATOM   4359  O   GLU B 225       4.133  -9.058   8.745  1.00 16.16           O  
ATOM   4360  CB  GLU B 225       2.403  -7.014  10.785  1.00 13.25           C  
ATOM   4361  CG  GLU B 225       1.248  -7.708   9.963  1.00 14.06           C  
ATOM   4362  CD  GLU B 225       0.835  -9.087  10.545  1.00 17.40           C  
ATOM   4363  OE1 GLU B 225       0.680  -9.218  11.796  1.00 14.84           O  
ATOM   4364  OE2 GLU B 225       0.682 -10.062   9.768  1.00 16.79           O1-
ATOM   4365  N   VAL B 226       4.545  -6.860   8.517  1.00 12.80           N  
ATOM   4366  CA  VAL B 226       4.648  -6.984   7.057  1.00 16.52           C  
ATOM   4367  C   VAL B 226       6.070  -7.178   6.541  1.00 16.33           C  
ATOM   4368  O   VAL B 226       6.235  -7.583   5.381  1.00 15.81           O  
ATOM   4369  CB  VAL B 226       4.008  -5.795   6.308  1.00 13.67           C  
ATOM   4370  CG1 VAL B 226       2.488  -5.678   6.649  1.00 14.39           C  
ATOM   4371  CG2 VAL B 226       4.808  -4.473   6.515  1.00 16.06           C  
ATOM   4372  N   LEU B 227       7.097  -6.878   7.339  1.00 14.41           N  
ATOM   4373  CA  LEU B 227       8.474  -7.054   6.893  1.00 15.70           C  
ATOM   4374  C   LEU B 227       9.181  -8.166   7.664  1.00 14.30           C  
ATOM   4375  O   LEU B 227       9.590  -9.173   7.078  1.00 14.86           O  
ATOM   4376  CB  LEU B 227       9.247  -5.717   6.983  1.00 15.21           C  
ATOM   4377  CG  LEU B 227      10.585  -5.724   6.212  1.00 16.22           C  
ATOM   4378  CD1 LEU B 227      10.976  -4.327   5.749  1.00 16.24           C  
ATOM   4379  CD2 LEU B 227      11.743  -6.407   6.959  1.00 17.30           C  
ATOM   4380  N   HIS B 228       9.353  -8.023   8.975  1.00 14.02           N  
ATOM   4381  CA  HIS B 228      10.085  -9.022   9.744  1.00 15.12           C  
ATOM   4382  C   HIS B 228       9.516 -10.431   9.558  1.00 13.12           C  
ATOM   4383  O   HIS B 228      10.253 -11.400   9.344  1.00 15.14           O  
ATOM   4384  CB  HIS B 228      10.036  -8.625  11.204  1.00 18.16           C  
ATOM   4385  CG  HIS B 228      10.936  -9.436  12.055  1.00 19.23           C  
ATOM   4386  CD2 HIS B 228      10.775 -10.659  12.613  1.00 18.46           C  
ATOM   4387  ND1 HIS B 228      12.212  -9.026  12.369  1.00 17.88           N  
ATOM   4388  CE1 HIS B 228      12.785  -9.949  13.116  1.00 18.68           C  
ATOM   4389  NE2 HIS B 228      11.939 -10.951  13.280  1.00 21.87           N  
ATOM   4390  N   GLU B 229       8.192 -10.545   9.642  1.00 13.46           N  
ATOM   4391  CA  GLU B 229       7.464 -11.796   9.518  1.00 16.74           C  
ATOM   4392  C   GLU B 229       7.654 -12.444   8.140  1.00 14.92           C  
ATOM   4393  O   GLU B 229       7.513 -13.675   8.009  1.00 15.17           O  
ATOM   4394  CB  GLU B 229       5.989 -11.463   9.772  1.00 14.05           C  
ATOM   4395  CG  GLU B 229       5.010 -12.580   9.960  1.00 18.75           C  
ATOM   4396  CD  GLU B 229       3.689 -11.993  10.332  1.00 20.29           C  
ATOM   4397  OE1 GLU B 229       2.776 -11.913   9.466  1.00 19.39           O  
ATOM   4398  OE2 GLU B 229       3.585 -11.530  11.473  1.00 18.14           O1-
ATOM   4399  N   MET B 230       7.967 -11.648   7.100  1.00 15.33           N  
ATOM   4400  CA  MET B 230       8.119 -12.217   5.758  0.72 15.76           C  
ATOM   4402  C   MET B 230       9.244 -13.242   5.716  1.00 13.95           C  
ATOM   4403  O   MET B 230       9.142 -14.259   5.023  1.00 12.59           O  
ATOM   4404  CB  MET B 230       8.369 -11.113   4.721  0.72 12.91           C  
ATOM   4406  CG  MET B 230       8.430 -11.646   3.275  0.72 15.80           C  
ATOM   4408  SD  MET B 230       6.833 -12.183   2.664  0.72 12.61           S  
ATOM   4410  CE  MET B 230       6.068 -10.568   2.423  0.72 16.54           C  
ATOM   4412  N   LYS B 231      10.337 -12.981   6.440  1.00 14.11           N  
ATOM   4413  CA  LYS B 231      11.434 -13.948   6.492  1.00 12.24           C  
ATOM   4414  C   LYS B 231      10.957 -15.291   7.028  1.00 14.53           C  
ATOM   4415  O   LYS B 231      11.380 -16.352   6.546  1.00 13.83           O  
ATOM   4416  CB  LYS B 231      12.562 -13.399   7.379  1.00 15.94           C  
ATOM   4417  CG  LYS B 231      13.813 -14.262   7.473  1.00 16.53           C  
ATOM   4418  CD  LYS B 231      13.863 -15.137   8.722  1.00 18.06           C  
ATOM   4419  CE  LYS B 231      15.274 -15.703   8.941  1.00 16.68           C  
ATOM   4420  NZ  LYS B 231      15.777 -16.697   7.932  1.00 15.44           N1+
ATOM   4421  N   LEU B 232      10.114 -15.262   8.070  1.00 12.61           N  
ATOM   4422  CA  LEU B 232       9.642 -16.508   8.678  1.00 13.07           C  
ATOM   4423  C   LEU B 232       8.732 -17.286   7.732  1.00 12.30           C  
ATOM   4424  O   LEU B 232       8.897 -18.501   7.557  1.00 15.48           O  
ATOM   4425  CB  LEU B 232       8.933 -16.185  10.001  1.00 13.77           C  
ATOM   4426  CG  LEU B 232       9.756 -15.379  11.019  1.00 16.77           C  
ATOM   4427  CD1 LEU B 232       8.893 -14.920  12.245  1.00 15.32           C  
ATOM   4428  CD2 LEU B 232      11.003 -16.161  11.483  1.00 18.11           C  
ATOM   4429  N   ILE B 233       7.802 -16.586   7.076  1.00 13.26           N  
ATOM   4430  CA  ILE B 233       6.897 -17.206   6.116  1.00 13.82           C  
ATOM   4431  C   ILE B 233       7.671 -17.726   4.920  1.00 13.13           C  
ATOM   4432  O   ILE B 233       7.458 -18.859   4.486  1.00 13.27           O  
ATOM   4433  CB  ILE B 233       5.801 -16.203   5.702  1.00 14.26           C  
ATOM   4434  CG1 ILE B 233       4.872 -15.954   6.900  1.00 13.17           C  
ATOM   4435  CG2 ILE B 233       5.011 -16.713   4.467  1.00 15.14           C  
ATOM   4436  CD1 ILE B 233       4.080 -17.169   7.274  1.00 16.13           C  
ATOM   4437  N   VAL B 234       8.613 -16.934   4.397  1.00 11.91           N  
ATOM   4438  CA  VAL B 234       9.326 -17.369   3.191  1.00 11.99           C  
ATOM   4439  C   VAL B 234      10.271 -18.526   3.513  1.00 14.20           C  
ATOM   4440  O   VAL B 234      10.523 -19.382   2.651  1.00 14.29           O  
ATOM   4441  CB  VAL B 234      10.076 -16.194   2.528  1.00 11.04           C  
ATOM   4442  CG1 VAL B 234      10.954 -16.668   1.361  1.00 12.11           C  
ATOM   4443  CG2 VAL B 234       9.057 -15.147   1.985  1.00 13.93           C  
ATOM   4444  N   ASP B 235      10.793 -18.596   4.746  1.00 13.86           N  
ATOM   4445  CA  ASP B 235      11.563 -19.775   5.143  1.00 15.27           C  
ATOM   4446  C   ASP B 235      10.734 -21.044   5.001  1.00 16.53           C  
ATOM   4447  O   ASP B 235      11.226 -22.067   4.508  1.00 15.34           O  
ATOM   4448  CB  ASP B 235      12.055 -19.645   6.589  1.00 15.38           C  
ATOM   4449  CG  ASP B 235      13.347 -18.826   6.714  1.00 18.92           C  
ATOM   4450  OD1 ASP B 235      13.881 -18.296   5.703  1.00 16.88           O  
ATOM   4451  OD2 ASP B 235      13.828 -18.692   7.866  1.00 18.73           O1-
ATOM   4452  N   LEU B 236       9.477 -21.006   5.436  1.00 13.03           N  
ATOM   4453  CA  LEU B 236       8.613 -22.175   5.260  1.00 11.95           C  
ATOM   4454  C   LEU B 236       8.398 -22.492   3.792  1.00 13.58           C  
ATOM   4455  O   LEU B 236       8.371 -23.660   3.401  1.00 14.86           O  
ATOM   4456  CB  LEU B 236       7.272 -21.961   5.951  1.00 13.93           C  
ATOM   4457  CG  LEU B 236       7.301 -21.826   7.475  1.00 15.35           C  
ATOM   4458  CD1 LEU B 236       5.887 -21.734   7.995  1.00 18.31           C  
ATOM   4459  CD2 LEU B 236       8.042 -22.992   8.115  1.00 18.20           C  
ATOM   4460  N   MET B 237       8.256 -21.467   2.960  1.00 14.51           N  
ATOM   4461  CA  MET B 237       8.085 -21.701   1.529  1.00 13.59           C  
ATOM   4462  C   MET B 237       9.346 -22.298   0.901  1.00 13.60           C  
ATOM   4463  O   MET B 237       9.265 -23.205   0.066  1.00 16.45           O  
ATOM   4464  CB  MET B 237       7.686 -20.382   0.855  1.00 14.69           C  
ATOM   4465  CG  MET B 237       7.205 -20.538  -0.534  1.00 20.62           C  
ATOM   4466  SD  MET B 237       6.985 -18.884  -1.220  1.00 22.90           S  
ATOM   4467  CE  MET B 237       5.838 -18.177  -0.064  1.00 17.58           C  
ATOM   4468  N   TYR B 238      10.514 -21.794   1.294  1.00 13.12           N  
ATOM   4469  CA  TYR B 238      11.797 -22.313   0.841  1.00 16.64           C  
ATOM   4470  C   TYR B 238      11.984 -23.790   1.186  1.00 15.79           C  
ATOM   4471  O   TYR B 238      12.576 -24.553   0.409  1.00 16.55           O  
ATOM   4472  CB  TYR B 238      12.866 -21.445   1.492  1.00 20.88           C  
ATOM   4473  CG  TYR B 238      14.297 -21.859   1.406  1.00 19.03           C  
ATOM   4474  CD1 TYR B 238      15.062 -21.442   0.332  1.00 21.90           C  
ATOM   4475  CD2 TYR B 238      14.932 -22.552   2.461  1.00 24.08           C  
ATOM   4476  CE1 TYR B 238      16.380 -21.733   0.259  1.00 26.70           C  
ATOM   4477  CE2 TYR B 238      16.293 -22.863   2.380  1.00 24.06           C  
ATOM   4478  CZ  TYR B 238      16.991 -22.443   1.251  1.00 26.88           C  
ATOM   4479  OH  TYR B 238      18.331 -22.697   1.086  1.00 44.10           O  
ATOM   4480  N   GLU B 239      11.515 -24.205   2.362  1.00 16.76           N  
ATOM   4481  CA  GLU B 239      11.726 -25.565   2.859  1.00 14.81           C  
ATOM   4482  C   GLU B 239      10.694 -26.557   2.327  1.00 18.28           C  
ATOM   4483  O   GLU B 239      11.002 -27.747   2.195  1.00 19.98           O  
ATOM   4484  CB  GLU B 239      11.676 -25.547   4.391  1.00 14.97           C  
ATOM   4485  CG  GLU B 239      12.826 -24.799   4.988  1.00 17.46           C  
ATOM   4486  CD  GLU B 239      12.660 -24.529   6.482  1.00 23.04           C  
ATOM   4487  OE1 GLU B 239      11.784 -25.151   7.125  1.00 24.74           O  
ATOM   4488  OE2 GLU B 239      13.396 -23.667   6.995  1.00 24.74           O1-
ATOM   4489  N   GLY B 240       9.476 -26.116   2.050  1.00 16.58           N  
ATOM   4490  CA  GLY B 240       8.421 -27.039   1.681  1.00 18.52           C  
ATOM   4491  C   GLY B 240       7.333 -26.489   0.787  1.00 20.81           C  
ATOM   4492  O   GLY B 240       6.239 -27.059   0.730  1.00 21.88           O  
ATOM   4493  N   GLY B 241       7.606 -25.395   0.081  1.00 18.98           N  
ATOM   4494  CA  GLY B 241       6.654 -24.831  -0.842  1.00 19.14           C  
ATOM   4495  C   GLY B 241       5.526 -24.081  -0.169  1.00 24.18           C  
ATOM   4496  O   GLY B 241       5.406 -24.002   1.063  1.00 18.63           O  
ATOM   4497  N   MET B 242       4.642 -23.542  -1.011  1.00 23.21           N  
ATOM   4498  CA  MET B 242       3.456 -22.874  -0.486  0.54 27.71           C  
ATOM   4500  C   MET B 242       2.575 -23.822   0.333  1.00 22.51           C  
ATOM   4501  O   MET B 242       1.857 -23.376   1.240  1.00 28.88           O  
ATOM   4502  CB  MET B 242       2.663 -22.243  -1.635  0.54 26.52           C  
ATOM   4504  CG  MET B 242       1.701 -21.159  -1.189  0.54 23.32           C  
ATOM   4506  SD  MET B 242       2.443 -19.872  -0.178  0.54 20.87           S  
ATOM   4508  CE  MET B 242       1.075 -19.535   0.928  0.54 24.75           C  
ATOM   4510  N   GLU B 243       2.629 -25.130   0.066  1.00 24.58           N  
ATOM   4511  CA  GLU B 243       1.856 -26.062   0.890  1.00 21.70           C  
ATOM   4512  C   GLU B 243       2.326 -26.050   2.348  1.00 25.52           C  
ATOM   4513  O   GLU B 243       1.514 -26.174   3.270  1.00 23.61           O  
ATOM   4514  CB  GLU B 243       1.920 -27.484   0.315  1.00 28.47           C  
ATOM   4515  CG  GLU B 243       3.336 -28.060   0.136  1.00 39.06           C  
ATOM   4516  CD  GLU B 243       4.034 -27.570  -1.129  1.00 44.92           C  
ATOM   4517  OE1 GLU B 243       4.108 -26.329  -1.253  1.00 46.72           O  
ATOM   4518  OE2 GLU B 243       4.576 -28.376  -1.937  1.00 41.68           O1-
ATOM   4519  N   ASN B 244       3.636 -25.928   2.574  1.00 19.90           N  
ATOM   4520  CA  ASN B 244       4.179 -25.886   3.935  1.00 17.56           C  
ATOM   4521  C   ASN B 244       3.740 -24.619   4.655  1.00 19.18           C  
ATOM   4522  O   ASN B 244       3.479 -24.645   5.868  1.00 18.19           O  
ATOM   4523  CB  ASN B 244       5.711 -25.973   3.869  1.00 16.33           C  
ATOM   4524  CG  ASN B 244       6.370 -26.226   5.221  1.00 21.11           C  
ATOM   4525  ND2 ASN B 244       7.555 -25.609   5.432  1.00 16.24           N  
ATOM   4526  OD1 ASN B 244       5.859 -26.995   6.054  1.00 19.28           O  
ATOM   4527  N   VAL B 245       3.665 -23.496   3.931  1.00 18.94           N  
ATOM   4528  CA  VAL B 245       3.134 -22.264   4.520  1.00 18.99           C  
ATOM   4529  C   VAL B 245       1.699 -22.488   4.968  1.00 18.27           C  
ATOM   4530  O   VAL B 245       1.331 -22.235   6.122  1.00 17.71           O  
ATOM   4531  CB  VAL B 245       3.216 -21.088   3.525  1.00 18.50           C  
ATOM   4532  CG1 VAL B 245       2.619 -19.813   4.141  1.00 15.81           C  
ATOM   4533  CG2 VAL B 245       4.651 -20.800   3.098  1.00 17.30           C  
ATOM   4534  N   ARG B 246       0.861 -22.965   4.056  1.00 17.70           N  
ATOM   4535  CA  ARG B 246      -0.553 -23.068   4.383  1.00 19.61           C  
ATOM   4536  C   ARG B 246      -0.794 -24.121   5.458  1.00 19.36           C  
ATOM   4537  O   ARG B 246      -1.733 -23.992   6.246  1.00 20.62           O  
ATOM   4538  CB  ARG B 246      -1.359 -23.319   3.094  1.00 18.33           C  
ATOM   4539  CG  ARG B 246      -1.562 -22.032   2.289  1.00 24.75           C  
ATOM   4540  CD  ARG B 246      -1.765 -22.232   0.791  1.00 24.53           C  
ATOM   4541  NE  ARG B 246      -1.802 -20.934   0.094  1.00 26.92           N  
ATOM   4542  CZ  ARG B 246      -1.712 -20.788  -1.226  1.00 27.86           C  
ATOM   4543  NH1 ARG B 246      -1.550 -21.855  -2.004  1.00 27.68           N1+
ATOM   4544  NH2 ARG B 246      -1.777 -19.579  -1.763  1.00 21.29           N  
ATOM   4545  N   TYR B 247       0.095 -25.101   5.576  1.00 22.22           N  
ATOM   4546  CA  TYR B 247       0.032 -26.057   6.679  1.00 19.78           C  
ATOM   4547  C   TYR B 247       0.276 -25.387   8.035  1.00 21.70           C  
ATOM   4548  O   TYR B 247      -0.425 -25.658   9.012  1.00 19.17           O  
ATOM   4549  CB  TYR B 247       1.070 -27.163   6.434  1.00 24.62           C  
ATOM   4550  CG  TYR B 247       1.276 -28.119   7.593  1.00 29.76           C  
ATOM   4551  CD1 TYR B 247       0.408 -29.190   7.804  1.00 31.67           C  
ATOM   4552  CD2 TYR B 247       2.354 -27.971   8.462  1.00 30.25           C  
ATOM   4553  CE1 TYR B 247       0.605 -30.073   8.869  1.00 34.25           C  
ATOM   4554  CE2 TYR B 247       2.557 -28.847   9.513  1.00 31.21           C  
ATOM   4555  CZ  TYR B 247       1.680 -29.894   9.711  1.00 33.69           C  
ATOM   4556  OH  TYR B 247       1.895 -30.756  10.767  1.00 46.58           O  
ATOM   4557  N   SER B 248       1.295 -24.541   8.116  1.00 18.76           N  
ATOM   4558  CA  SER B 248       1.721 -23.948   9.379  1.00 17.81           C  
ATOM   4559  C   SER B 248       0.807 -22.822   9.839  1.00 13.51           C  
ATOM   4560  O   SER B 248       0.709 -22.558  11.041  1.00 16.73           O  
ATOM   4561  CB  SER B 248       3.150 -23.429   9.232  1.00 15.76           C  
ATOM   4562  OG  SER B 248       3.976 -24.461   8.691  1.00 24.89           O  
ATOM   4563  N   ILE B 249       0.160 -22.125   8.922  1.00 13.57           N  
ATOM   4564  CA  ILE B 249      -0.675 -21.010   9.336  1.00 13.94           C  
ATOM   4565  C   ILE B 249      -2.052 -21.521   9.768  1.00 12.88           C  
ATOM   4566  O   ILE B 249      -2.398 -22.694   9.554  1.00 13.08           O  
ATOM   4567  CB  ILE B 249      -0.800 -19.972   8.211  1.00 14.56           C  
ATOM   4568  CG1 ILE B 249      -1.560 -20.592   7.025  1.00 14.34           C  
ATOM   4569  CG2 ILE B 249       0.573 -19.372   7.835  1.00 13.93           C  
ATOM   4570  CD1 ILE B 249      -1.642 -19.660   5.866  1.00 14.54           C  
ATOM   4571  N   SER B 250      -2.834 -20.646  10.395  1.00 12.97           N  
ATOM   4572  CA  SER B 250      -4.177 -20.986  10.866  1.00 11.78           C  
ATOM   4573  C   SER B 250      -5.160 -21.089   9.708  1.00 12.18           C  
ATOM   4574  O   SER B 250      -4.920 -20.563   8.611  1.00 12.20           O  
ATOM   4575  CB  SER B 250      -4.700 -19.913  11.820  1.00 11.78           C  
ATOM   4576  OG  SER B 250      -4.951 -18.704  11.097  1.00 13.58           O  
ATOM   4577  N   ASN B 251      -6.298 -21.755   9.974  1.00 13.18           N  
ATOM   4578  CA  ASN B 251      -7.367 -21.793   8.977  1.00 15.72           C  
ATOM   4579  C   ASN B 251      -7.845 -20.385   8.643  1.00 14.67           C  
ATOM   4580  O   ASN B 251      -8.161 -20.089   7.478  1.00 11.81           O  
ATOM   4581  CB  ASN B 251      -8.534 -22.643   9.468  1.00 14.09           C  
ATOM   4582  CG  ASN B 251      -8.154 -24.092   9.668  1.00 16.07           C  
ATOM   4583  ND2 ASN B 251      -8.839 -24.765  10.599  1.00 14.51           N  
ATOM   4584  OD1 ASN B 251      -7.213 -24.590   9.035  1.00 16.51           O  
ATOM   4585  N   THR B 252      -7.880 -19.491   9.652  1.00 12.98           N  
ATOM   4586  CA  THR B 252      -8.231 -18.091   9.415  1.00 12.57           C  
ATOM   4587  C   THR B 252      -7.335 -17.463   8.346  1.00 12.84           C  
ATOM   4588  O   THR B 252      -7.820 -16.847   7.386  1.00 12.50           O  
ATOM   4589  CB  THR B 252      -8.108 -17.312  10.737  1.00 12.34           C  
ATOM   4590  CG2 THR B 252      -8.754 -15.954  10.638  1.00 14.85           C  
ATOM   4591  OG1 THR B 252      -8.775 -18.041  11.759  1.00 14.30           O  
ATOM   4592  N   ALA B 253      -6.012 -17.628   8.496  1.00 11.33           N  
ATOM   4593  CA  ALA B 253      -5.047 -17.058   7.561  1.00 10.28           C  
ATOM   4594  C   ALA B 253      -5.145 -17.736   6.186  1.00 11.81           C  
ATOM   4595  O   ALA B 253      -5.047 -17.068   5.153  1.00 12.23           O  
ATOM   4596  CB  ALA B 253      -3.624 -17.221   8.129  1.00 11.95           C  
ATOM   4597  N   GLU B 254      -5.302 -19.064   6.163  1.00 11.67           N  
ATOM   4598  CA  GLU B 254      -5.389 -19.773   4.885  1.00 13.87           C  
ATOM   4599  C   GLU B 254      -6.610 -19.325   4.106  1.00 13.20           C  
ATOM   4600  O   GLU B 254      -6.538 -19.100   2.878  1.00 13.33           O  
ATOM   4601  CB  GLU B 254      -5.425 -21.283   5.113  1.00 15.54           C  
ATOM   4602  CG  GLU B 254      -5.241 -22.055   3.791  1.00 15.53           C  
ATOM   4603  CD  GLU B 254      -5.425 -23.557   3.925  1.00 16.68           C  
ATOM   4604  OE1 GLU B 254      -5.454 -24.215   2.873  1.00 19.91           O  
ATOM   4605  OE2 GLU B 254      -5.564 -24.076   5.047  1.00 16.54           O1-
ATOM   4606  N   PHE B 255      -7.748 -19.197   4.801  1.00 13.85           N  
ATOM   4607  CA  PHE B 255      -8.953 -18.680   4.153  1.00 14.32           C  
ATOM   4608  C   PHE B 255      -8.736 -17.255   3.652  1.00 15.11           C  
ATOM   4609  O   PHE B 255      -9.073 -16.923   2.504  1.00 13.71           O  
ATOM   4610  CB  PHE B 255     -10.136 -18.754   5.128  1.00 11.87           C  
ATOM   4611  CG  PHE B 255     -11.467 -18.365   4.518  1.00 12.35           C  
ATOM   4612  CD1 PHE B 255     -12.188 -19.272   3.748  1.00 18.15           C  
ATOM   4613  CD2 PHE B 255     -11.990 -17.087   4.714  1.00 15.41           C  
ATOM   4614  CE1 PHE B 255     -13.415 -18.908   3.196  1.00 20.24           C  
ATOM   4615  CE2 PHE B 255     -13.224 -16.709   4.177  1.00 17.16           C  
ATOM   4616  CZ  PHE B 255     -13.947 -17.624   3.415  1.00 18.54           C  
ATOM   4617  N   GLY B 256      -8.130 -16.410   4.487  1.00 13.03           N  
ATOM   4618  CA  GLY B 256      -7.824 -15.051   4.064  1.00 13.48           C  
ATOM   4619  C   GLY B 256      -6.901 -14.988   2.861  1.00 11.65           C  
ATOM   4620  O   GLY B 256      -7.061 -14.117   1.994  1.00 13.38           O  
ATOM   4621  N   ASP B 257      -5.895 -15.877   2.812  1.00  9.73           N  
ATOM   4622  CA  ASP B 257      -5.025 -16.006   1.645  1.00 14.46           C  
ATOM   4623  C   ASP B 257      -5.865 -16.213   0.378  1.00 15.88           C  
ATOM   4624  O   ASP B 257      -5.753 -15.454  -0.599  1.00 15.27           O  
ATOM   4625  CB  ASP B 257      -4.047 -17.163   1.940  1.00 14.63           C  
ATOM   4626  CG  ASP B 257      -3.065 -17.508   0.803  1.00 14.73           C  
ATOM   4627  OD1 ASP B 257      -3.268 -17.181  -0.385  1.00 17.68           O  
ATOM   4628  OD2 ASP B 257      -2.065 -18.195   1.161  1.00 20.85           O1-
ATOM   4629  N   TYR B 258      -6.782 -17.190   0.417  1.00 13.80           N  
ATOM   4630  CA  TYR B 258      -7.543 -17.545  -0.782  1.00 17.00           C  
ATOM   4631  C   TYR B 258      -8.513 -16.444  -1.184  1.00 16.98           C  
ATOM   4632  O   TYR B 258      -8.708 -16.203  -2.386  1.00 17.46           O  
ATOM   4633  CB  TYR B 258      -8.323 -18.855  -0.583  1.00 16.18           C  
ATOM   4634  CG  TYR B 258      -7.466 -20.056  -0.314  1.00 15.39           C  
ATOM   4635  CD1 TYR B 258      -6.220 -20.191  -0.909  1.00 16.59           C  
ATOM   4636  CD2 TYR B 258      -7.918 -21.068   0.543  1.00 16.07           C  
ATOM   4637  CE1 TYR B 258      -5.432 -21.256  -0.645  1.00 18.83           C  
ATOM   4638  CE2 TYR B 258      -7.129 -22.148   0.808  1.00 16.50           C  
ATOM   4639  CZ  TYR B 258      -5.897 -22.239   0.223  1.00 17.77           C  
ATOM   4640  OH  TYR B 258      -5.119 -23.327   0.504  1.00 19.57           O  
ATOM   4641  N   VAL B 259      -9.138 -15.765  -0.217  1.00 14.23           N  
ATOM   4642  CA  VAL B 259     -10.174 -14.804  -0.588  1.00 14.65           C  
ATOM   4643  C   VAL B 259      -9.566 -13.450  -0.917  1.00 17.65           C  
ATOM   4644  O   VAL B 259     -10.049 -12.774  -1.837  1.00 20.45           O  
ATOM   4645  CB  VAL B 259     -11.316 -14.654   0.453  1.00 20.28           C  
ATOM   4646  CG1 VAL B 259     -12.068 -15.964   0.648  1.00 18.24           C  
ATOM   4647  CG2 VAL B 259     -10.866 -14.105   1.791  1.00 21.83           C  
ATOM   4648  N   SER B 260      -8.469 -13.067  -0.248  1.00 14.41           N  
ATOM   4649  CA  SER B 260      -7.927 -11.714  -0.394  1.00 13.70           C  
ATOM   4650  C   SER B 260      -6.701 -11.626  -1.289  1.00 15.58           C  
ATOM   4651  O   SER B 260      -6.496 -10.584  -1.908  1.00 14.67           O  
ATOM   4652  CB  SER B 260      -7.600 -11.122   0.987  1.00 12.83           C  
ATOM   4653  OG  SER B 260      -8.792 -10.880   1.716  1.00 14.24           O  
ATOM   4654  N   GLY B 261      -5.863 -12.666  -1.377  1.00 16.31           N  
ATOM   4655  CA  GLY B 261      -4.713 -12.631  -2.263  1.00 14.24           C  
ATOM   4656  C   GLY B 261      -5.038 -12.156  -3.676  1.00 14.12           C  
ATOM   4657  O   GLY B 261      -4.381 -11.261  -4.222  1.00 13.68           O  
ATOM   4658  N   PRO B 262      -6.063 -12.771  -4.295  1.00 14.04           N  
ATOM   4659  CA  PRO B 262      -6.454 -12.374  -5.658  1.00 14.97           C  
ATOM   4660  C   PRO B 262      -7.122 -11.020  -5.729  1.00 13.91           C  
ATOM   4661  O   PRO B 262      -7.263 -10.484  -6.838  1.00 15.89           O  
ATOM   4662  CB  PRO B 262      -7.425 -13.490  -6.098  1.00 19.00           C  
ATOM   4663  CG  PRO B 262      -7.168 -14.632  -5.187  1.00 20.16           C  
ATOM   4664  CD  PRO B 262      -6.752 -14.004  -3.867  1.00 14.84           C  
ATOM   4665  N   ARG B 263      -7.573 -10.464  -4.599  1.00 15.64           N  
ATOM   4666  CA  ARG B 263      -8.076  -9.082  -4.587  1.00 18.77           C  
ATOM   4667  C   ARG B 263      -6.944  -8.080  -4.604  1.00 15.77           C  
ATOM   4668  O   ARG B 263      -7.111  -6.957  -5.075  1.00 16.49           O  
ATOM   4669  CB  ARG B 263      -8.905  -8.805  -3.338  1.00 15.78           C  
ATOM   4670  CG  ARG B 263     -10.212  -9.523  -3.222  1.00 17.96           C  
ATOM   4671  CD  ARG B 263     -10.871  -9.015  -1.942  1.00 20.06           C  
ATOM   4672  NE  ARG B 263     -11.393  -7.646  -2.081  1.00 23.88           N  
ATOM   4673  CZ  ARG B 263     -11.951  -6.955  -1.085  1.00 17.26           C  
ATOM   4674  NH1 ARG B 263     -12.050  -7.478   0.134  1.00 18.60           N1+
ATOM   4675  NH2 ARG B 263     -12.422  -5.737  -1.309  1.00 23.60           N  
ATOM   4676  N   VAL B 264      -5.792  -8.467  -4.088  1.00 13.05           N  
ATOM   4677  CA  VAL B 264      -4.628  -7.600  -4.051  1.00 14.16           C  
ATOM   4678  C   VAL B 264      -3.822  -7.793  -5.326  1.00 12.53           C  
ATOM   4679  O   VAL B 264      -3.585  -6.842  -6.075  1.00 13.74           O  
ATOM   4680  CB  VAL B 264      -3.808  -7.868  -2.775  1.00 13.61           C  
ATOM   4681  CG1 VAL B 264      -2.519  -7.066  -2.767  1.00 13.50           C  
ATOM   4682  CG2 VAL B 264      -4.650  -7.534  -1.558  1.00 13.19           C  
ATOM   4683  N   ILE B 265      -3.411  -9.032  -5.594  1.00 12.74           N  
ATOM   4684  CA  ILE B 265      -2.648  -9.377  -6.796  1.00 13.39           C  
ATOM   4685  C   ILE B 265      -3.667  -9.873  -7.820  1.00 17.30           C  
ATOM   4686  O   ILE B 265      -3.909 -11.072  -7.960  1.00 15.33           O  
ATOM   4687  CB  ILE B 265      -1.577 -10.426  -6.494  1.00 13.13           C  
ATOM   4688  CG1 ILE B 265      -0.694  -9.991  -5.305  1.00 14.65           C  
ATOM   4689  CG2 ILE B 265      -0.749 -10.756  -7.737  1.00 15.43           C  
ATOM   4690  CD1 ILE B 265       0.128  -8.710  -5.556  1.00 17.48           C  
ATOM   4691  N   THR B 266      -4.249  -8.937  -8.555  1.00 16.17           N  
ATOM   4692  CA  THR B 266      -5.344  -9.194  -9.485  1.00 14.98           C  
ATOM   4693  C   THR B 266      -4.745  -9.657 -10.806  1.00 15.73           C  
ATOM   4694  O   THR B 266      -3.523  -9.596 -11.013  1.00 14.94           O  
ATOM   4695  CB  THR B 266      -6.134  -7.910  -9.693  1.00 16.70           C  
ATOM   4696  CG2 THR B 266      -6.746  -7.441  -8.386  1.00 17.61           C  
ATOM   4697  OG1 THR B 266      -5.194  -6.927 -10.145  1.00 18.38           O  
ATOM   4698  N   PRO B 267      -5.575 -10.053 -11.779  1.00 15.05           N  
ATOM   4699  CA  PRO B 267      -5.011 -10.336 -13.106  1.00 16.68           C  
ATOM   4700  C   PRO B 267      -4.282  -9.152 -13.734  1.00 16.02           C  
ATOM   4701  O   PRO B 267      -3.369  -9.380 -14.536  1.00 16.58           O  
ATOM   4702  CB  PRO B 267      -6.242 -10.771 -13.914  1.00 19.50           C  
ATOM   4703  CG  PRO B 267      -7.151 -11.372 -12.834  1.00 17.53           C  
ATOM   4704  CD  PRO B 267      -7.004 -10.431 -11.697  1.00 17.93           C  
ATOM   4705  N   ASP B 268      -4.634  -7.903 -13.374  1.00 17.10           N  
ATOM   4706  CA  ASP B 268      -3.888  -6.741 -13.865  1.00 18.76           C  
ATOM   4707  C   ASP B 268      -2.414  -6.821 -13.475  1.00 17.74           C  
ATOM   4708  O   ASP B 268      -1.545  -6.390 -14.240  1.00 14.58           O  
ATOM   4709  CB  ASP B 268      -4.457  -5.439 -13.298  1.00 15.73           C  
ATOM   4710  CG  ASP B 268      -5.674  -4.915 -14.050  1.00 23.93           C  
ATOM   4711  OD1 ASP B 268      -6.124  -5.551 -15.014  1.00 24.06           O  
ATOM   4712  OD2 ASP B 268      -6.190  -3.840 -13.655  1.00 21.42           O1-
ATOM   4713  N   VAL B 269      -2.116  -7.355 -12.283  1.00 17.46           N  
ATOM   4714  CA  VAL B 269      -0.723  -7.416 -11.837  1.00 14.32           C  
ATOM   4715  C   VAL B 269       0.070  -8.368 -12.706  1.00 13.27           C  
ATOM   4716  O   VAL B 269       1.205  -8.078 -13.093  1.00 14.43           O  
ATOM   4717  CB  VAL B 269      -0.644  -7.786 -10.339  1.00 15.49           C  
ATOM   4718  CG1 VAL B 269       0.802  -7.911  -9.904  1.00 18.65           C  
ATOM   4719  CG2 VAL B 269      -1.331  -6.712  -9.497  1.00 16.13           C  
ATOM   4720  N   LYS B 270      -0.530  -9.488 -13.088  1.00 13.92           N  
ATOM   4721  CA  LYS B 270       0.172 -10.387 -13.983  1.00 15.15           C  
ATOM   4722  C   LYS B 270       0.368  -9.741 -15.355  1.00 15.36           C  
ATOM   4723  O   LYS B 270       1.429  -9.894 -15.976  1.00 16.74           O  
ATOM   4724  CB  LYS B 270      -0.596 -11.708 -14.069  1.00 17.01           C  
ATOM   4725  CG  LYS B 270       0.129 -12.772 -14.833  1.00 19.36           C  
ATOM   4726  CD  LYS B 270      -0.608 -14.088 -14.719  1.00 21.35           C  
ATOM   4727  CE  LYS B 270      -0.052 -15.092 -15.685  1.00 19.64           C  
ATOM   4728  NZ  LYS B 270      -0.855 -16.358 -15.666  1.00 19.58           N1+
ATOM   4729  N   GLU B 271      -0.622  -8.970 -15.833  1.00 15.14           N  
ATOM   4730  CA  GLU B 271      -0.409  -8.226 -17.073  1.00 17.54           C  
ATOM   4731  C   GLU B 271       0.730  -7.218 -16.923  1.00 14.64           C  
ATOM   4732  O   GLU B 271       1.506  -6.995 -17.865  1.00 15.54           O  
ATOM   4733  CB  GLU B 271      -1.697  -7.520 -17.497  1.00 20.08           C  
ATOM   4734  CG  GLU B 271      -2.779  -8.459 -17.949  1.00 23.66           C  
ATOM   4735  CD  GLU B 271      -3.998  -7.717 -18.446  1.00 36.60           C  
ATOM   4736  OE1 GLU B 271      -3.836  -6.676 -19.119  1.00 48.70           O  
ATOM   4737  OE2 GLU B 271      -5.117  -8.177 -18.159  1.00 45.33           O1-
ATOM   4738  N   ASN B 272       0.806  -6.561 -15.762  1.00 13.88           N  
ATOM   4739  CA  ASN B 272       1.899  -5.628 -15.488  1.00 14.08           C  
ATOM   4740  C   ASN B 272       3.245  -6.336 -15.595  1.00 12.56           C  
ATOM   4741  O   ASN B 272       4.225  -5.772 -16.090  1.00 13.15           O  
ATOM   4742  CB  ASN B 272       1.768  -5.019 -14.083  1.00 12.65           C  
ATOM   4743  CG  ASN B 272       0.536  -4.157 -13.905  1.00 15.51           C  
ATOM   4744  ND2 ASN B 272       0.174  -3.911 -12.634  1.00 14.78           N  
ATOM   4745  OD1 ASN B 272      -0.074  -3.698 -14.875  1.00 16.24           O  
ATOM   4746  N   MET B 273       3.318  -7.564 -15.094  1.00 14.53           N  
ATOM   4747  CA  MET B 273       4.565  -8.309 -15.160  1.00 13.73           C  
ATOM   4748  C   MET B 273       4.932  -8.615 -16.604  1.00 13.45           C  
ATOM   4749  O   MET B 273       6.103  -8.553 -16.976  1.00 13.05           O  
ATOM   4750  CB  MET B 273       4.447  -9.597 -14.353  1.00 12.27           C  
ATOM   4751  CG  MET B 273       4.380  -9.403 -12.834  1.00 13.45           C  
ATOM   4752  SD  MET B 273       4.366 -11.031 -12.060  1.00 14.43           S  
ATOM   4753  CE  MET B 273       4.469 -10.594 -10.315  1.00 13.75           C  
ATOM   4754  N   LYS B 274       3.943  -8.952 -17.435  1.00 14.39           N  
ATOM   4755  CA  LYS B 274       4.235  -9.207 -18.834  1.00 15.81           C  
ATOM   4756  C   LYS B 274       4.761  -7.942 -19.519  1.00 13.03           C  
ATOM   4757  O   LYS B 274       5.659  -8.012 -20.374  1.00 15.67           O  
ATOM   4758  CB  LYS B 274       2.974  -9.739 -19.522  1.00 15.46           C  
ATOM   4759  CG  LYS B 274       3.125  -9.938 -21.041  1.00 21.66           C  
ATOM   4760  CD  LYS B 274       4.180 -11.001 -21.371  1.00 23.93           C  
ATOM   4761  CE  LYS B 274       4.110 -11.534 -22.832  1.00 34.20           C  
ATOM   4762  NZ  LYS B 274       4.992 -12.764 -22.932  1.00 35.26           N1+
ATOM   4763  N   ALA B 275       4.215  -6.772 -19.153  1.00 12.53           N  
ATOM   4764  CA  ALA B 275       4.731  -5.526 -19.721  1.00 14.61           C  
ATOM   4765  C   ALA B 275       6.189  -5.302 -19.328  1.00 15.20           C  
ATOM   4766  O   ALA B 275       7.000  -4.836 -20.138  1.00 14.18           O  
ATOM   4767  CB  ALA B 275       3.881  -4.334 -19.280  1.00 19.11           C  
ATOM   4768  N   VAL B 276       6.531  -5.594 -18.072  1.00 14.77           N  
ATOM   4769  CA  VAL B 276       7.923  -5.479 -17.625  1.00 13.39           C  
ATOM   4770  C   VAL B 276       8.806  -6.465 -18.396  1.00 12.05           C  
ATOM   4771  O   VAL B 276       9.921  -6.131 -18.835  1.00 13.53           O  
ATOM   4772  CB  VAL B 276       8.004  -5.707 -16.100  1.00 13.35           C  
ATOM   4773  CG1 VAL B 276       9.455  -5.913 -15.647  1.00 12.61           C  
ATOM   4774  CG2 VAL B 276       7.355  -4.544 -15.329  1.00 14.77           C  
ATOM   4775  N   LEU B 277       8.311  -7.685 -18.606  1.00 14.09           N  
ATOM   4776  CA  LEU B 277       9.090  -8.663 -19.359  1.00 12.48           C  
ATOM   4777  C   LEU B 277       9.292  -8.207 -20.800  1.00 11.21           C  
ATOM   4778  O   LEU B 277      10.397  -8.287 -21.339  1.00 12.69           O  
ATOM   4779  CB  LEU B 277       8.392 -10.021 -19.314  1.00 11.48           C  
ATOM   4780  CG  LEU B 277       9.058 -11.142 -20.129  1.00 16.53           C  
ATOM   4781  CD1 LEU B 277      10.501 -11.409 -19.685  1.00 12.54           C  
ATOM   4782  CD2 LEU B 277       8.186 -12.419 -20.063  1.00 14.34           C  
ATOM   4783  N   THR B 278       8.235  -7.688 -21.415  1.00 14.76           N  
ATOM   4784  CA  THR B 278       8.336  -7.157 -22.770  1.00 16.99           C  
ATOM   4785  C   THR B 278       9.415  -6.087 -22.877  1.00 17.20           C  
ATOM   4786  O   THR B 278      10.197  -6.093 -23.836  1.00 16.40           O  
ATOM   4787  CB  THR B 278       6.981  -6.601 -23.202  1.00 17.87           C  
ATOM   4788  CG2 THR B 278       7.101  -5.893 -24.556  1.00 21.19           C  
ATOM   4789  OG1 THR B 278       6.048  -7.676 -23.314  1.00 19.29           O  
ATOM   4790  N   ASP B 279       9.483  -5.160 -21.907  1.00 12.58           N  
ATOM   4791  CA  ASP B 279      10.495  -4.099 -21.992  1.00 14.94           C  
ATOM   4792  C   ASP B 279      11.911  -4.570 -21.639  1.00 14.65           C  
ATOM   4793  O   ASP B 279      12.889  -3.865 -21.926  1.00 15.40           O  
ATOM   4794  CB  ASP B 279      10.058  -2.913 -21.114  1.00 16.32           C  
ATOM   4795  CG  ASP B 279       8.997  -2.057 -21.796  1.00 17.32           C  
ATOM   4796  OD1 ASP B 279       8.913  -2.062 -23.048  1.00 16.77           O  
ATOM   4797  OD2 ASP B 279       8.225  -1.382 -21.104  1.00 19.54           O1-
ATOM   4798  N   ILE B 280      12.057  -5.761 -21.057  1.00 11.19           N  
ATOM   4799  CA  ILE B 280      13.360  -6.388 -20.945  1.00 11.27           C  
ATOM   4800  C   ILE B 280      13.760  -7.014 -22.274  1.00 15.18           C  
ATOM   4801  O   ILE B 280      14.890  -6.834 -22.752  1.00 15.84           O  
ATOM   4802  CB  ILE B 280      13.317  -7.432 -19.814  1.00 12.07           C  
ATOM   4803  CG1 ILE B 280      13.390  -6.721 -18.458  1.00 11.17           C  
ATOM   4804  CG2 ILE B 280      14.465  -8.461 -19.936  1.00 12.67           C  
ATOM   4805  CD1 ILE B 280      12.812  -7.520 -17.320  1.00 12.61           C  
ATOM   4806  N   GLN B 281      12.827  -7.755 -22.877  1.00 13.52           N  
ATOM   4807  CA  GLN B 281      13.146  -8.549 -24.057  1.00 15.15           C  
ATOM   4808  C   GLN B 281      13.485  -7.661 -25.252  1.00 17.68           C  
ATOM   4809  O   GLN B 281      14.369  -8.003 -26.050  1.00 16.49           O  
ATOM   4810  CB  GLN B 281      11.979  -9.474 -24.389  1.00 17.84           C  
ATOM   4811  CG  GLN B 281      11.749 -10.617 -23.390  1.00 15.29           C  
ATOM   4812  CD  GLN B 281      10.433 -11.367 -23.691  1.00 14.96           C  
ATOM   4813  NE2 GLN B 281      10.370 -12.661 -23.346  1.00 14.70           N  
ATOM   4814  OE1 GLN B 281       9.485 -10.771 -24.189  1.00 17.06           O  
ATOM   4815  N   ASN B 282      12.824  -6.514 -25.380  1.00 17.39           N  
ATOM   4816  CA  ASN B 282      12.982  -5.675 -26.558  1.00 15.71           C  
ATOM   4817  C   ASN B 282      14.125  -4.674 -26.419  1.00 19.59           C  
ATOM   4818  O   ASN B 282      14.306  -3.839 -27.308  1.00 17.85           O  
ATOM   4819  CB  ASN B 282      11.662  -4.947 -26.877  1.00 14.51           C  
ATOM   4820  CG  ASN B 282      11.207  -4.001 -25.768  1.00 16.28           C  
ATOM   4821  ND2 ASN B 282       9.918  -3.677 -25.767  1.00 18.00           N  
ATOM   4822  OD1 ASN B 282      11.997  -3.552 -24.950  1.00 15.79           O  
ATOM   4823  N   GLY B 283      14.888  -4.738 -25.331  1.00 15.26           N  
ATOM   4824  CA  GLY B 283      16.006  -3.866 -25.100  1.00 16.55           C  
ATOM   4825  C   GLY B 283      15.677  -2.545 -24.435  1.00 15.58           C  
ATOM   4826  O   GLY B 283      16.592  -1.744 -24.216  1.00 16.13           O  
ATOM   4827  N   ASN B 284      14.407  -2.265 -24.152  1.00 15.80           N  
ATOM   4828  CA  ASN B 284      14.076  -0.958 -23.598  1.00 14.63           C  
ATOM   4829  C   ASN B 284      14.726  -0.773 -22.233  1.00 15.90           C  
ATOM   4830  O   ASN B 284      15.232   0.314 -21.922  1.00 16.10           O  
ATOM   4831  CB  ASN B 284      12.568  -0.778 -23.491  1.00 15.59           C  
ATOM   4832  CG  ASN B 284      11.919  -0.413 -24.826  1.00 14.84           C  
ATOM   4833  ND2 ASN B 284      10.599  -0.556 -24.897  1.00 14.71           N  
ATOM   4834  OD1 ASN B 284      12.593   0.015 -25.766  1.00 19.37           O  
ATOM   4835  N   PHE B 285      14.719  -1.820 -21.400  1.00 13.36           N  
ATOM   4836  CA  PHE B 285      15.268  -1.651 -20.054  1.00 14.04           C  
ATOM   4837  C   PHE B 285      16.776  -1.427 -20.103  1.00 16.36           C  
ATOM   4838  O   PHE B 285      17.294  -0.502 -19.469  1.00 16.07           O  
ATOM   4839  CB  PHE B 285      14.952  -2.850 -19.142  1.00 12.31           C  
ATOM   4840  CG  PHE B 285      15.706  -2.760 -17.834  1.00 14.00           C  
ATOM   4841  CD1 PHE B 285      15.278  -1.872 -16.857  1.00 14.63           C  
ATOM   4842  CD2 PHE B 285      16.909  -3.436 -17.628  1.00 13.49           C  
ATOM   4843  CE1 PHE B 285      16.006  -1.705 -15.653  1.00 10.83           C  
ATOM   4844  CE2 PHE B 285      17.653  -3.251 -16.423  1.00 10.80           C  
ATOM   4845  CZ  PHE B 285      17.183  -2.383 -15.453  1.00 12.33           C  
ATOM   4846  N   SER B 286      17.502  -2.305 -20.809  1.00 13.88           N  
ATOM   4847  CA  SER B 286      18.953  -2.181 -20.885  1.00 15.26           C  
ATOM   4848  C   SER B 286      19.351  -0.867 -21.547  1.00 16.77           C  
ATOM   4849  O   SER B 286      20.310  -0.224 -21.121  1.00 16.39           O  
ATOM   4850  CB  SER B 286      19.543  -3.381 -21.632  1.00 14.50           C  
ATOM   4851  OG  SER B 286      18.855  -3.618 -22.866  1.00 18.08           O  
ATOM   4852  N   ASN B 287      18.607  -0.432 -22.571  1.00 17.72           N  
ATOM   4853  CA  ASN B 287      18.882   0.875 -23.169  1.00 18.98           C  
ATOM   4854  C   ASN B 287      18.737   1.990 -22.146  1.00 16.93           C  
ATOM   4855  O   ASN B 287      19.608   2.860 -22.036  1.00 18.00           O  
ATOM   4856  CB  ASN B 287      17.954   1.133 -24.350  1.00 17.90           C  
ATOM   4857  CG  ASN B 287      18.326   0.315 -25.576  1.00 20.50           C  
ATOM   4858  ND2 ASN B 287      17.426   0.280 -26.540  1.00 22.75           N  
ATOM   4859  OD1 ASN B 287      19.408  -0.268 -25.656  1.00 20.37           O  
ATOM   4860  N   ARG B 288      17.650   1.961 -21.370  1.00 16.90           N  
ATOM   4861  CA  ARG B 288      17.416   2.991 -20.360  1.00 16.80           C  
ATOM   4862  C   ARG B 288      18.509   2.989 -19.293  1.00 19.82           C  
ATOM   4863  O   ARG B 288      19.019   4.050 -18.911  1.00 19.30           O  
ATOM   4864  CB  ARG B 288      16.043   2.794 -19.726  1.00 18.84           C  
ATOM   4865  CG  ARG B 288      15.787   3.779 -18.572  1.00 20.37           C  
ATOM   4866  CD  ARG B 288      14.448   3.548 -17.953  1.00 30.35           C  
ATOM   4867  NE  ARG B 288      14.016   4.591 -17.015  1.00 28.61           N  
ATOM   4868  CZ  ARG B 288      12.844   4.540 -16.387  1.00 28.23           C  
ATOM   4869  NH1 ARG B 288      12.034   3.520 -16.607  1.00 38.52           N1+
ATOM   4870  NH2 ARG B 288      12.479   5.479 -15.529  1.00 33.80           N  
ATOM   4871  N   PHE B 289      18.904   1.805 -18.831  1.00 17.49           N  
ATOM   4872  CA  PHE B 289      19.935   1.698 -17.805  1.00 15.92           C  
ATOM   4873  C   PHE B 289      21.269   2.234 -18.319  1.00 18.64           C  
ATOM   4874  O   PHE B 289      21.940   3.035 -17.651  1.00 18.35           O  
ATOM   4875  CB  PHE B 289      20.056   0.241 -17.379  1.00 15.53           C  
ATOM   4876  CG  PHE B 289      21.059  -0.006 -16.316  1.00 16.78           C  
ATOM   4877  CD1 PHE B 289      20.939   0.614 -15.091  1.00 12.86           C  
ATOM   4878  CD2 PHE B 289      22.122  -0.878 -16.533  1.00 15.97           C  
ATOM   4879  CE1 PHE B 289      21.866   0.364 -14.075  1.00 16.01           C  
ATOM   4880  CE2 PHE B 289      23.048  -1.135 -15.537  1.00 17.96           C  
ATOM   4881  CZ  PHE B 289      22.915  -0.504 -14.309  1.00 15.35           C  
ATOM   4882  N   ILE B 290      21.647   1.827 -19.531  1.00 16.01           N  
ATOM   4883  CA  ILE B 290      22.921   2.261 -20.102  1.00 20.55           C  
ATOM   4884  C   ILE B 290      22.904   3.767 -20.358  1.00 22.28           C  
ATOM   4885  O   ILE B 290      23.868   4.481 -20.036  1.00 21.17           O  
ATOM   4886  CB  ILE B 290      23.229   1.467 -21.394  1.00 24.16           C  
ATOM   4887  CG1 ILE B 290      23.456  -0.031 -21.113  1.00 20.63           C  
ATOM   4888  CG2 ILE B 290      24.421   2.053 -22.123  1.00 23.51           C  
ATOM   4889  CD1 ILE B 290      24.006  -0.334 -19.752  1.00 30.29           C  
ATOM   4890  N   GLU B 291      21.793   4.282 -20.896  1.00 21.20           N  
ATOM   4891  CA  GLU B 291      21.697   5.713 -21.144  1.00 22.75           C  
ATOM   4892  C   GLU B 291      21.770   6.513 -19.842  1.00 25.46           C  
ATOM   4893  O   GLU B 291      22.437   7.555 -19.789  1.00 23.55           O  
ATOM   4894  CB  GLU B 291      20.417   6.012 -21.915  1.00 26.32           C  
ATOM   4895  CG  GLU B 291      20.572   5.897 -23.445  1.00 42.04           C  
ATOM   4896  CD  GLU B 291      21.942   6.370 -23.987  1.00 53.14           C  
ATOM   4897  OE1 GLU B 291      22.833   5.515 -24.257  1.00 46.21           O  
ATOM   4898  OE2 GLU B 291      22.114   7.603 -24.164  1.00 51.99           O1-
ATOM   4899  N   ASP B 292      21.135   6.033 -18.768  1.00 19.65           N  
ATOM   4900  CA  ASP B 292      21.227   6.771 -17.516  1.00 20.27           C  
ATOM   4901  C   ASP B 292      22.663   6.800 -16.997  1.00 20.29           C  
ATOM   4902  O   ASP B 292      23.140   7.836 -16.525  1.00 20.86           O  
ATOM   4903  CB  ASP B 292      20.287   6.187 -16.460  1.00 17.68           C  
ATOM   4904  CG  ASP B 292      20.096   7.139 -15.273  1.00 23.01           C  
ATOM   4905  OD1 ASP B 292      19.791   8.338 -15.520  1.00 21.52           O  
ATOM   4906  OD2 ASP B 292      20.273   6.713 -14.116  1.00 17.93           O1-
ATOM   4907  N   ASN B 293      23.366   5.673 -17.074  1.00 18.17           N  
ATOM   4908  CA  ASN B 293      24.744   5.646 -16.617  1.00 18.65           C  
ATOM   4909  C   ASN B 293      25.609   6.594 -17.434  1.00 23.08           C  
ATOM   4910  O   ASN B 293      26.498   7.259 -16.889  1.00 22.40           O  
ATOM   4911  CB  ASN B 293      25.297   4.236 -16.717  1.00 20.60           C  
ATOM   4912  CG  ASN B 293      26.756   4.160 -16.318  1.00 20.06           C  
ATOM   4913  ND2 ASN B 293      27.029   4.404 -15.053  1.00 17.48           N  
ATOM   4914  OD1 ASN B 293      27.627   3.899 -17.149  1.00 21.53           O  
ATOM   4915  N   LYS B 294      25.386   6.637 -18.752  1.00 20.79           N  
ATOM   4916  CA  LYS B 294      26.131   7.569 -19.595  1.00 22.98           C  
ATOM   4917  C   LYS B 294      25.903   9.008 -19.147  1.00 23.21           C  
ATOM   4918  O   LYS B 294      26.827   9.832 -19.152  1.00 28.04           O  
ATOM   4919  CB  LYS B 294      25.725   7.362 -21.053  1.00 24.60           C  
ATOM   4920  CG  LYS B 294      26.434   8.295 -22.047  1.00 38.09           C  
ATOM   4921  CD  LYS B 294      25.773   8.276 -23.431  1.00 43.43           C  
ATOM   4922  CE  LYS B 294      26.421   9.275 -24.391  1.00 40.88           C  
ATOM   4923  NZ  LYS B 294      25.578   9.507 -25.596  1.00 52.08           N1+
ATOM   4924  N   ASN B 295      24.688   9.317 -18.712  1.00 22.40           N  
ATOM   4925  CA  ASN B 295      24.298  10.640 -18.240  0.62 25.44           C  
ATOM   4927  C   ASN B 295      24.487  10.807 -16.733  1.00 24.98           C  
ATOM   4928  O   ASN B 295      23.666  11.460 -16.081  1.00 32.83           O  
ATOM   4929  CB  ASN B 295      22.842  10.910 -18.635  0.62 24.85           C  
ATOM   4931  CG  ASN B 295      22.464  12.380 -18.538  0.62 29.55           C  
ATOM   4933  ND2 ASN B 295      21.213  12.645 -18.190  0.62 29.04           N  
ATOM   4935  OD1 ASN B 295      23.286  13.261 -18.772  0.62 29.38           O  
ATOM   4937  N   GLY B 296      25.511  10.180 -16.141  1.00 20.23           N  
ATOM   4938  CA  GLY B 296      25.845  10.360 -14.742  1.00 25.01           C  
ATOM   4939  C   GLY B 296      24.968   9.648 -13.731  1.00 22.46           C  
ATOM   4940  O   GLY B 296      25.073   9.949 -12.533  1.00 21.02           O  
ATOM   4941  N   PHE B 297      24.113   8.717 -14.159  1.00 19.94           N  
ATOM   4942  CA  PHE B 297      23.179   8.013 -13.263  1.00 18.74           C  
ATOM   4943  C   PHE B 297      22.234   8.989 -12.558  1.00 18.99           C  
ATOM   4944  O   PHE B 297      21.842   8.774 -11.404  1.00 18.06           O  
ATOM   4945  CB  PHE B 297      23.906   7.148 -12.219  1.00 20.93           C  
ATOM   4946  CG  PHE B 297      24.110   5.690 -12.619  1.00 19.08           C  
ATOM   4947  CD1 PHE B 297      23.151   4.996 -13.346  1.00 17.33           C  
ATOM   4948  CD2 PHE B 297      25.226   4.995 -12.172  1.00 17.33           C  
ATOM   4949  CE1 PHE B 297      23.328   3.648 -13.661  1.00 19.27           C  
ATOM   4950  CE2 PHE B 297      25.413   3.636 -12.482  1.00 19.56           C  
ATOM   4951  CZ  PHE B 297      24.468   2.965 -13.233  1.00 15.69           C  
ATOM   4952  N   LYS B 298      21.859  10.083 -13.234  1.00 18.56           N  
ATOM   4953  CA  LYS B 298      21.000  11.081 -12.597  1.00 18.73           C  
ATOM   4954  C   LYS B 298      19.692  10.467 -12.125  1.00 16.82           C  
ATOM   4955  O   LYS B 298      19.265  10.702 -10.987  1.00 17.69           O  
ATOM   4956  CB  LYS B 298      20.698  12.231 -13.558  1.00 23.40           C  
ATOM   4957  CG  LYS B 298      21.882  13.093 -13.950  1.00 33.21           C  
ATOM   4958  CD  LYS B 298      21.482  13.975 -15.150  1.00 37.59           C  
ATOM   4959  CE  LYS B 298      22.623  14.870 -15.623  1.00 40.98           C  
ATOM   4960  NZ  LYS B 298      22.081  16.070 -16.319  1.00 44.41           N1+
ATOM   4961  N   GLU B 299      19.043   9.671 -12.989  1.00 16.82           N  
ATOM   4962  CA  GLU B 299      17.761   9.060 -12.623  1.00 22.39           C  
ATOM   4963  C   GLU B 299      17.946   8.033 -11.504  1.00 15.32           C  
ATOM   4964  O   GLU B 299      17.194   8.038 -10.512  1.00 16.00           O  
ATOM   4965  CB  GLU B 299      17.106   8.423 -13.858  1.00 23.57           C  
ATOM   4966  CG  GLU B 299      15.836   7.602 -13.592  1.00 31.39           C  
ATOM   4967  CD  GLU B 299      15.118   7.070 -14.873  1.00 36.77           C  
ATOM   4968  OE1 GLU B 299      13.887   7.244 -14.968  1.00 38.60           O  
ATOM   4969  OE2 GLU B 299      15.754   6.471 -15.769  1.00 33.90           O1-
ATOM   4970  N   PHE B 300      18.950   7.153 -11.655  1.00 15.53           N  
ATOM   4971  CA  PHE B 300      19.263   6.130 -10.660  1.00 16.01           C  
ATOM   4972  C   PHE B 300      19.455   6.752  -9.283  1.00 15.09           C  
ATOM   4973  O   PHE B 300      18.858   6.313  -8.301  1.00 14.57           O  
ATOM   4974  CB  PHE B 300      20.517   5.375 -11.108  1.00 14.11           C  
ATOM   4975  CG  PHE B 300      20.924   4.220 -10.210  1.00 14.75           C  
ATOM   4976  CD1 PHE B 300      19.980   3.446  -9.530  1.00 16.13           C  
ATOM   4977  CD2 PHE B 300      22.272   3.936 -10.022  1.00 19.30           C  
ATOM   4978  CE1 PHE B 300      20.389   2.383  -8.694  1.00 16.10           C  
ATOM   4979  CE2 PHE B 300      22.683   2.879  -9.192  1.00 17.49           C  
ATOM   4980  CZ  PHE B 300      21.739   2.095  -8.538  1.00 15.44           C  
ATOM   4981  N   TYR B 301      20.287   7.786  -9.194  1.00 15.64           N  
ATOM   4982  CA  TYR B 301      20.582   8.339  -7.874  1.00 17.48           C  
ATOM   4983  C   TYR B 301      19.369   9.048  -7.275  1.00 15.36           C  
ATOM   4984  O   TYR B 301      19.154   9.009  -6.047  1.00 16.97           O  
ATOM   4985  CB  TYR B 301      21.775   9.273  -7.992  1.00 17.94           C  
ATOM   4986  CG  TYR B 301      23.066   8.567  -8.344  1.00 21.64           C  
ATOM   4987  CD1 TYR B 301      23.245   7.219  -8.068  1.00 22.88           C  
ATOM   4988  CD2 TYR B 301      24.107   9.254  -8.940  1.00 15.92           C  
ATOM   4989  CE1 TYR B 301      24.420   6.572  -8.377  1.00 23.24           C  
ATOM   4990  CE2 TYR B 301      25.289   8.623  -9.242  1.00 22.51           C  
ATOM   4991  CZ  TYR B 301      25.442   7.283  -8.960  1.00 24.51           C  
ATOM   4992  OH  TYR B 301      26.625   6.666  -9.286  1.00 24.68           O  
ATOM   4993  N   LYS B 302      18.549   9.652  -8.133  1.00 17.98           N  
ATOM   4994  CA  LYS B 302      17.303  10.251  -7.688  1.00 17.87           C  
ATOM   4995  C   LYS B 302      16.340   9.192  -7.140  1.00 15.61           C  
ATOM   4996  O   LYS B 302      15.774   9.362  -6.058  1.00 17.25           O  
ATOM   4997  CB  LYS B 302      16.676  11.037  -8.844  1.00 18.81           C  
ATOM   4998  CG  LYS B 302      15.440  11.797  -8.451  1.00 21.76           C  
ATOM   4999  CD  LYS B 302      14.770  12.454  -9.690  1.00 21.46           C  
ATOM   5000  CE  LYS B 302      15.654  13.501 -10.338  1.00 18.62           C  
ATOM   5001  NZ  LYS B 302      15.077  13.980 -11.642  1.00 18.02           N1+
ATOM   5002  N   LEU B 303      16.137   8.090  -7.882  1.00 15.42           N  
ATOM   5003  CA  LEU B 303      15.226   7.033  -7.420  1.00 16.78           C  
ATOM   5004  C   LEU B 303      15.724   6.393  -6.125  1.00 16.20           C  
ATOM   5005  O   LEU B 303      14.928   6.007  -5.254  1.00 13.87           O  
ATOM   5006  CB  LEU B 303      15.079   5.969  -8.513  1.00 16.41           C  
ATOM   5007  CG  LEU B 303      14.360   6.427  -9.793  1.00 18.20           C  
ATOM   5008  CD1 LEU B 303      14.761   5.538 -10.964  1.00 17.02           C  
ATOM   5009  CD2 LEU B 303      12.839   6.396  -9.590  1.00 19.94           C  
ATOM   5010  N   ARG B 304      17.047   6.259  -5.987  1.00 16.17           N  
ATOM   5011  CA  ARG B 304      17.619   5.748  -4.747  1.00 13.26           C  
ATOM   5012  C   ARG B 304      17.341   6.694  -3.589  1.00 14.87           C  
ATOM   5013  O   ARG B 304      16.952   6.261  -2.501  1.00 17.85           O  
ATOM   5014  CB  ARG B 304      19.123   5.538  -4.936  1.00 16.11           C  
ATOM   5015  CG  ARG B 304      19.889   5.216  -3.660  1.00 16.10           C  
ATOM   5016  CD  ARG B 304      21.382   5.251  -3.974  1.00 16.72           C  
ATOM   5017  NE  ARG B 304      21.858   4.027  -4.604  1.00 16.76           N  
ATOM   5018  CZ  ARG B 304      23.069   3.899  -5.133  1.00 18.48           C  
ATOM   5019  NH1 ARG B 304      23.906   4.930  -5.120  1.00 18.78           N1+
ATOM   5020  NH2 ARG B 304      23.459   2.741  -5.666  1.00 19.08           N  
ATOM   5021  N   GLU B 305      17.538   7.994  -3.811  1.00 18.48           N  
ATOM   5022  CA  GLU B 305      17.287   8.976  -2.758  1.00 20.85           C  
ATOM   5023  C   GLU B 305      15.831   8.956  -2.327  1.00 17.76           C  
ATOM   5024  O   GLU B 305      15.533   8.980  -1.125  1.00 22.98           O  
ATOM   5025  CB  GLU B 305      17.673  10.374  -3.238  1.00 20.96           C  
ATOM   5026  CG  GLU B 305      17.580  11.443  -2.143  1.00 21.56           C  
ATOM   5027  CD  GLU B 305      18.528  11.203  -0.981  1.00 24.01           C  
ATOM   5028  OE1 GLU B 305      19.643  10.705  -1.240  1.00 27.24           O  
ATOM   5029  OE2 GLU B 305      18.158  11.493   0.187  1.00 26.79           O1-
ATOM   5030  N   GLU B 306      14.919   8.848  -3.293  1.00 17.90           N  
ATOM   5031  CA  GLU B 306      13.493   8.765  -2.992  1.00 23.69           C  
ATOM   5032  C   GLU B 306      13.186   7.600  -2.045  1.00 25.17           C  
ATOM   5033  O   GLU B 306      12.463   7.756  -1.055  1.00 27.04           O  
ATOM   5034  CB  GLU B 306      12.719   8.635  -4.313  1.00 23.19           C  
ATOM   5035  CG  GLU B 306      11.246   8.943  -4.190  1.00 28.90           C  
ATOM   5036  CD  GLU B 306      10.431   8.464  -5.366  1.00 34.38           C  
ATOM   5037  OE1 GLU B 306      11.000   8.098  -6.427  1.00 30.61           O  
ATOM   5038  OE2 GLU B 306       9.191   8.469  -5.219  1.00 50.17           O1-
ATOM   5039  N   GLN B 307      13.748   6.427  -2.311  1.00 18.28           N  
ATOM   5040  CA  GLN B 307      13.426   5.267  -1.494  1.00 20.87           C  
ATOM   5041  C   GLN B 307      14.141   5.284  -0.158  1.00 24.38           C  
ATOM   5042  O   GLN B 307      13.659   4.679   0.798  1.00 23.39           O  
ATOM   5043  CB  GLN B 307      13.767   3.982  -2.241  1.00 22.30           C  
ATOM   5044  CG  GLN B 307      12.891   3.742  -3.477  1.00 24.87           C  
ATOM   5045  CD  GLN B 307      11.410   4.102  -3.263  1.00 37.13           C  
ATOM   5046  NE2 GLN B 307      10.737   3.345  -2.405  1.00 31.30           N  
ATOM   5047  OE1 GLN B 307      10.883   5.047  -3.875  1.00 44.01           O  
ATOM   5048  N   HIS B 308      15.266   5.966  -0.075  1.00 23.39           N  
ATOM   5049  CA  HIS B 308      15.954   6.121   1.193  1.00 27.47           C  
ATOM   5050  C   HIS B 308      15.093   6.940   2.158  1.00 26.36           C  
ATOM   5051  O   HIS B 308      14.398   7.880   1.767  1.00 33.34           O  
ATOM   5052  CB  HIS B 308      17.303   6.796   0.937  1.00 30.68           C  
ATOM   5053  CG  HIS B 308      18.306   6.574   2.016  1.00 41.80           C  
ATOM   5054  CD2 HIS B 308      18.582   7.282   3.138  1.00 44.04           C
[truncated: 12,401 more chars]
