# Supplementary material for: Structural Descriptors for Subunit Interface Regions in Homodimers: Effect of Lipid Membrane and Secondary Structure Type
Source: J Chem Inf Model. 2025 Mar 27;65(7):3117–26. doi: 10.1021/acs.jcim.4c01233 (PMC12004529; doi:10.1021/acs.jcim.4c01233)
Supplement: Supplementary file 3 — ci4c01233_si_003.tar [file ci4c01233_si_003.tar › database/alpha/1iyh_cytop.pdb]

ATOM      1  N   PRO A   1       4.365  24.598  86.375  1.00 23.05           N  
ATOM      2  CA  PRO A   1       5.367  24.603  85.284  1.00 22.64           C  
ATOM      3  C   PRO A   1       6.496  25.535  85.678  1.00 21.81           C  
ATOM      4  O   PRO A   1       6.321  26.390  86.549  1.00 22.42           O  
ATOM      5  CB  PRO A   1       4.676  25.118  84.030  1.00 23.12           C  
ATOM      6  CG  PRO A   1       3.198  24.952  84.390  1.00 23.59           C  
ATOM      7  CD  PRO A   1       3.110  25.196  85.894  1.00 23.55           C  
ATOM      8  N   ASN A   2       7.655  25.368  85.051  1.00 20.83           N  
ATOM      9  CA  ASN A   2       8.795  26.222  85.345  1.00 19.65           C  
ATOM     10  C   ASN A   2       8.767  27.413  84.407  1.00 18.54           C  
ATOM     11  O   ASN A   2       8.637  27.253  83.191  1.00 17.92           O  
ATOM     12  CB  ASN A   2      10.117  25.468  85.170  1.00 20.84           C  
ATOM     13  CG  ASN A   2      10.481  24.635  86.385  1.00 22.15           C  
ATOM     14  ND2 ASN A   2       9.523  24.447  87.281  1.00 22.85           N  
ATOM     15  OD1 ASN A   2      11.611  24.161  86.511  1.00 22.87           O  
ATOM     16  N   TYR A   3       8.890  28.605  84.983  1.00 17.09           N  
ATOM     17  CA  TYR A   3       8.867  29.844  84.210  1.00 16.19           C  
ATOM     18  C   TYR A   3      10.178  30.595  84.337  1.00 15.44           C  
ATOM     19  O   TYR A   3      10.729  30.693  85.432  1.00 15.08           O  
ATOM     20  CB  TYR A   3       7.773  30.792  84.718  1.00 15.93           C  
ATOM     21  CG  TYR A   3       6.351  30.330  84.544  1.00 16.57           C  
ATOM     22  CD1 TYR A   3       5.592  29.923  85.643  1.00 17.00           C  
ATOM     23  CD2 TYR A   3       5.738  30.361  83.293  1.00 16.80           C  
ATOM     24  CE1 TYR A   3       4.251  29.567  85.499  1.00 17.31           C  
ATOM     25  CE2 TYR A   3       4.401  30.012  83.138  1.00 17.36           C  
ATOM     26  CZ  TYR A   3       3.662  29.618  84.242  1.00 17.65           C  
ATOM     27  OH  TYR A   3       2.330  29.300  84.096  1.00 18.23           O  
ATOM     28  N   LYS A   4      10.668  31.133  83.224  1.00 14.89           N  
ATOM     29  CA  LYS A   4      11.889  31.934  83.236  1.00 14.34           C  
ATOM     30  C   LYS A   4      11.663  33.138  82.342  1.00 14.04           C  
ATOM     31  O   LYS A   4      11.531  33.004  81.131  1.00 13.84           O  
ATOM     32  CB  LYS A   4      13.098  31.154  82.722  1.00 15.26           C  
ATOM     33  CG  LYS A   4      14.373  31.994  82.701  1.00 15.88           C  
ATOM     34  CD  LYS A   4      15.583  31.182  82.289  1.00 16.77           C  
ATOM     35  CE  LYS A   4      16.832  32.035  82.293  1.00 17.33           C  
ATOM     36  NZ  LYS A   4      17.982  31.267  81.741  1.00 18.29           N1+
ATOM     37  N   LEU A   5      11.608  34.310  82.960  1.00 13.18           N  
ATOM     38  CA  LEU A   5      11.400  35.567  82.248  1.00 13.51           C  
ATOM     39  C   LEU A   5      12.764  36.198  81.985  1.00 13.33           C  
ATOM     40  O   LEU A   5      13.574  36.314  82.905  1.00 13.29           O  
ATOM     41  CB  LEU A   5      10.562  36.507  83.116  1.00 13.13           C  
ATOM     42  CG  LEU A   5      10.379  37.942  82.623  1.00 13.23           C  
ATOM     43  CD1 LEU A   5       9.605  37.926  81.320  1.00 13.35           C  
ATOM     44  CD2 LEU A   5       9.646  38.754  83.679  1.00 13.00           C  
ATOM     45  N   THR A   6      13.022  36.595  80.739  1.00 13.52           N  
ATOM     46  CA  THR A   6      14.295  37.224  80.396  1.00 13.52           C  
ATOM     47  C   THR A   6      14.061  38.629  79.858  1.00 13.62           C  
ATOM     48  O   THR A   6      13.291  38.827  78.921  1.00 13.15           O  
ATOM     49  CB  THR A   6      15.085  36.417  79.337  1.00 14.26           C  
ATOM     50  CG2 THR A   6      16.319  37.202  78.887  1.00 13.90           C  
ATOM     51  OG1 THR A   6      15.520  35.168  79.900  1.00 14.50           O  
ATOM     52  N   TYR A   7      14.727  39.604  80.467  1.00 13.62           N  
ATOM     53  CA  TYR A   7      14.596  40.992  80.039  1.00 14.10           C  
ATOM     54  C   TYR A   7      15.773  41.770  80.604  1.00 14.82           C  
ATOM     55  O   TYR A   7      16.619  41.208  81.289  1.00 14.55           O  
ATOM     56  CB  TYR A   7      13.293  41.591  80.578  1.00 14.16           C  
ATOM     57  CG  TYR A   7      12.929  42.914  79.950  1.00 14.11           C  
ATOM     58  CD1 TYR A   7      12.694  43.004  78.585  1.00 14.02           C  
ATOM     59  CD2 TYR A   7      12.799  44.071  80.726  1.00 14.39           C  
ATOM     60  CE1 TYR A   7      12.336  44.209  77.994  1.00 14.75           C  
ATOM     61  CE2 TYR A   7      12.434  45.278  80.147  1.00 14.83           C  
ATOM     62  CZ  TYR A   7      12.205  45.337  78.777  1.00 14.71           C  
ATOM     63  OH  TYR A   7      11.835  46.514  78.183  1.00 15.08           O  
ATOM     64  N   PHE A   8      15.830  43.063  80.313  1.00 15.53           N  
ATOM     65  CA  PHE A   8      16.900  43.888  80.846  1.00 16.93           C  
ATOM     66  C   PHE A   8      16.550  44.187  82.298  1.00 17.37           C  
ATOM     67  O   PHE A   8      15.460  43.845  82.767  1.00 17.35           O  
ATOM     68  CB  PHE A   8      16.998  45.198  80.063  1.00 17.62           C  
ATOM     69  CG  PHE A   8      17.514  45.030  78.664  1.00 18.60           C  
ATOM     70  CD1 PHE A   8      16.724  45.373  77.569  1.00 19.30           C  
ATOM     71  CD2 PHE A   8      18.797  44.549  78.440  1.00 19.02           C  
ATOM     72  CE1 PHE A   8      17.208  45.237  76.271  1.00 19.77           C  
ATOM     73  CE2 PHE A   8      19.289  44.410  77.142  1.00 19.60           C  
ATOM     74  CZ  PHE A   8      18.498  44.754  76.063  1.00 19.54           C  
ATOM     75  N   ASN A   9      17.474  44.809  83.017  1.00 17.97           N  
ATOM     76  CA  ASN A   9      17.198  45.158  84.397  1.00 18.86           C  
ATOM     77  C   ASN A   9      16.489  46.511  84.421  1.00 19.36           C  
ATOM     78  O   ASN A   9      17.107  47.557  84.619  1.00 19.63           O  
ATOM     79  CB  ASN A   9      18.491  45.203  85.217  1.00 19.51           C  
ATOM     80  CG  ASN A   9      18.273  45.741  86.624  1.00 19.70           C  
ATOM     81  ND2 ASN A   9      19.233  46.519  87.112  1.00 20.39           N  
ATOM     82  OD1 ASN A   9      17.263  45.451  87.268  1.00 19.93           O  
ATOM     83  N   MET A  10      15.187  46.472  84.165  1.00 19.70           N  
ATOM     84  CA  MET A  10      14.334  47.656  84.179  1.00 20.24           C  
ATOM     85  C   MET A  10      12.893  47.176  84.137  1.00 19.46           C  
ATOM     86  O   MET A  10      12.642  46.001  83.869  1.00 19.05           O  
ATOM     87  CB  MET A  10      14.634  48.592  82.993  1.00 22.30           C  
ATOM     88  CG  MET A  10      14.392  48.040  81.593  1.00 24.41           C  
ATOM     89  SD  MET A  10      14.780  49.283  80.290  1.00 27.72           S  
ATOM     90  CE  MET A  10      16.514  49.061  80.120  1.00 26.94           C  
ATOM     91  N   ARG A  11      11.950  48.063  84.432  1.00 18.61           N  
ATOM     92  CA  ARG A  11      10.544  47.678  84.404  1.00 17.76           C  
ATOM     93  C   ARG A  11      10.178  47.438  82.946  1.00 17.27           C  
ATOM     94  O   ARG A  11       9.889  46.311  82.549  1.00 16.57           O  
ATOM     95  CB  ARG A  11       9.674  48.776  85.015  1.00 17.87           C  
ATOM     96  CG  ARG A  11       9.961  49.027  86.489  1.00 17.88           C  
ATOM     97  CD  ARG A  11       8.941  49.978  87.096  1.00 18.10           C  
ATOM     98  NE  ARG A  11       8.895  51.250  86.376  1.00 18.21           N  
ATOM     99  CZ  ARG A  11       9.857  52.167  86.406  1.00 18.55           C  
ATOM    100  NH1 ARG A  11      10.948  51.969  87.128  1.00 18.27           N1+
ATOM    101  NH2 ARG A  11       9.735  53.278  85.693  1.00 18.10           N  
ATOM    102  N   GLY A  12      10.205  48.504  82.153  1.00 16.61           N  
ATOM    103  CA  GLY A  12       9.920  48.385  80.735  1.00 16.36           C  
ATOM    104  C   GLY A  12       8.775  47.479  80.337  1.00 16.47           C  
ATOM    105  O   GLY A  12       7.726  47.463  80.982  1.00 16.57           O  
ATOM    106  N   ARG A  13       8.975  46.721  79.266  1.00 16.28           N  
ATOM    107  CA  ARG A  13       7.930  45.839  78.768  1.00 16.64           C  
ATOM    108  C   ARG A  13       7.775  44.510  79.487  1.00 16.11           C  
ATOM    109  O   ARG A  13       6.892  43.726  79.146  1.00 16.60           O  
ATOM    110  CB  ARG A  13       8.128  45.594  77.272  1.00 17.31           C  
ATOM    111  CG  ARG A  13       8.021  46.867  76.440  1.00 19.02           C  
ATOM    112  CD  ARG A  13       8.095  46.561  74.954  1.00 21.07           C  
ATOM    113  NE  ARG A  13       8.338  47.754  74.145  1.00 23.04           N  
ATOM    114  CZ  ARG A  13       7.453  48.722  73.913  1.00 24.09           C  
ATOM    115  NH1 ARG A  13       6.230  48.665  74.421  1.00 24.77           N1+
ATOM    116  NH2 ARG A  13       7.807  49.769  73.174  1.00 24.76           N  
ATOM    117  N   ALA A  14       8.616  44.246  80.478  1.00 15.67           N  
ATOM    118  CA  ALA A  14       8.494  42.991  81.218  1.00 14.87           C  
ATOM    119  C   ALA A  14       7.672  43.185  82.484  1.00 14.74           C  
ATOM    120  O   ALA A  14       7.161  42.228  83.058  1.00 14.08           O  
ATOM    121  CB  ALA A  14       9.877  42.453  81.584  1.00 15.28           C  
ATOM    122  N   GLU A  15       7.526  44.433  82.912  1.00 14.17           N  
ATOM    123  CA  GLU A  15       6.805  44.718  84.148  1.00 13.92           C  
ATOM    124  C   GLU A  15       5.370  44.201  84.226  1.00 13.31           C  
ATOM    125  O   GLU A  15       4.943  43.736  85.280  1.00 13.45           O  
ATOM    126  CB  GLU A  15       6.844  46.222  84.431  1.00 14.19           C  
ATOM    127  CG  GLU A  15       6.599  46.595  85.898  1.00 15.26           C  
ATOM    128  CD  GLU A  15       7.687  46.097  86.849  1.00 15.25           C  
ATOM    129  OE1 GLU A  15       8.750  45.633  86.384  1.00 16.10           O  
ATOM    130  OE2 GLU A  15       7.487  46.188  88.075  1.00 15.92           O1-
ATOM    131  N   ILE A  16       4.624  44.261  83.124  1.00 12.61           N  
ATOM    132  CA  ILE A  16       3.246  43.782  83.137  1.00 12.24           C  
ATOM    133  C   ILE A  16       3.241  42.287  83.464  1.00 11.91           C  
ATOM    134  O   ILE A  16       2.374  41.799  84.187  1.00 11.94           O  
ATOM    135  CB  ILE A  16       2.529  44.067  81.770  1.00 11.98           C  
ATOM    136  CG1 ILE A  16       1.060  43.652  81.849  1.00 12.34           C  
ATOM    137  CG2 ILE A  16       3.230  43.335  80.637  1.00 12.58           C  
ATOM    138  CD1 ILE A  16       0.261  44.379  82.947  1.00 11.61           C  
ATOM    139  N   ILE A  17       4.239  41.571  82.960  1.00 11.85           N  
ATOM    140  CA  ILE A  17       4.346  40.140  83.235  1.00 11.74           C  
ATOM    141  C   ILE A  17       4.686  39.947  84.717  1.00 12.20           C  
ATOM    142  O   ILE A  17       4.098  39.103  85.398  1.00 11.99           O  
ATOM    143  CB  ILE A  17       5.433  39.498  82.346  1.00 12.11           C  
ATOM    144  CG1 ILE A  17       5.005  39.599  80.877  1.00 11.64           C  
ATOM    145  CG2 ILE A  17       5.677  38.048  82.768  1.00 12.56           C  
ATOM    146  CD1 ILE A  17       6.111  39.312  79.888  1.00 11.84           C  
ATOM    147  N   ARG A  18       5.610  40.759  85.220  1.00 12.24           N  
ATOM    148  CA  ARG A  18       6.010  40.660  86.623  1.00 12.73           C  
ATOM    149  C   ARG A  18       4.840  40.950  87.568  1.00 13.39           C  
ATOM    150  O   ARG A  18       4.710  40.308  88.616  1.00 13.86           O  
ATOM    151  CB  ARG A  18       7.186  41.597  86.905  1.00 12.57           C  
ATOM    152  CG  ARG A  18       8.413  41.300  86.041  1.00 12.56           C  
ATOM    153  CD  ARG A  18       9.651  41.999  86.567  1.00 12.04           C  
ATOM    154  NE  ARG A  18      10.828  41.795  85.731  1.00 12.58           N  
ATOM    155  CZ  ARG A  18      11.359  42.746  84.975  1.00 13.72           C  
ATOM    156  NH1 ARG A  18      10.795  43.951  84.963  1.00 13.60           N1+
ATOM    157  NH2 ARG A  18      12.460  42.512  84.263  1.00 13.20           N  
ATOM    158  N   TYR A  19       3.986  41.902  87.202  1.00 13.67           N  
ATOM    159  CA  TYR A  19       2.820  42.236  88.020  1.00 13.78           C  
ATOM    160  C   TYR A  19       1.859  41.058  88.086  1.00 13.87           C  
ATOM    161  O   TYR A  19       1.326  40.727  89.148  1.00 14.06           O  
ATOM    162  CB  TYR A  19       2.063  43.428  87.429  1.00 14.11           C  
ATOM    163  CG  TYR A  19       2.505  44.785  87.917  1.00 14.06           C  
ATOM    164  CD1 TYR A  19       3.857  45.079  88.106  1.00 14.61           C  
ATOM    165  CD2 TYR A  19       1.573  45.807  88.100  1.00 14.74           C  
ATOM    166  CE1 TYR A  19       4.273  46.360  88.453  1.00 14.82           C  
ATOM    167  CE2 TYR A  19       1.979  47.098  88.446  1.00 14.86           C  
ATOM    168  CZ  TYR A  19       3.328  47.362  88.615  1.00 14.83           C  
ATOM    169  OH  TYR A  19       3.735  48.640  88.904  1.00 14.92           O  
ATOM    170  N   ILE A  20       1.621  40.441  86.934  1.00 13.51           N  
ATOM    171  CA  ILE A  20       0.709  39.312  86.862  1.00 13.44           C  
ATOM    172  C   ILE A  20       1.209  38.160  87.733  1.00 13.38           C  
ATOM    173  O   ILE A  20       0.438  37.605  88.508  1.00 13.54           O  
ATOM    174  CB  ILE A  20       0.516  38.871  85.392  1.00 13.61           C  
ATOM    175  CG1 ILE A  20      -0.233  39.976  84.636  1.00 13.48           C  
ATOM    176  CG2 ILE A  20      -0.263  37.558  85.327  1.00 13.79           C  
ATOM    177  CD1 ILE A  20      -0.223  39.825  83.121  1.00 13.19           C  
ATOM    178  N   PHE A  21       2.491  37.816  87.620  1.00 13.48           N  
ATOM    179  CA  PHE A  21       3.069  36.751  88.448  1.00 13.93           C  
ATOM    180  C   PHE A  21       2.893  37.083  89.936  1.00 14.23           C  
ATOM    181  O   PHE A  21       2.546  36.215  90.741  1.00 14.38           O  
ATOM    182  CB  PHE A  21       4.559  36.587  88.152  1.00 14.09           C  
ATOM    183  CG  PHE A  21       4.857  35.745  86.950  1.00 14.55           C  
ATOM    184  CD1 PHE A  21       5.867  36.118  86.067  1.00 14.73           C  
ATOM    185  CD2 PHE A  21       4.166  34.558  86.722  1.00 14.80           C  
ATOM    186  CE1 PHE A  21       6.193  35.322  84.970  1.00 15.20           C  
ATOM    187  CE2 PHE A  21       4.483  33.750  85.623  1.00 15.06           C  
ATOM    188  CZ  PHE A  21       5.498  34.135  84.747  1.00 14.71           C  
ATOM    189  N   ALA A  22       3.129  38.344  90.292  1.00 14.45           N  
ATOM    190  CA  ALA A  22       2.981  38.780  91.683  1.00 14.76           C  
ATOM    191  C   ALA A  22       1.527  38.620  92.140  1.00 15.19           C  
ATOM    192  O   ALA A  22       1.244  38.024  93.184  1.00 15.04           O  
ATOM    193  CB  ALA A  22       3.417  40.245  91.824  1.00 14.65           C  
ATOM    194  N   TYR A  23       0.604  39.142  91.344  1.00 15.57           N  
ATOM    195  CA  TYR A  23      -0.812  39.062  91.673  1.00 16.49           C  
ATOM    196  C   TYR A  23      -1.312  37.631  91.836  1.00 17.01           C  
ATOM    197  O   TYR A  23      -2.057  37.328  92.767  1.00 17.16           O  
ATOM    198  CB  TYR A  23      -1.643  39.742  90.592  1.00 17.03           C  
ATOM    199  CG  TYR A  23      -3.090  39.880  90.972  1.00 17.80           C  
ATOM    200  CD1 TYR A  23      -3.505  40.901  91.825  1.00 18.31           C  
ATOM    201  CD2 TYR A  23      -4.050  38.990  90.488  1.00 18.40           C  
ATOM    202  CE1 TYR A  23      -4.838  41.036  92.186  1.00 19.12           C  
ATOM    203  CE2 TYR A  23      -5.391  39.117  90.843  1.00 18.57           C  
ATOM    204  CZ  TYR A  23      -5.775  40.144  91.692  1.00 19.55           C  
ATOM    205  OH  TYR A  23      -7.092  40.298  92.048  1.00 20.38           O  
ATOM    206  N   LEU A  24      -0.905  36.758  90.923  1.00 17.52           N  
ATOM    207  CA  LEU A  24      -1.338  35.364  90.958  1.00 18.32           C  
ATOM    208  C   LEU A  24      -0.511  34.506  91.902  1.00 18.95           C  
ATOM    209  O   LEU A  24      -0.764  33.308  92.031  1.00 19.29           O  
ATOM    210  CB  LEU A  24      -1.293  34.767  89.549  1.00 18.33           C  
ATOM    211  CG  LEU A  24      -2.164  35.489  88.516  1.00 17.90           C  
ATOM    212  CD1 LEU A  24      -2.025  34.814  87.173  1.00 18.61           C  
ATOM    213  CD2 LEU A  24      -3.624  35.481  88.970  1.00 18.70           C  
ATOM    214  N   ASP A  25       0.469  35.125  92.557  1.00 19.44           N  
ATOM    215  CA  ASP A  25       1.355  34.440  93.501  1.00 20.00           C  
ATOM    216  C   ASP A  25       1.995  33.215  92.850  1.00 19.85           C  
ATOM    217  O   ASP A  25       1.937  32.109  93.389  1.00 19.98           O  
ATOM    218  CB  ASP A  25       0.567  34.029  94.755  1.00 21.46           C  
ATOM    219  CG  ASP A  25       1.453  33.454  95.848  1.00 22.75           C  
ATOM    220  OD1 ASP A  25       0.905  33.002  96.881  1.00 24.21           O  
ATOM    221  OD2 ASP A  25       2.688  33.452  95.685  1.00 23.86           O1-
ATOM    222  N   ILE A  26       2.608  33.423  91.688  1.00 19.21           N  
ATOM    223  CA  ILE A  26       3.262  32.354  90.945  1.00 19.29           C  
ATOM    224  C   ILE A  26       4.771  32.585  90.942  1.00 19.16           C  
ATOM    225  O   ILE A  26       5.241  33.688  90.643  1.00 19.29           O  
ATOM    226  CB  ILE A  26       2.757  32.307  89.480  1.00 19.49           C  
ATOM    227  CG1 ILE A  26       1.258  31.996  89.450  1.00 19.84           C  
ATOM    228  CG2 ILE A  26       3.511  31.242  88.700  1.00 19.41           C  
ATOM    229  CD1 ILE A  26       0.637  32.081  88.059  1.00 20.46           C  
ATOM    230  N   GLN A  27       5.529  31.550  91.291  1.00 18.84           N  
ATOM    231  CA  GLN A  27       6.983  31.651  91.328  1.00 18.74           C  
ATOM    232  C   GLN A  27       7.575  31.614  89.929  1.00 18.15           C  
ATOM    233  O   GLN A  27       7.068  30.924  89.047  1.00 18.03           O  
ATOM    234  CB  GLN A  27       7.582  30.511  92.159  1.00 19.22           C  
ATOM    235  CG  GLN A  27       7.133  30.513  93.607  1.00 20.34           C  
ATOM    236  CD  GLN A  27       7.470  31.806  94.316  1.00 20.95           C  
ATOM    237  NE2 GLN A  27       8.699  32.279  94.140  1.00 20.71           N  
ATOM    238  OE1 GLN A  27       6.635  32.372  95.026  1.00 22.29           O  
ATOM    239  N   TYR A  28       8.655  32.356  89.730  1.00 17.79           N  
ATOM    240  CA  TYR A  28       9.304  32.397  88.429  1.00 17.62           C  
ATOM    241  C   TYR A  28      10.724  32.918  88.562  1.00 17.70           C  
ATOM    242  O   TYR A  28      11.079  33.524  89.571  1.00 18.26           O  
ATOM    243  CB  TYR A  28       8.498  33.295  87.475  1.00 17.57           C  
ATOM    244  CG  TYR A  28       8.585  34.791  87.772  1.00 17.48           C  
ATOM    245  CD1 TYR A  28       9.445  35.614  87.044  1.00 17.63           C  
ATOM    246  CD2 TYR A  28       7.806  35.378  88.777  1.00 17.82           C  
ATOM    247  CE1 TYR A  28       9.534  36.986  87.300  1.00 17.78           C  
ATOM    248  CE2 TYR A  28       7.887  36.760  89.044  1.00 17.57           C  
ATOM    249  CZ  TYR A  28       8.756  37.551  88.295  1.00 17.92           C  
ATOM    250  OH  TYR A  28       8.845  38.907  88.522  1.00 17.92           O  
ATOM    251  N   GLU A  29      11.545  32.662  87.554  1.00 17.76           N  
ATOM    252  CA  GLU A  29      12.911  33.160  87.562  1.00 17.86           C  
ATOM    253  C   GLU A  29      12.904  34.496  86.825  1.00 17.51           C  
ATOM    254  O   GLU A  29      12.611  34.548  85.635  1.00 17.29           O  
ATOM    255  CB  GLU A  29      13.854  32.196  86.843  1.00 18.71           C  
ATOM    256  CG  GLU A  29      15.310  32.632  86.917  1.00 20.33           C  
ATOM    257  CD  GLU A  29      16.240  31.744  86.117  1.00 21.55           C  
ATOM    258  OE1 GLU A  29      15.972  30.528  86.032  1.00 22.29           O  
ATOM    259  OE2 GLU A  29      17.248  32.263  85.584  1.00 22.82           O1-
ATOM    260  N   ASP A  30      13.217  35.570  87.541  1.00 17.13           N  
ATOM    261  CA  ASP A  30      13.254  36.910  86.955  1.00 17.49           C  
ATOM    262  C   ASP A  30      14.681  37.142  86.459  1.00 17.71           C  
ATOM    263  O   ASP A  30      15.496  37.735  87.166  1.00 17.79           O  
ATOM    264  CB  ASP A  30      12.904  37.943  88.029  1.00 17.10           C  
ATOM    265  CG  ASP A  30      12.622  39.326  87.460  1.00 17.57           C  
ATOM    266  OD1 ASP A  30      12.751  40.308  88.230  1.00 17.58           O  
ATOM    267  OD2 ASP A  30      12.260  39.433  86.268  1.00 16.74           O1-
ATOM    268  N   HIS A  31      14.990  36.667  85.255  1.00 18.01           N  
ATOM    269  CA  HIS A  31      16.337  36.815  84.705  1.00 18.60           C  
ATOM    270  C   HIS A  31      16.562  38.181  84.060  1.00 18.59           C  
ATOM    271  O   HIS A  31      15.937  38.516  83.052  1.00 18.36           O  
ATOM    272  CB  HIS A  31      16.611  35.709  83.680  1.00 19.52           C  
ATOM    273  CG  HIS A  31      18.017  35.691  83.175  1.00 20.73           C  
ATOM    274  CD2 HIS A  31      18.517  35.603  81.919  1.00 20.73           C  
ATOM    275  ND1 HIS A  31      19.110  35.736  84.016  1.00 21.60           N  
ATOM    276  CE1 HIS A  31      20.218  35.677  83.302  1.00 21.53           C  
ATOM    277  NE2 HIS A  31      19.884  35.596  82.025  1.00 21.52           N  
ATOM    278  N   ARG A  32      17.468  38.959  84.647  1.00 18.68           N  
ATOM    279  CA  ARG A  32      17.786  40.294  84.148  1.00 19.28           C  
ATOM    280  C   ARG A  32      19.207  40.323  83.585  1.00 20.23           C  
ATOM    281  O   ARG A  32      20.187  40.216  84.322  1.00 19.87           O  
ATOM    282  CB  ARG A  32      17.636  41.319  85.284  1.00 18.46           C  
ATOM    283  CG  ARG A  32      16.189  41.473  85.784  1.00 17.95           C  
ATOM    284  CD  ARG A  32      16.070  42.297  87.085  1.00 17.35           C  
ATOM    285  NE  ARG A  32      14.686  42.307  87.556  1.00 16.43           N  
ATOM    286  CZ  ARG A  32      13.906  43.385  87.595  1.00 16.34           C  
ATOM    287  NH1 ARG A  32      14.373  44.565  87.205  1.00 16.18           N1+
ATOM    288  NH2 ARG A  32      12.643  43.274  87.976  1.00 15.52           N  
ATOM    289  N   ILE A  33      19.320  40.470  82.271  1.00 21.56           N  
ATOM    290  CA  ILE A  33      20.631  40.486  81.637  1.00 23.34           C  
ATOM    291  C   ILE A  33      21.293  41.860  81.619  1.00 24.44           C  
ATOM    292  O   ILE A  33      20.632  42.880  81.804  1.00 24.88           O  
ATOM    293  CB  ILE A  33      20.538  39.988  80.194  1.00 23.19           C  
ATOM    294  CG1 ILE A  33      19.695  40.958  79.363  1.00 23.55           C  
ATOM    295  CG2 ILE A  33      19.933  38.592  80.174  1.00 23.66           C  
ATOM    296  CD1 ILE A  33      19.752  40.695  77.864  1.00 23.91           C  
ATOM    297  N   GLU A  34      22.607  41.867  81.397  1.00 25.89           N  
ATOM    298  CA  GLU A  34      23.385  43.103  81.317  1.00 27.45           C  
ATOM    299  C   GLU A  34      23.647  43.362  79.838  1.00 27.69           C  
ATOM    300  O   GLU A  34      23.591  42.438  79.029  1.00 27.67           O  
ATOM    301  CB  GLU A  34      24.725  42.944  82.037  1.00 28.57           C  
ATOM    302  CG  GLU A  34      24.608  42.389  83.447  1.00 30.20           C  
ATOM    303  CD  GLU A  34      23.652  43.192  84.303  1.00 31.09           C  
ATOM    304  OE1 GLU A  34      23.881  44.409  84.460  1.00 32.41           O  
ATOM    305  OE2 GLU A  34      22.670  42.610  84.814  1.00 31.90           O1-
ATOM    306  N   GLN A  35      23.936  44.608  79.481  1.00 28.28           N  
ATOM    307  CA  GLN A  35      24.204  44.940  78.086  1.00 28.80           C  
ATOM    308  C   GLN A  35      25.305  44.060  77.502  1.00 28.76           C  
ATOM    309  O   GLN A  35      25.240  43.665  76.337  1.00 28.58           O  
ATOM    310  CB  GLN A  35      24.598  46.415  77.955  1.00 29.60           C  
ATOM    311  CG  GLN A  35      23.416  47.376  77.955  1.00 30.83           C  
ATOM    312  CD  GLN A  35      22.636  47.350  76.647  1.00 31.65           C  
ATOM    313  NE2 GLN A  35      23.199  46.700  75.632  1.00 32.12           N  
ATOM    314  OE1 GLN A  35      21.546  47.915  76.550  1.00 32.30           O  
ATOM    315  N   ALA A  36      26.305  43.747  78.318  1.00 28.62           N  
ATOM    316  CA  ALA A  36      27.430  42.930  77.878  1.00 28.59           C  
ATOM    317  C   ALA A  36      27.032  41.560  77.326  1.00 28.69           C  
ATOM    318  O   ALA A  36      27.702  41.029  76.445  1.00 28.83           O  
ATOM    319  CB  ALA A  36      28.425  42.760  79.020  1.00 28.62           C  
ATOM    320  N   ASP A  37      25.945  40.988  77.832  1.00 28.67           N  
ATOM    321  CA  ASP A  37      25.513  39.674  77.364  1.00 28.76           C  
ATOM    322  C   ASP A  37      24.451  39.692  76.272  1.00 28.34           C  
ATOM    323  O   ASP A  37      24.021  38.636  75.817  1.00 28.25           O  
ATOM    324  CB  ASP A  37      25.008  38.838  78.541  1.00 29.51           C  
ATOM    325  CG  ASP A  37      26.134  38.327  79.416  1.00 30.30           C  
ATOM    326  OD1 ASP A  37      26.960  37.529  78.914  1.00 30.51           O  
ATOM    327  OD2 ASP A  37      26.192  38.726  80.601  1.00 30.30           O1-
ATOM    328  N   TRP A  38      24.042  40.883  75.848  1.00 28.05           N  
ATOM    329  CA  TRP A  38      23.012  41.026  74.821  1.00 27.81           C  
ATOM    330  C   TRP A  38      23.301  40.241  73.542  1.00 27.77           C  
ATOM    331  O   TRP A  38      22.434  39.524  73.037  1.00 27.63           O  
ATOM    332  CB  TRP A  38      22.809  42.508  74.480  1.00 27.53           C  
ATOM    333  CG  TRP A  38      21.808  42.748  73.386  1.00 27.45           C  
ATOM    334  CD1 TRP A  38      21.997  43.486  72.253  1.00 27.40           C  
ATOM    335  CD2 TRP A  38      20.471  42.232  73.310  1.00 27.25           C  
ATOM    336  CE2 TRP A  38      19.914  42.695  72.098  1.00 27.35           C  
ATOM    337  CE3 TRP A  38      19.690  41.421  74.148  1.00 27.20           C  
ATOM    338  NE1 TRP A  38      20.866  43.458  71.473  1.00 27.48           N  
ATOM    339  CZ2 TRP A  38      18.610  42.374  71.699  1.00 27.08           C  
ATOM    340  CZ3 TRP A  38      18.391  41.103  73.750  1.00 26.93           C  
ATOM    341  CH2 TRP A  38      17.867  41.581  72.534  1.00 26.99           C  
ATOM    342  N   PRO A  39      24.519  40.367  72.992  1.00 27.77           N  
ATOM    343  CA  PRO A  39      24.838  39.633  71.763  1.00 28.01           C  
ATOM    344  C   PRO A  39      24.570  38.130  71.854  1.00 28.35           C  
ATOM    345  O   PRO A  39      24.073  37.523  70.904  1.00 28.45           O  
ATOM    346  CB  PRO A  39      26.314  39.964  71.547  1.00 27.87           C  
ATOM    347  CG  PRO A  39      26.395  41.369  72.057  1.00 27.66           C  
ATOM    348  CD  PRO A  39      25.625  41.272  73.357  1.00 27.66           C  
ATOM    349  N   GLU A  40      24.889  37.533  72.998  1.00 28.69           N  
ATOM    350  CA  GLU A  40      24.669  36.103  73.190  1.00 29.31           C  
ATOM    351  C   GLU A  40      23.187  35.787  73.387  1.00 29.05           C  
ATOM    352  O   GLU A  40      22.652  34.856  72.785  1.00 29.15           O  
ATOM    353  CB  GLU A  40      25.459  35.597  74.400  1.00 30.03           C  
ATOM    354  CG  GLU A  40      25.243  34.120  74.691  1.00 31.65           C  
ATOM    355  CD  GLU A  40      25.985  33.643  75.927  1.00 32.36           C  
ATOM    356  OE1 GLU A  40      27.233  33.698  75.929  1.00 33.02           O  
ATOM    357  OE2 GLU A  40      25.317  33.210  76.894  1.00 33.21           O1-
ATOM    358  N   ILE A  41      22.528  36.559  74.245  1.00 28.75           N  
ATOM    359  CA  ILE A  41      21.110  36.354  74.509  1.00 28.49           C  
ATOM    360  C   ILE A  41      20.291  36.503  73.224  1.00 28.32           C  
ATOM    361  O   ILE A  41      19.442  35.671  72.914  1.00 28.31           O  
ATOM    362  CB  ILE A  41      20.581  37.379  75.538  1.00 28.53           C  
ATOM    363  CG1 ILE A  41      21.308  37.213  76.875  1.00 28.65           C  
ATOM    364  CG2 ILE A  41      19.076  37.211  75.718  1.00 28.45           C  
ATOM    365  CD1 ILE A  41      21.049  35.898  77.574  1.00 28.80           C  
ATOM    366  N   LYS A  42      20.559  37.570  72.479  1.00 28.25           N  
ATOM    367  CA  LYS A  42      19.827  37.859  71.250  1.00 28.15           C  
ATOM    368  C   LYS A  42      19.786  36.721  70.238  1.00 28.11           C  
ATOM    369  O   LYS A  42      18.753  36.478  69.610  1.00 28.01           O  
ATOM    370  CB  LYS A  42      20.405  39.104  70.580  1.00 28.13           C  
ATOM    371  CG  LYS A  42      19.685  39.495  69.301  1.00 28.36           C  
ATOM    372  CD  LYS A  42      20.272  40.757  68.702  1.00 28.49           C  
ATOM    373  CE  LYS A  42      19.592  41.092  67.388  1.00 28.69           C  
ATOM    374  NZ  LYS A  42      20.147  42.328  66.779  1.00 28.85           N1+
ATOM    375  N   SER A  43      20.906  36.025  70.080  1.00 28.09           N  
ATOM    376  CA  SER A  43      20.993  34.931  69.119  1.00 28.21           C  
ATOM    377  C   SER A  43      20.086  33.749  69.451  1.00 27.92           C  
ATOM    378  O   SER A  43      20.017  32.784  68.686  1.00 28.29           O  
ATOM    379  CB  SER A  43      22.442  34.446  69.009  1.00 28.48           C  
ATOM    380  OG  SER A  43      22.888  33.892  70.234  1.00 29.20           O  
ATOM    381  N   THR A  44      19.392  33.828  70.584  1.00 27.43           N  
ATOM    382  CA  THR A  44      18.495  32.759  71.028  1.00 26.86           C  
ATOM    383  C   THR A  44      17.026  33.163  70.932  1.00 26.19           C  
ATOM    384  O   THR A  44      16.128  32.325  71.060  1.00 26.85           O  
ATOM    385  CB  THR A  44      18.774  32.369  72.499  1.00 27.07           C  
ATOM    386  CG2 THR A  44      20.265  32.190  72.728  1.00 27.31           C  
ATOM    387  OG1 THR A  44      18.283  33.398  73.372  1.00 27.20           O  
ATOM    388  N   LEU A  45      16.786  34.448  70.715  1.00 24.82           N  
ATOM    389  CA  LEU A  45      15.432  34.974  70.626  1.00 23.43           C  
ATOM    390  C   LEU A  45      14.825  34.691  69.255  1.00 22.60           C  
ATOM    391  O   LEU A  45      15.499  34.795  68.228  1.00 22.23           O  
ATOM    392  CB  LEU A  45      15.450  36.481  70.905  1.00 23.31           C  
ATOM    393  CG  LEU A  45      16.285  36.890  72.130  1.00 22.97           C  
ATOM    394  CD1 LEU A  45      16.315  38.402  72.248  1.00 22.63           C  
ATOM    395  CD2 LEU A  45      15.712  36.267  73.399  1.00 22.64           C  
ATOM    396  N   PRO A  46      13.536  34.327  69.222  1.00 21.64           N  
ATOM    397  CA  PRO A  46      12.875  34.032  67.948  1.00 21.07           C  
ATOM    398  C   PRO A  46      12.880  35.202  66.972  1.00 20.38           C  
ATOM    399  O   PRO A  46      13.041  35.007  65.764  1.00 20.28           O  
ATOM    400  CB  PRO A  46      11.468  33.620  68.376  1.00 21.07           C  
ATOM    401  CG  PRO A  46      11.261  34.360  69.653  1.00 21.35           C  
ATOM    402  CD  PRO A  46      12.591  34.215  70.345  1.00 21.47           C  
ATOM    403  N   PHE A  47      12.711  36.413  67.495  1.00 19.63           N  
ATOM    404  CA  PHE A  47      12.693  37.600  66.650  1.00 19.29           C  
ATOM    405  C   PHE A  47      13.626  38.711  67.125  1.00 18.94           C  
ATOM    406  O   PHE A  47      13.402  39.894  66.851  1.00 19.34           O  
ATOM    407  CB  PHE A  47      11.255  38.114  66.504  1.00 19.16           C  
ATOM    408  CG  PHE A  47      10.375  37.196  65.702  1.00 19.00           C  
ATOM    409  CD1 PHE A  47       9.604  36.223  66.328  1.00 18.91           C  
ATOM    410  CD2 PHE A  47      10.368  37.264  64.310  1.00 18.86           C  
ATOM    411  CE1 PHE A  47       8.842  35.328  65.581  1.00 19.03           C  
ATOM    412  CE2 PHE A  47       9.610  36.374  63.555  1.00 18.70           C  
ATOM    413  CZ  PHE A  47       8.846  35.402  64.194  1.00 18.69           C  
ATOM    414  N   GLY A  48      14.678  38.309  67.833  1.00 18.45           N  
ATOM    415  CA  GLY A  48      15.676  39.243  68.323  1.00 18.23           C  
ATOM    416  C   GLY A  48      15.205  40.246  69.352  1.00 17.70           C  
ATOM    417  O   GLY A  48      15.885  41.248  69.590  1.00 17.69           O  
ATOM    418  N   LYS A  49      14.065  39.977  69.984  1.00 17.11           N  
ATOM    419  CA  LYS A  49      13.517  40.899  70.972  1.00 17.02           C  
ATOM    420  C   LYS A  49      13.176  40.266  72.312  1.00 16.52           C  
ATOM    421  O   LYS A  49      12.855  39.079  72.402  1.00 16.20           O  
ATOM    422  CB  LYS A  49      12.228  41.553  70.443  1.00 17.50           C  
ATOM    423  CG  LYS A  49      12.349  42.290  69.123  1.00 19.17           C  
ATOM    424  CD  LYS A  49      13.244  43.510  69.224  1.00 20.37           C  
ATOM    425  CE  LYS A  49      13.039  44.423  68.022  1.00 21.85           C  
ATOM    426  NZ  LYS A  49      13.063  43.668  66.740  1.00 22.59           N1+
ATOM    427  N   ILE A  50      13.243  41.081  73.360  1.00 16.04           N  
ATOM    428  CA  ILE A  50      12.865  40.640  74.689  1.00 15.46           C  
ATOM    429  C   ILE A  50      11.717  41.561  75.109  1.00 15.44           C  
ATOM    430  O   ILE A  50      11.549  42.662  74.563  1.00 14.80           O  
ATOM    431  CB  ILE A  50      14.041  40.704  75.703  1.00 15.90           C  
ATOM    432  CG1 ILE A  50      14.767  42.044  75.601  1.00 15.69           C  
ATOM    433  CG2 ILE A  50      15.001  39.550  75.452  1.00 15.62           C  
ATOM    434  CD1 ILE A  50      15.923  42.168  76.577  1.00 16.75           C  
ATOM    435  N   PRO A  51      10.933  41.153  76.113  1.00 15.00           N  
ATOM    436  CA  PRO A  51      11.044  39.905  76.871  1.00 15.01           C  
ATOM    437  C   PRO A  51      10.577  38.624  76.190  1.00 14.87           C  
ATOM    438  O   PRO A  51       9.840  38.650  75.201  1.00 15.18           O  
ATOM    439  CB  PRO A  51      10.206  40.207  78.108  1.00 15.22           C  
ATOM    440  CG  PRO A  51       9.057  40.994  77.507  1.00 15.69           C  
ATOM    441  CD  PRO A  51       9.793  41.959  76.591  1.00 15.36           C  
ATOM    442  N   ILE A  52      11.056  37.500  76.716  1.00 14.44           N  
ATOM    443  CA  ILE A  52      10.611  36.187  76.270  1.00 14.68           C  
ATOM    444  C   ILE A  52      10.313  35.486  77.589  1.00 14.89           C  
ATOM    445  O   ILE A  52      10.877  35.846  78.629  1.00 14.18           O  
ATOM    446  CB  ILE A  52      11.686  35.386  75.508  1.00 14.39           C  
ATOM    447  CG1 ILE A  52      12.940  35.204  76.363  1.00 14.28           C  
ATOM    448  CG2 ILE A  52      11.983  36.062  74.187  1.00 14.83           C  
ATOM    449  CD1 ILE A  52      13.833  34.071  75.861  1.00 15.07           C  
ATOM    450  N   LEU A  53       9.397  34.527  77.564  1.00 15.16           N  
ATOM    451  CA  LEU A  53       9.073  33.777  78.769  1.00 15.80           C  
ATOM    452  C   LEU A  53       9.201  32.315  78.400  1.00 16.43           C  
ATOM    453  O   LEU A  53       8.500  31.831  77.506  1.00 16.75           O  
ATOM    454  CB  LEU A  53       7.643  34.059  79.245  1.00 15.57           C  
ATOM    455  CG  LEU A  53       7.228  33.291  80.511  1.00 15.68           C  
ATOM    456  CD1 LEU A  53       8.057  33.789  81.708  1.00 15.77           C  
ATOM    457  CD2 LEU A  53       5.734  33.472  80.779  1.00 15.62           C  
ATOM    458  N   GLU A  54      10.114  31.620  79.065  1.00 16.99           N  
ATOM    459  CA  GLU A  54      10.302  30.205  78.805  1.00 17.60           C  
ATOM    460  C   GLU A  54       9.386  29.450  79.745  1.00 17.56           C  
ATOM    461  O   GLU A  54       9.376  29.689  80.950  1.00 17.14           O  
ATOM    462  CB  GLU A  54      11.768  29.824  79.004  1.00 18.56           C  
ATOM    463  CG  GLU A  54      12.632  30.334  77.863  1.00 20.52           C  
ATOM    464  CD  GLU A  54      14.113  30.202  78.129  1.00 21.73           C  
ATOM    465  OE1 GLU A  54      14.664  31.034  78.881  1.00 22.45           O  
ATOM    466  OE2 GLU A  54      14.725  29.261  77.588  1.00 22.78           O1-
ATOM    467  N   VAL A  55       8.586  28.563  79.165  1.00 17.87           N  
ATOM    468  CA  VAL A  55       7.624  27.779  79.921  1.00 18.23           C  
ATOM    469  C   VAL A  55       7.906  26.305  79.671  1.00 18.77           C  
ATOM    470  O   VAL A  55       7.691  25.809  78.571  1.00 18.99           O  
ATOM    471  CB  VAL A  55       6.178  28.110  79.465  1.00 18.18           C  
ATOM    472  CG1 VAL A  55       5.169  27.340  80.303  1.00 17.88           C  
ATOM    473  CG2 VAL A  55       5.926  29.613  79.564  1.00 17.86           C  
ATOM    474  N   ASP A  56       8.397  25.611  80.691  1.00 19.56           N  
ATOM    475  CA  ASP A  56       8.710  24.194  80.556  1.00 19.92           C  
ATOM    476  C   ASP A  56       9.502  23.866  79.282  1.00 19.85           C  
ATOM    477  O   ASP A  56       9.165  22.932  78.543  1.00 19.68           O  
ATOM    478  CB  ASP A  56       7.417  23.373  80.608  1.00 21.26           C  
ATOM    479  CG  ASP A  56       6.843  23.271  82.017  1.00 22.41           C  
ATOM    480  OD1 ASP A  56       5.686  22.814  82.162  1.00 23.29           O  
ATOM    481  OD2 ASP A  56       7.553  23.639  82.977  1.00 23.33           O1-
ATOM    482  N   GLY A  57      10.552  24.646  79.023  1.00 19.22           N  
ATOM    483  CA  GLY A  57      11.393  24.400  77.865  1.00 18.98           C  
ATOM    484  C   GLY A  57      10.989  25.041  76.550  1.00 18.41           C  
ATOM    485  O   GLY A  57      11.749  24.985  75.581  1.00 18.57           O  
ATOM    486  N   LEU A  58       9.805  25.644  76.498  1.00 17.89           N  
ATOM    487  CA  LEU A  58       9.343  26.285  75.268  1.00 17.43           C  
ATOM    488  C   LEU A  58       9.329  27.800  75.426  1.00 17.25           C  
ATOM    489  O   LEU A  58       8.978  28.323  76.478  1.00 17.58           O  
ATOM    490  CB  LEU A  58       7.951  25.782  74.892  1.00 16.91           C  
ATOM    491  CG  LEU A  58       7.914  24.275  74.612  1.00 17.14           C  
ATOM    492  CD1 LEU A  58       6.493  23.847  74.289  1.00 17.11           C  
ATOM    493  CD2 LEU A  58       8.855  23.941  73.472  1.00 17.51           C  
ATOM    494  N   THR A  59       9.691  28.499  74.360  1.00 16.98           N  
ATOM    495  CA  THR A  59       9.768  29.953  74.404  1.00 16.79           C  
ATOM    496  C   THR A  59       8.567  30.721  73.875  1.00 16.43           C  
ATOM    497  O   THR A  59       8.088  30.473  72.769  1.00 16.76           O  
ATOM    498  CB  THR A  59      11.017  30.438  73.641  1.00 17.11           C  
ATOM    499  CG2 THR A  59      11.087  31.970  73.625  1.00 17.39           C  
ATOM    500  OG1 THR A  59      12.191  29.910  74.273  1.00 18.16           O  
ATOM    501  N   LEU A  60       8.083  31.651  74.691  1.00 15.64           N  
ATOM    502  CA  LEU A  60       6.984  32.527  74.312  1.00 15.10           C  
ATOM    503  C   LEU A  60       7.611  33.916  74.161  1.00 14.85           C  
ATOM    504  O   LEU A  60       8.571  34.237  74.861  1.00 14.69           O  
ATOM    505  CB  LEU A  60       5.924  32.585  75.414  1.00 15.32           C  
ATOM    506  CG  LEU A  60       5.171  31.305  75.792  1.00 15.36           C  
ATOM    507  CD1 LEU A  60       4.164  31.603  76.898  1.00 15.48           C  
ATOM    508  CD2 LEU A  60       4.455  30.766  74.557  1.00 15.81           C  
ATOM    509  N   HIS A  61       7.099  34.726  73.239  1.00 14.46           N  
ATOM    510  CA  HIS A  61       7.627  36.083  73.078  1.00 14.60           C  
ATOM    511  C   HIS A  61       6.473  37.074  72.973  1.00 14.62           C  
ATOM    512  O   HIS A  61       5.316  36.659  72.916  1.00 14.30           O  
ATOM    513  CB  HIS A  61       8.561  36.199  71.860  1.00 15.03           C  
ATOM    514  CG  HIS A  61       7.876  36.075  70.532  1.00 15.46           C  
ATOM    515  CD2 HIS A  61       7.617  37.002  69.579  1.00 15.57           C  
ATOM    516  ND1 HIS A  61       7.414  34.874  70.034  1.00 16.01           N  
ATOM    517  CE1 HIS A  61       6.907  35.067  68.828  1.00 15.88           C  
ATOM    518  NE2 HIS A  61       7.017  36.349  68.528  1.00 16.37           N  
ATOM    519  N   GLN A  62       6.800  38.370  72.962  1.00 14.22           N  
ATOM    520  CA  GLN A  62       5.822  39.473  72.905  1.00 14.22           C  
ATOM    521  C   GLN A  62       5.147  39.649  74.262  1.00 14.26           C  
ATOM    522  O   GLN A  62       4.286  38.864  74.651  1.00 14.20           O  
ATOM    523  CB  GLN A  62       4.778  39.235  71.806  1.00 14.70           C  
ATOM    524  CG  GLN A  62       5.278  39.572  70.400  1.00 14.87           C  
ATOM    525  CD  GLN A  62       5.504  41.066  70.187  1.00 15.16           C  
ATOM    526  NE2 GLN A  62       6.207  41.408  69.116  1.00 15.69           N  
ATOM    527  OE1 GLN A  62       5.035  41.898  70.964  1.00 15.56           O  
ATOM    528  N   SER A  63       5.550  40.697  74.976  1.00 14.09           N  
ATOM    529  CA  SER A  63       5.045  40.970  76.315  1.00 13.90           C  
ATOM    530  C   SER A  63       3.535  40.896  76.505  1.00 13.65           C  
ATOM    531  O   SER A  63       3.076  40.300  77.474  1.00 13.50           O  
ATOM    532  CB  SER A  63       5.552  42.332  76.804  1.00 14.19           C  
ATOM    533  OG  SER A  63       4.980  43.372  76.037  1.00 14.49           O  
ATOM    534  N   LEU A  64       2.759  41.479  75.595  1.00 13.76           N  
ATOM    535  CA  LEU A  64       1.305  41.470  75.735  1.00 14.38           C  
ATOM    536  C   LEU A  64       0.688  40.116  75.418  1.00 14.15           C  
ATOM    537  O   LEU A  64      -0.338  39.748  75.992  1.00 14.41           O  
ATOM    538  CB  LEU A  64       0.687  42.555  74.851  1.00 15.17           C  
ATOM    539  CG  LEU A  64       1.208  43.954  75.180  1.00 15.90           C  
ATOM    540  CD1 LEU A  64       0.501  44.954  74.273  1.00 16.08           C  
ATOM    541  CD2 LEU A  64       0.972  44.288  76.648  1.00 15.73           C  
ATOM    542  N   ALA A  65       1.307  39.381  74.500  1.00 14.11           N  
ATOM    543  CA  ALA A  65       0.810  38.052  74.160  1.00 13.75           C  
ATOM    544  C   ALA A  65       1.028  37.173  75.396  1.00 13.40           C  
ATOM    545  O   ALA A  65       0.174  36.359  75.756  1.00 13.82           O  
ATOM    546  CB  ALA A  65       1.571  37.487  72.956  1.00 14.20           C  
ATOM    547  N   ILE A  66       2.175  37.358  76.042  1.00 13.33           N  
ATOM    548  CA  ILE A  66       2.524  36.602  77.250  1.00 13.28           C  
ATOM    549  C   ILE A  66       1.577  36.976  78.393  1.00 13.47           C  
ATOM    550  O   ILE A  66       1.068  36.115  79.105  1.00 13.38           O  
ATOM    551  CB  ILE A  66       3.991  36.886  77.675  1.00 13.10           C  
ATOM    552  CG1 ILE A  66       4.954  36.340  76.613  1.00 13.54           C  
ATOM    553  CG2 ILE A  66       4.283  36.245  79.050  1.00 13.31           C  
ATOM    554  CD1 ILE A  66       6.374  36.863  76.736  1.00 13.74           C  
ATOM    555  N   ALA A  67       1.335  38.271  78.564  1.00 13.44           N  
ATOM    556  CA  ALA A  67       0.436  38.733  79.613  1.00 13.97           C  
ATOM    557  C   ALA A  67      -0.964  38.137  79.424  1.00 14.30           C  
ATOM    558  O   ALA A  67      -1.612  37.736  80.387  1.00 14.68           O  
ATOM    559  CB  ALA A  67       0.369  40.266  79.604  1.00 14.10           C  
ATOM    560  N   ARG A  68      -1.432  38.073  78.182  1.00 14.63           N  
ATOM    561  CA  ARG A  68      -2.747  37.517  77.914  1.00 15.32           C  
ATOM    562  C   ARG A  68      -2.750  36.019  78.239  1.00 15.55           C  
ATOM    563  O   ARG A  68      -3.692  35.510  78.834  1.00 15.64           O  
ATOM    564  CB  ARG A  68      -3.133  37.771  76.454  1.00 15.66           C  
ATOM    565  CG  ARG A  68      -4.576  37.459  76.130  1.00 15.76           C  
ATOM    566  CD  ARG A  68      -4.922  37.922  74.727  1.00 16.15           C  
ATOM    567  NE  ARG A  68      -4.656  39.351  74.556  1.00 16.63           N  
ATOM    568  CZ  ARG A  68      -3.667  39.856  73.819  1.00 16.31           C  
ATOM    569  NH1 ARG A  68      -2.832  39.060  73.168  1.00 16.90           N1+
ATOM    570  NH2 ARG A  68      -3.518  41.170  73.723  1.00 17.58           N  
ATOM    571  N   TYR A  69      -1.684  35.318  77.864  1.00 15.73           N  
ATOM    572  CA  TYR A  69      -1.585  33.890  78.145  1.00 16.11           C  
ATOM    573  C   TYR A  69      -1.662  33.597  79.655  1.00 15.96           C  
ATOM    574  O   TYR A  69      -2.397  32.702  80.093  1.00 15.35           O  
ATOM    575  CB  TYR A  69      -0.268  33.349  77.580  1.00 17.28           C  
ATOM    576  CG  TYR A  69       0.090  31.961  78.055  1.00 18.87           C  
ATOM    577  CD1 TYR A  69      -0.541  30.834  77.525  1.00 19.56           C  
ATOM    578  CD2 TYR A  69       1.047  31.774  79.052  1.00 19.42           C  
ATOM    579  CE1 TYR A  69      -0.225  29.551  77.977  1.00 20.46           C  
ATOM    580  CE2 TYR A  69       1.367  30.498  79.516  1.00 20.29           C  
ATOM    581  CZ  TYR A  69       0.728  29.391  78.973  1.00 20.45           C  
ATOM    582  OH  TYR A  69       1.043  28.126  79.426  1.00 21.33           O  
ATOM    583  N   LEU A  70      -0.896  34.354  80.437  1.00 15.80           N  
ATOM    584  CA  LEU A  70      -0.842  34.177  81.891  1.00 16.06           C  
ATOM    585  C   LEU A  70      -2.146  34.499  82.614  1.00 16.56           C  
ATOM    586  O   LEU A  70      -2.421  33.937  83.678  1.00 16.55           O  
ATOM    587  CB  LEU A  70       0.277  35.035  82.494  1.00 16.11           C  
ATOM    588  CG  LEU A  70       1.726  34.678  82.144  1.00 16.45           C  
ATOM    589  CD1 LEU A  70       2.687  35.733  82.708  1.00 16.77           C  
ATOM    590  CD2 LEU A  70       2.045  33.287  82.703  1.00 16.26           C  
ATOM    591  N   THR A  71      -2.947  35.401  82.052  1.00 16.83           N  
ATOM    592  CA  THR A  71      -4.197  35.774  82.700  1.00 17.83           C  
ATOM    593  C   THR A  71      -5.405  34.976  82.233  1.00 18.58           C  
ATOM    594  O   THR A  71      -6.506  35.167  82.748  1.00 18.43           O  
ATOM    595  CB  THR A  71      -4.500  37.277  82.524  1.00 17.74           C  
ATOM    596  CG2 THR A  71      -3.369  38.123  83.113  1.00 17.82           C  
ATOM    597  OG1 THR A  71      -4.651  37.574  81.132  1.00 17.46           O  
ATOM    598  N   LYS A  72      -5.206  34.080  81.268  1.00 20.04           N  
ATOM    599  CA  LYS A  72      -6.312  33.263  80.783  1.00 21.50           C  
ATOM    600  C   LYS A  72      -6.839  32.393  81.917  1.00 21.98           C  
ATOM    601  O   LYS A  72      -6.066  31.782  82.658  1.00 22.10           O  
ATOM    602  CB  LYS A  72      -5.874  32.395  79.598  1.00 22.26           C  
ATOM    603  CG  LYS A  72      -5.669  33.206  78.322  1.00 23.68           C  
ATOM    604  CD  LYS A  72      -5.671  32.352  77.057  1.00 24.57           C  
ATOM    605  CE  LYS A  72      -5.718  33.253  75.823  1.00 24.94           C  
ATOM    606  NZ  LYS A  72      -5.651  32.517  74.532  1.00 25.56           N1+
ATOM    607  N   ASN A  73      -8.160  32.369  82.053  1.00 22.94           N  
ATOM    608  CA  ASN A  73      -8.835  31.601  83.096  1.00 23.45           C  
ATOM    609  C   ASN A  73      -8.576  32.120  84.508  1.00 23.55           C  
ATOM    610  O   ASN A  73      -8.663  31.370  85.484  1.00 23.61           O  
ATOM    611  CB  ASN A  73      -8.460  30.118  83.001  1.00 24.44           C  
ATOM    612  CG  ASN A  73      -8.979  29.471  81.727  1.00 25.33           C  
ATOM    613  ND2 ASN A  73      -8.119  28.729  81.045  1.00 25.80           N  
ATOM    614  OD1 ASN A  73     -10.144  29.638  81.366  1.00 26.14           O  
ATOM    615  N   THR A  74      -8.255  33.407  84.615  1.00 22.97           N  
ATOM    616  CA  THR A  74      -8.033  34.027  85.918  1.00 22.76           C  
ATOM    617  C   THR A  74      -8.950  35.249  86.019  1.00 22.78           C  
ATOM    618  O   THR A  74      -9.533  35.677  85.024  1.00 22.49           O  
ATOM    619  CB  THR A  74      -6.583  34.501  86.097  1.00 22.67           C  
ATOM    620  CG2 THR A  74      -5.603  33.416  85.642  1.00 22.34           C  
ATOM    621  OG1 THR A  74      -6.378  35.692  85.330  1.00 22.39           O  
ATOM    622  N   ASP A  75      -9.055  35.819  87.216  1.00 23.13           N  
ATOM    623  CA  ASP A  75      -9.912  36.982  87.439  1.00 23.45           C  
ATOM    624  C   ASP A  75      -9.407  38.251  86.752  1.00 22.95           C  
ATOM    625  O   ASP A  75     -10.148  39.225  86.622  1.00 23.29           O  
ATOM    626  CB  ASP A  75     -10.066  37.243  88.942  1.00 24.48           C  
ATOM    627  CG  ASP A  75      -8.751  37.583  89.614  1.00 25.26           C  
ATOM    628  OD1 ASP A  75      -7.818  36.757  89.556  1.00 26.58           O  
ATOM    629  OD2 ASP A  75      -8.648  38.681  90.203  1.00 26.18           O1-
ATOM    630  N   LEU A  76      -8.152  38.243  86.310  1.00 22.38           N  
ATOM    631  CA  LEU A  76      -7.580  39.410  85.644  1.00 21.81           C  
ATOM    632  C   LEU A  76      -7.940  39.508  84.163  1.00 22.15           C  
ATOM    633  O   LEU A  76      -7.748  40.549  83.546  1.00 21.96           O  
ATOM    634  CB  LEU A  76      -6.051  39.395  85.770  1.00 21.18           C  
ATOM    635  CG  LEU A  76      -5.420  39.743  87.119  1.00 20.70           C  
ATOM    636  CD1 LEU A  76      -3.932  39.445  87.085  1.00 20.31           C  
ATOM    637  CD2 LEU A  76      -5.659  41.210  87.430  1.00 20.36           C  
ATOM    638  N   ALA A  77      -8.464  38.424  83.603  1.00 22.55           N  
ATOM    639  CA  ALA A  77      -8.796  38.369  82.180  1.00 23.33           C  
ATOM    640  C   ALA A  77      -9.944  39.234  81.673  1.00 23.81           C  
ATOM    641  O   ALA A  77      -9.861  39.822  80.593  1.00 23.98           O  
ATOM    642  CB  ALA A  77      -9.056  36.916  81.781  1.00 22.90           C  
ATOM    643  N   GLY A  78     -11.017  39.303  82.446  1.00 24.57           N  
ATOM    644  CA  GLY A  78     -12.189  40.045  82.020  1.00 25.28           C  
ATOM    645  C   GLY A  78     -13.309  39.032  82.154  1.00 25.78           C  
ATOM    646  O   GLY A  78     -13.134  37.869  81.798  1.00 25.91           O  
ATOM    647  N   ASN A  79     -14.455  39.468  82.660  1.00 26.52           N  
ATOM    648  CA  ASN A  79     -15.590  38.581  82.901  1.00 27.09           C  
ATOM    649  C   ASN A  79     -16.311  37.971  81.697  1.00 27.17           C  
ATOM    650  O   ASN A  79     -16.817  36.849  81.786  1.00 27.40           O  
ATOM    651  CB  ASN A  79     -16.589  39.312  83.801  1.00 27.82           C  
ATOM    652  CG  ASN A  79     -15.958  39.774  85.108  1.00 28.63           C  
ATOM    653  ND2 ASN A  79     -14.869  39.121  85.500  1.00 28.76           N  
ATOM    654  OD1 ASN A  79     -16.444  40.705  85.758  1.00 29.46           O  
ATOM    655  N   THR A  80     -16.370  38.694  80.584  1.00 26.87           N  
ATOM    656  CA  THR A  80     -17.038  38.195  79.380  1.00 26.68           C  
ATOM    657  C   THR A  80     -16.124  38.332  78.163  1.00 26.67           C  
ATOM    658  O   THR A  80     -15.047  38.925  78.249  1.00 26.44           O  
ATOM    659  CB  THR A  80     -18.338  38.980  79.081  1.00 26.57           C  
ATOM    660  CG2 THR A  80     -19.324  38.870  80.244  1.00 26.52           C  
ATOM    661  OG1 THR A  80     -18.018  40.360  78.860  1.00 26.29           O  
ATOM    662  N   GLU A  81     -16.553  37.788  77.028  1.00 26.65           N  
ATOM    663  CA  GLU A  81     -15.748  37.886  75.820  1.00 26.74           C  
ATOM    664  C   GLU A  81     -15.695  39.343  75.361  1.00 26.02           C  
ATOM    665  O   GLU A  81     -14.651  39.818  74.916  1.00 25.75           O  
ATOM    666  CB  GLU A  81     -16.311  36.978  74.719  1.00 27.70           C  
ATOM    667  CG  GLU A  81     -16.272  35.499  75.101  1.00 29.30           C  
ATOM    668  CD  GLU A  81     -16.785  34.565  74.016  1.00 30.26           C  
ATOM    669  OE1 GLU A  81     -17.030  33.379  74.333  1.00 31.18           O  
ATOM    670  OE2 GLU A  81     -16.937  35.002  72.855  1.00 30.84           O1-
ATOM    671  N   MET A  82     -16.813  40.054  75.485  1.00 25.48           N  
ATOM    672  CA  MET A  82     -16.852  41.461  75.095  1.00 25.14           C  
ATOM    673  C   MET A  82     -15.883  42.260  75.965  1.00 24.44           C  
ATOM    674  O   MET A  82     -15.121  43.087  75.462  1.00 23.94           O  
ATOM    675  CB  MET A  82     -18.265  42.035  75.253  1.00 25.65           C  
ATOM    676  CG  MET A  82     -19.227  41.708  74.110  1.00 26.50           C  
ATOM    677  SD  MET A  82     -18.863  42.609  72.575  1.00 27.74           S  
ATOM    678  CE  MET A  82     -19.521  44.227  72.982  1.00 27.29           C  
ATOM    679  N   GLU A  83     -15.919  42.014  77.271  1.00 23.86           N  
ATOM    680  CA  GLU A  83     -15.039  42.721  78.196  1.00 23.38           C  
ATOM    681  C   GLU A  83     -13.576  42.364  77.968  1.00 22.86           C  
ATOM    682  O   GLU A  83     -12.698  43.207  78.122  1.00 22.51           O  
ATOM    683  CB  GLU A  83     -15.443  42.422  79.640  1.00 23.91           C  
ATOM    684  CG  GLU A  83     -16.682  43.188  80.071  1.00 24.62           C  
ATOM    685  CD  GLU A  83     -17.283  42.657  81.354  1.00 25.28           C  
ATOM    686  OE1 GLU A  83     -17.836  41.537  81.334  1.00 25.88           O  
ATOM    687  OE2 GLU A  83     -17.196  43.359  82.383  1.00 25.59           O1-
ATOM    688  N   GLN A  84     -13.316  41.113  77.604  1.00 22.32           N  
ATOM    689  CA  GLN A  84     -11.955  40.675  77.327  1.00 21.88           C  
ATOM    690  C   GLN A  84     -11.440  41.429  76.102  1.00 21.03           C  
ATOM    691  O   GLN A  84     -10.249  41.727  75.996  1.00 20.89           O  
ATOM    692  CB  GLN A  84     -11.930  39.166  77.069  1.00 22.68           C  
ATOM    693  CG  GLN A  84     -11.982  38.316  78.332  1.00 23.88           C  
ATOM    694  CD  GLN A  84     -12.296  36.863  78.036  1.00 24.72           C  
ATOM    695  NE2 GLN A  84     -12.941  36.190  78.984  1.00 24.78           N  
ATOM    696  OE1 GLN A  84     -11.954  36.348  76.971  1.00 25.54           O  
ATOM    697  N   CYS A  85     -12.344  41.736  75.175  1.00 20.08           N  
ATOM    698  CA  CYS A  85     -11.971  42.475  73.974  1.00 19.54           C  
ATOM    699  C   CYS A  85     -11.629  43.906  74.390  1.00 19.11           C  
ATOM    700  O   CYS A  85     -10.672  44.495  73.895  1.00 18.63           O  
ATOM    701  CB  CYS A  85     -13.120  42.478  72.959  1.00 19.56           C  
ATOM    702  SG  CYS A  85     -12.771  43.399  71.438  1.00 19.82           S  
ATOM    703  N   HIS A  86     -12.415  44.458  75.310  1.00 18.88           N  
ATOM    704  CA  HIS A  86     -12.163  45.812  75.799  1.00 18.80           C  
ATOM    705  C   HIS A  86     -10.828  45.896  76.533  1.00 18.31           C  
ATOM    706  O   HIS A  86     -10.114  46.895  76.424  1.00 18.30           O  
ATOM    707  CB  HIS A  86     -13.300  46.269  76.711  1.00 19.53           C  
ATOM    708  CG  HIS A  86     -14.588  46.503  75.987  1.00 20.88           C  
ATOM    709  CD2 HIS A  86     -15.848  46.076  76.244  1.00 21.36           C  
ATOM    710  ND1 HIS A  86     -14.671  47.285  74.858  1.00 21.49           N  
ATOM    711  CE1 HIS A  86     -15.927  47.332  74.446  1.00 21.39           C  
ATOM    712  NE2 HIS A  86     -16.660  46.608  75.271  1.00 22.10           N  
ATOM    713  N   VAL A  87     -10.492  44.855  77.289  1.00 17.53           N  
ATOM    714  CA  VAL A  87      -9.215  44.822  77.995  1.00 16.97           C  
ATOM    715  C   VAL A  87      -8.089  44.856  76.970  1.00 17.00           C  
ATOM    716  O   VAL A  87      -7.148  45.639  77.094  1.00 16.33           O  
ATOM    717  CB  VAL A  87      -9.073  43.544  78.850  1.00 16.66           C  
ATOM    718  CG1 VAL A  87      -7.658  43.442  79.410  1.00 16.74           C  
ATOM    719  CG2 VAL A  87     -10.090  43.568  79.970  1.00 16.27           C  
ATOM    720  N   ASP A  88      -8.188  44.009  75.947  1.00 17.01           N  
ATOM    721  CA  ASP A  88      -7.166  43.979  74.913  1.00 17.47           C  
ATOM    722  C   ASP A  88      -7.077  45.331  74.219  1.00 17.07           C  
ATOM    723  O   ASP A  88      -5.987  45.823  73.943  1.00 17.13           O  
ATOM    724  CB  ASP A  88      -7.477  42.909  73.852  1.00 18.78           C  
ATOM    725  CG  ASP A  88      -7.136  41.505  74.311  1.00 19.67           C  
ATOM    726  OD1 ASP A  88      -6.506  41.362  75.381  1.00 20.70           O  
ATOM    727  OD2 ASP A  88      -7.490  40.540  73.589  1.00 21.11           O1-
ATOM    728  N   ALA A  89      -8.230  45.937  73.952  1.00 16.64           N  
ATOM    729  CA  ALA A  89      -8.261  47.212  73.244  1.00 16.59           C  
ATOM    730  C   ALA A  89      -7.598  48.346  74.020  1.00 16.60           C  
ATOM    731  O   ALA A  89      -6.851  49.135  73.446  1.00 16.48           O  
ATOM    732  CB  ALA A  89      -9.707  47.574  72.887  1.00 16.61           C  
ATOM    733  N   ILE A  90      -7.876  48.433  75.320  1.00 16.57           N  
ATOM    734  CA  ILE A  90      -7.277  49.477  76.156  1.00 16.72           C  
ATOM    735  C   ILE A  90      -5.770  49.265  76.242  1.00 16.49           C  
ATOM    736  O   ILE A  90      -4.997  50.212  76.137  1.00 16.27           O  
ATOM    737  CB  ILE A  90      -7.850  49.465  77.598  1.00 17.16           C  
ATOM    738  CG1 ILE A  90      -9.334  49.846  77.579  1.00 17.56           C  
ATOM    739  CG2 ILE A  90      -7.058  50.438  78.486  1.00 17.30           C  
ATOM    740  CD1 ILE A  90      -9.618  51.254  77.088  1.00 18.58           C  
ATOM    741  N   VAL A  91      -5.344  48.021  76.436  1.00 15.92           N  
ATOM    742  CA  VAL A  91      -3.918  47.756  76.517  1.00 16.25           C  
ATOM    743  C   VAL A  91      -3.218  48.149  75.218  1.00 16.24           C  
ATOM    744  O   VAL A  91      -2.164  48.777  75.247  1.00 15.82           O  
ATOM    745  CB  VAL A  91      -3.637  46.271  76.835  1.00 16.31           C  
ATOM    746  CG1 VAL A  91      -2.155  45.985  76.721  1.00 16.60           C  
ATOM    747  CG2 VAL A  91      -4.117  45.956  78.246  1.00 16.19           C  
ATOM    748  N   ASP A  92      -3.812  47.805  74.077  1.00 16.64           N  
ATOM    749  CA  ASP A  92      -3.194  48.142  72.800  1.00 17.02           C  
ATOM    750  C   ASP A  92      -3.178  49.645  72.549  1.00 16.75           C  
ATOM    751  O   ASP A  92      -2.253  50.155  71.931  1.00 16.60           O  
ATOM    752  CB  ASP A  92      -3.890  47.412  71.642  1.00 18.49           C  
ATOM    753  CG  ASP A  92      -3.303  46.028  71.393  1.00 19.72           C  
ATOM    754  OD1 ASP A  92      -3.684  45.376  70.397  1.00 21.48           O  
ATOM    755  OD2 ASP A  92      -2.451  45.590  72.194  1.00 20.81           O1-
ATOM    756  N   THR A  93      -4.197  50.349  73.030  1.00 16.44           N  
ATOM    757  CA  THR A  93      -4.250  51.800  72.866  1.00 16.15           C  
ATOM    758  C   THR A  93      -3.101  52.418  73.675  1.00 15.96           C  
ATOM    759  O   THR A  93      -2.404  53.324  73.205  1.00 15.34           O  
ATOM    760  CB  THR A  93      -5.600  52.358  73.356  1.00 16.15           C  
ATOM    761  CG2 THR A  93      -5.540  53.867  73.509  1.00 16.20           C  
ATOM    762  OG1 THR A  93      -6.630  52.009  72.418  1.00 16.51           O  
ATOM    763  N   LEU A  94      -2.894  51.909  74.884  1.00 15.95           N  
ATOM    764  CA  LEU A  94      -1.822  52.406  75.736  1.00 16.37           C  
ATOM    765  C   LEU A  94      -0.475  52.048  75.121  1.00 16.65           C  
ATOM    766  O   LEU A  94       0.415  52.889  75.011  1.00 16.49           O  
ATOM    767  CB  LEU A  94      -1.929  51.798  77.138  1.00 16.57           C  
ATOM    768  CG  LEU A  94      -3.083  52.284  78.013  1.00 16.78           C  
ATOM    769  CD1 LEU A  94      -3.203  51.394  79.250  1.00 17.70           C  
ATOM    770  CD2 LEU A  94      -2.840  53.738  78.412  1.00 17.72           C  
ATOM    771  N   ASP A  95      -0.333  50.795  74.701  1.00 16.78           N  
ATOM    772  CA  ASP A  95       0.918  50.343  74.118  1.00 17.31           C  
ATOM    773  C   ASP A  95       1.251  51.113  72.844  1.00 17.03           C  
ATOM    774  O   ASP A  95       2.417  51.383  72.571  1.00 17.11           O  
ATOM    775  CB  ASP A  95       0.856  48.841  73.835  1.00 18.28           C  
ATOM    776  CG  ASP A  95       2.229  48.230  73.673  1.00 19.81           C  
ATOM    777  OD1 ASP A  95       3.059  48.393  74.593  1.00 20.84           O  
ATOM    778  OD2 ASP A  95       2.485  47.586  72.636  1.00 21.09           O1-
ATOM    779  N   ASP A  96       0.222  51.481  72.079  1.00 17.01           N  
ATOM    780  CA  ASP A  96       0.414  52.244  70.843  1.00 17.54           C  
ATOM    781  C   ASP A  96       1.076  53.588  71.134  1.00 17.54           C  
ATOM    782  O   ASP A  96       1.956  54.043  70.390  1.00 17.51           O  
ATOM    783  CB  ASP A  96      -0.928  52.504  70.151  1.00 17.92           C  
ATOM    784  CG  ASP A  96      -1.428  51.310  69.370  1.00 18.96           C  
ATOM    785  OD1 ASP A  96      -2.570  51.380  68.864  1.00 19.45           O  
ATOM    786  OD2 ASP A  96      -0.678  50.315  69.250  1.00 19.35           O1-
ATOM    787  N   PHE A  97       0.646  54.230  72.213  1.00 17.42           N  
ATOM    788  CA  PHE A  97       1.218  55.523  72.564  1.00 17.61           C  
ATOM    789  C   PHE A  97       2.641  55.388  73.089  1.00 17.63           C  
ATOM    790  O   PHE A  97       3.524  56.154  72.712  1.00 16.99           O  
ATOM    791  CB  PHE A  97       0.353  56.233  73.607  1.00 17.71           C  
ATOM    792  CG  PHE A  97       0.799  57.636  73.891  1.00 17.97           C  
ATOM    793  CD1 PHE A  97       0.815  58.587  72.874  1.00 18.59           C  
ATOM    794  CD2 PHE A  97       1.243  57.999  75.154  1.00 18.24           C  
ATOM    795  CE1 PHE A  97       1.269  59.878  73.113  1.00 18.44           C  
ATOM    796  CE2 PHE A  97       1.700  59.292  75.402  1.00 18.54           C  
ATOM    797  CZ  PHE A  97       1.713  60.230  74.380  1.00 18.51           C  
ATOM    798  N   MET A  98       2.869  54.414  73.961  1.00 17.83           N  
ATOM    799  CA  MET A  98       4.208  54.221  74.503  1.00 18.65           C  
ATOM    800  C   MET A  98       5.205  53.921  73.382  1.00 18.94           C  
ATOM    801  O   MET A  98       6.360  54.351  73.428  1.00 18.61           O  
ATOM    802  CB  MET A  98       4.204  53.080  75.525  1.00 18.79           C  
ATOM    803  CG  MET A  98       3.258  53.302  76.695  1.00 18.88           C  
ATOM    804  SD  MET A  98       3.593  54.797  77.649  1.00 19.81           S  
ATOM    805  CE  MET A  98       5.145  54.347  78.426  1.00 19.34           C  
ATOM    806  N   SER A  99       4.743  53.197  72.365  1.00 19.72           N  
ATOM    807  CA  SER A  99       5.592  52.825  71.244  1.00 20.76           C  
ATOM    808  C   SER A  99       5.947  54.000  70.331  1.00 21.17           C  
ATOM    809  O   SER A  99       6.786  53.863  69.445  1.00 21.39           O  
ATOM    810  CB  SER A  99       4.920  51.709  70.436  1.00 21.01           C  
ATOM    811  OG  SER A  99       4.776  50.543  71.233  1.00 22.26           O  
ATOM    812  N   CYS A 100       5.308  55.147  70.550  1.00 21.70           N  
ATOM    813  CA  CYS A 100       5.581  56.345  69.753  1.00 22.54           C  
ATOM    814  C   CYS A 100       6.866  57.050  70.201  1.00 22.52           C  
ATOM    815  O   CYS A 100       7.461  57.814  69.436  1.00 21.98           O  
ATOM    816  CB  CYS A 100       4.418  57.339  69.848  1.00 23.22           C  
ATOM    817  SG  CYS A 100       2.953  56.893  68.888  1.00 25.77           S  
ATOM    818  N   PHE A 101       7.292  56.800  71.437  1.00 22.46           N  
ATOM    819  CA  PHE A 101       8.505  57.428  71.957  1.00 22.63           C  
ATOM    820  C   PHE A 101       9.776  56.802  71.387  1.00 23.16           C  
ATOM    821  O   PHE A 101       9.871  55.579  71.247  1.00 22.92           O  
ATOM    822  CB  PHE A 101       8.538  57.351  73.485  1.00 22.31           C  
ATOM    823  CG  PHE A 101       7.464  58.158  74.151  1.00 21.96           C  
ATOM    824  CD1 PHE A 101       6.137  57.740  74.115  1.00 21.86           C  
ATOM    825  CD2 PHE A 101       7.772  59.363  74.780  1.00 22.08           C  
ATOM    826  CE1 PHE A 101       5.129  58.509  74.690  1.00 21.82           C  
ATOM    827  CE2 PHE A 101       6.772  60.139  75.356  1.00 21.84           C  
ATOM    828  CZ  PHE A 101       5.445  59.712  75.311  1.00 21.78           C  
ATOM    829  N   PRO A 102      10.772  57.640  71.047  1.00 23.52           N  
ATOM    830  CA  PRO A 102      12.050  57.184  70.487  1.00 24.30           C  
ATOM    831  C   PRO A 102      13.022  56.698  71.566  1.00 25.19           C  
ATOM    832  O   PRO A 102      14.087  57.285  71.773  1.00 25.40           O  
ATOM    833  CB  PRO A 102      12.558  58.424  69.765  1.00 24.15           C  
ATOM    834  CG  PRO A 102      12.100  59.526  70.670  1.00 23.57           C  
ATOM    835  CD  PRO A 102      10.684  59.114  71.022  1.00 23.64           C  
ATOM    836  N   TRP A 103      12.650  55.619  72.245  1.00 26.20           N  
ATOM    837  CA  TRP A 103      13.464  55.057  73.317  1.00 27.34           C  
ATOM    838  C   TRP A 103      14.899  54.722  72.922  1.00 28.45           C  
ATOM    839  O   TRP A 103      15.802  54.785  73.757  1.00 28.70           O  
ATOM    840  CB  TRP A 103      12.806  53.792  73.871  1.00 26.88           C  
ATOM    841  CG  TRP A 103      11.381  53.983  74.291  1.00 26.50           C  
ATOM    842  CD1 TRP A 103      10.267  53.604  73.602  1.00 26.31           C  
ATOM    843  CD2 TRP A 103      10.917  54.609  75.496  1.00 26.28           C  
ATOM    844  CE2 TRP A 103       9.507  54.569  75.469  1.00 26.19           C  
ATOM    845  CE3 TRP A 103      11.556  55.198  76.596  1.00 26.13           C  
ATOM    846  NE1 TRP A 103       9.137  53.951  74.303  1.00 26.02           N  
ATOM    847  CZ2 TRP A 103       8.719  55.097  76.500  1.00 26.14           C  
ATOM    848  CZ3 TRP A 103      10.771  55.725  77.624  1.00 26.15           C  
ATOM    849  CH2 TRP A 103       9.368  55.668  77.565  1.00 26.19           C  
ATOM    850  N   ALA A 104      15.113  54.372  71.659  1.00 29.76           N  
ATOM    851  CA  ALA A 104      16.451  54.000  71.201  1.00 31.21           C  
ATOM    852  C   ALA A 104      17.232  55.139  70.555  1.00 32.15           C  
ATOM    853  O   ALA A 104      18.399  54.969  70.194  1.00 32.32           O  
ATOM    854  CB  ALA A 104      16.354  52.822  70.231  1.00 31.13           C  
ATOM    855  N   GLU A 105      16.593  56.297  70.415  1.00 33.22           N  
ATOM    856  CA  GLU A 105      17.229  57.457  69.800  1.00 34.49           C  
ATOM    857  C   GLU A 105      18.563  57.801  70.459  1.00 35.08           C  
ATOM    858  O   GLU A 105      18.609  58.196  71.624  1.00 35.23           O  
ATOM    859  CB  GLU A 105      16.284  58.660  69.870  1.00 34.83           C  
ATOM    860  CG  GLU A 105      16.841  59.934  69.264  1.00 35.64           C  
ATOM    861  CD  GLU A 105      17.366  59.733  67.856  1.00 36.24           C  
ATOM    862  OE1 GLU A 105      16.620  59.195  67.008  1.00 36.52           O  
ATOM    863  OE2 GLU A 105      18.527  60.119  67.598  1.00 36.57           O1-
ATOM    864  N   LYS A 106      19.647  57.653  69.703  1.00 35.79           N  
ATOM    865  CA  LYS A 106      20.984  57.940  70.216  1.00 36.34           C  
ATOM    866  C   LYS A 106      21.198  59.408  70.591  1.00 36.46           C  
ATOM    867  O   LYS A 106      21.621  59.711  71.707  1.00 36.75           O  
ATOM    868  CB  LYS A 106      22.036  57.503  69.195  1.00 36.69           C  
ATOM    869  CG  LYS A 106      22.877  56.316  69.642  1.00 37.22           C  
ATOM    870  CD  LYS A 106      22.026  55.085  69.914  1.00 37.48           C  
ATOM    871  CE  LYS A 106      22.866  53.958  70.503  1.00 37.73           C  
ATOM    872  NZ  LYS A 106      23.443  54.328  71.829  1.00 38.00           N1+
ATOM    873  N   LYS A 107      20.913  60.317  69.664  1.00 36.47           N  
ATOM    874  CA  LYS A 107      21.081  61.745  69.926  1.00 36.55           C  
ATOM    875  C   LYS A 107      20.109  62.221  71.004  1.00 36.48           C  
ATOM    876  O   LYS A 107      18.906  62.316  70.765  1.00 36.37           O  
ATOM    877  CB  LYS A 107      20.857  62.539  68.639  1.00 36.89           C  
ATOM    878  CG  LYS A 107      21.944  62.343  67.598  1.00 37.53           C  
ATOM    879  CD  LYS A 107      21.495  62.820  66.225  1.00 37.77           C  
ATOM    880  CE  LYS A 107      20.491  61.852  65.609  1.00 38.14           C  
ATOM    881  NZ  LYS A 107      21.068  60.478  65.464  1.00 38.36           N1+
ATOM    882  N   GLN A 108      20.632  62.527  72.187  1.00 36.29           N  
ATOM    883  CA  GLN A 108      19.789  62.973  73.291  1.00 36.18           C  
ATOM    884  C   GLN A 108      19.035  64.260  72.985  1.00 35.99           C  
ATOM    885  O   GLN A 108      17.898  64.439  73.420  1.00 35.85           O  
ATOM    886  CB  GLN A 108      20.628  63.161  74.555  1.00 36.37           C  
ATOM    887  CG  GLN A 108      21.317  61.891  75.010  1.00 36.68           C  
ATOM    888  CD  GLN A 108      20.360  60.720  75.113  1.00 36.74           C  
ATOM    889  NE2 GLN A 108      20.626  59.671  74.343  1.00 36.81           N  
ATOM    890  OE1 GLN A 108      19.394  60.757  75.875  1.00 37.09           O  
ATOM    891  N   ASP A 109      19.676  65.150  72.237  1.00 35.79           N  
ATOM    892  CA  ASP A 109      19.077  66.428  71.868  1.00 35.50           C  
ATOM    893  C   ASP A 109      17.743  66.236  71.149  1.00 34.87           C  
ATOM    894  O   ASP A 109      16.725  66.809  71.546  1.00 34.77           O  
ATOM    895  CB  ASP A 109      20.044  67.215  70.978  1.00 36.33           C  
ATOM    896  CG  ASP A 109      19.462  68.534  70.506  1.00 37.06           C  
ATOM    897  OD1 ASP A 109      18.953  69.294  71.359  1.00 37.62           O  
ATOM    898  OD2 ASP A 109      19.518  68.814  69.288  1.00 37.63           O1-
ATOM    899  N   VAL A 110      17.755  65.426  70.094  1.00 34.00           N  
ATOM    900  CA  VAL A 110      16.550  65.153  69.319  1.00 33.15           C  
ATOM    901  C   VAL A 110      15.558  64.329  70.137  1.00 32.38           C  
ATOM    902  O   VAL A 110      14.349  64.559  70.082  1.00 31.92           O  
ATOM    903  CB  VAL A 110      16.888  64.389  68.007  1.00 33.45           C  
ATOM    904  CG1 VAL A 110      17.636  63.117  68.322  1.00 33.64           C  
ATOM    905  CG2 VAL A 110      15.617  64.063  67.244  1.00 33.47           C  
ATOM    906  N   LYS A 111      16.083  63.379  70.903  1.00 31.61           N  
ATOM    907  CA  LYS A 111      15.253  62.516  71.729  1.00 30.82           C  
ATOM    908  C   LYS A 111      14.438  63.318  72.744  1.00 30.34           C  
ATOM    909  O   LYS A 111      13.221  63.152  72.837  1.00 30.00           O  
ATOM    910  CB  LYS A 111      16.130  61.490  72.452  1.00 30.78           C  
ATOM    911  CG  LYS A 111      15.357  60.495  73.298  1.00 30.85           C  
ATOM    912  CD  LYS A 111      16.297  59.560  74.041  1.00 31.24           C  
ATOM    913  CE  LYS A 111      15.540  58.699  75.040  1.00 31.38           C  
ATOM    914  NZ  LYS A 111      16.443  57.794  75.803  1.00 31.75           N1+
ATOM    915  N   GLU A 112      15.108  64.191  73.495  1.00 29.76           N  
ATOM    916  CA  GLU A 112      14.438  65.008  74.503  1.00 29.31           C  
ATOM    917  C   GLU A 112      13.323  65.850  73.891  1.00 28.53           C  
ATOM    918  O   GLU A 112      12.231  65.949  74.450  1.00 27.99           O  
ATOM    919  CB  GLU A 112      15.442  65.933  75.203  1.00 30.14           C  
ATOM    920  CG  GLU A 112      14.867  66.639  76.434  1.00 31.20           C  
ATOM    921  CD  GLU A 112      15.804  67.687  77.018  1.00 31.89           C  
ATOM    922  OE1 GLU A 112      17.027  67.438  77.056  1.00 32.35           O  
ATOM    923  OE2 GLU A 112      15.315  68.758  77.448  1.00 32.62           O1-
ATOM    924  N   GLN A 113      13.601  66.452  72.738  1.00 27.70           N  
ATOM    925  CA  GLN A 113      12.616  67.287  72.063  1.00 26.90           C  
ATOM    926  C   GLN A 113      11.377  66.490  71.674  1.00 26.13           C  
ATOM    927  O   GLN A 113      10.253  66.956  71.859  1.00 25.80           O  
ATOM    928  CB  GLN A 113      13.222  67.930  70.811  1.00 27.26           C  
ATOM    929  CG  GLN A 113      12.243  68.805  70.030  1.00 27.81           C  
ATOM    930  CD  GLN A 113      11.899  70.104  70.738  1.00 28.31           C  
ATOM    931  NE2 GLN A 113      12.704  70.474  71.728  1.00 28.48           N  
ATOM    932  OE1 GLN A 113      10.923  70.773  70.390  1.00 29.10           O  
ATOM    933  N   MET A 114      11.578  65.287  71.141  1.00 25.20           N  
ATOM    934  CA  MET A 114      10.446  64.466  70.733  1.00 24.63           C  
ATOM    935  C   MET A 114       9.628  64.003  71.931  1.00 23.49           C  
ATOM    936  O   MET A 114       8.404  63.960  71.866  1.00 23.20           O  
ATOM    937  CB  MET A 114      10.912  63.256  69.916  1.00 26.04           C  
ATOM    938  CG  MET A 114       9.757  62.377  69.445  1.00 27.91           C  
ATOM    939  SD  MET A 114      10.158  61.314  68.045  1.00 30.89           S  
ATOM    940  CE  MET A 114       9.935  62.481  66.690  1.00 30.21           C  
ATOM    941  N   PHE A 115      10.303  63.646  73.019  1.00 22.08           N  
ATOM    942  CA  PHE A 115       9.601  63.218  74.222  1.00 20.79           C  
ATOM    943  C   PHE A 115       8.743  64.375  74.711  1.00 20.31           C  
ATOM    944  O   PHE A 115       7.571  64.204  75.024  1.00 19.79           O  
ATOM    945  CB  PHE A 115      10.588  62.845  75.331  1.00 20.46           C  
ATOM    946  CG  PHE A 115      10.917  61.383  75.392  1.00 20.39           C  
ATOM    947  CD1 PHE A 115      11.519  60.744  74.314  1.00 20.36           C  
ATOM    948  CD2 PHE A 115      10.625  60.645  76.536  1.00 20.30           C  
ATOM    949  CE1 PHE A 115      11.824  59.392  74.370  1.00 20.61           C  
ATOM    950  CE2 PHE A 115      10.927  59.289  76.605  1.00 20.61           C  
ATOM    951  CZ  PHE A 115      11.528  58.662  75.520  1.00 20.32           C  
ATOM    952  N   ASN A 116       9.337  65.563  74.772  1.00 19.74           N  
ATOM    953  CA  ASN A 116       8.613  66.727  75.257  1.00 19.40           C  
ATOM    954  C   ASN A 116       7.416  67.102  74.390  1.00 19.02           C  
ATOM    955  O   ASN A 116       6.367  67.482  74.913  1.00 18.80           O  
ATOM    956  CB  ASN A 116       9.566  67.918  75.418  1.00 19.53           C  
ATOM    957  CG  ASN A 116      10.529  67.737  76.586  1.00 19.80           C  
ATOM    958  ND2 ASN A 116      11.747  68.253  76.443  1.00 19.86           N  
ATOM    959  OD1 ASN A 116      10.172  67.151  77.611  1.00 20.26           O  
ATOM    960  N   GLU A 117       7.560  66.980  73.073  1.00 18.89           N  
ATOM    961  CA  GLU A 117       6.460  67.295  72.169  1.00 19.06           C  
ATOM    962  C   GLU A 117       5.350  66.260  72.336  1.00 18.16           C  
ATOM    963  O   GLU A 117       4.175  66.605  72.397  1.00 17.64           O  
ATOM    964  CB  GLU A 117       6.943  67.309  70.718  1.00 20.70           C  
ATOM    965  CG  GLU A 117       7.888  68.458  70.395  1.00 22.99           C  
ATOM    966  CD  GLU A 117       8.494  68.344  69.007  1.00 24.36           C  
ATOM    967  OE1 GLU A 117       9.200  69.283  68.585  1.00 25.79           O  
ATOM    968  OE2 GLU A 117       8.278  67.311  68.337  1.00 25.91           O1-
ATOM    969  N   LEU A 118       5.725  64.988  72.415  1.00 17.29           N  
ATOM    970  CA  LEU A 118       4.723  63.945  72.592  1.00 17.02           C  
ATOM    971  C   LEU A 118       3.957  64.110  73.900  1.00 16.71           C  
ATOM    972  O   LEU A 118       2.738  63.949  73.939  1.00 16.49           O  
ATOM    973  CB  LEU A 118       5.378  62.560  72.550  1.00 16.94           C  
ATOM    974  CG  LEU A 118       5.710  62.037  71.153  1.00 17.20           C  
ATOM    975  CD1 LEU A 118       6.580  60.797  71.252  1.00 17.34           C  
ATOM    976  CD2 LEU A 118       4.420  61.742  70.414  1.00 17.17           C  
ATOM    977  N   LEU A 119       4.668  64.433  74.975  1.00 16.58           N  
ATOM    978  CA  LEU A 119       4.015  64.597  76.268  1.00 16.84           C  
ATOM    979  C   LEU A 119       3.168  65.860  76.379  1.00 16.90           C  
ATOM    980  O   LEU A 119       2.222  65.911  77.163  1.00 16.37           O  
ATOM    981  CB  LEU A 119       5.049  64.591  77.401  1.00 17.50           C  
ATOM    982  CG  LEU A 119       5.633  63.278  77.957  1.00 18.37           C  
ATOM    983  CD1 LEU A 119       4.623  62.136  77.854  1.00 18.55           C  
ATOM    984  CD2 LEU A 119       6.903  62.937  77.241  1.00 19.22           C  
ATOM    985  N   THR A 120       3.502  66.877  75.592  1.00 16.81           N  
ATOM    986  CA  THR A 120       2.769  68.139  75.647  1.00 17.29           C  
ATOM    987  C   THR A 120       1.623  68.246  74.652  1.00 17.47           C  
ATOM    988  O   THR A 120       0.514  68.657  75.006  1.00 17.28           O  
ATOM    989  CB  THR A 120       3.722  69.330  75.422  1.00 17.39           C  
ATOM    990  CG2 THR A 120       2.962  70.642  75.478  1.00 17.30           C  
ATOM    991  OG1 THR A 120       4.727  69.331  76.438  1.00 17.97           O  
ATOM    992  N   TYR A 121       1.891  67.858  73.410  1.00 17.74           N  
ATOM    993  CA  TYR A 121       0.890  67.949  72.356  1.00 18.06           C  
ATOM    994  C   TYR A 121       0.022  66.719  72.101  1.00 18.32           C  
ATOM    995  O   TYR A 121      -1.053  66.841  71.527  1.00 18.33           O  
ATOM    996  CB  TYR A 121       1.571  68.335  71.042  1.00 17.88           C  
ATOM    997  CG  TYR A 121       2.458  69.551  71.143  1.00 18.34           C  
ATOM    998  CD1 TYR A 121       3.752  69.530  70.635  1.00 18.70           C  
ATOM    999  CD2 TYR A 121       1.998  70.730  71.730  1.00 18.75           C  
ATOM   1000  CE1 TYR A 121       4.578  70.653  70.704  1.00 19.08           C  
ATOM   1001  CE2 TYR A 121       2.818  71.867  71.806  1.00 18.72           C  
ATOM   1002  CZ  TYR A 121       4.105  71.816  71.289  1.00 19.09           C  
ATOM   1003  OH  TYR A 121       4.928  72.921  71.344  1.00 19.23           O  
ATOM   1004  N   ASN A 122       0.465  65.538  72.513  1.00 18.47           N  
ATOM   1005  CA  ASN A 122      -0.333  64.346  72.241  1.00 18.89           C  
ATOM   1006  C   ASN A 122      -0.904  63.668  73.477  1.00 18.42           C  
ATOM   1007  O   ASN A 122      -2.076  63.289  73.503  1.00 18.32           O  
ATOM   1008  CB  ASN A 122       0.508  63.356  71.438  1.00 19.75           C  
ATOM   1009  CG  ASN A 122       1.028  63.959  70.141  1.00 20.91           C  
ATOM   1010  ND2 ASN A 122       2.285  64.382  70.145  1.00 20.96           N  
ATOM   1011  OD1 ASN A 122       0.297  64.060  69.154  1.00 22.36           O  
ATOM   1012  N   ALA A 123      -0.076  63.526  74.503  1.00 18.25           N  
ATOM   1013  CA  ALA A 123      -0.498  62.879  75.734  1.00 18.13           C  
ATOM   1014  C   ALA A 123      -1.825  63.394  76.304  1.00 18.16           C  
ATOM   1015  O   ALA A 123      -2.686  62.604  76.691  1.00 18.31           O  
ATOM   1016  CB  ALA A 123       0.605  62.995  76.778  1.00 17.89           C  
ATOM   1017  N   PRO A 124      -2.016  64.724  76.358  1.00 18.23           N  
ATOM   1018  CA  PRO A 124      -3.261  65.278  76.900  1.00 18.42           C  
ATOM   1019  C   PRO A 124      -4.535  64.735  76.265  1.00 18.30           C  
ATOM   1020  O   PRO A 124      -5.543  64.568  76.945  1.00 18.03           O  
ATOM   1021  CB  PRO A 124      -3.095  66.780  76.677  1.00 18.25           C  
ATOM   1022  CG  PRO A 124      -1.627  66.962  76.816  1.00 18.60           C  
ATOM   1023  CD  PRO A 124      -1.080  65.804  76.007  1.00 18.45           C  
ATOM   1024  N   HIS A 125      -4.486  64.461  74.964  1.00 18.71           N  
ATOM   1025  CA  HIS A 125      -5.649  63.937  74.256  1.00 19.17           C  
ATOM   1026  C   HIS A 125      -5.948  62.507  74.688  1.00 19.19           C  
ATOM   1027  O   HIS A 125      -7.111  62.129  74.854  1.00 19.11           O  
ATOM   1028  CB  HIS A 125      -5.409  63.995  72.751  1.00 20.20           C  
ATOM   1029  CG  HIS A 125      -5.159  65.380  72.244  1.00 21.03           C  
ATOM   1030  CD2 HIS A 125      -4.123  65.901  71.544  1.00 21.68           C  
ATOM   1031  ND1 HIS A 125      -6.034  66.419  72.468  1.00 21.84           N  
ATOM   1032  CE1 HIS A 125      -5.548  67.525  71.930  1.00 21.87           C  
ATOM   1033  NE2 HIS A 125      -4.391  67.237  71.363  1.00 22.15           N  
ATOM   1034  N   LEU A 126      -4.895  61.717  74.871  1.00 19.08           N  
ATOM   1035  CA  LEU A 126      -5.063  60.340  75.303  1.00 19.01           C  
ATOM   1036  C   LEU A 126      -5.539  60.325  76.754  1.00 18.78           C  
ATOM   1037  O   LEU A 126      -6.443  59.566  77.104  1.00 18.99           O  
ATOM   1038  CB  LEU A 126      -3.749  59.565  75.169  1.00 18.83           C  
ATOM   1039  CG  LEU A 126      -3.767  58.143  75.742  1.00 18.95           C  
ATOM   1040  CD1 LEU A 126      -4.863  57.326  75.071  1.00 18.61           C  
ATOM   1041  CD2 LEU A 126      -2.402  57.497  75.540  1.00 18.89           C  
ATOM   1042  N   MET A 127      -4.936  61.165  77.595  1.00 18.55           N  
ATOM   1043  CA  MET A 127      -5.340  61.227  78.999  1.00 18.65           C  
ATOM   1044  C   MET A 127      -6.822  61.581  79.115  1.00 18.77           C  
ATOM   1045  O   MET A 127      -7.540  61.005  79.929  1.00 18.16           O  
ATOM   1046  CB  MET A 127      -4.504  62.260  79.768  1.00 18.63           C  
ATOM   1047  CG  MET A 127      -3.017  61.937  79.843  1.00 18.98           C  
ATOM   1048  SD  MET A 127      -2.673  60.255  80.440  1.00 20.12           S  
ATOM   1049  CE  MET A 127      -2.251  59.468  78.898  1.00 19.71           C  
ATOM   1050  N   GLN A 128      -7.290  62.516  78.292  1.00 19.10           N  
ATOM   1051  CA  GLN A 128      -8.695  62.887  78.367  1.00 19.83           C  
ATOM   1052  C   GLN A 128      -9.600  61.755  77.900  1.00 20.10           C  
ATOM   1053  O   GLN A 128     -10.636  61.507  78.512  1.00 20.10           O  
ATOM   1054  CB  GLN A 128      -8.979  64.166  77.569  1.00 20.57           C  
ATOM   1055  CG  GLN A 128     -10.435  64.631  77.678  1.00 21.83           C  
ATOM   1056  CD  GLN A 128     -10.881  64.890  79.117  1.00 22.83           C  
ATOM   1057  NE2 GLN A 128     -11.813  64.075  79.604  1.00 23.61           N  
ATOM   1058  OE1 GLN A 128     -10.396  65.813  79.778  1.00 23.34           O  
ATOM   1059  N   ASP A 129      -9.211  61.056  76.831  1.00 20.36           N  
ATOM   1060  CA  ASP A 129     -10.027  59.948  76.330  1.00 20.80           C  
ATOM   1061  C   ASP A 129     -10.102  58.823  77.361  1.00 20.65           C  
ATOM   1062  O   ASP A 129     -11.143  58.176  77.511  1.00 20.77           O  
ATOM   1063  CB  ASP A 129      -9.472  59.394  75.007  1.00 21.42           C  
ATOM   1064  CG  ASP A 129      -9.719  60.321  73.824  1.00 22.36           C  
ATOM   1065  OD1 ASP A 129     -10.637  61.160  73.896  1.00 22.75           O  
ATOM   1066  OD2 ASP A 129      -9.001  60.198  72.809  1.00 23.29           O1-
ATOM   1067  N   LEU A 130      -8.998  58.585  78.064  1.00 20.34           N  
ATOM   1068  CA  LEU A 130      -8.961  57.550  79.092  1.00 19.98           C  
ATOM   1069  C   LEU A 130      -9.829  57.958  80.280  1.00 20.04           C  
ATOM   1070  O   LEU A 130     -10.588  57.154  80.819  1.00 19.25           O  
ATOM   1071  CB  LEU A 130      -7.522  57.321  79.557  1.00 20.27           C  
ATOM   1072  CG  LEU A 130      -6.598  56.661  78.532  1.00 20.66           C  
ATOM   1073  CD1 LEU A 130      -5.151  56.695  79.015  1.00 20.80           C  
ATOM   1074  CD2 LEU A 130      -7.054  55.221  78.321  1.00 20.63           C  
ATOM   1075  N   ASP A 131      -9.717  59.219  80.682  1.00 20.04           N  
ATOM   1076  CA  ASP A 131     -10.499  59.714  81.805  1.00 20.70           C  
ATOM   1077  C   ASP A 131     -11.996  59.612  81.486  1.00 21.03           C  
ATOM   1078  O   ASP A 131     -12.788  59.167  82.321  1.00 20.85           O  
ATOM   1079  CB  ASP A 131     -10.106  61.166  82.106  1.00 21.64           C  
ATOM   1080  CG  ASP A 131     -10.580  61.629  83.467  1.00 22.57           C  
ATOM   1081  OD1 ASP A 131     -10.227  62.758  83.867  1.00 23.48           O  
ATOM   1082  OD2 ASP A 131     -11.301  60.865  84.141  1.00 23.13           O1-
ATOM   1083  N   THR A 132     -12.376  60.003  80.271  1.00 21.06           N  
ATOM   1084  CA  THR A 132     -13.774  59.955  79.848  1.00 21.55           C  
ATOM   1085  C   THR A 132     -14.262  58.510  79.818  1.00 21.58           C  
ATOM   1086  O   THR A 132     -15.374  58.208  80.247  1.00 21.64           O  
ATOM   1087  CB  THR A 132     -13.953  60.578  78.446  1.00 21.83           C  
ATOM   1088  CG2 THR A 132     -15.396  60.456  77.976  1.00 22.42           C  
ATOM   1089  OG1 THR A 132     -13.591  61.961  78.491  1.00 22.64           O  
ATOM   1090  N   TYR A 133     -13.406  57.624  79.322  1.00 21.51           N  
ATOM   1091  CA  TYR A 133     -13.718  56.204  79.223  1.00 21.42           C  
ATOM   1092  C   TYR A 133     -13.983  55.589  80.593  1.00 21.46           C  
ATOM   1093  O   TYR A 133     -14.908  54.801  80.757  1.00 21.24           O  
ATOM   1094  CB  TYR A 133     -12.557  55.467  78.570  1.00 21.66           C  
ATOM   1095  CG  TYR A 133     -12.814  53.998  78.382  1.00 22.00           C  
ATOM   1096  CD1 TYR A 133     -13.590  53.540  77.319  1.00 22.62           C  
ATOM   1097  CD2 TYR A 133     -12.283  53.060  79.266  1.00 22.62           C  
ATOM   1098  CE1 TYR A 133     -13.830  52.183  77.136  1.00 22.80           C  
ATOM   1099  CE2 TYR A 133     -12.518  51.697  79.094  1.00 22.67           C  
ATOM   1100  CZ  TYR A 133     -13.291  51.268  78.024  1.00 23.00           C  
ATOM   1101  OH  TYR A 133     -13.511  49.922  77.824  1.00 23.36           O  
ATOM   1102  N   LEU A 134     -13.155  55.946  81.570  1.00 21.55           N  
ATOM   1103  CA  LEU A 134     -13.294  55.431  82.931  1.00 21.97           C  
ATOM   1104  C   LEU A 134     -14.496  56.037  83.664  1.00 22.39           C  
ATOM   1105  O   LEU A 134     -15.151  55.361  84.458  1.00 22.46           O  
ATOM   1106  CB  LEU A 134     -12.018  55.716  83.729  1.00 21.78           C  
ATOM   1107  CG  LEU A 134     -12.053  55.432  85.233  1.00 21.73           C  
ATOM   1108  CD1 LEU A 134     -12.167  53.929  85.473  1.00 21.36           C  
ATOM   1109  CD2 LEU A 134     -10.796  55.981  85.888  1.00 21.84           C  
ATOM   1110  N   GLY A 135     -14.776  57.311  83.405  1.00 22.97           N  
ATOM   1111  CA  GLY A 135     -15.891  57.961  84.073  1.00 23.49           C  
ATOM   1112  C   GLY A 135     -15.785  57.817  85.582  1.00 23.80           C  
ATOM   1113  O   GLY A 135     -14.704  57.955  86.151  1.00 24.21           O  
ATOM   1114  N   GLY A 136     -16.905  57.531  86.239  1.00 24.06           N  
ATOM   1115  CA  GLY A 136     -16.880  57.373  87.681  1.00 24.41           C  
ATOM   1116  C   GLY A 136     -16.723  55.927  88.115  1.00 24.79           C  
ATOM   1117  O   GLY A 136     -16.896  55.605  89.292  1.00 25.06           O  
ATOM   1118  N   ARG A 137     -16.393  55.049  87.172  1.00 24.91           N  
ATOM   1119  CA  ARG A 137     -16.224  53.633  87.486  1.00 25.06           C  
ATOM   1120  C   ARG A 137     -14.984  53.362  88.334  1.00 24.80           C  
ATOM   1121  O   ARG A 137     -14.024  54.130  88.323  1.00 24.56           O  
ATOM   1122  CB  ARG A 137     -16.151  52.796  86.206  1.00 25.59           C  
ATOM   1123  CG  ARG A 137     -17.440  52.733  85.406  1.00 26.35           C  
ATOM   1124  CD  ARG A 137     -17.454  51.489  84.517  1.00 27.12           C  
ATOM   1125  NE  ARG A 137     -16.234  51.381  83.722  1.00 27.93           N  
ATOM   1126  CZ  ARG A 137     -15.906  52.226  82.753  1.00 28.06           C  
ATOM   1127  NH1 ARG A 137     -16.714  53.237  82.460  1.00 28.58           N1+
ATOM   1128  NH2 ARG A 137     -14.770  52.071  82.089  1.00 27.94           N  
ATOM   1129  N   GLU A 138     -15.009  52.250  89.059  1.00 24.53           N  
ATOM   1130  CA  GLU A 138     -13.904  51.870  89.924  1.00 24.45           C  
ATOM   1131  C   GLU A 138     -12.686  51.429  89.114  1.00 23.91           C  
ATOM   1132  O   GLU A 138     -11.559  51.843  89.389  1.00 23.75           O  
ATOM   1133  CB  GLU A 138     -14.343  50.730  90.845  1.00 25.24           C  
ATOM   1134  CG  GLU A 138     -13.422  50.498  92.027  1.00 26.79           C  
ATOM   1135  CD  GLU A 138     -13.917  49.398  92.950  1.00 27.53           C  
ATOM   1136  OE1 GLU A 138     -15.147  49.199  93.037  1.00 28.50           O  
ATOM   1137  OE2 GLU A 138     -13.079  48.740  93.602  1.00 28.43           O1-
ATOM   1138  N   TRP A 139     -12.928  50.590  88.113  1.00 23.20           N  
ATOM   1139  CA  TRP A 139     -11.860  50.073  87.266  1.00 22.68           C  
ATOM   1140  C   TRP A 139     -12.166  50.342  85.791  1.00 22.52           C  
ATOM   1141  O   TRP A 139     -13.283  50.714  85.440  1.00 22.47           O  
ATOM   1142  CB  TRP A 139     -11.701  48.571  87.505  1.00 22.36           C  
ATOM   1143  CG  TRP A 139     -11.609  48.192  88.954  1.00 22.08           C  
ATOM   1144  CD1 TRP A 139     -12.625  47.755  89.759  1.00 22.25           C  
ATOM   1145  CD2 TRP A 139     -10.433  48.208  89.767  1.00 22.10           C  
ATOM   1146  CE2 TRP A 139     -10.807  47.764  91.055  1.00 22.06           C  
ATOM   1147  CE3 TRP A 139      -9.096  48.555  89.531  1.00 21.79           C  
ATOM   1148  NE1 TRP A 139     -12.150  47.494  91.025  1.00 21.92           N  
ATOM   1149  CZ2 TRP A 139      -9.890  47.658  92.105  1.00 22.10           C  
ATOM   1150  CZ3 TRP A 139      -8.185  48.451  90.576  1.00 22.24           C  
ATOM   1151  CH2 TRP A 139      -8.589  48.004  91.847  1.00 22.17           C  
ATOM   1152  N   LEU A 140     -11.173  50.150  84.927  1.00 22.47           N  
ATOM   1153  CA  LEU A 140     -11.357  50.392  83.499  1.00 22.29           C  
ATOM   1154  C   LEU A 140     -12.385  49.467  82.852  1.00 22.49           C  
ATOM   1155  O   LEU A 140     -13.204  49.918  82.052  1.00 22.13           O  
ATOM   1156  CB  LEU A 140     -10.020  50.267  82.767  1.00 22.20           C  
ATOM   1157  CG  LEU A 140      -8.990  51.363  83.049  1.00 22.23           C  
ATOM   1158  CD1 LEU A 140      -7.656  50.984  82.419  1.00 22.23           C  
ATOM   1159  CD2 LEU A 140      -9.493  52.692  82.503  1.00 22.18           C  
ATOM   1160  N   ILE A 141     -12.336  48.180  83.189  1.00 22.53           N  
ATOM   1161  CA  ILE A 141     -13.271  47.203  82.631  1.00 23.19           C  
ATOM   1162  C   ILE A 141     -13.939  46.338  83.705  1.00 23.51           C  
ATOM   1163  O   ILE A 141     -13.266  45.766  84.558  1.00 23.46           O  
ATOM   1164  CB  ILE A 141     -12.571  46.240  81.632  1.00 22.81           C  
ATOM   1165  CG1 ILE A 141     -12.113  46.994  80.380  1.00 22.96           C  
ATOM   1166  CG2 ILE A 141     -13.520  45.116  81.251  1.00 22.92           C  
ATOM   1167  CD1 ILE A 141     -10.703  47.508  80.451  1.00 22.33           C  
ATOM   1168  N   GLY A 142     -15.263  46.229  83.641  1.00 24.37           N  
ATOM   1169  CA  GLY A 142     -15.988  45.421  84.607  1.00 25.21           C  
ATOM   1170  C   GLY A 142     -16.073  46.024  85.996  1.00 25.88           C  
ATOM   1171  O   GLY A 142     -15.883  47.226  86.176  1.00 26.02           O  
ATOM   1172  N   MET A 143     -16.353  45.183  86.986  1.00 26.34           N  
ATOM   1173  CA  MET A 143     -16.468  45.644  88.363  1.00 26.88           C  
ATOM   1174  C   MET A 143     -15.290  45.215  89.218  1.00 26.16           C  
ATOM   1175  O   MET A 143     -15.295  45.406  90.433  1.00 26.27           O  
ATOM   1176  CB  MET A 143     -17.769  45.127  88.982  1.00 28.60           C  
ATOM   1177  CG  MET A 143     -17.961  43.617  88.899  1.00 30.60           C  
ATOM   1178  SD  MET A 143     -16.842  42.660  89.933  1.00 33.72           S  
ATOM   1179  CE  MET A 143     -17.483  43.058  91.603  1.00 33.01           C  
ATOM   1180  N   SER A 144     -14.282  44.627  88.582  1.00 25.04           N  
ATOM   1181  CA  SER A 144     -13.095  44.181  89.293  1.00 23.91           C  
ATOM   1182  C   SER A 144     -11.845  44.471  88.464  1.00 22.69           C  
ATOM   1183  O   SER A 144     -11.922  44.682  87.252  1.00 22.19           O  
ATOM   1184  CB  SER A 144     -13.197  42.686  89.606  1.00 24.24           C  
ATOM   1185  OG  SER A 144     -13.468  41.943  88.433  1.00 25.95           O  
ATOM   1186  N   VAL A 145     -10.697  44.480  89.128  1.00 21.28           N  
ATOM   1187  CA  VAL A 145      -9.434  44.765  88.464  1.00 20.11           C  
ATOM   1188  C   VAL A 145      -9.094  43.767  87.359  1.00 19.44           C  
ATOM   1189  O   VAL A 145      -9.349  42.569  87.483  1.00 18.98           O  
ATOM   1190  CB  VAL A 145      -8.275  44.776  89.484  1.00 20.04           C  
ATOM   1191  CG1 VAL A 145      -8.110  43.396  90.098  1.00 20.38           C  
ATOM   1192  CG2 VAL A 145      -6.996  45.208  88.817  1.00 19.89           C  
ATOM   1193  N   THR A 146      -8.517  44.277  86.277  1.00 18.45           N  
ATOM   1194  CA  THR A 146      -8.086  43.441  85.159  1.00 17.39           C  
ATOM   1195  C   THR A 146      -6.651  43.856  84.869  1.00 17.13           C  
ATOM   1196  O   THR A 146      -6.173  44.858  85.412  1.00 16.75           O  
ATOM   1197  CB  THR A 146      -8.927  43.670  83.883  1.00 17.34           C  
ATOM   1198  CG2 THR A 146     -10.399  43.381  84.145  1.00 17.18           C  
ATOM   1199  OG1 THR A 146      -8.769  45.022  83.440  1.00 16.53           O  
ATOM   1200  N   TRP A 147      -5.953  43.108  84.021  1.00 16.51           N  
ATOM   1201  CA  TRP A 147      -4.580  43.478  83.727  1.00 16.74           C  
ATOM   1202  C   TRP A 147      -4.506  44.774  82.925  1.00 16.46           C  
ATOM   1203  O   TRP A 147      -3.421  45.297  82.685  1.00 17.06           O  
ATOM   1204  CB  TRP A 147      -3.813  42.338  83.025  1.00 16.78           C  
ATOM   1205  CG  TRP A 147      -4.287  41.902  81.664  1.00 16.89           C  
ATOM   1206  CD1 TRP A 147      -5.410  41.180  81.370  1.00 17.02           C  
ATOM   1207  CD2 TRP A 147      -3.600  42.097  80.423  1.00 17.06           C  
ATOM   1208  CE2 TRP A 147      -4.361  41.459  79.415  1.00 17.19           C  
ATOM   1209  CE3 TRP A 147      -2.412  42.748  80.064  1.00 17.02           C  
ATOM   1210  NE1 TRP A 147      -5.461  40.907  80.018  1.00 17.03           N  
ATOM   1211  CZ2 TRP A 147      -3.968  41.454  78.070  1.00 17.33           C  
ATOM   1212  CZ3 TRP A 147      -2.021  42.742  78.725  1.00 17.46           C  
ATOM   1213  CH2 TRP A 147      -2.798  42.098  77.747  1.00 16.84           C  
ATOM   1214  N   ALA A 148      -5.660  45.304  82.524  1.00 16.46           N  
ATOM   1215  CA  ALA A 148      -5.675  46.569  81.792  1.00 15.90           C  
ATOM   1216  C   ALA A 148      -5.330  47.666  82.805  1.00 15.76           C  
ATOM   1217  O   ALA A 148      -4.600  48.617  82.495  1.00 15.09           O  
ATOM   1218  CB  ALA A 148      -7.052  46.814  81.184  1.00 15.91           C  
ATOM   1219  N   ASP A 149      -5.863  47.525  84.019  1.00 15.74           N  
ATOM   1220  CA  ASP A 149      -5.591  48.485  85.090  1.00 15.88           C  
ATOM   1221  C   ASP A 149      -4.109  48.438  85.425  1.00 15.66           C  
ATOM   1222  O   ASP A 149      -3.485  49.477  85.668  1.00 15.42           O  
ATOM   1223  CB  ASP A 149      -6.411  48.152  86.334  1.00 16.63           C  
ATOM   1224  CG  ASP A 149      -7.902  48.257  86.091  1.00 17.37           C  
ATOM   1225  OD1 ASP A 149      -8.597  47.226  86.205  1.00 18.09           O  
ATOM   1226  OD2 ASP A 149      -8.381  49.368  85.784  1.00 17.55           O1-
ATOM   1227  N   PHE A 150      -3.555  47.226  85.458  1.00 15.25           N  
ATOM   1228  CA  PHE A 150      -2.131  47.034  85.728  1.00 15.25           C  
ATOM   1229  C   PHE A 150      -1.329  47.799  84.687  1.00 15.35           C  
ATOM   1230  O   PHE A 150      -0.388  48.534  85.012  1.00 14.96           O  
ATOM   1231  CB  PHE A 150      -1.751  45.548  85.629  1.00 15.32           C  
ATOM   1232  CG  PHE A 150      -2.192  44.715  86.800  1.00 16.08           C  
ATOM   1233  CD1 PHE A 150      -2.944  45.265  87.836  1.00 16.69           C  
ATOM   1234  CD2 PHE A 150      -1.859  43.367  86.858  1.00 16.40           C  
ATOM   1235  CE1 PHE A 150      -3.359  44.480  88.917  1.00 16.73           C  
ATOM   1236  CE2 PHE A 150      -2.268  42.572  87.934  1.00 17.04           C  
ATOM   1237  CZ  PHE A 150      -3.017  43.130  88.962  1.00 16.97           C  
ATOM   1238  N   TYR A 151      -1.707  47.633  83.423  1.00 15.23           N  
ATOM   1239  CA  TYR A 151      -0.974  48.304  82.368  1.00 15.18           C  
ATOM   1240  C   TYR A 151      -1.054  49.818  82.453  1.00 15.04           C  
ATOM   1241  O   TYR A 151      -0.085  50.489  82.129  1.00 14.25           O  
ATOM   1242  CB  TYR A 151      -1.432  47.839  80.988  1.00 15.92           C  
ATOM   1243  CG  TYR A 151      -0.309  47.872  79.976  1.00 16.38           C  
ATOM   1244  CD1 TYR A 151       0.913  47.266  80.257  1.00 17.04           C  
ATOM   1245  CD2 TYR A 151      -0.462  48.506  78.744  1.00 16.54           C  
ATOM   1246  CE1 TYR A 151       1.954  47.287  79.347  1.00 17.25           C  
ATOM   1247  CE2 TYR A 151       0.579  48.531  77.817  1.00 16.71           C  
ATOM   1248  CZ  TYR A 151       1.785  47.916  78.128  1.00 17.56           C  
ATOM   1249  OH  TYR A 151       2.823  47.899  77.225  1.00 18.82           O  
ATOM   1250  N   TRP A 152      -2.198  50.354  82.872  1.00 15.06           N  
ATOM   1251  CA  TRP A 152      -2.327  51.799  83.008  1.00 15.57           C  
ATOM   1252  C   TRP A 152      -1.351  52.286  84.080  1.00 15.62           C  
ATOM   1253  O   TRP A 152      -0.623  53.253  83.877  1.00 15.61           O  
ATOM   1254  CB  TRP A 152      -3.751  52.193  83.410  1.00 15.57           C  
ATOM   1255  CG  TRP A 152      -3.816  53.579  83.987  1.00 16.80           C  
ATOM   1256  CD1 TRP A 152      -4.218  53.923  85.246  1.00 16.66           C  
ATOM   1257  CD2 TRP A 152      -3.428  54.798  83.342  1.00 16.71           C  
ATOM   1258  CE2 TRP A 152      -3.622  55.845  84.273  1.00 16.96           C  
ATOM   1259  CE3 TRP A 152      -2.936  55.111  82.069  1.00 17.20           C  
ATOM   1260  NE1 TRP A 152      -4.104  55.281  85.426  1.00 17.34           N  
ATOM   1261  CZ2 TRP A 152      -3.340  57.182  83.972  1.00 17.12           C  
ATOM   1262  CZ3 TRP A 152      -2.654  56.445  81.768  1.00 17.40           C  
ATOM   1263  CH2 TRP A 152      -2.860  57.462  82.720  1.00 17.40           C  
ATOM   1264  N   GLU A 153      -1.340  51.609  85.222  1.00 15.76           N  
ATOM   1265  CA  GLU A 153      -0.449  51.988  86.312  1.00 15.80           C  
ATOM   1266  C   GLU A 153       1.018  51.928  85.879  1.00 15.71           C  
ATOM   1267  O   GLU A 153       1.816  52.797  86.231  1.00 15.44           O  
ATOM   1268  CB  GLU A 153      -0.683  51.074  87.523  1.00 16.48           C  
ATOM   1269  CG  GLU A 153      -0.003  51.542  88.806  1.00 17.49           C  
ATOM   1270  CD  GLU A 153       1.475  51.194  88.886  1.00 18.34           C  
ATOM   1271  OE1 GLU A 153       2.161  51.757  89.772  1.00 19.19           O  
ATOM   1272  OE2 GLU A 153       1.954  50.357  88.090  1.00 18.58           O1-
ATOM   1273  N   ILE A 154       1.370  50.906  85.103  1.00 14.99           N  
ATOM   1274  CA  ILE A 154       2.740  50.738  84.633  1.00 15.04           C  
ATOM   1275  C   ILE A 154       3.160  51.805  83.622  1.00 15.28           C  
ATOM   1276  O   ILE A 154       4.230  52.410  83.751  1.00 15.25           O  
ATOM   1277  CB  ILE A 154       2.925  49.325  84.022  1.00 15.02           C  
ATOM   1278  CG1 ILE A 154       2.951  48.298  85.162  1.00 14.59           C  
ATOM   1279  CG2 ILE A 154       4.221  49.253  83.204  1.00 14.80           C  
ATOM   1280  CD1 ILE A 154       2.708  46.849  84.728  1.00 15.21           C  
ATOM   1281  N   CYS A 155       2.316  52.039  82.622  1.00 15.54           N  
ATOM   1282  CA  CYS A 155       2.622  53.036  81.602  1.00 16.07           C  
ATOM   1283  C   CYS A 155       2.666  54.435  82.194  1.00 16.21           C  
ATOM   1284  O   CYS A 155       3.603  55.191  81.936  1.00 16.16           O  
ATOM   1285  CB  CYS A 155       1.586  52.999  80.480  1.00 15.94           C  
ATOM   1286  SG  CYS A 155       1.627  51.505  79.461  1.00 17.25           S  
ATOM   1287  N   SER A 156       1.656  54.779  82.985  1.00 16.40           N  
ATOM   1288  CA  SER A 156       1.611  56.107  83.595  1.00 16.88           C  
ATOM   1289  C   SER A 156       2.805  56.344  84.523  1.00 17.07           C  
ATOM   1290  O   SER A 156       3.297  57.464  84.630  1.00 16.99           O  
ATOM   1291  CB  SER A 156       0.283  56.317  84.339  1.00 16.79           C  
ATOM   1292  OG  SER A 156       0.078  55.352  85.359  1.00 18.07           O  
ATOM   1293  N   THR A 157       3.289  55.296  85.183  1.00 17.24           N  
ATOM   1294  CA  THR A 157       4.448  55.451  86.059  1.00 17.74           C  
ATOM   1295  C   THR A 157       5.654  55.935  85.255  1.00 18.07           C  
ATOM   1296  O   THR A 157       6.396  56.816  85.696  1.00 18.34           O  
ATOM   1297  CB  THR A 157       4.799  54.123  86.755  1.00 17.54           C  
ATOM   1298  CG2 THR A 157       6.239  54.126  87.259  1.00 17.73           C  
ATOM   1299  OG1 THR A 157       3.906  53.927  87.856  1.00 17.65           O  
ATOM   1300  N   THR A 158       5.845  55.363  84.073  1.00 18.32           N  
ATOM   1301  CA  THR A 158       6.963  55.760  83.238  1.00 18.98           C  
ATOM   1302  C   THR A 158       6.738  57.138  82.631  1.00 19.01           C  
ATOM   1303  O   THR A 158       7.669  57.934  82.534  1.00 19.16           O  
ATOM   1304  CB  THR A 158       7.220  54.727  82.128  1.00 19.25           C  
ATOM   1305  CG2 THR A 158       8.236  55.253  81.111  1.00 19.67           C  
ATOM   1306  OG1 THR A 158       7.744  53.535  82.726  1.00 20.18           O  
ATOM   1307  N   LEU A 159       5.506  57.430  82.230  1.00 18.93           N  
ATOM   1308  CA  LEU A 159       5.234  58.743  81.653  1.00 19.05           C  
ATOM   1309  C   LEU A 159       5.466  59.833  82.686  1.00 19.02           C  
ATOM   1310  O   LEU A 159       6.011  60.888  82.370  1.00 19.17           O  
ATOM   1311  CB  LEU A 159       3.801  58.828  81.142  1.00 19.09           C  
ATOM   1312  CG  LEU A 159       3.487  57.902  79.969  1.00 19.20           C  
ATOM   1313  CD1 LEU A 159       2.024  58.063  79.595  1.00 19.83           C  
ATOM   1314  CD2 LEU A 159       4.406  58.224  78.786  1.00 19.64           C  
ATOM   1315  N   LEU A 160       5.063  59.573  83.924  1.00 18.96           N  
ATOM   1316  CA  LEU A 160       5.226  60.562  84.987  1.00 19.24           C  
ATOM   1317  C   LEU A 160       6.686  60.907  85.256  1.00 19.59           C  
ATOM   1318  O   LEU A 160       6.991  61.982  85.780  1.00 19.59           O  
ATOM   1319  CB  LEU A 160       4.552  60.072  86.268  1.00 19.20           C  
ATOM   1320  CG  LEU A 160       3.018  60.054  86.250  1.00 19.30           C  
ATOM   1321  CD1 LEU A 160       2.504  59.262  87.438  1.00 19.54           C  
ATOM   1322  CD2 LEU A 160       2.474  61.478  86.299  1.00 19.19           C  
ATOM   1323  N   VAL A 161       7.589  59.997  84.906  1.00 19.60           N  
ATOM   1324  CA  VAL A 161       9.013  60.248  85.099  1.00 20.31           C  
ATOM   1325  C   VAL A 161       9.413  61.429  84.223  1.00 20.63           C  
ATOM   1326  O   VAL A 161      10.193  62.284  84.639  1.00 21.05           O  
ATOM   1327  CB  VAL A 161       9.873  59.028  84.694  1.00 20.35           C  
ATOM   1328  CG1 VAL A 161      11.352  59.406  84.694  1.00 20.62           C  
ATOM   1329  CG2 VAL A 161       9.628  57.873  85.654  1.00 20.55           C  
ATOM   1330  N   PHE A 162       8.857  61.477  83.017  1.00 20.84           N  
ATOM   1331  CA  PHE A 162       9.171  62.532  82.060  1.00 21.06           C  
ATOM   1332  C   PHE A 162       8.200  63.710  82.044  1.00 21.17           C  
ATOM   1333  O   PHE A 162       8.516  64.768  81.495  1.00 20.89           O  
ATOM   1334  CB  PHE A 162       9.268  61.937  80.654  1.00 21.17           C  
ATOM   1335  CG  PHE A 162      10.308  60.864  80.524  1.00 21.59           C  
ATOM   1336  CD1 PHE A 162       9.986  59.534  80.770  1.00 21.78           C  
ATOM   1337  CD2 PHE A 162      11.618  61.184  80.178  1.00 21.70           C  
ATOM   1338  CE1 PHE A 162      10.946  58.535  80.676  1.00 21.77           C  
ATOM   1339  CE2 PHE A 162      12.590  60.189  80.081  1.00 21.97           C  
ATOM   1340  CZ  PHE A 162      12.251  58.861  80.331  1.00 22.04           C  
ATOM   1341  N   LYS A 163       7.025  63.525  82.640  1.00 21.05           N  
ATOM   1342  CA  LYS A 163       6.011  64.577  82.692  1.00 21.18           C  
ATOM   1343  C   LYS A 163       5.256  64.472  84.016  1.00 21.47           C  
ATOM   1344  O   LYS A 163       4.146  63.953  84.069  1.00 21.28           O  
ATOM   1345  CB  LYS A 163       5.028  64.414  81.532  1.00 21.38           C  
ATOM   1346  CG  LYS A 163       4.082  65.581  81.332  1.00 21.68           C  
ATOM   1347  CD  LYS A 163       4.822  66.783  80.781  1.00 22.01           C  
ATOM   1348  CE  LYS A 163       3.852  67.821  80.255  1.00 22.17           C  
ATOM   1349  NZ  LYS A 163       4.568  69.001  79.708  1.00 22.69           N1+
ATOM   1350  N   PRO A 164       5.859  64.965  85.104  1.00 21.83           N  
ATOM   1351  CA  PRO A 164       5.268  64.936  86.446  1.00 22.18           C  
ATOM   1352  C   PRO A 164       3.827  65.442  86.582  1.00 22.56           C  
ATOM   1353  O   PRO A 164       3.076  64.949  87.418  1.00 22.52           O  
ATOM   1354  CB  PRO A 164       6.245  65.774  87.262  1.00 22.18           C  
ATOM   1355  CG  PRO A 164       7.557  65.453  86.624  1.00 22.28           C  
ATOM   1356  CD  PRO A 164       7.224  65.523  85.146  1.00 22.16           C  
ATOM   1357  N   ASP A 165       3.442  66.422  85.772  1.00 23.05           N  
ATOM   1358  CA  ASP A 165       2.095  66.984  85.853  1.00 23.68           C  
ATOM   1359  C   ASP A 165       1.111  66.344  84.873  1.00 23.44           C  
ATOM   1360  O   ASP A 165       0.027  66.880  84.634  1.00 23.18           O  
ATOM   1361  CB  ASP A 165       2.155  68.492  85.603  1.00 25.04           C  
ATOM   1362  CG  ASP A 165       2.410  68.829  84.145  1.00 26.22           C  
ATOM   1363  OD1 ASP A 165       3.131  68.065  83.477  1.00 27.65           O  
ATOM   1364  OD2 ASP A 165       1.899  69.863  83.663  1.00 27.77           O1-
ATOM   1365  N   LEU A 166       1.495  65.196  84.321  1.00 23.04           N  
ATOM   1366  CA  LEU A 166       0.678  64.465  83.358  1.00 22.98           C  
ATOM   1367  C   LEU A 166      -0.792  64.335  83.747  1.00 22.95           C  
ATOM   1368  O   LEU A 166      -1.681  64.532  82.918  1.00 22.65           O  
ATOM   1369  CB  LEU A 166       1.252  63.056  83.155  1.00 23.00           C  
ATOM   1370  CG  LEU A 166       0.539  62.150  82.144  1.00 23.24           C  
ATOM   1371  CD1 LEU A 166       0.749  62.692  80.736  1.00 22.84           C  
ATOM   1372  CD2 LEU A 166       1.085  60.728  82.249  1.00 22.98           C  
ATOM   1373  N   LEU A 167      -1.029  64.013  85.016  1.00 23.17           N  
ATOM   1374  CA  LEU A 167      -2.374  63.785  85.534  1.00 23.55           C  
ATOM   1375  C   LEU A 167      -2.964  64.862  86.434  1.00 23.72           C  
ATOM   1376  O   LEU A 167      -3.953  64.617  87.124  1.00 23.56           O  
ATOM   1377  CB  LEU A 167      -2.394  62.446  86.282  1.00 23.46           C  
ATOM   1378  CG  LEU A 167      -2.602  61.146  85.492  1.00 24.40           C  
ATOM   1379  CD1 LEU A 167      -2.126  61.286  84.074  1.00 24.28           C  
ATOM   1380  CD2 LEU A 167      -1.881  60.008  86.199  1.00 23.93           C  
ATOM   1381  N   ASP A 168      -2.375  66.050  86.429  1.00 24.13           N  
ATOM   1382  CA  ASP A 168      -2.883  67.134  87.265  1.00 24.74           C  
ATOM   1383  C   ASP A 168      -4.345  67.488  86.978  1.00 24.60           C  
ATOM   1384  O   ASP A 168      -5.055  67.962  87.863  1.00 25.15           O  
ATOM   1385  CB  ASP A 168      -1.982  68.362  87.114  1.00 25.43           C  
ATOM   1386  CG  ASP A 168      -0.645  68.186  87.821  1.00 26.35           C  
ATOM   1387  OD1 ASP A 168      -0.330  67.043  88.223  1.00 26.73           O  
ATOM   1388  OD2 ASP A 168       0.095  69.181  87.972  1.00 27.22           O1-
ATOM   1389  N   ASN A 169      -4.798  67.240  85.753  1.00 24.49           N  
ATOM   1390  CA  ASN A 169      -6.180  67.528  85.365  1.00 24.33           C  
ATOM   1391  C   ASN A 169      -7.070  66.289  85.412  1.00 23.92           C  
ATOM   1392  O   ASN A 169      -8.260  66.363  85.100  1.00 23.48           O  
ATOM   1393  CB  ASN A 169      -6.226  68.092  83.943  1.00 25.26           C  
ATOM   1394  CG  ASN A 169      -5.576  69.455  83.829  1.00 25.89           C  
ATOM   1395  ND2 ASN A 169      -5.400  70.126  84.962  1.00 26.34           N  
ATOM   1396  OD1 ASN A 169      -5.244  69.905  82.730  1.00 26.72           O  
ATOM   1397  N   HIS A 170      -6.506  65.146  85.791  1.00 23.27           N  
ATOM   1398  CA  HIS A 170      -7.298  63.922  85.831  1.00 22.74           C  
ATOM   1399  C   HIS A 170      -7.149  63.146  87.130  1.00 22.60           C  
ATOM   1400  O   HIS A 170      -6.575  62.058  87.156  1.00 22.02           O  
ATOM   1401  CB  HIS A 170      -6.935  63.030  84.642  1.00 22.64           C  
ATOM   1402  CG  HIS A 170      -6.995  63.738  83.322  1.00 22.52           C  
ATOM   1403  CD2 HIS A 170      -8.038  64.000  82.502  1.00 22.56           C  
ATOM   1404  ND1 HIS A 170      -5.891  64.321  82.744  1.00 22.67           N  
ATOM   1405  CE1 HIS A 170      -6.252  64.916  81.618  1.00 22.74           C  
ATOM   1406  NE2 HIS A 170      -7.546  64.737  81.449  1.00 22.81           N  
ATOM   1407  N   PRO A 171      -7.686  63.694  88.231  1.00 22.31           N  
ATOM   1408  CA  PRO A 171      -7.591  63.020  89.527  1.00 22.38           C  
ATOM   1409  C   PRO A 171      -8.154  61.601  89.534  1.00 22.21           C  
ATOM   1410  O   PRO A 171      -7.691  60.754  90.292  1.00 22.37           O  
ATOM   1411  CB  PRO A 171      -8.351  63.963  90.463  1.00 22.61           C  
ATOM   1412  CG  PRO A 171      -9.329  64.640  89.552  1.00 22.56           C  
ATOM   1413  CD  PRO A 171      -8.487  64.923  88.337  1.00 22.59           C  
ATOM   1414  N   ARG A 172      -9.140  61.330  88.685  1.00 21.96           N  
ATOM   1415  CA  ARG A 172      -9.728  59.993  88.653  1.00 22.07           C  
ATOM   1416  C   ARG A 172      -8.744  58.948  88.131  1.00 21.65           C  
ATOM   1417  O   ARG A 172      -8.822  57.769  88.500  1.00 21.46           O  
ATOM   1418  CB  ARG A 172     -11.016  59.996  87.822  1.00 22.88           C  
ATOM   1419  CG  ARG A 172     -12.100  60.887  88.435  1.00 24.01           C  
ATOM   1420  CD  ARG A 172     -13.467  60.718  87.784  1.00 24.98           C  
ATOM   1421  NE  ARG A 172     -13.452  60.983  86.348  1.00 26.13           N  
ATOM   1422  CZ  ARG A 172     -14.545  61.174  85.612  1.00 26.83           C  
ATOM   1423  NH1 ARG A 172     -15.744  61.140  86.180  1.00 27.27           N1+
ATOM   1424  NH2 ARG A 172     -14.443  61.384  84.303  1.00 27.38           N  
ATOM   1425  N   LEU A 173      -7.811  59.380  87.286  1.00 21.02           N  
ATOM   1426  CA  LEU A 173      -6.808  58.468  86.750  1.00 20.60           C  
ATOM   1427  C   LEU A 173      -5.711  58.237  87.794  1.00 20.30           C  
ATOM   1428  O   LEU A 173      -5.036  57.209  87.774  1.00 20.13           O  
ATOM   1429  CB  LEU A 173      -6.208  59.030  85.451  1.00 20.21           C  
ATOM   1430  CG  LEU A 173      -7.167  59.045  84.254  1.00 20.08           C  
ATOM   1431  CD1 LEU A 173      -6.499  59.681  83.038  1.00 19.90           C  
ATOM   1432  CD2 LEU A 173      -7.596  57.616  83.936  1.00 19.89           C  
ATOM   1433  N   VAL A 174      -5.537  59.201  88.700  1.00 19.80           N  
ATOM   1434  CA  VAL A 174      -4.543  59.093  89.768  1.00 19.67           C  
ATOM   1435  C   VAL A 174      -5.085  58.111  90.809  1.00 19.60           C  
ATOM   1436  O   VAL A 174      -4.355  57.270  91.333  1.00 19.84           O  
ATOM   1437  CB  VAL A 174      -4.290  60.465  90.459  1.00 19.59           C  
ATOM   1438  CG1 VAL A 174      -3.500  60.270  91.745  1.00 19.44           C  
ATOM   1439  CG2 VAL A 174      -3.527  61.390  89.519  1.00 19.47           C  
ATOM   1440  N   THR A 175      -6.374  58.232  91.102  1.00 19.48           N  
ATOM   1441  CA  THR A 175      -7.017  57.350  92.060  1.00 19.57           C  
ATOM   1442  C   THR A 175      -6.879  55.906  91.568  1.00 19.45           C  
ATOM   1443  O   THR A 175      -6.592  54.991  92.353  1.00 19.40           O  
ATOM   1444  CB  THR A 175      -8.507  57.719  92.217  1.00 19.79           C  
ATOM   1445  CG2 THR A 175      -9.207  56.745  93.147  1.00 20.14           C  
ATOM   1446  OG1 THR A 175      -8.611  59.047  92.755  1.00 20.22           O  
ATOM   1447  N   LEU A 176      -7.063  55.707  90.265  1.00 19.14           N  
ATOM   1448  CA  LEU A 176      -6.940  54.370  89.695  1.00 19.00           C  
ATOM   1449  C   LEU A 176      -5.535  53.809  89.938  1.00 19.19           C  
ATOM   1450  O   LEU A 176      -5.382  52.652  90.331  1.00 18.89           O  
ATOM   1451  CB  LEU A 176      -7.244  54.396  88.194  1.00 19.07           C  
ATOM   1452  CG  LEU A 176      -7.195  53.021  87.523  1.00 18.79           C  
ATOM   1453  CD1 LEU A 176      -8.227  52.110  88.184  1.00 19.21           C  
ATOM   1454  CD2 LEU A 176      -7.481  53.149  86.031  1.00 18.62           C  
ATOM   1455  N   ARG A 177      -4.508  54.621  89.697  1.00 19.24           N  
ATOM   1456  CA  ARG A 177      -3.135  54.178  89.931  1.00 19.72           C  
ATOM   1457  C   ARG A 177      -2.986  53.750  91.387  1.00 19.96           C  
ATOM   1458  O   ARG A 177      -2.427  52.692  91.689  1.00 19.89           O  
ATOM   1459  CB  ARG A 177      -2.141  55.313  89.661  1.00 20.02           C  
ATOM   1460  CG  ARG A 177      -1.832  55.580  88.200  1.00 20.56           C  
ATOM   1461  CD  ARG A 177      -1.031  56.884  88.059  1.00 20.86           C  
ATOM   1462  NE  ARG A 177       0.112  56.954  88.972  1.00 21.32           N  
ATOM   1463  CZ  ARG A 177       1.200  56.192  88.886  1.00 21.57           C  
ATOM   1464  NH1 ARG A 177       1.312  55.291  87.922  1.00 21.39           N1+
ATOM   1465  NH2 ARG A 177       2.176  56.323  89.774  1.00 21.77           N  
ATOM   1466  N   LYS A 178      -3.481  54.588  92.291  1.00 20.01           N  
ATOM   1467  CA  LYS A 178      -3.384  54.294  93.712  1.00 20.65           C  
ATOM   1468  C   LYS A 178      -4.084  52.996  94.102  1.00 20.47           C  
ATOM   1469  O   LYS A 178      -3.605  52.272  94.973  1.00 20.43           O  
ATOM   1470  CB  LYS A 178      -3.940  55.459  94.533  1.00 21.70           C  
ATOM   1471  CG  LYS A 178      -3.168  56.754  94.328  1.00 22.97           C  
ATOM   1472  CD  LYS A 178      -3.182  57.614  95.579  1.00 24.07           C  
ATOM   1473  CE  LYS A 178      -2.349  56.975  96.690  1.00 24.76           C  
ATOM   1474  NZ  LYS A 178      -2.141  57.896  97.856  1.00 25.36           N1+
ATOM   1475  N   LYS A 179      -5.210  52.698  93.466  1.00 20.07           N  
ATOM   1476  CA  LYS A 179      -5.934  51.470  93.779  1.00 20.27           C  
ATOM   1477  C   LYS A 179      -5.121  50.257  93.330  1.00 19.97           C  
ATOM   1478  O   LYS A 179      -5.122  49.212  93.982  1.00 19.91           O  
ATOM   1479  CB  LYS A 179      -7.308  51.485  93.106  1.00 20.79           C  
ATOM   1480  CG  LYS A 179      -8.288  52.443  93.768  1.00 21.79           C  
ATOM   1481  CD  LYS A 179      -9.541  52.657  92.929  1.00 22.75           C  
ATOM   1482  CE  LYS A 179     -10.302  51.367  92.705  1.00 23.43           C  
ATOM   1483  NZ  LYS A 179     -10.778  50.771  93.984  1.00 24.34           N1+
ATOM   1484  N   VAL A 180      -4.416  50.401  92.216  1.00 19.75           N  
ATOM   1485  CA  VAL A 180      -3.592  49.313  91.713  1.00 19.84           C  
ATOM   1486  C   VAL A 180      -2.427  49.103  92.666  1.00 19.92           C  
ATOM   1487  O   VAL A 180      -2.097  47.978  93.039  1.00 20.07           O  
ATOM   1488  CB  VAL A 180      -3.021  49.643  90.330  1.00 19.74           C  
ATOM   1489  CG1 VAL A 180      -2.026  48.571  89.916  1.00 19.76           C  
ATOM   1490  CG2 VAL A 180      -4.162  49.796  89.333  1.00 19.80           C  
ATOM   1491  N   GLN A 181      -1.807  50.209  93.056  1.00 19.99           N  
ATOM   1492  CA  GLN A 181      -0.665  50.171  93.953  1.00 20.50           C  
ATOM   1493  C   GLN A 181      -1.044  49.708  95.355  1.00 20.51           C  
ATOM   1494  O   GLN A 181      -0.179  49.326  96.139  1.00 21.22           O  
ATOM   1495  CB  GLN A 181      -0.016  51.555  93.992  1.00 20.99           C  
ATOM   1496  CG  GLN A 181       0.451  52.000  92.609  1.00 21.52           C  
ATOM   1497  CD  GLN A 181       0.829  53.466  92.537  1.00 22.30           C  
ATOM   1498  NE2 GLN A 181       1.701  53.803  91.594  1.00 22.52           N  
ATOM   1499  OE1 GLN A 181       0.328  54.290  93.304  1.00 22.88           O  
ATOM   1500  N   ALA A 182      -2.339  49.714  95.650  1.00 20.58           N  
ATOM   1501  CA  ALA A 182      -2.845  49.311  96.962  1.00 20.62           C  
ATOM   1502  C   ALA A 182      -3.136  47.816  97.082  1.00 20.58           C  
ATOM   1503  O   ALA A 182      -3.322  47.304  98.189  1.00 20.91           O  
ATOM   1504  CB  ALA A 182      -4.102  50.107  97.298  1.00 20.50           C  
ATOM   1505  N   ILE A 183      -3.207  47.117  95.953  1.00 20.18           N  
ATOM   1506  CA  ILE A 183      -3.459  45.678  95.999  1.00 19.87           C  
ATOM   1507  C   ILE A 183      -2.256  45.070  96.725  1.00 19.77           C  
ATOM   1508  O   ILE A 183      -1.118  45.253  96.310  1.00 19.66           O  
ATOM   1509  CB  ILE A 183      -3.585  45.092  94.569  1.00 20.00           C  
ATOM   1510  CG1 ILE A 183      -4.775  45.743  93.851  1.00 19.75           C  
ATOM   1511  CG2 ILE A 183      -3.778  43.586  94.634  1.00 19.99           C  
ATOM   1512  CD1 ILE A 183      -4.915  45.352  92.387  1.00 19.85           C  
ATOM   1513  N   PRO A 184      -2.496  44.341  97.829  1.00 19.70           N  
ATOM   1514  CA  PRO A 184      -1.436  43.713  98.626  1.00 19.66           C  
ATOM   1515  C   PRO A 184      -0.249  43.081  97.895  1.00 19.50           C  
ATOM   1516  O   PRO A 184       0.894  43.478  98.122  1.00 19.66           O  
ATOM   1517  CB  PRO A 184      -2.204  42.704  99.479  1.00 19.72           C  
ATOM   1518  CG  PRO A 184      -3.499  43.411  99.717  1.00 19.61           C  
ATOM   1519  CD  PRO A 184      -3.827  43.980  98.350  1.00 19.81           C  
ATOM   1520  N   ALA A 185      -0.504  42.104  97.028  1.00 19.17           N  
ATOM   1521  CA  ALA A 185       0.584  41.441  96.307  1.00 19.00           C  
ATOM   1522  C   ALA A 185       1.334  42.396  95.381  1.00 18.86           C  
ATOM   1523  O   ALA A 185       2.547  42.273  95.196  1.00 18.68           O  
ATOM   1524  CB  ALA A 185       0.044  40.258  95.512  1.00 18.89           C  
ATOM   1525  N   VAL A 186       0.612  43.344  94.795  1.00 18.80           N  
ATOM   1526  CA  VAL A 186       1.238  44.306  93.897  1.00 18.90           C  
ATOM   1527  C   VAL A 186       2.076  45.299  94.705  1.00 18.61           C  
ATOM   1528  O   VAL A 186       3.207  45.623  94.334  1.00 17.87           O  
ATOM   1529  CB  VAL A 186       0.169  45.058  93.072  1.00 19.06           C  
ATOM   1530  CG1 VAL A 186       0.821  46.139  92.219  1.00 19.61           C  
ATOM   1531  CG2 VAL A 186      -0.581  44.076  92.194  1.00 19.72           C  
ATOM   1532  N   ALA A 187       1.515  45.775  95.814  1.00 18.63           N  
ATOM   1533  CA  ALA A 187       2.218  46.715  96.684  1.00 18.77           C  
ATOM   1534  C   ALA A 187       3.548  46.097  97.090  1.00 19.04           C  
ATOM   1535  O   ALA A 187       4.588  46.758  97.067  1.00 19.24           O  
ATOM   1536  CB  ALA A 187       1.385  47.006  97.924  1.00 18.45           C  
ATOM   1537  N   ASN A 188       3.501  44.821  97.457  1.00 19.16           N  
ATOM   1538  CA  ASN A 188       4.688  44.093  97.876  1.00 19.52           C  
ATOM   1539  C   ASN A 188       5.746  44.040  96.776  1.00 19.37           C  
ATOM   1540  O   ASN A 188       6.930  44.248  97.037  1.00 19.37           O  
ATOM   1541  CB  ASN A 188       4.308  42.676  98.300  1.00 20.43           C  
ATOM   1542  CG  ASN A 188       5.487  41.892  98.821  1.00 21.29           C  
ATOM   1543  ND2 ASN A 188       5.819  40.804  98.138  1.00 21.55           N  
ATOM   1544  OD1 ASN A 188       6.102  42.263  99.827  1.00 22.10           O  
ATOM   1545  N   TRP A 189       5.326  43.754  95.545  1.00 18.60           N  
ATOM   1546  CA  TRP A 189       6.276  43.695  94.444  1.00 18.10           C  
ATOM   1547  C   TRP A 189       6.876  45.072  94.165  1.00 18.37           C  
ATOM   1548  O   TRP A 189       8.077  45.203  93.946  1.00 18.14           O  
ATOM   1549  CB  TRP A 189       5.599  43.158  93.179  1.00 17.81           C  
ATOM   1550  CG  TRP A 189       6.433  43.350  91.962  1.00 16.72           C  
ATOM   1551  CD1 TRP A 189       6.157  44.166  90.903  1.00 16.96           C  
ATOM   1552  CD2 TRP A 189       7.707  42.754  91.691  1.00 16.58           C  
ATOM   1553  CE2 TRP A 189       8.142  43.254  90.445  1.00 16.73           C  
ATOM   1554  CE3 TRP A 189       8.519  41.841  92.376  1.00 16.87           C  
ATOM   1555  NE1 TRP A 189       7.181  44.114  89.989  1.00 16.38           N  
ATOM   1556  CZ2 TRP A 189       9.364  42.877  89.872  1.00 16.37           C  
ATOM   1557  CZ3 TRP A 189       9.737  41.466  91.803  1.00 16.77           C  
ATOM   1558  CH2 TRP A 189      10.143  41.982  90.562  1.00 17.20           C  
ATOM   1559  N   ILE A 190       6.037  46.101  94.175  1.00 18.45           N  
ATOM   1560  CA  ILE A 190       6.505  47.453  93.909  1.00 19.03           C  
ATOM   1561  C   ILE A 190       7.547  47.888  94.932  1.00 19.83           C  
ATOM   1562  O   ILE A 190       8.479  48.629  94.614  1.00 19.82           O  
ATOM   1563  CB  ILE A 190       5.324  48.451  93.921  1.00 18.85           C  
ATOM   1564  CG1 ILE A 190       4.433  48.200  92.702  1.00 18.51           C  
ATOM   1565  CG2 ILE A 190       5.837  49.888  93.927  1.00 18.88           C  
ATOM   1566  CD1 ILE A 190       3.194  49.074  92.657  1.00 18.57           C  
ATOM   1567  N   LYS A 191       7.395  47.411  96.161  1.00 20.54           N  
ATOM   1568  CA  LYS A 191       8.316  47.776  97.228  1.00 21.53           C  
ATOM   1569  C   LYS A 191       9.637  47.018  97.161  1.00 21.48           C  
ATOM   1570  O   LYS A 191      10.692  47.559  97.499  1.00 21.69           O  
ATOM   1571  CB  LYS A 191       7.654  47.530  98.588  1.00 22.80           C  
ATOM   1572  CG  LYS A 191       8.486  47.971  99.787  1.00 24.15           C  
ATOM   1573  CD  LYS A 191       7.780  47.654 101.102  1.00 25.76           C  
ATOM   1574  CE  LYS A 191       7.624  46.156 101.300  1.00 26.57           C  
ATOM   1575  NZ  LYS A 191       6.923  45.826 102.574  1.00 27.34           N1+
ATOM   1576  N   ARG A 192       9.585  45.775  96.702  1.00 21.33           N  
ATOM   1577  CA  ARG A 192      10.780  44.945  96.650  1.00 21.24           C  
ATOM   1578  C   ARG A 192      11.534  44.900  95.325  1.00 20.52           C  
ATOM   1579  O   ARG A 192      12.709  44.551  95.300  1.00 20.56           O  
ATOM   1580  CB  ARG A 192      10.420  43.519  97.080  1.00 22.28           C  
ATOM   1581  CG  ARG A 192       9.965  43.398  98.528  1.00 23.96           C  
ATOM   1582  CD  ARG A 192       9.346  42.037  98.809  1.00 25.39           C  
ATOM   1583  NE  ARG A 192       8.981  41.875 100.218  1.00 26.52           N  
ATOM   1584  CZ  ARG A 192       9.828  41.523 101.182  1.00 27.04           C  
ATOM   1585  NH1 ARG A 192      11.105  41.285 100.903  1.00 27.40           N1+
ATOM   1586  NH2 ARG A 192       9.397  41.410 102.432  1.00 27.90           N  
ATOM   1587  N   ARG A 193      10.877  45.259  94.229  1.00 19.80           N  
ATOM   1588  CA  ARG A 193      11.532  45.211  92.925  1.00 18.69           C  
ATOM   1589  C   ARG A 193      12.760  46.112  92.826  1.00 18.31           C  
ATOM   1590  O   ARG A 193      12.885  47.103  93.553  1.00 18.19           O  
ATOM   1591  CB  ARG A 193      10.543  45.600  91.819  1.00 18.44           C  
ATOM   1592  CG  ARG A 193      10.149  47.062  91.846  1.00 17.45           C  
ATOM   1593  CD  ARG A 193       9.118  47.386  90.779  1.00 17.12           C  
ATOM   1594  NE  ARG A 193       8.672  48.770  90.900  1.00 16.76           N  
ATOM   1595  CZ  ARG A 193       7.587  49.263  90.316  1.00 17.36           C  
ATOM   1596  NH1 ARG A 193       6.827  48.488  89.550  1.00 16.52           N1+
ATOM   1597  NH2 ARG A 193       7.230  50.526  90.538  1.00 17.09           N  
ATOM   1598  N   PRO A 194      13.691  45.773  91.919  1.00 18.06           N  
ATOM   1599  CA  PRO A 194      14.899  46.582  91.744  1.00 17.86           C  
ATOM   1600  C   PRO A 194      14.486  47.984  91.307  1.00 17.91           C  
ATOM   1601  O   PRO A 194      13.621  48.138  90.444  1.00 17.88           O  
ATOM   1602  CB  PRO A 194      15.652  45.839  90.642  1.00 17.82           C  
ATOM   1603  CG  PRO A 194      15.254  44.411  90.873  1.00 17.53           C  
ATOM   1604  CD  PRO A 194      13.775  44.527  91.135  1.00 17.87           C  
ATOM   1605  N   GLN A 195      15.090  49.001  91.913  1.00 17.67           N  
ATOM   1606  CA  GLN A 195      14.775  50.379  91.569  1.00 17.60           C  
ATOM   1607  C   GLN A 195      15.532  50.818  90.329  1.00 17.98           C  
ATOM   1608  O   GLN A 195      16.760  50.928  90.342  1.00 18.15           O  
ATOM   1609  CB  GLN A 195      15.129  51.298  92.732  1.00 17.40           C  
ATOM   1610  CG  GLN A 195      14.330  51.036  93.981  1.00 16.87           C  
ATOM   1611  CD  GLN A 195      14.729  51.962  95.105  1.00 16.37           C  
ATOM   1612  NE2 GLN A 195      13.741  52.546  95.774  1.00 16.47           N  
ATOM   1613  OE1 GLN A 195      15.916  52.151  95.369  1.00 16.40           O  
ATOM   1614  N   THR A 196      14.790  51.057  89.256  1.00 18.17           N  
ATOM   1615  CA  THR A 196      15.371  51.486  87.996  1.00 18.97           C  
ATOM   1616  C   THR A 196      14.607  52.706  87.489  1.00 19.58           C  
ATOM   1617  O   THR A 196      13.470  52.956  87.891  1.00 19.30           O  
ATOM   1618  CB  THR A 196      15.296  50.356  86.954  1.00 18.96           C  
ATOM   1619  CG2 THR A 196      16.116  49.154  87.420  1.00 19.17           C  
ATOM   1620  OG1 THR A 196      13.928  49.959  86.785  1.00 19.35           O  
ATOM   1621  N   LYS A 197      15.232  53.475  86.609  1.00 20.43           N  
ATOM   1622  CA  LYS A 197      14.576  54.659  86.080  1.00 21.59           C  
ATOM   1623  C   LYS A 197      13.367  54.285  85.230  1.00 21.82           C  
ATOM   1624  O   LYS A 197      12.290  54.859  85.389  1.00 22.24           O  
ATOM   1625  CB  LYS A 197      15.561  55.478  85.249  1.00 21.83           C  
ATOM   1626  CG  LYS A 197      14.956  56.733  84.668  1.00 22.91           C  
ATOM   1627  CD  LYS A 197      16.001  57.558  83.962  1.00 24.04           C  
ATOM   1628  CE  LYS A 197      15.390  58.793  83.327  1.00 24.66           C  
ATOM   1629  NZ  LYS A 197      16.445  59.648  82.720  1.00 25.23           N1+
ATOM   1630  N   LEU A 198      13.560  53.315  84.340  1.00 22.66           N  
ATOM   1631  CA  LEU A 198      12.510  52.841  83.438  1.00 23.06           C  
ATOM   1632  C   LEU A 198      12.125  51.383  83.729  1.00 23.41           C  
ATOM   1633  O   LEU A 198      12.676  50.797  84.690  1.00 23.12           O  
ATOM   1634  CB  LEU A 198      12.987  52.958  81.987  1.00 23.63           C  
ATOM   1635  CG  LEU A 198      13.584  54.312  81.587  1.00 23.84           C  
ATOM   1636  CD1 LEU A 198      14.171  54.226  80.182  1.00 24.01           C  
ATOM   1637  CD2 LEU A 198      12.520  55.392  81.669  1.00 24.19           C  
ATOM   1638  OXT LEU A 198      11.273  50.841  82.986  1.00 23.53           O1-
TER
ATOM   1639  N   PRO C   1     -24.596  37.552  64.601  1.00 28.58           N  
ATOM   1640  CA  PRO C   1     -25.027  38.886  65.069  1.00 28.36           C  
ATOM   1641  C   PRO C   1     -24.854  39.961  64.001  1.00 27.96           C  
ATOM   1642  O   PRO C   1     -24.221  39.730  62.971  1.00 28.34           O  
ATOM   1643  CB  PRO C   1     -24.203  39.210  66.307  1.00 28.63           C  
ATOM   1644  CG  PRO C   1     -22.987  38.334  66.108  1.00 28.43           C  
ATOM   1645  CD  PRO C   1     -23.527  37.044  65.477  1.00 28.69           C  
ATOM   1646  N   ASN C   2     -25.423  41.135  64.261  1.00 27.40           N  
ATOM   1647  CA  ASN C   2     -25.370  42.261  63.333  1.00 26.66           C  
ATOM   1648  C   ASN C   2     -24.030  42.990  63.425  1.00 25.84           C  
ATOM   1649  O   ASN C   2     -23.780  43.733  64.377  1.00 25.43           O  
ATOM   1650  CB  ASN C   2     -26.506  43.238  63.643  1.00 27.41           C  
ATOM   1651  CG  ASN C   2     -26.730  44.239  62.534  1.00 28.09           C  
ATOM   1652  ND2 ASN C   2     -26.159  43.963  61.370  1.00 28.55           N  
ATOM   1653  OD1 ASN C   2     -27.421  45.244  62.716  1.00 28.90           O  
ATOM   1654  N   TYR C   3     -23.183  42.786  62.420  1.00 24.71           N  
ATOM   1655  CA  TYR C   3     -21.859  43.401  62.392  1.00 23.91           C  
ATOM   1656  C   TYR C   3     -21.710  44.542  61.397  1.00 23.16           C  
ATOM   1657  O   TYR C   3     -22.100  44.420  60.237  1.00 23.09           O  
ATOM   1658  CB  TYR C   3     -20.800  42.357  62.048  1.00 24.00           C  
ATOM   1659  CG  TYR C   3     -20.586  41.285  63.086  1.00 24.03           C  
ATOM   1660  CD1 TYR C   3     -20.930  39.959  62.824  1.00 24.32           C  
ATOM   1661  CD2 TYR C   3     -19.975  41.581  64.305  1.00 24.21           C  
ATOM   1662  CE1 TYR C   3     -20.666  38.951  63.749  1.00 24.42           C  
ATOM   1663  CE2 TYR C   3     -19.707  40.582  65.238  1.00 24.33           C  
ATOM   1664  CZ  TYR C   3     -20.053  39.270  64.952  1.00 24.85           C  
ATOM   1665  OH  TYR C   3     -19.784  38.281  65.871  1.00 25.33           O  
ATOM   1666  N   LYS C   4     -21.125  45.645  61.853  1.00 22.26           N  
ATOM   1667  CA  LYS C   4     -20.875  46.787  60.983  1.00 21.64           C  
ATOM   1668  C   LYS C   4     -19.431  47.248  61.200  1.00 20.99           C  
ATOM   1669  O   LYS C   4     -19.077  47.719  62.280  1.00 20.94           O  
ATOM   1670  CB  LYS C   4     -21.838  47.937  61.290  1.00 22.12           C  
ATOM   1671  CG  LYS C   4     -21.648  49.138  60.376  1.00 22.81           C  
ATOM   1672  CD  LYS C   4     -22.539  50.299  60.786  1.00 23.91           C  
ATOM   1673  CE  LYS C   4     -22.331  51.499  59.876  1.00 24.40           C  
ATOM   1674  NZ  LYS C   4     -23.188  52.645  60.290  1.00 25.26           N1+
ATOM   1675  N   LEU C   5     -18.601  47.092  60.176  1.00 20.35           N  
ATOM   1676  CA  LEU C   5     -17.195  47.489  60.245  1.00 19.83           C  
ATOM   1677  C   LEU C   5     -17.012  48.851  59.592  1.00 19.74           C  
ATOM   1678  O   LEU C   5     -17.459  49.064  58.465  1.00 19.93           O  
ATOM   1679  CB  LEU C   5     -16.323  46.464  59.513  1.00 19.48           C  
ATOM   1680  CG  LEU C   5     -14.841  46.799  59.295  1.00 19.44           C  
ATOM   1681  CD1 LEU C   5     -14.138  46.917  60.639  1.00 19.15           C  
ATOM   1682  CD2 LEU C   5     -14.175  45.707  58.446  1.00 19.11           C  
ATOM   1683  N   THR C   6     -16.366  49.771  60.300  1.00 19.47           N  
ATOM   1684  CA  THR C   6     -16.115  51.103  59.761  1.00 19.60           C  
ATOM   1685  C   THR C   6     -14.612  51.339  59.648  1.00 19.67           C  
ATOM   1686  O   THR C   6     -13.867  51.135  60.608  1.00 19.07           O  
ATOM   1687  CB  THR C   6     -16.723  52.214  60.656  1.00 19.94           C  
ATOM   1688  CG2 THR C   6     -16.401  53.591  60.082  1.00 19.99           C  
ATOM   1689  OG1 THR C   6     -18.147  52.061  60.721  1.00 20.45           O  
ATOM   1690  N   TYR C   7     -14.174  51.762  58.467  1.00 19.78           N  
ATOM   1691  CA  TYR C   7     -12.764  52.044  58.216  1.00 20.46           C  
ATOM   1692  C   TYR C   7     -12.664  52.872  56.942  1.00 20.94           C  
ATOM   1693  O   TYR C   7     -13.685  53.221  56.345  1.00 21.17           O  
ATOM   1694  CB  TYR C   7     -11.982  50.738  58.039  1.00 20.09           C  
ATOM   1695  CG  TYR C   7     -10.477  50.913  58.018  1.00 20.03           C  
ATOM   1696  CD1 TYR C   7      -9.806  51.489  59.097  1.00 19.71           C  
ATOM   1697  CD2 TYR C   7      -9.719  50.472  56.934  1.00 19.58           C  
ATOM   1698  CE1 TYR C   7      -8.418  51.617  59.098  1.00 19.76           C  
ATOM   1699  CE2 TYR C   7      -8.334  50.592  56.926  1.00 19.76           C  
ATOM   1700  CZ  TYR C   7      -7.689  51.164  58.011  1.00 19.75           C  
ATOM   1701  OH  TYR C   7      -6.320  51.266  58.008  1.00 20.09           O  
ATOM   1702  N   PHE C   8     -11.441  53.200  56.537  1.00 21.63           N  
ATOM   1703  CA  PHE C   8     -11.235  53.966  55.314  1.00 22.46           C  
ATOM   1704  C   PHE C   8     -11.395  53.020  54.130  1.00 22.73           C  
ATOM   1705  O   PHE C   8     -11.555  51.811  54.316  1.00 22.52           O  
ATOM   1706  CB  PHE C   8      -9.835  54.588  55.287  1.00 22.65           C  
ATOM   1707  CG  PHE C   8      -9.637  55.692  56.288  1.00 23.24           C  
ATOM   1708  CD1 PHE C   8      -8.793  55.518  57.379  1.00 23.34           C  
ATOM   1709  CD2 PHE C   8     -10.285  56.917  56.130  1.00 23.48           C  
ATOM   1710  CE1 PHE C   8      -8.592  56.545  58.300  1.00 23.84           C  
ATOM   1711  CE2 PHE C   8     -10.092  57.954  57.048  1.00 23.69           C  
ATOM   1712  CZ  PHE C   8      -9.245  57.767  58.133  1.00 23.77           C  
ATOM   1713  N   ASN C   9     -11.353  53.563  52.916  1.00 23.17           N  
ATOM   1714  CA  ASN C   9     -11.487  52.734  51.720  1.00 23.58           C  
ATOM   1715  C   ASN C   9     -10.132  52.166  51.313  1.00 23.60           C  
ATOM   1716  O   ASN C   9      -9.533  52.593  50.328  1.00 23.70           O  
ATOM   1717  CB  ASN C   9     -12.066  53.542  50.554  1.00 24.11           C  
ATOM   1718  CG  ASN C   9     -12.251  52.704  49.296  1.00 24.64           C  
ATOM   1719  ND2 ASN C   9     -12.278  51.385  49.455  1.00 24.54           N  
ATOM   1720  OD1 ASN C   9     -12.376  53.240  48.195  1.00 25.71           O  
ATOM   1721  N   MET C  10      -9.647  51.208  52.090  1.00 23.43           N  
ATOM   1722  CA  MET C  10      -8.376  50.559  51.813  1.00 23.37           C  
ATOM   1723  C   MET C  10      -8.292  49.326  52.697  1.00 22.35           C  
ATOM   1724  O   MET C  10      -9.084  49.178  53.619  1.00 22.00           O  
ATOM   1725  CB  MET C  10      -7.203  51.510  52.092  1.00 25.10           C  
ATOM   1726  CG  MET C  10      -7.286  52.279  53.393  1.00 26.80           C  
ATOM   1727  SD  MET C  10      -5.791  53.267  53.714  1.00 29.61           S  
ATOM   1728  CE  MET C  10      -4.961  52.189  54.868  1.00 28.97           C  
ATOM   1729  N   ARG C  11      -7.363  48.428  52.394  1.00 21.49           N  
ATOM   1730  CA  ARG C  11      -7.205  47.223  53.198  1.00 20.69           C  
ATOM   1731  C   ARG C  11      -6.729  47.664  54.578  1.00 20.25           C  
ATOM   1732  O   ARG C  11      -7.455  47.555  55.560  1.00 20.05           O  
ATOM   1733  CB  ARG C  11      -6.176  46.293  52.562  1.00 20.42           C  
ATOM   1734  CG  ARG C  11      -6.499  45.899  51.132  1.00 20.53           C  
ATOM   1735  CD  ARG C  11      -5.562  44.797  50.648  1.00 20.55           C  
ATOM   1736  NE  ARG C  11      -4.166  45.226  50.632  1.00 20.37           N  
ATOM   1737  CZ  ARG C  11      -3.634  46.032  49.716  1.00 20.65           C  
ATOM   1738  NH1 ARG C  11      -4.379  46.505  48.722  1.00 20.45           N1+
ATOM   1739  NH2 ARG C  11      -2.357  46.375  49.799  1.00 20.67           N  
ATOM   1740  N   GLY C  12      -5.507  48.182  54.632  1.00 20.02           N  
ATOM   1741  CA  GLY C  12      -4.951  48.660  55.885  1.00 19.86           C  
ATOM   1742  C   GLY C  12      -5.178  47.796  57.112  1.00 19.58           C  
ATOM   1743  O   GLY C  12      -5.001  46.578  57.076  1.00 19.55           O  
ATOM   1744  N   ARG C  13      -5.590  48.438  58.202  1.00 19.37           N  
ATOM   1745  CA  ARG C  13      -5.812  47.758  59.472  1.00 19.40           C  
ATOM   1746  C   ARG C  13      -7.136  47.018  59.624  1.00 19.25           C  
ATOM   1747  O   ARG C  13      -7.317  46.257  60.573  1.00 19.35           O  
ATOM   1748  CB  ARG C  13      -5.642  48.764  60.614  1.00 20.24           C  
ATOM   1749  CG  ARG C  13      -4.218  49.274  60.732  1.00 21.52           C  
ATOM   1750  CD  ARG C  13      -4.093  50.362  61.771  1.00 22.89           C  
ATOM   1751  NE  ARG C  13      -2.720  50.517  62.241  1.00 24.64           N  
ATOM   1752  CZ  ARG C  13      -2.072  49.613  62.971  1.00 25.61           C  
ATOM   1753  NH1 ARG C  13      -2.666  48.477  63.322  1.00 25.89           N1+
ATOM   1754  NH2 ARG C  13      -0.829  49.852  63.362  1.00 26.31           N  
ATOM   1755  N   ALA C  14      -8.059  47.223  58.695  1.00 18.57           N  
ATOM   1756  CA  ALA C  14      -9.344  46.547  58.777  1.00 18.15           C  
ATOM   1757  C   ALA C  14      -9.353  45.235  57.998  1.00 17.70           C  
ATOM   1758  O   ALA C  14     -10.215  44.382  58.217  1.00 17.66           O  
ATOM   1759  CB  ALA C  14     -10.441  47.461  58.256  1.00 17.91           C  
ATOM   1760  N   GLU C  15      -8.387  45.064  57.103  1.00 17.20           N  
ATOM   1761  CA  GLU C  15      -8.346  43.869  56.272  1.00 16.62           C  
ATOM   1762  C   GLU C  15      -8.305  42.536  57.030  1.00 16.32           C  
ATOM   1763  O   GLU C  15      -8.902  41.557  56.579  1.00 16.02           O  
ATOM   1764  CB  GLU C  15      -7.178  43.970  55.280  1.00 16.83           C  
ATOM   1765  CG  GLU C  15      -7.295  43.062  54.049  1.00 17.16           C  
ATOM   1766  CD  GLU C  15      -8.495  43.378  53.156  1.00 17.40           C  
ATOM   1767  OE1 GLU C  15      -9.158  44.426  53.342  1.00 16.99           O  
ATOM   1768  OE2 GLU C  15      -8.776  42.565  52.250  1.00 17.88           O1-
ATOM   1769  N   ILE C  16      -7.626  42.488  58.177  1.00 15.69           N  
ATOM   1770  CA  ILE C  16      -7.555  41.240  58.936  1.00 15.30           C  
ATOM   1771  C   ILE C  16      -8.957  40.853  59.382  1.00 15.32           C  
ATOM   1772  O   ILE C  16      -9.318  39.674  59.389  1.00 14.99           O  
ATOM   1773  CB  ILE C  16      -6.587  41.354  60.169  1.00 15.17           C  
ATOM   1774  CG1 ILE C  16      -6.501  40.005  60.893  1.00 15.28           C  
ATOM   1775  CG2 ILE C  16      -7.062  42.433  61.140  1.00 14.93           C  
ATOM   1776  CD1 ILE C  16      -6.089  38.854  59.994  1.00 15.33           C  
ATOM   1777  N   ILE C  17      -9.756  41.855  59.726  1.00 15.15           N  
ATOM   1778  CA  ILE C  17     -11.122  41.606  60.153  1.00 15.25           C  
ATOM   1779  C   ILE C  17     -11.939  41.102  58.967  1.00 15.34           C  
ATOM   1780  O   ILE C  17     -12.732  40.170  59.103  1.00 14.65           O  
ATOM   1781  CB  ILE C  17     -11.754  42.891  60.731  1.00 15.21           C  
ATOM   1782  CG1 ILE C  17     -10.990  43.295  61.994  1.00 15.36           C  
ATOM   1783  CG2 ILE C  17     -13.235  42.671  61.024  1.00 15.51           C  
ATOM   1784  CD1 ILE C  17     -11.450  44.601  62.618  1.00 14.80           C  
ATOM   1785  N   ARG C  18     -11.731  41.710  57.801  1.00 15.22           N  
ATOM   1786  CA  ARG C  18     -12.451  41.310  56.600  1.00 15.69           C  
ATOM   1787  C   ARG C  18     -12.129  39.862  56.184  1.00 15.80           C  
ATOM   1788  O   ARG C  18     -13.005  39.146  55.688  1.00 15.89           O  
ATOM   1789  CB  ARG C  18     -12.149  42.288  55.459  1.00 15.89           C  
ATOM   1790  CG  ARG C  18     -12.545  43.731  55.774  1.00 16.38           C  
ATOM   1791  CD  ARG C  18     -12.509  44.594  54.519  1.00 16.90           C  
ATOM   1792  NE  ARG C  18     -12.763  46.014  54.774  1.00 17.18           N  
ATOM   1793  CZ  ARG C  18     -11.824  46.955  54.728  1.00 17.23           C  
ATOM   1794  NH1 ARG C  18     -10.570  46.631  54.446  1.00 17.15           N1+
ATOM   1795  NH2 ARG C  18     -12.142  48.228  54.935  1.00 17.12           N  
ATOM   1796  N   TYR C  19     -10.888  39.426  56.393  1.00 16.00           N  
ATOM   1797  CA  TYR C  19     -10.496  38.049  56.061  1.00 16.31           C  
ATOM   1798  C   TYR C  19     -11.181  37.067  57.010  1.00 16.48           C  
ATOM   1799  O   TYR C  19     -11.641  36.003  56.601  1.00 16.32           O  
ATOM   1800  CB  TYR C  19      -8.981  37.855  56.194  1.00 16.09           C  
ATOM   1801  CG  TYR C  19      -8.157  38.145  54.958  1.00 16.58           C  
ATOM   1802  CD1 TYR C  19      -8.438  39.241  54.143  1.00 16.71           C  
ATOM   1803  CD2 TYR C  19      -7.040  37.365  54.649  1.00 16.54           C  
ATOM   1804  CE1 TYR C  19      -7.623  39.560  53.060  1.00 16.89           C  
ATOM   1805  CE2 TYR C  19      -6.216  37.676  53.567  1.00 16.99           C  
ATOM   1806  CZ  TYR C  19      -6.510  38.781  52.780  1.00 16.82           C  
ATOM   1807  OH  TYR C  19      -5.661  39.140  51.749  1.00 17.11           O  
ATOM   1808  N   ILE C  20     -11.233  37.423  58.288  1.00 16.71           N  
ATOM   1809  CA  ILE C  20     -11.860  36.552  59.275  1.00 17.01           C  
ATOM   1810  C   ILE C  20     -13.344  36.359  58.986  1.00 17.38           C  
ATOM   1811  O   ILE C  20     -13.850  35.236  59.041  1.00 17.28           O  
ATOM   1812  CB  ILE C  20     -11.638  37.112  60.691  1.00 16.91           C  
ATOM   1813  CG1 ILE C  20     -10.155  36.964  61.044  1.00 17.05           C  
ATOM   1814  CG2 ILE C  20     -12.517  36.388  61.697  1.00 16.88           C  
ATOM   1815  CD1 ILE C  20      -9.727  37.662  62.315  1.00 16.61           C  
ATOM   1816  N   PHE C  21     -14.034  37.454  58.672  1.00 17.95           N  
ATOM   1817  CA  PHE C  21     -15.454  37.396  58.343  1.00 18.56           C  
ATOM   1818  C   PHE C  21     -15.668  36.514  57.118  1.00 18.94           C  
ATOM   1819  O   PHE C  21     -16.592  35.706  57.087  1.00 19.15           O  
ATOM   1820  CB  PHE C  21     -15.994  38.797  58.045  1.00 18.52           C  
ATOM   1821  CG  PHE C  21     -16.356  39.590  59.269  1.00 18.40           C  
ATOM   1822  CD1 PHE C  21     -16.242  40.977  59.267  1.00 18.26           C  
ATOM   1823  CD2 PHE C  21     -16.852  38.960  60.408  1.00 18.39           C  
ATOM   1824  CE1 PHE C  21     -16.627  41.732  60.380  1.00 18.44           C  
ATOM   1825  CE2 PHE C  21     -17.240  39.703  61.524  1.00 18.25           C  
ATOM   1826  CZ  PHE C  21     -17.125  41.094  61.510  1.00 18.54           C  
ATOM   1827  N   ALA C  22     -14.819  36.679  56.105  1.00 19.27           N  
ATOM   1828  CA  ALA C  22     -14.935  35.886  54.881  1.00 19.61           C  
ATOM   1829  C   ALA C  22     -14.706  34.402  55.157  1.00 19.92           C  
ATOM   1830  O   ALA C  22     -15.464  33.552  54.692  1.00 20.01           O  
ATOM   1831  CB  ALA C  22     -13.935  36.372  53.843  1.00 19.54           C  
ATOM   1832  N   TYR C  23     -13.657  34.092  55.910  1.00 20.25           N  
ATOM   1833  CA  TYR C  23     -13.333  32.702  56.226  1.00 20.74           C  
ATOM   1834  C   TYR C  23     -14.461  32.024  57.005  1.00 21.12           C  
ATOM   1835  O   TYR C  23     -14.863  30.904  56.688  1.00 21.02           O  
ATOM   1836  CB  TYR C  23     -12.037  32.635  57.043  1.00 21.38           C  
ATOM   1837  CG  TYR C  23     -11.573  31.227  57.327  1.00 21.55           C  
ATOM   1838  CD1 TYR C  23     -10.887  30.490  56.364  1.00 22.28           C  
ATOM   1839  CD2 TYR C  23     -11.885  30.605  58.534  1.00 22.07           C  
ATOM   1840  CE1 TYR C  23     -10.528  29.160  56.594  1.00 22.69           C  
ATOM   1841  CE2 TYR C  23     -11.535  29.279  58.774  1.00 22.42           C  
ATOM   1842  CZ  TYR C  23     -10.862  28.563  57.800  1.00 22.89           C  
ATOM   1843  OH  TYR C  23     -10.559  27.238  58.015  1.00 23.67           O  
ATOM   1844  N   LEU C  24     -14.964  32.709  58.026  1.00 21.36           N  
ATOM   1845  CA  LEU C  24     -16.031  32.177  58.870  1.00 22.16           C  
ATOM   1846  C   LEU C  24     -17.416  32.254  58.230  1.00 22.56           C  
ATOM   1847  O   LEU C  24     -18.403  31.831  58.833  1.00 22.81           O  
ATOM   1848  CB  LEU C  24     -16.047  32.915  60.215  1.00 22.12           C  
ATOM   1849  CG  LEU C  24     -14.790  32.772  61.079  1.00 22.21           C  
ATOM   1850  CD1 LEU C  24     -14.894  33.685  62.289  1.00 22.57           C  
ATOM   1851  CD2 LEU C  24     -14.622  31.325  61.510  1.00 22.61           C  
ATOM   1852  N   ASP C  25     -17.485  32.801  57.020  1.00 23.16           N  
ATOM   1853  CA  ASP C  25     -18.742  32.934  56.286  1.00 24.01           C  
ATOM   1854  C   ASP C  25     -19.743  33.773  57.085  1.00 24.01           C  
ATOM   1855  O   ASP C  25     -20.900  33.389  57.267  1.00 24.15           O  
ATOM   1856  CB  ASP C  25     -19.329  31.545  55.994  1.00 24.92           C  
ATOM   1857  CG  ASP C  25     -20.452  31.584  54.968  1.00 25.99           C  
ATOM   1858  OD1 ASP C  25     -21.113  30.539  54.772  1.00 26.61           O  
ATOM   1859  OD2 ASP C  25     -20.669  32.650  54.350  1.00 26.35           O1-
ATOM   1860  N   ILE C  26     -19.290  34.928  57.553  1.00 23.87           N  
ATOM   1861  CA  ILE C  26     -20.132  35.812  58.344  1.00 23.77           C  
ATOM   1862  C   ILE C  26     -20.486  37.082  57.582  1.00 23.80           C  
ATOM   1863  O   ILE C  26     -19.605  37.768  57.068  1.00 23.64           O  
ATOM   1864  CB  ILE C  26     -19.419  36.208  59.664  1.00 24.03           C  
ATOM   1865  CG1 ILE C  26     -19.273  34.983  60.569  1.00 24.34           C  
ATOM   1866  CG2 ILE C  26     -20.189  37.312  60.366  1.00 23.84           C  
ATOM   1867  CD1 ILE C  26     -20.593  34.404  61.030  1.00 25.05           C  
ATOM   1868  N   GLN C  27     -21.778  37.391  57.509  1.00 23.78           N  
ATOM   1869  CA  GLN C  27     -22.225  38.602  56.827  1.00 23.92           C  
ATOM   1870  C   GLN C  27     -21.985  39.806  57.726  1.00 23.33           C  
ATOM   1871  O   GLN C  27     -22.134  39.720  58.944  1.00 23.15           O  
ATOM   1872  CB  GLN C  27     -23.711  38.509  56.485  1.00 24.87           C  
ATOM   1873  CG  GLN C  27     -24.022  37.556  55.352  1.00 26.54           C  
ATOM   1874  CD  GLN C  27     -23.363  37.970  54.054  1.00 27.54           C  
ATOM   1875  NE2 GLN C  27     -22.542  37.088  53.500  1.00 28.07           N  
ATOM   1876  OE1 GLN C  27     -23.589  39.074  53.554  1.00 29.06           O  
ATOM   1877  N   TYR C  28     -21.614  40.926  57.115  1.00 22.92           N  
ATOM   1878  CA  TYR C  28     -21.341  42.156  57.851  1.00 22.59           C  
ATOM   1879  C   TYR C  28     -21.409  43.330  56.888  1.00 22.85           C  
ATOM   1880  O   TYR C  28     -21.317  43.146  55.679  1.00 22.91           O  
ATOM   1881  CB  TYR C  28     -19.939  42.097  58.481  1.00 21.78           C  
ATOM   1882  CG  TYR C  28     -18.788  42.199  57.490  1.00 20.80           C  
ATOM   1883  CD1 TYR C  28     -18.100  43.402  57.311  1.00 20.40           C  
ATOM   1884  CD2 TYR C  28     -18.382  41.093  56.740  1.00 20.23           C  
ATOM   1885  CE1 TYR C  28     -17.037  43.504  56.418  1.00 19.92           C  
ATOM   1886  CE2 TYR C  28     -17.314  41.184  55.839  1.00 20.03           C  
ATOM   1887  CZ  TYR C  28     -16.648  42.390  55.684  1.00 19.99           C  
ATOM   1888  OH  TYR C  28     -15.591  42.485  54.806  1.00 20.11           O  
ATOM   1889  N   GLU C  29     -21.583  44.532  57.424  1.00 23.22           N  
ATOM   1890  CA  GLU C  29     -21.625  45.731  56.596  1.00 23.79           C  
ATOM   1891  C   GLU C  29     -20.200  46.267  56.525  1.00 23.94           C  
ATOM   1892  O   GLU C  29     -19.615  46.596  57.559  1.00 23.61           O  
ATOM   1893  CB  GLU C  29     -22.525  46.793  57.228  1.00 24.63           C  
ATOM   1894  CG  GLU C  29     -22.793  47.987  56.332  1.00 26.05           C  
ATOM   1895  CD  GLU C  29     -23.573  49.077  57.039  1.00 26.62           C  
ATOM   1896  OE1 GLU C  29     -24.511  48.740  57.793  1.00 27.26           O  
ATOM   1897  OE2 GLU C  29     -23.253  50.268  56.837  1.00 27.83           O1-
ATOM   1898  N   ASP C  30     -19.647  46.345  55.315  1.00 24.07           N  
ATOM   1899  CA  ASP C  30     -18.283  46.836  55.103  1.00 24.49           C  
ATOM   1900  C   ASP C  30     -18.336  48.328  54.796  1.00 25.15           C  
ATOM   1901  O   ASP C  30     -18.240  48.741  53.638  1.00 25.26           O  
ATOM   1902  CB  ASP C  30     -17.630  46.088  53.935  1.00 24.02           C  
ATOM   1903  CG  ASP C  30     -16.137  46.362  53.818  1.00 24.15           C  
ATOM   1904  OD1 ASP C  30     -15.581  46.133  52.722  1.00 23.76           O  
ATOM   1905  OD2 ASP C  30     -15.517  46.795  54.817  1.00 23.79           O1-
ATOM   1906  N   HIS C  31     -18.490  49.129  55.845  1.00 25.79           N  
ATOM   1907  CA  HIS C  31     -18.586  50.577  55.710  1.00 26.79           C  
ATOM   1908  C   HIS C  31     -17.229  51.248  55.497  1.00 27.12           C  
ATOM   1909  O   HIS C  31     -16.341  51.158  56.344  1.00 26.98           O  
ATOM   1910  CB  HIS C  31     -19.277  51.151  56.951  1.00 27.28           C  
ATOM   1911  CG  HIS C  31     -19.602  52.608  56.840  1.00 28.04           C  
ATOM   1912  CD2 HIS C  31     -19.295  53.654  57.643  1.00 28.41           C  
ATOM   1913  ND1 HIS C  31     -20.319  53.129  55.787  1.00 28.83           N  
ATOM   1914  CE1 HIS C  31     -20.437  54.437  55.940  1.00 28.57           C  
ATOM   1915  NE2 HIS C  31     -19.823  54.779  57.058  1.00 28.65           N  
ATOM   1916  N   ARG C  32     -17.078  51.923  54.359  1.00 27.72           N  
ATOM   1917  CA  ARG C  32     -15.834  52.609  54.023  1.00 28.57           C  
ATOM   1918  C   ARG C  32     -16.135  54.092  53.877  1.00 29.67           C  
ATOM   1919  O   ARG C  32     -16.736  54.521  52.895  1.00 29.71           O  
ATOM   1920  CB  ARG C  32     -15.254  52.055  52.719  1.00 27.93           C  
ATOM   1921  CG  ARG C  32     -14.876  50.583  52.793  1.00 27.26           C  
ATOM   1922  CD  ARG C  32     -14.548  50.005  51.425  1.00 26.47           C  
ATOM   1923  NE  ARG C  32     -14.264  48.577  51.511  1.00 26.11           N  
ATOM   1924  CZ  ARG C  32     -13.077  48.030  51.274  1.00 25.48           C  
ATOM   1925  NH1 ARG C  32     -12.046  48.789  50.924  1.00 25.17           N1+
ATOM   1926  NH2 ARG C  32     -12.918  46.723  51.412  1.00 25.62           N  
ATOM   1927  N   ILE C  33     -15.703  54.869  54.862  1.00 30.97           N  
ATOM   1928  CA  ILE C  33     -15.959  56.302  54.882  1.00 32.35           C  
ATOM   1929  C   ILE C  33     -15.019  57.121  54.012  1.00 33.40           C  
ATOM   1930  O   ILE C  33     -13.993  56.630  53.547  1.00 33.55           O  
ATOM   1931  CB  ILE C  33     -15.871  56.850  56.319  1.00 32.26           C  
ATOM   1932  CG1 ILE C  33     -14.418  56.819  56.798  1.00 32.25           C  
ATOM   1933  CG2 ILE C  33     -16.744  56.008  57.248  1.00 32.34           C  
ATOM   1934  CD1 ILE C  33     -14.214  57.437  58.164  1.00 32.46           C  
ATOM   1935  N   GLU C  34     -15.385  58.383  53.812  1.00 34.58           N  
ATOM   1936  CA  GLU C  34     -14.595  59.315  53.017  1.00 35.70           C  
ATOM   1937  C   GLU C  34     -13.829  60.231  53.959  1.00 36.19           C  
ATOM   1938  O   GLU C  34     -14.316  60.568  55.038  1.00 36.13           O  
ATOM   1939  CB  GLU C  34     -15.510  60.164  52.134  1.00 36.33           C  
ATOM   1940  CG  GLU C  34     -16.336  59.369  51.145  1.00 37.41           C  
ATOM   1941  CD  GLU C  34     -15.477  58.669  50.114  1.00 37.94           C  
ATOM   1942  OE1 GLU C  34     -14.807  59.374  49.327  1.00 38.32           O  
ATOM   1943  OE2 GLU C  34     -15.468  57.420  50.096  1.00 38.36           O1-
ATOM   1944  N   GLN C  35     -12.633  60.638  53.548  1.00 36.78           N  
ATOM   1945  CA  GLN C  35     -11.816  61.526  54.366  1.00 37.44           C  
ATOM   1946  C   GLN C  35     -12.616  62.731  54.838  1.00 37.62           C  
ATOM   1947  O   GLN C  35     -12.533  63.125  55.999  1.00 37.61           O  
ATOM   1948  CB  GLN C  35     -10.597  62.002  53.574  1.00 37.84           C  
ATOM   1949  CG  GLN C  35      -9.441  61.020  53.575  1.00 38.57           C  
ATOM   1950  CD  GLN C  35      -8.727  60.972  54.913  1.00 38.90           C  
ATOM   1951  NE2 GLN C  35      -7.412  61.161  54.888  1.00 39.03           N  
ATOM   1952  OE1 GLN C  35      -9.348  60.768  55.956  1.00 39.29           O  
ATOM   1953  N   ALA C  36     -13.399  63.302  53.929  1.00 37.90           N  
ATOM   1954  CA  ALA C  36     -14.208  64.478  54.229  1.00 38.06           C  
ATOM   1955  C   ALA C  36     -15.178  64.271  55.388  1.00 38.20           C  
ATOM   1956  O   ALA C  36     -15.592  65.237  56.030  1.00 38.31           O  
ATOM   1957  CB  ALA C  36     -14.973  64.911  52.983  1.00 38.07           C  
ATOM   1958  N   ASP C  37     -15.541  63.020  55.657  1.00 38.18           N  
ATOM   1959  CA  ASP C  37     -16.471  62.727  56.745  1.00 38.23           C  
ATOM   1960  C   ASP C  37     -15.825  62.112  57.982  1.00 37.96           C  
ATOM   1961  O   ASP C  37     -16.510  61.812  58.959  1.00 37.85           O  
ATOM   1962  CB  ASP C  37     -17.592  61.810  56.251  1.00 38.54           C  
ATOM   1963  CG  ASP C  37     -18.724  62.578  55.604  1.00 38.94           C  
ATOM   1964  OD1 ASP C  37     -18.472  63.283  54.603  1.00 39.32           O  
ATOM   1965  OD2 ASP C  37     -19.864  62.479  56.104  1.00 39.14           O1-
ATOM   1966  N   TRP C  38     -14.509  61.931  57.938  1.00 37.69           N  
ATOM   1967  CA  TRP C  38     -13.773  61.353  59.056  1.00 37.40           C  
ATOM   1968  C   TRP C  38     -13.790  62.228  60.316  1.00 37.52           C  
ATOM   1969  O   TRP C  38     -14.110  61.747  61.403  1.00 37.49           O  
ATOM   1970  CB  TRP C  38     -12.322  61.081  58.644  1.00 37.04           C  
ATOM   1971  CG  TRP C  38     -11.431  60.660  59.782  1.00 36.55           C  
ATOM   1972  CD1 TRP C  38     -10.171  61.117  60.045  1.00 36.36           C  
ATOM   1973  CD2 TRP C  38     -11.731  59.702  60.808  1.00 36.19           C  
ATOM   1974  CE2 TRP C  38     -10.605  59.635  61.657  1.00 36.07           C  
ATOM   1975  CE3 TRP C  38     -12.841  58.895  61.091  1.00 36.03           C  
ATOM   1976  NE1 TRP C  38      -9.670  60.509  61.169  1.00 36.12           N  
ATOM   1977  CZ2 TRP C  38     -10.556  58.794  62.773  1.00 35.95           C  
ATOM   1978  CZ3 TRP C  38     -12.791  58.058  62.201  1.00 35.88           C  
ATOM   1979  CH2 TRP C  38     -11.655  58.016  63.028  1.00 35.86           C  
ATOM   1980  N   PRO C  39     -13.444  63.521  60.186  1.00 37.56           N  
ATOM   1981  CA  PRO C  39     -13.436  64.412  61.352  1.00 37.60           C  
ATOM   1982  C   PRO C  39     -14.766  64.475  62.096  1.00 37.52           C  
ATOM   1983  O   PRO C  39     -14.805  64.778  63.288  1.00 37.67           O  
ATOM   1984  CB  PRO C  39     -13.020  65.759  60.758  1.00 37.67           C  
ATOM   1985  CG  PRO C  39     -13.495  65.673  59.342  1.00 37.74           C  
ATOM   1986  CD  PRO C  39     -13.117  64.270  58.960  1.00 37.56           C  
ATOM   1987  N   GLU C  40     -15.854  64.180  61.393  1.00 37.34           N  
ATOM   1988  CA  GLU C  40     -17.177  64.194  62.003  1.00 37.10           C  
ATOM   1989  C   GLU C  40     -17.356  62.923  62.828  1.00 36.45           C  
ATOM   1990  O   GLU C  40     -17.775  62.973  63.984  1.00 36.58           O  
ATOM   1991  CB  GLU C  40     -18.258  64.260  60.922  1.00 37.72           C  
ATOM   1992  CG  GLU C  40     -19.674  64.423  61.454  1.00 38.68           C  
ATOM   1993  CD  GLU C  40     -19.919  65.794  62.055  1.00 39.33           C  
ATOM   1994  OE1 GLU C  40     -19.310  66.111  63.100  1.00 39.87           O  
ATOM   1995  OE2 GLU C  40     -20.721  66.559  61.475  1.00 39.83           O1-
ATOM   1996  N   ILE C  41     -17.031  61.784  62.225  1.00 35.51           N  
ATOM   1997  CA  ILE C  41     -17.156  60.496  62.897  1.00 34.69           C  
ATOM   1998  C   ILE C  41     -16.156  60.374  64.044  1.00 34.07           C  
ATOM   1999  O   ILE C  41     -16.486  59.867  65.113  1.00 34.02           O  
ATOM   2000  CB  ILE C  41     -16.913  59.329  61.915  1.00 34.72           C  
ATOM   2001  CG1 ILE C  41     -17.905  59.416  60.752  1.00 34.76           C  
ATOM   2002  CG2 ILE C  41     -17.046  57.996  62.646  1.00 34.51           C  
ATOM   2003  CD1 ILE C  41     -17.690  58.380  59.672  1.00 34.83           C  
ATOM   2004  N   LYS C  42     -14.937  60.844  63.808  1.00 33.44           N  
ATOM   2005  CA  LYS C  42     -13.871  60.785  64.803  1.00 32.98           C  
ATOM   2006  C   LYS C  42     -14.293  61.351  66.154  1.00 32.84           C  
ATOM   2007  O   LYS C  42     -13.953  60.799  67.201  1.00 32.79           O  
ATOM   2008  CB  LYS C  42     -12.646  61.545  64.295  1.00 32.58           C  
ATOM   2009  CG  LYS C  42     -11.482  61.568  65.272  1.00 32.41           C  
ATOM   2010  CD  LYS C  42     -10.379  62.497  64.796  1.00 32.05           C  
ATOM   2011  CE  LYS C  42      -9.164  62.430  65.709  1.00 31.92           C  
ATOM   2012  NZ  LYS C  42      -8.503  61.090  65.663  1.00 31.46           N1+
ATOM   2013  N   SER C  43     -15.038  62.451  66.125  1.00 32.62           N  
ATOM   2014  CA  SER C  43     -15.489  63.101  67.351  1.00 32.39           C  
ATOM   2015  C   SER C  43     -16.447  62.248  68.180  1.00 32.06           C  
ATOM   2016  O   SER C  43     -16.588  62.464  69.384  1.00 32.49           O  
ATOM   2017  CB  SER C  43     -16.156  64.439  67.020  1.00 32.62           C  
ATOM   2018  OG  SER C  43     -17.316  64.243  66.233  1.00 32.92           O  
ATOM   2019  N   THR C  44     -17.095  61.277  67.545  1.00 31.35           N  
ATOM   2020  CA  THR C  44     -18.043  60.417  68.244  1.00 30.56           C  
ATOM   2021  C   THR C  44     -17.413  59.149  68.802  1.00 29.88           C  
ATOM   2022  O   THR C  44     -18.069  58.394  69.519  1.00 29.89           O  
ATOM   2023  CB  THR C  44     -19.200  59.990  67.322  1.00 30.66           C  
ATOM   2024  CG2 THR C  44     -19.828  61.209  66.653  1.00 30.76           C  
ATOM   2025  OG1 THR C  44     -18.704  59.098  66.315  1.00 30.89           O  
ATOM   2026  N   LEU C  45     -16.147  58.916  68.474  1.00 29.17           N  
ATOM   2027  CA  LEU C  45     -15.438  57.723  68.934  1.00 28.50           C  
ATOM   2028  C   LEU C  45     -14.688  57.932  70.249  1.00 27.66           C  
ATOM   2029  O   LEU C  45     -13.979  58.921  70.419  1.00 27.54           O  
ATOM   2030  CB  LEU C  45     -14.456  57.262  67.854  1.00 29.01           C  
ATOM   2031  CG  LEU C  45     -15.030  56.520  66.645  1.00 29.41           C  
ATOM   2032  CD1 LEU C  45     -16.235  57.244  66.084  1.00 30.16           C  
ATOM   2033  CD2 LEU C  45     -13.951  56.380  65.593  1.00 29.65           C  
ATOM   2034  N   PRO C  46     -14.836  56.994  71.198  1.00 26.94           N  
ATOM   2035  CA  PRO C  46     -14.158  57.100  72.496  1.00 26.16           C  
ATOM   2036  C   PRO C  46     -12.659  57.373  72.395  1.00 25.17           C  
ATOM   2037  O   PRO C  46     -12.105  58.113  73.207  1.00 25.07           O  
ATOM   2038  CB  PRO C  46     -14.460  55.754  73.148  1.00 26.21           C  
ATOM   2039  CG  PRO C  46     -15.835  55.454  72.635  1.00 26.52           C  
ATOM   2040  CD  PRO C  46     -15.716  55.810  71.166  1.00 26.74           C  
ATOM   2041  N   PHE C  47     -12.000  56.775  71.407  1.00 24.17           N  
ATOM   2042  CA  PHE C  47     -10.568  56.983  71.249  1.00 23.34           C  
ATOM   2043  C   PHE C  47     -10.168  57.591  69.910  1.00 22.85           C  
ATOM   2044  O   PHE C  47      -8.984  57.705  69.605  1.00 22.71           O  
ATOM   2045  CB  PHE C  47      -9.812  55.673  71.495  1.00 23.15           C  
ATOM   2046  CG  PHE C  47      -9.868  55.220  72.922  1.00 22.79           C  
ATOM   2047  CD1 PHE C  47     -10.875  54.367  73.357  1.00 22.61           C  
ATOM   2048  CD2 PHE C  47      -8.952  55.709  73.854  1.00 22.73           C  
ATOM   2049  CE1 PHE C  47     -10.977  54.008  74.697  1.00 22.48           C  
ATOM   2050  CE2 PHE C  47      -9.047  55.355  75.198  1.00 22.24           C  
ATOM   2051  CZ  PHE C  47     -10.062  54.503  75.619  1.00 22.30           C  
ATOM   2052  N   GLY C  48     -11.171  57.979  69.128  1.00 22.43           N  
ATOM   2053  CA  GLY C  48     -10.941  58.618  67.841  1.00 22.36           C  
ATOM   2054  C   GLY C  48     -10.071  57.925  66.811  1.00 22.10           C  
ATOM   2055  O   GLY C  48      -9.309  58.581  66.099  1.00 22.68           O  
ATOM   2056  N   LYS C  49     -10.178  56.606  66.714  1.00 21.59           N  
ATOM   2057  CA  LYS C  49      -9.394  55.861  65.738  1.00 21.07           C  
ATOM   2058  C   LYS C  49     -10.254  54.777  65.103  1.00 20.54           C  
ATOM   2059  O   LYS C  49     -11.236  54.323  65.686  1.00 20.29           O  
ATOM   2060  CB  LYS C  49      -8.190  55.180  66.406  1.00 21.50           C  
ATOM   2061  CG  LYS C  49      -7.241  56.104  67.156  1.00 22.45           C  
ATOM   2062  CD  LYS C  49      -6.537  57.063  66.217  1.00 23.16           C  
ATOM   2063  CE  LYS C  49      -5.404  57.778  66.932  1.00 23.93           C  
ATOM   2064  NZ  LYS C  49      -5.902  58.448  68.155  1.00 24.78           N1+
ATOM   2065  N   ILE C  50      -9.880  54.376  63.896  1.00 20.03           N  
ATOM   2066  CA  ILE C  50     -10.573  53.301  63.210  1.00 19.69           C  
ATOM   2067  C   ILE C  50      -9.497  52.301  62.790  1.00 19.47           C  
ATOM   2068  O   ILE C  50      -8.313  52.631  62.755  1.00 19.65           O  
ATOM   2069  CB  ILE C  50     -11.382  53.807  61.988  1.00 19.32           C  
ATOM   2070  CG1 ILE C  50     -10.579  54.833  61.190  1.00 19.62           C  
ATOM   2071  CG2 ILE C  50     -12.706  54.388  62.469  1.00 19.59           C  
ATOM   2072  CD1 ILE C  50     -11.324  55.358  59.963  1.00 19.42           C  
ATOM   2073  N   PRO C  51      -9.893  51.069  62.457  1.00 19.22           N  
ATOM   2074  CA  PRO C  51     -11.266  50.561  62.441  1.00 19.34           C  
ATOM   2075  C   PRO C  51     -11.970  50.387  63.782  1.00 19.33           C  
ATOM   2076  O   PRO C  51     -11.346  50.348  64.846  1.00 19.13           O  
ATOM   2077  CB  PRO C  51     -11.118  49.226  61.728  1.00 18.76           C  
ATOM   2078  CG  PRO C  51      -9.801  48.730  62.285  1.00 18.99           C  
ATOM   2079  CD  PRO C  51      -8.930  49.985  62.181  1.00 19.17           C  
ATOM   2080  N   ILE C  52     -13.292  50.304  63.703  1.00 19.74           N  
ATOM   2081  CA  ILE C  52     -14.135  50.035  64.856  1.00 20.12           C  
ATOM   2082  C   ILE C  52     -15.145  49.030  64.332  1.00 20.13           C  
ATOM   2083  O   ILE C  52     -15.411  48.981  63.126  1.00 20.40           O  
ATOM   2084  CB  ILE C  52     -14.898  51.282  65.396  1.00 20.77           C  
ATOM   2085  CG1 ILE C  52     -15.701  51.952  64.283  1.00 20.83           C  
ATOM   2086  CG2 ILE C  52     -13.918  52.251  66.048  1.00 20.91           C  
ATOM   2087  CD1 ILE C  52     -16.556  53.117  64.781  1.00 21.83           C  
ATOM   2088  N   LEU C  53     -15.685  48.216  65.228  1.00 20.13           N  
ATOM   2089  CA  LEU C  53     -16.670  47.210  64.848  1.00 20.41           C  
ATOM   2090  C   LEU C  53     -17.864  47.275  65.786  1.00 20.61           C  
ATOM   2091  O   LEU C  53     -17.713  47.128  67.000  1.00 20.25           O  
ATOM   2092  CB  LEU C  53     -16.065  45.809  64.919  1.00 20.16           C  
ATOM   2093  CG  LEU C  53     -17.039  44.673  64.581  1.00 20.11           C  
ATOM   2094  CD1 LEU C  53     -17.351  44.708  63.097  1.00 19.98           C  
ATOM   2095  CD2 LEU C  53     -16.439  43.332  64.969  1.00 20.21           C  
ATOM   2096  N   GLU C  54     -19.046  47.497  65.221  1.00 20.90           N  
ATOM   2097  CA  GLU C  54     -20.265  47.551  66.014  1.00 21.62           C  
ATOM   2098  C   GLU C  54     -20.847  46.150  65.993  1.00 21.84           C  
ATOM   2099  O   GLU C  54     -21.014  45.559  64.926  1.00 21.67           O  
ATOM   2100  CB  GLU C  54     -21.251  48.562  65.418  1.00 22.55           C  
ATOM   2101  CG  GLU C  54     -20.619  49.923  65.149  1.00 24.40           C  
ATOM   2102  CD  GLU C  54     -21.611  50.970  64.681  1.00 25.20           C  
ATOM   2103  OE1 GLU C  54     -21.192  51.905  63.968  1.00 26.06           O  
ATOM   2104  OE2 GLU C  54     -22.806  50.874  65.035  1.00 26.46           O1-
ATOM   2105  N   VAL C  55     -21.111  45.612  67.180  1.00 22.00           N  
ATOM   2106  CA  VAL C  55     -21.668  44.276  67.331  1.00 22.48           C  
ATOM   2107  C   VAL C  55     -23.010  44.399  68.038  1.00 22.98           C  
ATOM   2108  O   VAL C  55     -23.058  44.608  69.250  1.00 22.62           O  
ATOM   2109  CB  VAL C  55     -20.744  43.376  68.190  1.00 22.26           C  
ATOM   2110  CG1 VAL C  55     -21.286  41.955  68.235  1.00 22.19           C  
ATOM   2111  CG2 VAL C  55     -19.333  43.393  67.628  1.00 21.76           C  
ATOM   2112  N   ASP C  56     -24.096  44.278  67.278  1.00 23.56           N  
ATOM   2113  CA  ASP C  56     -25.427  44.385  67.856  1.00 24.14           C  
ATOM   2114  C   ASP C  56     -25.543  45.679  68.661  1.00 24.53           C  
ATOM   2115  O   ASP C  56     -26.025  45.690  69.796  1.00 24.60           O  
ATOM   2116  CB  ASP C  56     -25.698  43.165  68.739  1.00 24.62           C  
ATOM   2117  CG  ASP C  56     -25.741  41.873  67.943  1.00 24.66           C  
ATOM   2118  OD1 ASP C  56     -25.363  40.811  68.487  1.00 24.75           O  
ATOM   2119  OD2 ASP C  56     -26.160  41.923  66.768  1.00 24.93           O1-
ATOM   2120  N   GLY C  57     -25.073  46.771  68.063  1.00 24.87           N  
ATOM   2121  CA  GLY C  57     -25.141  48.063  68.720  1.00 25.13           C  
ATOM   2122  C   GLY C  57     -23.931  48.441  69.553  1.00 25.15           C  
ATOM   2123  O   GLY C  57     -23.631  49.623  69.705  1.00 25.79           O  
ATOM   2124  N   LEU C  58     -23.234  47.443  70.090  1.00 24.75           N  
ATOM   2125  CA  LEU C  58     -22.058  47.676  70.926  1.00 24.20           C  
ATOM   2126  C   LEU C  58     -20.802  47.898  70.082  1.00 23.84           C  
ATOM   2127  O   LEU C  58     -20.487  47.104  69.204  1.00 24.15           O  
ATOM   2128  CB  LEU C  58     -21.859  46.482  71.864  1.00 24.00           C  
ATOM   2129  CG  LEU C  58     -23.059  46.195  72.778  1.00 24.08           C  
ATOM   2130  CD1 LEU C  58     -22.883  44.870  73.491  1.00 24.27           C  
ATOM   2131  CD2 LEU C  58     -23.209  47.334  73.774  1.00 24.05           C  
ATOM   2132  N   THR C  59     -20.079  48.975  70.371  1.00 23.35           N  
ATOM   2133  CA  THR C  59     -18.872  49.326  69.627  1.00 22.75           C  
ATOM   2134  C   THR C  59     -17.575  48.764  70.212  1.00 22.09           C  
ATOM   2135  O   THR C  59     -17.329  48.856  71.415  1.00 22.06           O  
ATOM   2136  CB  THR C  59     -18.721  50.859  69.534  1.00 23.27           C  
ATOM   2137  CG2 THR C  59     -17.493  51.224  68.716  1.00 23.67           C  
ATOM   2138  OG1 THR C  59     -19.891  51.424  68.924  1.00 23.87           O  
ATOM   2139  N   LEU C  60     -16.751  48.191  69.340  1.00 21.19           N  
ATOM   2140  CA  LEU C  60     -15.453  47.633  69.717  1.00 20.27           C  
ATOM   2141  C   LEU C  60     -14.381  48.380  68.905  1.00 19.68           C  
ATOM   2142  O   LEU C  60     -14.666  48.860  67.812  1.00 19.71           O  
ATOM   2143  CB  LEU C  60     -15.386  46.146  69.366  1.00 20.41           C  
ATOM   2144  CG  LEU C  60     -16.436  45.177  69.915  1.00 20.44           C  
ATOM   2145  CD1 LEU C  60     -16.159  43.773  69.374  1.00 20.60           C  
ATOM   2146  CD2 LEU C  60     -16.401  45.174  71.439  1.00 20.75           C  
ATOM   2147  N   HIS C  61     -13.163  48.488  69.437  1.00 18.98           N  
ATOM   2148  CA  HIS C  61     -12.081  49.154  68.711  1.00 18.22           C  
ATOM   2149  C   HIS C  61     -10.766  48.370  68.799  1.00 17.75           C  
ATOM   2150  O   HIS C  61     -10.694  47.365  69.509  1.00 17.64           O  
ATOM   2151  CB  HIS C  61     -11.898  50.605  69.195  1.00 18.59           C  
ATOM   2152  CG  HIS C  61     -11.307  50.732  70.568  1.00 19.06           C  
ATOM   2153  CD2 HIS C  61     -10.101  51.194  70.973  1.00 19.40           C  
ATOM   2154  ND1 HIS C  61     -11.993  50.391  71.710  1.00 19.73           N  
ATOM   2155  CE1 HIS C  61     -11.236  50.640  72.766  1.00 19.64           C  
ATOM   2156  NE2 HIS C  61     -10.086  51.128  72.346  1.00 20.08           N  
ATOM   2157  N   GLN C  62      -9.749  48.835  68.066  1.00 17.07           N  
ATOM   2158  CA  GLN C  62      -8.420  48.210  67.963  1.00 16.60           C  
ATOM   2159  C   GLN C  62      -8.543  46.967  67.079  1.00 16.63           C  
ATOM   2160  O   GLN C  62      -9.155  45.975  67.469  1.00 16.15           O  
ATOM   2161  CB  GLN C  62      -7.856  47.838  69.341  1.00 16.51           C  
ATOM   2162  CG  GLN C  62      -7.188  49.004  70.079  1.00 16.01           C  
ATOM   2163  CD  GLN C  62      -5.912  49.507  69.404  1.00 15.49           C  
ATOM   2164  NE2 GLN C  62      -5.451  50.687  69.822  1.00 15.04           N  
ATOM   2165  OE1 GLN C  62      -5.341  48.844  68.535  1.00 14.47           O  
ATOM   2166  N   SER C  63      -7.962  47.043  65.885  1.00 16.21           N  
ATOM   2167  CA  SER C  63      -8.046  45.965  64.909  1.00 16.23           C  
ATOM   2168  C   SER C  63      -7.727  44.572  65.422  1.00 16.14           C  
ATOM   2169  O   SER C  63      -8.465  43.631  65.145  1.00 16.52           O  
ATOM   2170  CB  SER C  63      -7.160  46.273  63.685  1.00 16.02           C  
ATOM   2171  OG  SER C  63      -5.781  46.297  64.008  1.00 15.79           O  
ATOM   2172  N   LEU C  64      -6.640  44.432  66.172  1.00 16.23           N  
ATOM   2173  CA  LEU C  64      -6.249  43.114  66.655  1.00 16.15           C  
ATOM   2174  C   LEU C  64      -7.104  42.607  67.807  1.00 16.13           C  
ATOM   2175  O   LEU C  64      -7.304  41.401  67.945  1.00 15.86           O  
ATOM   2176  CB  LEU C  64      -4.764  43.121  67.027  1.00 16.69           C  
ATOM   2177  CG  LEU C  64      -3.903  43.599  65.850  1.00 17.03           C  
ATOM   2178  CD1 LEU C  64      -2.433  43.566  66.243  1.00 17.64           C  
ATOM   2179  CD2 LEU C  64      -4.155  42.718  64.616  1.00 17.62           C  
ATOM   2180  N   ALA C  65      -7.602  43.521  68.635  1.00 15.82           N  
ATOM   2181  CA  ALA C  65      -8.472  43.145  69.741  1.00 15.90           C  
ATOM   2182  C   ALA C  65      -9.759  42.580  69.136  1.00 16.04           C  
ATOM   2183  O   ALA C  65     -10.293  41.569  69.601  1.00 16.00           O  
ATOM   2184  CB  ALA C  65      -8.790  44.367  70.603  1.00 16.23           C  
ATOM   2185  N   ILE C  66     -10.247  43.237  68.085  1.00 15.75           N  
ATOM   2186  CA  ILE C  66     -11.463  42.812  67.405  1.00 15.52           C  
ATOM   2187  C   ILE C  66     -11.249  41.466  66.706  1.00 15.69           C  
ATOM   2188  O   ILE C  66     -12.102  40.582  66.763  1.00 15.82           O  
ATOM   2189  CB  ILE C  66     -11.896  43.863  66.360  1.00 15.55           C  
ATOM   2190  CG1 ILE C  66     -12.315  45.153  67.074  1.00 14.87           C  
ATOM   2191  CG2 ILE C  66     -13.024  43.317  65.517  1.00 15.30           C  
ATOM   2192  CD1 ILE C  66     -12.452  46.365  66.171  1.00 14.76           C  
ATOM   2193  N   ALA C  67     -10.107  41.323  66.042  1.00 15.91           N  
ATOM   2194  CA  ALA C  67      -9.780  40.078  65.350  1.00 16.09           C  
ATOM   2195  C   ALA C  67      -9.742  38.916  66.343  1.00 16.45           C  
ATOM   2196  O   ALA C  67     -10.231  37.821  66.052  1.00 16.08           O  
ATOM   2197  CB  ALA C  67      -8.430  40.208  64.644  1.00 15.89           C  
ATOM   2198  N   ARG C  68      -9.162  39.156  67.518  1.00 16.71           N  
ATOM   2199  CA  ARG C  68      -9.059  38.115  68.538  1.00 17.12           C  
ATOM   2200  C   ARG C  68     -10.453  37.733  69.029  1.00 17.26           C  
ATOM   2201  O   ARG C  68     -10.756  36.555  69.226  1.00 17.50           O  
ATOM   2202  CB  ARG C  68      -8.191  38.600  69.706  1.00 17.18           C  
ATOM   2203  CG  ARG C  68      -7.911  37.530  70.755  1.00 18.11           C  
ATOM   2204  CD  ARG C  68      -6.788  37.918  71.711  1.00 17.59           C  
ATOM   2205  NE  ARG C  68      -5.544  38.162  70.989  1.00 18.43           N  
ATOM   2206  CZ  ARG C  68      -5.059  39.370  70.731  1.00 18.41           C  
ATOM   2207  NH1 ARG C  68      -5.704  40.449  71.152  1.00 19.11           N1+
ATOM   2208  NH2 ARG C  68      -3.951  39.499  70.016  1.00 18.93           N  
ATOM   2209  N   TYR C  69     -11.300  38.740  69.213  1.00 17.07           N  
ATOM   2210  CA  TYR C  69     -12.671  38.530  69.665  1.00 17.32           C  
ATOM   2211  C   TYR C  69     -13.430  37.639  68.677  1.00 17.56           C  
ATOM   2212  O   TYR C  69     -14.130  36.701  69.067  1.00 17.14           O  
ATOM   2213  CB  TYR C  69     -13.371  39.888  69.780  1.00 17.31           C  
ATOM   2214  CG  TYR C  69     -14.861  39.821  70.012  1.00 17.67           C  
ATOM   2215  CD1 TYR C  69     -15.386  39.519  71.269  1.00 17.80           C  
ATOM   2216  CD2 TYR C  69     -15.751  40.066  68.966  1.00 17.87           C  
ATOM   2217  CE1 TYR C  69     -16.765  39.465  71.477  1.00 18.14           C  
ATOM   2218  CE2 TYR C  69     -17.126  40.016  69.165  1.00 18.19           C  
ATOM   2219  CZ  TYR C  69     -17.626  39.715  70.416  1.00 18.07           C  
ATOM   2220  OH  TYR C  69     -18.986  39.653  70.600  1.00 19.36           O  
ATOM   2221  N   LEU C  70     -13.279  37.945  67.392  1.00 17.71           N  
ATOM   2222  CA  LEU C  70     -13.961  37.208  66.332  1.00 18.14           C  
ATOM   2223  C   LEU C  70     -13.478  35.785  66.122  1.00 18.39           C  
ATOM   2224  O   LEU C  70     -14.243  34.927  65.683  1.00 18.72           O  
ATOM   2225  CB  LEU C  70     -13.838  37.961  65.005  1.00 17.96           C  
ATOM   2226  CG  LEU C  70     -14.555  39.311  64.930  1.00 17.92           C  
ATOM   2227  CD1 LEU C  70     -14.187  40.025  63.635  1.00 17.81           C  
ATOM   2228  CD2 LEU C  70     -16.066  39.094  65.040  1.00 18.16           C  
ATOM   2229  N   THR C  71     -12.218  35.526  66.442  1.00 19.15           N  
ATOM   2230  CA  THR C  71     -11.664  34.199  66.216  1.00 20.18           C  
ATOM   2231  C   THR C  71     -11.701  33.284  67.421  1.00 21.18           C  
ATOM   2232  O   THR C  71     -11.402  32.092  67.315  1.00 20.60           O  
ATOM   2233  CB  THR C  71     -10.218  34.301  65.698  1.00 20.08           C  
ATOM   2234  CG2 THR C  71     -10.202  35.017  64.348  1.00 20.34           C  
ATOM   2235  OG1 THR C  71      -9.418  35.040  66.636  1.00 19.96           O  
ATOM   2236  N   LYS C  72     -12.081  33.842  68.561  1.00 22.34           N  
ATOM   2237  CA  LYS C  72     -12.157  33.071  69.787  1.00 23.73           C  
ATOM   2238  C   LYS C  72     -13.174  31.950  69.588  1.00 24.14           C  
ATOM   2239  O   LYS C  72     -14.255  32.161  69.034  1.00 24.16           O  
ATOM   2240  CB  LYS C  72     -12.567  33.987  70.949  1.00 24.76           C  
ATOM   2241  CG  LYS C  72     -12.364  33.387  72.326  1.00 25.98           C  
ATOM   2242  CD  LYS C  72     -12.392  34.472  73.399  1.00 26.81           C  
ATOM   2243  CE  LYS C  72     -12.180  33.868  74.774  1.00 27.51           C  
ATOM   2244  NZ  LYS C  72     -10.980  32.993  74.756  1.00 27.80           N1+
ATOM   2245  N   ASN C  73     -12.803  30.753  70.024  1.00 24.66           N  
ATOM   2246  CA  ASN C  73     -13.652  29.575  69.908  1.00 24.97           C  
ATOM   2247  C   ASN C  73     -13.885  29.120  68.472  1.00 24.80           C  
ATOM   2248  O   ASN C  73     -14.878  28.449  68.180  1.00 25.02           O  
ATOM   2249  CB  ASN C  73     -14.997  29.810  70.603  1.00 25.74           C  
ATOM   2250  CG  ASN C  73     -14.844  30.093  72.082  1.00 26.49           C  
ATOM   2251  ND2 ASN C  73     -15.507  31.143  72.556  1.00 27.06           N  
ATOM   2252  OD1 ASN C  73     -14.142  29.370  72.795  1.00 27.40           O  
ATOM   2253  N   THR C  74     -12.975  29.486  67.575  1.00 24.37           N  
ATOM   2254  CA  THR C  74     -13.079  29.064  66.182  1.00 24.01           C  
ATOM   2255  C   THR C  74     -11.787  28.323  65.850  1.00 24.03           C  
ATOM   2256  O   THR C  74     -10.832  28.348  66.635  1.00 23.61           O  
ATOM   2257  CB  THR C  74     -13.217  30.260  65.211  1.00 23.97           C  
ATOM   2258  CG2 THR C  74     -14.158  31.322  65.785  1.00 23.90           C  
ATOM   2259  OG1 THR C  74     -11.929  30.840  64.984  1.00 23.27           O  
ATOM   2260  N   ASP C  75     -11.749  27.669  64.694  1.00 24.14           N  
ATOM   2261  CA  ASP C  75     -10.554  26.939  64.295  1.00 24.47           C  
ATOM   2262  C   ASP C  75      -9.398  27.870  63.912  1.00 23.82           C  
ATOM   2263  O   ASP C  75      -8.303  27.397  63.631  1.00 23.97           O  
ATOM   2264  CB  ASP C  75     -10.853  26.006  63.118  1.00 25.84           C  
ATOM   2265  CG  ASP C  75     -11.035  26.757  61.810  1.00 27.07           C  
ATOM   2266  OD1 ASP C  75     -10.801  26.149  60.740  1.00 28.40           O  
ATOM   2267  OD2 ASP C  75     -11.413  27.949  61.849  1.00 28.14           O1-
ATOM   2268  N   LEU C  76      -9.635  29.182  63.900  1.00 23.04           N  
ATOM   2269  CA  LEU C  76      -8.586  30.146  63.541  1.00 22.41           C  
ATOM   2270  C   LEU C  76      -7.681  30.508  64.713  1.00 22.31           C  
ATOM   2271  O   LEU C  76      -6.630  31.124  64.535  1.00 21.63           O  
ATOM   2272  CB  LEU C  76      -9.203  31.425  62.960  1.00 22.02           C  
ATOM   2273  CG  LEU C  76      -9.737  31.331  61.530  1.00 22.00           C  
ATOM   2274  CD1 LEU C  76     -10.357  32.664  61.132  1.00 21.90           C  
ATOM   2275  CD2 LEU C  76      -8.596  30.951  60.582  1.00 22.00           C  
ATOM   2276  N   ALA C  77      -8.105  30.139  65.916  1.00 22.38           N  
ATOM   2277  CA  ALA C  77      -7.317  30.393  67.109  1.00 22.83           C  
ATOM   2278  C   ALA C  77      -6.431  29.160  67.246  1.00 23.40           C  
ATOM   2279  O   ALA C  77      -6.666  28.152  66.578  1.00 24.09           O  
ATOM   2280  CB  ALA C  77      -8.230  30.523  68.321  1.00 22.64           C  
ATOM   2281  N   GLY C  78      -5.416  29.233  68.093  1.00 23.46           N  
ATOM   2282  CA  GLY C  78      -4.546  28.086  68.277  1.00 22.86           C  
ATOM   2283  C   GLY C  78      -5.294  26.944  68.941  1.00 22.51           C  
ATOM   2284  O   GLY C  78      -6.337  27.157  69.558  1.00 22.49           O  
ATOM   2285  N   ASN C  79      -4.757  25.733  68.832  1.00 22.49           N  
ATOM   2286  CA  ASN C  79      -5.390  24.550  69.416  1.00 22.32           C  
ATOM   2287  C   ASN C  79      -5.170  24.392  70.919  1.00 22.16           C  
ATOM   2288  O   ASN C  79      -5.821  23.565  71.563  1.00 22.12           O  
ATOM   2289  CB  ASN C  79      -4.900  23.300  68.688  1.00 23.06           C  
ATOM   2290  CG  ASN C  79      -5.445  23.196  67.279  1.00 23.60           C  
ATOM   2291  ND2 ASN C  79      -6.534  23.901  67.013  1.00 23.71           N  
ATOM   2292  OD1 ASN C  79      -4.901  22.474  66.442  1.00 24.69           O  
ATOM   2293  N   THR C  80      -4.246  25.172  71.472  1.00 21.67           N  
ATOM   2294  CA  THR C  80      -3.954  25.148  72.908  1.00 21.08           C  
ATOM   2295  C   THR C  80      -3.705  26.580  73.346  1.00 20.87           C  
ATOM   2296  O   THR C  80      -3.528  27.457  72.507  1.00 20.78           O  
ATOM   2297  CB  THR C  80      -2.688  24.332  73.242  1.00 21.27           C  
ATOM   2298  CG2 THR C  80      -2.852  22.887  72.809  1.00 20.85           C  
ATOM   2299  OG1 THR C  80      -1.551  24.915  72.588  1.00 20.82           O  
ATOM   2300  N   GLU C  81      -3.692  26.827  74.652  1.00 20.54           N  
ATOM   2301  CA  GLU C  81      -3.441  28.180  75.141  1.00 20.58           C  
ATOM   2302  C   GLU C  81      -2.050  28.644  74.714  1.00 19.66           C  
ATOM   2303  O   GLU C  81      -1.853  29.813  74.374  1.00 18.78           O  
ATOM   2304  CB  GLU C  81      -3.568  28.235  76.669  1.00 21.68           C  
ATOM   2305  CG  GLU C  81      -5.000  28.073  77.168  1.00 23.45           C  
ATOM   2306  CD  GLU C  81      -5.113  28.174  78.680  1.00 24.67           C  
ATOM   2307  OE1 GLU C  81      -6.246  28.058  79.197  1.00 26.26           O  
ATOM   2308  OE2 GLU C  81      -4.074  28.366  79.353  1.00 25.91           O1-
ATOM   2309  N   MET C  82      -1.088  27.728  74.725  1.00 19.19           N  
ATOM   2310  CA  MET C  82       0.273  28.070  74.320  1.00 19.25           C  
ATOM   2311  C   MET C  82       0.292  28.444  72.839  1.00 18.68           C  
ATOM   2312  O   MET C  82       0.924  29.418  72.437  1.00 18.50           O  
ATOM   2313  CB  MET C  82       1.221  26.888  74.569  1.00 20.50           C  
ATOM   2314  CG  MET C  82       1.609  26.665  76.032  1.00 21.63           C  
ATOM   2315  SD  MET C  82       2.942  27.763  76.602  1.00 24.42           S  
ATOM   2316  CE  MET C  82       4.281  27.173  75.552  1.00 22.94           C  
ATOM   2317  N   GLU C  83      -0.400  27.663  72.019  1.00 18.18           N  
ATOM   2318  CA  GLU C  83      -0.436  27.963  70.598  1.00 17.74           C  
ATOM   2319  C   GLU C  83      -1.181  29.265  70.339  1.00 17.29           C  
ATOM   2320  O   GLU C  83      -0.872  29.987  69.391  1.00 16.94           O  
ATOM   2321  CB  GLU C  83      -1.060  26.798  69.843  1.00 18.05           C  
ATOM   2322  CG  GLU C  83      -0.080  25.657  69.728  1.00 18.74           C  
ATOM   2323  CD  GLU C  83      -0.719  24.380  69.275  1.00 19.12           C  
ATOM   2324  OE1 GLU C  83      -1.513  23.813  70.055  1.00 19.93           O  
ATOM   2325  OE2 GLU C  83      -0.428  23.953  68.140  1.00 19.45           O1-
ATOM   2326  N   GLN C  84      -2.164  29.566  71.181  1.00 16.99           N  
ATOM   2327  CA  GLN C  84      -2.899  30.809  71.039  1.00 16.50           C  
ATOM   2328  C   GLN C  84      -1.937  31.961  71.339  1.00 15.80           C  
ATOM   2329  O   GLN C  84      -2.031  33.031  70.735  1.00 14.77           O  
ATOM   2330  CB  GLN C  84      -4.105  30.832  71.987  1.00 17.51           C  
ATOM   2331  CG  GLN C  84      -5.361  30.222  71.371  1.00 19.28           C  
ATOM   2332  CD  GLN C  84      -6.270  29.571  72.393  1.00 20.66           C  
ATOM   2333  NE2 GLN C  84      -6.839  28.421  72.033  1.00 21.09           N  
ATOM   2334  OE1 GLN C  84      -6.467  30.095  73.490  1.00 21.86           O  
ATOM   2335  N   CYS C  85      -1.003  31.737  72.259  1.00 15.11           N  
ATOM   2336  CA  CYS C  85      -0.017  32.770  72.589  1.00 14.85           C  
ATOM   2337  C   CYS C  85       0.917  32.966  71.389  1.00 14.59           C  
ATOM   2338  O   CYS C  85       1.263  34.097  71.035  1.00 14.50           O  
ATOM   2339  CB  CYS C  85       0.787  32.381  73.836  1.00 14.97           C  
ATOM   2340  SG  CYS C  85       2.016  33.616  74.366  1.00 16.97           S  
ATOM   2341  N   HIS C  86       1.312  31.871  70.741  1.00 14.03           N  
ATOM   2342  CA  HIS C  86       2.184  31.988  69.578  1.00 14.02           C  
ATOM   2343  C   HIS C  86       1.511  32.796  68.475  1.00 13.71           C  
ATOM   2344  O   HIS C  86       2.160  33.609  67.816  1.00 13.27           O  
ATOM   2345  CB  HIS C  86       2.547  30.620  69.010  1.00 14.55           C  
ATOM   2346  CG  HIS C  86       3.372  29.784  69.932  1.00 15.39           C  
ATOM   2347  CD2 HIS C  86       3.364  28.450  70.168  1.00 15.88           C  
ATOM   2348  ND1 HIS C  86       4.377  30.308  70.711  1.00 15.97           N  
ATOM   2349  CE1 HIS C  86       4.955  29.332  71.393  1.00 16.31           C  
ATOM   2350  NE2 HIS C  86       4.359  28.198  71.079  1.00 15.73           N  
ATOM   2351  N   VAL C  87       0.220  32.550  68.273  1.00 13.81           N  
ATOM   2352  CA  VAL C  87      -0.556  33.264  67.254  1.00 14.22           C  
ATOM   2353  C   VAL C  87      -0.528  34.754  67.571  1.00 14.38           C  
ATOM   2354  O   VAL C  87      -0.196  35.578  66.711  1.00 14.16           O  
ATOM   2355  CB  VAL C  87      -2.025  32.785  67.223  1.00 14.54           C  
ATOM   2356  CG1 VAL C  87      -2.864  33.705  66.337  1.00 14.49           C  
ATOM   2357  CG2 VAL C  87      -2.091  31.355  66.701  1.00 15.07           C  
ATOM   2358  N   ASP C  88      -0.884  35.093  68.808  1.00 14.50           N  
ATOM   2359  CA  ASP C  88      -0.890  36.491  69.252  1.00 14.98           C  
ATOM   2360  C   ASP C  88       0.483  37.138  69.080  1.00 14.70           C  
ATOM   2361  O   ASP C  88       0.586  38.296  68.662  1.00 14.72           O  
ATOM   2362  CB  ASP C  88      -1.277  36.607  70.732  1.00 15.90           C  
ATOM   2363  CG  ASP C  88      -2.758  36.373  70.988  1.00 17.15           C  
ATOM   2364  OD1 ASP C  88      -3.563  36.470  70.035  1.00 18.54           O  
ATOM   2365  OD2 ASP C  88      -3.116  36.107  72.158  1.00 17.84           O1-
ATOM   2366  N   ALA C  89       1.533  36.399  69.432  1.00 14.55           N  
ATOM   2367  CA  ALA C  89       2.902  36.906  69.333  1.00 14.51           C  
ATOM   2368  C   ALA C  89       3.323  37.192  67.892  1.00 14.76           C  
ATOM   2369  O   ALA C  89       3.948  38.213  67.618  1.00 14.85           O  
ATOM   2370  CB  ALA C  89       3.874  35.919  69.969  1.00 14.72           C  
ATOM   2371  N   ILE C  90       2.996  36.285  66.975  1.00 14.62           N  
ATOM   2372  CA  ILE C  90       3.341  36.485  65.568  1.00 15.31           C  
ATOM   2373  C   ILE C  90       2.635  37.727  65.049  1.00 14.91           C  
ATOM   2374  O   ILE C  90       3.247  38.577  64.404  1.00 15.29           O  
ATOM   2375  CB  ILE C  90       2.908  35.288  64.704  1.00 15.55           C  
ATOM   2376  CG1 ILE C  90       3.880  34.127  64.921  1.00 15.99           C  
ATOM   2377  CG2 ILE C  90       2.843  35.692  63.226  1.00 16.31           C  
ATOM   2378  CD1 ILE C  90       5.311  34.423  64.487  1.00 16.83           C  
ATOM   2379  N   VAL C  91       1.345  37.827  65.335  1.00 15.08           N  
ATOM   2380  CA  VAL C  91       0.571  38.982  64.895  1.00 15.10           C  
ATOM   2381  C   VAL C  91       1.175  40.272  65.455  1.00 15.36           C  
ATOM   2382  O   VAL C  91       1.322  41.259  64.733  1.00 14.92           O  
ATOM   2383  CB  VAL C  91      -0.916  38.845  65.321  1.00 15.02           C  
ATOM   2384  CG1 VAL C  91      -1.656  40.151  65.097  1.00 15.55           C  
ATOM   2385  CG2 VAL C  91      -1.587  37.735  64.504  1.00 15.03           C  
ATOM   2386  N   ASP C  92       1.563  40.268  66.726  1.00 15.57           N  
ATOM   2387  CA  ASP C  92       2.132  41.486  67.297  1.00 16.06           C  
ATOM   2388  C   ASP C  92       3.495  41.859  66.700  1.00 15.85           C  
ATOM   2389  O   ASP C  92       3.803  43.043  66.535  1.00 16.34           O  
ATOM   2390  CB  ASP C  92       2.202  41.384  68.832  1.00 17.12           C  
ATOM   2391  CG  ASP C  92       0.933  41.916  69.518  1.00 18.41           C  
ATOM   2392  OD1 ASP C  92       0.904  41.990  70.769  1.00 19.54           O  
ATOM   2393  OD2 ASP C  92      -0.043  42.267  68.812  1.00 19.18           O1-
ATOM   2394  N   THR C  93       4.305  40.861  66.368  1.00 15.24           N  
ATOM   2395  CA  THR C  93       5.614  41.107  65.770  1.00 15.16           C  
ATOM   2396  C   THR C  93       5.417  41.771  64.407  1.00 15.51           C  
ATOM   2397  O   THR C  93       6.102  42.740  64.065  1.00 14.96           O  
ATOM   2398  CB  THR C  93       6.384  39.785  65.591  1.00 15.24           C  
ATOM   2399  CG2 THR C  93       7.608  39.964  64.687  1.00 14.97           C  
ATOM   2400  OG1 THR C  93       6.803  39.316  66.876  1.00 15.33           O  
ATOM   2401  N   LEU C  94       4.479  41.236  63.635  1.00 15.53           N  
ATOM   2402  CA  LEU C  94       4.179  41.786  62.317  1.00 16.45           C  
ATOM   2403  C   LEU C  94       3.599  43.183  62.454  1.00 16.65           C  
ATOM   2404  O   LEU C  94       3.996  44.106  61.739  1.00 16.76           O  
ATOM   2405  CB  LEU C  94       3.179  40.889  61.578  1.00 16.85           C  
ATOM   2406  CG  LEU C  94       3.680  39.506  61.163  1.00 17.29           C  
ATOM   2407  CD1 LEU C  94       2.518  38.680  60.616  1.00 17.25           C  
ATOM   2408  CD2 LEU C  94       4.783  39.660  60.111  1.00 18.24           C  
ATOM   2409  N   ASP C  95       2.663  43.338  63.383  1.00 17.16           N  
ATOM   2410  CA  ASP C  95       2.030  44.628  63.593  1.00 17.87           C  
ATOM   2411  C   ASP C  95       3.060  45.659  64.049  1.00 18.07           C  
ATOM   2412  O   ASP C  95       3.036  46.799  63.590  1.00 17.95           O  
ATOM   2413  CB  ASP C  95       0.900  44.504  64.620  1.00 18.59           C  
ATOM   2414  CG  ASP C  95      -0.092  45.652  64.531  1.00 19.54           C  
ATOM   2415  OD1 ASP C  95      -0.652  45.861  63.432  1.00 20.28           O  
ATOM   2416  OD2 ASP C  95      -0.315  46.340  65.547  1.00 20.18           O1-
ATOM   2417  N   ASP C  96       3.969  45.254  64.934  1.00 18.35           N  
ATOM   2418  CA  ASP C  96       5.006  46.161  65.432  1.00 18.97           C  
ATOM   2419  C   ASP C  96       5.810  46.717  64.267  1.00 19.04           C  
ATOM   2420  O   ASP C  96       6.112  47.910  64.218  1.00 19.07           O  
ATOM   2421  CB  ASP C  96       5.975  45.436  66.371  1.00 19.32           C  
ATOM   2422  CG  ASP C  96       5.364  45.114  67.717  1.00 19.72           C  
ATOM   2423  OD1 ASP C  96       6.047  44.441  68.517  1.00 20.57           O  
ATOM   2424  OD2 ASP C  96       4.217  45.528  67.978  1.00 20.71           O1-
ATOM   2425  N   PHE C  97       6.165  45.841  63.333  1.00 19.12           N  
ATOM   2426  CA  PHE C  97       6.951  46.264  62.187  1.00 19.25           C  
ATOM   2427  C   PHE C  97       6.175  47.207  61.283  1.00 19.42           C  
ATOM   2428  O   PHE C  97       6.654  48.293  60.959  1.00 19.30           O  
ATOM   2429  CB  PHE C  97       7.426  45.061  61.373  1.00 19.54           C  
ATOM   2430  CG  PHE C  97       8.387  45.427  60.279  1.00 19.71           C  
ATOM   2431  CD1 PHE C  97       9.614  46.007  60.588  1.00 20.06           C  
ATOM   2432  CD2 PHE C  97       8.052  45.235  58.943  1.00 19.88           C  
ATOM   2433  CE1 PHE C  97      10.492  46.394  59.579  1.00 20.19           C  
ATOM   2434  CE2 PHE C  97       8.922  45.617  57.927  1.00 19.87           C  
ATOM   2435  CZ  PHE C  97      10.144  46.200  58.247  1.00 20.20           C  
ATOM   2436  N   MET C  98       4.976  46.801  60.875  1.00 19.47           N  
ATOM   2437  CA  MET C  98       4.162  47.638  59.998  1.00 19.99           C  
ATOM   2438  C   MET C  98       3.876  48.998  60.632  1.00 20.31           C  
ATOM   2439  O   MET C  98       3.756  50.008  59.928  1.00 20.12           O  
ATOM   2440  CB  MET C  98       2.841  46.934  59.664  1.00 20.54           C  
ATOM   2441  CG  MET C  98       3.005  45.575  58.991  1.00 21.08           C  
ATOM   2442  SD  MET C  98       3.967  45.639  57.460  1.00 21.75           S  
ATOM   2443  CE  MET C  98       2.761  46.340  56.321  1.00 22.28           C  
ATOM   2444  N   SER C  99       3.770  49.023  61.958  1.00 20.56           N  
ATOM   2445  CA  SER C  99       3.498  50.260  62.681  1.00 21.31           C  
ATOM   2446  C   SER C  99       4.711  51.190  62.718  1.00 21.86           C  
ATOM   2447  O   SER C  99       4.582  52.357  63.083  1.00 21.78           O  
ATOM   2448  CB  SER C  99       3.037  49.955  64.110  1.00 21.35           C  
ATOM   2449  OG  SER C  99       1.737  49.387  64.124  1.00 21.99           O  
ATOM   2450  N   CYS C 100       5.882  50.671  62.352  1.00 22.55           N  
ATOM   2451  CA  CYS C 100       7.109  51.470  62.329  1.00 23.59           C  
ATOM   2452  C   CYS C 100       7.138  52.430  61.143  1.00 23.82           C  
ATOM   2453  O   CYS C 100       7.850  53.432  61.174  1.00 23.82           O  
ATOM   2454  CB  CYS C 100       8.351  50.574  62.263  1.00 23.72           C  
ATOM   2455  SG  CYS C 100       8.815  49.788  63.818  1.00 25.73           S  
ATOM   2456  N   PHE C 101       6.388  52.117  60.092  1.00 23.84           N  
ATOM   2457  CA  PHE C 101       6.351  52.989  58.921  1.00 24.37           C  
ATOM   2458  C   PHE C 101       5.530  54.234  59.226  1.00 24.76           C  
ATOM   2459  O   PHE C 101       4.463  54.144  59.830  1.00 24.68           O  
ATOM   2460  CB  PHE C 101       5.734  52.271  57.719  1.00 23.93           C  
ATOM   2461  CG  PHE C 101       6.595  51.182  57.156  1.00 23.61           C  
ATOM   2462  CD1 PHE C 101       6.614  49.920  57.738  1.00 23.56           C  
ATOM   2463  CD2 PHE C 101       7.405  51.423  56.051  1.00 23.32           C  
ATOM   2464  CE1 PHE C 101       7.428  48.911  57.228  1.00 23.58           C  
ATOM   2465  CE2 PHE C 101       8.224  50.422  55.535  1.00 23.51           C  
ATOM   2466  CZ  PHE C 101       8.235  49.161  56.127  1.00 23.46           C  
ATOM   2467  N   PRO C 102       6.025  55.416  58.816  1.00 25.35           N  
ATOM   2468  CA  PRO C 102       5.344  56.697  59.036  1.00 25.84           C  
ATOM   2469  C   PRO C 102       4.251  56.936  57.990  1.00 26.46           C  
ATOM   2470  O   PRO C 102       4.371  57.820  57.136  1.00 26.48           O  
ATOM   2471  CB  PRO C 102       6.483  57.702  58.920  1.00 25.73           C  
ATOM   2472  CG  PRO C 102       7.314  57.106  57.832  1.00 25.40           C  
ATOM   2473  CD  PRO C 102       7.361  55.633  58.230  1.00 25.36           C  
ATOM   2474  N   TRP C 103       3.183  56.150  58.073  1.00 27.11           N  
ATOM   2475  CA  TRP C 103       2.079  56.241  57.124  1.00 27.86           C  
ATOM   2476  C   TRP C 103       1.422  57.614  57.028  1.00 28.79           C  
ATOM   2477  O   TRP C 103       1.010  58.030  55.947  1.00 29.11           O  
ATOM   2478  CB  TRP C 103       1.012  55.193  57.460  1.00 27.17           C  
ATOM   2479  CG  TRP C 103       1.524  53.776  57.447  1.00 26.38           C  
ATOM   2480  CD1 TRP C 103       1.720  52.962  58.530  1.00 26.18           C  
ATOM   2481  CD2 TRP C 103       1.902  53.008  56.297  1.00 26.11           C  
ATOM   2482  CE2 TRP C 103       2.315  51.737  56.757  1.00 25.95           C  
ATOM   2483  CE3 TRP C 103       1.932  53.270  54.919  1.00 25.90           C  
ATOM   2484  NE1 TRP C 103       2.192  51.736  58.123  1.00 25.87           N  
ATOM   2485  CZ2 TRP C 103       2.752  50.730  55.890  1.00 25.81           C  
ATOM   2486  CZ3 TRP C 103       2.367  52.269  54.056  1.00 25.88           C  
ATOM   2487  CH2 TRP C 103       2.772  51.014  54.547  1.00 25.81           C  
ATOM   2488  N   ALA C 104       1.331  58.318  58.151  1.00 29.99           N  
ATOM   2489  CA  ALA C 104       0.694  59.633  58.180  1.00 31.14           C  
ATOM   2490  C   ALA C 104       1.671  60.802  58.065  1.00 31.99           C  
ATOM   2491  O   ALA C 104       1.268  61.968  58.141  1.00 32.06           O  
ATOM   2492  CB  ALA C 104      -0.131  59.770  59.455  1.00 31.04           C  
ATOM   2493  N   GLU C 105       2.949  60.494  57.872  1.00 33.06           N  
ATOM   2494  CA  GLU C 105       3.971  61.526  57.755  1.00 34.09           C  
ATOM   2495  C   GLU C 105       3.778  62.365  56.498  1.00 34.68           C  
ATOM   2496  O   GLU C 105       3.793  61.846  55.384  1.00 34.65           O  
ATOM   2497  CB  GLU C 105       5.363  60.890  57.742  1.00 34.43           C  
ATOM   2498  CG  GLU C 105       6.499  61.895  57.689  1.00 35.12           C  
ATOM   2499  CD  GLU C 105       6.378  62.957  58.766  1.00 35.46           C  
ATOM   2500  OE1 GLU C 105       6.376  62.604  59.965  1.00 35.83           O  
ATOM   2501  OE2 GLU C 105       6.283  64.149  58.412  1.00 36.11           O1-
ATOM   2502  N   LYS C 106       3.595  63.668  56.688  1.00 35.50           N  
ATOM   2503  CA  LYS C 106       3.397  64.584  55.572  1.00 36.36           C  
ATOM   2504  C   LYS C 106       4.726  64.984  54.933  1.00 36.91           C  
ATOM   2505  O   LYS C 106       4.781  65.293  53.742  1.00 37.01           O  
ATOM   2506  CB  LYS C 106       2.645  65.832  56.046  1.00 36.52           C  
ATOM   2507  CG  LYS C 106       1.157  65.620  56.300  1.00 36.83           C  
ATOM   2508  CD  LYS C 106       0.421  65.329  55.002  1.00 37.25           C  
ATOM   2509  CE  LYS C 106      -1.092  65.337  55.183  1.00 37.42           C  
ATOM   2510  NZ  LYS C 106      -1.572  64.232  56.057  1.00 37.78           N1+
ATOM   2511  N   LYS C 107       5.791  64.983  55.731  1.00 37.48           N  
ATOM   2512  CA  LYS C 107       7.121  65.333  55.239  1.00 38.13           C  
ATOM   2513  C   LYS C 107       7.628  64.199  54.354  1.00 38.56           C  
ATOM   2514  O   LYS C 107       8.169  63.209  54.849  1.00 38.65           O  
ATOM   2515  CB  LYS C 107       8.091  65.530  56.408  1.00 38.13           C  
ATOM   2516  CG  LYS C 107       7.635  66.544  57.447  1.00 38.35           C  
ATOM   2517  CD  LYS C 107       8.688  66.712  58.534  1.00 38.58           C  
ATOM   2518  CE  LYS C 107       8.254  67.711  59.593  1.00 38.63           C  
ATOM   2519  NZ  LYS C 107       7.051  67.246  60.335  1.00 38.89           N1+
ATOM   2520  N   GLN C 108       7.450  64.348  53.047  1.00 39.08           N  
ATOM   2521  CA  GLN C 108       7.881  63.329  52.099  1.00 39.54           C  
ATOM   2522  C   GLN C 108       9.362  63.006  52.247  1.00 39.52           C  
ATOM   2523  O   GLN C 108       9.801  61.904  51.918  1.00 39.57           O  
ATOM   2524  CB  GLN C 108       7.580  63.783  50.668  1.00 39.93           C  
ATOM   2525  CG  GLN C 108       6.596  62.880  49.940  1.00 40.68           C  
ATOM   2526  CD  GLN C 108       5.241  62.805  50.623  1.00 40.99           C  
ATOM   2527  NE2 GLN C 108       4.989  63.723  51.552  1.00 41.10           N  
ATOM   2528  OE1 GLN C 108       4.428  61.934  50.312  1.00 41.29           O  
ATOM   2529  N   ASP C 109      10.126  63.971  52.748  1.00 39.38           N  
ATOM   2530  CA  ASP C 109      11.559  63.795  52.956  1.00 39.23           C  
ATOM   2531  C   ASP C 109      11.814  62.744  54.037  1.00 38.77           C  
ATOM   2532  O   ASP C 109      12.498  61.742  53.802  1.00 38.83           O  
ATOM   2533  CB  ASP C 109      12.194  65.130  53.366  1.00 39.69           C  
ATOM   2534  CG  ASP C 109      11.411  65.838  54.461  1.00 40.17           C  
ATOM   2535  OD1 ASP C 109      10.220  66.147  54.236  1.00 40.59           O  
ATOM   2536  OD2 ASP C 109      11.981  66.091  55.546  1.00 40.46           O1-
ATOM   2537  N   VAL C 110      11.251  62.984  55.218  1.00 38.02           N  
ATOM   2538  CA  VAL C 110      11.397  62.082  56.354  1.00 37.20           C  
ATOM   2539  C   VAL C 110      10.709  60.747  56.081  1.00 36.51           C  
ATOM   2540  O   VAL C 110      11.239  59.687  56.408  1.00 36.21           O  
ATOM   2541  CB  VAL C 110      10.785  62.702  57.627  1.00 37.32           C  
ATOM   2542  CG1 VAL C 110      10.959  61.763  58.806  1.00 37.46           C  
ATOM   2543  CG2 VAL C 110      11.438  64.044  57.912  1.00 37.43           C  
ATOM   2544  N   LYS C 111       9.527  60.809  55.478  1.00 35.73           N  
ATOM   2545  CA  LYS C 111       8.761  59.610  55.167  1.00 35.15           C  
ATOM   2546  C   LYS C 111       9.533  58.663  54.247  1.00 34.84           C  
ATOM   2547  O   LYS C 111       9.669  57.473  54.543  1.00 34.51           O  
ATOM   2548  CB  LYS C 111       7.427  59.997  54.519  1.00 35.14           C  
ATOM   2549  CG  LYS C 111       6.481  58.825  54.279  1.00 34.85           C  
ATOM   2550  CD  LYS C 111       5.154  59.296  53.703  1.00 34.84           C  
ATOM   2551  CE  LYS C 111       4.190  58.134  53.505  1.00 34.79           C  
ATOM   2552  NZ  LYS C 111       2.869  58.579  52.974  1.00 34.60           N1+
ATOM   2553  N   GLU C 112      10.040  59.192  53.136  1.00 34.34           N  
ATOM   2554  CA  GLU C 112      10.791  58.383  52.184  1.00 34.10           C  
ATOM   2555  C   GLU C 112      12.063  57.833  52.828  1.00 33.60           C  
ATOM   2556  O   GLU C 112      12.473  56.704  52.557  1.00 33.38           O  
ATOM   2557  CB  GLU C 112      11.151  59.214  50.949  1.00 34.51           C  
ATOM   2558  CG  GLU C 112      11.913  58.446  49.873  1.00 35.23           C  
ATOM   2559  CD  GLU C 112      11.060  57.415  49.151  1.00 35.74           C  
ATOM   2560  OE1 GLU C 112      10.329  56.653  49.822  1.00 36.19           O  
ATOM   2561  OE2 GLU C 112      11.132  57.358  47.905  1.00 36.22           O1-
ATOM   2562  N   GLN C 113      12.679  58.639  53.685  1.00 33.18           N  
ATOM   2563  CA  GLN C 113      13.900  58.240  54.374  1.00 32.92           C  
ATOM   2564  C   GLN C 113      13.658  57.046  55.298  1.00 32.35           C  
ATOM   2565  O   GLN C 113      14.430  56.086  55.298  1.00 32.33           O  
ATOM   2566  CB  GLN C 113      14.452  59.425  55.173  1.00 33.28           C  
ATOM   2567  CG  GLN C 113      15.728  59.144  55.953  1.00 34.25           C  
ATOM   2568  CD  GLN C 113      15.466  58.626  57.358  1.00 34.70           C  
ATOM   2569  NE2 GLN C 113      15.746  59.459  58.352  1.00 35.03           N  
ATOM   2570  OE1 GLN C 113      15.017  57.495  57.548  1.00 35.07           O  
ATOM   2571  N   MET C 114      12.586  57.102  56.083  1.00 31.77           N  
ATOM   2572  CA  MET C 114      12.272  56.014  57.006  1.00 31.33           C  
ATOM   2573  C   MET C 114      11.788  54.761  56.277  1.00 30.50           C  
ATOM   2574  O   MET C 114      12.105  53.643  56.681  1.00 30.20           O  
ATOM   2575  CB  MET C 114      11.229  56.470  58.030  1.00 32.24           C  
ATOM   2576  CG  MET C 114      10.917  55.435  59.101  1.00 33.48           C  
ATOM   2577  SD  MET C 114      12.392  54.784  59.929  1.00 35.36           S  
ATOM   2578  CE  MET C 114      12.622  55.991  61.232  1.00 34.92           C  
ATOM   2579  N   PHE C 115      11.019  54.938  55.207  1.00 29.61           N  
ATOM   2580  CA  PHE C 115      10.538  53.790  54.443  1.00 28.88           C  
ATOM   2581  C   PHE C 115      11.729  53.026  53.879  1.00 28.72           C  
ATOM   2582  O   PHE C 115      11.803  51.799  53.982  1.00 28.62           O  
ATOM   2583  CB  PHE C 115       9.634  54.235  53.287  1.00 28.58           C  
ATOM   2584  CG  PHE C 115       8.171  54.247  53.625  1.00 28.26           C  
ATOM   2585  CD1 PHE C 115       7.650  55.186  54.508  1.00 27.98           C  
ATOM   2586  CD2 PHE C 115       7.308  53.317  53.049  1.00 28.16           C  
ATOM   2587  CE1 PHE C 115       6.290  55.203  54.812  1.00 28.01           C  
ATOM   2588  CE2 PHE C 115       5.947  53.324  53.346  1.00 27.93           C  
ATOM   2589  CZ  PHE C 115       5.437  54.269  54.229  1.00 28.04           C  
ATOM   2590  N   ASN C 116      12.669  53.756  53.286  1.00 28.55           N  
ATOM   2591  CA  ASN C 116      13.850  53.128  52.709  1.00 28.60           C  
ATOM   2592  C   ASN C 116      14.685  52.427  53.776  1.00 28.32           C  
ATOM   2593  O   ASN C 116      15.218  51.346  53.540  1.00 28.42           O  
ATOM   2594  CB  ASN C 116      14.710  54.162  51.979  1.00 29.15           C  
ATOM   2595  CG  ASN C 116      15.944  53.543  51.350  1.00 29.83           C  
ATOM   2596  ND2 ASN C 116      17.120  53.989  51.783  1.00 29.93           N  
ATOM   2597  OD1 ASN C 116      15.842  52.666  50.489  1.00 30.46           O  
ATOM   2598  N   GLU C 117      14.798  53.047  54.946  1.00 28.04           N  
ATOM   2599  CA  GLU C 117      15.559  52.472  56.053  1.00 27.87           C  
ATOM   2600  C   GLU C 117      14.932  51.163  56.512  1.00 27.08           C  
ATOM   2601  O   GLU C 117      15.616  50.158  56.681  1.00 27.06           O  
ATOM   2602  CB  GLU C 117      15.595  53.448  57.230  1.00 28.66           C  
ATOM   2603  CG  GLU C 117      16.529  54.630  57.033  1.00 30.24           C  
ATOM   2604  CD  GLU C 117      17.803  54.488  57.839  1.00 30.99           C  
ATOM   2605  OE1 GLU C 117      17.714  54.541  59.085  1.00 31.82           O  
ATOM   2606  OE2 GLU C 117      18.886  54.318  57.235  1.00 31.82           O1-
ATOM   2607  N   LEU C 118      13.623  51.190  56.716  1.00 26.40           N  
ATOM   2608  CA  LEU C 118      12.889  50.018  57.170  1.00 25.83           C  
ATOM   2609  C   LEU C 118      12.925  48.869  56.176  1.00 25.75           C  
ATOM   2610  O   LEU C 118      13.126  47.712  56.560  1.00 25.67           O  
ATOM   2611  CB  LEU C 118      11.432  50.398  57.457  1.00 25.48           C  
ATOM   2612  CG  LEU C 118      11.230  51.310  58.670  1.00 25.32           C  
ATOM   2613  CD1 LEU C 118       9.808  51.856  58.694  1.00 25.09           C  
ATOM   2614  CD2 LEU C 118      11.526  50.520  59.943  1.00 25.23           C  
ATOM   2615  N   LEU C 119      12.739  49.190  54.900  1.00 25.47           N  
ATOM   2616  CA  LEU C 119      12.710  48.173  53.855  1.00 25.45           C  
ATOM   2617  C   LEU C 119      14.073  47.612  53.479  1.00 25.75           C  
ATOM   2618  O   LEU C 119      14.192  46.430  53.157  1.00 25.61           O  
ATOM   2619  CB  LEU C 119      12.022  48.730  52.605  1.00 25.27           C  
ATOM   2620  CG  LEU C 119      10.543  49.093  52.749  1.00 24.98           C  
ATOM   2621  CD1 LEU C 119      10.073  49.824  51.503  1.00 24.89           C  
ATOM   2622  CD2 LEU C 119       9.721  47.830  52.974  1.00 24.93           C  
ATOM   2623  N   THR C 120      15.097  48.461  53.519  1.00 25.98           N  
ATOM   2624  CA  THR C 120      16.449  48.047  53.164  1.00 26.59           C  
ATOM   2625  C   THR C 120      17.161  47.296  54.279  1.00 26.77           C  
ATOM   2626  O   THR C 120      17.765  46.255  54.038  1.00 27.09           O  
ATOM   2627  CB  THR C 120      17.330  49.258  52.776  1.00 26.64           C  
ATOM   2628  CG2 THR C 120      18.718  48.788  52.346  1.00 26.79           C  
ATOM   2629  OG1 THR C 120      16.718  49.969  51.694  1.00 26.90           O  
ATOM   2630  N   TYR C 121      17.090  47.816  55.499  1.00 27.06           N  
ATOM   2631  CA  TYR C 121      17.772  47.172  56.613  1.00 27.50           C  
ATOM   2632  C   TYR C 121      16.923  46.240  57.472  1.00 27.03           C  
ATOM   2633  O   TYR C 121      17.231  45.055  57.594  1.00 27.22           O  
ATOM   2634  CB  TYR C 121      18.433  48.228  57.512  1.00 28.63           C  
ATOM   2635  CG  TYR C 121      19.471  49.062  56.797  1.00 29.87           C  
ATOM   2636  CD1 TYR C 121      19.091  50.063  55.904  1.00 30.54           C  
ATOM   2637  CD2 TYR C 121      20.832  48.828  56.986  1.00 30.55           C  
ATOM   2638  CE1 TYR C 121      20.039  50.811  55.212  1.00 31.12           C  
ATOM   2639  CE2 TYR C 121      21.793  49.571  56.299  1.00 31.31           C  
ATOM   2640  CZ  TYR C 121      21.386  50.560  55.413  1.00 31.31           C  
ATOM   2641  OH  TYR C 121      22.322  51.297  54.725  1.00 32.27           O  
ATOM   2642  N   ASN C 122      15.852  46.763  58.055  1.00 26.45           N  
ATOM   2643  CA  ASN C 122      15.006  45.963  58.936  1.00 25.84           C  
ATOM   2644  C   ASN C 122      14.212  44.815  58.318  1.00 25.15           C  
ATOM   2645  O   ASN C 122      14.222  43.703  58.852  1.00 25.35           O  
ATOM   2646  CB  ASN C 122      14.053  46.876  59.706  1.00 26.37           C  
ATOM   2647  CG  ASN C 122      14.782  47.970  60.457  1.00 27.03           C  
ATOM   2648  ND2 ASN C 122      14.973  47.766  61.755  1.00 27.39           N  
ATOM   2649  OD1 ASN C 122      15.185  48.981  59.874  1.00 27.14           O  
ATOM   2650  N   ALA C 123      13.529  45.072  57.207  1.00 24.28           N  
ATOM   2651  CA  ALA C 123      12.710  44.045  56.566  1.00 23.78           C  
ATOM   2652  C   ALA C 123      13.425  42.714  56.337  1.00 23.28           C  
ATOM   2653  O   ALA C 123      12.893  41.658  56.681  1.00 23.25           O  
ATOM   2654  CB  ALA C 123      12.139  44.571  55.249  1.00 23.69           C  
ATOM   2655  N   PRO C 124      14.633  42.739  55.749  1.00 22.95           N  
ATOM   2656  CA  PRO C 124      15.363  41.488  55.507  1.00 22.75           C  
ATOM   2657  C   PRO C 124      15.580  40.666  56.779  1.00 22.68           C  
ATOM   2658  O   PRO C 124      15.480  39.440  56.757  1.00 22.64           O  
ATOM   2659  CB  PRO C 124      16.674  41.971  54.894  1.00 22.72           C  
ATOM   2660  CG  PRO C 124      16.240  43.184  54.128  1.00 22.84           C  
ATOM   2661  CD  PRO C 124      15.324  43.878  55.116  1.00 22.66           C  
ATOM   2662  N   HIS C 125      15.880  41.346  57.883  1.00 22.56           N  
ATOM   2663  CA  HIS C 125      16.094  40.670  59.161  1.00 22.66           C  
ATOM   2664  C   HIS C 125      14.823  39.980  59.639  1.00 22.01           C  
ATOM   2665  O   HIS C 125      14.862  38.837  60.107  1.00 21.83           O  
ATOM   2666  CB  HIS C 125      16.559  41.663  60.229  1.00 23.65           C  
ATOM   2667  CG  HIS C 125      17.954  42.158  60.022  1.00 25.11           C  
ATOM   2668  CD2 HIS C 125      18.443  43.411  59.868  1.00 25.51           C  
ATOM   2669  ND1 HIS C 125      19.035  41.309  59.927  1.00 25.76           N  
ATOM   2670  CE1 HIS C 125      20.131  42.018  59.719  1.00 26.21           C  
ATOM   2671  NE2 HIS C 125      19.799  43.295  59.679  1.00 26.13           N  
ATOM   2672  N   LEU C 126      13.698  40.680  59.527  1.00 21.29           N  
ATOM   2673  CA  LEU C 126      12.414  40.127  59.935  1.00 20.86           C  
ATOM   2674  C   LEU C 126      12.053  38.937  59.050  1.00 20.58           C  
ATOM   2675  O   LEU C 126      11.566  37.914  59.533  1.00 20.34           O  
ATOM   2676  CB  LEU C 126      11.319  41.192  59.830  1.00 20.84           C  
ATOM   2677  CG  LEU C 126       9.880  40.756  60.125  1.00 20.77           C  
ATOM   2678  CD1 LEU C 126       9.757  40.234  61.553  1.00 20.58           C  
ATOM   2679  CD2 LEU C 126       8.951  41.941  59.915  1.00 21.04           C  
ATOM   2680  N   MET C 127      12.282  39.078  57.749  1.00 20.50           N  
ATOM   2681  CA  MET C 127      11.975  37.996  56.817  1.00 20.50           C  
ATOM   2682  C   MET C 127      12.765  36.745  57.177  1.00 20.43           C  
ATOM   2683  O   MET C 127      12.240  35.631  57.129  1.00 20.04           O  
ATOM   2684  CB  MET C 127      12.311  38.408  55.383  1.00 20.97           C  
ATOM   2685  CG  MET C 127      11.466  39.549  54.856  1.00 21.89           C  
ATOM   2686  SD  MET C 127       9.703  39.226  55.004  1.00 22.46           S  
ATOM   2687  CE  MET C 127       9.315  40.243  56.458  1.00 22.23           C  
ATOM   2688  N   GLN C 128      14.032  36.926  57.535  1.00 20.49           N  
ATOM   2689  CA  GLN C 128      14.857  35.781  57.895  1.00 20.78           C  
ATOM   2690  C   GLN C 128      14.326  35.139  59.174  1.00 20.42           C  
ATOM   2691  O   GLN C 128      14.242  33.915  59.271  1.00 20.09           O  
ATOM   2692  CB  GLN C 128      16.316  36.206  58.081  1.00 22.13           C  
ATOM   2693  CG  GLN C 128      17.244  35.054  58.441  1.00 23.91           C  
ATOM   2694  CD  GLN C 128      17.102  33.868  57.498  1.00 25.06           C  
ATOM   2695  NE2 GLN C 128      16.799  32.698  58.057  1.00 25.76           N  
ATOM   2696  OE1 GLN C 128      17.263  34.000  56.285  1.00 26.04           O  
ATOM   2697  N   ASP C 129      13.963  35.967  60.154  1.00 20.06           N  
ATOM   2698  CA  ASP C 129      13.430  35.451  61.411  1.00 19.93           C  
ATOM   2699  C   ASP C 129      12.133  34.681  61.178  1.00 19.63           C  
ATOM   2700  O   ASP C 129      11.911  33.628  61.780  1.00 18.88           O  
ATOM   2701  CB  ASP C 129      13.172  36.590  62.411  1.00 20.77           C  
ATOM   2702  CG  ASP C 129      14.447  37.121  63.034  1.00 21.70           C  
ATOM   2703  OD1 ASP C 129      15.481  36.425  62.949  1.00 22.33           O  
ATOM   2704  OD2 ASP C 129      14.415  38.229  63.624  1.00 22.58           O1-
ATOM   2705  N   LEU C 130      11.277  35.209  60.307  1.00 19.20           N  
ATOM   2706  CA  LEU C 130      10.011  34.557  60.006  1.00 19.48           C  
ATOM   2707  C   LEU C 130      10.216  33.234  59.288  1.00 19.65           C  
ATOM   2708  O   LEU C 130       9.551  32.249  59.596  1.00 19.48           O  
ATOM   2709  CB  LEU C 130       9.131  35.457  59.136  1.00 19.77           C  
ATOM   2710  CG  LEU C 130       8.468  36.682  59.771  1.00 20.21           C  
ATOM   2711  CD1 LEU C 130       7.854  37.537  58.660  1.00 20.15           C  
ATOM   2712  CD2 LEU C 130       7.389  36.247  60.760  1.00 20.66           C  
ATOM   2713  N   ASP C 131      11.130  33.217  58.323  1.00 20.17           N  
ATOM   2714  CA  ASP C 131      11.397  32.005  57.555  1.00 20.78           C  
ATOM   2715  C   ASP C 131      11.931  30.918  58.485  1.00 20.58           C  
ATOM   2716  O   ASP C 131      11.536  29.757  58.393  1.00 20.33           O  
ATOM   2717  CB  ASP C 131      12.407  32.305  56.446  1.00 22.11           C  
ATOM   2718  CG  ASP C 131      12.452  31.217  55.387  1.00 23.17           C  
ATOM   2719  OD1 ASP C 131      13.136  31.419  54.365  1.00 23.68           O  
ATOM   2720  OD2 ASP C 131      11.799  30.165  55.578  1.00 25.11           O1-
ATOM   2721  N   THR C 132      12.823  31.306  59.391  1.00 20.52           N  
ATOM   2722  CA  THR C 132      13.395  30.355  60.341  1.00 20.73           C  
ATOM   2723  C   THR C 132      12.317  29.833  61.284  1.00 20.62           C  
ATOM   2724  O   THR C 132      12.292  28.650  61.616  1.00 20.54           O  
ATOM   2725  CB  THR C 132      14.503  31.004  61.186  1.00 20.56           C  
ATOM   2726  CG2 THR C 132      15.008  30.030  62.240  1.00 21.00           C  
ATOM   2727  OG1 THR C 132      15.586  31.386  60.336  1.00 21.00           O  
ATOM   2728  N   TYR C 133      11.430  30.725  61.719  1.00 20.62           N  
ATOM   2729  CA  TYR C 133      10.345  30.353  62.621  1.00 20.94           C  
ATOM   2730  C   TYR C 133       9.419  29.348  61.940  1.00 21.03           C  
ATOM   2731  O   TYR C 133       9.005  28.354  62.542  1.00 20.95           O  
ATOM   2732  CB  TYR C 133       9.544  31.599  63.019  1.00 21.26           C  
ATOM   2733  CG  TYR C 133       8.467  31.348  64.058  1.00 21.62           C  
ATOM   2734  CD1 TYR C 133       8.742  31.482  65.420  1.00 21.61           C  
ATOM   2735  CD2 TYR C 133       7.175  30.975  63.679  1.00 21.58           C  
ATOM   2736  CE1 TYR C 133       7.754  31.253  66.385  1.00 21.79           C  
ATOM   2737  CE2 TYR C 133       6.180  30.742  64.633  1.00 21.76           C  
ATOM   2738  CZ  TYR C 133       6.477  30.884  65.985  1.00 21.67           C  
ATOM   2739  OH  TYR C 133       5.504  30.669  66.936  1.00 22.12           O  
ATOM   2740  N   LEU C 134       9.103  29.612  60.677  1.00 21.03           N  
ATOM   2741  CA  LEU C 134       8.224  28.738  59.914  1.00 21.23           C  
ATOM   2742  C   LEU C 134       8.880  27.396  59.619  1.00 21.68           C  
ATOM   2743  O   LEU C 134       8.236  26.354  59.719  1.00 21.70           O  
ATOM   2744  CB  LEU C 134       7.823  29.406  58.596  1.00 20.70           C  
ATOM   2745  CG  LEU C 134       6.942  28.578  57.650  1.00 20.09           C  
ATOM   2746  CD1 LEU C 134       5.581  28.326  58.284  1.00 19.69           C  
ATOM   2747  CD2 LEU C 134       6.784  29.326  56.330  1.00 19.52           C  
ATOM   2748  N   GLY C 135      10.159  27.426  59.263  1.00 21.98           N  
ATOM   2749  CA  GLY C 135      10.854  26.193  58.952  1.00 22.69           C  
ATOM   2750  C   GLY C 135      10.161  25.526  57.782  1.00 22.91           C  
ATOM   2751  O   GLY C 135       9.710  26.197  56.854  1.00 23.41           O  
ATOM   2752  N   GLY C 136      10.056  24.207  57.821  1.00 23.17           N  
ATOM   2753  CA  GLY C 136       9.402  23.511  56.728  1.00 23.26           C  
ATOM   2754  C   GLY C 136       7.941  23.183  56.980  1.00 23.28           C  
ATOM   2755  O   GLY C 136       7.372  22.341  56.289  1.00 23.49           O  
ATOM   2756  N   ARG C 137       7.324  23.850  57.951  1.00 23.19           N  
ATOM   2757  CA  ARG C 137       5.920  23.598  58.278  1.00 22.99           C  
ATOM   2758  C   ARG C 137       4.931  24.269  57.318  1.00 22.63           C  
ATOM   2759  O   ARG C 137       5.268  25.238  56.643  1.00 22.42           O  
ATOM   2760  CB  ARG C 137       5.655  24.014  59.732  1.00 23.53           C  
ATOM   2761  CG  ARG C 137       6.465  23.167  60.715  1.00 24.36           C  
ATOM   2762  CD  ARG C 137       6.192  23.477  62.179  1.00 25.45           C  
ATOM   2763  NE  ARG C 137       6.564  24.842  62.519  1.00 25.96           N  
ATOM   2764  CZ  ARG C 137       5.716  25.860  62.520  1.00 26.01           C  
ATOM   2765  NH1 ARG C 137       4.442  25.657  62.207  1.00 26.57           N1+
ATOM   2766  NH2 ARG C 137       6.146  27.080  62.820  1.00 26.05           N  
ATOM   2767  N   GLU C 138       3.712  23.739  57.253  1.00 22.16           N  
ATOM   2768  CA  GLU C 138       2.692  24.277  56.355  1.00 22.07           C  
ATOM   2769  C   GLU C 138       2.163  25.647  56.759  1.00 21.36           C  
ATOM   2770  O   GLU C 138       1.934  26.508  55.908  1.00 21.28           O  
ATOM   2771  CB  GLU C 138       1.507  23.314  56.248  1.00 23.06           C  
ATOM   2772  CG  GLU C 138       1.638  22.267  55.164  1.00 25.11           C  
ATOM   2773  CD  GLU C 138       0.346  21.498  54.942  1.00 25.80           C  
ATOM   2774  OE1 GLU C 138       0.245  20.790  53.919  1.00 27.07           O  
ATOM   2775  OE2 GLU C 138      -0.569  21.594  55.788  1.00 26.73           O1-
ATOM   2776  N   TRP C 139       1.958  25.836  58.059  1.00 20.25           N  
ATOM   2777  CA  TRP C 139       1.436  27.092  58.580  1.00 19.52           C  
ATOM   2778  C   TRP C 139       2.346  27.599  59.696  1.00 19.36           C  
ATOM   2779  O   TRP C 139       3.191  26.860  60.195  1.00 18.87           O  
ATOM   2780  CB  TRP C 139       0.021  26.884  59.120  1.00 18.92           C  
ATOM   2781  CG  TRP C 139      -0.893  26.167  58.162  1.00 18.07           C  
ATOM   2782  CD1 TRP C 139      -1.213  24.834  58.172  1.00 18.12           C  
ATOM   2783  CD2 TRP C 139      -1.611  26.745  57.063  1.00 17.76           C  
ATOM   2784  CE2 TRP C 139      -2.351  25.706  56.454  1.00 17.80           C  
ATOM   2785  CE3 TRP C 139      -1.702  28.041  56.535  1.00 17.71           C  
ATOM   2786  NE1 TRP C 139      -2.091  24.553  57.149  1.00 17.78           N  
ATOM   2787  CZ2 TRP C 139      -3.175  25.925  55.341  1.00 17.74           C  
ATOM   2788  CZ3 TRP C 139      -2.523  28.258  55.422  1.00 17.58           C  
ATOM   2789  CH2 TRP C 139      -3.246  27.202  54.842  1.00 17.93           C  
ATOM   2790  N   LEU C 140       2.167  28.854  60.096  1.00 19.21           N  
ATOM   2791  CA  LEU C 140       3.015  29.421  61.140  1.00 19.47           C  
ATOM   2792  C   LEU C 140       2.874  28.767  62.511  1.00 19.84           C  
ATOM   2793  O   LEU C 140       3.869  28.554  63.204  1.00 20.24           O  
ATOM   2794  CB  LEU C 140       2.766  30.925  61.249  1.00 19.06           C  
ATOM   2795  CG  LEU C 140       3.409  31.701  60.101  1.00 18.53           C  
ATOM   2796  CD1 LEU C 140       2.856  33.124  60.053  1.00 18.64           C  
ATOM   2797  CD2 LEU C 140       4.930  31.693  60.285  1.00 18.35           C  
ATOM   2798  N   ILE C 141       1.648  28.450  62.902  1.00 19.92           N  
ATOM   2799  CA  ILE C 141       1.406  27.829  64.200  1.00 20.60           C  
ATOM   2800  C   ILE C 141       0.569  26.570  64.027  1.00 21.22           C  
ATOM   2801  O   ILE C 141      -0.439  26.583  63.325  1.00 21.03           O  
ATOM   2802  CB  ILE C 141       0.649  28.793  65.158  1.00 20.66           C  
ATOM   2803  CG1 ILE C 141       1.468  30.066  65.386  1.00 20.77           C  
ATOM   2804  CG2 ILE C 141       0.382  28.105  66.495  1.00 20.86           C  
ATOM   2805  CD1 ILE C 141       1.308  31.103  64.304  1.00 21.29           C  
ATOM   2806  N   GLY C 142       0.999  25.483  64.661  1.00 21.96           N  
ATOM   2807  CA  GLY C 142       0.260  24.240  64.576  1.00 22.85           C  
ATOM   2808  C   GLY C 142       0.256  23.562  63.219  1.00 23.40           C  
ATOM   2809  O   GLY C 142       1.138  23.788  62.387  1.00 23.47           O  
ATOM   2810  N   MET C 143      -0.749  22.719  63.005  1.00 24.18           N  
ATOM   2811  CA  MET C 143      -0.890  21.975  61.758  1.00 24.72           C  
ATOM   2812  C   MET C 143      -2.032  22.477  60.886  1.00 23.89           C  
ATOM   2813  O   MET C 143      -2.425  21.815  59.921  1.00 23.94           O  
ATOM   2814  CB  MET C 143      -1.087  20.485  62.060  1.00 26.68           C  
ATOM   2815  CG  MET C 143      -1.809  20.193  63.376  1.00 28.97           C  
ATOM   2816  SD  MET C 143      -3.433  20.973  63.563  1.00 32.59           S  
ATOM   2817  CE  MET C 143      -4.519  19.542  63.462  1.00 31.59           C  
ATOM   2818  N   SER C 144      -2.563  23.647  61.220  1.00 22.76           N  
ATOM   2819  CA  SER C 144      -3.659  24.222  60.453  1.00 21.47           C  
ATOM   2820  C   SER C 144      -3.577  25.745  60.434  1.00 20.36           C  
ATOM   2821  O   SER C 144      -2.912  26.357  61.269  1.00 19.76           O  
ATOM   2822  CB  SER C 144      -5.004  23.786  61.037  1.00 22.13           C  
ATOM   2823  OG  SER C 144      -5.197  24.326  62.333  1.00 23.17           O  
ATOM   2824  N   VAL C 145      -4.264  26.349  59.476  1.00 19.14           N  
ATOM   2825  CA  VAL C 145      -4.268  27.797  59.327  1.00 18.13           C  
ATOM   2826  C   VAL C 145      -4.845  28.543  60.529  1.00 17.45           C  
ATOM   2827  O   VAL C 145      -5.832  28.115  61.126  1.00 17.32           O  
ATOM   2828  CB  VAL C 145      -5.068  28.212  58.061  1.00 18.29           C  
ATOM   2829  CG1 VAL C 145      -6.563  27.906  58.249  1.00 18.76           C  
ATOM   2830  CG2 VAL C 145      -4.854  29.687  57.772  1.00 18.40           C  
ATOM   2831  N   THR C 146      -4.216  29.659  60.887  1.00 16.85           N  
ATOM   2832  CA  THR C 146      -4.699  30.493  61.984  1.00 16.58           C  
ATOM   2833  C   THR C 146      -4.730  31.916  61.457  1.00 16.40           C  
ATOM   2834  O   THR C 146      -4.248  32.175  60.356  1.00 16.15           O  
ATOM   2835  CB  THR C 146      -3.781  30.462  63.226  1.00 16.51           C  
ATOM   2836  CG2 THR C 146      -3.611  29.037  63.734  1.00 16.38           C  
ATOM   2837  OG1 THR C 146      -2.506  31.027  62.901  1.00 16.73           O  
ATOM   2838  N   TRP C 147      -5.281  32.846  62.229  1.00 16.44           N  
ATOM   2839  CA  TRP C 147      -5.338  34.208  61.724  1.00 16.28           C  
ATOM   2840  C   TRP C 147      -3.956  34.863  61.630  1.00 16.22           C  
ATOM   2841  O   TRP C 147      -3.797  35.930  61.027  1.00 16.28           O  
ATOM   2842  CB  TRP C 147      -6.339  35.051  62.532  1.00 16.66           C  
ATOM   2843  CG  TRP C 147      -6.043  35.267  63.984  1.00 17.08           C  
ATOM   2844  CD1 TRP C 147      -6.118  34.346  64.995  1.00 17.31           C  
ATOM   2845  CD2 TRP C 147      -5.727  36.518  64.602  1.00 17.35           C  
ATOM   2846  CE2 TRP C 147      -5.631  36.289  65.992  1.00 17.52           C  
ATOM   2847  CE3 TRP C 147      -5.520  37.814  64.113  1.00 17.52           C  
ATOM   2848  NE1 TRP C 147      -5.875  34.956  66.207  1.00 17.72           N  
ATOM   2849  CZ2 TRP C 147      -5.337  37.316  66.903  1.00 17.63           C  
ATOM   2850  CZ3 TRP C 147      -5.227  38.835  65.021  1.00 18.05           C  
ATOM   2851  CH2 TRP C 147      -5.139  38.576  66.397  1.00 17.79           C  
ATOM   2852  N   ALA C 148      -2.947  34.209  62.198  1.00 15.75           N  
ATOM   2853  CA  ALA C 148      -1.587  34.720  62.110  1.00 15.42           C  
ATOM   2854  C   ALA C 148      -1.143  34.559  60.657  1.00 15.57           C  
ATOM   2855  O   ALA C 148      -0.416  35.387  60.122  1.00 15.10           O  
ATOM   2856  CB  ALA C 148      -0.656  33.940  63.041  1.00 15.51           C  
ATOM   2857  N   ASP C 149      -1.588  33.484  60.011  1.00 15.71           N  
ATOM   2858  CA  ASP C 149      -1.224  33.253  58.618  1.00 15.79           C  
ATOM   2859  C   ASP C 149      -1.898  34.311  57.754  1.00 15.71           C  
ATOM   2860  O   ASP C 149      -1.307  34.812  56.801  1.00 15.62           O  
ATOM   2861  CB  ASP C 149      -1.657  31.858  58.172  1.00 16.35           C  
ATOM   2862  CG  ASP C 149      -0.981  30.757  58.971  1.00 16.72           C  
ATOM   2863  OD1 ASP C 149      -1.691  30.023  59.694  1.00 17.07           O  
ATOM   2864  OD2 ASP C 149       0.257  30.627  58.870  1.00 16.99           O1-
ATOM   2865  N   PHE C 150      -3.141  34.639  58.097  1.00 15.69           N  
ATOM   2866  CA  PHE C 150      -3.892  35.666  57.387  1.00 15.73           C  
ATOM   2867  C   PHE C 150      -3.124  36.975  57.493  1.00 15.92           C  
ATOM   2868  O   PHE C 150      -2.929  37.676  56.507  1.00 15.78           O  
ATOM   2869  CB  PHE C 150      -5.266  35.885  58.024  1.00 15.81           C  
ATOM   2870  CG  PHE C 150      -6.275  34.821  57.710  1.00 15.88           C  
ATOM   2871  CD1 PHE C 150      -5.930  33.686  56.973  1.00 16.14           C  
ATOM   2872  CD2 PHE C 150      -7.586  34.965  58.147  1.00 16.43           C  
ATOM   2873  CE1 PHE C 150      -6.891  32.713  56.677  1.00 16.30           C  
ATOM   2874  CE2 PHE C 150      -8.550  33.999  57.856  1.00 16.70           C  
ATOM   2875  CZ  PHE C 150      -8.201  32.874  57.119  1.00 16.47           C  
ATOM   2876  N   TYR C 151      -2.689  37.303  58.704  1.00 16.09           N  
ATOM   2877  CA  TYR C 151      -1.979  38.554  58.906  1.00 16.55           C  
ATOM   2878  C   TYR C 151      -0.679  38.625  58.115  1.00 16.64           C  
ATOM   2879  O   TYR C 151      -0.313  39.688  57.616  1.00 16.55           O  
ATOM   2880  CB  TYR C 151      -1.725  38.783  60.396  1.00 17.04           C  
ATOM   2881  CG  TYR C 151      -1.724  40.247  60.760  1.00 18.10           C  
ATOM   2882  CD1 TYR C 151      -2.778  41.075  60.374  1.00 18.56           C  
ATOM   2883  CD2 TYR C 151      -0.670  40.810  61.482  1.00 18.44           C  
ATOM   2884  CE1 TYR C 151      -2.785  42.432  60.690  1.00 19.05           C  
ATOM   2885  CE2 TYR C 151      -0.671  42.170  61.810  1.00 18.90           C  
ATOM   2886  CZ  TYR C 151      -1.731  42.973  61.409  1.00 19.12           C  
ATOM   2887  OH  TYR C 151      -1.743  44.317  61.736  1.00 19.78           O  
ATOM   2888  N   TRP C 152       0.021  37.503  57.986  1.00 16.95           N  
ATOM   2889  CA  TRP C 152       1.256  37.502  57.214  1.00 17.30           C  
ATOM   2890  C   TRP C 152       0.921  37.859  55.765  1.00 17.66           C  
ATOM   2891  O   TRP C 152       1.585  38.692  55.153  1.00 17.56           O  
ATOM   2892  CB  TRP C 152       1.935  36.128  57.268  1.00 17.43           C  
ATOM   2893  CG  TRP C 152       2.936  35.927  56.168  1.00 17.81           C  
ATOM   2894  CD1 TRP C 152       2.909  34.964  55.195  1.00 18.03           C  
ATOM   2895  CD2 TRP C 152       4.078  36.742  55.892  1.00 18.13           C  
ATOM   2896  CE2 TRP C 152       4.694  36.221  54.733  1.00 18.35           C  
ATOM   2897  CE3 TRP C 152       4.637  37.871  56.508  1.00 18.23           C  
ATOM   2898  NE1 TRP C 152       3.962  35.135  54.331  1.00 18.08           N  
ATOM   2899  CZ2 TRP C 152       5.849  36.785  54.182  1.00 18.31           C  
ATOM   2900  CZ3 TRP C 152       5.788  38.432  55.954  1.00 18.07           C  
ATOM   2901  CH2 TRP C 152       6.377  37.887  54.801  1.00 18.44           C  
ATOM   2902  N   GLU C 153      -0.118  37.228  55.229  1.00 18.15           N  
ATOM   2903  CA  GLU C 153      -0.554  37.476  53.861  1.00 18.87           C  
ATOM   2904  C   GLU C 153      -0.888  38.953  53.647  1.00 18.41           C  
ATOM   2905  O   GLU C 153      -0.473  39.559  52.658  1.00 18.14           O  
ATOM   2906  CB  GLU C 153      -1.784  36.611  53.554  1.00 20.48           C  
ATOM   2907  CG  GLU C 153      -2.710  37.145  52.466  1.00 23.34           C  
ATOM   2908  CD  GLU C 153      -2.111  37.037  51.094  1.00 24.40           C  
ATOM   2909  OE1 GLU C 153      -1.280  36.126  50.887  1.00 26.28           O  
ATOM   2910  OE2 GLU C 153      -2.483  37.849  50.222  1.00 24.94           O1-
ATOM   2911  N   ILE C 154      -1.635  39.525  54.585  1.00 17.90           N  
ATOM   2912  CA  ILE C 154      -2.045  40.921  54.503  1.00 17.70           C  
ATOM   2913  C   ILE C 154      -0.858  41.870  54.630  1.00 17.89           C  
ATOM   2914  O   ILE C 154      -0.699  42.796  53.824  1.00 17.85           O  
ATOM   2915  CB  ILE C 154      -3.093  41.232  55.592  1.00 17.67           C  
ATOM   2916  CG1 ILE C 154      -4.376  40.459  55.275  1.00 17.86           C  
ATOM   2917  CG2 ILE C 154      -3.365  42.732  55.668  1.00 17.47           C  
ATOM   2918  CD1 ILE C 154      -5.395  40.448  56.386  1.00 17.78           C  
ATOM   2919  N   CYS C 155      -0.020  41.640  55.635  1.00 18.08           N  
ATOM   2920  CA  CYS C 155       1.145  42.488  55.844  1.00 18.60           C  
ATOM   2921  C   CYS C 155       2.123  42.441  54.679  1.00 18.58           C  
ATOM   2922  O   CYS C 155       2.551  43.482  54.180  1.00 18.76           O  
ATOM   2923  CB  CYS C 155       1.862  42.095  57.138  1.00 18.73           C  
ATOM   2924  SG  CYS C 155       0.973  42.616  58.621  1.00 20.02           S  
ATOM   2925  N   SER C 156       2.468  41.240  54.231  1.00 18.39           N  
ATOM   2926  CA  SER C 156       3.415  41.109  53.133  1.00 18.44           C  
ATOM   2927  C   SER C 156       2.898  41.721  51.831  1.00 18.64           C  
ATOM   2928  O   SER C 156       3.682  42.236  51.033  1.00 18.69           O  
ATOM   2929  CB  SER C 156       3.781  39.638  52.921  1.00 18.35           C  
ATOM   2930  OG  SER C 156       2.642  38.852  52.642  1.00 18.24           O  
ATOM   2931  N   THR C 157       1.586  41.669  51.619  1.00 18.82           N  
ATOM   2932  CA  THR C 157       0.990  42.237  50.411  1.00 19.40           C  
ATOM   2933  C   THR C 157       1.329  43.728  50.310  1.00 19.90           C  
ATOM   2934  O   THR C 157       1.719  44.212  49.249  1.00 19.68           O  
ATOM   2935  CB  THR C 157      -0.552  42.045  50.406  1.00 19.29           C  
ATOM   2936  CG2 THR C 157      -1.195  42.804  49.240  1.00 19.57           C  
ATOM   2937  OG1 THR C 157      -0.857  40.651  50.271  1.00 19.49           O  
ATOM   2938  N   THR C 158       1.185  44.450  51.417  1.00 20.19           N  
ATOM   2939  CA  THR C 158       1.489  45.880  51.437  1.00 21.07           C  
ATOM   2940  C   THR C 158       2.996  46.140  51.351  1.00 20.99           C  
ATOM   2941  O   THR C 158       3.439  47.097  50.713  1.00 21.00           O  
ATOM   2942  CB  THR C 158       0.912  46.547  52.707  1.00 21.41           C  
ATOM   2943  CG2 THR C 158       1.492  47.941  52.900  1.00 21.92           C  
ATOM   2944  OG1 THR C 158      -0.512  46.644  52.581  1.00 22.31           O  
ATOM   2945  N   LEU C 159       3.788  45.282  51.983  1.00 21.09           N  
ATOM   2946  CA  LEU C 159       5.236  45.442  51.936  1.00 21.06           C  
ATOM   2947  C   LEU C 159       5.733  45.245  50.505  1.00 21.25           C  
ATOM   2948  O   LEU C 159       6.623  45.958  50.048  1.00 21.22           O  
ATOM   2949  CB  LEU C 159       5.924  44.432  52.859  1.00 20.92           C  
ATOM   2950  CG  LEU C 159       5.734  44.614  54.368  1.00 21.09           C  
ATOM   2951  CD1 LEU C 159       6.368  43.444  55.104  1.00 21.02           C  
ATOM   2952  CD2 LEU C 159       6.353  45.932  54.809  1.00 21.29           C  
ATOM   2953  N   LEU C 160       5.146  44.279  49.806  1.00 21.39           N  
ATOM   2954  CA  LEU C 160       5.530  43.982  48.430  1.00 22.00           C  
ATOM   2955  C   LEU C 160       5.244  45.121  47.463  1.00 22.40           C  
ATOM   2956  O   LEU C 160       5.818  45.166  46.382  1.00 22.63           O  
ATOM   2957  CB  LEU C 160       4.823  42.716  47.942  1.00 21.48           C  
ATOM   2958  CG  LEU C 160       5.373  41.419  48.541  1.00 21.36           C  
ATOM   2959  CD1 LEU C 160       4.426  40.259  48.232  1.00 21.15           C  
ATOM   2960  CD2 LEU C 160       6.765  41.152  47.975  1.00 21.56           C  
ATOM   2961  N   VAL C 161       4.351  46.028  47.844  1.00 23.08           N  
ATOM   2962  CA  VAL C 161       4.022  47.166  46.992  1.00 23.75           C  
ATOM   2963  C   VAL C 161       5.226  48.100  46.890  1.00 24.34           C  
ATOM   2964  O   VAL C 161       5.490  48.682  45.831  1.00 24.34           O  
ATOM   2965  CB  VAL C 161       2.821  47.973  47.555  1.00 23.93           C  
ATOM   2966  CG1 VAL C 161       2.688  49.303  46.822  1.00 24.00           C  
ATOM   2967  CG2 VAL C 161       1.537  47.171  47.404  1.00 23.80           C  
ATOM   2968  N   PHE C 162       5.954  48.239  47.994  1.00 24.72           N  
ATOM   2969  CA  PHE C 162       7.118  49.116  48.036  1.00 25.57           C  
ATOM   2970  C   PHE C 162       8.436  48.387  47.811  1.00 26.06           C  
ATOM   2971  O   PHE C 162       9.434  49.006  47.442  1.00 26.34           O  
ATOM   2972  CB  PHE C 162       7.175  49.860  49.375  1.00 25.57           C  
ATOM   2973  CG  PHE C 162       5.933  50.642  49.689  1.00 25.89           C  
ATOM   2974  CD1 PHE C 162       4.821  50.014  50.233  1.00 25.81           C  
ATOM   2975  CD2 PHE C 162       5.873  52.009  49.432  1.00 25.94           C  
ATOM   2976  CE1 PHE C 162       3.664  50.735  50.519  1.00 26.11           C  
ATOM   2977  CE2 PHE C 162       4.720  52.741  49.713  1.00 25.97           C  
ATOM   2978  CZ  PHE C 162       3.612  52.103  50.258  1.00 26.05           C  
ATOM   2979  N   LYS C 163       8.444  47.079  48.041  1.00 26.38           N  
ATOM   2980  CA  LYS C 163       9.650  46.279  47.858  1.00 26.88           C  
ATOM   2981  C   LYS C 163       9.296  44.909  47.282  1.00 27.09           C  
ATOM   2982  O   LYS C 163       9.209  43.918  48.004  1.00 26.78           O  
ATOM   2983  CB  LYS C 163      10.388  46.116  49.194  1.00 27.19           C  
ATOM   2984  CG  LYS C 163      11.718  45.374  49.078  1.00 27.97           C  
ATOM   2985  CD  LYS C 163      12.368  45.172  50.436  1.00 28.72           C  
ATOM   2986  CE  LYS C 163      13.687  44.419  50.316  1.00 29.06           C  
ATOM   2987  NZ  LYS C 163      14.706  45.198  49.562  1.00 29.46           N1+
ATOM   2988  N   PRO C 164       9.084  44.840  45.958  1.00 27.31           N  
ATOM   2989  CA  PRO C 164       8.735  43.593  45.271  1.00 27.42           C  
ATOM   2990  C   PRO C 164       9.714  42.423  45.406  1.00 27.43           C  
ATOM   2991  O   PRO C 164       9.318  41.268  45.249  1.00 27.50           O  
ATOM   2992  CB  PRO C 164       8.553  44.039  43.818  1.00 27.65           C  
ATOM   2993  CG  PRO C 164       9.402  45.266  43.718  1.00 27.75           C  
ATOM   2994  CD  PRO C 164       9.101  45.965  45.010  1.00 27.59           C  
ATOM   2995  N   ASP C 165      10.979  42.710  45.695  1.00 27.34           N  
ATOM   2996  CA  ASP C 165      11.983  41.655  45.834  1.00 27.46           C  
ATOM   2997  C   ASP C 165      12.106  41.191  47.285  1.00 27.05           C  
ATOM   2998  O   ASP C 165      13.005  40.426  47.637  1.00 26.87           O  
ATOM   2999  CB  ASP C 165      13.341  42.156  45.326  1.00 28.41           C  
ATOM   3000  CG  ASP C 165      13.999  43.130  46.283  1.00 29.38           C  
ATOM   3001  OD1 ASP C 165      13.301  44.035  46.790  1.00 29.82           O  
ATOM   3002  OD2 ASP C 165      15.220  42.994  46.520  1.00 30.45           O1-
ATOM   3003  N   LEU C 166      11.179  41.655  48.114  1.00 26.65           N  
ATOM   3004  CA  LEU C 166      11.145  41.324  49.537  1.00 26.11           C  
ATOM   3005  C   LEU C 166      11.382  39.852  49.857  1.00 25.72           C  
ATOM   3006  O   LEU C 166      12.137  39.521  50.770  1.00 25.79           O  
ATOM   3007  CB  LEU C 166       9.791  41.730  50.121  1.00 26.24           C  
ATOM   3008  CG  LEU C 166       9.578  41.484  51.615  1.00 26.52           C  
ATOM   3009  CD1 LEU C 166      10.417  42.474  52.409  1.00 26.50           C  
ATOM   3010  CD2 LEU C 166       8.109  41.643  51.960  1.00 26.69           C  
ATOM   3011  N   LEU C 167      10.737  38.971  49.103  1.00 25.20           N  
ATOM   3012  CA  LEU C 167      10.830  37.541  49.354  1.00 24.73           C  
ATOM   3013  C   LEU C 167      11.601  36.715  48.328  1.00 24.88           C  
ATOM   3014  O   LEU C 167      11.378  35.513  48.213  1.00 24.53           O  
ATOM   3015  CB  LEU C 167       9.413  36.979  49.487  1.00 24.38           C  
ATOM   3016  CG  LEU C 167       8.501  37.716  50.473  1.00 24.13           C  
ATOM   3017  CD1 LEU C 167       7.065  37.216  50.343  1.00 24.00           C  
ATOM   3018  CD2 LEU C 167       9.024  37.514  51.884  1.00 24.20           C  
ATOM   3019  N   ASP C 168      12.516  37.337  47.594  1.00 25.00           N  
ATOM   3020  CA  ASP C 168      13.271  36.595  46.588  1.00 25.35           C  
ATOM   3021  C   ASP C 168      14.191  35.514  47.165  1.00 25.16           C  
ATOM   3022  O   ASP C 168      14.523  34.541  46.486  1.00 25.19           O  
ATOM   3023  CB  ASP C 168      14.045  37.577  45.708  1.00 26.11           C  
ATOM   3024  CG  ASP C 168      13.148  38.264  44.692  1.00 26.69           C  
ATOM   3025  OD1 ASP C 168      11.908  38.242  44.874  1.00 27.31           O  
ATOM   3026  OD2 ASP C 168      13.678  38.828  43.716  1.00 27.35           O1-
ATOM   3027  N   ASN C 169      14.578  35.671  48.427  1.00 25.08           N  
ATOM   3028  CA  ASN C 169      15.434  34.692  49.093  1.00 24.72           C  
ATOM   3029  C   ASN C 169      14.636  33.826  50.069  1.00 24.07           C  
ATOM   3030  O   ASN C 169      15.212  33.043  50.826  1.00 23.99           O  
ATOM   3031  CB  ASN C 169      16.553  35.406  49.856  1.00 25.84           C  
ATOM   3032  CG  ASN C 169      17.555  36.068  48.936  1.00 26.55           C  
ATOM   3033  ND2 ASN C 169      17.483  35.750  47.649  1.00 27.33           N  
ATOM   3034  OD1 ASN C 169      18.392  36.851  49.379  1.00 27.89           O  
ATOM   3035  N   HIS C 170      13.314  33.957  50.043  1.00 23.17           N  
ATOM   3036  CA  HIS C 170      12.467  33.195  50.956  1.00 22.35           C  
ATOM   3037  C   HIS C 170      11.269  32.551  50.276  1.00 21.85           C  
ATOM   3038  O   HIS C 170      10.121  32.961  50.483  1.00 21.59           O  
ATOM   3039  CB  HIS C 170      11.988  34.106  52.087  1.00 22.41           C  
ATOM   3040  CG  HIS C 170      13.101  34.768  52.833  1.00 22.39           C  
ATOM   3041  CD2 HIS C 170      13.569  36.039  52.792  1.00 22.30           C  
ATOM   3042  ND1 HIS C 170      13.911  34.091  53.718  1.00 22.41           N  
ATOM   3043  CE1 HIS C 170      14.830  34.915  54.191  1.00 22.35           C  
ATOM   3044  NE2 HIS C 170      14.643  36.103  53.643  1.00 22.19           N  
ATOM   3045  N   PRO C 171      11.517  31.522  49.456  1.00 21.13           N  
ATOM   3046  CA  PRO C 171      10.418  30.846  48.766  1.00 21.11           C  
ATOM   3047  C   PRO C 171       9.349  30.315  49.722  1.00 20.55           C  
ATOM   3048  O   PRO C 171       8.163  30.399  49.425  1.00 20.45           O  
ATOM   3049  CB  PRO C 171      11.124  29.733  47.987  1.00 21.05           C  
ATOM   3050  CG  PRO C 171      12.376  29.491  48.785  1.00 21.27           C  
ATOM   3051  CD  PRO C 171      12.805  30.880  49.155  1.00 21.06           C  
ATOM   3052  N   ARG C 172       9.764  29.788  50.873  1.00 20.25           N  
ATOM   3053  CA  ARG C 172       8.811  29.248  51.841  1.00 19.82           C  
ATOM   3054  C   ARG C 172       7.811  30.282  52.344  1.00 19.30           C  
ATOM   3055  O   ARG C 172       6.684  29.934  52.696  1.00 19.15           O  
ATOM   3056  CB  ARG C 172       9.551  28.597  53.022  1.00 20.47           C  
ATOM   3057  CG  ARG C 172      10.305  27.330  52.605  1.00 21.87           C  
ATOM   3058  CD  ARG C 172      10.887  26.557  53.777  1.00 22.73           C  
ATOM   3059  NE  ARG C 172      11.782  27.376  54.586  1.00 24.19           N  
ATOM   3060  CZ  ARG C 172      12.620  26.903  55.504  1.00 25.02           C  
ATOM   3061  NH1 ARG C 172      12.701  25.597  55.738  1.00 25.43           N1+
ATOM   3062  NH2 ARG C 172      13.358  27.746  56.219  1.00 25.56           N  
ATOM   3063  N   LEU C 173       8.220  31.549  52.371  1.00 18.56           N  
ATOM   3064  CA  LEU C 173       7.335  32.619  52.816  1.00 18.19           C  
ATOM   3065  C   LEU C 173       6.377  32.987  51.685  1.00 17.91           C  
ATOM   3066  O   LEU C 173       5.262  33.453  51.923  1.00 17.60           O  
ATOM   3067  CB  LEU C 173       8.148  33.843  53.253  1.00 18.12           C  
ATOM   3068  CG  LEU C 173       8.935  33.632  54.556  1.00 18.29           C  
ATOM   3069  CD1 LEU C 173       9.664  34.906  54.940  1.00 17.73           C  
ATOM   3070  CD2 LEU C 173       7.976  33.222  55.654  1.00 17.93           C  
ATOM   3071  N   VAL C 174       6.823  32.777  50.450  1.00 17.78           N  
ATOM   3072  CA  VAL C 174       5.982  33.044  49.287  1.00 17.73           C  
ATOM   3073  C   VAL C 174       4.897  31.970  49.248  1.00 17.64           C  
ATOM   3074  O   VAL C 174       3.715  32.260  49.061  1.00 17.60           O  
ATOM   3075  CB  VAL C 174       6.797  32.981  47.977  1.00 17.85           C  
ATOM   3076  CG1 VAL C 174       5.858  33.070  46.770  1.00 18.08           C  
ATOM   3077  CG2 VAL C 174       7.815  34.107  47.960  1.00 18.01           C  
ATOM   3078  N   THR C 175       5.307  30.723  49.436  1.00 17.78           N  
ATOM   3079  CA  THR C 175       4.367  29.610  49.426  1.00 17.77           C  
ATOM   3080  C   THR C 175       3.280  29.760  50.494  1.00 17.91           C  
ATOM   3081  O   THR C 175       2.125  29.409  50.263  1.00 17.62           O  
ATOM   3082  CB  THR C 175       5.108  28.271  49.622  1.00 18.22           C  
ATOM   3083  CG2 THR C 175       4.132  27.103  49.564  1.00 18.26           C  
ATOM   3084  OG1 THR C 175       6.088  28.121  48.587  1.00 18.26           O  
ATOM   3085  N   LEU C 176       3.647  30.281  51.665  1.00 17.47           N  
ATOM   3086  CA  LEU C 176       2.674  30.479  52.729  1.00 17.51           C  
ATOM   3087  C   LEU C 176       1.634  31.499  52.279  1.00 17.49           C  
ATOM   3088  O   LEU C 176       0.444  31.331  52.540  1.00 17.07           O  
ATOM   3089  CB  LEU C 176       3.369  30.958  54.007  1.00 17.54           C  
ATOM   3090  CG  LEU C 176       2.451  31.202  55.207  1.00 17.81           C  
ATOM   3091  CD1 LEU C 176       1.753  29.904  55.615  1.00 17.93           C  
ATOM   3092  CD2 LEU C 176       3.279  31.751  56.358  1.00 17.68           C  
ATOM   3093  N   ARG C 177       2.085  32.564  51.618  1.00 18.00           N  
ATOM   3094  CA  ARG C 177       1.168  33.582  51.108  1.00 18.58           C  
ATOM   3095  C   ARG C 177       0.176  32.925  50.151  1.00 18.87           C  
ATOM   3096  O   ARG C 177      -1.029  33.182  50.206  1.00 18.48           O  
ATOM   3097  CB  ARG C 177       1.928  34.669  50.339  1.00 19.26           C  
ATOM   3098  CG  ARG C 177       2.522  35.772  51.184  1.00 20.82           C  
ATOM   3099  CD  ARG C 177       3.381  36.695  50.319  1.00 21.34           C  
ATOM   3100  NE  ARG C 177       2.670  37.186  49.137  1.00 22.08           N  
ATOM   3101  CZ  ARG C 177       1.709  38.107  49.155  1.00 22.89           C  
ATOM   3102  NH1 ARG C 177       1.326  38.656  50.296  1.00 23.13           N1+
ATOM   3103  NH2 ARG C 177       1.124  38.481  48.022  1.00 23.47           N  
ATOM   3104  N   LYS C 178       0.702  32.074  49.271  1.00 18.75           N  
ATOM   3105  CA  LYS C 178      -0.118  31.378  48.286  1.00 19.68           C  
ATOM   3106  C   LYS C 178      -1.084  30.391  48.916  1.00 19.39           C  
ATOM   3107  O   LYS C 178      -2.201  30.213  48.435  1.00 19.71           O  
ATOM   3108  CB  LYS C 178       0.773  30.643  47.283  1.00 20.67           C  
ATOM   3109  CG  LYS C 178       1.175  31.467  46.075  1.00 22.56           C  
ATOM   3110  CD  LYS C 178       1.719  32.833  46.441  1.00 24.09           C  
ATOM   3111  CE  LYS C 178       1.930  33.669  45.190  1.00 24.99           C  
ATOM   3112  NZ  LYS C 178       0.655  33.805  44.416  1.00 26.39           N1+
ATOM   3113  N   LYS C 179      -0.655  29.741  49.987  1.00 19.09           N  
ATOM   3114  CA  LYS C 179      -1.513  28.781  50.661  1.00 19.24           C  
ATOM   3115  C   LYS C 179      -2.723  29.503  51.255  1.00 19.06           C  
ATOM   3116  O   LYS C 179      -3.839  28.987  51.238  1.00 19.08           O  
ATOM   3117  CB  LYS C 179      -0.727  28.059  51.755  1.00 19.91           C  
ATOM   3118  CG  LYS C 179      -1.202  26.639  52.020  1.00 21.13           C  
ATOM   3119  CD  LYS C 179      -0.315  25.959  53.052  1.00 22.29           C  
ATOM   3120  CE  LYS C 179      -0.622  24.473  53.138  1.00 22.78           C  
ATOM   3121  NZ  LYS C 179      -0.177  23.749  51.910  1.00 23.62           N1+
ATOM   3122  N   VAL C 180      -2.506  30.711  51.768  1.00 18.65           N  
ATOM   3123  CA  VAL C 180      -3.601  31.480  52.350  1.00 18.78           C  
ATOM   3124  C   VAL C 180      -4.561  31.995  51.279  1.00 19.04           C  
ATOM   3125  O   VAL C 180      -5.783  31.960  51.453  1.00 18.98           O  
ATOM   3126  CB  VAL C 180      -3.066  32.679  53.161  1.00 18.39           C  
ATOM   3127  CG1 VAL C 180      -4.211  33.591  53.560  1.00 18.65           C  
ATOM   3128  CG2 VAL C 180      -2.337  32.177  54.399  1.00 18.21           C  
ATOM   3129  N   GLN C 181      -4.001  32.466  50.172  1.00 19.58           N  
ATOM   3130  CA  GLN C 181      -4.802  32.996  49.079  1.00 20.26           C  
ATOM   3131  C   GLN C 181      -5.596  31.893  48.392  1.00 20.54           C  
ATOM   3132  O   GLN C 181      -6.607  32.162  47.755  1.00 20.67           O  
ATOM   3133  CB  GLN C 181      -3.904  33.696  48.057  1.00 20.57           C  
ATOM   3134  CG  GLN C 181      -3.036  34.802  48.647  1.00 21.06           C  
ATOM   3135  CD  GLN C 181      -2.073  35.388  47.628  1.00 21.34           C  
ATOM   3136  NE2 GLN C 181      -1.580  36.590  47.899  1.00 21.56           N  
ATOM   3137  OE1 GLN C 181      -1.763  34.754  46.615  1.00 22.22           O  
ATOM   3138  N   ALA C 182      -5.134  30.653  48.534  1.00 20.97           N  
ATOM   3139  CA  ALA C 182      -5.802  29.511  47.918  1.00 21.17           C  
ATOM   3140  C   ALA C 182      -7.044  29.063  48.677  1.00 21.38           C  
ATOM   3141  O   ALA C 182      -7.904  28.389  48.111  1.00 21.51           O  
ATOM   3142  CB  ALA C 182      -4.830  28.345  47.780  1.00 21.24           C  
ATOM   3143  N   ILE C 183      -7.138  29.409  49.958  1.00 21.31           N  
ATOM   3144  CA  ILE C 183      -8.312  29.034  50.739  1.00 21.78           C  
ATOM   3145  C   ILE C 183      -9.512  29.667  50.033  1.00 21.94           C  
ATOM   3146  O   ILE C 183      -9.586  30.888  49.889  1.00 21.71           O  
ATOM   3147  CB  ILE C 183      -8.221  29.560  52.191  1.00 21.54           C  
ATOM   3148  CG1 ILE C 183      -6.976  28.986  52.878  1.00 21.57           C  
ATOM   3149  CG2 ILE C 183      -9.472  29.163  52.967  1.00 21.84           C  
ATOM   3150  CD1 ILE C 183      -6.720  29.553  54.277  1.00 21.70           C  
ATOM   3151  N   PRO C 184     -10.462  28.833  49.573  1.00 22.22           N  
ATOM   3152  CA  PRO C 184     -11.680  29.233  48.862  1.00 22.40           C  
ATOM   3153  C   PRO C 184     -12.331  30.543  49.302  1.00 22.16           C  
ATOM   3154  O   PRO C 184     -12.491  31.460  48.492  1.00 22.24           O  
ATOM   3155  CB  PRO C 184     -12.593  28.028  49.059  1.00 22.60           C  
ATOM   3156  CG  PRO C 184     -11.627  26.902  48.980  1.00 22.44           C  
ATOM   3157  CD  PRO C 184     -10.488  27.384  49.855  1.00 22.50           C  
ATOM   3158  N   ALA C 185     -12.699  30.630  50.576  1.00 21.98           N  
ATOM   3159  CA  ALA C 185     -13.342  31.827  51.114  1.00 21.93           C  
ATOM   3160  C   ALA C 185     -12.470  33.078  50.995  1.00 21.64           C  
ATOM   3161  O   ALA C 185     -12.971  34.165  50.706  1.00 21.81           O  
ATOM   3162  CB  ALA C 185     -13.731  31.596  52.572  1.00 21.81           C  
ATOM   3163  N   VAL C 186     -11.171  32.927  51.229  1.00 21.45           N  
ATOM   3164  CA  VAL C 186     -10.250  34.057  51.137  1.00 21.08           C  
ATOM   3165  C   VAL C 186     -10.074  34.461  49.670  1.00 21.14           C  
ATOM   3166  O   VAL C 186     -10.153  35.637  49.328  1.00 20.88           O  
ATOM   3167  CB  VAL C 186      -8.875  33.695  51.753  1.00 21.26           C  
ATOM   3168  CG1 VAL C 186      -7.920  34.882  51.674  1.00 20.97           C  
ATOM   3169  CG2 VAL C 186      -9.063  33.261  53.197  1.00 21.17           C  
ATOM   3170  N   ALA C 187      -9.856  33.479  48.803  1.00 21.38           N  
ATOM   3171  CA  ALA C 187      -9.685  33.748  47.378  1.00 21.66           C  
ATOM   3172  C   ALA C 187     -10.897  34.496  46.834  1.00 21.77           C  
ATOM   3173  O   ALA C 187     -10.761  35.405  46.015  1.00 21.59           O  
ATOM   3174  CB  ALA C 187      -9.500  32.442  46.619  1.00 21.59           C  
ATOM   3175  N   ASN C 188     -12.081  34.105  47.294  1.00 22.45           N  
ATOM   3176  CA  ASN C 188     -13.319  34.732  46.854  1.00 22.95           C  
ATOM   3177  C   ASN C 188     -13.350  36.197  47.272  1.00 23.05           C  
ATOM   3178  O   ASN C 188     -13.763  37.066  46.501  1.00 23.02           O  
ATOM   3179  CB  ASN C 188     -14.516  33.990  47.443  1.00 23.74           C  
ATOM   3180  CG  ASN C 188     -15.835  34.549  46.965  1.00 24.32           C  
ATOM   3181  ND2 ASN C 188     -16.741  34.805  47.899  1.00 25.16           N  
ATOM   3182  OD1 ASN C 188     -16.040  34.749  45.766  1.00 25.37           O  
ATOM   3183  N   TRP C 189     -12.913  36.470  48.496  1.00 22.94           N  
ATOM   3184  CA  TRP C 189     -12.877  37.842  48.982  1.00 22.97           C  
ATOM   3185  C   TRP C 189     -11.833  38.643  48.201  1.00 23.11           C  
ATOM   3186  O   TRP C 189     -12.112  39.735  47.703  1.00 23.28           O  
ATOM   3187  CB  TRP C 189     -12.532  37.866  50.472  1.00 22.70           C  
ATOM   3188  CG  TRP C 189     -12.184  39.231  50.967  1.00 22.21           C  
ATOM   3189  CD1 TRP C 189     -10.992  39.631  51.496  1.00 22.40           C  
ATOM   3190  CD2 TRP C 189     -13.029  40.387  50.959  1.00 22.19           C  
ATOM   3191  CE2 TRP C 189     -12.279  41.454  51.501  1.00 22.15           C  
ATOM   3192  CE3 TRP C 189     -14.348  40.626  50.546  1.00 22.29           C  
ATOM   3193  NE1 TRP C 189     -11.040  40.964  51.819  1.00 21.99           N  
ATOM   3194  CZ2 TRP C 189     -12.802  42.742  51.642  1.00 22.35           C  
ATOM   3195  CZ3 TRP C 189     -14.869  41.908  50.685  1.00 22.48           C  
ATOM   3196  CH2 TRP C 189     -14.096  42.950  51.230  1.00 22.64           C  
ATOM   3197  N   ILE C 190     -10.628  38.096  48.096  1.00 23.73           N  
ATOM   3198  CA  ILE C 190      -9.544  38.766  47.382  1.00 24.37           C  
ATOM   3199  C   ILE C 190      -9.956  39.238  45.993  1.00 25.07           C  
ATOM   3200  O   ILE C 190      -9.628  40.355  45.589  1.00 25.14           O  
ATOM   3201  CB  ILE C 190      -8.314  37.841  47.256  1.00 24.27           C  
ATOM   3202  CG1 ILE C 190      -7.670  37.667  48.633  1.00 24.32           C  
ATOM   3203  CG2 ILE C 190      -7.322  38.406  46.246  1.00 24.37           C  
ATOM   3204  CD1 ILE C 190      -6.488  36.733  48.637  1.00 24.48           C  
ATOM   3205  N   LYS C 191     -10.675  38.399  45.256  1.00 25.86           N  
ATOM   3206  CA  LYS C 191     -11.092  38.794  43.917  1.00 26.63           C  
ATOM   3207  C   LYS C 191     -12.288  39.743  43.891  1.00 26.63           C  
ATOM   3208  O   LYS C 191     -12.466  40.479  42.926  1.00 27.02           O  
ATOM   3209  CB  LYS C 191     -11.378  37.563  43.047  1.00 27.35           C  
ATOM   3210  CG  LYS C 191     -12.370  36.572  43.615  1.00 28.25           C  
ATOM   3211  CD  LYS C 191     -12.711  35.515  42.567  1.00 29.05           C  
ATOM   3212  CE  LYS C 191     -13.574  34.397  43.142  1.00 29.66           C  
ATOM   3213  NZ  LYS C 191     -12.839  33.553  44.139  1.00 30.08           N1+
ATOM   3214  N   ARG C 192     -13.093  39.744  44.950  1.00 26.66           N  
ATOM   3215  CA  ARG C 192     -14.270  40.612  45.012  1.00 26.77           C  
ATOM   3216  C   ARG C 192     -14.034  41.965  45.687  1.00 26.00           C  
ATOM   3217  O   ARG C 192     -14.782  42.915  45.455  1.00 25.96           O  
ATOM   3218  CB  ARG C 192     -15.416  39.902  45.747  1.00 28.04           C  
ATOM   3219  CG  ARG C 192     -16.348  39.066  44.875  1.00 29.69           C  
ATOM   3220  CD  ARG C 192     -15.625  37.999  44.070  1.00 31.41           C  
ATOM   3221  NE  ARG C 192     -16.561  37.168  43.308  1.00 32.78           N  
ATOM   3222  CZ  ARG C 192     -17.505  37.650  42.502  1.00 33.27           C  
ATOM   3223  NH1 ARG C 192     -17.645  38.961  42.346  1.00 33.75           N1+
ATOM   3224  NH2 ARG C 192     -18.313  36.821  41.850  1.00 33.55           N  
ATOM   3225  N   ARG C 193     -12.995  42.060  46.511  1.00 25.20           N  
ATOM   3226  CA  ARG C 193     -12.722  43.293  47.245  1.00 24.55           C  
ATOM   3227  C   ARG C 193     -12.291  44.489  46.402  1.00 24.76           C  
ATOM   3228  O   ARG C 193     -11.762  44.338  45.299  1.00 24.33           O  
ATOM   3229  CB  ARG C 193     -11.662  43.042  48.323  1.00 23.77           C  
ATOM   3230  CG  ARG C 193     -10.260  42.891  47.774  1.00 23.05           C  
ATOM   3231  CD  ARG C 193      -9.244  42.571  48.871  1.00 22.39           C  
ATOM   3232  NE  ARG C 193      -7.925  42.312  48.301  1.00 21.58           N  
ATOM   3233  CZ  ARG C 193      -6.910  41.747  48.953  1.00 21.35           C  
ATOM   3234  NH1 ARG C 193      -7.042  41.367  50.218  1.00 20.81           N1+
ATOM   3235  NH2 ARG C 193      -5.756  41.556  48.332  1.00 20.87           N  
ATOM   3236  N   PRO C 194     -12.520  45.704  46.922  1.00 24.99           N  
ATOM   3237  CA  PRO C 194     -12.150  46.937  46.224  1.00 25.63           C  
ATOM   3238  C   PRO C 194     -10.646  46.953  45.974  1.00 26.26           C  
ATOM   3239  O   PRO C 194      -9.855  46.621  46.861  1.00 26.22           O  
ATOM   3240  CB  PRO C 194     -12.582  48.028  47.199  1.00 25.39           C  
ATOM   3241  CG  PRO C 194     -13.764  47.411  47.884  1.00 25.28           C  
ATOM   3242  CD  PRO C 194     -13.289  46.003  48.144  1.00 25.22           C  
ATOM   3243  N   GLN C 195     -10.266  47.343  44.762  1.00 26.88           N  
ATOM   3244  CA  GLN C 195      -8.868  47.407  44.356  1.00 27.60           C  
ATOM   3245  C   GLN C 195      -8.257  48.725  44.832  1.00 27.53           C  
ATOM   3246  O   GLN C 195      -8.526  49.776  44.257  1.00 27.55           O  
ATOM   3247  CB  GLN C 195      -8.784  47.328  42.827  1.00 28.79           C  
ATOM   3248  CG  GLN C 195      -7.497  46.749  42.268  1.00 30.35           C  
ATOM   3249  CD  GLN C 195      -7.621  45.267  41.953  1.00 31.24           C  
ATOM   3250  NE2 GLN C 195      -7.500  44.923  40.673  1.00 31.80           N  
ATOM   3251  OE1 GLN C 195      -7.831  44.443  42.845  1.00 31.74           O  
ATOM   3252  N   THR C 196      -7.443  48.669  45.882  1.00 27.18           N  
ATOM   3253  CA  THR C 196      -6.794  49.865  46.419  1.00 27.03           C  
ATOM   3254  C   THR C 196      -5.293  49.620  46.571  1.00 26.95           C  
ATOM   3255  O   THR C 196      -4.845  48.472  46.615  1.00 26.73           O  
ATOM   3256  CB  THR C 196      -7.382  50.257  47.795  1.00 26.85           C  
ATOM   3257  CG2 THR C 196      -8.873  50.563  47.671  1.00 26.77           C  
ATOM   3258  OG1 THR C 196      -7.193  49.181  48.723  1.00 27.01           O  
ATOM   3259  N   LYS C 197      -4.514  50.695  46.645  1.00 26.92           N  
ATOM   3260  CA  LYS C 197      -3.069  50.554  46.785  1.00 27.09           C  
ATOM   3261  C   LYS C 197      -2.704  49.927  48.124  1.00 27.13           C  
ATOM   3262  O   LYS C 197      -1.962  48.945  48.172  1.00 27.17           O  
ATOM   3263  CB  LYS C 197      -2.381  51.913  46.652  1.00 26.98           C  
ATOM   3264  CG  LYS C 197      -0.867  51.840  46.725  1.00 27.07           C  
ATOM   3265  CD  LYS C 197      -0.244  53.215  46.546  1.00 26.62           C  
ATOM   3266  CE  LYS C 197       1.271  53.142  46.539  1.00 26.77           C  
ATOM   3267  NZ  LYS C 197       1.869  54.473  46.226  1.00 26.97           N1+
ATOM   3268  N   LEU C 198      -3.234  50.497  49.203  1.00 27.29           N  
ATOM   3269  CA  LEU C 198      -2.961  50.003  50.549  1.00 27.44           C  
ATOM   3270  C   LEU C 198      -4.225  49.477  51.227  1.00 27.55           C  
ATOM   3271  O   LEU C 198      -4.183  49.298  52.462  1.00 27.66           O  
ATOM   3272  CB  LEU C 198      -2.367  51.125  51.405  1.00 27.69           C  
ATOM   3273  CG  LEU C 198      -1.124  51.836  50.863  1.00 28.01           C  
ATOM   3274  CD1 LEU C 198      -0.740  52.966  51.798  1.00 27.92           C  
ATOM   3275  CD2 LEU C 198       0.017  50.848  50.722  1.00 27.90           C  
ATOM   3276  OXT LEU C 198      -5.234  49.241  50.524  1.00 27.50           O1-
