# Supplementary material for: Structural Descriptors for Subunit Interface Regions in Homodimers: Effect of Lipid Membrane and Secondary Structure Type
Source: J Chem Inf Model. 2025 Mar 27;65(7):3117–26. doi: 10.1021/acs.jcim.4c01233 (PMC12004529; doi:10.1021/acs.jcim.4c01233)
Supplement: Supplementary file 3 — ci4c01233_si_003.tar [file ci4c01233_si_003.tar › database/alpha/3ssa_cytop.pdb]

ATOM      1  N   MET A   1     -29.564  -2.023  35.633  1.00122.48           N  
ATOM      2  CA  MET A   1     -29.164  -1.082  36.703  1.00122.48           C  
ATOM      3  C   MET A   1     -30.243  -0.090  36.959  1.00122.48           C  
ATOM      4  O   MET A   1     -30.341   0.930  36.278  1.00122.48           O  
ATOM      5  CB  MET A   1     -27.898  -0.310  36.292  1.00122.48           C  
ATOM      6  CG  MET A   1     -26.631  -1.164  36.270  1.00122.48           C  
ATOM      7  SD  MET A   1     -25.989  -1.586  37.917  1.00122.48           S  
ATOM      8  CE  MET A   1     -25.360   0.083  38.263  1.00122.48           C  
ATOM      9  N   ALA A   2     -31.098  -0.379  37.955  1.00243.78           N  
ATOM     10  CA  ALA A   2     -32.143   0.541  38.275  1.00243.78           C  
ATOM     11  C   ALA A   2     -32.107   0.727  39.752  1.00243.78           C  
ATOM     12  O   ALA A   2     -31.778  -0.197  40.493  1.00243.78           O  
ATOM     13  CB  ALA A   2     -33.546   0.020  37.920  1.00243.78           C  
ATOM     14  N   LYS A   3     -32.427   1.947  40.221  1.00299.82           N  
ATOM     15  CA  LYS A   3     -32.440   2.144  41.636  1.00299.82           C  
ATOM     16  C   LYS A   3     -33.620   1.378  42.121  1.00299.82           C  
ATOM     17  O   LYS A   3     -34.669   1.366  41.477  1.00299.82           O  
ATOM     18  CB  LYS A   3     -32.581   3.618  42.054  1.00299.82           C  
ATOM     19  CG  LYS A   3     -32.318   3.875  43.541  1.00299.82           C  
ATOM     20  CD  LYS A   3     -33.357   3.268  44.485  1.00299.82           C  
ATOM     21  CE  LYS A   3     -34.598   4.149  44.655  1.00299.82           C  
ATOM     22  NZ  LYS A   3     -35.497   3.575  45.681  1.00299.82           N1+
ATOM     23  N   GLU A   4     -33.473   0.692  43.268  1.00223.37           N  
ATOM     24  CA  GLU A   4     -34.552  -0.126  43.727  1.00223.37           C  
ATOM     25  C   GLU A   4     -35.202   0.561  44.879  1.00223.37           C  
ATOM     26  O   GLU A   4     -34.533   1.052  45.786  1.00223.37           O  
ATOM     27  CB  GLU A   4     -34.082  -1.519  44.179  1.00223.37           C  
ATOM     28  CG  GLU A   4     -33.513  -2.339  43.016  1.00223.37           C  
ATOM     29  CD  GLU A   4     -32.927  -3.628  43.571  1.00223.37           C  
ATOM     30  OE1 GLU A   4     -32.522  -3.626  44.763  1.00223.37           O  
ATOM     31  OE2 GLU A   4     -32.873  -4.629  42.809  1.00223.37           O1-
ATOM     32  N   TYR A   5     -36.547   0.618  44.850  1.00271.53           N  
ATOM     33  CA  TYR A   5     -37.297   1.269  45.881  1.00271.53           C  
ATOM     34  C   TYR A   5     -38.155   0.228  46.520  1.00271.53           C  
ATOM     35  O   TYR A   5     -38.910  -0.467  45.841  1.00271.53           O  
ATOM     36  CB  TYR A   5     -38.227   2.360  45.318  1.00271.53           C  
ATOM     37  CG  TYR A   5     -39.031   2.951  46.424  1.00271.53           C  
ATOM     38  CD1 TYR A   5     -38.521   3.957  47.212  1.00271.53           C  
ATOM     39  CD2 TYR A   5     -40.310   2.504  46.662  1.00271.53           C  
ATOM     40  CE1 TYR A   5     -39.273   4.501  48.228  1.00271.53           C  
ATOM     41  CE2 TYR A   5     -41.067   3.043  47.675  1.00271.53           C  
ATOM     42  CZ  TYR A   5     -40.550   4.045  48.459  1.00271.53           C  
ATOM     43  OH  TYR A   5     -41.331   4.598  49.496  1.00271.53           O  
ATOM     44  N   LYS A   6     -38.041   0.075  47.854  1.00182.79           N  
ATOM     45  CA  LYS A   6     -38.851  -0.899  48.524  1.00182.79           C  
ATOM     46  C   LYS A   6     -39.635  -0.174  49.564  1.00182.79           C  
ATOM     47  O   LYS A   6     -39.065   0.390  50.496  1.00182.79           O  
ATOM     48  CB  LYS A   6     -38.039  -1.958  49.294  1.00182.79           C  
ATOM     49  CG  LYS A   6     -37.139  -2.841  48.429  1.00182.79           C  
ATOM     50  CD  LYS A   6     -36.115  -3.620  49.260  1.00182.79           C  
ATOM     51  CE  LYS A   6     -35.180  -4.508  48.438  1.00182.79           C  
ATOM     52  NZ  LYS A   6     -34.207  -5.176  49.332  1.00182.79           N1+
ATOM     53  N   THR A   7     -40.972  -0.139  49.419  1.00109.00           N  
ATOM     54  CA  THR A   7     -41.748   0.478  50.450  1.00109.00           C  
ATOM     55  C   THR A   7     -41.660  -0.401  51.656  1.00109.00           C  
ATOM     56  O   THR A   7     -41.485   0.070  52.778  1.00109.00           O  
ATOM     57  CB  THR A   7     -43.194   0.672  50.085  1.00109.00           C  
ATOM     58  CG2 THR A   7     -43.871  -0.693  49.875  1.00109.00           C  
ATOM     59  OG1 THR A   7     -43.858   1.405  51.104  1.00109.00           O  
ATOM     60  N   ILE A   8     -41.763  -1.725  51.435  1.00135.59           N  
ATOM     61  CA  ILE A   8     -41.716  -2.670  52.506  1.00135.59           C  
ATOM     62  C   ILE A   8     -40.711  -3.705  52.138  1.00135.59           C  
ATOM     63  O   ILE A   8     -40.505  -3.995  50.960  1.00135.59           O  
ATOM     64  CB  ILE A   8     -43.014  -3.387  52.722  1.00135.59           C  
ATOM     65  CG1 ILE A   8     -42.930  -4.297  53.957  1.00135.59           C  
ATOM     66  CG2 ILE A   8     -43.354  -4.132  51.421  1.00135.59           C  
ATOM     67  CD1 ILE A   8     -42.800  -3.543  55.279  1.00135.59           C  
ATOM     68  N   THR A   9     -40.032  -4.271  53.150  1.00271.68           N  
ATOM     69  CA  THR A   9     -39.067  -5.287  52.867  1.00271.68           C  
ATOM     70  C   THR A   9     -39.279  -6.390  53.844  1.00271.68           C  
ATOM     71  O   THR A   9     -39.919  -6.209  54.879  1.00271.68           O  
ATOM     72  CB  THR A   9     -37.650  -4.832  53.047  1.00271.68           C  
ATOM     73  CG2 THR A   9     -37.394  -3.631  52.121  1.00271.68           C  
ATOM     74  OG1 THR A   9     -37.423  -4.466  54.400  1.00271.68           O  
ATOM     75  N   GLN A  10     -38.765  -7.588  53.507  1.00235.75           N  
ATOM     76  CA  GLN A  10     -38.823  -8.697  54.409  1.00235.75           C  
ATOM     77  C   GLN A  10     -37.572  -8.622  55.215  1.00235.75           C  
ATOM     78  O   GLN A  10     -36.635  -7.918  54.844  1.00235.75           O  
ATOM     79  CB  GLN A  10     -38.857 -10.069  53.713  1.00235.75           C  
ATOM     80  CG  GLN A  10     -40.190 -10.357  53.020  1.00235.75           C  
ATOM     81  CD  GLN A  10     -41.206 -10.655  54.112  1.00235.75           C  
ATOM     82  NE2 GLN A  10     -42.308  -9.859  54.154  1.00235.75           N  
ATOM     83  OE1 GLN A  10     -41.019 -11.568  54.914  1.00235.75           O  
ATOM     84  N   ILE A  11     -37.522  -9.320  56.364  1.00191.24           N  
ATOM     85  CA  ILE A  11     -36.306  -9.220  57.107  1.00191.24           C  
ATOM     86  C   ILE A  11     -35.482 -10.433  56.826  1.00191.24           C  
ATOM     87  O   ILE A  11     -35.695 -11.512  57.376  1.00191.24           O  
ATOM     88  CB  ILE A  11     -36.512  -9.063  58.591  1.00191.24           C  
ATOM     89  CG1 ILE A  11     -35.158  -8.874  59.293  1.00191.24           C  
ATOM     90  CG2 ILE A  11     -37.361 -10.231  59.126  1.00191.24           C  
ATOM     91  CD1 ILE A  11     -34.457  -7.570  58.913  1.00191.24           C  
ATOM     92  N   ALA A  12     -34.512 -10.268  55.911  1.00268.82           N  
ATOM     93  CA  ALA A  12     -33.595 -11.307  55.567  1.00268.82           C  
ATOM     94  C   ALA A  12     -32.495 -10.631  54.815  1.00268.82           C  
ATOM     95  O   ALA A  12     -32.733  -9.668  54.088  1.00268.82           O  
ATOM     96  CB  ALA A  12     -34.193 -12.373  54.631  1.00268.82           C  
ATOM     97  N   GLY A  13     -31.251 -11.114  54.981  1.00 76.27           N  
ATOM     98  CA  GLY A  13     -30.147 -10.474  54.333  1.00 76.27           C  
ATOM     99  C   GLY A  13     -29.504 -11.394  53.349  1.00 76.27           C  
ATOM    100  O   GLY A  13     -30.131 -12.061  52.529  1.00 76.27           O  
ATOM    101  N   PRO A  14     -28.205 -11.367  53.456  1.00 63.77           N  
ATOM    102  CA  PRO A  14     -27.358 -12.134  52.584  1.00 63.77           C  
ATOM    103  C   PRO A  14     -27.369 -13.605  52.840  1.00 63.77           C  
ATOM    104  O   PRO A  14     -27.735 -14.031  53.935  1.00 63.77           O  
ATOM    105  CB  PRO A  14     -25.963 -11.530  52.715  1.00 63.77           C  
ATOM    106  CG  PRO A  14     -26.235 -10.067  53.095  1.00 63.77           C  
ATOM    107  CD  PRO A  14     -27.568 -10.122  53.858  1.00 63.77           C  
ATOM    108  N   LEU A  15     -26.973 -14.391  51.817  1.00 66.19           N  
ATOM    109  CA  LEU A  15     -26.881 -15.814  51.944  1.00 66.19           C  
ATOM    110  C   LEU A  15     -25.486 -16.113  52.378  1.00 66.19           C  
ATOM    111  O   LEU A  15     -24.531 -15.464  51.951  1.00 66.19           O  
ATOM    112  CB  LEU A  15     -27.072 -16.587  50.628  1.00 66.19           C  
ATOM    113  CG  LEU A  15     -28.481 -16.490  50.026  1.00 66.19           C  
ATOM    114  CD1 LEU A  15     -28.596 -17.362  48.766  1.00 66.19           C  
ATOM    115  CD2 LEU A  15     -29.554 -16.816  51.076  1.00 66.19           C  
ATOM    116  N   ILE A  16     -25.348 -17.107  53.271  1.00 63.03           N  
ATOM    117  CA  ILE A  16     -24.064 -17.520  53.749  1.00 63.03           C  
ATOM    118  C   ILE A  16     -24.044 -19.010  53.654  1.00 63.03           C  
ATOM    119  O   ILE A  16     -25.093 -19.642  53.548  1.00 63.03           O  
ATOM    120  CB  ILE A  16     -23.800 -17.129  55.174  1.00 63.03           C  
ATOM    121  CG1 ILE A  16     -24.828 -17.781  56.114  1.00 63.03           C  
ATOM    122  CG2 ILE A  16     -23.769 -15.593  55.242  1.00 63.03           C  
ATOM    123  CD1 ILE A  16     -24.476 -17.650  57.596  1.00 63.03           C  
ATOM    124  N   PHE A  17     -22.840 -19.613  53.647  1.00161.30           N  
ATOM    125  CA  PHE A  17     -22.755 -21.041  53.522  1.00161.30           C  
ATOM    126  C   PHE A  17     -22.157 -21.575  54.788  1.00161.30           C  
ATOM    127  O   PHE A  17     -21.167 -21.040  55.288  1.00161.30           O  
ATOM    128  CB  PHE A  17     -21.869 -21.461  52.344  1.00161.30           C  
ATOM    129  CG  PHE A  17     -22.490 -20.846  51.133  1.00161.30           C  
ATOM    130  CD1 PHE A  17     -22.135 -19.571  50.749  1.00161.30           C  
ATOM    131  CD2 PHE A  17     -23.429 -21.524  50.391  1.00161.30           C  
ATOM    132  CE1 PHE A  17     -22.699 -18.984  49.640  1.00161.30           C  
ATOM    133  CE2 PHE A  17     -23.997 -20.942  49.280  1.00161.30           C  
ATOM    134  CZ  PHE A  17     -23.628 -19.674  48.899  1.00161.30           C  
ATOM    135  N   VAL A  18     -22.739 -22.671  55.322  1.00 55.60           N  
ATOM    136  CA  VAL A  18     -22.337 -23.161  56.615  1.00 55.60           C  
ATOM    137  C   VAL A  18     -22.015 -24.628  56.548  1.00 55.60           C  
ATOM    138  O   VAL A  18     -22.532 -25.358  55.705  1.00 55.60           O  
ATOM    139  CB  VAL A  18     -23.429 -22.998  57.636  1.00 55.60           C  
ATOM    140  CG1 VAL A  18     -22.977 -23.613  58.970  1.00 55.60           C  
ATOM    141  CG2 VAL A  18     -23.798 -21.508  57.720  1.00 55.60           C  
ATOM    142  N   GLU A  19     -21.110 -25.087  57.446  1.00 58.64           N  
ATOM    143  CA  GLU A  19     -20.756 -26.480  57.529  0.50 58.64           C  
ATOM    144  C   GLU A  19     -21.895 -27.187  58.204  1.00 58.64           C  
ATOM    145  O   GLU A  19     -22.357 -26.754  59.258  1.00 58.64           O  
ATOM    146  CB  GLU A  19     -19.503 -26.733  58.383  0.50 58.64           C  
ATOM    147  CG  GLU A  19     -18.224 -26.130  57.801  0.50 58.64           C  
ATOM    148  CD  GLU A  19     -17.130 -26.303  58.846  0.50 58.64           C  
ATOM    149  OE1 GLU A  19     -17.432 -26.111  60.054  0.50 58.64           O  
ATOM    150  OE2 GLU A  19     -15.980 -26.633  58.451  0.50 58.64           O1-
ATOM    151  N   LYS A  20     -22.359 -28.319  57.637  1.00101.30           N  
ATOM    152  CA  LYS A  20     -23.494 -28.983  58.222  1.00101.30           C  
ATOM    153  C   LYS A  20     -23.032 -30.047  59.169  1.00101.30           C  
ATOM    154  O   LYS A  20     -22.348 -30.990  58.778  1.00101.30           O  
ATOM    155  CB  LYS A  20     -24.423 -29.663  57.200  1.00101.30           C  
ATOM    156  CG  LYS A  20     -25.708 -30.205  57.834  1.00101.30           C  
ATOM    157  CD  LYS A  20     -26.791 -30.614  56.831  1.00101.30           C  
ATOM    158  CE  LYS A  20     -26.908 -32.127  56.635  1.00101.30           C  
ATOM    159  NZ  LYS A  20     -28.040 -32.431  55.731  1.00101.30           N1+
ATOM    160  N   THR A  21     -23.301 -29.833  60.472  1.00 90.00           N  
ATOM    161  CA  THR A  21     -23.048 -30.765  61.537  1.00 90.00           C  
ATOM    162  C   THR A  21     -24.180 -31.735  61.745  1.00 90.00           C  
ATOM    163  O   THR A  21     -23.953 -32.883  62.123  1.00 90.00           O  
ATOM    164  CB  THR A  21     -22.801 -30.072  62.841  1.00 90.00           C  
ATOM    165  CG2 THR A  21     -21.617 -29.108  62.656  1.00 90.00           C  
ATOM    166  OG1 THR A  21     -23.957 -29.353  63.242  1.00 90.00           O  
ATOM    167  N   GLU A  22     -25.439 -31.286  61.547  1.00142.48           N  
ATOM    168  CA  GLU A  22     -26.572 -32.118  61.864  1.00142.48           C  
ATOM    169  C   GLU A  22     -27.636 -31.840  60.855  1.00142.48           C  
ATOM    170  O   GLU A  22     -27.548 -30.888  60.084  1.00142.48           O  
ATOM    171  CB  GLU A  22     -27.223 -31.741  63.199  1.00142.48           C  
ATOM    172  CG  GLU A  22     -26.286 -31.830  64.397  1.00142.48           C  
ATOM    173  CD  GLU A  22     -26.947 -31.101  65.559  1.00142.48           C  
ATOM    174  OE1 GLU A  22     -28.126 -30.684  65.407  1.00142.48           O  
ATOM    175  OE2 GLU A  22     -26.272 -30.947  66.614  1.00142.48           O1-
ATOM    176  N   PRO A  23     -28.658 -32.652  60.850  1.00 78.12           N  
ATOM    177  CA  PRO A  23     -29.728 -32.394  59.934  0.50 78.12           C  
ATOM    178  C   PRO A  23     -30.449 -31.155  60.355  1.00 78.12           C  
ATOM    179  O   PRO A  23     -30.490 -30.860  61.549  1.00 78.12           O  
ATOM    180  CB  PRO A  23     -30.574 -33.664  59.915  0.50 78.12           C  
ATOM    181  CG  PRO A  23     -29.550 -34.772  60.225  0.50 78.12           C  
ATOM    182  CD  PRO A  23     -28.478 -34.076  61.084  0.50 78.12           C  
ATOM    183  N   VAL A  24     -31.003 -30.406  59.382  1.00 50.76           N  
ATOM    184  CA  VAL A  24     -31.693 -29.188  59.682  1.00 50.76           C  
ATOM    185  C   VAL A  24     -32.925 -29.158  58.840  1.00 50.76           C  
ATOM    186  O   VAL A  24     -33.001 -29.823  57.808  1.00 50.76           O  
ATOM    187  CB  VAL A  24     -30.886 -27.956  59.381  1.00 50.76           C  
ATOM    188  CG1 VAL A  24     -29.693 -27.906  60.353  1.00 50.76           C  
ATOM    189  CG2 VAL A  24     -30.463 -27.996  57.902  1.00 50.76           C  
ATOM    190  N   GLY A  25     -33.934 -28.377  59.278  1.00 28.67           N  
ATOM    191  CA  GLY A  25     -35.180 -28.307  58.574  1.00 28.67           C  
ATOM    192  C   GLY A  25     -35.240 -27.014  57.830  1.00 28.67           C  
ATOM    193  O   GLY A  25     -34.453 -26.099  58.065  1.00 28.67           O  
ATOM    194  N   TYR A  26     -36.213 -26.920  56.904  1.00113.53           N  
ATOM    195  CA  TYR A  26     -36.395 -25.760  56.086  1.00113.53           C  
ATOM    196  C   TYR A  26     -36.861 -24.661  56.988  1.00113.53           C  
ATOM    197  O   TYR A  26     -37.725 -24.860  57.841  1.00113.53           O  
ATOM    198  CB  TYR A  26     -37.451 -26.010  54.990  1.00113.53           C  
ATOM    199  CG  TYR A  26     -37.586 -24.831  54.091  1.00113.53           C  
ATOM    200  CD1 TYR A  26     -36.803 -24.735  52.966  1.00113.53           C  
ATOM    201  CD2 TYR A  26     -38.489 -23.828  54.363  1.00113.53           C  
ATOM    202  CE1 TYR A  26     -36.919 -23.661  52.117  1.00113.53           C  
ATOM    203  CE2 TYR A  26     -38.610 -22.750  53.516  1.00113.53           C  
ATOM    204  CZ  TYR A  26     -37.823 -22.666  52.393  1.00113.53           C  
ATOM    205  OH  TYR A  26     -37.945 -21.562  51.523  1.00113.53           O  
ATOM    206  N   ASN A  27     -36.259 -23.467  56.827  1.00 80.05           N  
ATOM    207  CA  ASN A  27     -36.587 -22.299  57.595  1.00 80.05           C  
ATOM    208  C   ASN A  27     -36.218 -22.483  59.035  1.00 80.05           C  
ATOM    209  O   ASN A  27     -36.662 -21.711  59.884  1.00 80.05           O  
ATOM    210  CB  ASN A  27     -38.083 -21.925  57.538  1.00 80.05           C  
ATOM    211  CG  ASN A  27     -38.409 -21.340  56.169  1.00 80.05           C  
ATOM    212  ND2 ASN A  27     -37.386 -20.752  55.490  1.00 80.05           N  
ATOM    213  OD1 ASN A  27     -39.551 -21.397  55.714  1.00 80.05           O  
ATOM    214  N   GLU A  28     -35.358 -23.468  59.363  1.00 45.83           N  
ATOM    215  CA  GLU A  28     -34.984 -23.609  60.743  1.00 45.83           C  
ATOM    216  C   GLU A  28     -34.110 -22.446  61.083  1.00 45.83           C  
ATOM    217  O   GLU A  28     -33.329 -21.985  60.253  1.00 45.83           O  
ATOM    218  CB  GLU A  28     -34.177 -24.879  61.064  1.00 45.83           C  
ATOM    219  CG  GLU A  28     -33.900 -25.031  62.563  1.00 45.83           C  
ATOM    220  CD  GLU A  28     -33.097 -26.302  62.803  1.00 45.83           C  
ATOM    221  OE1 GLU A  28     -32.678 -26.945  61.804  1.00 45.83           O  
ATOM    222  OE2 GLU A  28     -32.883 -26.645  63.997  1.00 45.83           O1-
ATOM    223  N   ILE A  29     -34.222 -21.939  62.327  1.00107.36           N  
ATOM    224  CA  ILE A  29     -33.430 -20.806  62.708  1.00107.36           C  
ATOM    225  C   ILE A  29     -32.135 -21.327  63.252  1.00107.36           C  
ATOM    226  O   ILE A  29     -32.127 -22.191  64.128  1.00107.36           O  
ATOM    227  CB  ILE A  29     -34.054 -19.967  63.788  1.00107.36           C  
ATOM    228  CG1 ILE A  29     -35.413 -19.423  63.324  1.00107.36           C  
ATOM    229  CG2 ILE A  29     -33.056 -18.856  64.157  1.00107.36           C  
ATOM    230  CD1 ILE A  29     -35.311 -18.519  62.097  1.00107.36           C  
ATOM    231  N   VAL A  30     -30.995 -20.820  62.728  1.00 85.68           N  
ATOM    232  CA  VAL A  30     -29.723 -21.297  63.200  1.00 85.68           C  
ATOM    233  C   VAL A  30     -28.807 -20.128  63.427  1.00 85.68           C  
ATOM    234  O   VAL A  30     -28.985 -19.063  62.835  1.00 85.68           O  
ATOM    235  CB  VAL A  30     -29.027 -22.206  62.230  1.00 85.68           C  
ATOM    236  CG1 VAL A  30     -29.915 -23.441  62.005  1.00 85.68           C  
ATOM    237  CG2 VAL A  30     -28.713 -21.417  60.949  1.00 85.68           C  
ATOM    238  N   ASN A  31     -27.798 -20.311  64.313  1.00 89.42           N  
ATOM    239  CA  ASN A  31     -26.842 -19.278  64.620  1.00 89.42           C  
ATOM    240  C   ASN A  31     -25.543 -19.701  64.029  1.00 89.42           C  
ATOM    241  O   ASN A  31     -25.164 -20.869  64.103  1.00 89.42           O  
ATOM    242  CB  ASN A  31     -26.633 -19.035  66.127  1.00 89.42           C  
ATOM    243  CG  ASN A  31     -27.828 -18.242  66.637  1.00 89.42           C  
ATOM    244  ND2 ASN A  31     -28.443 -18.700  67.760  1.00 89.42           N  
ATOM    245  OD1 ASN A  31     -28.209 -17.234  66.045  1.00 89.42           O  
ATOM    246  N   ILE A  32     -24.824 -18.749  63.406  1.00120.22           N  
ATOM    247  CA  ILE A  32     -23.623 -19.151  62.748  1.00120.22           C  
ATOM    248  C   ILE A  32     -22.474 -18.347  63.258  1.00120.22           C  
ATOM    249  O   ILE A  32     -22.576 -17.135  63.437  1.00120.22           O  
ATOM    250  CB  ILE A  32     -23.688 -18.948  61.263  1.00120.22           C  
ATOM    251  CG1 ILE A  32     -24.863 -19.753  60.680  1.00120.22           C  
ATOM    252  CG2 ILE A  32     -22.325 -19.327  60.664  1.00120.22           C  
ATOM    253  CD1 ILE A  32     -24.777 -21.251  60.967  1.00120.22           C  
ATOM    254  N   LYS A  33     -21.345 -19.038  63.517  1.00 93.13           N  
ATOM    255  CA  LYS A  33     -20.129 -18.399  63.927  1.00 93.13           C  
ATOM    256  C   LYS A  33     -19.442 -18.062  62.648  1.00 93.13           C  
ATOM    257  O   LYS A  33     -19.106 -18.945  61.860  1.00 93.13           O  
ATOM    258  CB  LYS A  33     -19.190 -19.337  64.702  1.00 93.13           C  
ATOM    259  CG  LYS A  33     -17.998 -18.634  65.351  1.00 93.13           C  
ATOM    260  CD  LYS A  33     -18.378 -17.810  66.580  1.00 93.13           C  
ATOM    261  CE  LYS A  33     -17.185 -17.116  67.239  1.00 93.13           C  
ATOM    262  NZ  LYS A  33     -17.610 -16.463  68.498  1.00 93.13           N1+
ATOM    263  N   MET A  34     -19.225 -16.759  62.407  1.00 73.31           N  
ATOM    264  CA  MET A  34     -18.665 -16.328  61.164  1.00 73.31           C  
ATOM    265  C   MET A  34     -17.172 -16.367  61.255  1.00 73.31           C  
ATOM    266  O   MET A  34     -16.601 -16.560  62.328  1.00 73.31           O  
ATOM    267  CB  MET A  34     -19.121 -14.914  60.784  1.00 73.31           C  
ATOM    268  CG  MET A  34     -20.646 -14.832  60.705  1.00 73.31           C  
ATOM    269  SD  MET A  34     -21.413 -15.887  59.439  1.00 73.31           S  
ATOM    270  CE  MET A  34     -21.078 -14.739  58.073  1.00 73.31           C  
ATOM    271  N   GLY A  35     -16.504 -16.193  60.098  1.00 34.13           N  
ATOM    272  CA  GLY A  35     -15.075 -16.256  60.011  1.00 34.13           C  
ATOM    273  C   GLY A  35     -14.473 -15.180  60.860  1.00 34.13           C  
ATOM    274  O   GLY A  35     -13.412 -15.379  61.449  1.00 34.13           O  
ATOM    275  N   ASP A  36     -15.116 -13.996  60.910  1.00 83.40           N  
ATOM    276  CA  ASP A  36     -14.602 -12.888  61.669  1.00 83.40           C  
ATOM    277  C   ASP A  36     -14.688 -13.169  63.139  1.00 83.40           C  
ATOM    278  O   ASP A  36     -13.928 -12.604  63.925  1.00 83.40           O  
ATOM    279  CB  ASP A  36     -15.241 -11.523  61.323  1.00 83.40           C  
ATOM    280  CG  ASP A  36     -16.733 -11.500  61.619  1.00 83.40           C  
ATOM    281  OD1 ASP A  36     -17.271 -12.533  62.097  1.00 83.40           O  
ATOM    282  OD2 ASP A  36     -17.355 -10.433  61.369  1.00 83.40           O1-
ATOM    283  N   GLY A  37     -15.610 -14.050  63.569  1.00 35.88           N  
ATOM    284  CA  GLY A  37     -15.688 -14.330  64.979  1.00 35.88           C  
ATOM    285  C   GLY A  37     -16.996 -13.839  65.523  1.00 35.88           C  
ATOM    286  O   GLY A  37     -17.338 -14.121  66.671  1.00 35.88           O  
ATOM    287  N   THR A  38     -17.766 -13.084  64.718  1.00 48.35           N  
ATOM    288  CA  THR A  38     -19.047 -12.614  65.171  1.00 48.35           C  
ATOM    289  C   THR A  38     -20.043 -13.701  64.921  1.00 48.35           C  
ATOM    290  O   THR A  38     -19.746 -14.683  64.240  1.00 48.35           O  
ATOM    291  CB  THR A  38     -19.510 -11.390  64.436  1.00 48.35           C  
ATOM    292  CG2 THR A  38     -18.459 -10.281  64.623  1.00 48.35           C  
ATOM    293  OG1 THR A  38     -19.676 -11.679  63.055  1.00 48.35           O  
ATOM    294  N   VAL A  39     -21.260 -13.564  65.488  1.00 50.47           N  
ATOM    295  CA  VAL A  39     -22.245 -14.588  65.293  1.00 50.47           C  
ATOM    296  C   VAL A  39     -23.479 -13.969  64.728  1.00 50.47           C  
ATOM    297  O   VAL A  39     -23.837 -12.841  65.061  1.00 50.47           O  
ATOM    298  CB  VAL A  39     -22.653 -15.284  66.558  1.00 50.47           C  
ATOM    299  CG1 VAL A  39     -23.804 -16.250  66.231  1.00 50.47           C  
ATOM    300  CG2 VAL A  39     -21.421 -15.976  67.163  1.00 50.47           C  
ATOM    301  N   ARG A  40     -24.160 -14.701  63.828  1.00239.31           N  
ATOM    302  CA  ARG A  40     -25.377 -14.180  63.295  0.50239.31           C  
ATOM    303  C   ARG A  40     -26.397 -15.264  63.242  1.00239.31           C  
ATOM    304  O   ARG A  40     -26.056 -16.442  63.182  1.00239.31           O  
ATOM    305  CB  ARG A  40     -25.214 -13.434  61.956  0.50239.31           C  
ATOM    306  CG  ARG A  40     -24.447 -14.164  60.859  0.50239.31           C  
ATOM    307  CD  ARG A  40     -24.046 -13.210  59.731  0.50239.31           C  
ATOM    308  NE  ARG A  40     -23.949 -11.833  60.308  0.50239.31           N  
ATOM    309  CZ  ARG A  40     -22.800 -11.387  60.902  0.50239.31           C  
ATOM    310  NH1 ARG A  40     -21.707 -12.194  60.997  0.50239.31           N1+
ATOM    311  NH2 ARG A  40     -22.739 -10.122  61.409  0.50239.31           N  
ATOM    312  N   ARG A  41     -27.690 -14.884  63.339  1.00213.30           N  
ATOM    313  CA  ARG A  41     -28.728 -15.869  63.289  1.00213.30           C  
ATOM    314  C   ARG A  41     -29.372 -15.770  61.946  1.00213.30           C  
ATOM    315  O   ARG A  41     -29.363 -14.704  61.334  1.00213.30           O  
ATOM    316  CB  ARG A  41     -29.791 -15.732  64.389  1.00213.30           C  
ATOM    317  CG  ARG A  41     -30.556 -14.421  64.399  1.00213.30           C  
ATOM    318  CD  ARG A  41     -31.142 -14.123  65.777  1.00213.30           C  
ATOM    319  NE  ARG A  41     -31.672 -15.402  66.329  1.00213.30           N  
ATOM    320  CZ  ARG A  41     -30.919 -16.122  67.212  1.00213.30           C  
ATOM    321  NH1 ARG A  41     -29.702 -15.652  67.612  1.00213.30           N1+
ATOM    322  NH2 ARG A  41     -31.389 -17.304  67.706  1.00213.30           N  
ATOM    323  N   GLY A  42     -29.918 -16.894  61.432  1.00 40.81           N  
ATOM    324  CA  GLY A  42     -30.482 -16.874  60.110  1.00 40.81           C  
ATOM    325  C   GLY A  42     -31.423 -18.039  59.962  1.00 40.81           C  
ATOM    326  O   GLY A  42     -31.692 -18.747  60.928  1.00 40.81           O  
ATOM    327  N   GLN A  43     -31.958 -18.253  58.735  1.00 52.65           N  
ATOM    328  CA  GLN A  43     -32.887 -19.324  58.455  0.50 52.65           C  
ATOM    329  C   GLN A  43     -32.302 -20.198  57.377  1.00 52.65           C  
ATOM    330  O   GLN A  43     -31.670 -19.701  56.445  1.00 52.65           O  
ATOM    331  CB  GLN A  43     -34.248 -18.811  57.951  0.50 52.65           C  
ATOM    332  CG  GLN A  43     -34.151 -18.053  56.625  0.50 52.65           C  
ATOM    333  CD  GLN A  43     -35.536 -17.523  56.277  0.50 52.65           C  
ATOM    334  NE2 GLN A  43     -35.584 -16.286  55.715  0.50 52.65           N  
ATOM    335  OE1 GLN A  43     -36.545 -18.187  56.504  0.50 52.65           O  
ATOM    336  N   VAL A  44     -32.509 -21.534  57.474  1.00 64.29           N  
ATOM    337  CA  VAL A  44     -31.922 -22.465  56.542  1.00 64.29           C  
ATOM    338  C   VAL A  44     -32.760 -22.569  55.297  1.00 64.29           C  
ATOM    339  O   VAL A  44     -33.958 -22.837  55.361  1.00 64.29           O  
ATOM    340  CB  VAL A  44     -31.808 -23.855  57.097  1.00 64.29           C  
ATOM    341  CG1 VAL A  44     -31.255 -24.772  55.997  1.00 64.29           C  
ATOM    342  CG2 VAL A  44     -30.953 -23.820  58.375  1.00 64.29           C  
ATOM    343  N   LEU A  45     -32.149 -22.260  54.132  1.00 97.69           N  
ATOM    344  CA  LEU A  45     -32.757 -22.368  52.828  1.00 97.69           C  
ATOM    345  C   LEU A  45     -32.750 -23.763  52.249  1.00 97.69           C  
ATOM    346  O   LEU A  45     -33.759 -24.225  51.716  1.00 97.69           O  
ATOM    347  CB  LEU A  45     -32.067 -21.447  51.812  1.00 97.69           C  
ATOM    348  CG  LEU A  45     -32.153 -19.967  52.217  1.00 97.69           C  
ATOM    349  CD1 LEU A  45     -31.471 -19.060  51.182  1.00 97.69           C  
ATOM    350  CD2 LEU A  45     -33.606 -19.559  52.514  1.00 97.69           C  
ATOM    351  N   ASP A  46     -31.589 -24.462  52.306  1.00 89.87           N  
ATOM    352  CA  ASP A  46     -31.460 -25.753  51.676  1.00 89.87           C  
ATOM    353  C   ASP A  46     -30.168 -26.346  52.164  1.00 89.87           C  
ATOM    354  O   ASP A  46     -29.422 -25.687  52.889  1.00 89.87           O  
ATOM    355  CB  ASP A  46     -31.402 -25.658  50.135  1.00 89.87           C  
ATOM    356  CG  ASP A  46     -31.779 -26.999  49.508  1.00 89.87           C  
ATOM    357  OD1 ASP A  46     -31.944 -27.995  50.261  1.00 89.87           O  
ATOM    358  OD2 ASP A  46     -31.910 -27.041  48.256  1.00 89.87           O1-
ATOM    359  N   SER A  47     -29.869 -27.619  51.813  1.00103.61           N  
ATOM    360  CA  SER A  47     -28.637 -28.179  52.297  1.00103.61           C  
ATOM    361  C   SER A  47     -28.264 -29.394  51.502  1.00103.61           C  
ATOM    362  O   SER A  47     -29.111 -30.054  50.903  1.00103.61           O  
ATOM    363  CB  SER A  47     -28.749 -28.607  53.775  1.00103.61           C  
ATOM    364  OG  SER A  47     -27.529 -29.158  54.243  1.00103.61           O  
ATOM    365  N   SER A  48     -26.944 -29.668  51.438  1.00 60.77           N  
ATOM    366  CA  SER A  48     -26.390 -30.867  50.877  1.00 60.77           C  
ATOM    367  C   SER A  48     -25.968 -31.662  52.070  1.00 60.77           C  
ATOM    368  O   SER A  48     -26.283 -31.294  53.200  1.00 60.77           O  
ATOM    369  CB  SER A  48     -25.158 -30.630  49.986  1.00 60.77           C  
ATOM    370  OG  SER A  48     -24.114 -30.034  50.739  1.00 60.77           O  
ATOM    371  N   ALA A  49     -25.259 -32.788  51.876  1.00 49.63           N  
ATOM    372  CA  ALA A  49     -24.905 -33.519  53.056  1.00 49.63           C  
ATOM    373  C   ALA A  49     -24.016 -32.667  53.920  1.00 49.63           C  
ATOM    374  O   ALA A  49     -24.225 -32.577  55.130  1.00 49.63           O  
ATOM    375  CB  ALA A  49     -24.145 -34.820  52.746  1.00 49.63           C  
ATOM    376  N   ASP A  50     -22.970 -32.065  53.318  1.00100.43           N  
ATOM    377  CA  ASP A  50     -21.989 -31.250  53.990  0.50100.43           C  
ATOM    378  C   ASP A  50     -22.297 -29.779  54.156  1.00100.43           C  
ATOM    379  O   ASP A  50     -21.721 -29.148  55.041  1.00100.43           O  
ATOM    380  CB  ASP A  50     -20.580 -31.402  53.380  0.50100.43           C  
ATOM    381  CG  ASP A  50     -20.595 -31.023  51.906  0.50100.43           C  
ATOM    382  OD1 ASP A  50     -21.671 -30.603  51.404  0.50100.43           O  
ATOM    383  OD2 ASP A  50     -19.523 -31.160  51.260  0.50100.43           O1-
ATOM    384  N   ILE A  51     -23.147 -29.158  53.306  1.00 65.14           N  
ATOM    385  CA  ILE A  51     -23.250 -27.716  53.374  1.00 65.14           C  
ATOM    386  C   ILE A  51     -24.672 -27.284  53.564  1.00 65.14           C  
ATOM    387  O   ILE A  51     -25.594 -27.927  53.068  1.00 65.14           O  
ATOM    388  CB  ILE A  51     -22.786 -27.062  52.103  1.00 65.14           C  
ATOM    389  CG1 ILE A  51     -21.315 -27.417  51.828  1.00 65.14           C  
ATOM    390  CG2 ILE A  51     -23.056 -25.552  52.203  1.00 65.14           C  
ATOM    391  CD1 ILE A  51     -20.864 -27.097  50.403  1.00 65.14           C  
ATOM    392  N   VAL A  52     -24.880 -26.167  54.303  1.00 50.25           N  
ATOM    393  CA  VAL A  52     -26.197 -25.628  54.516  1.00 50.25           C  
ATOM    394  C   VAL A  52     -26.188 -24.221  53.988  1.00 50.25           C  
ATOM    395  O   VAL A  52     -25.226 -23.483  54.196  1.00 50.25           O  
ATOM    396  CB  VAL A  52     -26.576 -25.538  55.966  1.00 50.25           C  
ATOM    397  CG1 VAL A  52     -27.973 -24.903  56.077  1.00 50.25           C  
ATOM    398  CG2 VAL A  52     -26.477 -26.939  56.591  1.00 50.25           C  
ATOM    399  N   VAL A  53     -27.256 -23.819  53.263  1.00128.08           N  
ATOM    400  CA  VAL A  53     -27.359 -22.462  52.801  1.00128.08           C  
ATOM    401  C   VAL A  53     -28.278 -21.763  53.743  1.00128.08           C  
ATOM    402  O   VAL A  53     -29.391 -22.222  53.991  1.00128.08           O  
ATOM    403  CB  VAL A  53     -27.935 -22.303  51.425  1.00128.08           C  
ATOM    404  CG1 VAL A  53     -26.891 -22.717  50.384  1.00128.08           C  
ATOM    405  CG2 VAL A  53     -29.204 -23.163  51.352  1.00128.08           C  
ATOM    406  N   VAL A  54     -27.822 -20.620  54.294  1.00 49.69           N  
ATOM    407  CA  VAL A  54     -28.617 -19.934  55.269  1.00 49.69           C  
ATOM    408  C   VAL A  54     -28.743 -18.500  54.864  1.00 49.69           C  
ATOM    409  O   VAL A  54     -27.819 -17.919  54.294  1.00 49.69           O  
ATOM    410  CB  VAL A  54     -27.996 -19.957  56.637  1.00 49.69           C  
ATOM    411  CG1 VAL A  54     -28.864 -19.123  57.595  1.00 49.69           C  
ATOM    412  CG2 VAL A  54     -27.819 -21.423  57.067  1.00 49.69           C  
ATOM    413  N   GLN A  55     -29.921 -17.899  55.135  1.00 59.76           N  
ATOM    414  CA  GLN A  55     -30.112 -16.503  54.867  1.00 59.76           C  
ATOM    415  C   GLN A  55     -30.067 -15.824  56.204  1.00 59.76           C  
ATOM    416  O   GLN A  55     -30.856 -16.137  57.093  1.00 59.76           O  
ATOM    417  CB  GLN A  55     -31.461 -16.187  54.199  1.00 59.76           C  
ATOM    418  CG  GLN A  55     -31.624 -14.717  53.823  1.00 59.76           C  
ATOM    419  CD  GLN A  55     -32.898 -14.585  53.004  1.00 59.76           C  
ATOM    420  NE2 GLN A  55     -32.940 -13.556  52.117  1.00 59.76           N  
ATOM    421  OE1 GLN A  55     -33.826 -15.381  53.136  1.00 59.76           O  
ATOM    422  N   VAL A  56     -29.136 -14.866  56.376  1.00 54.50           N  
ATOM    423  CA  VAL A  56     -28.906 -14.258  57.659  1.00 54.50           C  
ATOM    424  C   VAL A  56     -29.880 -13.157  57.931  1.00 54.50           C  
ATOM    425  O   VAL A  56     -30.390 -12.511  57.020  1.00 54.50           O  
ATOM    426  CB  VAL A  56     -27.533 -13.670  57.800  1.00 54.50           C  
ATOM    427  CG1 VAL A  56     -26.504 -14.804  57.663  1.00 54.50           C  
ATOM    428  CG2 VAL A  56     -27.367 -12.545  56.765  1.00 54.50           C  
ATOM    429  N   PHE A  57     -30.170 -12.945  59.233  1.00 67.66           N  
ATOM    430  CA  PHE A  57     -31.045 -11.896  59.675  1.00 67.66           C  
ATOM    431  C   PHE A  57     -30.172 -10.765  60.114  1.00 67.66           C  
ATOM    432  O   PHE A  57     -29.069 -10.978  60.615  1.00 67.66           O  
ATOM    433  CB  PHE A  57     -31.887 -12.276  60.905  1.00 67.66           C  
ATOM    434  CG  PHE A  57     -32.750 -13.448  60.574  1.00 67.66           C  
ATOM    435  CD1 PHE A  57     -33.876 -13.295  59.800  1.00 67.66           C  
ATOM    436  CD2 PHE A  57     -32.441 -14.698  61.058  1.00 67.66           C  
ATOM    437  CE1 PHE A  57     -34.673 -14.377  59.504  1.00 67.66           C  
ATOM    438  CE2 PHE A  57     -33.233 -15.783  60.766  1.00 67.66           C  
ATOM    439  CZ  PHE A  57     -34.352 -15.624  59.984  1.00 67.66           C  
ATOM    440  N   GLU A  58     -30.632  -9.514  59.924  1.00 68.33           N  
ATOM    441  CA  GLU A  58     -29.824  -8.417  60.363  1.00 68.33           C  
ATOM    442  C   GLU A  58     -29.952  -8.340  61.849  1.00 68.33           C  
ATOM    443  O   GLU A  58     -31.036  -8.521  62.399  1.00 68.33           O  
ATOM    444  CB  GLU A  58     -30.257  -7.064  59.773  1.00 68.33           C  
ATOM    445  CG  GLU A  58     -30.040  -6.975  58.261  1.00 68.33           C  
ATOM    446  CD  GLU A  58     -30.587  -5.641  57.774  1.00 68.33           C  
ATOM    447  OE1 GLU A  58     -31.245  -4.936  58.587  1.00 68.33           O  
ATOM    448  OE2 GLU A  58     -30.358  -5.315  56.580  1.00 68.33           O1-
ATOM    449  N   GLY A  59     -28.821  -8.088  62.538  1.00 50.89           N  
ATOM    450  CA  GLY A  59     -28.842  -7.935  63.962  1.00 50.89           C  
ATOM    451  C   GLY A  59     -29.466  -9.151  64.555  1.00 50.89           C  
ATOM    452  O   GLY A  59     -28.970 -10.263  64.392  1.00 50.89           O  
ATOM    453  N   THR A  60     -30.581  -8.948  65.281  1.00218.32           N  
ATOM    454  CA  THR A  60     -31.242 -10.047  65.911  1.00218.32           C  
ATOM    455  C   THR A  60     -32.455 -10.399  65.113  1.00218.32           C  
ATOM    456  O   THR A  60     -32.867  -9.671  64.211  1.00218.32           O  
ATOM    457  CB  THR A  60     -31.680  -9.750  67.315  1.00218.32           C  
ATOM    458  CG2 THR A  60     -32.813  -8.711  67.282  1.00218.32           C  
ATOM    459  OG1 THR A  60     -32.117 -10.940  67.957  1.00218.32           O  
ATOM    460  N   GLY A  61     -33.050 -11.560  65.441  1.00 70.35           N  
ATOM    461  CA  GLY A  61     -34.210 -12.050  64.763  1.00 70.35           C  
ATOM    462  C   GLY A  61     -34.380 -13.459  65.223  1.00 70.35           C  
ATOM    463  O   GLY A  61     -33.830 -13.851  66.249  1.00 70.35           O  
ATOM    464  N   GLY A  62     -35.175 -14.257  64.491  1.00 58.23           N  
ATOM    465  CA  GLY A  62     -35.316 -15.634  64.860  1.00 58.23           C  
ATOM    466  C   GLY A  62     -36.413 -15.743  65.862  1.00 58.23           C  
ATOM    467  O   GLY A  62     -36.824 -14.760  66.476  1.00 58.23           O  
ATOM    468  N   LEU A  63     -36.913 -16.979  66.041  1.00 98.38           N  
ATOM    469  CA  LEU A  63     -37.974 -17.247  66.962  1.00 98.38           C  
ATOM    470  C   LEU A  63     -37.440 -16.998  68.337  1.00 98.38           C  
ATOM    471  O   LEU A  63     -38.102 -16.369  69.164  1.00 98.38           O  
ATOM    472  CB  LEU A  63     -38.443 -18.716  66.874  1.00 98.38           C  
ATOM    473  CG  LEU A  63     -39.731 -19.093  67.644  1.00 98.38           C  
ATOM    474  CD1 LEU A  63     -40.049 -20.585  67.455  1.00 98.38           C  
ATOM    475  CD2 LEU A  63     -39.695 -18.708  69.131  1.00 98.38           C  
ATOM    476  N   ASP A  64     -36.208 -17.469  68.609  1.00156.41           N  
ATOM    477  CA  ASP A  64     -35.665 -17.340  69.929  1.00156.41           C  
ATOM    478  C   ASP A  64     -35.382 -15.909  70.226  1.00156.41           C  
ATOM    479  O   ASP A  64     -34.735 -15.205  69.452  1.00156.41           O  
ATOM    480  CB  ASP A  64     -34.376 -18.147  70.149  1.00156.41           C  
ATOM    481  CG  ASP A  64     -34.802 -19.603  70.282  1.00156.41           C  
ATOM    482  OD1 ASP A  64     -35.190 -20.012  71.409  1.00156.41           O  
ATOM    483  OD2 ASP A  64     -34.750 -20.326  69.253  1.00156.41           O1-
ATOM    484  N   LYS A  65     -35.898 -15.454  71.383  1.00107.96           N  
ATOM    485  CA  LYS A  65     -35.725 -14.120  71.869  1.00107.96           C  
ATOM    486  C   LYS A  65     -34.286 -13.910  72.204  1.00107.96           C  
ATOM    487  O   LYS A  65     -33.706 -12.880  71.865  1.00107.96           O  
ATOM    488  CB  LYS A  65     -36.537 -13.875  73.150  1.00107.96           C  
ATOM    489  CG  LYS A  65     -36.134 -14.813  74.292  1.00107.96           C  
ATOM    490  CD  LYS A  65     -36.883 -14.561  75.602  1.00107.96           C  
ATOM    491  CE  LYS A  65     -36.369 -13.367  76.408  1.00107.96           C  
ATOM    492  NZ  LYS A  65     -37.167 -13.220  77.648  1.00107.96           N1+
ATOM    493  N   ASP A  66     -33.660 -14.900  72.870  1.00139.34           N  
ATOM    494  CA  ASP A  66     -32.296 -14.717  73.264  1.00139.34           C  
ATOM    495  C   ASP A  66     -31.461 -14.763  72.034  1.00139.34           C  
ATOM    496  O   ASP A  66     -31.883 -15.270  70.995  1.00139.34           O  
ATOM    497  CB  ASP A  66     -31.758 -15.778  74.239  1.00139.34           C  
ATOM    498  CG  ASP A  66     -32.412 -15.563  75.596  1.00139.34           C  
ATOM    499  OD1 ASP A  66     -33.280 -14.654  75.700  1.00139.34           O  
ATOM    500  OD2 ASP A  66     -32.057 -16.310  76.548  1.00139.34           O1-
ATOM    501  N   CYS A  67     -30.244 -14.200  72.124  1.00 76.25           N  
ATOM    502  CA  CYS A  67     -29.386 -14.157  70.984  1.00 76.25           C  
ATOM    503  C   CYS A  67     -28.420 -15.285  71.090  1.00 76.25           C  
ATOM    504  O   CYS A  67     -27.938 -15.611  72.175  1.00 76.25           O  
ATOM    505  CB  CYS A  67     -28.576 -12.852  70.890  1.00 76.25           C  
ATOM    506  SG  CYS A  67     -27.484 -12.805  69.437  1.00 76.25           S  
ATOM    507  N   GLY A  68     -28.139 -15.930  69.943  1.00 14.46           N  
ATOM    508  CA  GLY A  68     -27.182 -16.992  69.906  1.00 14.46           C  
ATOM    509  C   GLY A  68     -27.790 -18.216  70.505  1.00 14.46           C  
ATOM    510  O   GLY A  68     -27.075 -19.143  70.883  1.00 14.46           O  
ATOM    511  N   VAL A  69     -29.131 -18.267  70.617  1.00176.45           N  
ATOM    512  CA  VAL A  69     -29.680 -19.461  71.208  1.00176.45           C  
ATOM    513  C   VAL A  69     -30.485 -20.216  70.165  1.00176.45           C  
ATOM    514  O   VAL A  69     -31.471 -19.660  69.679  1.00176.45           O  
ATOM    515  CB  VAL A  69     -30.600 -19.185  72.362  1.00176.45           C  
ATOM    516  CG1 VAL A  69     -31.174 -20.523  72.856  1.00176.45           C  
ATOM    517  CG2 VAL A  69     -29.821 -18.407  73.436  1.00176.45           C  
ATOM    518  N   ILE A  70     -30.032 -21.463  69.789  1.00137.65           N  
ATOM    519  CA  ILE A  70     -30.581 -22.437  68.825  1.00137.65           C  
ATOM    520  C   ILE A  70     -29.448 -23.332  68.355  1.00137.65           C  
ATOM    521  O   ILE A  70     -28.429 -23.440  69.033  1.00137.65           O  
ATOM    522  CB  ILE A  70     -31.199 -21.830  67.592  1.00137.65           C  
ATOM    523  CG1 ILE A  70     -30.255 -20.786  66.977  1.00137.65           C  
ATOM    524  CG2 ILE A  70     -32.626 -21.363  67.886  1.00137.65           C  
ATOM    525  CD1 ILE A  70     -30.793 -20.151  65.695  1.00137.65           C  
ATOM    526  N   PHE A  71     -29.610 -24.030  67.191  1.00128.06           N  
ATOM    527  CA  PHE A  71     -28.537 -24.803  66.600  1.00128.06           C  
ATOM    528  C   PHE A  71     -27.471 -23.837  66.176  1.00128.06           C  
ATOM    529  O   PHE A  71     -27.774 -22.788  65.611  1.00128.06           O  
ATOM    530  CB  PHE A  71     -28.966 -25.617  65.363  1.00128.06           C  
ATOM    531  CG  PHE A  71     -27.735 -26.084  64.660  1.00128.06           C  
ATOM    532  CD1 PHE A  71     -27.107 -27.256  65.011  1.00128.06           C  
ATOM    533  CD2 PHE A  71     -27.201 -25.327  63.642  1.00128.06           C  
ATOM    534  CE1 PHE A  71     -25.970 -27.665  64.350  1.00128.06           C  
ATOM    535  CE2 PHE A  71     -26.066 -25.730  62.977  1.00128.06           C  
ATOM    536  CZ  PHE A  71     -25.446 -26.903  63.332  1.00128.06           C  
ATOM    537  N   THR A  72     -26.186 -24.169  66.446  1.00 44.17           N  
ATOM    538  CA  THR A  72     -25.105 -23.279  66.114  1.00 44.17           C  
ATOM    539  C   THR A  72     -24.161 -23.985  65.195  1.00 44.17           C  
ATOM    540  O   THR A  72     -23.888 -25.173  65.362  1.00 44.17           O  
ATOM    541  CB  THR A  72     -24.300 -22.832  67.299  1.00 44.17           C  
ATOM    542  CG2 THR A  72     -23.169 -21.914  66.804  1.00 44.17           C  
ATOM    543  OG1 THR A  72     -25.126 -22.144  68.227  1.00 44.17           O  
ATOM    544  N   GLY A  73     -23.614 -23.251  64.203  1.00 34.95           N  
ATOM    545  CA  GLY A  73     -22.739 -23.859  63.244  1.00 34.95           C  
ATOM    546  C   GLY A  73     -21.630 -22.905  62.922  1.00 34.95           C  
ATOM    547  O   GLY A  73     -21.569 -21.790  63.440  1.00 34.95           O  
ATOM    548  N   GLU A  74     -20.700 -23.353  62.053  1.00 75.52           N  
ATOM    549  CA  GLU A  74     -19.589 -22.549  61.632  1.00 75.52           C  
ATOM    550  C   GLU A  74     -19.728 -22.399  60.147  1.00 75.52           C  
ATOM    551  O   GLU A  74     -20.289 -23.263  59.476  1.00 75.52           O  
ATOM    552  CB  GLU A  74     -18.233 -23.233  61.885  1.00 75.52           C  
ATOM    553  CG  GLU A  74     -17.879 -23.407  63.365  1.00 75.52           C  
ATOM    554  CD  GLU A  74     -16.938 -22.280  63.766  1.00 75.52           C  
ATOM    555  OE1 GLU A  74     -16.039 -21.948  62.949  1.00 75.52           O  
ATOM    556  OE2 GLU A  74     -17.104 -21.736  64.891  1.00 75.52           O1-
ATOM    557  N   THR A  75     -19.217 -21.287  59.585  1.00 43.94           N  
ATOM    558  CA  THR A  75     -19.367 -21.077  58.173  1.00 43.94           C  
ATOM    559  C   THR A  75     -18.440 -21.992  57.439  1.00 43.94           C  
ATOM    560  O   THR A  75     -17.413 -22.418  57.967  1.00 43.94           O  
ATOM    561  CB  THR A  75     -19.042 -19.678  57.743  1.00 43.94           C  
ATOM    562  CG2 THR A  75     -19.987 -18.699  58.462  1.00 43.94           C  
ATOM    563  OG1 THR A  75     -17.696 -19.380  58.074  1.00 43.94           O  
ATOM    564  N   LEU A  76     -18.816 -22.341  56.189  1.00 53.25           N  
ATOM    565  CA  LEU A  76     -17.989 -23.166  55.358  1.00 53.25           C  
ATOM    566  C   LEU A  76     -16.812 -22.318  54.997  1.00 53.25           C  
ATOM    567  O   LEU A  76     -16.967 -21.151  54.641  1.00 53.25           O  
ATOM    568  CB  LEU A  76     -18.681 -23.591  54.051  1.00 53.25           C  
ATOM    569  CG  LEU A  76     -17.805 -24.472  53.141  1.00 53.25           C  
ATOM    570  CD1 LEU A  76     -17.456 -25.805  53.828  1.00 53.25           C  
ATOM    571  CD2 LEU A  76     -18.445 -24.660  51.756  1.00 53.25           C  
ATOM    572  N   LYS A  77     -15.595 -22.893  55.059  1.00145.51           N  
ATOM    573  CA  LYS A  77     -14.427 -22.085  54.852  1.00145.51           C  
ATOM    574  C   LYS A  77     -13.631 -22.587  53.687  1.00145.51           C  
ATOM    575  O   LYS A  77     -13.655 -23.768  53.343  1.00145.51           O  
ATOM    576  CB  LYS A  77     -13.432 -22.156  56.025  1.00145.51           C  
ATOM    577  CG  LYS A  77     -13.979 -21.755  57.396  1.00145.51           C  
ATOM    578  CD  LYS A  77     -14.432 -20.300  57.506  1.00145.51           C  
ATOM    579  CE  LYS A  77     -14.703 -19.873  58.951  1.00145.51           C  
ATOM    580  NZ  LYS A  77     -15.646 -20.819  59.590  1.00145.51           N1+
ATOM    581  N   LEU A  78     -12.894 -21.652  53.056  1.00158.20           N  
ATOM    582  CA  LEU A  78     -11.944 -21.957  52.026  1.00158.20           C  
ATOM    583  C   LEU A  78     -10.637 -22.112  52.754  1.00158.20           C  
ATOM    584  O   LEU A  78     -10.239 -21.202  53.479  1.00158.20           O  
ATOM    585  CB  LEU A  78     -11.811 -20.775  51.037  1.00158.20           C  
ATOM    586  CG  LEU A  78     -10.772 -20.891  49.897  1.00158.20           C  
ATOM    587  CD1 LEU A  78      -9.334 -20.859  50.417  1.00158.20           C  
ATOM    588  CD2 LEU A  78     -11.031 -22.091  48.985  1.00158.20           C  
ATOM    589  N   PRO A  79      -9.985 -23.248  52.670  1.00195.97           N  
ATOM    590  CA  PRO A  79      -8.684 -23.365  53.278  1.00195.97           C  
ATOM    591  C   PRO A  79      -7.774 -22.553  52.418  1.00195.97           C  
ATOM    592  O   PRO A  79      -7.434 -23.022  51.332  1.00195.97           O  
ATOM    593  CB  PRO A  79      -8.363 -24.857  53.275  1.00195.97           C  
ATOM    594  CG  PRO A  79      -9.748 -25.531  53.290  1.00195.97           C  
ATOM    595  CD  PRO A  79     -10.675 -24.524  52.587  1.00195.97           C  
ATOM    596  N   ALA A  80      -7.277 -21.402  52.904  1.00 53.37           N  
ATOM    597  CA  ALA A  80      -6.540 -20.558  52.012  1.00 53.37           C  
ATOM    598  C   ALA A  80      -5.079 -20.730  52.264  1.00 53.37           C  
ATOM    599  O   ALA A  80      -4.619 -20.704  53.405  1.00 53.37           O  
ATOM    600  CB  ALA A  80      -6.868 -19.063  52.176  1.00 53.37           C  
ATOM    601  N   SER A  81      -4.320 -20.934  51.168  1.00 50.10           N  
ATOM    602  CA  SER A  81      -2.900 -21.088  51.231  1.00 50.10           C  
ATOM    603  C   SER A  81      -2.394 -20.963  49.828  1.00 50.10           C  
ATOM    604  O   SER A  81      -3.133 -21.175  48.870  1.00 50.10           O  
ATOM    605  CB  SER A  81      -2.479 -22.475  51.740  1.00 50.10           C  
ATOM    606  OG  SER A  81      -1.073 -22.630  51.629  1.00 50.10           O  
ATOM    607  N   VAL A  82      -1.101 -20.618  49.675  1.00108.85           N  
ATOM    608  CA  VAL A  82      -0.483 -20.532  48.382  1.00108.85           C  
ATOM    609  C   VAL A  82      -0.497 -21.917  47.812  1.00108.85           C  
ATOM    610  O   VAL A  82      -0.460 -22.111  46.599  1.00108.85           O  
ATOM    611  CB  VAL A  82       0.945 -20.076  48.431  1.00108.85           C  
ATOM    612  CG1 VAL A  82       1.761 -21.082  49.260  1.00108.85           C  
ATOM    613  CG2 VAL A  82       1.454 -19.915  46.987  1.00108.85           C  
ATOM    614  N   ASP A  83      -0.549 -22.918  48.709  1.00 72.51           N  
ATOM    615  CA  ASP A  83      -0.517 -24.322  48.410  1.00 72.51           C  
ATOM    616  C   ASP A  83      -1.708 -24.710  47.590  1.00 72.51           C  
ATOM    617  O   ASP A  83      -1.758 -25.821  47.066  1.00 72.51           O  
ATOM    618  CB  ASP A  83      -0.508 -25.204  49.668  1.00 72.51           C  
ATOM    619  CG  ASP A  83       0.864 -25.081  50.313  1.00 72.51           C  
ATOM    620  OD1 ASP A  83       1.844 -24.795  49.574  1.00 72.51           O  
ATOM    621  OD2 ASP A  83       0.951 -25.272  51.555  1.00 72.51           O1-
ATOM    622  N   LEU A  84      -2.734 -23.845  47.517  1.00 59.17           N  
ATOM    623  CA  LEU A  84      -3.874 -24.151  46.699  1.00 59.17           C  
ATOM    624  C   LEU A  84      -3.402 -24.317  45.283  1.00 59.17           C  
ATOM    625  O   LEU A  84      -3.937 -25.136  44.538  1.00 59.17           O  
ATOM    626  CB  LEU A  84      -4.930 -23.031  46.686  1.00 59.17           C  
ATOM    627  CG  LEU A  84      -5.591 -22.768  48.052  1.00 59.17           C  
ATOM    628  CD1 LEU A  84      -6.630 -21.641  47.955  1.00 59.17           C  
ATOM    629  CD2 LEU A  84      -6.168 -24.056  48.660  1.00 59.17           C  
ATOM    630  N   LEU A  85      -2.392 -23.539  44.856  1.00 95.99           N  
ATOM    631  CA  LEU A  85      -1.960 -23.675  43.495  1.00 95.99           C  
ATOM    632  C   LEU A  85      -1.401 -25.051  43.300  1.00 95.99           C  
ATOM    633  O   LEU A  85      -0.700 -25.585  44.159  1.00 95.99           O  
ATOM    634  CB  LEU A  85      -0.907 -22.642  43.066  1.00 95.99           C  
ATOM    635  CG  LEU A  85      -1.448 -21.200  43.106  1.00 95.99           C  
ATOM    636  CD1 LEU A  85      -1.678 -20.724  44.549  1.00 95.99           C  
ATOM    637  CD2 LEU A  85      -0.577 -20.244  42.284  1.00 95.99           C  
ATOM    638  N   GLY A  86      -1.724 -25.661  42.137  1.00 32.44           N  
ATOM    639  CA  GLY A  86      -1.244 -26.970  41.799  1.00 32.44           C  
ATOM    640  C   GLY A  86      -2.207 -28.024  42.267  1.00 32.44           C  
ATOM    641  O   GLY A  86      -1.896 -29.211  42.190  1.00 32.44           O  
ATOM    642  N   ARG A  87      -3.414 -27.636  42.732  1.00181.57           N  
ATOM    643  CA  ARG A  87      -4.335 -28.618  43.228  1.00181.57           C  
ATOM    644  C   ARG A  87      -5.601 -28.614  42.426  1.00181.57           C  
ATOM    645  O   ARG A  87      -6.006 -27.591  41.874  1.00181.57           O  
ATOM    646  CB  ARG A  87      -4.755 -28.394  44.690  1.00181.57           C  
ATOM    647  CG  ARG A  87      -3.685 -28.804  45.698  1.00181.57           C  
ATOM    648  CD  ARG A  87      -3.170 -30.220  45.448  1.00181.57           C  
ATOM    649  NE  ARG A  87      -2.497 -30.691  46.688  1.00181.57           N  
ATOM    650  CZ  ARG A  87      -3.196 -31.406  47.619  1.00181.57           C  
ATOM    651  NH1 ARG A  87      -4.488 -31.770  47.378  1.00181.57           N1+
ATOM    652  NH2 ARG A  87      -2.596 -31.769  48.789  1.00181.57           N  
ATOM    653  N   ILE A  88      -6.246 -29.802  42.348  1.00132.80           N  
ATOM    654  CA  ILE A  88      -7.509 -29.988  41.684  1.00132.80           C  
ATOM    655  C   ILE A  88      -8.469 -30.286  42.800  1.00132.80           C  
ATOM    656  O   ILE A  88      -8.280 -31.258  43.530  1.00132.80           O  
ATOM    657  CB  ILE A  88      -7.526 -31.220  40.817  1.00132.80           C  
ATOM    658  CG1 ILE A  88      -6.396 -31.220  39.767  1.00132.80           C  
ATOM    659  CG2 ILE A  88      -8.927 -31.326  40.193  1.00132.80           C  
ATOM    660  CD1 ILE A  88      -6.575 -30.238  38.613  1.00132.80           C  
ATOM    661  N   LEU A  89      -9.531 -29.468  42.963  1.00 67.84           N  
ATOM    662  CA  LEU A  89     -10.425 -29.630  44.077  1.00 67.84           C  
ATOM    663  C   LEU A  89     -11.832 -29.707  43.568  1.00 67.84           C  
ATOM    664  O   LEU A  89     -12.103 -29.449  42.396  1.00 67.84           O  
ATOM    665  CB  LEU A  89     -10.385 -28.430  45.041  1.00 67.84           C  
ATOM    666  CG  LEU A  89      -8.988 -28.132  45.619  1.00 67.84           C  
ATOM    667  CD1 LEU A  89      -9.031 -26.925  46.572  1.00 67.84           C  
ATOM    668  CD2 LEU A  89      -8.362 -29.378  46.268  1.00 67.84           C  
ATOM    669  N   SER A  90     -12.762 -30.106  44.459  1.00 43.52           N  
ATOM    670  CA  SER A  90     -14.156 -30.150  44.131  1.00 43.52           C  
ATOM    671  C   SER A  90     -14.706 -28.774  44.352  1.00 43.52           C  
ATOM    672  O   SER A  90     -13.976 -27.844  44.693  1.00 43.52           O  
ATOM    673  CB  SER A  90     -14.979 -31.108  45.011  1.00 43.52           C  
ATOM    674  OG  SER A  90     -15.018 -30.632  46.347  1.00 43.52           O  
ATOM    675  N   GLY A  91     -16.028 -28.620  44.156  1.00 41.94           N  
ATOM    676  CA  GLY A  91     -16.698 -27.356  44.301  1.00 41.94           C  
ATOM    677  C   GLY A  91     -16.561 -26.880  45.720  1.00 41.94           C  
ATOM    678  O   GLY A  91     -16.558 -25.675  45.967  1.00 41.94           O  
ATOM    679  N   SER A  92     -16.550 -27.831  46.679  1.00124.92           N  
ATOM    680  CA  SER A  92     -16.433 -27.623  48.105  1.00124.92           C  
ATOM    681  C   SER A  92     -15.012 -27.354  48.519  1.00124.92           C  
ATOM    682  O   SER A  92     -14.770 -26.957  49.658  1.00124.92           O  
ATOM    683  CB  SER A  92     -16.815 -28.872  48.914  1.00124.92           C  
ATOM    684  OG  SER A  92     -18.083 -29.359  48.517  1.00124.92           O  
ATOM    685  N   GLY A  93     -14.024 -27.615  47.640  1.00 44.98           N  
ATOM    686  CA  GLY A  93     -12.651 -27.389  48.015  1.00 44.98           C  
ATOM    687  C   GLY A  93     -12.012 -28.678  48.467  1.00 44.98           C  
ATOM    688  O   GLY A  93     -10.883 -28.661  48.956  1.00 44.98           O  
ATOM    689  N   GLU A  94     -12.715 -29.826  48.333  1.00103.48           N  
ATOM    690  CA  GLU A  94     -12.168 -31.112  48.709  1.00103.48           C  
ATOM    691  C   GLU A  94     -11.237 -31.562  47.610  1.00103.48           C  
ATOM    692  O   GLU A  94     -11.438 -31.203  46.453  1.00103.48           O  
ATOM    693  CB  GLU A  94     -13.241 -32.207  48.844  1.00103.48           C  
ATOM    694  CG  GLU A  94     -14.331 -31.878  49.864  1.00103.48           C  
ATOM    695  CD  GLU A  94     -13.685 -31.732  51.232  1.00103.48           C  
ATOM    696  OE1 GLU A  94     -12.465 -32.017  51.353  1.00103.48           O  
ATOM    697  OE2 GLU A  94     -14.414 -31.328  52.178  1.00103.48           O1-
ATOM    698  N   PRO A  95     -10.213 -32.325  47.926  1.00 97.70           N  
ATOM    699  CA  PRO A  95      -9.301 -32.752  46.888  1.00 97.70           C  
ATOM    700  C   PRO A  95      -9.837 -33.772  45.924  1.00 97.70           C  
ATOM    701  O   PRO A  95     -10.430 -34.758  46.359  1.00 97.70           O  
ATOM    702  CB  PRO A  95      -8.025 -33.196  47.603  1.00 97.70           C  
ATOM    703  CG  PRO A  95      -8.031 -32.363  48.898  1.00 97.70           C  
ATOM    704  CD  PRO A  95      -9.521 -32.118  49.192  1.00 97.70           C  
ATOM    705  N   ARG A  96      -9.743 -33.484  44.608  1.00177.93           N  
ATOM    706  CA  ARG A  96     -10.042 -34.373  43.514  0.50177.93           C  
ATOM    707  C   ARG A  96      -8.841 -35.152  43.061  1.00177.93           C  
ATOM    708  O   ARG A  96      -8.974 -36.185  42.409  1.00177.93           O  
ATOM    709  CB  ARG A  96     -10.626 -33.635  42.297  0.50177.93           C  
ATOM    710  CG  ARG A  96     -11.954 -32.937  42.612  0.50177.93           C  
ATOM    711  CD  ARG A  96     -12.706 -32.422  41.382  0.50177.93           C  
ATOM    712  NE  ARG A  96     -13.736 -33.439  41.024  0.50177.93           N  
ATOM    713  CZ  ARG A  96     -14.980 -33.385  41.586  0.50177.93           C  
ATOM    714  NH1 ARG A  96     -15.287 -32.393  42.470  0.50177.93           N1+
ATOM    715  NH2 ARG A  96     -15.918 -34.324  41.270  0.50177.93           N  
ATOM    716  N   ASP A  97      -7.638 -34.591  43.302  1.00102.26           N  
ATOM    717  CA  ASP A  97      -6.368 -35.071  42.826  1.00102.26           C  
ATOM    718  C   ASP A  97      -5.882 -36.316  43.507  1.00102.26           C  
ATOM    719  O   ASP A  97      -5.032 -37.008  42.954  1.00102.26           O  
ATOM    720  CB  ASP A  97      -5.271 -33.986  42.828  1.00102.26           C  
ATOM    721  CG  ASP A  97      -5.079 -33.419  44.224  1.00102.26           C  
ATOM    722  OD1 ASP A  97      -5.775 -33.877  45.167  1.00102.26           O  
ATOM    723  OD2 ASP A  97      -4.230 -32.500  44.360  1.00102.26           O1-
ATOM    724  N   GLY A  98      -6.354 -36.636  44.727  1.00 30.16           N  
ATOM    725  CA  GLY A  98      -5.858 -37.818  45.378  1.00 30.16           C  
ATOM    726  C   GLY A  98      -4.866 -37.385  46.408  1.00 30.16           C  
ATOM    727  O   GLY A  98      -4.307 -38.212  47.129  1.00 30.16           O  
ATOM    728  N   GLY A  99      -4.615 -36.062  46.490  1.00 24.68           N  
ATOM    729  CA  GLY A  99      -3.698 -35.512  47.450  1.00 24.68           C  
ATOM    730  C   GLY A  99      -4.428 -35.274  48.740  1.00 24.68           C  
ATOM    731  O   GLY A  99      -5.637 -35.471  48.852  1.00 24.68           O  
ATOM    732  N   PRO A 100      -3.672 -34.843  49.718  1.00149.88           N  
ATOM    733  CA  PRO A 100      -4.216 -34.579  51.029  1.00149.88           C  
ATOM    734  C   PRO A 100      -4.983 -33.296  51.067  1.00149.88           C  
ATOM    735  O   PRO A 100      -4.831 -32.480  50.159  1.00149.88           O  
ATOM    736  CB  PRO A 100      -3.027 -34.573  51.986  1.00149.88           C  
ATOM    737  CG  PRO A 100      -1.985 -35.457  51.284  1.00149.88           C  
ATOM    738  CD  PRO A 100      -2.288 -35.284  49.789  1.00149.88           C  
ATOM    739  N   ARG A 101      -5.805 -33.096  52.117  1.00 87.04           N  
ATOM    740  CA  ARG A 101      -6.553 -31.878  52.239  1.00 87.04           C  
ATOM    741  C   ARG A 101      -5.580 -30.751  52.341  1.00 87.04           C  
ATOM    742  O   ARG A 101      -4.439 -30.922  52.766  1.00 87.04           O  
ATOM    743  CB  ARG A 101      -7.457 -31.773  53.485  1.00 87.04           C  
ATOM    744  CG  ARG A 101      -8.859 -32.377  53.356  1.00 87.04           C  
ATOM    745  CD  ARG A 101      -9.762 -31.979  54.530  1.00 87.04           C  
ATOM    746  NE  ARG A 101     -11.174 -32.313  54.189  1.00 87.04           N  
ATOM    747  CZ  ARG A 101     -12.192 -31.745  54.901  1.00 87.04           C  
ATOM    748  NH1 ARG A 101     -11.911 -30.889  55.927  1.00 87.04           N1+
ATOM    749  NH2 ARG A 101     -13.489 -32.029  54.587  1.00 87.04           N  
ATOM    750  N   ILE A 102      -6.030 -29.553  51.923  1.00116.06           N  
ATOM    751  CA  ILE A 102      -5.207 -28.382  51.939  1.00116.06           C  
ATOM    752  C   ILE A 102      -4.992 -27.983  53.364  1.00116.06           C  
ATOM    753  O   ILE A 102      -5.919 -28.024  54.170  1.00116.06           O  
ATOM    754  CB  ILE A 102      -5.852 -27.206  51.264  1.00116.06           C  
ATOM    755  CG1 ILE A 102      -6.152 -27.517  49.789  1.00116.06           C  
ATOM    756  CG2 ILE A 102      -4.938 -25.987  51.467  1.00116.06           C  
ATOM    757  CD1 ILE A 102      -4.906 -27.804  48.952  1.00116.06           C  
ATOM    758  N   VAL A 103      -3.741 -27.618  53.722  1.00 50.92           N  
ATOM    759  CA  VAL A 103      -3.488 -27.140  55.054  1.00 50.92           C  
ATOM    760  C   VAL A 103      -3.603 -25.647  54.967  1.00 50.92           C  
ATOM    761  O   VAL A 103      -2.852 -24.995  54.245  1.00 50.92           O  
ATOM    762  CB  VAL A 103      -2.112 -27.452  55.564  1.00 50.92           C  
ATOM    763  CG1 VAL A 103      -1.972 -26.853  56.973  1.00 50.92           C  
ATOM    764  CG2 VAL A 103      -1.896 -28.974  55.511  1.00 50.92           C  
ATOM    765  N   PRO A 104      -4.552 -25.101  55.680  1.00175.09           N  
ATOM    766  CA  PRO A 104      -4.836 -23.690  55.590  1.00175.09           C  
ATOM    767  C   PRO A 104      -3.885 -22.762  56.270  1.00175.09           C  
ATOM    768  O   PRO A 104      -3.477 -23.040  57.396  1.00175.09           O  
ATOM    769  CB  PRO A 104      -6.237 -23.505  56.168  1.00175.09           C  
ATOM    770  CG  PRO A 104      -6.899 -24.881  56.016  1.00175.09           C  
ATOM    771  CD  PRO A 104      -5.726 -25.872  56.057  1.00175.09           C  
ATOM    772  N   ASP A 105      -3.501 -21.661  55.589  1.00 53.24           N  
ATOM    773  CA  ASP A 105      -2.820 -20.593  56.256  0.50 53.24           C  
ATOM    774  C   ASP A 105      -3.882 -19.893  57.045  1.00 53.24           C  
ATOM    775  O   ASP A 105      -3.700 -19.561  58.216  1.00 53.24           O  
ATOM    776  CB  ASP A 105      -2.227 -19.553  55.289  0.50 53.24           C  
ATOM    777  CG  ASP A 105      -1.051 -20.178  54.552  0.50 53.24           C  
ATOM    778  OD1 ASP A 105      -0.533 -21.223  55.028  0.50 53.24           O  
ATOM    779  OD2 ASP A 105      -0.653 -19.610  53.499  0.50 53.24           O1-
ATOM    780  N   GLN A 106      -5.047 -19.676  56.389  1.00 51.81           N  
ATOM    781  CA  GLN A 106      -6.147 -18.978  56.990  1.00 51.81           C  
ATOM    782  C   GLN A 106      -7.409 -19.604  56.486  1.00 51.81           C  
ATOM    783  O   GLN A 106      -7.438 -20.163  55.390  1.00 51.81           O  
ATOM    784  CB  GLN A 106      -6.186 -17.494  56.594  1.00 51.81           C  
ATOM    785  CG  GLN A 106      -4.932 -16.732  57.027  1.00 51.81           C  
ATOM    786  CD  GLN A 106      -5.055 -15.287  56.566  1.00 51.81           C  
ATOM    787  NE2 GLN A 106      -4.043 -14.452  56.924  1.00 51.81           N  
ATOM    788  OE1 GLN A 106      -6.019 -14.911  55.902  1.00 51.81           O  
ATOM    789  N   LEU A 107      -8.487 -19.552  57.297  1.00 91.96           N  
ATOM    790  CA  LEU A 107      -9.743 -20.076  56.848  1.00 91.96           C  
ATOM    791  C   LEU A 107     -10.613 -18.888  56.587  1.00 91.96           C  
ATOM    792  O   LEU A 107     -10.813 -18.045  57.461  1.00 91.96           O  
ATOM    793  CB  LEU A 107     -10.448 -20.999  57.855  1.00 91.96           C  
ATOM    794  CG  LEU A 107      -9.647 -22.286  58.127  1.00 91.96           C  
ATOM    795  CD1 LEU A 107      -8.360 -21.988  58.909  1.00 91.96           C  
ATOM    796  CD2 LEU A 107     -10.519 -23.366  58.780  1.00 91.96           C  
ATOM    797  N   LEU A 108     -11.158 -18.793  55.358  1.00 67.97           N  
ATOM    798  CA  LEU A 108     -11.880 -17.615  54.976  1.00 67.97           C  
ATOM    799  C   LEU A 108     -13.298 -17.951  54.617  1.00 67.97           C  
ATOM    800  O   LEU A 108     -13.570 -18.980  53.998  1.00 67.97           O  
ATOM    801  CB  LEU A 108     -11.291 -16.958  53.718  1.00 67.97           C  
ATOM    802  CG  LEU A 108      -9.821 -16.527  53.859  1.00 67.97           C  
ATOM    803  CD1 LEU A 108      -9.317 -15.888  52.555  1.00 67.97           C  
ATOM    804  CD2 LEU A 108      -9.611 -15.618  55.082  1.00 67.97           C  
ATOM    805  N   ASP A 109     -14.247 -17.069  55.003  1.00 57.01           N  
ATOM    806  CA  ASP A 109     -15.617 -17.240  54.604  1.00 57.01           C  
ATOM    807  C   ASP A 109     -15.637 -16.984  53.121  1.00 57.01           C  
ATOM    808  O   ASP A 109     -14.841 -16.207  52.599  1.00 57.01           O  
ATOM    809  CB  ASP A 109     -16.595 -16.242  55.257  1.00 57.01           C  
ATOM    810  CG  ASP A 109     -16.729 -16.578  56.734  1.00 57.01           C  
ATOM    811  OD1 ASP A 109     -16.095 -17.578  57.163  1.00 57.01           O  
ATOM    812  OD2 ASP A 109     -17.463 -15.848  57.451  1.00 57.01           O1-
ATOM    813  N   ILE A 110     -16.489 -17.737  52.404  1.00126.41           N  
ATOM    814  CA  ILE A 110     -16.657 -17.748  50.971  1.00126.41           C  
ATOM    815  C   ILE A 110     -17.526 -16.683  50.345  1.00126.41           C  
ATOM    816  O   ILE A 110     -17.392 -16.419  49.152  1.00126.41           O  
ATOM    817  CB  ILE A 110     -17.058 -19.099  50.440  1.00126.41           C  
ATOM    818  CG1 ILE A 110     -18.437 -19.550  50.937  1.00126.41           C  
ATOM    819  CG2 ILE A 110     -15.933 -20.074  50.820  1.00126.41           C  
ATOM    820  CD1 ILE A 110     -18.924 -20.812  50.224  1.00126.41           C  
ATOM    821  N   ASN A 111     -18.502 -16.115  51.079  1.00 99.79           N  
ATOM    822  CA  ASN A 111     -19.524 -15.268  50.506  1.00 99.79           C  
ATOM    823  C   ASN A 111     -19.009 -13.995  49.887  1.00 99.79           C  
ATOM    824  O   ASN A 111     -19.737 -13.372  49.114  1.00 99.79           O  
ATOM    825  CB  ASN A 111     -20.682 -14.924  51.470  1.00 99.79           C  
ATOM    826  CG  ASN A 111     -20.222 -13.989  52.581  1.00 99.79           C  
ATOM    827  ND2 ASN A 111     -21.152 -13.109  53.040  1.00 99.79           N  
ATOM    828  OD1 ASN A 111     -19.079 -14.036  53.028  1.00 99.79           O  
ATOM    829  N   GLY A 112     -17.784 -13.539  50.222  1.00 38.46           N  
ATOM    830  CA  GLY A 112     -17.273 -12.323  49.633  1.00 38.46           C  
ATOM    831  C   GLY A 112     -17.033 -11.318  50.720  1.00 38.46           C  
ATOM    832  O   GLY A 112     -16.400 -10.288  50.498  1.00 38.46           O  
ATOM    833  N   ALA A 113     -17.545 -11.595  51.931  1.00 40.44           N  
ATOM    834  CA  ALA A 113     -17.383 -10.723  53.060  1.00 40.44           C  
ATOM    835  C   ALA A 113     -15.942 -10.649  53.464  1.00 40.44           C  
ATOM    836  O   ALA A 113     -15.469  -9.599  53.893  1.00 40.44           O  
ATOM    837  CB  ALA A 113     -18.177 -11.187  54.293  1.00 40.44           C  
ATOM    838  N   ALA A 114     -15.205 -11.768  53.357  1.00 49.80           N  
ATOM    839  CA  ALA A 114     -13.860 -11.808  53.858  1.00 49.80           C  
ATOM    840  C   ALA A 114     -12.933 -10.903  53.091  1.00 49.80           C  
ATOM    841  O   ALA A 114     -13.089 -10.675  51.894  1.00 49.80           O  
ATOM    842  CB  ALA A 114     -13.249 -13.220  53.835  1.00 49.80           C  
ATOM    843  N   MET A 115     -11.965 -10.335  53.844  1.00 87.74           N  
ATOM    844  CA  MET A 115     -10.799  -9.571  53.471  1.00 87.74           C  
ATOM    845  C   MET A 115     -11.067  -8.193  52.922  1.00 87.74           C  
ATOM    846  O   MET A 115     -10.169  -7.355  53.003  1.00 87.74           O  
ATOM    847  CB  MET A 115      -9.942 -10.291  52.414  1.00 87.74           C  
ATOM    848  CG  MET A 115      -9.326 -11.609  52.887  1.00 87.74           C  
ATOM    849  SD  MET A 115      -8.456 -12.532  51.584  1.00 87.74           S  
ATOM    850  CE  MET A 115      -9.963 -13.102  50.744  1.00 87.74           C  
ATOM    851  N   ASN A 116     -12.294  -7.876  52.452  1.00 74.59           N  
ATOM    852  CA  ASN A 116     -12.586  -6.573  51.882  1.00 74.59           C  
ATOM    853  C   ASN A 116     -11.476  -6.146  50.941  1.00 74.59           C  
ATOM    854  O   ASN A 116     -10.977  -5.028  51.037  1.00 74.59           O  
ATOM    855  CB  ASN A 116     -12.748  -5.472  52.949  1.00 74.59           C  
ATOM    856  CG  ASN A 116     -13.267  -4.199  52.285  1.00 74.59           C  
ATOM    857  ND2 ASN A 116     -13.384  -3.107  53.085  1.00 74.59           N  
ATOM    858  OD1 ASN A 116     -13.542  -4.171  51.086  1.00 74.59           O  
ATOM    859  N   PRO A 117     -11.059  -7.000  50.043  1.00103.97           N  
ATOM    860  CA  PRO A 117      -9.903  -6.792  49.206  1.00103.97           C  
ATOM    861  C   PRO A 117      -9.897  -5.706  48.158  1.00103.97           C  
ATOM    862  O   PRO A 117      -8.803  -5.276  47.794  1.00103.97           O  
ATOM    863  CB  PRO A 117      -9.686  -8.137  48.519  1.00103.97           C  
ATOM    864  CG  PRO A 117     -11.119  -8.680  48.366  1.00103.97           C  
ATOM    865  CD  PRO A 117     -11.856  -8.133  49.600  1.00103.97           C  
ATOM    866  N   TYR A 118     -11.054  -5.246  47.641  1.00139.26           N  
ATOM    867  CA  TYR A 118     -11.003  -4.424  46.455  1.00139.26           C  
ATOM    868  C   TYR A 118     -10.763  -2.971  46.718  1.00139.26           C  
ATOM    869  O   TYR A 118     -11.280  -2.381  47.664  1.00139.26           O  
ATOM    870  CB  TYR A 118     -12.246  -4.524  45.558  1.00139.26           C  
ATOM    871  CG  TYR A 118     -12.313  -5.924  45.055  1.00139.26           C  
ATOM    872  CD1 TYR A 118     -11.525  -6.328  44.001  1.00139.26           C  
ATOM    873  CD2 TYR A 118     -13.147  -6.837  45.653  1.00139.26           C  
ATOM    874  CE1 TYR A 118     -11.584  -7.623  43.542  1.00139.26           C  
ATOM    875  CE2 TYR A 118     -13.213  -8.132  45.199  1.00139.26           C  
ATOM    876  CZ  TYR A 118     -12.432  -8.525  44.140  1.00139.26           C  
ATOM    877  OH  TYR A 118     -12.500  -9.855  43.677  1.00139.26           O  
ATOM    878  N   ALA A 119      -9.905  -2.375  45.861  1.00 49.27           N  
ATOM    879  CA  ALA A 119      -9.595  -0.975  45.904  1.00 49.27           C  
ATOM    880  C   ALA A 119     -10.527  -0.240  44.988  1.00 49.27           C  
ATOM    881  O   ALA A 119     -11.135  -0.830  44.097  1.00 49.27           O  
ATOM    882  CB  ALA A 119      -8.155  -0.658  45.468  1.00 49.27           C  
ATOM    883  N   ARG A 120     -10.682   1.087  45.197  1.00124.29           N  
ATOM    884  CA  ARG A 120     -11.506   1.837  44.293  0.50124.29           C  
ATOM    885  C   ARG A 120     -10.593   2.405  43.256  1.00124.29           C  
ATOM    886  O   ARG A 120     -10.322   3.605  43.232  1.00124.29           O  
ATOM    887  CB  ARG A 120     -12.250   3.015  44.947  0.50124.29           C  
ATOM    888  CG  ARG A 120     -13.405   2.579  45.851  0.50124.29           C  
ATOM    889  CD  ARG A 120     -14.168   3.743  46.486  0.50124.29           C  
ATOM    890  NE  ARG A 120     -15.276   3.155  47.291  0.50124.29           N  
ATOM    891  CZ  ARG A 120     -15.636   3.725  48.478  0.50124.29           C  
ATOM    892  NH1 ARG A 120     -14.987   4.840  48.925  0.50124.29           N1+
ATOM    893  NH2 ARG A 120     -16.645   3.178  49.216  0.50124.29           N  
ATOM    894  N   LEU A 121     -10.104   1.527  42.360  1.00104.19           N  
ATOM    895  CA  LEU A 121      -9.240   1.903  41.281  1.00104.19           C  
ATOM    896  C   LEU A 121      -9.812   1.260  40.058  1.00104.19           C  
ATOM    897  O   LEU A 121     -10.425   0.196  40.141  1.00104.19           O  
ATOM    898  CB  LEU A 121      -7.810   1.340  41.394  1.00104.19           C  
ATOM    899  CG  LEU A 121      -6.933   1.932  42.514  1.00104.19           C  
ATOM    900  CD1 LEU A 121      -6.548   3.385  42.218  1.00104.19           C  
ATOM    901  CD2 LEU A 121      -7.580   1.763  43.893  1.00104.19           C  
ATOM    902  N   PRO A 122      -9.650   1.890  38.927  1.00154.50           N  
ATOM    903  CA  PRO A 122     -10.154   1.303  37.711  1.00154.50           C  
ATOM    904  C   PRO A 122      -9.269   0.197  37.218  1.00154.50           C  
ATOM    905  O   PRO A 122      -8.077   0.209  37.525  1.00154.50           O  
ATOM    906  CB  PRO A 122     -10.288   2.449  36.713  1.00154.50           C  
ATOM    907  CG  PRO A 122     -10.482   3.686  37.602  1.00154.50           C  
ATOM    908  CD  PRO A 122      -9.730   3.342  38.898  1.00154.50           C  
ATOM    909  N   PRO A 123      -9.800  -0.734  36.468  1.00 69.35           N  
ATOM    910  CA  PRO A 123      -8.980  -1.793  35.946  1.00 69.35           C  
ATOM    911  C   PRO A 123      -8.046  -1.225  34.927  1.00 69.35           C  
ATOM    912  O   PRO A 123      -8.404  -0.244  34.276  1.00 69.35           O  
ATOM    913  CB  PRO A 123      -9.948  -2.836  35.395  1.00 69.35           C  
ATOM    914  CG  PRO A 123     -11.211  -2.642  36.254  1.00 69.35           C  
ATOM    915  CD  PRO A 123     -11.177  -1.157  36.657  1.00 69.35           C  
ATOM    916  N   LYS A 124      -6.835  -1.803  34.796  1.00165.88           N  
ATOM    917  CA  LYS A 124      -5.899  -1.304  33.832  1.00165.88           C  
ATOM    918  C   LYS A 124      -4.812  -2.312  33.630  1.00165.88           C  
ATOM    919  O   LYS A 124      -4.670  -3.253  34.413  1.00165.88           O  
ATOM    920  CB  LYS A 124      -5.232   0.019  34.255  1.00165.88           C  
ATOM    921  CG  LYS A 124      -4.662   0.008  35.677  1.00165.88           C  
ATOM    922  CD  LYS A 124      -3.493  -0.956  35.894  1.00165.88           C  
ATOM    923  CE  LYS A 124      -2.818  -0.807  37.260  1.00165.88           C  
ATOM    924  NZ  LYS A 124      -1.955   0.396  37.267  1.00165.88           N1+
ATOM    925  N   ASP A 125      -4.022  -2.127  32.545  1.00153.31           N  
ATOM    926  CA  ASP A 125      -2.894  -2.968  32.259  1.00153.31           C  
ATOM    927  C   ASP A 125      -3.342  -4.210  31.553  1.00153.31           C  
ATOM    928  O   ASP A 125      -4.458  -4.695  31.735  1.00153.31           O  
ATOM    929  CB  ASP A 125      -2.084  -3.358  33.505  1.00153.31           C  
ATOM    930  CG  ASP A 125      -1.393  -2.097  34.008  1.00153.31           C  
ATOM    931  OD1 ASP A 125      -1.192  -1.163  33.187  1.00153.31           O  
ATOM    932  OD2 ASP A 125      -1.056  -2.052  35.221  1.00153.31           O1-
ATOM    933  N   PHE A 126      -2.415  -4.766  30.750  1.00115.48           N  
ATOM    934  CA  PHE A 126      -2.680  -5.805  29.800  1.00115.48           C  
ATOM    935  C   PHE A 126      -2.564  -7.191  30.358  1.00115.48           C  
ATOM    936  O   PHE A 126      -1.675  -7.514  31.147  1.00115.48           O  
ATOM    937  CB  PHE A 126      -1.721  -5.632  28.603  1.00115.48           C  
ATOM    938  CG  PHE A 126      -1.858  -6.683  27.557  1.00115.48           C  
ATOM    939  CD1 PHE A 126      -3.023  -6.831  26.841  1.00115.48           C  
ATOM    940  CD2 PHE A 126      -0.779  -7.482  27.254  1.00115.48           C  
ATOM    941  CE1 PHE A 126      -3.120  -7.793  25.863  1.00115.48           C  
ATOM    942  CE2 PHE A 126      -0.869  -8.445  26.277  1.00115.48           C  
ATOM    943  CZ  PHE A 126      -2.045  -8.604  25.584  1.00115.48           C  
ATOM    944  N   ILE A 127      -3.534  -8.043  29.964  1.00 65.70           N  
ATOM    945  CA  ILE A 127      -3.493  -9.453  30.237  1.00 65.70           C  
ATOM    946  C   ILE A 127      -3.421 -10.093  28.881  1.00 65.70           C  
ATOM    947  O   ILE A 127      -4.319  -9.929  28.056  1.00 65.70           O  
ATOM    948  CB  ILE A 127      -4.716  -9.978  30.934  1.00 65.70           C  
ATOM    949  CG1 ILE A 127      -4.829  -9.361  32.340  1.00 65.70           C  
ATOM    950  CG2 ILE A 127      -4.650 -11.515  30.931  1.00 65.70           C  
ATOM    951  CD1 ILE A 127      -6.165  -9.631  33.029  1.00 65.70           C  
ATOM    952  N   GLN A 128      -2.333 -10.839  28.605  1.00 67.23           N  
ATOM    953  CA  GLN A 128      -2.179 -11.419  27.297  1.00 67.23           C  
ATOM    954  C   GLN A 128      -2.709 -12.824  27.326  1.00 67.23           C  
ATOM    955  O   GLN A 128      -2.107 -13.722  27.912  1.00 67.23           O  
ATOM    956  CB  GLN A 128      -0.704 -11.465  26.852  1.00 67.23           C  
ATOM    957  CG  GLN A 128      -0.482 -11.994  25.433  1.00 67.23           C  
ATOM    958  CD  GLN A 128       1.016 -11.975  25.151  1.00 67.23           C  
ATOM    959  NE2 GLN A 128       1.620 -10.755  25.151  1.00 67.23           N  
ATOM    960  OE1 GLN A 128       1.634 -13.013  24.937  1.00 67.23           O  
ATOM    961  N   THR A 129      -3.889 -13.031  26.703  1.00 61.17           N  
ATOM    962  CA  THR A 129      -4.542 -14.313  26.597  1.00 61.17           C  
ATOM    963  C   THR A 129      -3.857 -15.180  25.583  1.00 61.17           C  
ATOM    964  O   THR A 129      -3.903 -16.407  25.670  1.00 61.17           O  
ATOM    965  CB  THR A 129      -5.984 -14.207  26.200  1.00 61.17           C  
ATOM    966  CG2 THR A 129      -6.720 -13.351  27.244  1.00 61.17           C  
ATOM    967  OG1 THR A 129      -6.098 -13.623  24.911  1.00 61.17           O  
ATOM    968  N   GLY A 130      -3.248 -14.564  24.554  1.00 31.31           N  
ATOM    969  CA  GLY A 130      -2.594 -15.329  23.527  1.00 31.31           C  
ATOM    970  C   GLY A 130      -3.549 -15.558  22.393  1.00 31.31           C  
ATOM    971  O   GLY A 130      -3.189 -16.186  21.398  1.00 31.31           O  
ATOM    972  N   ILE A 131      -4.795 -15.055  22.512  1.00 57.42           N  
ATOM    973  CA  ILE A 131      -5.754 -15.203  21.451  1.00 57.42           C  
ATOM    974  C   ILE A 131      -5.908 -13.834  20.846  1.00 57.42           C  
ATOM    975  O   ILE A 131      -6.230 -12.865  21.529  1.00 57.42           O  
ATOM    976  CB  ILE A 131      -7.093 -15.671  21.944  1.00 57.42           C  
ATOM    977  CG1 ILE A 131      -6.948 -17.042  22.628  1.00 57.42           C  
ATOM    978  CG2 ILE A 131      -8.070 -15.688  20.757  1.00 57.42           C  
ATOM    979  CD1 ILE A 131      -8.183 -17.475  23.415  1.00 57.42           C  
ATOM    980  N   SER A 132      -5.683 -13.729  19.524  1.00 55.86           N  
ATOM    981  CA  SER A 132      -5.628 -12.489  18.803  1.00 55.86           C  
ATOM    982  C   SER A 132      -6.932 -11.756  18.843  1.00 55.86           C  
ATOM    983  O   SER A 132      -6.955 -10.532  18.960  1.00 55.86           O  
ATOM    984  CB  SER A 132      -5.256 -12.718  17.324  1.00 55.86           C  
ATOM    985  OG  SER A 132      -3.990 -13.355  17.226  1.00 55.86           O  
ATOM    986  N   THR A 133      -8.060 -12.476  18.751  1.00 88.74           N  
ATOM    987  CA  THR A 133      -9.333 -11.815  18.726  1.00 88.74           C  
ATOM    988  C   THR A 133      -9.590 -11.161  20.045  1.00 88.74           C  
ATOM    989  O   THR A 133     -10.436 -10.270  20.116  1.00 88.74           O  
ATOM    990  CB  THR A 133     -10.481 -12.737  18.435  1.00 88.74           C  
ATOM    991  CG2 THR A 133     -10.296 -13.328  17.029  1.00 88.74           C  
ATOM    992  OG1 THR A 133     -10.548 -13.769  19.409  1.00 88.74           O  
ATOM    993  N   ILE A 134      -9.048 -11.712  21.154  1.00 88.04           N  
ATOM    994  CA  ILE A 134      -9.176 -11.013  22.405  1.00 88.04           C  
ATOM    995  C   ILE A 134      -8.159  -9.915  22.556  1.00 88.04           C  
ATOM    996  O   ILE A 134      -8.491  -8.741  22.692  1.00 88.04           O  
ATOM    997  CB  ILE A 134      -9.044 -11.927  23.585  1.00 88.04           C  
ATOM    998  CG1 ILE A 134     -10.150 -12.995  23.540  1.00 88.04           C  
ATOM    999  CG2 ILE A 134      -9.081 -11.070  24.863  1.00 88.04           C  
ATOM   1000  CD1 ILE A 134      -9.938 -14.141  24.526  1.00 88.04           C  
ATOM   1001  N   ASP A 135      -6.862 -10.269  22.471  1.00 61.52           N  
ATOM   1002  CA  ASP A 135      -5.840  -9.308  22.768  1.00 61.52           C  
ATOM   1003  C   ASP A 135      -5.821  -8.210  21.755  1.00 61.52           C  
ATOM   1004  O   ASP A 135      -5.687  -7.037  22.102  1.00 61.52           O  
ATOM   1005  CB  ASP A 135      -4.439  -9.937  22.773  1.00 61.52           C  
ATOM   1006  CG  ASP A 135      -4.371 -10.911  23.938  1.00 61.52           C  
ATOM   1007  OD1 ASP A 135      -5.312 -10.912  24.777  1.00 61.52           O  
ATOM   1008  OD2 ASP A 135      -3.369 -11.671  24.004  1.00 61.52           O1-
ATOM   1009  N   GLY A 136      -5.909  -8.557  20.462  1.00 58.13           N  
ATOM   1010  CA  GLY A 136      -5.788  -7.514  19.489  1.00 58.13           C  
ATOM   1011  C   GLY A 136      -6.957  -6.567  19.496  1.00 58.13           C  
ATOM   1012  O   GLY A 136      -6.785  -5.355  19.602  1.00 58.13           O  
ATOM   1013  N   THR A 137      -8.174  -7.112  19.306  1.00129.39           N  
ATOM   1014  CA  THR A 137      -9.383  -6.345  19.149  1.00129.39           C  
ATOM   1015  C   THR A 137     -10.182  -6.012  20.386  1.00129.39           C  
ATOM   1016  O   THR A 137     -10.919  -5.027  20.376  1.00129.39           O  
ATOM   1017  CB  THR A 137     -10.308  -6.954  18.137  1.00129.39           C  
ATOM   1018  CG2 THR A 137      -9.562  -7.029  16.792  1.00129.39           C  
ATOM   1019  OG1 THR A 137     -10.706  -8.254  18.540  1.00129.39           O  
ATOM   1020  N   ASN A 138     -10.166  -6.858  21.440  1.00175.69           N  
ATOM   1021  CA  ASN A 138     -11.009  -6.573  22.580  1.00175.69           C  
ATOM   1022  C   ASN A 138     -10.213  -6.915  23.792  1.00175.69           C  
ATOM   1023  O   ASN A 138     -10.537  -7.868  24.498  1.00175.69           O  
ATOM   1024  CB  ASN A 138     -12.240  -7.490  22.652  1.00175.69           C  
ATOM   1025  CG  ASN A 138     -13.090  -7.273  21.412  1.00175.69           C  
ATOM   1026  ND2 ASN A 138     -13.427  -8.390  20.716  1.00175.69           N  
ATOM   1027  OD1 ASN A 138     -13.444  -6.148  21.068  1.00175.69           O  
ATOM   1028  N   THR A 139      -9.221  -6.072  24.117  1.00 76.32           N  
ATOM   1029  CA  THR A 139      -8.218  -6.410  25.082  1.00 76.32           C  
ATOM   1030  C   THR A 139      -8.744  -6.556  26.477  1.00 76.32           C  
ATOM   1031  O   THR A 139      -9.501  -5.721  26.972  1.00 76.32           O  
ATOM   1032  CB  THR A 139      -7.110  -5.396  25.113  1.00 76.32           C  
ATOM   1033  CG2 THR A 139      -6.041  -5.841  26.124  1.00 76.32           C  
ATOM   1034  OG1 THR A 139      -6.533  -5.273  23.820  1.00 76.32           O  
ATOM   1035  N   LEU A 140      -8.326  -7.661  27.138  1.00 66.74           N  
ATOM   1036  CA  LEU A 140      -8.663  -7.950  28.505  1.00 66.74           C  
ATOM   1037  C   LEU A 140      -7.695  -7.190  29.369  1.00 66.74           C  
ATOM   1038  O   LEU A 140      -6.490  -7.193  29.113  1.00 66.74           O  
ATOM   1039  CB  LEU A 140      -8.544  -9.450  28.836  1.00 66.74           C  
ATOM   1040  CG  LEU A 140      -8.954  -9.836  30.269  1.00 66.74           C  
ATOM   1041  CD1 LEU A 140     -10.456  -9.607  30.506  1.00 66.74           C  
ATOM   1042  CD2 LEU A 140      -8.515 -11.273  30.601  1.00 66.74           C  
ATOM   1043  N   VAL A 141      -8.200  -6.528  30.433  1.00 51.48           N  
ATOM   1044  CA  VAL A 141      -7.360  -5.746  31.301  1.00 51.48           C  
ATOM   1045  C   VAL A 141      -7.487  -6.289  32.692  1.00 51.48           C  
ATOM   1046  O   VAL A 141      -8.467  -6.946  33.041  1.00 51.48           O  
ATOM   1047  CB  VAL A 141      -7.735  -4.295  31.342  1.00 51.48           C  
ATOM   1048  CG1 VAL A 141      -7.575  -3.712  29.927  1.00 51.48           C  
ATOM   1049  CG2 VAL A 141      -9.156  -4.171  31.912  1.00 51.48           C  
ATOM   1050  N   ARG A 142      -6.470  -6.029  33.534  1.00129.38           N  
ATOM   1051  CA  ARG A 142      -6.486  -6.573  34.863  1.00129.38           C  
ATOM   1052  C   ARG A 142      -7.540  -5.891  35.682  1.00129.38           C  
ATOM   1053  O   ARG A 142      -7.574  -4.665  35.781  1.00129.38           O  
ATOM   1054  CB  ARG A 142      -5.119  -6.466  35.557  1.00129.38           C  
ATOM   1055  CG  ARG A 142      -4.118  -7.440  34.931  1.00129.38           C  
ATOM   1056  CD  ARG A 142      -2.676  -7.303  35.414  1.00129.38           C  
ATOM   1057  NE  ARG A 142      -2.019  -6.232  34.615  1.00129.38           N  
ATOM   1058  CZ  ARG A 142      -0.675  -6.313  34.394  1.00129.38           C  
ATOM   1059  NH1 ARG A 142       0.031  -7.368  34.889  1.00129.38           N1+
ATOM   1060  NH2 ARG A 142      -0.026  -5.351  33.680  1.00129.38           N  
ATOM   1061  N   GLY A 143      -8.419  -6.702  36.314  1.00 36.53           N  
ATOM   1062  CA  GLY A 143      -9.482  -6.211  37.155  1.00 36.53           C  
ATOM   1063  C   GLY A 143     -10.796  -6.177  36.415  1.00 36.53           C  
ATOM   1064  O   GLY A 143     -11.828  -5.862  37.007  1.00 36.53           O  
ATOM   1065  N   GLN A 144     -10.810  -6.503  35.106  1.00 70.53           N  
ATOM   1066  CA  GLN A 144     -12.007  -6.443  34.302  1.00 70.53           C  
ATOM   1067  C   GLN A 144     -12.793  -7.722  34.414  1.00 70.53           C  
ATOM   1068  O   GLN A 144     -12.262  -8.755  34.818  1.00 70.53           O  
ATOM   1069  CB  GLN A 144     -11.671  -6.239  32.810  1.00 70.53           C  
ATOM   1070  CG  GLN A 144     -12.877  -6.162  31.870  1.00 70.53           C  
ATOM   1071  CD  GLN A 144     -12.352  -5.966  30.449  1.00 70.53           C  
ATOM   1072  NE2 GLN A 144     -13.254  -5.558  29.517  1.00 70.53           N  
ATOM   1073  OE1 GLN A 144     -11.169  -6.165  30.176  1.00 70.53           O  
ATOM   1074  N   LYS A 145     -14.116  -7.651  34.117  1.00176.32           N  
ATOM   1075  CA  LYS A 145     -14.903  -8.848  33.970  1.00176.32           C  
ATOM   1076  C   LYS A 145     -15.335  -8.857  32.532  1.00176.32           C  
ATOM   1077  O   LYS A 145     -16.077  -7.981  32.086  1.00176.32           O  
ATOM   1078  CB  LYS A 145     -16.152  -8.977  34.869  1.00176.32           C  
ATOM   1079  CG  LYS A 145     -17.141  -7.810  34.889  1.00176.32           C  
ATOM   1080  CD  LYS A 145     -16.713  -6.616  35.743  1.00176.32           C  
ATOM   1081  CE  LYS A 145     -17.881  -5.678  36.067  1.00176.32           C  
ATOM   1082  NZ  LYS A 145     -17.572  -4.853  37.256  1.00176.32           N1+
ATOM   1083  N   LEU A 146     -14.841  -9.846  31.755  1.00 79.07           N  
ATOM   1084  CA  LEU A 146     -15.144  -9.900  30.350  1.00 79.07           C  
ATOM   1085  C   LEU A 146     -15.703 -11.256  30.032  1.00 79.07           C  
ATOM   1086  O   LEU A 146     -14.984 -12.248  29.911  1.00 79.07           O  
ATOM   1087  CB  LEU A 146     -13.889  -9.657  29.491  1.00 79.07           C  
ATOM   1088  CG  LEU A 146     -14.120  -9.691  27.973  1.00 79.07           C  
ATOM   1089  CD1 LEU A 146     -15.158  -8.643  27.541  1.00 79.07           C  
ATOM   1090  CD2 LEU A 146     -12.785  -9.523  27.230  1.00 79.07           C  
ATOM   1091  N   PRO A 147     -16.995 -11.310  29.875  1.00 80.00           N  
ATOM   1092  CA  PRO A 147     -17.621 -12.583  29.626  1.00 80.00           C  
ATOM   1093  C   PRO A 147     -17.472 -13.103  28.234  1.00 80.00           C  
ATOM   1094  O   PRO A 147     -17.280 -12.321  27.304  1.00 80.00           O  
ATOM   1095  CB  PRO A 147     -19.087 -12.413  30.015  1.00 80.00           C  
ATOM   1096  CG  PRO A 147     -19.060 -11.298  31.073  1.00 80.00           C  
ATOM   1097  CD  PRO A 147     -17.837 -10.450  30.692  1.00 80.00           C  
ATOM   1098  N   ILE A 148     -17.557 -14.439  28.083  1.00112.67           N  
ATOM   1099  CA  ILE A 148     -17.565 -15.071  26.793  1.00112.67           C  
ATOM   1100  C   ILE A 148     -18.996 -15.472  26.595  1.00112.67           C  
ATOM   1101  O   ILE A 148     -19.540 -16.224  27.402  1.00112.67           O  
ATOM   1102  CB  ILE A 148     -16.761 -16.342  26.740  1.00112.67           C  
ATOM   1103  CG1 ILE A 148     -15.267 -16.078  27.005  1.00112.67           C  
ATOM   1104  CG2 ILE A 148     -17.041 -17.019  25.387  1.00112.67           C  
ATOM   1105  CD1 ILE A 148     -14.582 -15.221  25.945  1.00112.67           C  
ATOM   1106  N   PHE A 149     -19.649 -14.969  25.526  1.00 74.07           N  
ATOM   1107  CA  PHE A 149     -21.040 -15.269  25.299  1.00 74.07           C  
ATOM   1108  C   PHE A 149     -21.099 -16.317  24.223  1.00 74.07           C  
ATOM   1109  O   PHE A 149     -20.570 -16.121  23.130  1.00 74.07           O  
ATOM   1110  CB  PHE A 149     -21.842 -14.033  24.834  1.00 74.07           C  
ATOM   1111  CG  PHE A 149     -23.307 -14.334  24.847  1.00 74.07           C  
ATOM   1112  CD1 PHE A 149     -24.005 -14.324  26.033  1.00 74.07           C  
ATOM   1113  CD2 PHE A 149     -23.992 -14.598  23.681  1.00 74.07           C  
ATOM   1114  CE1 PHE A 149     -25.354 -14.594  26.065  1.00 74.07           C  
ATOM   1115  CE2 PHE A 149     -25.343 -14.868  23.705  1.00 74.07           C  
ATOM   1116  CZ  PHE A 149     -26.026 -14.869  24.898  1.00 74.07           C  
ATOM   1117  N   SER A 150     -21.757 -17.464  24.509  1.00110.60           N  
ATOM   1118  CA  SER A 150     -21.791 -18.551  23.567  1.00110.60           C  
ATOM   1119  C   SER A 150     -23.127 -19.213  23.620  1.00110.60           C  
ATOM   1120  O   SER A 150     -24.096 -18.671  24.149  1.00110.60           O  
ATOM   1121  CB  SER A 150     -20.785 -19.678  23.859  1.00110.60           C  
ATOM   1122  OG  SER A 150     -19.466 -19.288  23.522  1.00110.60           O  
ATOM   1123  N   ALA A 151     -23.205 -20.414  23.014  1.00 42.00           N  
ATOM   1124  CA  ALA A 151     -24.421 -21.174  22.984  1.00 42.00           C  
ATOM   1125  C   ALA A 151     -24.034 -22.617  22.904  1.00 42.00           C  
ATOM   1126  O   ALA A 151     -22.861 -22.949  22.745  1.00 42.00           O  
ATOM   1127  CB  ALA A 151     -25.314 -20.861  21.772  1.00 42.00           C  
ATOM   1128  N   SER A 152     -25.023 -23.525  23.023  1.00 76.21           N  
ATOM   1129  CA  SER A 152     -24.708 -24.923  23.023  0.50 76.21           C  
ATOM   1130  C   SER A 152     -24.135 -25.303  21.697  1.00 76.21           C  
ATOM   1131  O   SER A 152     -24.509 -24.764  20.656  1.00 76.21           O  
ATOM   1132  CB  SER A 152     -25.920 -25.838  23.267  0.50 76.21           C  
ATOM   1133  OG  SER A 152     -26.813 -25.759  22.168  0.50 76.21           O  
ATOM   1134  N   GLY A 153     -23.180 -26.252  21.723  1.00 23.34           N  
ATOM   1135  CA  GLY A 153     -22.602 -26.772  20.520  1.00 23.34           C  
ATOM   1136  C   GLY A 153     -21.420 -25.950  20.108  1.00 23.34           C  
ATOM   1137  O   GLY A 153     -20.773 -26.266  19.111  1.00 23.34           O  
ATOM   1138  N   LEU A 154     -21.094 -24.884  20.863  1.00 75.75           N  
ATOM   1139  CA  LEU A 154     -19.985 -24.041  20.497  1.00 75.75           C  
ATOM   1140  C   LEU A 154     -18.837 -24.346  21.424  1.00 75.75           C  
ATOM   1141  O   LEU A 154     -19.013 -24.853  22.528  1.00 75.75           O  
ATOM   1142  CB  LEU A 154     -20.319 -22.537  20.585  1.00 75.75           C  
ATOM   1143  CG  LEU A 154     -21.450 -22.098  19.625  1.00 75.75           C  
ATOM   1144  CD1 LEU A 154     -21.746 -20.595  19.747  1.00 75.75           C  
ATOM   1145  CD2 LEU A 154     -21.165 -22.521  18.172  1.00 75.75           C  
ATOM   1146  N   PRO A 155     -17.655 -24.027  20.962  1.00113.03           N  
ATOM   1147  CA  PRO A 155     -16.388 -24.316  21.602  1.00113.03           C  
ATOM   1148  C   PRO A 155     -15.991 -23.470  22.778  1.00113.03           C  
ATOM   1149  O   PRO A 155     -14.790 -23.306  22.978  1.00113.03           O  
ATOM   1150  CB  PRO A 155     -15.334 -24.255  20.495  1.00113.03           C  
ATOM   1151  CG  PRO A 155     -15.993 -23.431  19.378  1.00113.03           C  
ATOM   1152  CD  PRO A 155     -17.489 -23.739  19.546  1.00113.03           C  
ATOM   1153  N   HIS A 156     -16.930 -22.888  23.544  1.00 73.13           N  
ATOM   1154  CA  HIS A 156     -16.535 -22.016  24.620  1.00 73.13           C  
ATOM   1155  C   HIS A 156     -15.631 -22.716  25.601  1.00 73.13           C  
ATOM   1156  O   HIS A 156     -14.704 -22.098  26.123  1.00 73.13           O  
ATOM   1157  CB  HIS A 156     -17.727 -21.398  25.375  1.00 73.13           C  
ATOM   1158  CG  HIS A 156     -18.880 -22.335  25.568  1.00 73.13           C  
ATOM   1159  CD2 HIS A 156     -19.987 -22.509  24.795  1.00 73.13           C  
ATOM   1160  ND1 HIS A 156     -19.014 -23.212  26.621  1.00 73.13           N  
ATOM   1161  CE1 HIS A 156     -20.189 -23.867  26.435  1.00 73.13           C  
ATOM   1162  NE2 HIS A 156     -20.814 -23.474  25.340  1.00 73.13           N  
ATOM   1163  N   THR A 157     -15.859 -24.013  25.884  1.00 37.77           N  
ATOM   1164  CA  THR A 157     -15.042 -24.715  26.839  1.00 37.77           C  
ATOM   1165  C   THR A 157     -13.608 -24.705  26.389  1.00 37.77           C  
ATOM   1166  O   THR A 157     -12.706 -24.451  27.188  1.00 37.77           O  
ATOM   1167  CB  THR A 157     -15.458 -26.148  27.004  1.00 37.77           C  
ATOM   1168  CG2 THR A 157     -14.539 -26.821  28.038  1.00 37.77           C  
ATOM   1169  OG1 THR A 157     -16.812 -26.219  27.430  1.00 37.77           O  
ATOM   1170  N   GLU A 158     -13.349 -24.969  25.095  1.00 81.66           N  
ATOM   1171  CA  GLU A 158     -11.994 -25.020  24.614  1.00 81.66           C  
ATOM   1172  C   GLU A 158     -11.352 -23.674  24.742  1.00 81.66           C  
ATOM   1173  O   GLU A 158     -10.169 -23.574  25.062  1.00 81.66           O  
ATOM   1174  CB  GLU A 158     -11.885 -25.459  23.145  1.00 81.66           C  
ATOM   1175  CG  GLU A 158     -12.118 -26.959  22.951  1.00 81.66           C  
ATOM   1176  CD  GLU A 158     -10.886 -27.698  23.465  1.00 81.66           C  
ATOM   1177  OE1 GLU A 158      -9.796 -27.543  22.851  1.00 81.66           O  
ATOM   1178  OE2 GLU A 158     -11.020 -28.430  24.482  1.00 81.66           O1-
ATOM   1179  N   ILE A 159     -12.109 -22.596  24.479  1.00 38.02           N  
ATOM   1180  CA  ILE A 159     -11.554 -21.275  24.559  1.00 38.02           C  
ATOM   1181  C   ILE A 159     -11.161 -20.999  25.979  1.00 38.02           C  
ATOM   1182  O   ILE A 159     -10.089 -20.452  26.238  1.00 38.02           O  
ATOM   1183  CB  ILE A 159     -12.530 -20.210  24.129  1.00 38.02           C  
ATOM   1184  CG1 ILE A 159     -12.900 -20.397  22.647  1.00 38.02           C  
ATOM   1185  CG2 ILE A 159     -11.921 -18.834  24.444  1.00 38.02           C  
ATOM   1186  CD1 ILE A 159     -14.049 -19.504  22.180  1.00 38.02           C  
ATOM   1187  N   ALA A 160     -12.016 -21.379  26.948  1.00 31.78           N  
ATOM   1188  CA  ALA A 160     -11.742 -21.089  28.330  1.00 31.78           C  
ATOM   1189  C   ALA A 160     -10.475 -21.780  28.737  1.00 31.78           C  
ATOM   1190  O   ALA A 160      -9.631 -21.195  29.417  1.00 31.78           O  
ATOM   1191  CB  ALA A 160     -12.859 -21.576  29.270  1.00 31.78           C  
ATOM   1192  N   LEU A 161     -10.309 -23.050  28.322  1.00 67.79           N  
ATOM   1193  CA  LEU A 161      -9.168 -23.827  28.712  1.00 67.79           C  
ATOM   1194  C   LEU A 161      -7.925 -23.255  28.095  1.00 67.79           C  
ATOM   1195  O   LEU A 161      -6.871 -23.218  28.728  1.00 67.79           O  
ATOM   1196  CB  LEU A 161      -9.297 -25.306  28.306  1.00 67.79           C  
ATOM   1197  CG  LEU A 161      -8.178 -26.208  28.858  1.00 67.79           C  
ATOM   1198  CD1 LEU A 161      -8.180 -26.216  30.395  1.00 67.79           C  
ATOM   1199  CD2 LEU A 161      -8.274 -27.624  28.268  1.00 67.79           C  
ATOM   1200  N   GLN A 162      -8.015 -22.789  26.833  1.00 38.93           N  
ATOM   1201  CA  GLN A 162      -6.859 -22.273  26.155  1.00 38.93           C  
ATOM   1202  C   GLN A 162      -6.369 -21.059  26.886  1.00 38.93           C  
ATOM   1203  O   GLN A 162      -5.166 -20.889  27.084  1.00 38.93           O  
ATOM   1204  CB  GLN A 162      -7.157 -21.869  24.699  1.00 38.93           C  
ATOM   1205  CG  GLN A 162      -5.941 -21.325  23.945  1.00 38.93           C  
ATOM   1206  CD  GLN A 162      -6.388 -20.971  22.532  1.00 38.93           C  
ATOM   1207  NE2 GLN A 162      -5.506 -20.270  21.771  1.00 38.93           N  
ATOM   1208  OE1 GLN A 162      -7.493 -21.318  22.115  1.00 38.93           O  
ATOM   1209  N   ILE A 163      -7.294 -20.188  27.328  1.00 39.27           N  
ATOM   1210  CA  ILE A 163      -6.897 -18.989  28.010  1.00 39.27           C  
ATOM   1211  C   ILE A 163      -6.216 -19.383  29.287  1.00 39.27           C  
ATOM   1212  O   ILE A 163      -5.193 -18.808  29.655  1.00 39.27           O  
ATOM   1213  CB  ILE A 163      -8.056 -18.096  28.350  1.00 39.27           C  
ATOM   1214  CG1 ILE A 163      -8.762 -17.633  27.063  1.00 39.27           C  
ATOM   1215  CG2 ILE A 163      -7.528 -16.936  29.212  1.00 39.27           C  
ATOM   1216  CD1 ILE A 163     -10.110 -16.951  27.304  1.00 39.27           C  
ATOM   1217  N   ALA A 164      -6.750 -20.399  29.991  1.00 39.95           N  
ATOM   1218  CA  ALA A 164      -6.190 -20.785  31.256  1.00 39.95           C  
ATOM   1219  C   ALA A 164      -4.752 -21.188  31.071  1.00 39.95           C  
ATOM   1220  O   ALA A 164      -3.904 -20.853  31.895  1.00 39.95           O  
ATOM   1221  CB  ALA A 164      -6.929 -21.970  31.907  1.00 39.95           C  
ATOM   1222  N   ARG A 165      -4.438 -21.948  30.006  1.00 81.05           N  
ATOM   1223  CA  ARG A 165      -3.084 -22.380  29.776  1.00 81.05           C  
ATOM   1224  C   ARG A 165      -2.186 -21.233  29.392  1.00 81.05           C  
ATOM   1225  O   ARG A 165      -1.033 -21.170  29.807  1.00 81.05           O  
ATOM   1226  CB  ARG A 165      -2.964 -23.398  28.629  1.00 81.05           C  
ATOM   1227  CG  ARG A 165      -3.711 -24.712  28.862  1.00 81.05           C  
ATOM   1228  CD  ARG A 165      -3.343 -25.799  27.848  1.00 81.05           C  
ATOM   1229  NE  ARG A 165      -3.654 -25.277  26.488  1.00 81.05           N  
ATOM   1230  CZ  ARG A 165      -4.857 -25.553  25.903  1.00 81.05           C  
ATOM   1231  NH1 ARG A 165      -5.770 -26.331  26.556  1.00 81.05           N1+
ATOM   1232  NH2 ARG A 165      -5.146 -25.054  24.666  1.00 81.05           N  
ATOM   1233  N   GLN A 166      -2.682 -20.352  28.507  1.00 90.11           N  
ATOM   1234  CA  GLN A 166      -1.942 -19.280  27.880  1.00 90.11           C  
ATOM   1235  C   GLN A 166      -1.735 -17.994  28.638  1.00 90.11           C  
ATOM   1236  O   GLN A 166      -0.715 -17.333  28.444  1.00 90.11           O  
ATOM   1237  CB  GLN A 166      -2.531 -18.899  26.515  1.00 90.11           C  
ATOM   1238  CG  GLN A 166      -2.432 -20.051  25.515  1.00 90.11           C  
ATOM   1239  CD  GLN A 166      -3.027 -19.602  24.190  1.00 90.11           C  
ATOM   1240  NE2 GLN A 166      -3.052 -20.531  23.198  1.00 90.11           N  
ATOM   1241  OE1 GLN A 166      -3.452 -18.458  24.037  1.00 90.11           O  
ATOM   1242  N   ALA A 167      -2.691 -17.574  29.487  1.00 54.87           N  
ATOM   1243  CA  ALA A 167      -2.674 -16.226  30.002  1.00 54.87           C  
ATOM   1244  C   ALA A 167      -1.437 -15.886  30.782  1.00 54.87           C  
ATOM   1245  O   ALA A 167      -0.839 -16.726  31.451  1.00 54.87           O  
ATOM   1246  CB  ALA A 167      -3.881 -15.906  30.902  1.00 54.87           C  
ATOM   1247  N   SER A 168      -1.023 -14.598  30.680  1.00 46.53           N  
ATOM   1248  CA  SER A 168       0.110 -14.078  31.397  1.00 46.53           C  
ATOM   1249  C   SER A 168      -0.034 -12.583  31.471  1.00 46.53           C  
ATOM   1250  O   SER A 168      -0.907 -12.005  30.827  1.00 46.53           O  
ATOM   1251  CB  SER A 168       1.456 -14.367  30.708  1.00 46.53           C  
ATOM   1252  OG  SER A 168       1.527 -13.684  29.466  1.00 46.53           O  
ATOM   1253  N   VAL A 169       0.793 -11.924  32.313  1.00 79.71           N  
ATOM   1254  CA  VAL A 169       0.799 -10.488  32.383  1.00 79.71           C  
ATOM   1255  C   VAL A 169       2.184 -10.044  32.019  1.00 79.71           C  
ATOM   1256  O   VAL A 169       3.105 -10.063  32.833  1.00 79.71           O  
ATOM   1257  CB  VAL A 169       0.431  -9.965  33.746  1.00 79.71           C  
ATOM   1258  CG1 VAL A 169      -1.069 -10.230  33.970  1.00 79.71           C  
ATOM   1259  CG2 VAL A 169       1.302 -10.664  34.805  1.00 79.71           C  
ATOM   1260  N   PRO A 170       2.357  -9.605  30.804  1.00 81.16           N  
ATOM   1261  CA  PRO A 170       3.684  -9.249  30.391  1.00 81.16           C  
ATOM   1262  C   PRO A 170       4.235  -8.043  31.080  1.00 81.16           C  
ATOM   1263  O   PRO A 170       3.558  -7.018  31.149  1.00 81.16           O  
ATOM   1264  CB  PRO A 170       3.629  -9.136  28.869  1.00 81.16           C  
ATOM   1265  CG  PRO A 170       2.506 -10.117  28.482  1.00 81.16           C  
ATOM   1266  CD  PRO A 170       1.567 -10.127  29.700  1.00 81.16           C  
ATOM   1267  N   GLY A 171       5.477  -8.162  31.588  1.00 25.62           N  
ATOM   1268  CA  GLY A 171       6.195  -7.067  32.171  1.00 25.62           C  
ATOM   1269  C   GLY A 171       5.771  -6.826  33.588  1.00 25.62           C  
ATOM   1270  O   GLY A 171       6.290  -5.920  34.238  1.00 25.62           O  
ATOM   1271  N   SER A 172       4.828  -7.623  34.122  1.00 41.98           N  
ATOM   1272  CA  SER A 172       4.402  -7.338  35.465  1.00 41.98           C  
ATOM   1273  C   SER A 172       5.382  -7.886  36.459  1.00 41.98           C  
ATOM   1274  O   SER A 172       5.975  -8.946  36.270  1.00 41.98           O  
ATOM   1275  CB  SER A 172       3.029  -7.928  35.823  1.00 41.98           C  
ATOM   1276  OG  SER A 172       2.700  -7.596  37.164  1.00 41.98           O  
ATOM   1277  N   GLU A 173       5.587  -7.129  37.555  1.00 51.52           N  
ATOM   1278  CA  GLU A 173       6.426  -7.542  38.644  1.00 51.52           C  
ATOM   1279  C   GLU A 173       5.724  -8.613  39.426  1.00 51.52           C  
ATOM   1280  O   GLU A 173       6.366  -9.471  40.032  1.00 51.52           O  
ATOM   1281  CB  GLU A 173       6.779  -6.409  39.618  1.00 51.52           C  
ATOM   1282  CG  GLU A 173       7.712  -5.358  39.016  1.00 51.52           C  
ATOM   1283  CD  GLU A 173       8.223  -4.490  40.158  1.00 51.52           C  
ATOM   1284  OE1 GLU A 173       7.911  -4.822  41.333  1.00 51.52           O  
ATOM   1285  OE2 GLU A 173       8.936  -3.492  39.872  1.00 51.52           O1-
ATOM   1286  N   SER A 174       4.377  -8.566  39.463  1.00 44.53           N  
ATOM   1287  CA  SER A 174       3.624  -9.485  40.273  1.00 44.53           C  
ATOM   1288  C   SER A 174       3.480 -10.816  39.602  1.00 44.53           C  
ATOM   1289  O   SER A 174       3.489 -10.926  38.377  1.00 44.53           O  
ATOM   1290  CB  SER A 174       2.208  -8.992  40.601  1.00 44.53           C  
ATOM   1291  OG  SER A 174       2.277  -7.817  41.394  1.00 44.53           O  
ATOM   1292  N   ALA A 175       3.326 -11.869  40.434  1.00 30.59           N  
ATOM   1293  CA  ALA A 175       3.168 -13.222  39.980  1.00 30.59           C  
ATOM   1294  C   ALA A 175       1.781 -13.359  39.442  1.00 30.59           C  
ATOM   1295  O   ALA A 175       0.895 -12.576  39.777  1.00 30.59           O  
ATOM   1296  CB  ALA A 175       3.345 -14.273  41.090  1.00 30.59           C  
ATOM   1297  N   PHE A 176       1.566 -14.368  38.575  1.00 58.04           N  
ATOM   1298  CA  PHE A 176       0.289 -14.532  37.938  1.00 58.04           C  
ATOM   1299  C   PHE A 176      -0.246 -15.896  38.266  1.00 58.04           C  
ATOM   1300  O   PHE A 176       0.506 -16.866  38.358  1.00 58.04           O  
ATOM   1301  CB  PHE A 176       0.406 -14.406  36.406  1.00 58.04           C  
ATOM   1302  CG  PHE A 176      -0.943 -14.485  35.777  1.00 58.04           C  
ATOM   1303  CD1 PHE A 176      -1.781 -13.394  35.782  1.00 58.04           C  
ATOM   1304  CD2 PHE A 176      -1.357 -15.640  35.155  1.00 58.04           C  
ATOM   1305  CE1 PHE A 176      -3.024 -13.459  35.196  1.00 58.04           C  
ATOM   1306  CE2 PHE A 176      -2.599 -15.711  34.568  1.00 58.04           C  
ATOM   1307  CZ  PHE A 176      -3.432 -14.619  34.584  1.00 58.04           C  
ATOM   1308  N   ALA A 177      -1.577 -16.000  38.471  1.00 40.38           N  
ATOM   1309  CA  ALA A 177      -2.151 -17.284  38.766  1.00 40.38           C  
ATOM   1310  C   ALA A 177      -3.511 -17.362  38.138  1.00 40.38           C  
ATOM   1311  O   ALA A 177      -4.128 -16.342  37.831  1.00 40.38           O  
ATOM   1312  CB  ALA A 177      -2.330 -17.540  40.273  1.00 40.38           C  
ATOM   1313  N   VAL A 178      -4.007 -18.599  37.914  1.00 43.69           N  
ATOM   1314  CA  VAL A 178      -5.299 -18.787  37.311  1.00 43.69           C  
ATOM   1315  C   VAL A 178      -6.149 -19.606  38.232  1.00 43.69           C  
ATOM   1316  O   VAL A 178      -5.676 -20.541  38.876  1.00 43.69           O  
ATOM   1317  CB  VAL A 178      -5.247 -19.524  36.005  1.00 43.69           C  
ATOM   1318  CG1 VAL A 178      -6.687 -19.775  35.522  1.00 43.69           C  
ATOM   1319  CG2 VAL A 178      -4.393 -18.711  35.020  1.00 43.69           C  
ATOM   1320  N   VAL A 179      -7.441 -19.240  38.347  1.00 48.19           N  
ATOM   1321  CA  VAL A 179      -8.365 -20.041  39.095  1.00 48.19           C  
ATOM   1322  C   VAL A 179      -9.392 -20.462  38.091  1.00 48.19           C  
ATOM   1323  O   VAL A 179     -10.056 -19.620  37.487  1.00 48.19           O  
ATOM   1324  CB  VAL A 179      -9.065 -19.292  40.191  1.00 48.19           C  
ATOM   1325  CG1 VAL A 179     -10.135 -20.207  40.810  1.00 48.19           C  
ATOM   1326  CG2 VAL A 179      -8.005 -18.813  41.198  1.00 48.19           C  
ATOM   1327  N   PHE A 180      -9.542 -21.785  37.885  1.00 70.75           N  
ATOM   1328  CA  PHE A 180     -10.446 -22.293  36.887  1.00 70.75           C  
ATOM   1329  C   PHE A 180     -11.541 -23.024  37.606  1.00 70.75           C  
ATOM   1330  O   PHE A 180     -11.280 -23.977  38.340  1.00 70.75           O  
ATOM   1331  CB  PHE A 180      -9.717 -23.295  35.966  1.00 70.75           C  
ATOM   1332  CG  PHE A 180     -10.587 -23.777  34.857  1.00 70.75           C  
ATOM   1333  CD1 PHE A 180     -10.677 -23.071  33.680  1.00 70.75           C  
ATOM   1334  CD2 PHE A 180     -11.296 -24.949  34.985  1.00 70.75           C  
ATOM   1335  CE1 PHE A 180     -11.471 -23.518  32.650  1.00 70.75           C  
ATOM   1336  CE2 PHE A 180     -12.093 -25.401  33.959  1.00 70.75           C  
ATOM   1337  CZ  PHE A 180     -12.181 -24.686  32.789  1.00 70.75           C  
ATOM   1338  N   ALA A 181     -12.807 -22.593  37.415  1.00 45.84           N  
ATOM   1339  CA  ALA A 181     -13.895 -23.247  38.088  1.00 45.84           C  
ATOM   1340  C   ALA A 181     -14.866 -23.726  37.051  1.00 45.84           C  
ATOM   1341  O   ALA A 181     -15.378 -22.944  36.251  1.00 45.84           O  
ATOM   1342  CB  ALA A 181     -14.671 -22.305  39.026  1.00 45.84           C  
ATOM   1343  N   ALA A 182     -15.171 -25.040  37.064  1.00 40.28           N  
ATOM   1344  CA  ALA A 182     -16.081 -25.591  36.098  1.00 40.28           C  
ATOM   1345  C   ALA A 182     -17.279 -26.072  36.856  1.00 40.28           C  
ATOM   1346  O   ALA A 182     -17.147 -26.659  37.930  1.00 40.28           O  
ATOM   1347  CB  ALA A 182     -15.505 -26.789  35.319  1.00 40.28           C  
ATOM   1348  N   MET A 183     -18.492 -25.837  36.313  1.00 72.58           N  
ATOM   1349  CA  MET A 183     -19.664 -26.195  37.062  1.00 72.58           C  
ATOM   1350  C   MET A 183     -20.579 -27.031  36.216  1.00 72.58           C  
ATOM   1351  O   MET A 183     -20.782 -26.757  35.035  1.00 72.58           O  
ATOM   1352  CB  MET A 183     -20.476 -24.965  37.497  1.00 72.58           C  
ATOM   1353  CG  MET A 183     -19.670 -23.989  38.356  1.00 72.58           C  
ATOM   1354  SD  MET A 183     -20.467 -22.375  38.606  1.00 72.58           S  
ATOM   1355  CE  MET A 183     -18.910 -21.487  38.898  1.00 72.58           C  
ATOM   1356  N   GLY A 184     -21.153 -28.091  36.824  1.00 38.49           N  
ATOM   1357  CA  GLY A 184     -22.146 -28.917  36.189  1.00 38.49           C  
ATOM   1358  C   GLY A 184     -21.562 -29.729  35.067  1.00 38.49           C  
ATOM   1359  O   GLY A 184     -22.264 -30.036  34.106  1.00 38.49           O  
ATOM   1360  N   ILE A 185     -20.287 -30.149  35.171  1.00 69.35           N  
ATOM   1361  CA  ILE A 185     -19.641 -30.823  34.073  1.00 69.35           C  
ATOM   1362  C   ILE A 185     -19.734 -32.315  34.197  1.00 69.35           C  
ATOM   1363  O   ILE A 185     -19.941 -32.874  35.272  1.00 69.35           O  
ATOM   1364  CB  ILE A 185     -18.191 -30.462  33.923  1.00 69.35           C  
ATOM   1365  CG1 ILE A 185     -17.383 -30.904  35.153  1.00 69.35           C  
ATOM   1366  CG2 ILE A 185     -18.113 -28.951  33.644  1.00 69.35           C  
ATOM   1367  CD1 ILE A 185     -15.872 -30.815  34.944  1.00 69.35           C  
ATOM   1368  N   THR A 186     -19.640 -32.992  33.034  1.00100.59           N  
ATOM   1369  CA  THR A 186     -19.691 -34.421  32.945  1.00100.59           C  
ATOM   1370  C   THR A 186     -18.397 -34.987  33.437  1.00100.59           C  
ATOM   1371  O   THR A 186     -17.397 -34.284  33.567  1.00100.59           O  
ATOM   1372  CB  THR A 186     -19.893 -34.892  31.537  1.00100.59           C  
ATOM   1373  CG2 THR A 186     -18.743 -34.367  30.664  1.00100.59           C  
ATOM   1374  OG1 THR A 186     -19.937 -36.307  31.494  1.00100.59           O  
ATOM   1375  N   ASN A 187     -18.402 -36.301  33.738  1.00 34.36           N  
ATOM   1376  CA  ASN A 187     -17.248 -36.991  34.238  1.00 34.36           C  
ATOM   1377  C   ASN A 187     -16.181 -36.956  33.195  1.00 34.36           C  
ATOM   1378  O   ASN A 187     -15.004 -36.785  33.504  1.00 34.36           O  
ATOM   1379  CB  ASN A 187     -17.535 -38.470  34.553  1.00 34.36           C  
ATOM   1380  CG  ASN A 187     -18.435 -38.535  35.781  1.00 34.36           C  
ATOM   1381  ND2 ASN A 187     -19.763 -38.714  35.548  1.00 34.36           N  
ATOM   1382  OD1 ASN A 187     -17.972 -38.422  36.914  1.00 34.36           O  
ATOM   1383  N   GLU A 188     -16.568 -37.120  31.918  1.00 65.36           N  
ATOM   1384  CA  GLU A 188     -15.593 -37.137  30.871  1.00 65.36           C  
ATOM   1385  C   GLU A 188     -14.917 -35.804  30.828  1.00 65.36           C  
ATOM   1386  O   GLU A 188     -13.699 -35.733  30.673  1.00 65.36           O  
ATOM   1387  CB  GLU A 188     -16.200 -37.392  29.481  1.00 65.36           C  
ATOM   1388  CG  GLU A 188     -16.765 -38.803  29.306  1.00 65.36           C  
ATOM   1389  CD  GLU A 188     -18.118 -38.862  30.001  1.00 65.36           C  
ATOM   1390  OE1 GLU A 188     -18.146 -39.098  31.237  1.00 65.36           O  
ATOM   1391  OE2 GLU A 188     -19.144 -38.666  29.298  1.00 65.36           O1-
ATOM   1392  N   GLU A 189     -15.685 -34.708  30.980  1.00 44.69           N  
ATOM   1393  CA  GLU A 189     -15.107 -33.396  30.901  1.00 44.69           C  
ATOM   1394  C   GLU A 189     -14.149 -33.191  32.034  1.00 44.69           C  
ATOM   1395  O   GLU A 189     -13.085 -32.600  31.854  1.00 44.69           O  
ATOM   1396  CB  GLU A 189     -16.145 -32.261  30.941  1.00 44.69           C  
ATOM   1397  CG  GLU A 189     -17.007 -32.188  29.679  1.00 44.69           C  
ATOM   1398  CD  GLU A 189     -17.928 -30.981  29.793  1.00 44.69           C  
ATOM   1399  OE1 GLU A 189     -17.418 -29.833  29.688  1.00 44.69           O  
ATOM   1400  OE2 GLU A 189     -19.156 -31.192  29.986  1.00 44.69           O1-
ATOM   1401  N   ALA A 190     -14.495 -33.677  33.240  1.00 25.64           N  
ATOM   1402  CA  ALA A 190     -13.632 -33.478  34.367  1.00 25.64           C  
ATOM   1403  C   ALA A 190     -12.321 -34.148  34.089  1.00 25.64           C  
ATOM   1404  O   ALA A 190     -11.259 -33.586  34.351  1.00 25.64           O  
ATOM   1405  CB  ALA A 190     -14.203 -34.079  35.663  1.00 25.64           C  
ATOM   1406  N   GLN A 191     -12.360 -35.363  33.512  1.00114.45           N  
ATOM   1407  CA  GLN A 191     -11.149 -36.090  33.261  0.50114.45           C  
ATOM   1408  C   GLN A 191     -10.312 -35.306  32.298  1.00114.45           C  
ATOM   1409  O   GLN A 191      -9.093 -35.227  32.443  1.00114.45           O  
ATOM   1410  CB  GLN A 191     -11.394 -37.478  32.647  0.50114.45           C  
ATOM   1411  CG  GLN A 191     -10.099 -38.256  32.410  0.50114.45           C  
ATOM   1412  CD  GLN A 191      -9.506 -38.587  33.772  0.50114.45           C  
ATOM   1413  NE2 GLN A 191     -10.314 -39.258  34.636  0.50114.45           N  
ATOM   1414  OE1 GLN A 191      -8.357 -38.258  34.061  0.50114.45           O  
ATOM   1415  N   TYR A 192     -10.957 -34.692  31.290  1.00 66.41           N  
ATOM   1416  CA  TYR A 192     -10.262 -33.944  30.280  1.00 66.41           C  
ATOM   1417  C   TYR A 192      -9.568 -32.775  30.907  1.00 66.41           C  
ATOM   1418  O   TYR A 192      -8.394 -32.528  30.633  1.00 66.41           O  
ATOM   1419  CB  TYR A 192     -11.224 -33.411  29.196  1.00 66.41           C  
ATOM   1420  CG  TYR A 192     -10.525 -32.429  28.309  1.00 66.41           C  
ATOM   1421  CD1 TYR A 192      -9.553 -32.833  27.421  1.00 66.41           C  
ATOM   1422  CD2 TYR A 192     -10.870 -31.096  28.344  1.00 66.41           C  
ATOM   1423  CE1 TYR A 192      -8.928 -31.914  26.604  1.00 66.41           C  
ATOM   1424  CE2 TYR A 192     -10.250 -30.174  27.532  1.00 66.41           C  
ATOM   1425  CZ  TYR A 192      -9.273 -30.584  26.658  1.00 66.41           C  
ATOM   1426  OH  TYR A 192      -8.632 -29.645  25.819  1.00 66.41           O  
ATOM   1427  N   PHE A 193     -10.263 -32.036  31.792  1.00123.71           N  
ATOM   1428  CA  PHE A 193      -9.663 -30.864  32.363  1.00123.71           C  
ATOM   1429  C   PHE A 193      -8.471 -31.242  33.186  1.00123.71           C  
ATOM   1430  O   PHE A 193      -7.435 -30.584  33.113  1.00123.71           O  
ATOM   1431  CB  PHE A 193     -10.580 -30.060  33.303  1.00123.71           C  
ATOM   1432  CG  PHE A 193     -11.652 -29.414  32.499  1.00123.71           C  
ATOM   1433  CD1 PHE A 193     -11.357 -28.333  31.701  1.00123.71           C  
ATOM   1434  CD2 PHE A 193     -12.940 -29.895  32.521  1.00123.71           C  
ATOM   1435  CE1 PHE A 193     -12.337 -27.729  30.950  1.00123.71           C  
ATOM   1436  CE2 PHE A 193     -13.925 -29.295  31.772  1.00123.71           C  
ATOM   1437  CZ  PHE A 193     -13.625 -28.208  30.987  1.00123.71           C  
ATOM   1438  N   MET A 194      -8.586 -32.310  33.999  1.00 36.27           N  
ATOM   1439  CA  MET A 194      -7.499 -32.663  34.866  1.00 36.27           C  
ATOM   1440  C   MET A 194      -6.298 -32.988  34.039  1.00 36.27           C  
ATOM   1441  O   MET A 194      -5.192 -32.528  34.320  1.00 36.27           O  
ATOM   1442  CB  MET A 194      -7.810 -33.895  35.734  1.00 36.27           C  
ATOM   1443  CG  MET A 194      -8.915 -33.654  36.766  1.00 36.27           C  
ATOM   1444  SD  MET A 194      -9.331 -35.108  37.775  1.00 36.27           S  
ATOM   1445  CE  MET A 194      -7.745 -35.150  38.659  1.00 36.27           C  
ATOM   1446  N   SER A 195      -6.494 -33.771  32.966  1.00 28.36           N  
ATOM   1447  CA  SER A 195      -5.390 -34.187  32.155  0.50 28.36           C  
ATOM   1448  C   SER A 195      -4.753 -32.986  31.531  1.00 28.36           C  
ATOM   1449  O   SER A 195      -3.530 -32.853  31.531  1.00 28.36           O  
ATOM   1450  CB  SER A 195      -5.822 -35.137  31.024  0.50 28.36           C  
ATOM   1451  OG  SER A 195      -6.356 -36.333  31.568  0.50 28.36           O  
ATOM   1452  N   ASP A 196      -5.574 -32.056  31.003  1.00 70.76           N  
ATOM   1453  CA  ASP A 196      -5.023 -30.939  30.294  1.00 70.76           C  
ATOM   1454  C   ASP A 196      -4.185 -30.101  31.208  1.00 70.76           C  
ATOM   1455  O   ASP A 196      -3.079 -29.712  30.842  1.00 70.76           O  
ATOM   1456  CB  ASP A 196      -6.084 -30.031  29.652  1.00 70.76           C  
ATOM   1457  CG  ASP A 196      -5.341 -29.052  28.750  1.00 70.76           C  
ATOM   1458  OD1 ASP A 196      -4.951 -29.464  27.624  1.00 70.76           O  
ATOM   1459  OD2 ASP A 196      -5.141 -27.887  29.182  1.00 70.76           O1-
ATOM   1460  N   PHE A 197      -4.671 -29.812  32.431  1.00 61.97           N  
ATOM   1461  CA  PHE A 197      -3.911 -28.982  33.321  1.00 61.97           C  
ATOM   1462  C   PHE A 197      -2.611 -29.650  33.649  1.00 61.97           C  
ATOM   1463  O   PHE A 197      -1.561 -29.011  33.643  1.00 61.97           O  
ATOM   1464  CB  PHE A 197      -4.615 -28.689  34.661  1.00 61.97           C  
ATOM   1465  CG  PHE A 197      -5.638 -27.619  34.471  1.00 61.97           C  
ATOM   1466  CD1 PHE A 197      -6.920 -27.907  34.061  1.00 61.97           C  
ATOM   1467  CD2 PHE A 197      -5.300 -26.310  34.726  1.00 61.97           C  
ATOM   1468  CE1 PHE A 197      -7.843 -26.898  33.898  1.00 61.97           C  
ATOM   1469  CE2 PHE A 197      -6.217 -25.299  34.565  1.00 61.97           C  
ATOM   1470  CZ  PHE A 197      -7.494 -25.594  34.151  1.00 61.97           C  
ATOM   1471  N   GLU A 198      -2.648 -30.955  33.965  1.00107.34           N  
ATOM   1472  CA  GLU A 198      -1.459 -31.652  34.366  1.00107.34           C  
ATOM   1473  C   GLU A 198      -0.460 -31.789  33.247  1.00107.34           C  
ATOM   1474  O   GLU A 198       0.729 -31.541  33.442  1.00107.34           O  
ATOM   1475  CB  GLU A 198      -1.784 -33.030  34.961  1.00107.34           C  
ATOM   1476  CG  GLU A 198      -2.764 -33.843  34.118  1.00107.34           C  
ATOM   1477  CD  GLU A 198      -3.104 -35.106  34.894  1.00107.34           C  
ATOM   1478  OE1 GLU A 198      -2.202 -35.972  35.047  1.00107.34           O  
ATOM   1479  OE2 GLU A 198      -4.275 -35.217  35.348  1.00107.34           O1-
ATOM   1480  N   LYS A 199      -0.916 -32.163  32.036  1.00 68.19           N  
ATOM   1481  CA  LYS A 199      -0.026 -32.437  30.938  1.00 68.19           C  
ATOM   1482  C   LYS A 199       0.725 -31.202  30.534  1.00 68.19           C  
ATOM   1483  O   LYS A 199       1.936 -31.241  30.318  1.00 68.19           O  
ATOM   1484  CB  LYS A 199      -0.798 -32.943  29.708  1.00 68.19           C  
ATOM   1485  CG  LYS A 199       0.085 -33.456  28.572  1.00 68.19           C  
ATOM   1486  CD  LYS A 199      -0.695 -34.280  27.544  1.00 68.19           C  
ATOM   1487  CE  LYS A 199       0.165 -34.812  26.396  1.00 68.19           C  
ATOM   1488  NZ  LYS A 199       0.577 -33.696  25.515  1.00 68.19           N1+
ATOM   1489  N   THR A 200       0.004 -30.074  30.419  1.00121.22           N  
ATOM   1490  CA  THR A 200       0.521 -28.808  29.980  1.00121.22           C  
ATOM   1491  C   THR A 200       1.445 -28.187  30.982  1.00121.22           C  
ATOM   1492  O   THR A 200       2.363 -27.460  30.607  1.00121.22           O  
ATOM   1493  CB  THR A 200      -0.567 -27.814  29.710  1.00121.22           C  
ATOM   1494  CG2 THR A 200      -1.373 -27.579  30.994  1.00121.22           C  
ATOM   1495  OG1 THR A 200       0.003 -26.594  29.272  1.00121.22           O  
ATOM   1496  N   GLY A 201       1.220 -28.408  32.289  1.00 25.72           N  
ATOM   1497  CA  GLY A 201       2.062 -27.763  33.259  1.00 25.72           C  
ATOM   1498  C   GLY A 201       1.390 -26.492  33.692  1.00 25.72           C  
ATOM   1499  O   GLY A 201       1.930 -25.728  34.490  1.00 25.72           O  
ATOM   1500  N   ALA A 202       0.180 -26.245  33.162  1.00 50.64           N  
ATOM   1501  CA  ALA A 202      -0.634 -25.105  33.484  1.00 50.64           C  
ATOM   1502  C   ALA A 202      -1.005 -25.194  34.934  1.00 50.64           C  
ATOM   1503  O   ALA A 202      -1.200 -24.183  35.605  1.00 50.64           O  
ATOM   1504  CB  ALA A 202      -1.940 -25.066  32.674  1.00 50.64           C  
ATOM   1505  N   LEU A 203      -1.103 -26.432  35.449  1.00136.80           N  
ATOM   1506  CA  LEU A 203      -1.596 -26.766  36.760  1.00136.80           C  
ATOM   1507  C   LEU A 203      -0.777 -26.065  37.821  1.00136.80           C  
ATOM   1508  O   LEU A 203      -1.310 -25.637  38.844  1.00136.80           O  
ATOM   1509  CB  LEU A 203      -1.459 -28.286  36.993  1.00136.80           C  
ATOM   1510  CG  LEU A 203      -2.401 -28.902  38.042  1.00136.80           C  
ATOM   1511  CD1 LEU A 203      -2.427 -28.092  39.340  1.00136.80           C  
ATOM   1512  CD2 LEU A 203      -3.789 -29.188  37.451  1.00136.80           C  
ATOM   1513  N   GLU A 204       0.542 -25.903  37.609  1.00 64.14           N  
ATOM   1514  CA  GLU A 204       1.403 -25.371  38.637  0.50 64.14           C  
ATOM   1515  C   GLU A 204       0.959 -23.995  39.061  1.00 64.14           C  
ATOM   1516  O   GLU A 204       1.059 -23.643  40.235  1.00 64.14           O  
ATOM   1517  CB  GLU A 204       2.864 -25.287  38.163  0.50 64.14           C  
ATOM   1518  CG  GLU A 204       3.878 -25.048  39.281  0.50 64.14           C  
ATOM   1519  CD  GLU A 204       5.269 -25.167  38.671  0.50 64.14           C  
ATOM   1520  OE1 GLU A 204       5.636 -24.273  37.863  0.50 64.14           O  
ATOM   1521  OE2 GLU A 204       5.981 -26.154  38.997  0.50 64.14           O1-
ATOM   1522  N   ARG A 205       0.539 -23.163  38.095  1.00157.73           N  
ATOM   1523  CA  ARG A 205       0.062 -21.810  38.247  0.50157.73           C  
ATOM   1524  C   ARG A 205      -1.385 -21.718  38.664  1.00157.73           C  
ATOM   1525  O   ARG A 205      -1.860 -20.611  38.922  1.00157.73           O  
ATOM   1526  CB  ARG A 205       0.218 -20.981  36.959  0.50157.73           C  
ATOM   1527  CG  ARG A 205      -0.593 -21.513  35.780  0.50157.73           C  
ATOM   1528  CD  ARG A 205      -0.123 -20.988  34.423  0.50157.73           C  
ATOM   1529  NE  ARG A 205       0.865 -21.975  33.901  0.50157.73           N  
ATOM   1530  CZ  ARG A 205       1.236 -21.950  32.588  0.50157.73           C  
ATOM   1531  NH1 ARG A 205       0.759 -20.972  31.765  0.50157.73           N1+
ATOM   1532  NH2 ARG A 205       2.086 -22.900  32.099  0.50157.73           N  
ATOM   1533  N   ALA A 206      -2.169 -22.825  38.631  1.00 68.29           N  
ATOM   1534  CA  ALA A 206      -3.587 -22.645  38.837  1.00 68.29           C  
ATOM   1535  C   ALA A 206      -4.168 -23.466  39.950  1.00 68.29           C  
ATOM   1536  O   ALA A 206      -3.568 -24.414  40.455  1.00 68.29           O  
ATOM   1537  CB  ALA A 206      -4.423 -22.970  37.586  1.00 68.29           C  
ATOM   1538  N   VAL A 207      -5.375 -23.044  40.397  1.00 58.18           N  
ATOM   1539  CA  VAL A 207      -6.170 -23.779  41.341  1.00 58.18           C  
ATOM   1540  C   VAL A 207      -7.386 -24.149  40.544  1.00 58.18           C  
ATOM   1541  O   VAL A 207      -7.979 -23.286  39.897  1.00 58.18           O  
ATOM   1542  CB  VAL A 207      -6.624 -22.962  42.522  1.00 58.18           C  
ATOM   1543  CG1 VAL A 207      -7.467 -23.856  43.447  1.00 58.18           C  
ATOM   1544  CG2 VAL A 207      -5.389 -22.351  43.208  1.00 58.18           C  
ATOM   1545  N   VAL A 208      -7.780 -25.441  40.548  1.00 56.70           N  
ATOM   1546  CA  VAL A 208      -8.875 -25.862  39.719  1.00 56.70           C  
ATOM   1547  C   VAL A 208      -9.980 -26.372  40.593  1.00 56.70           C  
ATOM   1548  O   VAL A 208      -9.756 -27.193  41.479  1.00 56.70           O  
ATOM   1549  CB  VAL A 208      -8.489 -26.990  38.800  1.00 56.70           C  
ATOM   1550  CG1 VAL A 208      -9.712 -27.392  37.960  1.00 56.70           C  
ATOM   1551  CG2 VAL A 208      -7.266 -26.563  37.970  1.00 56.70           C  
ATOM   1552  N   PHE A 209     -11.219 -25.887  40.364  1.00 63.59           N  
ATOM   1553  CA  PHE A 209     -12.353 -26.348  41.117  1.00 63.59           C  
ATOM   1554  C   PHE A 209     -13.262 -27.022  40.126  1.00 63.59           C  
ATOM   1555  O   PHE A 209     -13.672 -26.408  39.141  1.00 63.59           O  
ATOM   1556  CB  PHE A 209     -13.169 -25.209  41.761  1.00 63.59           C  
ATOM   1557  CG  PHE A 209     -12.345 -24.533  42.809  1.00 63.59           C  
ATOM   1558  CD1 PHE A 209     -12.327 -25.005  44.102  1.00 63.59           C  
ATOM   1559  CD2 PHE A 209     -11.595 -23.420  42.502  1.00 63.59           C  
ATOM   1560  CE1 PHE A 209     -11.573 -24.381  45.070  1.00 63.59           C  
ATOM   1561  CE2 PHE A 209     -10.838 -22.793  43.467  1.00 63.59           C  
ATOM   1562  CZ  PHE A 209     -10.825 -23.273  44.754  1.00 63.59           C  
ATOM   1563  N   LEU A 210     -13.604 -28.307  40.358  1.00 58.81           N  
ATOM   1564  CA  LEU A 210     -14.440 -28.996  39.410  1.00 58.81           C  
ATOM   1565  C   LEU A 210     -15.693 -29.444  40.094  1.00 58.81           C  
ATOM   1566  O   LEU A 210     -15.643 -30.131  41.111  1.00 58.81           O  
ATOM   1567  CB  LEU A 210     -13.766 -30.249  38.824  1.00 58.81           C  
ATOM   1568  CG  LEU A 210     -12.527 -29.927  37.970  1.00 58.81           C  
ATOM   1569  CD1 LEU A 210     -11.884 -31.204  37.402  1.00 58.81           C  
ATOM   1570  CD2 LEU A 210     -12.867 -28.904  36.872  1.00 58.81           C  
ATOM   1571  N   ASN A 211     -16.859 -29.051  39.539  1.00 63.36           N  
ATOM   1572  CA  ASN A 211     -18.138 -29.452  40.062  1.00 63.36           C  
ATOM   1573  C   ASN A 211     -18.815 -30.277  39.010  1.00 63.36           C  
ATOM   1574  O   ASN A 211     -18.977 -29.839  37.871  1.00 63.36           O  
ATOM   1575  CB  ASN A 211     -19.062 -28.258  40.377  1.00 63.36           C  
ATOM   1576  CG  ASN A 211     -20.385 -28.775  40.927  1.00 63.36           C  
ATOM   1577  ND2 ASN A 211     -21.492 -28.508  40.181  1.00 63.36           N  
ATOM   1578  OD1 ASN A 211     -20.436 -29.387  41.989  1.00 63.36           O  
ATOM   1579  N   LEU A 212     -19.223 -31.509  39.376  1.00 54.87           N  
ATOM   1580  CA  LEU A 212     -19.837 -32.434  38.462  1.00 54.87           C  
ATOM   1581  C   LEU A 212     -21.313 -32.198  38.440  1.00 54.87           C  
ATOM   1582  O   LEU A 212     -21.888 -31.659  39.384  1.00 54.87           O  
ATOM   1583  CB  LEU A 212     -19.613 -33.898  38.866  1.00 54.87           C  
ATOM   1584  CG  LEU A 212     -18.128 -34.305  38.873  1.00 54.87           C  
ATOM   1585  CD1 LEU A 212     -17.954 -35.775  39.282  1.00 54.87           C  
ATOM   1586  CD2 LEU A 212     -17.455 -33.991  37.525  1.00 54.87           C  
ATOM   1587  N   ALA A 213     -21.968 -32.639  37.349  1.00 35.01           N  
ATOM   1588  CA  ALA A 213     -23.382 -32.456  37.182  1.00 35.01           C  
ATOM   1589  C   ALA A 213     -24.095 -33.139  38.311  1.00 35.01           C  
ATOM   1590  O   ALA A 213     -25.057 -32.603  38.858  1.00 35.01           O  
ATOM   1591  CB  ALA A 213     -23.912 -33.071  35.875  1.00 35.01           C  
ATOM   1592  N   ASP A 214     -23.625 -34.344  38.683  1.00 53.06           N  
ATOM   1593  CA  ASP A 214     -24.211 -35.176  39.700  1.00 53.06           C  
ATOM   1594  C   ASP A 214     -24.056 -34.574  41.063  1.00 53.06           C  
ATOM   1595  O   ASP A 214     -24.895 -34.805  41.931  1.00 53.06           O  
ATOM   1596  CB  ASP A 214     -23.582 -36.579  39.747  1.00 53.06           C  
ATOM   1597  CG  ASP A 214     -23.956 -37.298  38.461  1.00 53.06           C  
ATOM   1598  OD1 ASP A 214     -24.828 -36.767  37.722  1.00 53.06           O  
ATOM   1599  OD2 ASP A 214     -23.376 -38.385  38.201  1.00 53.06           O1-
ATOM   1600  N   ASP A 215     -22.983 -33.794  41.299  1.00 61.57           N  
ATOM   1601  CA  ASP A 215     -22.724 -33.280  42.619  1.00 61.57           C  
ATOM   1602  C   ASP A 215     -23.922 -32.498  43.062  1.00 61.57           C  
ATOM   1603  O   ASP A 215     -24.749 -32.086  42.250  1.00 61.57           O  
ATOM   1604  CB  ASP A 215     -21.516 -32.328  42.670  1.00 61.57           C  
ATOM   1605  CG  ASP A 215     -20.253 -33.113  42.340  1.00 61.57           C  
ATOM   1606  OD1 ASP A 215     -20.331 -34.363  42.215  1.00 61.57           O  
ATOM   1607  OD2 ASP A 215     -19.184 -32.463  42.203  1.00 61.57           O1-
ATOM   1608  N   PRO A 216     -24.039 -32.281  44.350  1.00 68.66           N  
ATOM   1609  CA  PRO A 216     -25.194 -31.606  44.876  1.00 68.66           C  
ATOM   1610  C   PRO A 216     -25.286 -30.209  44.359  1.00 68.66           C  
ATOM   1611  O   PRO A 216     -24.255 -29.577  44.129  1.00 68.66           O  
ATOM   1612  CB  PRO A 216     -25.084 -31.723  46.394  1.00 68.66           C  
ATOM   1613  CG  PRO A 216     -24.301 -33.035  46.595  1.00 68.66           C  
ATOM   1614  CD  PRO A 216     -23.430 -33.165  45.331  1.00 68.66           C  
ATOM   1615  N   ALA A 217     -26.523 -29.710  44.176  1.00 32.00           N  
ATOM   1616  CA  ALA A 217     -26.757 -28.415  43.614  1.00 32.00           C  
ATOM   1617  C   ALA A 217     -26.148 -27.381  44.500  1.00 32.00           C  
ATOM   1618  O   ALA A 217     -25.587 -26.396  44.023  1.00 32.00           O  
ATOM   1619  CB  ALA A 217     -28.254 -28.082  43.481  1.00 32.00           C  
ATOM   1620  N   VAL A 218     -26.241 -27.578  45.825  1.00105.04           N  
ATOM   1621  CA  VAL A 218     -25.728 -26.592  46.726  1.00105.04           C  
ATOM   1622  C   VAL A 218     -24.245 -26.492  46.516  1.00105.04           C  
ATOM   1623  O   VAL A 218     -23.659 -25.419  46.645  1.00105.04           O  
ATOM   1624  CB  VAL A 218     -26.013 -26.903  48.172  1.00105.04           C  
ATOM   1625  CG1 VAL A 218     -24.987 -27.920  48.693  1.00105.04           C  
ATOM   1626  CG2 VAL A 218     -26.081 -25.586  48.960  1.00105.04           C  
ATOM   1627  N   GLU A 219     -23.584 -27.619  46.197  1.00 50.36           N  
ATOM   1628  CA  GLU A 219     -22.165 -27.579  45.967  0.50 50.36           C  
ATOM   1629  C   GLU A 219     -21.881 -26.734  44.759  1.00 50.36           C  
ATOM   1630  O   GLU A 219     -20.878 -26.022  44.707  1.00 50.36           O  
ATOM   1631  CB  GLU A 219     -21.532 -28.964  45.729  0.50 50.36           C  
ATOM   1632  CG  GLU A 219     -21.461 -29.833  46.987  0.50 50.36           C  
ATOM   1633  CD  GLU A 219     -20.745 -31.128  46.626  0.50 50.36           C  
ATOM   1634  OE1 GLU A 219     -19.951 -31.109  45.648  0.50 50.36           O  
ATOM   1635  OE2 GLU A 219     -20.980 -32.151  47.321  0.50 50.36           O1-
ATOM   1636  N   ARG A 220     -22.752 -26.804  43.736  1.00 66.86           N  
ATOM   1637  CA  ARG A 220     -22.536 -26.038  42.542  1.00 66.86           C  
ATOM   1638  C   ARG A 220     -22.602 -24.575  42.880  1.00 66.86           C  
ATOM   1639  O   ARG A 220     -21.800 -23.786  42.379  1.00 66.86           O  
ATOM   1640  CB  ARG A 220     -23.581 -26.328  41.452  1.00 66.86           C  
ATOM   1641  CG  ARG A 220     -23.261 -25.673  40.108  1.00 66.86           C  
ATOM   1642  CD  ARG A 220     -24.251 -26.044  39.005  1.00 66.86           C  
ATOM   1643  NE  ARG A 220     -24.177 -27.521  38.819  1.00 66.86           N  
ATOM   1644  CZ  ARG A 220     -24.862 -28.113  37.797  1.00 66.86           C  
ATOM   1645  NH1 ARG A 220     -25.613 -27.351  36.948  1.00 66.86           N1+
ATOM   1646  NH2 ARG A 220     -24.796 -29.466  37.625  1.00 66.86           N  
ATOM   1647  N   ILE A 221     -23.555 -24.170  43.749  1.00150.97           N  
ATOM   1648  CA  ILE A 221     -23.698 -22.774  44.077  1.00150.97           C  
ATOM   1649  C   ILE A 221     -22.483 -22.263  44.791  1.00150.97           C  
ATOM   1650  O   ILE A 221     -22.082 -21.119  44.593  1.00150.97           O  
ATOM   1651  CB  ILE A 221     -24.958 -22.412  44.818  1.00150.97           C  
ATOM   1652  CG1 ILE A 221     -25.101 -23.147  46.145  1.00150.97           C  
ATOM   1653  CG2 ILE A 221     -26.137 -22.626  43.862  1.00150.97           C  
ATOM   1654  CD1 ILE A 221     -26.316 -22.679  46.943  1.00150.97           C  
ATOM   1655  N   VAL A 222     -21.876 -23.084  45.663  1.00 68.04           N  
ATOM   1656  CA  VAL A 222     -20.702 -22.730  46.415  1.00 68.04           C  
ATOM   1657  C   VAL A 222     -19.495 -22.588  45.524  1.00 68.04           C  
ATOM   1658  O   VAL A 222     -18.570 -21.840  45.841  1.00 68.04           O  
ATOM   1659  CB  VAL A 222     -20.361 -23.757  47.452  1.00 68.04           C  
ATOM   1660  CG1 VAL A 222     -19.019 -23.375  48.098  1.00 68.04           C  
ATOM   1661  CG2 VAL A 222     -21.527 -23.859  48.451  1.00 68.04           C  
ATOM   1662  N   THR A 223     -19.462 -23.301  44.382  1.00 64.47           N  
ATOM   1663  CA  THR A 223     -18.273 -23.414  43.574  1.00 64.47           C  
ATOM   1664  C   THR A 223     -17.686 -22.089  43.167  1.00 64.47           C  
ATOM   1665  O   THR A 223     -16.482 -21.903  43.343  1.00 64.47           O  
ATOM   1666  CB  THR A 223     -18.497 -24.209  42.319  1.00 64.47           C  
ATOM   1667  CG2 THR A 223     -17.184 -24.260  41.520  1.00 64.47           C  
ATOM   1668  OG1 THR A 223     -18.925 -25.525  42.642  1.00 64.47           O  
ATOM   1669  N   PRO A 224     -18.411 -21.154  42.624  1.00 91.07           N  
ATOM   1670  CA  PRO A 224     -17.826 -19.902  42.220  1.00 91.07           C  
ATOM   1671  C   PRO A 224     -17.356 -19.104  43.397  1.00 91.07           C  
ATOM   1672  O   PRO A 224     -16.435 -18.304  43.241  1.00 91.07           O  
ATOM   1673  CB  PRO A 224     -18.892 -19.200  41.373  1.00 91.07           C  
ATOM   1674  CG  PRO A 224     -20.195 -19.974  41.661  1.00 91.07           C  
ATOM   1675  CD  PRO A 224     -19.712 -21.387  42.028  1.00 91.07           C  
ATOM   1676  N   ARG A 225     -18.001 -19.277  44.568  1.00156.46           N  
ATOM   1677  CA  ARG A 225     -17.623 -18.554  45.751  1.00156.46           C  
ATOM   1678  C   ARG A 225     -16.264 -19.007  46.186  1.00156.46           C  
ATOM   1679  O   ARG A 225     -15.413 -18.201  46.558  1.00156.46           O  
ATOM   1680  CB  ARG A 225     -18.553 -18.800  46.951  1.00156.46           C  
ATOM   1681  CG  ARG A 225     -19.982 -18.267  46.807  1.00156.46           C  
ATOM   1682  CD  ARG A 225     -20.791 -18.990  45.734  1.00156.46           C  
ATOM   1683  NE  ARG A 225     -22.242 -18.763  45.997  1.00156.46           N  
ATOM   1684  CZ  ARG A 225     -22.901 -17.667  45.519  1.00156.46           C  
ATOM   1685  NH1 ARG A 225     -22.231 -16.680  44.857  1.00156.46           N1+
ATOM   1686  NH2 ARG A 225     -24.251 -17.569  45.697  1.00156.46           N  
ATOM   1687  N   MET A 226     -16.029 -20.331  46.161  1.00150.82           N  
ATOM   1688  CA  MET A 226     -14.763 -20.847  46.591  1.00150.82           C  
ATOM   1689  C   MET A 226     -13.708 -20.331  45.659  1.00150.82           C  
ATOM   1690  O   MET A 226     -12.629 -19.923  46.090  1.00150.82           O  
ATOM   1691  CB  MET A 226     -14.720 -22.386  46.590  1.00150.82           C  
ATOM   1692  CG  MET A 226     -13.652 -22.961  47.520  1.00150.82           C  
ATOM   1693  SD  MET A 226     -14.009 -22.752  49.293  1.00150.82           S  
ATOM   1694  CE  MET A 226     -15.361 -23.959  49.360  1.00150.82           C  
ATOM   1695  N   ALA A 227     -14.004 -20.316  44.347  1.00 39.68           N  
ATOM   1696  CA  ALA A 227     -13.019 -19.898  43.391  1.00 39.68           C  
ATOM   1697  C   ALA A 227     -12.658 -18.454  43.595  1.00 39.68           C  
ATOM   1698  O   ALA A 227     -11.480 -18.098  43.613  1.00 39.68           O  
ATOM   1699  CB  ALA A 227     -13.505 -20.039  41.937  1.00 39.68           C  
ATOM   1700  N   LEU A 228     -13.672 -17.587  43.769  1.00 56.38           N  
ATOM   1701  CA  LEU A 228     -13.464 -16.169  43.907  1.00 56.38           C  
ATOM   1702  C   LEU A 228     -12.715 -15.888  45.174  1.00 56.38           C  
ATOM   1703  O   LEU A 228     -11.851 -15.012  45.212  1.00 56.38           O  
ATOM   1704  CB  LEU A 228     -14.787 -15.389  43.920  1.00 56.38           C  
ATOM   1705  CG  LEU A 228     -15.519 -15.470  42.567  1.00 56.38           C  
ATOM   1706  CD1 LEU A 228     -16.844 -14.693  42.586  1.00 56.38           C  
ATOM   1707  CD2 LEU A 228     -14.596 -15.023  41.422  1.00 56.38           C  
ATOM   1708  N   THR A 229     -13.033 -16.620  46.258  1.00119.33           N  
ATOM   1709  CA  THR A 229     -12.349 -16.393  47.501  1.00119.33           C  
ATOM   1710  C   THR A 229     -10.900 -16.721  47.328  1.00119.33           C  
ATOM   1711  O   THR A 229     -10.034 -15.992  47.810  1.00119.33           O  
ATOM   1712  CB  THR A 229     -12.871 -17.210  48.648  1.00119.33           C  
ATOM   1713  CG2 THR A 229     -14.268 -16.718  49.043  1.00119.33           C  
ATOM   1714  OG1 THR A 229     -12.896 -18.585  48.303  1.00119.33           O  
ATOM   1715  N   ALA A 230     -10.594 -17.832  46.628  1.00 34.71           N  
ATOM   1716  CA  ALA A 230      -9.223 -18.214  46.447  1.00 34.71           C  
ATOM   1717  C   ALA A 230      -8.528 -17.134  45.672  1.00 34.71           C  
ATOM   1718  O   ALA A 230      -7.397 -16.766  45.987  1.00 34.71           O  
ATOM   1719  CB  ALA A 230      -9.067 -19.528  45.662  1.00 34.71           C  
ATOM   1720  N   ALA A 231      -9.192 -16.591  44.632  1.00 35.69           N  
ATOM   1721  CA  ALA A 231      -8.579 -15.584  43.814  1.00 35.69           C  
ATOM   1722  C   ALA A 231      -8.290 -14.353  44.630  1.00 35.69           C  
ATOM   1723  O   ALA A 231      -7.209 -13.776  44.524  1.00 35.69           O  
ATOM   1724  CB  ALA A 231      -9.475 -15.148  42.642  1.00 35.69           C  
ATOM   1725  N   GLU A 232      -9.247 -13.919  45.474  1.00 57.67           N  
ATOM   1726  CA  GLU A 232      -9.082 -12.721  46.256  1.00 57.67           C  
ATOM   1727  C   GLU A 232      -7.948 -12.906  47.224  1.00 57.67           C  
ATOM   1728  O   GLU A 232      -7.148 -11.997  47.441  1.00 57.67           O  
ATOM   1729  CB  GLU A 232     -10.359 -12.349  47.025  1.00 57.67           C  
ATOM   1730  CG  GLU A 232     -11.478 -11.890  46.086  1.00 57.67           C  
ATOM   1731  CD  GLU A 232     -12.741 -11.685  46.906  1.00 57.67           C  
ATOM   1732  OE1 GLU A 232     -12.784 -12.195  48.058  1.00 57.67           O  
ATOM   1733  OE2 GLU A 232     -13.685 -11.027  46.392  1.00 57.67           O1-
ATOM   1734  N   TYR A 233      -7.844 -14.107  47.821  1.00 66.75           N  
ATOM   1735  CA  TYR A 233      -6.822 -14.410  48.786  1.00 66.75           C  
ATOM   1736  C   TYR A 233      -5.475 -14.281  48.132  1.00 66.75           C  
ATOM   1737  O   TYR A 233      -4.575 -13.630  48.660  1.00 66.75           O  
ATOM   1738  CB  TYR A 233      -6.985 -15.855  49.301  1.00 66.75           C  
ATOM   1739  CG  TYR A 233      -5.807 -16.246  50.122  1.00 66.75           C  
ATOM   1740  CD1 TYR A 233      -5.694 -15.855  51.435  1.00 66.75           C  
ATOM   1741  CD2 TYR A 233      -4.820 -17.032  49.571  1.00 66.75           C  
ATOM   1742  CE1 TYR A 233      -4.603 -16.227  52.184  1.00 66.75           C  
ATOM   1743  CE2 TYR A 233      -3.727 -17.407  50.315  1.00 66.75           C  
ATOM   1744  CZ  TYR A 233      -3.618 -17.004  51.623  1.00 66.75           C  
ATOM   1745  OH  TYR A 233      -2.496 -17.387  52.389  1.00 66.75           O  
ATOM   1746  N   LEU A 234      -5.306 -14.884  46.940  1.00 56.25           N  
ATOM   1747  CA  LEU A 234      -4.030 -14.837  46.275  1.00 56.25           C  
ATOM   1748  C   LEU A 234      -3.711 -13.431  45.861  1.00 56.25           C  
ATOM   1749  O   LEU A 234      -2.573 -12.983  45.985  1.00 56.25           O  
ATOM   1750  CB  LEU A 234      -3.987 -15.707  45.004  1.00 56.25           C  
ATOM   1751  CG  LEU A 234      -4.084 -17.220  45.274  1.00 56.25           C  
ATOM   1752  CD1 LEU A 234      -4.031 -18.023  43.965  1.00 56.25           C  
ATOM   1753  CD2 LEU A 234      -3.016 -17.679  46.280  1.00 56.25           C  
ATOM   1754  N   ALA A 235      -4.704 -12.700  45.319  1.00 49.70           N  
ATOM   1755  CA  ALA A 235      -4.432 -11.375  44.840  1.00 49.70           C  
ATOM   1756  C   ALA A 235      -4.064 -10.444  45.963  1.00 49.70           C  
ATOM   1757  O   ALA A 235      -3.055  -9.744  45.884  1.00 49.70           O  
ATOM   1758  CB  ALA A 235      -5.639 -10.752  44.117  1.00 49.70           C  
ATOM   1759  N   TYR A 236      -4.890 -10.402  47.031  1.00 82.07           N  
ATOM   1760  CA  TYR A 236      -4.700  -9.461  48.106  1.00 82.07           C  
ATOM   1761  C   TYR A 236      -3.552  -9.812  49.012  1.00 82.07           C  
ATOM   1762  O   TYR A 236      -2.675  -8.988  49.269  1.00 82.07           O  
ATOM   1763  CB  TYR A 236      -5.969  -9.325  48.971  1.00 82.07           C  
ATOM   1764  CG  TYR A 236      -5.747  -8.287  50.019  1.00 82.07           C  
ATOM   1765  CD1 TYR A 236      -5.744  -6.953  49.684  1.00 82.07           C  
ATOM   1766  CD2 TYR A 236      -5.574  -8.638  51.338  1.00 82.07           C  
ATOM   1767  CE1 TYR A 236      -5.547  -5.985  50.640  1.00 82.07           C  
ATOM   1768  CE2 TYR A 236      -5.377  -7.675  52.300  1.00 82.07           C  
ATOM   1769  CZ  TYR A 236      -5.361  -6.344  51.951  1.00 82.07           C  
ATOM   1770  OH  TYR A 236      -5.159  -5.351  52.933  1.00 82.07           O  
ATOM   1771  N   GLU A 237      -3.543 -11.052  49.541  1.00 90.04           N  
ATOM   1772  CA  GLU A 237      -2.537 -11.447  50.491  1.00 90.04           C  
ATOM   1773  C   GLU A 237      -1.210 -11.699  49.830  1.00 90.04           C  
ATOM   1774  O   GLU A 237      -0.161 -11.427  50.410  1.00 90.04           O  
ATOM   1775  CB  GLU A 237      -2.953 -12.677  51.316  1.00 90.04           C  
ATOM   1776  CG  GLU A 237      -4.173 -12.360  52.188  1.00 90.04           C  
ATOM   1777  CD  GLU A 237      -4.349 -13.430  53.256  1.00 90.04           C  
ATOM   1778  OE1 GLU A 237      -3.347 -14.116  53.589  1.00 90.04           O  
ATOM   1779  OE2 GLU A 237      -5.494 -13.563  53.766  1.00 90.04           O1-
ATOM   1780  N   HIS A 238      -1.235 -12.336  48.644  1.00111.84           N  
ATOM   1781  CA  HIS A 238      -0.072 -12.678  47.868  1.00111.84           C  
ATOM   1782  C   HIS A 238       0.408 -11.614  46.918  1.00111.84           C  
ATOM   1783  O   HIS A 238       1.555 -11.665  46.481  1.00111.84           O  
ATOM   1784  CB  HIS A 238      -0.221 -14.031  47.166  1.00111.84           C  
ATOM   1785  CG  HIS A 238      -0.185 -15.082  48.229  1.00111.84           C  
ATOM   1786  CD2 HIS A 238       0.861 -15.816  48.695  1.00111.84           C  
ATOM   1787  ND1 HIS A 238      -1.267 -15.432  49.005  1.00111.84           N  
ATOM   1788  CE1 HIS A 238      -0.825 -16.352  49.898  1.00111.84           C  
ATOM   1789  NE2 HIS A 238       0.460 -16.617  49.750  1.00111.84           N  
ATOM   1790  N   GLY A 239      -0.451 -10.663  46.499  1.00 35.24           N  
ATOM   1791  CA  GLY A 239       0.004  -9.649  45.583  1.00 35.24           C  
ATOM   1792  C   GLY A 239       0.124 -10.237  44.206  1.00 35.24           C  
ATOM   1793  O   GLY A 239       1.090  -9.972  43.494  1.00 35.24           O  
ATOM   1794  N   MET A 240      -0.861 -11.058  43.788  1.00 86.59           N  
ATOM   1795  CA  MET A 240      -0.779 -11.674  42.492  1.00 86.59           C  
ATOM   1796  C   MET A 240      -1.875 -11.161  41.608  1.00 86.59           C  
ATOM   1797  O   MET A 240      -2.905 -10.676  42.076  1.00 86.59           O  
ATOM   1798  CB  MET A 240      -0.985 -13.194  42.528  1.00 86.59           C  
ATOM   1799  CG  MET A 240       0.102 -13.973  43.264  1.00 86.59           C  
ATOM   1800  SD  MET A 240      -0.206 -15.762  43.282  1.00 86.59           S  
ATOM   1801  CE  MET A 240       1.361 -16.175  44.091  1.00 86.59           C  
ATOM   1802  N   HIS A 241      -1.649 -11.229  40.278  1.00 71.94           N  
ATOM   1803  CA  HIS A 241      -2.702 -10.927  39.352  1.00 71.94           C  
ATOM   1804  C   HIS A 241      -3.335 -12.257  39.088  1.00 71.94           C  
ATOM   1805  O   HIS A 241      -2.665 -13.200  38.670  1.00 71.94           O  
ATOM   1806  CB  HIS A 241      -2.218 -10.328  38.021  1.00 71.94           C  
ATOM   1807  CG  HIS A 241      -1.654  -8.947  38.196  1.00 71.94           C  
ATOM   1808  CD2 HIS A 241      -0.371  -8.500  38.113  1.00 71.94           C  
ATOM   1809  ND1 HIS A 241      -2.419  -7.841  38.494  1.00 71.94           N  
ATOM   1810  CE1 HIS A 241      -1.568  -6.788  38.576  1.00 71.94           C  
ATOM   1811  NE2 HIS A 241      -0.314  -7.138  38.353  1.00 71.94           N  
ATOM   1812  N   VAL A 242      -4.648 -12.380  39.360  1.00 44.90           N  
ATOM   1813  CA  VAL A 242      -5.275 -13.664  39.226  1.00 44.90           C  
ATOM   1814  C   VAL A 242      -6.375 -13.569  38.218  1.00 44.90           C  
ATOM   1815  O   VAL A 242      -7.138 -12.601  38.196  1.00 44.90           O  
ATOM   1816  CB  VAL A 242      -5.896 -14.144  40.504  1.00 44.90           C  
ATOM   1817  CG1 VAL A 242      -6.543 -15.518  40.261  1.00 44.90           C  
ATOM   1818  CG2 VAL A 242      -4.820 -14.136  41.603  1.00 44.90           C  
ATOM   1819  N   LEU A 243      -6.469 -14.593  37.345  1.00 50.51           N  
ATOM   1820  CA  LEU A 243      -7.503 -14.646  36.353  1.00 50.51           C  
ATOM   1821  C   LEU A 243      -8.416 -15.775  36.717  1.00 50.51           C  
ATOM   1822  O   LEU A 243      -7.983 -16.923  36.842  1.00 50.51           O  
ATOM   1823  CB  LEU A 243      -6.965 -14.927  34.939  1.00 50.51           C  
ATOM   1824  CG  LEU A 243      -8.054 -15.000  33.854  1.00 50.51           C  
ATOM   1825  CD1 LEU A 243      -8.776 -13.654  33.678  1.00 50.51           C  
ATOM   1826  CD2 LEU A 243      -7.477 -15.548  32.539  1.00 50.51           C  
ATOM   1827  N   VAL A 244      -9.718 -15.475  36.897  1.00 44.16           N  
ATOM   1828  CA  VAL A 244     -10.649 -16.496  37.278  1.00 44.16           C  
ATOM   1829  C   VAL A 244     -11.528 -16.779  36.096  1.00 44.16           C  
ATOM   1830  O   VAL A 244     -12.137 -15.871  35.527  1.00 44.16           O  
ATOM   1831  CB  VAL A 244     -11.534 -16.093  38.423  1.00 44.16           C  
ATOM   1832  CG1 VAL A 244     -12.501 -17.247  38.741  1.00 44.16           C  
ATOM   1833  CG2 VAL A 244     -10.637 -15.680  39.603  1.00 44.16           C  
ATOM   1834  N   ILE A 245     -11.614 -18.065  35.700  1.00 53.48           N  
ATOM   1835  CA  ILE A 245     -12.421 -18.450  34.574  1.00 53.48           C  
ATOM   1836  C   ILE A 245     -13.541 -19.284  35.119  1.00 53.48           C  
ATOM   1837  O   ILE A 245     -13.306 -20.290  35.787  1.00 53.48           O  
ATOM   1838  CB  ILE A 245     -11.663 -19.279  33.581  1.00 53.48           C  
ATOM   1839  CG1 ILE A 245     -10.488 -18.468  33.010  1.00 53.48           C  
ATOM   1840  CG2 ILE A 245     -12.649 -19.781  32.514  1.00 53.48           C  
ATOM   1841  CD1 ILE A 245      -9.476 -19.316  32.241  1.00 53.48           C  
ATOM   1842  N   LEU A 246     -14.805 -18.880  34.865  1.00110.90           N  
ATOM   1843  CA  LEU A 246     -15.889 -19.639  35.422  1.00110.90           C  
ATOM   1844  C   LEU A 246     -16.722 -20.180  34.307  1.00110.90           C  
ATOM   1845  O   LEU A 246     -17.351 -19.430  33.562  1.00110.90           O  
ATOM   1846  CB  LEU A 246     -16.801 -18.815  36.343  1.00110.90           C  
ATOM   1847  CG  LEU A 246     -16.012 -18.114  37.466  1.00110.90           C  
ATOM   1848  CD1 LEU A 246     -15.262 -16.883  36.939  1.00110.90           C  
ATOM   1849  CD2 LEU A 246     -16.886 -17.804  38.680  1.00110.90           C  
ATOM   1850  N   THR A 247     -16.751 -21.519  34.162  1.00211.09           N  
ATOM   1851  CA  THR A 247     -17.527 -22.076  33.096  1.00211.09           C  
ATOM   1852  C   THR A 247     -18.465 -23.090  33.662  1.00211.09           C  
ATOM   1853  O   THR A 247     -18.031 -24.044  34.309  1.00211.09           O  
ATOM   1854  CB  THR A 247     -16.681 -22.727  32.033  1.00211.09           C  
ATOM   1855  CG2 THR A 247     -15.859 -23.874  32.647  1.00211.09           C  
ATOM   1856  OG1 THR A 247     -17.498 -23.209  30.976  1.00211.09           O  
ATOM   1857  N   ASP A 248     -19.793 -22.961  33.435  1.00185.71           N  
ATOM   1858  CA  ASP A 248     -20.542 -21.966  32.705  1.00185.71           C  
ATOM   1859  C   ASP A 248     -21.457 -21.351  33.741  1.00185.71           C  
ATOM   1860  O   ASP A 248     -21.973 -22.061  34.602  1.00185.71           O  
ATOM   1861  CB  ASP A 248     -21.432 -22.662  31.652  1.00185.71           C  
ATOM   1862  CG  ASP A 248     -22.267 -21.690  30.832  1.00185.71           C  
ATOM   1863  OD1 ASP A 248     -22.475 -20.528  31.266  1.00185.71           O  
ATOM   1864  OD2 ASP A 248     -22.730 -22.121  29.744  1.00185.71           O1-
ATOM   1865  N   ILE A 249     -21.677 -20.018  33.703  1.00119.55           N  
ATOM   1866  CA  ILE A 249     -22.554 -19.358  34.641  1.00119.55           C  
ATOM   1867  C   ILE A 249     -23.942 -19.893  34.458  1.00119.55           C  
ATOM   1868  O   ILE A 249     -24.713 -19.971  35.415  1.00119.55           O  
ATOM   1869  CB  ILE A 249     -22.589 -17.861  34.491  1.00119.55           C  
ATOM   1870  CG1 ILE A 249     -21.254 -17.251  34.954  1.00119.55           C  
ATOM   1871  CG2 ILE A 249     -23.792 -17.331  35.292  1.00119.55           C  
ATOM   1872  CD1 ILE A 249     -20.048 -17.666  34.119  1.00119.55           C  
ATOM   1873  N   THR A 250     -24.315 -20.252  33.216  1.00 57.16           N  
ATOM   1874  CA  THR A 250     -25.647 -20.724  32.970  1.00 57.16           C  
ATOM   1875  C   THR A 250     -25.915 -21.945  33.799  1.00 57.16           C  
ATOM   1876  O   THR A 250     -26.984 -22.065  34.393  1.00 57.16           O  
ATOM   1877  CB  THR A 250     -25.888 -21.085  31.541  1.00 57.16           C  
ATOM   1878  CG2 THR A 250     -27.357 -21.520  31.392  1.00 57.16           C  
ATOM   1879  OG1 THR A 250     -25.630 -19.959  30.719  1.00 57.16           O  
ATOM   1880  N   ASN A 251     -24.954 -22.883  33.879  1.00 39.95           N  
ATOM   1881  CA  ASN A 251     -25.155 -24.095  34.632  1.00 39.95           C  
ATOM   1882  C   ASN A 251     -25.364 -23.741  36.072  1.00 39.95           C  
ATOM   1883  O   ASN A 251     -26.169 -24.361  36.765  1.00 39.95           O  
ATOM   1884  CB  ASN A 251     -23.955 -25.053  34.551  1.00 39.95           C  
ATOM   1885  CG  ASN A 251     -23.917 -25.620  33.139  1.00 39.95           C  
ATOM   1886  ND2 ASN A 251     -22.729 -26.132  32.719  1.00 39.95           N  
ATOM   1887  OD1 ASN A 251     -24.924 -25.615  32.433  1.00 39.95           O  
ATOM   1888  N   TYR A 252     -24.627 -22.729  36.562  1.00 68.13           N  
ATOM   1889  CA  TYR A 252     -24.752 -22.285  37.922  1.00 68.13           C  
ATOM   1890  C   TYR A 252     -26.161 -21.808  38.136  1.00 68.13           C  
ATOM   1891  O   TYR A 252     -26.798 -22.147  39.131  1.00 68.13           O  
ATOM   1892  CB  TYR A 252     -23.796 -21.110  38.195  1.00 68.13           C  
ATOM   1893  CG  TYR A 252     -24.144 -20.438  39.478  1.00 68.13           C  
ATOM   1894  CD1 TYR A 252     -23.656 -20.892  40.683  1.00 68.13           C  
ATOM   1895  CD2 TYR A 252     -24.958 -19.329  39.459  1.00 68.13           C  
ATOM   1896  CE1 TYR A 252     -23.985 -20.248  41.852  1.00 68.13           C  
ATOM   1897  CE2 TYR A 252     -25.289 -18.680  40.624  1.00 68.13           C  
ATOM   1898  CZ  TYR A 252     -24.800 -19.141  41.822  1.00 68.13           C  
ATOM   1899  OH  TYR A 252     -25.135 -18.480  43.022  1.00 68.13           O  
ATOM   1900  N   ALA A 253     -26.693 -21.021  37.181  1.00 41.98           N  
ATOM   1901  CA  ALA A 253     -28.003 -20.437  37.288  1.00 41.98           C  
ATOM   1902  C   ALA A 253     -29.054 -21.502  37.331  1.00 41.98           C  
ATOM   1903  O   ALA A 253     -30.057 -21.364  38.030  1.00 41.98           O  
ATOM   1904  CB  ALA A 253     -28.342 -19.520  36.097  1.00 41.98           C  
ATOM   1905  N   GLU A 254     -28.864 -22.587  36.562  1.00144.85           N  
ATOM   1906  CA  GLU A 254     -29.845 -23.628  36.487  1.00144.85           C  
ATOM   1907  C   GLU A 254     -29.996 -24.260  37.841  1.00144.85           C  
ATOM   1908  O   GLU A 254     -31.098 -24.644  38.226  1.00144.85           O  
ATOM   1909  CB  GLU A 254     -29.460 -24.704  35.462  1.00144.85           C  
ATOM   1910  CG  GLU A 254     -30.666 -25.463  34.918  1.00144.85           C  
ATOM   1911  CD  GLU A 254     -31.434 -24.508  34.008  1.00144.85           C  
ATOM   1912  OE1 GLU A 254     -30.793 -23.870  33.131  1.00144.85           O  
ATOM   1913  OE2 GLU A 254     -32.678 -24.407  34.183  1.00144.85           O1-
ATOM   1914  N   ALA A 255     -28.885 -24.434  38.584  1.00 46.54           N  
ATOM   1915  CA  ALA A 255     -28.942 -24.993  39.910  1.00 46.54           C  
ATOM   1916  C   ALA A 255     -29.643 -24.043  40.842  1.00 46.54           C  
ATOM   1917  O   ALA A 255     -30.494 -24.444  41.635  1.00 46.54           O  
ATOM   1918  CB  ALA A 255     -27.548 -25.256  40.512  1.00 46.54           C  
ATOM   1919  N   LEU A 256     -29.321 -22.739  40.734  1.00 61.85           N  
ATOM   1920  CA  LEU A 256     -29.781 -21.738  41.660  1.00 61.85           C  
ATOM   1921  C   LEU A 256     -31.280 -21.626  41.620  1.00 61.85           C  
ATOM   1922  O   LEU A 256     -31.931 -21.450  42.650  1.00 61.85           O  
ATOM   1923  CB  LEU A 256     -29.179 -20.354  41.358  1.00 61.85           C  
ATOM   1924  CG  LEU A 256     -29.596 -19.254  42.350  1.00 61.85           C  
ATOM   1925  CD1 LEU A 256     -29.035 -19.528  43.756  1.00 61.85           C  
ATOM   1926  CD2 LEU A 256     -29.227 -17.861  41.816  1.00 61.85           C  
ATOM   1927  N   ARG A 257     -31.865 -21.748  40.422  1.00182.56           N  
ATOM   1928  CA  ARG A 257     -33.271 -21.590  40.191  1.00182.56           C  
ATOM   1929  C   ARG A 257     -34.037 -22.598  40.992  1.00182.56           C  
ATOM   1930  O   ARG A 257     -35.159 -22.332  41.414  1.00182.56           O  
ATOM   1931  CB  ARG A 257     -33.574 -21.850  38.712  1.00182.56           C  
ATOM   1932  CG  ARG A 257     -35.037 -21.714  38.332  1.00182.56           C  
ATOM   1933  CD  ARG A 257     -35.304 -22.114  36.881  1.00182.56           C  
ATOM   1934  NE  ARG A 257     -36.744 -21.847  36.614  1.00182.56           N  
ATOM   1935  CZ  ARG A 257     -37.669 -22.823  36.834  1.00182.56           C  
ATOM   1936  NH1 ARG A 257     -37.265 -24.058  37.254  1.00182.56           N1+
ATOM   1937  NH2 ARG A 257     -38.994 -22.562  36.632  1.00182.56           N  
ATOM   1938  N   GLN A 258     -33.483 -23.816  41.108  1.00 91.45           N  
ATOM   1939  CA  GLN A 258     -33.988 -24.965  41.816  1.00 91.45           C  
ATOM   1940  C   GLN A 258     -33.753 -24.951  43.307  1.00 91.45           C  
ATOM   1941  O   GLN A 258     -34.355 -25.746  44.025  1.00 91.45           O  
ATOM   1942  CB  GLN A 258     -33.422 -26.281  41.265  1.00 91.45           C  
ATOM   1943  CG  GLN A 258     -33.923 -26.576  39.850  1.00 91.45           C  
ATOM   1944  CD  GLN A 258     -33.315 -27.891  39.392  1.00 91.45           C  
ATOM   1945  NE2 GLN A 258     -34.112 -28.702  38.645  1.00 91.45           N  
ATOM   1946  OE1 GLN A 258     -32.160 -28.191  39.688  1.00 91.45           O  
ATOM   1947  N   MET A 259     -32.807 -24.145  43.823  1.00 73.69           N  
ATOM   1948  CA  MET A 259     -32.441 -24.280  45.212  1.00 73.69           C  
ATOM   1949  C   MET A 259     -33.254 -23.416  46.140  1.00 73.69           C  
ATOM   1950  O   MET A 259     -33.699 -22.322  45.796  1.00 73.69           O  
ATOM   1951  CB  MET A 259     -30.947 -23.965  45.437  1.00 73.69           C  
ATOM   1952  CG  MET A 259     -30.450 -24.111  46.877  1.00 73.69           C  
ATOM   1953  SD  MET A 259     -30.887 -22.733  47.980  1.00 73.69           S  
ATOM   1954  CE  MET A 259     -29.685 -21.578  47.261  1.00 73.69           C  
ATOM   1955  N   GLY A 260     -33.498 -23.954  47.359  1.00 41.25           N  
ATOM   1956  CA  GLY A 260     -34.099 -23.250  48.460  1.00 41.25           C  
ATOM   1957  C   GLY A 260     -35.458 -22.718  48.121  1.00 41.25           C  
ATOM   1958  O   GLY A 260     -36.319 -23.419  47.593  1.00 41.25           O  
ATOM   1959  N   ALA A 261     -35.654 -21.422  48.437  1.00 61.39           N  
ATOM   1960  CA  ALA A 261     -36.880 -20.677  48.325  1.00 61.39           C  
ATOM   1961  C   ALA A 261     -37.344 -20.589  46.900  1.00 61.39           C  
ATOM   1962  O   ALA A 261     -38.536 -20.447  46.634  1.00 61.39           O  
ATOM   1963  CB  ALA A 261     -36.738 -19.239  48.852  1.00 61.39           C  
ATOM   1964  N   ALA A 262     -36.395 -20.606  45.954  1.00 67.42           N  
ATOM   1965  CA  ALA A 262     -36.625 -20.470  44.540  1.00 67.42           C  
ATOM   1966  C   ALA A 262     -37.466 -21.579  43.969  1.00 67.42           C  
ATOM   1967  O   ALA A 262     -38.126 -21.366  42.954  1.00 67.42           O  
ATOM   1968  CB  ALA A 262     -35.321 -20.416  43.728  1.00 67.42           C  
ATOM   1969  N   ARG A 263     -37.432 -22.797  44.553  1.00162.77           N  
ATOM   1970  CA  ARG A 263     -38.119 -23.918  43.957  0.50162.77           C  
ATOM   1971  C   ARG A 263     -39.544 -23.589  43.644  1.00162.77           C  
ATOM   1972  O   ARG A 263     -40.297 -23.091  44.479  1.00162.77           O  
ATOM   1973  CB  ARG A 263     -38.183 -25.187  44.835  0.50162.77           C  
ATOM   1974  CG  ARG A 263     -36.966 -26.113  44.775  0.50162.77           C  
ATOM   1975  CD  ARG A 263     -37.232 -27.472  45.435  0.50162.77           C  
ATOM   1976  NE  ARG A 263     -36.140 -28.415  45.053  0.50162.77           N  
ATOM   1977  CZ  ARG A 263     -35.010 -28.537  45.810  0.50162.77           C  
ATOM   1978  NH1 ARG A 263     -34.829 -27.752  46.912  0.50162.77           N1+
ATOM   1979  NH2 ARG A 263     -34.064 -29.460  45.467  0.50162.77           N  
ATOM   1980  N   ASN A 264     -39.920 -23.875  42.382  1.00 69.15           N  
ATOM   1981  CA  ASN A 264     -41.249 -23.745  41.866  1.00 69.15           C  
ATOM   1982  C   ASN A 264     -41.782 -22.353  41.994  1.00 69.15           C  
ATOM   1983  O   ASN A 264     -42.996 -22.175  42.066  1.00 69.15           O  
ATOM   1984  CB  ASN A 264     -42.247 -24.703  42.537  1.00 69.15           C  
ATOM   1985  CG  ASN A 264     -41.928 -26.109  42.052  1.00 69.15           C  
ATOM   1986  ND2 ASN A 264     -41.712 -27.046  43.013  1.00 69.15           N  
ATOM   1987  OD1 ASN A 264     -41.866 -26.364  40.851  1.00 69.15           O  
ATOM   1988  N   GLU A 265     -40.929 -21.313  42.014  1.00164.40           N  
ATOM   1989  CA  GLU A 265     -41.573 -20.033  41.988  1.00164.40           C  
ATOM   1990  C   GLU A 265     -41.112 -19.405  40.719  1.00164.40           C  
ATOM   1991  O   GLU A 265     -40.094 -19.818  40.162  1.00164.40           O  
ATOM   1992  CB  GLU A 265     -41.233 -19.015  43.078  1.00164.40           C  
ATOM   1993  CG  GLU A 265     -40.053 -18.143  42.695  1.00164.40           C  
ATOM   1994  CD  GLU A 265     -38.844 -18.742  43.342  1.00164.40           C  
ATOM   1995  OE1 GLU A 265     -38.994 -19.121  44.532  1.00164.40           O  
ATOM   1996  OE2 GLU A 265     -37.778 -18.825  42.677  1.00164.40           O1-
ATOM   1997  N   VAL A 266     -41.850 -18.389  40.230  1.00 47.56           N  
ATOM   1998  CA  VAL A 266     -41.520 -17.804  38.962  1.00 47.56           C  
ATOM   1999  C   VAL A 266     -40.995 -16.422  39.179  1.00 47.56           C  
ATOM   2000  O   VAL A 266     -41.452 -15.691  40.057  1.00 47.56           O  
ATOM   2001  CB  VAL A 266     -42.701 -17.695  38.042  1.00 47.56           C  
ATOM   2002  CG1 VAL A 266     -42.253 -17.016  36.736  1.00 47.56           C  
ATOM   2003  CG2 VAL A 266     -43.293 -19.101  37.844  1.00 47.56           C  
ATOM   2004  N   PRO A 267     -40.033 -16.047  38.376  1.00 68.35           N  
ATOM   2005  CA  PRO A 267     -39.461 -14.740  38.509  1.00 68.35           C  
ATOM   2006  C   PRO A 267     -40.473 -13.691  38.180  1.00 68.35           C  
ATOM   2007  O   PRO A 267     -41.251 -13.879  37.246  1.00 68.35           O  
ATOM   2008  CB  PRO A 267     -38.225 -14.733  37.614  1.00 68.35           C  
ATOM   2009  CG  PRO A 267     -37.781 -16.210  37.611  1.00 68.35           C  
ATOM   2010  CD  PRO A 267     -39.083 -17.003  37.829  1.00 68.35           C  
ATOM   2011  N   GLY A 268     -40.484 -12.584  38.945  1.00 15.51           N  
ATOM   2012  CA  GLY A 268     -41.390 -11.508  38.675  1.00 15.51           C  
ATOM   2013  C   GLY A 268     -42.727 -11.811  39.275  1.00 15.51           C  
ATOM   2014  O   GLY A 268     -43.694 -11.092  39.033  1.00 15.51           O  
ATOM   2015  N   ARG A 269     -42.828 -12.884  40.079  1.00103.46           N  
ATOM   2016  CA  ARG A 269     -44.102 -13.191  40.662  1.00103.46           C  
ATOM   2017  C   ARG A 269     -43.934 -13.235  42.143  1.00103.46           C  
ATOM   2018  O   ARG A 269     -42.822 -13.352  42.657  1.00103.46           O  
ATOM   2019  CB  ARG A 269     -44.672 -14.556  40.250  1.00103.46           C  
ATOM   2020  CG  ARG A 269     -45.197 -14.618  38.815  1.00103.46           C  
ATOM   2021  CD  ARG A 269     -45.937 -15.925  38.535  1.00103.46           C  
ATOM   2022  NE  ARG A 269     -46.769 -16.197  39.740  1.00103.46           N  
ATOM   2023  CZ  ARG A 269     -47.497 -17.347  39.838  1.00103.46           C  
ATOM   2024  NH1 ARG A 269     -47.494 -18.251  38.816  1.00103.46           N1+
ATOM   2025  NH2 ARG A 269     -48.226 -17.594  40.965  1.00103.46           N  
ATOM   2026  N   ARG A 270     -45.064 -13.128  42.868  1.00110.12           N  
ATOM   2027  CA  ARG A 270     -45.015 -13.166  44.298  1.00110.12           C  
ATOM   2028  C   ARG A 270     -44.569 -14.538  44.681  1.00110.12           C  
ATOM   2029  O   ARG A 270     -44.922 -15.523  44.034  1.00110.12           O  
ATOM   2030  CB  ARG A 270     -46.376 -12.894  44.963  1.00110.12           C  
ATOM   2031  CG  ARG A 270     -46.835 -11.444  44.799  1.00110.12           C  
ATOM   2032  CD  ARG A 270     -48.210 -11.145  45.402  1.00110.12           C  
ATOM   2033  NE  ARG A 270     -49.237 -11.791  44.537  1.00110.12           N  
ATOM   2034  CZ  ARG A 270     -49.651 -13.068  44.788  1.00110.12           C  
ATOM   2035  NH1 ARG A 270     -49.149 -13.754  45.856  1.00110.12           N1+
ATOM   2036  NH2 ARG A 270     -50.576 -13.654  43.974  1.00110.12           N  
ATOM   2037  N   GLY A 271     -43.758 -14.630  45.752  1.00 22.88           N  
ATOM   2038  CA  GLY A 271     -43.276 -15.906  46.193  1.00 22.88           C  
ATOM   2039  C   GLY A 271     -41.873 -16.093  45.698  1.00 22.88           C  
ATOM   2040  O   GLY A 271     -41.148 -16.959  46.184  1.00 22.88           O  
ATOM   2041  N   TYR A 272     -41.448 -15.273  44.720  1.00 87.44           N  
ATOM   2042  CA  TYR A 272     -40.120 -15.354  44.177  1.00 87.44           C  
ATOM   2043  C   TYR A 272     -39.266 -14.635  45.180  1.00 87.44           C  
ATOM   2044  O   TYR A 272     -39.570 -13.501  45.546  1.00 87.44           O  
ATOM   2045  CB  TYR A 272     -40.079 -14.609  42.829  1.00 87.44           C  
ATOM   2046  CG  TYR A 272     -38.799 -14.762  42.084  1.00 87.44           C  
ATOM   2047  CD1 TYR A 272     -38.464 -15.965  41.509  1.00 87.44           C  
ATOM   2048  CD2 TYR A 272     -37.960 -13.686  41.913  1.00 87.44           C  
ATOM   2049  CE1 TYR A 272     -37.296 -16.102  40.800  1.00 87.44           C  
ATOM   2050  CE2 TYR A 272     -36.790 -13.815  41.202  1.00 87.44           C  
ATOM   2051  CZ  TYR A 272     -36.456 -15.026  40.645  1.00 87.44           C  
ATOM   2052  OH  TYR A 272     -35.261 -15.163  39.909  1.00 87.44           O  
ATOM   2053  N   PRO A 273     -38.221 -15.256  45.663  1.00 90.13           N  
ATOM   2054  CA  PRO A 273     -37.381 -14.691  46.683  1.00 90.13           C  
ATOM   2055  C   PRO A 273     -36.579 -13.523  46.198  1.00 90.13           C  
ATOM   2056  O   PRO A 273     -36.068 -13.561  45.081  1.00 90.13           O  
ATOM   2057  CB  PRO A 273     -36.520 -15.846  47.202  1.00 90.13           C  
ATOM   2058  CG  PRO A 273     -36.613 -16.921  46.105  1.00 90.13           C  
ATOM   2059  CD  PRO A 273     -37.990 -16.672  45.476  1.00 90.13           C  
ATOM   2060  N   GLY A 274     -36.417 -12.501  47.060  1.00 28.92           N  
ATOM   2061  CA  GLY A 274     -35.739 -11.279  46.731  1.00 28.92           C  
ATOM   2062  C   GLY A 274     -34.300 -11.546  46.417  1.00 28.92           C  
ATOM   2063  O   GLY A 274     -33.719 -10.899  45.544  1.00 28.92           O  
ATOM   2064  N   TYR A 275     -33.684 -12.511  47.122  1.00 86.93           N  
ATOM   2065  CA  TYR A 275     -32.278 -12.759  46.966  1.00 86.93           C  
ATOM   2066  C   TYR A 275     -32.001 -13.192  45.561  1.00 86.93           C  
ATOM   2067  O   TYR A 275     -30.904 -12.991  45.046  1.00 86.93           O  
ATOM   2068  CB  TYR A 275     -31.651 -13.749  47.979  1.00 86.93           C  
ATOM   2069  CG  TYR A 275     -32.091 -15.157  47.777  1.00 86.93           C  
ATOM   2070  CD1 TYR A 275     -31.524 -15.931  46.792  1.00 86.93           C  
ATOM   2071  CD2 TYR A 275     -33.045 -15.716  48.595  1.00 86.93           C  
ATOM   2072  CE1 TYR A 275     -31.915 -17.236  46.609  1.00 86.93           C  
ATOM   2073  CE2 TYR A 275     -33.439 -17.022  48.418  1.00 86.93           C  
ATOM   2074  CZ  TYR A 275     -32.875 -17.783  47.423  1.00 86.93           C  
ATOM   2075  OH  TYR A 275     -33.279 -19.123  47.239  1.00 86.93           O  
ATOM   2076  N   MET A 276     -32.989 -13.809  44.897  1.00166.89           N  
ATOM   2077  CA  MET A 276     -32.777 -14.317  43.574  1.00166.89           C  
ATOM   2078  C   MET A 276     -32.397 -13.190  42.650  1.00166.89           C  
ATOM   2079  O   MET A 276     -31.651 -13.400  41.696  1.00166.89           O  
ATOM   2080  CB  MET A 276     -34.025 -15.026  43.033  1.00166.89           C  
ATOM   2081  CG  MET A 276     -33.686 -16.092  42.001  1.00166.89           C  
ATOM   2082  SD  MET A 276     -32.850 -17.550  42.688  1.00166.89           S  
ATOM   2083  CE  MET A 276     -32.918 -18.466  41.123  1.00166.89           C  
ATOM   2084  N   TYR A 277     -32.930 -11.972  42.869  1.00 65.81           N  
ATOM   2085  CA  TYR A 277     -32.596 -10.866  42.010  1.00 65.81           C  
ATOM   2086  C   TYR A 277     -31.142 -10.490  42.144  1.00 65.81           C  
ATOM   2087  O   TYR A 277     -30.488 -10.181  41.153  1.00 65.81           O  
ATOM   2088  CB  TYR A 277     -33.418  -9.597  42.300  1.00 65.81           C  
ATOM   2089  CG  TYR A 277     -34.841  -9.859  41.935  1.00 65.81           C  
ATOM   2090  CD1 TYR A 277     -35.721 -10.395  42.846  1.00 65.81           C  
ATOM   2091  CD2 TYR A 277     -35.295  -9.565  40.669  1.00 65.81           C  
ATOM   2092  CE1 TYR A 277     -37.030 -10.635  42.499  1.00 65.81           C  
ATOM   2093  CE2 TYR A 277     -36.603  -9.802  40.315  1.00 65.81           C  
ATOM   2094  CZ  TYR A 277     -37.475 -10.335  41.232  1.00 65.81           C  
ATOM   2095  OH  TYR A 277     -38.818 -10.580  40.873  1.00 65.81           O  
ATOM   2096  N   THR A 278     -30.625 -10.441  43.387  1.00 74.19           N  
ATOM   2097  CA  THR A 278     -29.291 -10.024  43.759  1.00 74.19           C  
ATOM   2098  C   THR A 278     -28.195 -11.040  43.561  1.00 74.19           C  
ATOM   2099  O   THR A 278     -27.029 -10.658  43.490  1.00 74.19           O  
ATOM   2100  CB  THR A 278     -29.213  -9.583  45.190  1.00 74.19           C  
ATOM   2101  CG2 THR A 278     -30.215  -8.436  45.400  1.00 74.19           C  
ATOM   2102  OG1 THR A 278     -29.518 -10.666  46.056  1.00 74.19           O  
ATOM   2103  N   ASP A 279     -28.505 -12.349  43.498  1.00 72.02           N  
ATOM   2104  CA  ASP A 279     -27.498 -13.381  43.572  1.00 72.02           C  
ATOM   2105  C   ASP A 279     -26.388 -13.237  42.570  1.00 72.02           C  
ATOM   2106  O   ASP A 279     -25.220 -13.345  42.936  1.00 72.02           O  
ATOM   2107  CB  ASP A 279     -28.086 -14.789  43.370  1.00 72.02           C  
ATOM   2108  CG  ASP A 279     -26.960 -15.802  43.528  1.00 72.02           C  
ATOM   2109  OD1 ASP A 279     -26.560 -16.060  44.694  1.00 72.02           O  
ATOM   2110  OD2 ASP A 279     -26.487 -16.332  42.487  1.00 72.02           O1-
ATOM   2111  N   LEU A 280     -26.685 -12.982  41.286  1.00109.92           N  
ATOM   2112  CA  LEU A 280     -25.609 -12.939  40.334  0.50109.92           C  
ATOM   2113  C   LEU A 280     -24.676 -11.816  40.655  1.00109.92           C  
ATOM   2114  O   LEU A 280     -23.473 -11.921  40.424  1.00109.92           O  
ATOM   2115  CB  LEU A 280     -26.047 -12.787  38.868  0.50109.92           C  
ATOM   2116  CG  LEU A 280     -26.739 -14.045  38.316  0.50109.92           C  
ATOM   2117  CD1 LEU A 280     -28.146 -14.223  38.899  0.50109.92           C  
ATOM   2118  CD2 LEU A 280     -26.693 -14.085  36.785  0.50109.92           C  
ATOM   2119  N   ALA A 281     -25.208 -10.709  41.197  1.00 39.48           N  
ATOM   2120  CA  ALA A 281     -24.424  -9.547  41.506  1.00 39.48           C  
ATOM   2121  C   ALA A 281     -23.361  -9.921  42.493  1.00 39.48           C  
ATOM   2122  O   ALA A 281     -22.263  -9.367  42.466  1.00 39.48           O  
ATOM   2123  CB  ALA A 281     -25.256  -8.409  42.122  1.00 39.48           C  
ATOM   2124  N   THR A 282     -23.651 -10.864  43.406  1.00 55.91           N  
ATOM   2125  CA  THR A 282     -22.674 -11.225  44.392  1.00 55.91           C  
ATOM   2126  C   THR A 282     -21.456 -11.740  43.682  1.00 55.91           C  
ATOM   2127  O   THR A 282     -20.341 -11.590  44.177  1.00 55.91           O  
ATOM   2128  CB  THR A 282     -23.124 -12.306  45.341  1.00 55.91           C  
ATOM   2129  CG2 THR A 282     -24.444 -11.866  45.997  1.00 55.91           C  
ATOM   2130  OG1 THR A 282     -23.309 -13.536  44.658  1.00 55.91           O  
ATOM   2131  N   LEU A 283     -21.649 -12.459  42.560  1.00 80.66           N  
ATOM   2132  CA  LEU A 283     -20.544 -12.959  41.783  1.00 80.66           C  
ATOM   2133  C   LEU A 283     -19.850 -11.860  41.022  1.00 80.66           C  
ATOM   2134  O   LEU A 283     -18.626 -11.732  41.085  1.00 80.66           O  
ATOM   2135  CB  LEU A 283     -21.004 -13.990  40.737  1.00 80.66           C  
ATOM   2136  CG  LEU A 283     -21.700 -15.226  41.340  1.00 80.66           C  
ATOM   2137  CD1 LEU A 283     -22.128 -16.220  40.245  1.00 80.66           C  
ATOM   2138  CD2 LEU A 283     -20.838 -15.876  42.438  1.00 80.66           C  
ATOM   2139  N   TYR A 284     -20.612 -11.021  40.284  1.00113.45           N  
ATOM   2140  CA  TYR A 284     -19.985 -10.064  39.409  1.00113.45           C  
ATOM   2141  C   TYR A 284     -19.304  -8.958  40.143  1.00113.45           C  
ATOM   2142  O   TYR A 284     -18.358  -8.369  39.626  1.00113.45           O  
ATOM   2143  CB  TYR A 284     -20.795  -9.539  38.198  1.00113.45           C  
ATOM   2144  CG  TYR A 284     -21.935  -8.644  38.527  1.00113.45           C  
ATOM   2145  CD1 TYR A 284     -21.720  -7.325  38.856  1.00113.45           C  
ATOM   2146  CD2 TYR A 284     -23.223  -9.118  38.455  1.00113.45           C  
ATOM   2147  CE1 TYR A 284     -22.780  -6.495  39.137  1.00113.45           C  
ATOM   2148  CE2 TYR A 284     -24.286  -8.291  38.735  1.00113.45           C  
ATOM   2149  CZ  TYR A 284     -24.065  -6.979  39.080  1.00113.45           C  
ATOM   2150  OH  TYR A 284     -25.154  -6.130  39.366  1.00113.45           O  
ATOM   2151  N   GLU A 285     -19.789  -8.610  41.343  1.00103.32           N  
ATOM   2152  CA  GLU A 285     -19.191  -7.563  42.121  1.00103.32           C  
ATOM   2153  C   GLU A 285     -17.769  -7.915  42.439  1.00103.32           C  
ATOM   2154  O   GLU A 285     -16.934  -7.026  42.595  1.00103.32           O  
ATOM   2155  CB  GLU A 285     -19.911  -7.318  43.457  1.00103.32           C  
ATOM   2156  CG  GLU A 285     -19.097  -6.453  44.421  1.00103.32           C  
ATOM   2157  CD  GLU A 285     -18.747  -5.153  43.719  1.00103.32           C  
ATOM   2158  OE1 GLU A 285     -19.512  -4.740  42.807  1.00103.32           O  
ATOM   2159  OE2 GLU A 285     -17.701  -4.556  44.089  1.00103.32           O1-
ATOM   2160  N   ARG A 286     -17.449  -9.217  42.555  1.00144.70           N  
ATOM   2161  CA  ARG A 286     -16.136  -9.584  43.005  1.00144.70           C  
ATOM   2162  C   ARG A 286     -15.143  -9.598  41.880  1.00144.70           C  
ATOM   2163  O   ARG A 286     -14.810 -10.650  41.334  1.00144.70           O  
ATOM   2164  CB  ARG A 286     -16.099 -10.973  43.669  1.00144.70           C  
ATOM   2165  CG  ARG A 286     -16.871 -11.033  44.990  1.00144.70           C  
ATOM   2166  CD  ARG A 286     -17.005 -12.444  45.570  1.00144.70           C  
ATOM   2167  NE  ARG A 286     -15.701 -12.825  46.184  1.00144.70           N  
ATOM   2168  CZ  ARG A 286     -15.572 -14.027  46.822  1.00144.70           C  
ATOM   2169  NH1 ARG A 286     -16.628 -14.892  46.878  1.00144.70           N1+
ATOM   2170  NH2 ARG A 286     -14.386 -14.364  47.406  1.00144.70           N  
ATOM   2171  N   ALA A 287     -14.605  -8.411  41.537  1.00 44.90           N  
ATOM   2172  CA  ALA A 287     -13.584  -8.315  40.536  1.00 44.90           C  
ATOM   2173  C   ALA A 287     -12.981  -6.953  40.664  1.00 44.90           C  
ATOM   2174  O   ALA A 287     -13.645  -6.017  41.103  1.00 44.90           O  
ATOM   2175  CB  ALA A 287     -14.122  -8.442  39.100  1.00 44.90           C  
ATOM   2176  N   GLY A 288     -11.690  -6.802  40.299  1.00 40.85           N  
ATOM   2177  CA  GLY A 288     -11.142  -5.477  40.346  1.00 40.85           C  
ATOM   2178  C   GLY A 288      -9.743  -5.512  40.867  1.00 40.85           C  
ATOM   2179  O   GLY A 288      -9.214  -6.556  41.246  1.00 40.85           O  
ATOM   2180  N   ILE A 289      -9.114  -4.321  40.884  1.00158.43           N  
ATOM   2181  CA  ILE A 289      -7.795  -4.161  41.414  1.00158.43           C  
ATOM   2182  C   ILE A 289      -7.940  -4.248  42.900  1.00158.43           C  
ATOM   2183  O   ILE A 289      -8.913  -3.759  43.472  1.00158.43           O  
ATOM   2184  CB  ILE A 289      -7.159  -2.837  41.084  1.00158.43           C  
ATOM   2185  CG1 ILE A 289      -5.637  -2.921  41.266  1.00158.43           C  
ATOM   2186  CG2 ILE A 289      -7.810  -1.754  41.957  1.00158.43           C  
ATOM   2187  CD1 ILE A 289      -4.964  -3.835  40.243  1.00158.43           C  
ATOM   2188  N   VAL A 290      -6.991  -4.935  43.561  1.00129.05           N  
ATOM   2189  CA  VAL A 290      -7.060  -5.131  44.980  1.00129.05           C  
ATOM   2190  C   VAL A 290      -6.272  -4.052  45.669  1.00129.05           C  
ATOM   2191  O   VAL A 290      -5.404  -3.418  45.072  1.00129.05           O  
ATOM   2192  CB  VAL A 290      -6.507  -6.470  45.370  1.00129.05           C  
ATOM   2193  CG1 VAL A 290      -6.602  -6.634  46.883  1.00129.05           C  
ATOM   2194  CG2 VAL A 290      -7.270  -7.554  44.600  1.00129.05           C  
ATOM   2195  N   LYS A 291      -6.578  -3.813  46.962  1.00127.86           N  
ATOM   2196  CA  LYS A 291      -5.914  -2.803  47.742  1.00127.86           C  
ATOM   2197  C   LYS A 291      -4.441  -3.065  47.675  1.00127.86           C  
ATOM   2198  O   LYS A 291      -3.995  -4.210  47.749  1.00127.86           O  
ATOM   2199  CB  LYS A 291      -6.279  -2.849  49.240  1.00127.86           C  
ATOM   2200  CG  LYS A 291      -7.766  -2.663  49.566  1.00127.86           C  
ATOM   2201  CD  LYS A 291      -8.328  -1.268  49.299  1.00127.86           C  
ATOM   2202  CE  LYS A 291      -9.818  -1.144  49.638  1.00127.86           C  
ATOM   2203  NZ  LYS A 291     -10.043  -1.399  51.081  1.00127.86           N1+
ATOM   2204  N   GLY A 292      -3.646  -1.984  47.533  1.00 27.86           N  
ATOM   2205  CA  GLY A 292      -2.213  -2.091  47.473  1.00 27.86           C  
ATOM   2206  C   GLY A 292      -1.799  -1.986  46.036  1.00 27.86           C  
ATOM   2207  O   GLY A 292      -0.670  -1.608  45.727  1.00 27.86           O  
ATOM   2208  N   ALA A 293      -2.725  -2.323  45.121  1.00 62.21           N  
ATOM   2209  CA  ALA A 293      -2.521  -2.224  43.704  1.00 62.21           C  
ATOM   2210  C   ALA A 293      -1.442  -3.154  43.212  1.00 62.21           C  
ATOM   2211  O   ALA A 293      -0.973  -3.009  42.084  1.00 62.21           O  
ATOM   2212  CB  ALA A 293      -2.173  -0.794  43.254  1.00 62.21           C  
ATOM   2213  N   LYS A 294      -0.988  -4.106  44.050  1.00109.91           N  
ATOM   2214  CA  LYS A 294      -0.043  -5.121  43.659  1.00109.91           C  
ATOM   2215  C   LYS A 294      -0.716  -6.200  42.859  1.00109.91           C  
ATOM   2216  O   LYS A 294      -0.098  -6.832  42.003  1.00109.91           O  
ATOM   2217  CB  LYS A 294       0.657  -5.787  44.856  1.00109.91           C  
ATOM   2218  CG  LYS A 294       1.882  -5.009  45.343  1.00109.91           C  
ATOM   2219  CD  LYS A 294       1.587  -3.605  45.870  1.00109.91           C  
ATOM   2220  CE  LYS A 294       2.847  -2.871  46.343  1.00109.91           C  
ATOM   2221  NZ  LYS A 294       2.505  -1.519  46.841  1.00109.91           N1+
ATOM   2222  N   GLY A 295      -2.007  -6.473  43.133  1.00 36.58           N  
ATOM   2223  CA  GLY A 295      -2.623  -7.589  42.474  1.00 36.58           C  
ATOM   2224  C   GLY A 295      -3.979  -7.211  41.970  1.00 36.58           C  
ATOM   2225  O   GLY A 295      -4.385  -6.049  42.016  1.00 36.58           O  
ATOM   2226  N   SER A 296      -4.709  -8.214  41.437  1.00 49.88           N  
ATOM   2227  CA  SER A 296      -6.011  -7.937  40.908  1.00 49.88           C  
ATOM   2228  C   SER A 296      -6.738  -9.232  40.700  1.00 49.88           C  
ATOM   2229  O   SER A 296      -6.139 -10.307  40.679  1.00 49.88           O  
ATOM   2230  CB  SER A 296      -5.945  -7.245  39.540  1.00 49.88           C  
ATOM   2231  OG  SER A 296      -5.271  -8.089  38.616  1.00 49.88           O  
ATOM   2232  N   VAL A 297      -8.079  -9.143  40.567  1.00 55.48           N  
ATOM   2233  CA  VAL A 297      -8.913 -10.275  40.272  1.00 55.48           C  
ATOM   2234  C   VAL A 297      -9.624  -9.945  38.988  1.00 55.48           C  
ATOM   2235  O   VAL A 297     -10.343  -8.950  38.909  1.00 55.48           O  
ATOM   2236  CB  VAL A 297      -9.966 -10.511  41.317  1.00 55.48           C  
ATOM   2237  CG1 VAL A 297     -10.843 -11.699  40.886  1.00 55.48           C  
ATOM   2238  CG2 VAL A 297      -9.277 -10.696  42.681  1.00 55.48           C  
ATOM   2239  N   THR A 298      -9.437 -10.775  37.938  1.00 41.51           N  
ATOM   2240  CA  THR A 298     -10.097 -10.541  36.680  1.00 41.51           C  
ATOM   2241  C   THR A 298     -10.963 -11.740  36.434  1.00 41.51           C  
ATOM   2242  O   THR A 298     -10.577 -12.858  36.775  1.00 41.51           O  
ATOM   2243  CB  THR A 298      -9.153 -10.425  35.520  1.00 41.51           C  
ATOM   2244  CG2 THR A 298      -9.971 -10.168  34.243  1.00 41.51           C  
ATOM   2245  OG1 THR A 298      -8.239  -9.360  35.737  1.00 41.51           O  
ATOM   2246  N   GLN A 299     -12.169 -11.549  35.854  1.00 76.89           N  
ATOM   2247  CA  GLN A 299     -13.007 -12.702  35.652  1.00 76.89           C  
ATOM   2248  C   GLN A 299     -13.392 -12.832  34.209  1.00 76.89           C  
ATOM   2249  O   GLN A 299     -13.632 -11.845  33.516  1.00 76.89           O  
ATOM   2250  CB  GLN A 299     -14.321 -12.682  36.453  1.00 76.89           C  
ATOM   2251  CG  GLN A 299     -14.129 -12.740  37.969  1.00 76.89           C  
ATOM   2252  CD  GLN A 299     -15.506 -12.859  38.597  1.00 76.89           C  
ATOM   2253  NE2 GLN A 299     -16.447 -13.505  37.858  1.00 76.89           N  
ATOM   2254  OE1 GLN A 299     -15.740 -12.401  39.715  1.00 76.89           O  
ATOM   2255  N   ILE A 300     -13.392 -14.089  33.712  1.00 69.78           N  
ATOM   2256  CA  ILE A 300     -13.909 -14.397  32.408  1.00 69.78           C  
ATOM   2257  C   ILE A 300     -14.975 -15.428  32.639  1.00 69.78           C  
ATOM   2258  O   ILE A 300     -14.694 -16.625  32.713  1.00 69.78           O  
ATOM   2259  CB  ILE A 300     -12.887 -14.998  31.487  1.00 69.78           C  
ATOM   2260  CG1 ILE A 300     -11.754 -13.993  31.226  1.00 69.78           C  
ATOM   2261  CG2 ILE A 300     -13.603 -15.457  30.206  1.00 69.78           C  
ATOM   2262  CD1 ILE A 300     -10.538 -14.610  30.539  1.00 69.78           C  
ATOM   2263  N   PRO A 301     -16.195 -14.991  32.795  1.00 99.82           N  
ATOM   2264  CA  PRO A 301     -17.282 -15.918  32.976  1.00 99.82           C  
ATOM   2265  C   PRO A 301     -17.790 -16.378  31.647  1.00 99.82           C  
ATOM   2266  O   PRO A 301     -17.783 -15.591  30.700  1.00 99.82           O  
ATOM   2267  CB  PRO A 301     -18.342 -15.181  33.796  1.00 99.82           C  
ATOM   2268  CG  PRO A 301     -17.976 -13.696  33.645  1.00 99.82           C  
ATOM   2269  CD  PRO A 301     -16.453 -13.719  33.445  1.00 99.82           C  
ATOM   2270  N   ILE A 302     -18.280 -17.629  31.557  1.00115.28           N  
ATOM   2271  CA  ILE A 302     -18.815 -18.095  30.310  1.00115.28           C  
ATOM   2272  C   ILE A 302     -20.304 -18.028  30.459  1.00115.28           C  
ATOM   2273  O   ILE A 302     -20.861 -18.575  31.409  1.00115.28           O  
ATOM   2274  CB  ILE A 302     -18.465 -19.521  30.005  1.00115.28           C  
ATOM   2275  CG1 ILE A 302     -16.937 -19.703  30.016  1.00115.28           C  
ATOM   2276  CG2 ILE A 302     -19.132 -19.908  28.675  1.00115.28           C  
ATOM   2277  CD1 ILE A 302     -16.187 -18.758  29.082  1.00115.28           C  
ATOM   2278  N   LEU A 303     -20.988 -17.315  29.537  1.00 65.84           N  
ATOM   2279  CA  LEU A 303     -22.418 -17.213  29.601  1.00 65.84           C  
ATOM   2280  C   LEU A 303     -22.934 -17.886  28.369  1.00 65.84           C  
ATOM   2281  O   LEU A 303     -22.784 -17.365  27.266  1.00 65.84           O  
ATOM   2282  CB  LEU A 303     -22.920 -15.762  29.531  1.00 65.84           C  
ATOM   2283  CG  LEU A 303     -22.353 -14.846  30.631  1.00 65.84           C  
ATOM   2284  CD1 LEU A 303     -22.904 -13.417  30.501  1.00 65.84           C  
ATOM   2285  CD2 LEU A 303     -22.558 -15.443  32.031  1.00 65.84           C  
ATOM   2286  N   SER A 304     -23.574 -19.061  28.512  1.00 49.33           N  
ATOM   2287  CA  SER A 304     -24.062 -19.712  27.331  0.50 49.33           C  
ATOM   2288  C   SER A 304     -25.531 -19.454  27.255  1.00 49.33           C  
ATOM   2289  O   SER A 304     -26.239 -19.541  28.254  1.00 49.33           O  
ATOM   2290  CB  SER A 304     -23.851 -21.235  27.331  0.50 49.33           C  
ATOM   2291  OG  SER A 304     -22.464 -21.530  27.252  0.50 49.33           O  
ATOM   2292  N   MET A 305     -26.042 -19.105  26.059  1.00 94.65           N  
ATOM   2293  CA  MET A 305     -27.451 -18.854  26.002  0.50 94.65           C  
ATOM   2294  C   MET A 305     -28.147 -20.182  26.080  1.00 94.65           C  
ATOM   2295  O   MET A 305     -27.968 -21.043  25.221  1.00 94.65           O  
ATOM   2296  CB  MET A 305     -27.894 -18.089  24.743  0.50 94.65           C  
ATOM   2297  CG  MET A 305     -29.363 -17.664  24.774  0.50 94.65           C  
ATOM   2298  SD  MET A 305     -29.766 -16.307  23.636  0.50 94.65           S  
ATOM   2299  CE  MET A 305     -29.198 -17.170  22.146  0.50 94.65           C  
ATOM   2300  N   PRO A 306     -28.915 -20.370  27.129  1.00 91.56           N  
ATOM   2301  CA  PRO A 306     -29.580 -21.614  27.422  1.00 91.56           C  
ATOM   2302  C   PRO A 306     -30.509 -22.156  26.368  1.00 91.56           C  
ATOM   2303  O   PRO A 306     -30.408 -23.343  26.063  1.00 91.56           O  
ATOM   2304  CB  PRO A 306     -30.313 -21.375  28.741  1.00 91.56           C  
ATOM   2305  CG  PRO A 306     -30.617 -19.866  28.706  1.00 91.56           C  
ATOM   2306  CD  PRO A 306     -29.436 -19.267  27.920  1.00 91.56           C  
ATOM   2307  N   GLY A 307     -31.429 -21.335  25.813  1.00 42.93           N  
ATOM   2308  CA  GLY A 307     -32.351 -21.797  24.802  1.00 42.93           C  
ATOM   2309  C   GLY A 307     -33.630 -22.280  25.452  1.00 42.93           C  
ATOM   2310  O   GLY A 307     -34.650 -22.434  24.779  1.00 42.93           O  
ATOM   2311  N   ASP A 308     -33.566 -22.561  26.772  1.00209.35           N  
ATOM   2312  CA  ASP A 308     -34.554 -23.055  27.715  1.00209.35           C  
ATOM   2313  C   ASP A 308     -35.472 -22.003  28.273  1.00209.35           C  
ATOM   2314  O   ASP A 308     -36.277 -22.342  29.136  1.00209.35           O  
ATOM   2315  CB  ASP A 308     -33.945 -23.645  28.998  1.00209.35           C  
ATOM   2316  CG  ASP A 308     -33.312 -24.991  28.726  1.00209.35           C  
ATOM   2317  OD1 ASP A 308     -32.133 -25.002  28.287  1.00209.35           O  
ATOM   2318  OD2 ASP A 308     -33.986 -26.024  28.981  1.00209.35           O1-
ATOM   2319  N   ASP A 309     -35.364 -20.718  27.886  1.00 71.80           N  
ATOM   2320  CA  ASP A 309     -35.995 -19.639  28.620  1.00 71.80           C  
ATOM   2321  C   ASP A 309     -37.434 -19.889  28.972  1.00 71.80           C  
ATOM   2322  O   ASP A 309     -37.834 -19.610  30.100  1.00 71.80           O  
ATOM   2323  CB  ASP A 309     -35.947 -18.302  27.862  1.00 71.80           C  
ATOM   2324  CG  ASP A 309     -34.504 -17.816  27.865  1.00 71.80           C  
ATOM   2325  OD1 ASP A 309     -33.787 -18.110  28.857  1.00 71.80           O  
ATOM   2326  OD2 ASP A 309     -34.100 -17.150  26.875  1.00 71.80           O1-
ATOM   2327  N   ILE A 310     -38.263 -20.423  28.061  1.00 94.34           N  
ATOM   2328  CA  ILE A 310     -39.630 -20.603  28.459  1.00 94.34           C  
ATOM   2329  C   ILE A 310     -39.723 -21.599  29.583  1.00 94.34           C  
ATOM   2330  O   ILE A 310     -40.394 -21.348  30.582  1.00 94.34           O  
ATOM   2331  CB  ILE A 310     -40.499 -21.098  27.339  1.00 94.34           C  
ATOM   2332  CG1 ILE A 310     -40.549 -20.056  26.210  1.00 94.34           C  
ATOM   2333  CG2 ILE A 310     -41.880 -21.445  27.924  1.00 94.34           C  
ATOM   2334  CD1 ILE A 310     -41.093 -18.701  26.661  1.00 94.34           C  
ATOM   2335  N   THR A 311     -39.056 -22.761  29.442  1.00116.99           N  
ATOM   2336  CA  THR A 311     -39.133 -23.823  30.409  1.00116.99           C  
ATOM   2337  C   THR A 311     -38.452 -23.510  31.714  1.00116.99           C  
ATOM   2338  O   THR A 311     -39.032 -23.747  32.771  1.00116.99           O  
ATOM   2339  CB  THR A 311     -38.562 -25.105  29.876  1.00116.99           C  
ATOM   2340  CG2 THR A 311     -37.061 -24.923  29.608  1.00116.99           C  
ATOM   2341  OG1 THR A 311     -38.779 -26.160  30.798  1.00116.99           O  
ATOM   2342  N   HIS A 312     -37.211 -22.973  31.701  1.00 86.01           N  
ATOM   2343  CA  HIS A 312     -36.548 -22.783  32.963  1.00 86.01           C  
ATOM   2344  C   HIS A 312     -36.021 -21.387  33.049  1.00 86.01           C  
ATOM   2345  O   HIS A 312     -34.870 -21.121  32.703  1.00 86.01           O  
ATOM   2346  CB  HIS A 312     -35.344 -23.724  33.143  1.00 86.01           C  
ATOM   2347  CG  HIS A 312     -35.724 -25.174  33.086  1.00 86.01           C  
ATOM   2348  CD2 HIS A 312     -35.717 -26.036  32.034  1.00 86.01           C  
ATOM   2349  ND1 HIS A 312     -36.188 -25.899  34.163  1.00 86.01           N  
ATOM   2350  CE1 HIS A 312     -36.437 -27.154  33.711  1.00 86.01           C  
ATOM   2351  NE2 HIS A 312     -36.166 -27.284  32.423  1.00 86.01           N  
ATOM   2352  N   PRO A 313     -36.813 -20.485  33.551  1.00145.00           N  
ATOM   2353  CA  PRO A 313     -36.352 -19.134  33.645  1.00145.00           C  
ATOM   2354  C   PRO A 313     -35.284 -19.027  34.681  1.00145.00           C  
ATOM   2355  O   PRO A 313     -35.422 -19.621  35.748  1.00145.00           O  
ATOM   2356  CB  PRO A 313     -37.592 -18.267  33.882  1.00145.00           C  
ATOM   2357  CG  PRO A 313     -38.738 -19.276  34.101  1.00145.00           C  
ATOM   2358  CD  PRO A 313     -38.252 -20.548  33.387  1.00145.00           C  
ATOM   2359  N   ILE A 314     -34.217 -18.258  34.393  1.00119.42           N  
ATOM   2360  CA  ILE A 314     -33.149 -18.116  35.332  1.00119.42           C  
ATOM   2361  C   ILE A 314     -32.923 -16.651  35.501  1.00119.42           C  
ATOM   2362  O   ILE A 314     -33.526 -15.831  34.812  1.00119.42           O  
ATOM   2363  CB  ILE A 314     -31.844 -18.748  34.915  1.00119.42           C  
ATOM   2364  CG1 ILE A 314     -31.252 -18.090  33.654  1.00119.42           C  
ATOM   2365  CG2 ILE A 314     -32.082 -20.263  34.784  1.00119.42           C  
ATOM   2366  CD1 ILE A 314     -32.077 -18.275  32.385  1.00119.42           C  
ATOM   2367  N   PRO A 315     -32.085 -16.300  36.433  1.00 72.43           N  
ATOM   2368  CA  PRO A 315     -31.813 -14.912  36.661  1.00 72.43           C  
ATOM   2369  C   PRO A 315     -31.180 -14.335  35.441  1.00 72.43           C  
ATOM   2370  O   PRO A 315     -30.474 -15.052  34.732  1.00 72.43           O  
ATOM   2371  CB  PRO A 315     -30.958 -14.863  37.923  1.00 72.43           C  
ATOM   2372  CG  PRO A 315     -31.424 -16.103  38.711  1.00 72.43           C  
ATOM   2373  CD  PRO A 315     -31.887 -17.100  37.631  1.00 72.43           C  
ATOM   2374  N   ASP A 316     -31.451 -13.045  35.173  1.00 50.97           N  
ATOM   2375  CA  ASP A 316     -30.961 -12.378  34.006  1.00 50.97           C  
ATOM   2376  C   ASP A 316     -29.467 -12.342  34.075  1.00 50.97           C  
ATOM   2377  O   ASP A 316     -28.882 -11.851  35.037  1.00 50.97           O  
ATOM   2378  CB  ASP A 316     -31.473 -10.929  33.908  1.00 50.97           C  
ATOM   2379  CG  ASP A 316     -31.110 -10.334  32.554  1.00 50.97           C  
ATOM   2380  OD1 ASP A 316     -30.382 -11.009  31.779  1.00 50.97           O  
ATOM   2381  OD2 ASP A 316     -31.563  -9.191  32.280  1.00 50.97           O1-
ATOM   2382  N   LEU A 317     -28.823 -12.903  33.038  1.00 84.89           N  
ATOM   2383  CA  LEU A 317     -27.401 -12.980  32.883  1.00 84.89           C  
ATOM   2384  C   LEU A 317     -26.820 -11.649  32.497  1.00 84.89           C  
ATOM   2385  O   LEU A 317     -25.623 -11.426  32.662  1.00 84.89           O  
ATOM   2386  CB  LEU A 317     -26.993 -14.046  31.852  1.00 84.89           C  
ATOM   2387  CG  LEU A 317     -27.425 -15.465  32.281  1.00 84.89           C  
ATOM   2388  CD1 LEU A 317     -26.980 -16.531  31.266  1.00 84.89           C  
ATOM   2389  CD2 LEU A 317     -26.973 -15.774  33.718  1.00 84.89           C  
ATOM   2390  N   SER A 318     -27.647 -10.745  31.933  1.00 52.48           N  
ATOM   2391  CA  SER A 318     -27.197  -9.492  31.378  1.00 52.48           C  
ATOM   2392  C   SER A 318     -26.505  -8.633  32.399  1.00 52.48           C  
ATOM   2393  O   SER A 318     -25.707  -7.768  32.041  1.00 52.48           O  
ATOM   2394  CB  SER A 318     -28.340  -8.652  30.777  1.00 52.48           C  
ATOM   2395  OG  SER A 318     -29.211  -8.194  31.799  1.00 52.48           O  
ATOM   2396  N   GLY A 319     -26.767  -8.849  33.697  1.00 41.93           N  
ATOM   2397  CA  GLY A 319     -26.182  -8.042  34.733  1.00 41.93           C  
ATOM   2398  C   GLY A 319     -24.692  -8.179  34.679  1.00 41.93           C  
ATOM   2399  O   GLY A 319     -23.956  -7.289  35.099  1.00 41.93           O  
ATOM   2400  N   TYR A 320     -24.224  -9.349  34.218  1.00202.53           N  
ATOM   2401  CA  TYR A 320     -22.842  -9.717  34.163  1.00202.53           C  
ATOM   2402  C   TYR A 320     -22.102  -8.892  33.135  1.00202.53           C  
ATOM   2403  O   TYR A 320     -20.880  -8.761  33.218  1.00202.53           O  
ATOM   2404  CB  TYR A 320     -22.637 -11.196  33.795  1.00202.53           C  
ATOM   2405  CG  TYR A 320     -21.678 -11.787  34.778  1.00202.53           C  
ATOM   2406  CD1 TYR A 320     -20.331 -11.501  34.768  1.00202.53           C  
ATOM   2407  CD2 TYR A 320     -22.165 -12.624  35.758  1.00202.53           C  
ATOM   2408  CE1 TYR A 320     -19.490 -12.066  35.701  1.00202.53           C  
ATOM   2409  CE2 TYR A 320     -21.334 -13.192  36.690  1.00202.53           C  
ATOM   2410  CZ  TYR A 320     -19.990 -12.913  36.662  1.00202.53           C  
ATOM   2411  OH  TYR A 320     -19.136 -13.497  37.619  1.00202.53           O  
ATOM   2412  N   ILE A 321     -22.786  -8.391  32.076  1.00 94.31           N  
ATOM   2413  CA  ILE A 321     -22.045  -7.745  31.019  1.00 94.31           C  
ATOM   2414  C   ILE A 321     -22.090  -6.242  31.091  1.00 94.31           C  
ATOM   2415  O   ILE A 321     -22.928  -5.608  30.448  1.00 94.31           O  
ATOM   2416  CB  ILE A 321     -22.540  -8.134  29.656  1.00 94.31           C  
ATOM   2417  CG1 ILE A 321     -22.411  -9.655  29.464  1.00 94.31           C  
ATOM   2418  CG2 ILE A 321     -21.767  -7.316  28.607  1.00 94.31           C  
ATOM   2419  CD1 ILE A 321     -23.136 -10.190  28.229  1.00 94.31           C  
ATOM   2420  N   THR A 322     -21.252  -5.635  31.960  1.00 97.85           N  
ATOM   2421  CA  THR A 322     -21.067  -4.207  31.991  1.00 97.85           C  
ATOM   2422  C   THR A 322     -19.908  -3.752  31.137  1.00 97.85           C  
ATOM   2423  O   THR A 322     -19.966  -2.719  30.472  1.00 97.85           O  
ATOM   2424  CB  THR A 322     -20.839  -3.710  33.383  1.00 97.85           C  
ATOM   2425  CG2 THR A 322     -22.029  -4.165  34.246  1.00 97.85           C  
ATOM   2426  OG1 THR A 322     -19.633  -4.246  33.905  1.00 97.85           O  
ATOM   2427  N   GLU A 323     -18.802  -4.521  31.223  1.00154.66           N  
ATOM   2428  CA  GLU A 323     -17.475  -4.313  30.698  1.00154.66           C  
ATOM   2429  C   GLU A 323     -17.326  -4.616  29.236  1.00154.66           C  
ATOM   2430  O   GLU A 323     -16.342  -4.198  28.631  1.00154.66           O  
ATOM   2431  CB  GLU A 323     -16.460  -5.194  31.437  1.00154.66           C  
ATOM   2432  CG  GLU A 323     -16.512  -5.007  32.955  1.00154.66           C  
ATOM   2433  CD  GLU A 323     -15.492  -3.965  33.384  1.00154.66           C  
ATOM   2434  OE1 GLU A 323     -14.312  -4.356  33.587  1.00154.66           O  
ATOM   2435  OE2 GLU A 323     -15.873  -2.773  33.530  1.00154.66           O1-
ATOM   2436  N   GLY A 324     -18.203  -5.451  28.653  1.00 51.94           N  
ATOM   2437  CA  GLY A 324     -18.058  -5.805  27.268  1.00 51.94           C  
ATOM   2438  C   GLY A 324     -18.302  -7.280  27.195  1.00 51.94           C  
ATOM   2439  O   GLY A 324     -18.786  -7.875  28.158  1.00 51.94           O  
ATOM   2440  N   GLN A 325     -18.004  -7.909  26.037  1.00 97.66           N  
ATOM   2441  CA  GLN A 325     -18.172  -9.331  25.957  1.00 97.66           C  
ATOM   2442  C   GLN A 325     -17.482  -9.838  24.733  1.00 97.66           C  
ATOM   2443  O   GLN A 325     -17.226  -9.088  23.792  1.00 97.66           O  
ATOM   2444  CB  GLN A 325     -19.638  -9.799  25.877  1.00 97.66           C  
ATOM   2445  CG  GLN A 325     -20.370  -9.359  24.607  1.00 97.66           C  
ATOM   2446  CD  GLN A 325     -20.674  -7.873  24.728  1.00 97.66           C  
ATOM   2447  NE2 GLN A 325     -20.619  -7.144  23.582  1.00 97.66           N  
ATOM   2448  OE1 GLN A 325     -20.948  -7.370  25.817  1.00 97.66           O  
ATOM   2449  N   ILE A 326     -17.148 -11.147  24.734  1.00 73.46           N  
ATOM   2450  CA  ILE A 326     -16.541 -11.754  23.583  1.00 73.46           C  
ATOM   2451  C   ILE A 326     -17.529 -12.736  23.039  1.00 73.46           C  
ATOM   2452  O   ILE A 326     -17.974 -13.648  23.734  1.00 73.46           O  
ATOM   2453  CB  ILE A 326     -15.238 -12.422  23.888  1.00 73.46           C  
ATOM   2454  CG1 ILE A 326     -14.248 -11.335  24.336  1.00 73.46           C  
ATOM   2455  CG2 ILE A 326     -14.770 -13.204  22.648  1.00 73.46           C  
ATOM   2456  CD1 ILE A 326     -12.949 -11.873  24.914  1.00 73.46           C  
ATOM   2457  N   VAL A 327     -17.897 -12.575  21.754  1.00 52.18           N  
ATOM   2458  CA  VAL A 327     -18.981 -13.358  21.231  1.00 52.18           C  
ATOM   2459  C   VAL A 327     -18.479 -14.489  20.387  1.00 52.18           C  
ATOM   2460  O   VAL A 327     -17.643 -14.311  19.502  1.00 52.18           O  
ATOM   2461  CB  VAL A 327     -19.916 -12.553  20.374  1.00 52.18           C  
ATOM   2462  CG1 VAL A 327     -21.030 -13.474  19.849  1.00 52.18           C  
ATOM   2463  CG2 VAL A 327     -20.431 -11.358  21.194  1.00 52.18           C  
ATOM   2464  N   VAL A 328     -19.011 -15.701  20.654  1.00 50.34           N  
ATOM   2465  CA  VAL A 328     -18.677 -16.867  19.885  1.00 50.34           C  
ATOM   2466  C   VAL A 328     -19.780 -17.030  18.880  1.00 50.34           C  
ATOM   2467  O   VAL A 328     -20.951 -17.099  19.252  1.00 50.34           O  
ATOM   2468  CB  VAL A 328     -18.610 -18.117  20.711  1.00 50.34           C  
ATOM   2469  CG1 VAL A 328     -18.293 -19.305  19.787  1.00 50.34           C  
ATOM   2470  CG2 VAL A 328     -17.570 -17.898  21.823  1.00 50.34           C  
ATOM   2471  N   ALA A 329     -19.425 -17.101  17.576  1.00 45.59           N  
ATOM   2472  CA  ALA A 329     -20.426 -17.133  16.539  1.00 45.59           C  
ATOM   2473  C   ALA A 329     -20.405 -18.452  15.828  1.00 45.59           C  
ATOM   2474  O   ALA A 329     -19.357 -18.955  15.427  1.00 45.59           O  
ATOM   2475  CB  ALA A 329     -20.227 -16.045  15.470  1.00 45.59           C  
ATOM   2476  N   ARG A 330     -21.602 -19.038  15.632  1.00174.44           N  
ATOM   2477  CA  ARG A 330     -21.730 -20.308  14.977  1.00174.44           C  
ATOM   2478  C   ARG A 330     -21.358 -20.183  13.532  1.00174.44           C  
ATOM   2479  O   ARG A 330     -20.906 -21.152  12.925  1.00174.44           O  
ATOM   2480  CB  ARG A 330     -23.124 -20.947  15.070  1.00174.44           C  
ATOM   2481  CG  ARG A 330     -24.251 -20.137  14.442  1.00174.44           C  
ATOM   2482  CD  ARG A 330     -25.604 -20.833  14.577  1.00174.44           C  
ATOM   2483  NE  ARG A 330     -25.611 -21.503  15.909  1.00174.44           N  
ATOM   2484  CZ  ARG A 330     -25.842 -20.775  17.039  1.00174.44           C  
ATOM   2485  NH1 ARG A 330     -26.000 -19.422  16.954  1.00174.44           N1+
ATOM   2486  NH2 ARG A 330     -25.904 -21.397  18.253  1.00174.44           N  
ATOM   2487  N   GLU A 331     -21.556 -18.997  12.924  1.00 43.61           N  
ATOM   2488  CA  GLU A 331     -21.252 -18.882  11.525  1.00 43.61           C  
ATOM   2489  C   GLU A 331     -19.804 -19.207  11.333  1.00 43.61           C  
ATOM   2490  O   GLU A 331     -19.442 -19.938  10.410  1.00 43.61           O  
ATOM   2491  CB  GLU A 331     -21.477 -17.472  10.951  1.00 43.61           C  
ATOM   2492  CG  GLU A 331     -21.158 -17.400   9.454  1.00 43.61           C  
ATOM   2493  CD  GLU A 331     -21.401 -15.983   8.952  1.00 43.61           C  
ATOM   2494  OE1 GLU A 331     -22.289 -15.287   9.514  1.00 43.61           O  
ATOM   2495  OE2 GLU A 331     -20.697 -15.577   7.990  1.00 43.61           O1-
ATOM   2496  N   LEU A 332     -18.933 -18.677  12.212  1.00 45.74           N  
ATOM   2497  CA  LEU A 332     -17.520 -18.912  12.103  1.00 45.74           C  
ATOM   2498  C   LEU A 332     -17.220 -20.360  12.360  1.00 45.74           C  
ATOM   2499  O   LEU A 332     -16.371 -20.950  11.691  1.00 45.74           O  
ATOM   2500  CB  LEU A 332     -16.709 -18.070  13.101  1.00 45.74           C  
ATOM   2501  CG  LEU A 332     -16.811 -16.562  12.817  1.00 45.74           C  
ATOM   2502  CD1 LEU A 332     -15.989 -15.744  13.824  1.00 45.74           C  
ATOM   2503  CD2 LEU A 332     -16.450 -16.248  11.355  1.00 45.74           C  
ATOM   2504  N   HIS A 333     -17.915 -20.970  13.339  1.00 39.72           N  
ATOM   2505  CA  HIS A 333     -17.695 -22.346  13.697  1.00 39.72           C  
ATOM   2506  C   HIS A 333     -18.018 -23.207  12.514  1.00 39.72           C  
ATOM   2507  O   HIS A 333     -17.299 -24.156  12.201  1.00 39.72           O  
ATOM   2508  CB  HIS A 333     -18.593 -22.801  14.861  1.00 39.72           C  
ATOM   2509  CG  HIS A 333     -18.297 -24.193  15.340  1.00 39.72           C  
ATOM   2510  CD2 HIS A 333     -18.926 -25.368  15.065  1.00 39.72           C  
ATOM   2511  ND1 HIS A 333     -17.266 -24.511  16.197  1.00 39.72           N  
ATOM   2512  CE1 HIS A 333     -17.323 -25.852  16.397  1.00 39.72           C  
ATOM   2513  NE2 HIS A 333     -18.314 -26.416  15.731  1.00 39.72           N  
ATOM   2514  N   ARG A 334     -19.116 -22.873  11.816  1.00113.31           N  
ATOM   2515  CA  ARG A 334     -19.602 -23.628  10.697  1.00113.31           C  
ATOM   2516  C   ARG A 334     -18.573 -23.574   9.603  1.00113.31           C  
ATOM   2517  O   ARG A 334     -18.390 -24.534   8.853  1.00113.31           O  
ATOM   2518  CB  ARG A 334     -20.952 -23.070  10.206  1.00113.31           C  
ATOM   2519  CG  ARG A 334     -21.788 -24.067   9.412  1.00113.31           C  
ATOM   2520  CD  ARG A 334     -23.275 -23.701   9.331  1.00113.31           C  
ATOM   2521  NE  ARG A 334     -23.448 -22.676   8.263  1.00113.31           N  
ATOM   2522  CZ  ARG A 334     -23.538 -21.353   8.589  1.00113.31           C  
ATOM   2523  NH1 ARG A 334     -23.466 -20.965   9.896  1.00113.31           N1+
ATOM   2524  NH2 ARG A 334     -23.714 -20.419   7.608  1.00113.31           N  
ATOM   2525  N   LYS A 335     -17.873 -22.430   9.504  1.00145.25           N  
ATOM   2526  CA  LYS A 335     -16.832 -22.147   8.550  1.00145.25           C  
ATOM   2527  C   LYS A 335     -15.687 -23.085   8.806  1.00145.25           C  
ATOM   2528  O   LYS A 335     -14.864 -23.315   7.922  1.00145.25           O  
ATOM   2529  CB  LYS A 335     -16.233 -20.739   8.735  1.00145.25           C  
ATOM   2530  CG  LYS A 335     -17.182 -19.556   8.527  1.00145.25           C  
ATOM   2531  CD  LYS A 335     -17.635 -19.349   7.082  1.00145.25           C  
ATOM   2532  CE  LYS A 335     -18.416 -18.048   6.873  1.00145.25           C  
ATOM   2533  NZ  LYS A 335     -17.511 -16.883   7.016  1.00145.25           N1+
ATOM   2534  N   GLY A 336     -15.558 -23.609  10.043  1.00 31.80           N  
ATOM   2535  CA  GLY A 336     -14.457 -24.488  10.333  1.00 31.80           C  
ATOM   2536  C   GLY A 336     -13.346 -23.694  10.952  1.00 31.80           C  
ATOM   2537  O   GLY A 336     -12.190 -24.118  10.940  1.00 31.80           O  
ATOM   2538  N   ILE A 337     -13.672 -22.514  11.519  1.00 57.12           N  
ATOM   2539  CA  ILE A 337     -12.659 -21.671  12.093  1.00 57.12           C  
ATOM   2540  C   ILE A 337     -12.737 -21.723  13.594  1.00 57.12           C  
ATOM   2541  O   ILE A 337     -13.818 -21.668  14.179  1.00 57.12           O  
ATOM   2542  CB  ILE A 337     -12.806 -20.227  11.704  1.00 57.12           C  
ATOM   2543  CG1 ILE A 337     -12.681 -20.064  10.180  1.00 57.12           C  
ATOM   2544  CG2 ILE A 337     -11.773 -19.410  12.499  1.00 57.12           C  
ATOM   2545  CD1 ILE A 337     -13.125 -18.691   9.674  1.00 57.12           C  
ATOM   2546  N   TYR A 338     -11.562 -21.878  14.246  1.00 70.61           N  
ATOM   2547  CA  TYR A 338     -11.430 -21.870  15.682  1.00 70.61           C  
ATOM   2548  C   TYR A 338     -10.320 -20.916  16.030  1.00 70.61           C  
ATOM   2549  O   TYR A 338      -9.304 -20.901  15.335  1.00 70.61           O  
ATOM   2550  CB  TYR A 338     -11.017 -23.241  16.256  1.00 70.61           C  
ATOM   2551  CG  TYR A 338     -10.734 -23.080  17.714  1.00 70.61           C  
ATOM   2552  CD1 TYR A 338     -11.743 -23.181  18.645  1.00 70.61           C  
ATOM   2553  CD2 TYR A 338      -9.453 -22.826  18.149  1.00 70.61           C  
ATOM   2554  CE1 TYR A 338     -11.474 -23.033  19.986  1.00 70.61           C  
ATOM   2555  CE2 TYR A 338      -9.178 -22.676  19.488  1.00 70.61           C  
ATOM   2556  CZ  TYR A 338     -10.192 -22.780  20.410  1.00 70.61           C  
ATOM   2557  OH  TYR A 338      -9.917 -22.628  21.786  1.00 70.61           O  
ATOM   2558  N   PRO A 339     -10.447 -20.091  17.051  1.00125.94           N  
ATOM   2559  CA  PRO A 339     -11.665 -19.966  17.810  1.00125.94           C  
ATOM   2560  C   PRO A 339     -12.665 -19.179  17.024  1.00125.94           C  
ATOM   2561  O   PRO A 339     -12.269 -18.169  16.440  1.00125.94           O  
ATOM   2562  CB  PRO A 339     -11.282 -19.287  19.124  1.00125.94           C  
ATOM   2563  CG  PRO A 339      -9.789 -19.624  19.297  1.00125.94           C  
ATOM   2564  CD  PRO A 339      -9.274 -19.788  17.859  1.00125.94           C  
ATOM   2565  N   PRO A 340     -13.912 -19.572  16.963  1.00127.01           N  
ATOM   2566  CA  PRO A 340     -14.844 -18.779  16.213  1.00127.01           C  
ATOM   2567  C   PRO A 340     -15.296 -17.596  16.998  1.00127.01           C  
ATOM   2568  O   PRO A 340     -16.373 -17.669  17.584  1.00127.01           O  
ATOM   2569  CB  PRO A 340     -15.981 -19.719  15.808  1.00127.01           C  
ATOM   2570  CG  PRO A 340     -15.807 -20.946  16.721  1.00127.01           C  
ATOM   2571  CD  PRO A 340     -14.299 -20.970  17.016  1.00127.01           C  
ATOM   2572  N   ILE A 341     -14.568 -16.469  16.946  1.00 60.45           N  
ATOM   2573  CA  ILE A 341     -14.990 -15.329  17.701  1.00 60.45           C  
ATOM   2574  C   ILE A 341     -15.255 -14.246  16.706  1.00 60.45           C  
ATOM   2575  O   ILE A 341     -14.429 -13.971  15.835  1.00 60.45           O  
ATOM   2576  CB  ILE A 341     -13.947 -14.835  18.662  1.00 60.45           C  
ATOM   2577  CG1 ILE A 341     -13.686 -15.896  19.747  1.00 60.45           C  
ATOM   2578  CG2 ILE A 341     -14.399 -13.472  19.214  1.00 60.45           C  
ATOM   2579  CD1 ILE A 341     -12.449 -15.621  20.603  1.00 60.45           C  
ATOM   2580  N   ASN A 342     -16.445 -13.623  16.796  1.00 55.13           N  
ATOM   2581  CA  ASN A 342     -16.796 -12.567  15.893  1.00 55.13           C  
ATOM   2582  C   ASN A 342     -16.477 -11.296  16.614  1.00 55.13           C  
ATOM   2583  O   ASN A 342     -17.100 -10.951  17.615  1.00 55.13           O  
ATOM   2584  CB  ASN A 342     -18.293 -12.540  15.540  1.00 55.13           C  
ATOM   2585  CG  ASN A 342     -18.492 -11.561  14.391  1.00 55.13           C  
ATOM   2586  ND2 ASN A 342     -19.670 -11.642  13.717  1.00 55.13           N  
ATOM   2587  OD1 ASN A 342     -17.622 -10.741  14.103  1.00 55.13           O  
ATOM   2588  N   VAL A 343     -15.473 -10.566  16.105  1.00145.90           N  
ATOM   2589  CA  VAL A 343     -14.958  -9.383  16.724  1.00145.90           C  
ATOM   2590  C   VAL A 343     -15.969  -8.268  16.709  1.00145.90           C  
ATOM   2591  O   VAL A 343     -16.002  -7.451  17.628  1.00145.90           O  
ATOM   2592  CB  VAL A 343     -13.765  -8.865  15.981  1.00145.90           C  
ATOM   2593  CG1 VAL A 343     -13.264  -7.612  16.701  1.00145.90           C  
ATOM   2594  CG2 VAL A 343     -12.731  -9.985  15.810  1.00145.90           C  
ATOM   2595  N   LEU A 344     -16.806  -8.175  15.655  1.00126.18           N  
ATOM   2596  CA  LEU A 344     -17.649  -7.011  15.526  1.00126.18           C  
ATOM   2597  C   LEU A 344     -18.622  -6.869  16.660  1.00126.18           C  
ATOM   2598  O   LEU A 344     -18.771  -5.764  17.182  1.00126.18           O  
ATOM   2599  CB  LEU A 344     -18.445  -6.945  14.216  1.00126.18           C  
ATOM   2600  CG  LEU A 344     -17.526  -6.920  12.988  1.00126.18           C  
ATOM   2601  CD1 LEU A 344     -16.991  -8.322  12.684  1.00126.18           C  
ATOM   2602  CD2 LEU A 344     -18.166  -6.214  11.791  1.00126.18           C  
ATOM   2603  N   PRO A 345     -19.323  -7.896  17.049  1.00 79.38           N  
ATOM   2604  CA  PRO A 345     -20.234  -7.772  18.157  1.00 79.38           C  
ATOM   2605  C   PRO A 345     -19.495  -7.736  19.460  1.00 79.38           C  
ATOM   2606  O   PRO A 345     -20.083  -7.339  20.465  1.00 79.38           O  
ATOM   2607  CB  PRO A 345     -21.223  -8.936  18.024  1.00 79.38           C  
ATOM   2608  CG  PRO A 345     -20.591  -9.876  16.980  1.00 79.38           C  
ATOM   2609  CD  PRO A 345     -19.726  -8.940  16.122  1.00 79.38           C  
ATOM   2610  N   SER A 346     -18.215  -8.160  19.471  1.00 39.79           N  
ATOM   2611  CA  SER A 346     -17.471  -8.224  20.697  1.00 39.79           C  
ATOM   2612  C   SER A 346     -17.004  -6.854  21.084  1.00 39.79           C  
ATOM   2613  O   SER A 346     -16.870  -5.964  20.246  1.00 39.79           O  
ATOM   2614  CB  SER A 346     -16.235  -9.137  20.610  1.00 39.79           C  
ATOM   2615  OG  SER A 346     -16.641 -10.476  20.370  1.00 39.79           O  
ATOM   2616  N   LEU A 347     -16.763  -6.647  22.397  1.00 74.08           N  
ATOM   2617  CA  LEU A 347     -16.319  -5.360  22.856  1.00 74.08           C  
ATOM   2618  C   LEU A 347     -15.624  -5.500  24.174  1.00 74.08           C  
ATOM   2619  O   LEU A 347     -16.004  -6.322  25.006  1.00 74.08           O  
ATOM   2620  CB  LEU A 347     -17.472  -4.364  23.079  1.00 74.08           C  
ATOM   2621  CG  LEU A 347     -17.029  -3.020  23.694  1.00 74.08           C  
ATOM   2622  CD1 LEU A 347     -16.056  -2.272  22.771  1.00 74.08           C  
ATOM   2623  CD2 LEU A 347     -18.244  -2.163  24.099  1.00 74.08           C  
ATOM   2624  N   SER A 348     -14.548  -4.709  24.371  1.00 59.51           N  
ATOM   2625  CA  SER A 348     -13.935  -4.615  25.663  1.00 59.51           C  
ATOM   2626  C   SER A 348     -13.942  -3.147  25.978  1.00 59.51           C  
ATOM   2627  O   SER A 348     -13.228  -2.361  25.357  1.00 59.51           O  
ATOM   2628  CB  SER A 348     -12.475  -5.090  25.699  1.00 59.51           C  
ATOM   2629  OG  SER A 348     -11.961  -4.949  27.014  1.00 59.51           O  
ATOM   2630  N   ARG A 349     -14.751  -2.737  26.971  1.00119.44           N  
ATOM   2631  CA  ARG A 349     -14.930  -1.343  27.273  1.00119.44           C  
ATOM   2632  C   ARG A 349     -13.661  -0.736  27.796  1.00119.44           C  
ATOM   2633  O   ARG A 349     -13.372   0.429  27.530  1.00119.44           O  
ATOM   2634  CB  ARG A 349     -16.060  -1.101  28.284  1.00119.44           C  
ATOM   2635  CG  ARG A 349     -17.392  -1.673  27.790  1.00119.44           C  
ATOM   2636  CD  ARG A 349     -18.624  -0.978  28.368  1.00119.44           C  
ATOM   2637  NE  ARG A 349     -19.105  -0.030  27.323  1.00119.44           N  
ATOM   2638  CZ  ARG A 349     -20.194   0.759  27.554  1.00119.44           C  
ATOM   2639  NH1 ARG A 349     -20.820   0.721  28.766  1.00119.44           N1+
ATOM   2640  NH2 ARG A 349     -20.655   1.587  26.572  1.00119.44           N  
ATOM   2641  N   LEU A 350     -12.915  -1.519  28.595  1.00109.56           N  
ATOM   2642  CA  LEU A 350     -11.689  -1.218  29.290  1.00109.56           C  
ATOM   2643  C   LEU A 350     -10.463  -1.214  28.420  1.00109.56           C  
ATOM   2644  O   LEU A 350      -9.393  -0.809  28.870  1.00109.56           O  
ATOM   2645  CB  LEU A 350     -11.437  -2.163  30.473  1.00109.56           C  
ATOM   2646  CG  LEU A 350     -12.563  -2.080  31.518  1.00109.56           C  
ATOM   2647  CD1 LEU A 350     -12.178  -2.808  32.815  1.00109.56           C  
ATOM   2648  CD2 LEU A 350     -13.012  -0.629  31.746  1.00109.56           C  
ATOM   2649  N   MET A 351     -10.560  -1.664  27.158  1.00 74.92           N  
ATOM   2650  CA  MET A 351      -9.414  -1.936  26.328  1.00 74.92           C  
ATOM   2651  C   MET A 351      -8.429  -0.804  26.300  1.00 74.92           C  
ATOM   2652  O   MET A 351      -7.227  -1.050  26.318  1.00 74.92           O  
ATOM   2653  CB  MET A 351      -9.823  -2.202  24.867  1.00 74.92           C  
ATOM   2654  CG  MET A 351      -8.653  -2.479  23.920  1.00 74.92           C  
ATOM   2655  SD  MET A 351      -9.149  -2.791  22.197  1.00 74.92           S  
ATOM   2656  CE  MET A 351      -7.455  -2.888  21.550  1.00 74.92           C  
ATOM   2657  N   ASN A 352      -8.876   0.457  26.273  1.00100.04           N  
ATOM   2658  CA  ASN A 352      -7.937   1.532  26.128  1.00100.04           C  
ATOM   2659  C   ASN A 352      -6.953   1.551  27.272  1.00100.04           C  
ATOM   2660  O   ASN A 352      -5.822   1.999  27.100  1.00100.04           O  
ATOM   2661  CB  ASN A 352      -8.626   2.903  26.064  1.00100.04           C  
ATOM   2662  CG  ASN A 352      -7.713   3.823  25.272  1.00100.04           C  
ATOM   2663  ND2 ASN A 352      -8.070   5.133  25.216  1.00100.04           N  
ATOM   2664  OD1 ASN A 352      -6.713   3.384  24.706  1.00100.04           O  
ATOM   2665  N   SER A 353      -7.361   1.120  28.483  1.00 68.84           N  
ATOM   2666  CA  SER A 353      -6.523   1.161  29.657  1.00 68.84           C  
ATOM   2667  C   SER A 353      -5.423   0.127  29.621  1.00 68.84           C  
ATOM   2668  O   SER A 353      -4.487   0.201  30.412  1.00 68.84           O  
ATOM   2669  CB  SER A 353      -7.321   0.920  30.948  1.00 68.84           C  
ATOM   2670  OG  SER A 353      -8.296   1.940  31.113  1.00 68.84           O  
ATOM   2671  N   GLY A 354      -5.611  -0.937  28.820  1.00 96.54           N  
ATOM   2672  CA  GLY A 354      -4.760  -2.079  28.585  1.00 96.54           C  
ATOM   2673  C   GLY A 354      -3.650  -1.923  27.579  1.00 96.54           C  
ATOM   2674  O   GLY A 354      -2.766  -2.776  27.544  1.00 96.54           O  
ATOM   2675  N   ILE A 355      -3.712  -0.934  26.660  1.00 77.81           N  
ATOM   2676  CA  ILE A 355      -2.833  -0.997  25.519  1.00 77.81           C  
ATOM   2677  C   ILE A 355      -2.046   0.261  25.292  1.00 77.81           C  
ATOM   2678  O   ILE A 355      -2.206   1.268  25.980  1.00 77.81           O  
ATOM   2679  CB  ILE A 355      -3.596  -1.248  24.255  1.00 77.81           C  
ATOM   2680  CG1 ILE A 355      -4.561  -0.077  23.997  1.00 77.81           C  
ATOM   2681  CG2 ILE A 355      -4.304  -2.607  24.382  1.00 77.81           C  
ATOM   2682  CD1 ILE A 355      -5.216  -0.108  22.618  1.00 77.81           C  
ATOM   2683  N   GLY A 356      -1.134   0.187  24.291  1.00 51.98           N  
ATOM   2684  CA  GLY A 356      -0.297   1.282  23.891  1.00 51.98           C  
ATOM   2685  C   GLY A 356       1.036   1.122  24.544  1.00 51.98           C  
ATOM   2686  O   GLY A 356       1.291   0.096  25.168  1.00 51.98           O  
ATOM   2687  N   ALA A 357       1.914   2.134  24.337  1.00152.35           N  
ATOM   2688  CA  ALA A 357       3.222   2.338  24.910  1.00152.35           C  
ATOM   2689  C   ALA A 357       3.724   1.162  25.705  1.00152.35           C  
ATOM   2690  O   ALA A 357       3.822   0.037  25.236  1.00152.35           O  
ATOM   2691  CB  ALA A 357       3.290   3.585  25.810  1.00152.35           C  
ATOM   2692  N   GLY A 358       4.073   1.385  26.971  1.00125.96           N  
ATOM   2693  CA  GLY A 358       4.664   0.345  27.762  1.00125.96           C  
ATOM   2694  C   GLY A 358       3.784  -0.878  27.813  1.00125.96           C  
ATOM   2695  O   GLY A 358       4.287  -1.987  28.001  1.00125.96           O  
ATOM   2696  N   LYS A 359       2.447  -0.721  27.760  1.00190.91           N  
ATOM   2697  CA  LYS A 359       1.616  -1.894  27.891  1.00190.91           C  
ATOM   2698  C   LYS A 359       1.759  -2.878  26.746  1.00190.91           C  
ATOM   2699  O   LYS A 359       2.378  -3.924  26.934  1.00190.91           O  
ATOM   2700  CB  LYS A 359       0.132  -1.520  27.992  1.00190.91           C  
ATOM   2701  CG  LYS A 359      -0.107  -0.350  28.949  1.00190.91           C  
ATOM   2702  CD  LYS A 359       0.471  -0.537  30.353  1.00190.91           C  
ATOM   2703  CE  LYS A 359       0.432   0.744  31.191  1.00190.91           C  
ATOM   2704  NZ  LYS A 359       0.997   0.493  32.536  1.00190.91           N1+
ATOM   2705  N   THR A 360       1.077  -2.665  25.579  1.00122.82           N  
ATOM   2706  CA  THR A 360       1.342  -3.484  24.416  1.00122.82           C  
ATOM   2707  C   THR A 360       2.333  -2.884  23.447  1.00122.82           C  
ATOM   2708  O   THR A 360       3.524  -3.180  23.486  1.00122.82           O  
ATOM   2709  CB  THR A 360       0.085  -3.842  23.678  1.00122.82           C  
ATOM   2710  CG2 THR A 360      -0.796  -4.676  24.625  1.00122.82           C  
ATOM   2711  OG1 THR A 360      -0.609  -2.674  23.263  1.00122.82           O  
ATOM   2712  N   ARG A 361       1.854  -1.905  22.630  1.00154.63           N  
ATOM   2713  CA  ARG A 361       2.645  -1.235  21.627  1.00154.63           C  
ATOM   2714  C   ARG A 361       1.851  -0.031  21.190  1.00154.63           C  
ATOM   2715  O   ARG A 361       0.624  -0.025  21.286  1.00154.63           O  
ATOM   2716  CB  ARG A 361       2.957  -2.115  20.400  1.00154.63           C  
ATOM   2717  CG  ARG A 361       4.085  -1.573  19.518  1.00154.63           C  
ATOM   2718  CD  ARG A 361       4.692  -2.628  18.586  1.00154.63           C  
ATOM   2719  NE  ARG A 361       3.779  -2.806  17.423  1.00154.63           N  
ATOM   2720  CZ  ARG A 361       4.033  -3.778  16.499  1.00154.63           C  
ATOM   2721  NH1 ARG A 361       5.101  -4.614  16.658  1.00154.63           N1+
ATOM   2722  NH2 ARG A 361       3.220  -3.917  15.411  1.00154.63           N  
ATOM   2723  N   GLU A 362       2.530   1.013  20.668  1.00 89.30           N  
ATOM   2724  CA  GLU A 362       1.903   2.279  20.386  1.00 89.30           C  
ATOM   2725  C   GLU A 362       0.843   2.171  19.322  1.00 89.30           C  
ATOM   2726  O   GLU A 362      -0.193   2.827  19.412  1.00 89.30           O  
ATOM   2727  CB  GLU A 362       2.896   3.351  19.903  1.00 89.30           C  
ATOM   2728  CG  GLU A 362       3.597   2.992  18.591  1.00 89.30           C  
ATOM   2729  CD  GLU A 362       4.339   4.228  18.098  1.00 89.30           C  
ATOM   2730  OE1 GLU A 362       4.139   5.316  18.701  1.00 89.30           O  
ATOM   2731  OE2 GLU A 362       5.111   4.101  17.111  1.00 89.30           O1-
ATOM   2732  N   ASP A 363       1.096   1.363  18.276  1.00 97.19           N  
ATOM   2733  CA  ASP A 363       0.252   1.194  17.123  1.00 97.19           C  
ATOM   2734  C   ASP A 363      -0.985   0.383  17.402  1.00 97.19           C  
ATOM   2735  O   ASP A 363      -1.866   0.285  16.550  1.00 97.19           O  
ATOM   2736  CB  ASP A 363       0.972   0.550  15.923  1.00 97.19           C  
ATOM   2737  CG  ASP A 363       1.439  -0.844  16.306  1.00 97.19           C  
ATOM   2738  OD1 ASP A 363       1.782  -1.047  17.501  1.00 97.19           O  
ATOM   2739  OD2 ASP A 363       1.460  -1.724  15.405  1.00 97.19           O1-
ATOM   2740  N   HIS A 364      -1.081  -0.249  18.582  1.00 75.93           N  
ATOM   2741  CA  HIS A 364      -2.117  -1.210  18.859  1.00 75.93           C  
ATOM   2742  C   HIS A 364      -3.500  -0.672  18.592  1.00 75.93           C  
ATOM   2743  O   HIS A 364      -4.283  -1.307  17.887  1.00 75.93           O  
ATOM   2744  CB  HIS A 364      -2.062  -1.688  20.321  1.00 75.93           C  
ATOM   2745  CG  HIS A 364      -2.948  -2.860  20.627  1.00 75.93           C  
ATOM   2746  CD2 HIS A 364      -4.016  -3.362  19.950  1.00 75.93           C  
ATOM   2747  ND1 HIS A 364      -2.793  -3.663  21.735  1.00 75.93           N  
ATOM   2748  CE1 HIS A 364      -3.765  -4.607  21.674  1.00 75.93           C  
ATOM   2749  NE2 HIS A 364      -4.533  -4.465  20.607  1.00 75.93           N  
ATOM   2750  N   LYS A 365      -3.836   0.519  19.115  1.00118.81           N  
ATOM   2751  CA  LYS A 365      -5.173   1.044  19.007  1.00118.81           C  
ATOM   2752  C   LYS A 365      -5.513   1.244  17.552  1.00118.81           C  
ATOM   2753  O   LYS A 365      -6.599   0.880  17.100  1.00118.81           O  
ATOM   2754  CB  LYS A 365      -5.257   2.401  19.738  1.00118.81           C  
ATOM   2755  CG  LYS A 365      -6.609   2.780  20.353  1.00118.81           C  
ATOM   2756  CD  LYS A 365      -7.754   3.056  19.384  1.00118.81           C  
ATOM   2757  CE  LYS A 365      -9.029   3.493  20.112  1.00118.81           C  
ATOM   2758  NZ  LYS A 365     -10.030   3.981  19.139  1.00118.81           N1+
ATOM   2759  N   ALA A 366      -4.573   1.818  16.774  1.00 39.74           N  
ATOM   2760  CA  ALA A 366      -4.802   2.116  15.385  1.00 39.74           C  
ATOM   2761  C   ALA A 366      -5.012   0.855  14.596  1.00 39.74           C  
ATOM   2762  O   ALA A 366      -5.894   0.795  13.740  1.00 39.74           O  
ATOM   2763  CB  ALA A 366      -3.626   2.874  14.744  1.00 39.74           C  
ATOM   2764  N   VAL A 367      -4.199  -0.187  14.860  1.00 41.08           N  
ATOM   2765  CA  VAL A 367      -4.307  -1.415  14.119  1.00 41.08           C  
ATOM   2766  C   VAL A 367      -5.644  -2.038  14.377  1.00 41.08           C  
ATOM   2767  O   VAL A 367      -6.304  -2.514  13.453  1.00 41.08           O  
ATOM   2768  CB  VAL A 367      -3.271  -2.431  14.508  1.00 41.08           C  
ATOM   2769  CG1 VAL A 367      -3.578  -3.752  13.780  1.00 41.08           C  
ATOM   2770  CG2 VAL A 367      -1.881  -1.854  14.187  1.00 41.08           C  
ATOM   2771  N   SER A 368      -6.075  -2.050  15.653  1.00 37.16           N  
ATOM   2772  CA  SER A 368      -7.325  -2.662  16.003  1.00 37.16           C  
ATOM   2773  C   SER A 368      -8.437  -1.938  15.306  1.00 37.16           C  
ATOM   2774  O   SER A 368      -9.320  -2.561  14.719  1.00 37.16           O  
ATOM   2775  CB  SER A 368      -7.614  -2.590  17.514  1.00 37.16           C  
ATOM   2776  OG  SER A 368      -8.859  -3.207  17.809  1.00 37.16           O  
ATOM   2777  N   ASP A 369      -8.411  -0.592  15.333  1.00 39.46           N  
ATOM   2778  CA  ASP A 369      -9.474   0.175  14.748  1.00 39.46           C  
ATOM   2779  C   ASP A 369      -9.532  -0.107  13.278  1.00 39.46           C  
ATOM   2780  O   ASP A 369     -10.612  -0.248  12.707  1.00 39.46           O  
ATOM   2781  CB  ASP A 369      -9.277   1.696  14.894  1.00 39.46           C  
ATOM   2782  CG  ASP A 369      -9.432   2.077  16.361  1.00 39.46           C  
ATOM   2783  OD1 ASP A 369      -9.863   1.207  17.164  1.00 39.46           O  
ATOM   2784  OD2 ASP A 369      -9.125   3.252  16.696  1.00 39.46           O1-
ATOM   2785  N   GLN A 370      -8.363  -0.185  12.621  1.00 50.01           N  
ATOM   2786  CA  GLN A 370      -8.324  -0.378  11.198  1.00 50.01           C  
ATOM   2787  C   GLN A 370      -8.843  -1.737  10.828  1.00 50.01           C  
ATOM   2788  O   GLN A 370      -9.583  -1.877   9.855  1.00 50.01           O  
ATOM   2789  CB  GLN A 370      -6.896  -0.261  10.632  1.00 50.01           C  
ATOM   2790  CG  GLN A 370      -6.826  -0.449   9.117  1.00 50.01           C  
ATOM   2791  CD  GLN A 370      -7.560   0.721   8.481  1.00 50.01           C  
ATOM   2792  NE2 GLN A 370      -8.633   0.414   7.703  1.00 50.01           N  
ATOM   2793  OE1 GLN A 370      -7.193   1.879   8.679  1.00 50.01           O  
ATOM   2794  N   MET A 371      -8.455  -2.782  11.587  1.00 86.82           N  
ATOM   2795  CA  MET A 371      -8.873  -4.121  11.277  1.00 86.82           C  
ATOM   2796  C   MET A 371     -10.357  -4.213  11.439  1.00 86.82           C  
ATOM   2797  O   MET A 371     -11.047  -4.821  10.621  1.00 86.82           O  
ATOM   2798  CB  MET A 371      -8.233  -5.167  12.206  1.00 86.82           C  
ATOM   2799  CG  MET A 371      -6.715  -5.266  12.038  1.00 86.82           C  
ATOM   2800  SD  MET A 371      -5.905  -6.484  13.119  1.00 86.82           S  
ATOM   2801  CE  MET A 371      -6.554  -7.938  12.251  1.00 86.82           C  
ATOM   2802  N   TYR A 372     -10.890  -3.586  12.504  1.00 54.46           N  
ATOM   2803  CA  TYR A 372     -12.295  -3.679  12.775  1.00 54.46           C  
ATOM   2804  C   TYR A 372     -13.062  -3.063  11.646  1.00 54.46           C  
ATOM   2805  O   TYR A 372     -14.015  -3.651  11.136  1.00 54.46           O  
ATOM   2806  CB  TYR A 372     -12.693  -2.944  14.067  1.00 54.46           C  
ATOM   2807  CG  TYR A 372     -14.170  -3.057  14.249  1.00 54.46           C  
ATOM   2808  CD1 TYR A 372     -14.727  -4.166  14.844  1.00 54.46           C  
ATOM   2809  CD2 TYR A 372     -14.997  -2.043  13.822  1.00 54.46           C  
ATOM   2810  CE1 TYR A 372     -16.089  -4.259  15.007  1.00 54.46           C  
ATOM   2811  CE2 TYR A 372     -16.359  -2.131  13.982  1.00 54.46           C  
ATOM   2812  CZ  TYR A 372     -16.907  -3.239  14.578  1.00 54.46           C  
ATOM   2813  OH  TYR A 372     -18.306  -3.328  14.743  1.00 54.46           O  
ATOM   2814  N   ALA A 373     -12.645  -1.862  11.210  1.00 36.02           N  
ATOM   2815  CA  ALA A 373     -13.357  -1.159  10.181  1.00 36.02           C  
ATOM   2816  C   ALA A 373     -13.316  -1.937   8.900  1.00 36.02           C  
ATOM   2817  O   ALA A 373     -14.331  -2.057   8.218  1.00 36.02           O  
ATOM   2818  CB  ALA A 373     -12.768   0.233   9.892  1.00 36.02           C  
ATOM   2819  N   GLY A 374     -12.143  -2.488   8.536  1.00 28.15           N  
ATOM   2820  CA  GLY A 374     -12.016  -3.187   7.285  1.00 28.15           C  
ATOM   2821  C   GLY A 374     -12.849  -4.431   7.285  1.00 28.15           C  
ATOM   2822  O   GLY A 374     -13.473  -4.774   6.281  1.00 28.15           O  
ATOM   2823  N   TYR A 375     -12.847  -5.158   8.413  1.00100.41           N  
ATOM   2824  CA  TYR A 375     -13.555  -6.398   8.520  1.00100.41           C  
ATOM   2825  C   TYR A 375     -15.030  -6.136   8.431  1.00100.41           C  
ATOM   2826  O   TYR A 375     -15.759  -6.861   7.756  1.00100.41           O  
ATOM   2827  CB  TYR A 375     -13.196  -7.121   9.838  1.00100.41           C  
ATOM   2828  CG  TYR A 375     -13.813  -8.480   9.924  1.00100.41           C  
ATOM   2829  CD1 TYR A 375     -13.534  -9.457   8.993  1.00100.41           C  
ATOM   2830  CD2 TYR A 375     -14.633  -8.796  10.981  1.00100.41           C  
ATOM   2831  CE1 TYR A 375     -14.092 -10.713   9.098  1.00100.41           C  
ATOM   2832  CE2 TYR A 375     -15.192 -10.047  11.093  1.00100.41           C  
ATOM   2833  CZ  TYR A 375     -14.933 -11.007  10.146  1.00100.41           C  
ATOM   2834  OH  TYR A 375     -15.511 -12.290  10.267  1.00100.41           O  
ATOM   2835  N   ALA A 376     -15.513  -5.077   9.105  1.00 30.52           N  
ATOM   2836  CA  ALA A 376     -16.917  -4.781   9.065  1.00 30.52           C  
ATOM   2837  C   ALA A 376     -17.303  -4.471   7.649  1.00 30.52           C  
ATOM   2838  O   ALA A 376     -18.337  -4.925   7.161  1.00 30.52           O  
ATOM   2839  CB  ALA A 376     -17.285  -3.564   9.929  1.00 30.52           C  
ATOM   2840  N   GLU A 377     -16.460  -3.689   6.945  1.00 90.14           N  
ATOM   2841  CA  GLU A 377     -16.757  -3.264   5.607  0.50 90.14           C  
ATOM   2842  C   GLU A 377     -16.787  -4.471   4.715  1.00 90.14           C  
ATOM   2843  O   GLU A 377     -17.703  -4.635   3.910  1.00 90.14           O  
ATOM   2844  CB  GLU A 377     -15.693  -2.274   5.085  0.50 90.14           C  
ATOM   2845  CG  GLU A 377     -16.197  -1.255   4.056  0.50 90.14           C  
ATOM   2846  CD  GLU A 377     -16.133  -1.830   2.654  0.50 90.14           C  
ATOM   2847  OE1 GLU A 377     -15.657  -2.985   2.496  0.50 90.14           O  
ATOM   2848  OE2 GLU A 377     -16.562  -1.106   1.716  0.50 90.14           O1-
ATOM   2849  N   GLY A 378     -15.804  -5.378   4.867  1.00 23.13           N  
ATOM   2850  CA  GLY A 378     -15.717  -6.527   4.010  1.00 23.13           C  
ATOM   2851  C   GLY A 378     -16.929  -7.389   4.182  1.00 23.13           C  
ATOM   2852  O   GLY A 378     -17.444  -7.948   3.213  1.00 23.13           O  
ATOM   2853  N   ARG A 379     -17.409  -7.547   5.428  1.00126.96           N  
ATOM   2854  CA  ARG A 379     -18.538  -8.402   5.665  1.00126.96           C  
ATOM   2855  C   ARG A 379     -19.756  -7.842   4.997  1.00126.96           C  
ATOM   2856  O   ARG A 379     -20.575  -8.592   4.467  1.00126.96           O  
ATOM   2857  CB  ARG A 379     -18.825  -8.646   7.155  1.00126.96           C  
ATOM   2858  CG  ARG A 379     -17.742  -9.517   7.800  1.00126.96           C  
ATOM   2859  CD  ARG A 379     -18.156 -10.159   9.125  1.00126.96           C  
ATOM   2860  NE  ARG A 379     -19.328 -11.032   8.834  1.00126.96           N  
ATOM   2861  CZ  ARG A 379     -19.357 -12.331   9.255  1.00126.96           C  
ATOM   2862  NH1 ARG A 379     -18.292 -12.863   9.921  1.00126.96           N1+
ATOM   2863  NH2 ARG A 379     -20.454 -13.103   9.001  1.00126.96           N  
ATOM   2864  N   ASP A 380     -19.918  -6.506   5.007  1.00 32.96           N  
ATOM   2865  CA  ASP A 380     -21.059  -5.910   4.368  1.00 32.96           C  
ATOM   2866  C   ASP A 380     -20.972  -6.197   2.900  1.00 32.96           C  
ATOM   2867  O   ASP A 380     -21.977  -6.481   2.249  1.00 32.96           O  
ATOM   2868  CB  ASP A 380     -21.115  -4.382   4.538  1.00 32.96           C  
ATOM   2869  CG  ASP A 380     -21.497  -4.079   5.980  1.00 32.96           C  
ATOM   2870  OD1 ASP A 380     -22.365  -4.811   6.525  1.00 32.96           O  
ATOM   2871  OD2 ASP A 380     -20.921  -3.118   6.557  1.00 32.96           O1-
ATOM   2872  N   LEU A 381     -19.749  -6.153   2.344  1.00124.30           N  
ATOM   2873  CA  LEU A 381     -19.547  -6.381   0.940  1.00124.30           C  
ATOM   2874  C   LEU A 381     -19.933  -7.772   0.550  1.00124.30           C  
ATOM   2875  O   LEU A 381     -20.284  -8.007  -0.604  1.00124.30           O  
ATOM   2876  CB  LEU A 381     -18.124  -6.086   0.434  1.00124.30           C  
ATOM   2877  CG  LEU A 381     -17.896  -4.592   0.127  1.00124.30           C  
ATOM   2878  CD1 LEU A 381     -18.053  -3.695   1.360  1.00124.30           C  
ATOM   2879  CD2 LEU A 381     -16.562  -4.377  -0.596  1.00124.30           C  
ATOM   2880  N   ARG A 382     -19.848  -8.746   1.473  1.00 68.00           N  
ATOM   2881  CA  ARG A 382     -20.245 -10.078   1.116  1.00 68.00           C  
ATOM   2882  C   ARG A 382     -21.678 -10.009   0.687  1.00 68.00           C  
ATOM   2883  O   ARG A 382     -22.084 -10.683  -0.258  1.00 68.00           O  
ATOM   2884  CB  ARG A 382     -20.133 -11.065   2.291  1.00 68.00           C  
ATOM   2885  CG  ARG A 382     -18.683 -11.357   2.678  1.00 68.00           C  
ATOM   2886  CD  ARG A 382     -18.528 -12.334   3.847  1.00 68.00           C  
ATOM   2887  NE  ARG A 382     -17.067 -12.580   4.016  1.00 68.00           N  
ATOM   2888  CZ  ARG A 382     -16.596 -13.315   5.067  1.00 68.00           C  
ATOM   2889  NH1 ARG A 382     -17.454 -13.821   5.998  1.00 68.00           N1+
ATOM   2890  NH2 ARG A 382     -15.256 -13.552   5.176  1.00 68.00           N  
ATOM   2891  N   GLY A 383     -22.486  -9.195   1.391  1.00 18.91           N  
ATOM   2892  CA  GLY A 383     -23.874  -9.053   1.049  1.00 18.91           C  
ATOM   2893  C   GLY A 383     -24.008  -8.404  -0.296  1.00 18.91           C  
ATOM   2894  O   GLY A 383     -24.827  -8.821  -1.115  1.00 18.91           O  
ATOM   2895  N   LEU A 384     -23.201  -7.358  -0.561  1.00 44.23           N  
ATOM   2896  CA  LEU A 384     -23.292  -6.614  -1.787  1.00 44.23           C  
ATOM   2897  C   LEU A 384     -22.953  -7.519  -2.926  1.00 44.23           C  
ATOM   2898  O   LEU A 384     -23.610  -7.504  -3.965  1.00 44.23           O  
ATOM   2899  CB  LEU A 384     -22.299  -5.434  -1.830  1.00 44.23           C  
ATOM   2900  CG  LEU A 384     -22.372  -4.609  -3.130  1.00 44.23           C  
ATOM   2901  CD1 LEU A 384     -23.750  -3.941  -3.287  1.00 44.23           C  
ATOM   2902  CD2 LEU A 384     -21.205  -3.611  -3.229  1.00 44.23           C  
ATOM   2903  N   VAL A 385     -21.915  -8.351  -2.748  1.00 35.79           N  
ATOM   2904  CA  VAL A 385     -21.497  -9.213  -3.811  1.00 35.79           C  
ATOM   2905  C   VAL A 385     -22.614 -10.144  -4.144  1.00 35.79           C  
ATOM   2906  O   VAL A 385     -22.864 -10.436  -5.312  1.00 35.79           O  
ATOM   2907  CB  VAL A 385     -20.292 -10.034  -3.465  1.00 35.79           C  
ATOM   2908  CG1 VAL A 385     -20.040 -11.030  -4.608  1.00 35.79           C  
ATOM   2909  CG2 VAL A 385     -19.116  -9.076  -3.204  1.00 35.79           C  
ATOM   2910  N   ALA A 386     -23.328 -10.642  -3.124  1.00 29.39           N  
ATOM   2911  CA  ALA A 386     -24.375 -11.573  -3.412  1.00 29.39           C  
ATOM   2912  C   ALA A 386     -25.403 -10.899  -4.262  1.00 29.39           C  
ATOM   2913  O   ALA A 386     -25.913 -11.491  -5.213  1.00 29.39           O  
ATOM   2914  CB  ALA A 386     -25.084 -12.100  -2.151  1.00 29.39           C  
ATOM   2915  N   ILE A 387     -25.762  -9.643  -3.934  1.00110.51           N  
ATOM   2916  CA  ILE A 387     -26.786  -9.019  -4.715  1.00110.51           C  
ATOM   2917  C   ILE A 387     -26.319  -8.680  -6.110  1.00110.51           C  
ATOM   2918  O   ILE A 387     -26.964  -9.068  -7.085  1.00110.51           O  
ATOM   2919  CB  ILE A 387     -27.350  -7.781  -4.064  1.00110.51           C  
ATOM   2920  CG1 ILE A 387     -28.601  -7.308  -4.823  1.00110.51           C  
ATOM   2921  CG2 ILE A 387     -26.246  -6.721  -3.918  1.00110.51           C  
ATOM   2922  CD1 ILE A 387     -29.382  -6.215  -4.090  1.00110.51           C  
ATOM   2923  N   VAL A 388     -25.195  -7.938  -6.236  1.00 64.21           N  
ATOM   2924  CA  VAL A 388     -24.678  -7.451  -7.493  1.00 64.21           C  
ATOM   2925  C   VAL A 388     -23.939  -8.472  -8.314  1.00 64.21           C  
ATOM   2926  O   VAL A 388     -24.067  -8.496  -9.538  1.00 64.21           O  
ATOM   2927  CB  VAL A 388     -23.777  -6.262  -7.320  1.00 64.21           C  
ATOM   2928  CG1 VAL A 388     -24.616  -5.116  -6.730  1.00 64.21           C  
ATOM   2929  CG2 VAL A 388     -22.565  -6.661  -6.459  1.00 64.21           C  
ATOM   2930  N   GLY A 389     -23.129  -9.337  -7.674  1.00 28.71           N  
ATOM   2931  CA  GLY A 389     -22.304 -10.264  -8.400  1.00 28.71           C  
ATOM   2932  C   GLY A 389     -20.891  -9.768  -8.276  1.00 28.71           C  
ATOM   2933  O   GLY A 389     -20.648  -8.568  -8.177  1.00 28.71           O  
ATOM   2934  N   LYS A 390     -19.915 -10.697  -8.305  1.00 84.18           N  
ATOM   2935  CA  LYS A 390     -18.532 -10.377  -8.081  1.00 84.18           C  
ATOM   2936  C   LYS A 390     -18.011  -9.457  -9.147  1.00 84.18           C  
ATOM   2937  O   LYS A 390     -17.226  -8.557  -8.858  1.00 84.18           O  
ATOM   2938  CB  LYS A 390     -17.631 -11.624  -8.043  1.00 84.18           C  
ATOM   2939  CG  LYS A 390     -16.228 -11.348  -7.498  1.00 84.18           C  
ATOM   2940  CD  LYS A 390     -16.203 -10.979  -6.013  1.00 84.18           C  
ATOM   2941  CE  LYS A 390     -14.794 -10.739  -5.469  1.00 84.18           C  
ATOM   2942  NZ  LYS A 390     -14.861 -10.259  -4.075  1.00 84.18           N1+
ATOM   2943  N   GLU A 391     -18.442  -9.644 -10.408  1.00 85.97           N  
ATOM   2944  CA  GLU A 391     -17.923  -8.865 -11.502  1.00 85.97           C  
ATOM   2945  C   GLU A 391     -18.241  -7.415 -11.289  1.00 85.97           C  
ATOM   2946  O   GLU A 391     -17.449  -6.542 -11.642  1.00 85.97           O  
ATOM   2947  CB  GLU A 391     -18.527  -9.250 -12.861  1.00 85.97           C  
ATOM   2948  CG  GLU A 391     -20.038  -9.021 -12.946  1.00 85.97           C  
ATOM   2949  CD  GLU A 391     -20.468  -9.289 -14.380  1.00 85.97           C  
ATOM   2950  OE1 GLU A 391     -20.149 -10.394 -14.895  1.00 85.97           O  
ATOM   2951  OE2 GLU A 391     -21.122  -8.395 -14.978  1.00 85.97           O1-
ATOM   2952  N   ALA A 392     -19.432  -7.135 -10.730  1.00 47.32           N  
ATOM   2953  CA  ALA A 392     -19.950  -5.815 -10.494  1.00 47.32           C  
ATOM   2954  C   ALA A 392     -19.127  -5.063  -9.486  1.00 47.32           C  
ATOM   2955  O   ALA A 392     -19.028  -3.842  -9.562  1.00 47.32           O  
ATOM   2956  CB  ALA A 392     -21.400  -5.833  -9.979  1.00 47.32           C  
ATOM   2957  N   LEU A 393     -18.544  -5.764  -8.498  1.00 70.19           N  
ATOM   2958  CA  LEU A 393     -17.852  -5.146  -7.395  1.00 70.19           C  
ATOM   2959  C   LEU A 393     -16.653  -4.381  -7.887  1.00 70.19           C  
ATOM   2960  O   LEU A 393     -15.950  -4.816  -8.797  1.00 70.19           O  
ATOM   2961  CB  LEU A 393     -17.380  -6.212  -6.387  1.00 70.19           C  
ATOM   2962  CG  LEU A 393     -16.921  -5.673  -5.026  1.00 70.19           C  
ATOM   2963  CD1 LEU A 393     -18.105  -5.047  -4.270  1.00 70.19           C  
ATOM   2964  CD2 LEU A 393     -16.215  -6.766  -4.204  1.00 70.19           C  
ATOM   2965  N   SER A 394     -16.392  -3.199  -7.279  1.00 34.78           N  
ATOM   2966  CA  SER A 394     -15.294  -2.353  -7.674  1.00 34.78           C  
ATOM   2967  C   SER A 394     -14.017  -2.941  -7.162  1.00 34.78           C  
ATOM   2968  O   SER A 394     -14.022  -3.841  -6.324  1.00 34.78           O  
ATOM   2969  CB  SER A 394     -15.393  -0.911  -7.140  1.00 34.78           C  
ATOM   2970  OG  SER A 394     -15.278  -0.902  -5.725  1.00 34.78           O  
ATOM   2971  N   GLU A 395     -12.877  -2.444  -7.678  1.00113.30           N  
ATOM   2972  CA  GLU A 395     -11.598  -2.972  -7.304  1.00113.30           C  
ATOM   2973  C   GLU A 395     -11.373  -2.724  -5.846  1.00113.30           C  
ATOM   2974  O   GLU A 395     -10.895  -3.597  -5.125  1.00113.30           O  
ATOM   2975  CB  GLU A 395     -10.412  -2.342  -8.065  1.00113.30           C  
ATOM   2976  CG  GLU A 395     -10.152  -0.861  -7.762  1.00113.30           C  
ATOM   2977  CD  GLU A 395     -11.135  -0.004  -8.551  1.00113.30           C  
ATOM   2978  OE1 GLU A 395     -12.322   0.071  -8.138  1.00113.30           O  
ATOM   2979  OE2 GLU A 395     -10.708   0.596  -9.574  1.00113.30           O1-
ATOM   2980  N   ARG A 396     -11.723  -1.516  -5.368  1.00140.69           N  
ATOM   2981  CA  ARG A 396     -11.478  -1.187  -3.994  1.00140.69           C  
ATOM   2982  C   ARG A 396     -12.274  -2.102  -3.124  1.00140.69           C  
ATOM   2983  O   ARG A 396     -11.765  -2.654  -2.150  1.00140.69           O  
ATOM   2984  CB  ARG A 396     -11.913   0.242  -3.635  1.00140.69           C  
ATOM   2985  CG  ARG A 396     -11.655   0.603  -2.171  1.00140.69           C  
ATOM   2986  CD  ARG A 396     -12.390   1.866  -1.725  1.00140.69           C  
ATOM   2987  NE  ARG A 396     -13.800   1.480  -1.450  1.00140.69           N  
ATOM   2988  CZ  ARG A 396     -14.185   1.113  -0.194  1.00140.69           C  
ATOM   2989  NH1 ARG A 396     -13.312   1.215   0.850  1.00140.69           N1+
ATOM   2990  NH2 ARG A 396     -15.449   0.649   0.022  1.00140.69           N  
ATOM   2991  N   ASP A 397     -13.555  -2.307  -3.479  1.00 53.86           N  
ATOM   2992  CA  ASP A 397     -14.434  -3.105  -2.675  1.00 53.86           C  
ATOM   2993  C   ASP A 397     -13.938  -4.517  -2.635  1.00 53.86           C  
ATOM   2994  O   ASP A 397     -14.037  -5.185  -1.606  1.00 53.86           O  
ATOM   2995  CB  ASP A 397     -15.881  -3.129  -3.203  1.00 53.86           C  
ATOM   2996  CG  ASP A 397     -16.533  -1.784  -2.906  1.00 53.86           C  
ATOM   2997  OD1 ASP A 397     -16.122  -1.130  -1.910  1.00 53.86           O  
ATOM   2998  OD2 ASP A 397     -17.450  -1.391  -3.675  1.00 53.86           O1-
ATOM   2999  N   THR A 398     -13.383  -5.011  -3.755  1.00106.81           N  
ATOM   3000  CA  THR A 398     -12.956  -6.380  -3.796  1.00106.81           C  
ATOM   3001  C   THR A 398     -11.855  -6.580  -2.794  1.00106.81           C  
ATOM   3002  O   THR A 398     -11.783  -7.622  -2.144  1.00106.81           O  
ATOM   3003  CB  THR A 398     -12.472  -6.829  -5.147  1.00106.81           C  
ATOM   3004  CG2 THR A 398     -11.037  -6.326  -5.365  1.00106.81           C  
ATOM   3005  OG1 THR A 398     -12.482  -8.245  -5.208  1.00106.81           O  
ATOM   3006  N   LYS A 399     -10.961  -5.584  -2.639  1.00 60.38           N  
ATOM   3007  CA  LYS A 399      -9.870  -5.720  -1.713  0.50 60.38           C  
ATOM   3008  C   LYS A 399     -10.423  -5.866  -0.327  1.00 60.38           C  
ATOM   3009  O   LYS A 399      -9.926  -6.669   0.460  1.00 60.38           O  
ATOM   3010  CB  LYS A 399      -8.914  -4.517  -1.744  0.50 60.38           C  
ATOM   3011  CG  LYS A 399      -8.194  -4.404  -3.089  0.50 60.38           C  
ATOM   3012  CD  LYS A 399      -7.479  -3.072  -3.315  0.50 60.38           C  
ATOM   3013  CE  LYS A 399      -6.790  -2.984  -4.678  0.50 60.38           C  
ATOM   3014  NZ  LYS A 399      -7.802  -2.818  -5.744  0.50 60.38           N1+
ATOM   3015  N   PHE A 400     -11.471  -5.087   0.012  1.00 65.99           N  
ATOM   3016  CA  PHE A 400     -12.075  -5.159   1.317  1.00 65.99           C  
ATOM   3017  C   PHE A 400     -12.731  -6.496   1.504  1.00 65.99           C  
ATOM   3018  O   PHE A 400     -12.665  -7.086   2.583  1.00 65.99           O  
ATOM   3019  CB  PHE A 400     -13.134  -4.066   1.560  1.00 65.99           C  
ATOM   3020  CG  PHE A 400     -12.409  -2.781   1.775  1.00 65.99           C  
ATOM   3021  CD1 PHE A 400     -11.983  -2.019   0.710  1.00 65.99           C  
ATOM   3022  CD2 PHE A 400     -12.152  -2.341   3.054  1.00 65.99           C  
ATOM   3023  CE1 PHE A 400     -11.310  -0.840   0.919  1.00 65.99           C  
ATOM   3024  CE2 PHE A 400     -11.481  -1.163   3.269  1.00 65.99           C  
ATOM   3025  CZ  PHE A 400     -11.059  -0.410   2.199  1.00 65.99           C  
ATOM   3026  N   LEU A 401     -13.408  -7.006   0.459  1.00 95.23           N  
ATOM   3027  CA  LEU A 401     -14.076  -8.271   0.578  1.00 95.23           C  
ATOM   3028  C   LEU A 401     -13.035  -9.316   0.838  1.00 95.23           C  
ATOM   3029  O   LEU A 401     -13.211 -10.196   1.681  1.00 95.23           O  
ATOM   3030  CB  LEU A 401     -14.900  -8.608  -0.686  1.00 95.23           C  
ATOM   3031  CG  LEU A 401     -15.666  -9.949  -0.669  1.00 95.23           C  
ATOM   3032  CD1 LEU A 401     -16.673 -10.014  -1.826  1.00 95.23           C  
ATOM   3033  CD2 LEU A 401     -14.722 -11.160  -0.718  1.00 95.23           C  
ATOM   3034  N   GLU A 402     -11.895  -9.226   0.131  1.00 49.04           N  
ATOM   3035  CA  GLU A 402     -10.842 -10.188   0.283  1.00 49.04           C  
ATOM   3036  C   GLU A 402     -10.285 -10.086   1.674  1.00 49.04           C  
ATOM   3037  O   GLU A 402      -9.969 -11.096   2.300  1.00 49.04           O  
ATOM   3038  CB  GLU A 402      -9.730  -9.980  -0.763  1.00 49.04           C  
ATOM   3039  CG  GLU A 402     -10.258 -10.254  -2.179  1.00 49.04           C  
ATOM   3040  CD  GLU A 402      -9.208  -9.901  -3.222  1.00 49.04           C  
ATOM   3041  OE1 GLU A 402      -7.992 -10.038  -2.922  1.00 49.04           O  
ATOM   3042  OE2 GLU A 402      -9.613  -9.491  -4.343  1.00 49.04           O1-
ATOM   3043  N   PHE A 403     -10.196  -8.854   2.210  1.00 88.04           N  
ATOM   3044  CA  PHE A 403      -9.645  -8.609   3.515  1.00 88.04           C  
ATOM   3045  C   PHE A 403     -10.448  -9.337   4.552  1.00 88.04           C  
ATOM   3046  O   PHE A 403      -9.893  -9.874   5.507  1.00 88.04           O  
ATOM   3047  CB  PHE A 403      -9.638  -7.115   3.887  1.00 88.04           C  
ATOM   3048  CG  PHE A 403      -9.086  -6.995   5.267  1.00 88.04           C  
ATOM   3049  CD1 PHE A 403      -7.733  -6.864   5.481  1.00 88.04           C  
ATOM   3050  CD2 PHE A 403      -9.927  -7.025   6.355  1.00 88.04           C  
ATOM   3051  CE1 PHE A 403      -7.231  -6.754   6.758  1.00 88.04           C  
ATOM   3052  CE2 PHE A 403      -9.433  -6.916   7.634  1.00 88.04           C  
ATOM   3053  CZ  PHE A 403      -8.081  -6.784   7.837  1.00 88.04           C  
ATOM   3054  N   ALA A 404     -11.784  -9.375   4.417  1.00 39.00           N  
ATOM   3055  CA  ALA A 404     -12.553 -10.049   5.425  1.00 39.00           C  
ATOM   3056  C   ALA A 404     -12.135 -11.487   5.472  1.00 39.00           C  
ATOM   3057  O   ALA A 404     -12.058 -12.071   6.550  1.00 39.00           O  
ATOM   3058  CB  ALA A 404     -14.067 -10.015   5.152  1.00 39.00           C  
ATOM   3059  N   ASP A 405     -11.875 -12.105   4.301  1.00 34.75           N  
ATOM   3060  CA  ASP A 405     -11.472 -13.485   4.274  1.00 34.75           C  
ATOM   3061  C   ASP A 405     -10.142 -13.637   4.955  1.00 34.75           C  
ATOM   3062  O   ASP A 405      -9.944 -14.576   5.724  1.00 34.75           O  
ATOM   3063  CB  ASP A 405     -11.332 -14.056   2.849  1.00 34.75           C  
ATOM   3064  CG  ASP A 405     -12.722 -14.260   2.253  1.00 34.75           C  
ATOM   3065  OD1 ASP A 405     -13.724 -14.080   2.997  1.00 34.75           O  
ATOM   3066  OD2 ASP A 405     -12.800 -14.609   1.045  1.00 34.75           O1-
ATOM   3067  N   LEU A 406      -9.189 -12.714   4.702  1.00 90.14           N  
ATOM   3068  CA  LEU A 406      -7.892 -12.849   5.311  1.00 90.14           C  
ATOM   3069  C   LEU A 406      -8.021 -12.721   6.796  1.00 90.14           C  
ATOM   3070  O   LEU A 406      -7.341 -13.419   7.547  1.00 90.14           O  
ATOM   3071  CB  LEU A 406      -6.845 -11.809   4.862  1.00 90.14           C  
ATOM   3072  CG  LEU A 406      -6.276 -12.026   3.446  1.00 90.14           C  
ATOM   3073  CD1 LEU A 406      -7.311 -11.741   2.353  1.00 90.14           C  
ATOM   3074  CD2 LEU A 406      -4.976 -11.235   3.248  1.00 90.14           C  
ATOM   3075  N   PHE A 407      -8.895 -11.813   7.262  1.00110.95           N  
ATOM   3076  CA  PHE A 407      -9.042 -11.601   8.673  1.00110.95           C  
ATOM   3077  C   PHE A 407      -9.515 -12.876   9.311  1.00110.95           C  
ATOM   3078  O   PHE A 407      -8.981 -13.298  10.337  1.00110.95           O  
ATOM   3079  CB  PHE A 407     -10.052 -10.478   8.985  1.00110.95           C  
ATOM   3080  CG  PHE A 407     -10.146 -10.256  10.458  1.00110.95           C  
ATOM   3081  CD1 PHE A 407      -9.243  -9.440  11.100  1.00110.95           C  
ATOM   3082  CD2 PHE A 407     -11.136 -10.861  11.201  1.00110.95           C  
ATOM   3083  CE1 PHE A 407      -9.326  -9.228  12.456  1.00110.95           C  
ATOM   3084  CE2 PHE A 407     -11.225 -10.652  12.558  1.00110.95           C  
ATOM   3085  CZ  PHE A 407     -10.320  -9.833  13.188  1.00110.95           C  
ATOM   3086  N   GLU A 408     -10.535 -13.532   8.722  1.00 56.82           N  
ATOM   3087  CA  GLU A 408     -11.043 -14.739   9.305  1.00 56.82           C  
ATOM   3088  C   GLU A 408     -10.020 -15.837   9.231  1.00 56.82           C  
ATOM   3089  O   GLU A 408      -9.791 -16.544  10.211  1.00 56.82           O  
ATOM   3090  CB  GLU A 408     -12.336 -15.225   8.619  1.00 56.82           C  
ATOM   3091  CG  GLU A 408     -13.518 -14.283   8.866  1.00 56.82           C  
ATOM   3092  CD  GLU A 408     -14.757 -14.819   8.160  1.00 56.82           C  
ATOM   3093  OE1 GLU A 408     -14.628 -15.791   7.368  1.00 56.82           O  
ATOM   3094  OE2 GLU A 408     -15.856 -14.255   8.410  1.00 56.82           O1-
ATOM   3095  N   ASP A 409      -9.377 -16.016   8.061  1.00 76.69           N  
ATOM   3096  CA  ASP A 409      -8.459 -17.111   7.897  1.00 76.69           C  
ATOM   3097  C   ASP A 409      -7.211 -16.948   8.726  1.00 76.69           C  
ATOM   3098  O   ASP A 409      -6.798 -17.875   9.419  1.00 76.69           O  
ATOM   3099  CB  ASP A 409      -8.029 -17.270   6.427  1.00 76.69           C  
ATOM   3100  CG  ASP A 409      -7.354 -18.623   6.214  1.00 76.69           C  
ATOM   3101  OD1 ASP A 409      -6.673 -19.124   7.148  1.00 76.69           O  
ATOM   3102  OD2 ASP A 409      -7.521 -19.174   5.095  1.00 76.69           O1-
ATOM   3103  N   LYS A 410      -6.524 -15.796   8.601  1.00166.33           N  
ATOM   3104  CA  LYS A 410      -5.273 -15.551   9.278  1.00166.33           C  
ATOM   3105  C   LYS A 410      -5.374 -15.126  10.717  1.00166.33           C  
ATOM   3106  O   LYS A 410      -4.659 -15.636  11.579  1.00166.33           O  
ATOM   3107  CB  LYS A 410      -4.455 -14.427   8.618  1.00166.33           C  
ATOM   3108  CG  LYS A 410      -4.013 -14.719   7.187  1.00166.33           C  
ATOM   3109  CD  LYS A 410      -5.154 -14.688   6.173  1.00166.33           C  
ATOM   3110  CE  LYS A 410      -4.673 -14.796   4.726  1.00166.33           C  
ATOM   3111  NZ  LYS A 410      -3.997 -16.095   4.519  1.00166.33           N1+
ATOM   3112  N   PHE A 411      -6.177 -14.073  10.980  1.00135.79           N  
ATOM   3113  CA  PHE A 411      -6.224 -13.471  12.288  1.00135.79           C  
ATOM   3114  C   PHE A 411      -7.074 -14.214  13.275  1.00135.79           C  
ATOM   3115  O   PHE A 411      -6.620 -14.556  14.366  1.00135.79           O  
ATOM   3116  CB  PHE A 411      -6.704 -12.008  12.203  1.00135.79           C  
ATOM   3117  CG  PHE A 411      -6.447 -11.288  13.484  1.00135.79           C  
ATOM   3118  CD1 PHE A 411      -5.247 -10.642  13.687  1.00135.79           C  
ATOM   3119  CD2 PHE A 411      -7.399 -11.246  14.477  1.00135.79           C  
ATOM   3120  CE1 PHE A 411      -4.996  -9.967  14.858  1.00135.79           C  
ATOM   3121  CE2 PHE A 411      -7.153 -10.571  15.650  1.00135.79           C  
ATOM   3122  CZ  PHE A 411      -5.953  -9.930  15.844  1.00135.79           C  
ATOM   3123  N   VAL A 412      -8.344 -14.482  12.907  1.00 54.36           N  
ATOM   3124  CA  VAL A 412      -9.260 -15.123  13.807  1.00 54.36           C  
ATOM   3125  C   VAL A 412      -8.827 -16.533  14.049  1.00 54.36           C  
ATOM   3126  O   VAL A 412      -8.770 -16.995  15.188  1.00 54.36           O  
ATOM   3127  CB  VAL A 412     -10.663 -15.174  13.277  1.00 54.36           C  
ATOM   3128  CG1 VAL A 412     -11.529 -15.976  14.262  1.00 54.36           C  
ATOM   3129  CG2 VAL A 412     -11.151 -13.732  13.058  1.00 54.36           C  
ATOM   3130  N   ARG A 413      -8.484 -17.250  12.965  1.00 91.69           N  
ATOM   3131  CA  ARG A 413      -8.125 -18.634  13.065  1.00 91.69           C  
ATOM   3132  C   ARG A 413      -6.786 -18.744  13.731  1.00 91.69           C  
ATOM   3133  O   ARG A 413      -5.841 -18.046  13.364  1.00 91.69           O  
ATOM   3134  CB  ARG A 413      -8.025 -19.301  11.685  1.00 91.69           C  
ATOM   3135  CG  ARG A 413      -7.852 -20.819  11.716  1.00 91.69           C  
ATOM   3136  CD  ARG A 413      -7.912 -21.430  10.316  1.00 91.69           C  
ATOM   3137  NE  ARG A 413      -9.218 -21.018   9.726  1.00 91.69           N  
ATOM   3138  CZ  ARG A 413      -9.444 -21.132   8.384  1.00 91.69           C  
ATOM   3139  NH1 ARG A 413      -8.475 -21.640   7.570  1.00 91.69           N1+
ATOM   3140  NH2 ARG A 413     -10.642 -20.745   7.856  1.00 91.69           N  
ATOM   3141  N   GLN A 414      -6.694 -19.630  14.751  1.00172.24           N  
ATOM   3142  CA  GLN A 414      -5.464 -19.899  15.457  1.00172.24           C  
ATOM   3143  C   GLN A 414      -5.561 -21.315  15.934  1.00172.24           C  
ATOM   3144  O   GLN A 414      -6.651 -21.873  16.022  1.00172.24           O  
ATOM   3145  CB  GLN A 414      -5.288 -19.155  16.788  1.00172.24           C  
ATOM   3146  CG  GLN A 414      -5.191 -17.645  16.718  1.00172.24           C  
ATOM   3147  CD  GLN A 414      -5.056 -17.171  18.155  1.00172.24           C  
ATOM   3148  NE2 GLN A 414      -5.971 -16.254  18.541  1.00172.24           N  
ATOM   3149  OE1 GLN A 414      -4.191 -17.616  18.908  1.00172.24           O  
ATOM   3150  N   GLY A 415      -4.418 -21.936  16.282  1.00 27.64           N  
ATOM   3151  CA  GLY A 415      -4.482 -23.283  16.769  1.00 27.64           C  
ATOM   3152  C   GLY A 415      -4.882 -23.233  18.211  1.00 27.64           C  
ATOM   3153  O   GLY A 415      -4.718 -22.208  18.873  1.00 27.64           O  
ATOM   3154  N   ARG A 416      -5.410 -24.357  18.746  1.00183.19           N  
ATOM   3155  CA  ARG A 416      -5.808 -24.338  20.124  1.00183.19           C  
ATOM   3156  C   ARG A 416      -4.567 -24.212  20.952  1.00183.19           C  
ATOM   3157  O   ARG A 416      -4.583 -23.648  22.042  1.00183.19           O  
ATOM   3158  CB  ARG A 416      -6.608 -25.549  20.649  1.00183.19           C  
ATOM   3159  CG  ARG A 416      -5.854 -26.864  20.828  1.00183.19           C  
ATOM   3160  CD  ARG A 416      -6.646 -27.842  21.702  1.00183.19           C  
ATOM   3161  NE  ARG A 416      -5.669 -28.773  22.328  1.00183.19           N  
ATOM   3162  CZ  ARG A 416      -5.623 -28.908  23.686  1.00183.19           C  
ATOM   3163  NH1 ARG A 416      -6.543 -28.282  24.477  1.00183.19           N1+
ATOM   3164  NH2 ARG A 416      -4.636 -29.657  24.256  1.00183.19           N  
ATOM   3165  N   ASN A 417      -3.472 -24.811  20.457  1.00 95.51           N  
ATOM   3166  CA  ASN A 417      -2.167 -24.847  21.057  1.00 95.51           C  
ATOM   3167  C   ASN A 417      -1.424 -23.545  20.897  1.00 95.51           C  
ATOM   3168  O   ASN A 417      -0.446 -23.314  21.605  1.00 95.51           O  
ATOM   3169  CB  ASN A 417      -1.287 -25.943  20.436  1.00 95.51           C  
ATOM   3170  CG  ASN A 417      -1.995 -27.275  20.638  1.00 95.51           C  
ATOM   3171  ND2 ASN A 417      -2.557 -27.490  21.858  1.00 95.51           N  
ATOM   3172  OD1 ASN A 417      -2.054 -28.100  19.729  1.00 95.51           O  
ATOM   3173  N   GLU A 418      -1.807 -22.690  19.923  1.00104.66           N  
ATOM   3174  CA  GLU A 418      -1.015 -21.522  19.618  1.00104.66           C  
ATOM   3175  C   GLU A 418      -1.226 -20.391  20.572  1.00104.66           C  
ATOM   3176  O   GLU A 418      -2.330 -19.873  20.723  1.00104.66           O  
ATOM   3177  CB  GLU A 418      -1.290 -20.919  18.232  1.00104.66           C  
ATOM   3178  CG  GLU A 418      -0.621 -21.653  17.078  1.00104.66           C  
ATOM   3179  CD  GLU A 418      -1.010 -20.935  15.794  1.00104.66           C  
ATOM   3180  OE1 GLU A 418      -2.221 -20.623  15.641  1.00104.66           O  
ATOM   3181  OE2 GLU A 418      -0.108 -20.697  14.948  1.00104.66           O1-
ATOM   3182  N   ASN A 419      -0.119 -19.950  21.209  1.00 63.52           N  
ATOM   3183  CA  ASN A 419      -0.136 -18.833  22.109  1.00 63.52           C  
ATOM   3184  C   ASN A 419       0.565 -17.711  21.397  1.00 63.52           C  
ATOM   3185  O   ASN A 419       1.788 -17.713  21.270  1.00 63.52           O  
ATOM   3186  CB  ASN A 419       0.627 -19.130  23.417  1.00 63.52           C  
ATOM   3187  CG  ASN A 419       0.508 -17.948  24.372  1.00 63.52           C  
ATOM   3188  ND2 ASN A 419       0.171 -18.232  25.658  1.00 63.52           N  
ATOM   3189  OD1 ASN A 419       0.712 -16.800  23.986  1.00 63.52           O  
ATOM   3190  N   ARG A 420      -0.198 -16.708  20.914  1.00113.38           N  
ATOM   3191  CA  ARG A 420       0.420 -15.647  20.169  1.00113.38           C  
ATOM   3192  C   ARG A 420       0.670 -14.489  21.076  1.00113.38           C  
ATOM   3193  O   ARG A 420      -0.198 -14.079  21.843  1.00113.38           O  
ATOM   3194  CB  ARG A 420      -0.452 -15.118  19.015  1.00113.38           C  
ATOM   3195  CG  ARG A 420      -0.875 -16.204  18.023  1.00113.38           C  
ATOM   3196  CD  ARG A 420      -1.500 -15.653  16.743  1.00113.38           C  
ATOM   3197  NE  ARG A 420      -2.169 -16.794  16.062  1.00113.38           N  
ATOM   3198  CZ  ARG A 420      -2.379 -16.763  14.716  1.00113.38           C  
ATOM   3199  NH1 ARG A 420      -1.881 -15.739  13.966  1.00113.38           N1+
ATOM   3200  NH2 ARG A 420      -3.087 -17.763  14.117  1.00113.38           N  
ATOM   3201  N   THR A 421       1.882 -13.917  20.993  1.00 47.33           N  
ATOM   3202  CA  THR A 421       2.205 -12.769  21.784  1.00 47.33           C  
ATOM   3203  C   THR A 421       1.480 -11.626  21.147  1.00 47.33           C  
ATOM   3204  O   THR A 421       1.008 -11.734  20.016  1.00 47.33           O  
ATOM   3205  CB  THR A 421       3.666 -12.436  21.732  1.00 47.33           C  
ATOM   3206  CG2 THR A 421       4.466 -13.648  22.240  1.00 47.33           C  
ATOM   3207  OG1 THR A 421       4.045 -12.132  20.396  1.00 47.33           O  
ATOM   3208  N   ILE A 422       1.365 -10.492  21.863  1.00 92.75           N  
ATOM   3209  CA  ILE A 422       0.693  -9.344  21.324  1.00 92.75           C  
ATOM   3210  C   ILE A 422       1.433  -8.886  20.103  1.00 92.75           C  
ATOM   3211  O   ILE A 422       0.830  -8.442  19.126  1.00 92.75           O  
ATOM   3212  CB  ILE A 422       0.593  -8.200  22.290  1.00 92.75           C  
ATOM   3213  CG1 ILE A 422      -0.290  -7.091  21.694  1.00 92.75           C  
ATOM   3214  CG2 ILE A 422       2.013  -7.746  22.665  1.00 92.75           C  
ATOM   3215  CD1 ILE A 422      -1.741  -7.521  21.478  1.00 92.75           C  
ATOM   3216  N   GLU A 423       2.774  -8.957  20.132  1.00 67.56           N  
ATOM   3217  CA  GLU A 423       3.535  -8.545  18.988  0.50 67.56           C  
ATOM   3218  C   GLU A 423       3.195  -9.450  17.846  1.00 67.56           C  
ATOM   3219  O   GLU A 423       3.085  -9.007  16.703  1.00 67.56           O  
ATOM   3220  CB  GLU A 423       5.056  -8.620  19.215  0.50 67.56           C  
ATOM   3221  CG  GLU A 423       5.600  -7.552  20.172  0.50 67.56           C  
ATOM   3222  CD  GLU A 423       5.376  -8.004  21.609  0.50 67.56           C  
ATOM   3223  OE1 GLU A 423       4.789  -9.100  21.806  0.50 67.56           O  
ATOM   3224  OE2 GLU A 423       5.798  -7.256  22.532  0.50 67.56           O1-
ATOM   3225  N   ASP A 424       3.014 -10.749  18.134  1.00 85.73           N  
ATOM   3226  CA  ASP A 424       2.730 -11.710  17.113  1.00 85.73           C  
ATOM   3227  C   ASP A 424       1.416 -11.331  16.498  1.00 85.73           C  
ATOM   3228  O   ASP A 424       1.259 -11.338  15.276  1.00 85.73           O  
ATOM   3229  CB  ASP A 424       2.603 -13.114  17.724  1.00 85.73           C  
ATOM   3230  CG  ASP A 424       2.913 -14.142  16.659  1.00 85.73           C  
ATOM   3231  OD1 ASP A 424       2.855 -13.787  15.452  1.00 85.73           O  
ATOM   3232  OD2 ASP A 424       3.225 -15.300  17.045  1.00 85.73           O1-
ATOM   3233  N   THR A 425       0.434 -10.962  17.347  1.00116.94           N  
ATOM   3234  CA  THR A 425      -0.876 -10.645  16.856  1.00116.94           C  
ATOM   3235  C   THR A 425      -0.848  -9.390  16.026  1.00116.94           C  
ATOM   3236  O   THR A 425      -1.501  -9.306  14.988  1.00116.94           O  
ATOM   3237  CB  THR A 425      -1.912 -10.497  17.937  1.00116.94           C  
ATOM   3238  CG2 THR A 425      -1.782  -9.116  18.593  1.00116.94           C  
ATOM   3239  OG1 THR A 425      -3.206 -10.631  17.373  1.00116.94           O  
ATOM   3240  N   LEU A 426      -0.087  -8.369  16.456  1.00 51.49           N  
ATOM   3241  CA  LEU A 426      -0.033  -7.123  15.738  1.00 51.49           C  
ATOM   3242  C   LEU A 426       0.594  -7.357  14.399  1.00 51.49           C  
ATOM   3243  O   LEU A 426       0.195  -6.752  13.405  1.00 51.49           O  
ATOM   3244  CB  LEU A 426       0.776  -6.059  16.500  1.00 51.49           C  
ATOM   3245  CG  LEU A 426       0.119  -5.676  17.843  1.00 51.49           C  
ATOM   3246  CD1 LEU A 426       0.929  -4.609  18.597  1.00 51.49           C  
ATOM   3247  CD2 LEU A 426      -1.351  -5.272  17.638  1.00 51.49           C  
ATOM   3248  N   GLU A 427       1.607  -8.239  14.339  1.00 72.44           N  
ATOM   3249  CA  GLU A 427       2.293  -8.488  13.105  1.00 72.44           C  
ATOM   3250  C   GLU A 427       1.346  -9.095  12.117  1.00 72.44           C  
ATOM   3251  O   GLU A 427       1.333  -8.701  10.952  1.00 72.44           O  
ATOM   3252  CB  GLU A 427       3.487  -9.440  13.266  1.00 72.44           C  
ATOM   3253  CG  GLU A 427       4.230  -9.679  11.952  1.00 72.44           C  
ATOM   3254  CD  GLU A 427       4.800  -8.341  11.503  1.00 72.44           C  
ATOM   3255  OE1 GLU A 427       5.379  -7.623  12.362  1.00 72.44           O  
ATOM   3256  OE2 GLU A 427       4.651  -8.015  10.296  1.00 72.44           O1-
ATOM   3257  N   ILE A 428       0.511 -10.061  12.551  1.00115.70           N  
ATOM   3258  CA  ILE A 428      -0.393 -10.671  11.616  1.00115.70           C  
ATOM   3259  C   ILE A 428      -1.321  -9.613  11.115  1.00115.70           C  
ATOM   3260  O   ILE A 428      -1.635  -9.565   9.926  1.00115.70           O  
ATOM   3261  CB  ILE A 428      -1.201 -11.822  12.172  1.00115.70           C  
ATOM   3262  CG1 ILE A 428      -2.099 -11.412  13.346  1.00115.70           C  
ATOM   3263  CG2 ILE A 428      -0.233 -12.958  12.511  1.00115.70           C  
ATOM   3264  CD1 ILE A 428      -2.998 -12.548  13.837  1.00115.70           C  
ATOM   3265  N   GLY A 429      -1.773  -8.717  12.011  1.00 29.76           N  
ATOM   3266  CA  GLY A 429      -2.694  -7.694  11.609  1.00 29.76           C  
ATOM   3267  C   GLY A 429      -2.070  -6.835  10.552  1.00 29.76           C  
ATOM   3268  O   GLY A 429      -2.706  -6.495   9.557  1.00 29.76           O  
ATOM   3269  N   TRP A 430      -0.795  -6.452  10.726  1.00 72.97           N  
ATOM   3270  CA  TRP A 430      -0.205  -5.604   9.732  1.00 72.97           C  
ATOM   3271  C   TRP A 430      -0.102  -6.319   8.424  1.00 72.97           C  
ATOM   3272  O   TRP A 430      -0.309  -5.716   7.372  1.00 72.97           O  
ATOM   3273  CB  TRP A 430       1.163  -5.025  10.124  1.00 72.97           C  
ATOM   3274  CG  TRP A 430       1.026  -3.883  11.099  1.00 72.97           C  
ATOM   3275  CD1 TRP A 430       1.182  -3.851  12.455  1.00 72.97           C  
ATOM   3276  CD2 TRP A 430       0.645  -2.555  10.704  1.00 72.97           C  
ATOM   3277  CE2 TRP A 430       0.589  -1.780  11.857  1.00 72.97           C  
ATOM   3278  CE3 TRP A 430       0.360  -2.030   9.475  1.00 72.97           C  
ATOM   3279  NE1 TRP A 430       0.921  -2.586  12.926  1.00 72.97           N  
ATOM   3280  CZ2 TRP A 430       0.248  -0.459  11.804  1.00 72.97           C  
ATOM   3281  CZ3 TRP A 430       0.021  -0.695   9.423  1.00 72.97           C  
ATOM   3282  CH2 TRP A 430      -0.034   0.074  10.565  1.00 72.97           C  
ATOM   3283  N   GLN A 431       0.218  -7.626   8.448  1.00 50.11           N  
ATOM   3284  CA  GLN A 431       0.386  -8.349   7.218  1.00 50.11           C  
ATOM   3285  C   GLN A 431      -0.905  -8.362   6.456  1.00 50.11           C  
ATOM   3286  O   GLN A 431      -0.923  -8.134   5.250  1.00 50.11           O  
ATOM   3287  CB  GLN A 431       0.794  -9.813   7.449  1.00 50.11           C  
ATOM   3288  CG  GLN A 431       2.126  -9.961   8.187  1.00 50.11           C  
ATOM   3289  CD  GLN A 431       3.240  -9.487   7.264  1.00 50.11           C  
ATOM   3290  NE2 GLN A 431       2.884  -9.165   5.991  1.00 50.11           N  
ATOM   3291  OE1 GLN A 431       4.400  -9.405   7.666  1.00 50.11           O  
ATOM   3292  N   ILE A 432      -2.034  -8.616   7.141  1.00155.64           N  
ATOM   3293  CA  ILE A 432      -3.299  -8.702   6.465  1.00155.64           C  
ATOM   3294  C   ILE A 432      -3.638  -7.357   5.899  1.00155.64           C  
ATOM   3295  O   ILE A 432      -4.172  -7.241   4.796  1.00155.64           O  
ATOM   3296  CB  ILE A 432      -4.437  -9.040   7.382  1.00155.64           C  
ATOM   3297  CG1 ILE A 432      -4.141 -10.277   8.236  1.00155.64           C  
ATOM   3298  CG2 ILE A 432      -5.673  -9.245   6.499  1.00155.64           C  
ATOM   3299  CD1 ILE A 432      -5.182 -10.490   9.337  1.00155.64           C  
ATOM   3300  N   LEU A 433      -3.326  -6.302   6.671  1.00 77.56           N  
ATOM   3301  CA  LEU A 433      -3.660  -4.941   6.351  1.00 77.56           C  
ATOM   3302  C   LEU A 433      -3.007  -4.528   5.069  1.00 77.56           C  
ATOM   3303  O   LEU A 433      -3.524  -3.662   4.365  1.00 77.56           O  
ATOM   3304  CB  LEU A 433      -3.223  -3.949   7.443  1.00 77.56           C  
ATOM   3305  CG  LEU A 433      -4.024  -4.096   8.748  1.00 77.56           C  
ATOM   3306  CD1 LEU A 433      -3.560  -3.087   9.810  1.00 77.56           C  
ATOM   3307  CD2 LEU A 433      -5.536  -4.006   8.477  1.00 77.56           C  
ATOM   3308  N   THR A 434      -1.850  -5.116   4.724  1.00137.16           N  
ATOM   3309  CA  THR A 434      -1.170  -4.727   3.519  1.00137.16           C  
ATOM   3310  C   THR A 434      -2.053  -4.999   2.335  1.00137.16           C  
ATOM   3311  O   THR A 434      -1.871  -4.419   1.265  1.00137.16           O  
ATOM   3312  CB  THR A 434       0.152  -5.403   3.307  1.00137.16           C  
ATOM   3313  CG2 THR A 434      -0.062  -6.880   2.978  1.00137.16           C  
ATOM   3314  OG1 THR A 434       0.826  -4.778   2.230  1.00137.16           O  
ATOM   3315  N   HIS A 435      -3.023  -5.915   2.487  1.00 69.31           N  
ATOM   3316  CA  HIS A 435      -3.911  -6.281   1.420  1.00 69.31           C  
ATOM   3317  C   HIS A 435      -4.700  -5.075   0.974  1.00 69.31           C  
ATOM   3318  O   HIS A 435      -5.075  -4.981  -0.194  1.00 69.31           O  
ATOM   3319  CB  HIS A 435      -4.900  -7.377   1.853  1.00 69.31           C  
ATOM   3320  CG  HIS A 435      -5.590  -8.033   0.700  1.00 69.31           C  
ATOM   3321  CD2 HIS A 435      -6.809  -7.796   0.145  1.00 69.31           C  
ATOM   3322  ND1 HIS A 435      -5.037  -9.062  -0.028  1.00 69.31           N  
ATOM   3323  CE1 HIS A 435      -5.941  -9.396  -0.982  1.00 69.31           C  
ATOM   3324  NE2 HIS A 435      -7.032  -8.653  -0.917  1.00 69.31           N  
ATOM   3325  N   LEU A 436      -5.025  -4.138   1.892  1.00110.17           N  
ATOM   3326  CA  LEU A 436      -5.779  -2.977   1.488  1.00110.17           C  
ATOM   3327  C   LEU A 436      -4.855  -1.930   0.928  1.00110.17           C  
ATOM   3328  O   LEU A 436      -3.649  -1.955   1.164  1.00110.17           O  
ATOM   3329  CB  LEU A 436      -6.602  -2.326   2.616  1.00110.17           C  
ATOM   3330  CG  LEU A 436      -7.615  -3.290   3.261  1.00110.17           C  
ATOM   3331  CD1 LEU A 436      -6.907  -4.309   4.162  1.00110.17           C  
ATOM   3332  CD2 LEU A 436      -8.753  -2.544   3.968  1.00110.17           C  
ATOM   3333  N   PRO A 437      -5.388  -1.009   0.161  1.00 76.53           N  
ATOM   3334  CA  PRO A 437      -4.560   0.044  -0.364  1.00 76.53           C  
ATOM   3335  C   PRO A 437      -4.174   0.926   0.780  1.00 76.53           C  
ATOM   3336  O   PRO A 437      -4.986   1.117   1.682  1.00 76.53           O  
ATOM   3337  CB  PRO A 437      -5.389   0.736  -1.443  1.00 76.53           C  
ATOM   3338  CG  PRO A 437      -6.319  -0.386  -1.943  1.00 76.53           C  
ATOM   3339  CD  PRO A 437      -6.496  -1.316  -0.728  1.00 76.53           C  
ATOM   3340  N   GLU A 438      -2.957   1.497   0.758  1.00 69.11           N  
ATOM   3341  CA  GLU A 438      -2.500   2.286   1.864  1.00 69.11           C  
ATOM   3342  C   GLU A 438      -3.377   3.491   2.023  1.00 69.11           C  
ATOM   3343  O   GLU A 438      -3.581   3.977   3.134  1.00 69.11           O  
ATOM   3344  CB  GLU A 438      -1.041   2.766   1.742  1.00 69.11           C  
ATOM   3345  CG  GLU A 438      -0.015   1.640   1.911  1.00 69.11           C  
ATOM   3346  CD  GLU A 438       1.348   2.264   2.193  1.00 69.11           C  
ATOM   3347  OE1 GLU A 438       1.951   2.847   1.254  1.00 69.11           O  
ATOM   3348  OE2 GLU A 438       1.804   2.166   3.364  1.00 69.11           O1-
ATOM   3349  N   ASN A 439      -3.921   4.000   0.906  1.00131.37           N  
ATOM   3350  CA  ASN A 439      -4.733   5.186   0.870  1.00131.37           C  
ATOM   3351  C   ASN A 439      -5.966   4.967   1.700  1.00131.37           C  
ATOM   3352  O   ASN A 439      -6.522   5.910   2.256  1.00131.37           O  
ATOM   3353  CB  ASN A 439      -5.246   5.471  -0.547  1.00131.37           C  
ATOM   3354  CG  ASN A 439      -4.047   5.478  -1.476  1.00131.37           C  
ATOM   3355  ND2 ASN A 439      -3.450   6.678  -1.697  1.00131.37           N  
ATOM   3356  OD1 ASN A 439      -3.653   4.434  -1.993  1.00131.37           O  
ATOM   3357  N   GLN A 440      -6.443   3.710   1.736  1.00107.35           N  
ATOM   3358  CA  GLN A 440      -7.642   3.232   2.380  1.00107.35           C  
ATOM   3359  C   GLN A 440      -7.569   3.214   3.893  1.00107.35           C  
ATOM   3360  O   GLN A 440      -8.592   3.091   4.564  1.00107.35           O  
ATOM   3361  CB  GLN A 440      -8.047   1.830   1.897  1.00107.35           C  
ATOM   3362  CG  GLN A 440      -8.350   1.800   0.398  1.00107.35           C  
ATOM   3363  CD  GLN A 440      -9.415   2.851   0.119  1.00107.35           C  
ATOM   3364  NE2 GLN A 440      -9.137   3.760  -0.853  1.00107.35           N  
ATOM   3365  OE1 GLN A 440     -10.467   2.870   0.755  1.00107.35           O  
ATOM   3366  N   LEU A 441      -6.346   3.277   4.446  1.00148.59           N  
ATOM   3367  CA  LEU A 441      -5.883   3.162   5.811  1.00148.59           C  
ATOM   3368  C   LEU A 441      -6.286   4.302   6.719  1.00148.59           C  
ATOM   3369  O   LEU A 441      -5.541   4.639   7.636  1.00148.59           O  
ATOM   3370  CB  LEU A 441      -4.360   2.975   5.933  1.00148.59           C  
ATOM   3371  CG  LEU A 441      -3.860   1.645   5.334  1.00148.59           C  
ATOM   3372  CD1 LEU A 441      -2.371   1.413   5.644  1.00148.59           C  
ATOM   3373  CD2 LEU A 441      -4.748   0.465   5.763  1.00148.59           C  
ATOM   3374  N   GLY A 442      -7.401   5.000   6.450  1.00 76.57           N  
ATOM   3375  CA  GLY A 442      -7.781   6.204   7.152  1.00 76.57           C  
ATOM   3376  C   GLY A 442      -7.707   6.095   8.662  1.00 76.57           C  
ATOM   3377  O   GLY A 442      -7.497   7.110   9.325  1.00 76.57           O  
ATOM   3378  N   ARG A 443      -7.938   4.913   9.263  1.00151.14           N  
ATOM   3379  CA  ARG A 443      -7.909   4.729  10.697  1.00151.14           C  
ATOM   3380  C   ARG A 443      -6.517   4.875  11.266  1.00151.14           C  
ATOM   3381  O   ARG A 443      -6.367   5.131  12.462  1.00151.14           O  
ATOM   3382  CB  ARG A 443      -8.424   3.343  11.127  1.00151.14           C  
ATOM   3383  CG  ARG A 443      -9.833   3.057  10.610  1.00151.14           C  
ATOM   3384  CD  ARG A 443      -9.844   2.810   9.102  1.00151.14           C  
ATOM   3385  NE  ARG A 443     -11.251   2.911   8.628  1.00151.14           N  
ATOM   3386  CZ  ARG A 443     -11.496   3.463   7.405  1.00151.14           C  
ATOM   3387  NH1 ARG A 443     -10.453   3.900   6.640  1.00151.14           N1+
ATOM   3388  NH2 ARG A 443     -12.775   3.582   6.946  1.00151.14           N  
ATOM   3389  N   ILE A 444      -5.454   4.660  10.465  1.00 72.97           N  
ATOM   3390  CA  ILE A 444      -4.128   4.656  11.030  1.00 72.97           C  
ATOM   3391  C   ILE A 444      -3.373   5.910  10.697  1.00 72.97           C  
ATOM   3392  O   ILE A 444      -3.317   6.350   9.549  1.00 72.97           O  
ATOM   3393  CB  ILE A 444      -3.312   3.484  10.561  1.00 72.97           C  
ATOM   3394  CG1 ILE A 444      -4.016   2.169  10.943  1.00 72.97           C  
ATOM   3395  CG2 ILE A 444      -1.897   3.609  11.150  1.00 72.97           C  
ATOM   3396  CD1 ILE A 444      -3.430   0.940  10.254  1.00 72.97           C  
ATOM   3397  N   ASP A 445      -2.740   6.499  11.737  1.00 76.12           N  
ATOM   3398  CA  ASP A 445      -1.992   7.721  11.630  0.50 76.12           C  
ATOM   3399  C   ASP A 445      -0.828   7.459  10.725  1.00 76.12           C  
ATOM   3400  O   ASP A 445      -0.314   6.346  10.659  1.00 76.12           O  
ATOM   3401  CB  ASP A 445      -1.422   8.188  12.981  0.50 76.12           C  
ATOM   3402  CG  ASP A 445      -2.589   8.428  13.932  0.50 76.12           C  
ATOM   3403  OD1 ASP A 445      -3.746   8.102  13.549  0.50 76.12           O  
ATOM   3404  OD2 ASP A 445      -2.337   8.929  15.060  0.50 76.12           O1-
ATOM   3405  N   ASN A 446      -0.367   8.505  10.017  1.00 44.51           N  
ATOM   3406  CA  ASN A 446       0.681   8.369   9.046  1.00 44.51           C  
ATOM   3407  C   ASN A 446       1.932   7.907   9.718  1.00 44.51           C  
ATOM   3408  O   ASN A 446       2.695   7.127   9.152  1.00 44.51           O  
ATOM   3409  CB  ASN A 446       0.995   9.692   8.328  1.00 44.51           C  
ATOM   3410  CG  ASN A 446       1.810   9.375   7.081  1.00 44.51           C  
ATOM   3411  ND2 ASN A 446       1.335   9.877   5.912  1.00 44.51           N  
ATOM   3412  OD1 ASN A 446       2.834   8.697   7.141  1.00 44.51           O  
ATOM   3413  N   LYS A 447       2.174   8.370  10.955  1.00 86.78           N  
ATOM   3414  CA  LYS A 447       3.378   8.015  11.642  1.00 86.78           C  
ATOM   3415  C   LYS A 447       3.438   6.526  11.798  1.00 86.78           C  
ATOM   3416  O   LYS A 447       4.506   5.934  11.656  1.00 86.78           O  
ATOM   3417  CB  LYS A 447       3.481   8.706  13.013  1.00 86.78           C  
ATOM   3418  CG  LYS A 447       2.179   8.671  13.817  1.00 86.78           C  
ATOM   3419  CD  LYS A 447       2.295   9.343  15.186  1.00 86.78           C  
ATOM   3420  CE  LYS A 447       0.942   9.605  15.853  1.00 86.78           C  
ATOM   3421  NZ  LYS A 447       1.133  10.425  17.070  1.00 86.78           N1+
ATOM   3422  N   TYR A 448       2.295   5.879  12.092  1.00145.93           N  
ATOM   3423  CA  TYR A 448       2.257   4.454  12.266  1.00145.93           C  
ATOM   3424  C   TYR A 448       2.552   3.739  10.981  1.00145.93           C  
ATOM   3425  O   TYR A 448       3.286   2.752  10.973  1.00145.93           O  
ATOM   3426  CB  TYR A 448       0.892   3.926  12.742  1.00145.93           C  
ATOM   3427  CG  TYR A 448       0.635   4.441  14.115  1.00145.93           C  
ATOM   3428  CD1 TYR A 448       1.172   3.792  15.200  1.00145.93           C  
ATOM   3429  CD2 TYR A 448      -0.121   5.572  14.320  1.00145.93           C  
ATOM   3430  CE1 TYR A 448       0.946   4.253  16.474  1.00145.93           C  
ATOM   3431  CE2 TYR A 448      -0.352   6.038  15.593  1.00145.93           C  
ATOM   3432  CZ  TYR A 448       0.185   5.378  16.674  1.00145.93           C  
ATOM   3433  OH  TYR A 448      -0.045   5.848  17.984  1.00145.93           O  
ATOM   3434  N   ILE A 449       1.976   4.202   9.851  1.00 92.97           N  
ATOM   3435  CA  ILE A 449       2.190   3.490   8.622  1.00 92.97           C  
ATOM   3436  C   ILE A 449       3.646   3.494   8.289  1.00 92.97           C  
ATOM   3437  O   ILE A 449       4.198   2.467   7.897  1.00 92.97           O  
ATOM   3438  CB  ILE A 449       1.458   4.044   7.425  1.00 92.97           C  
ATOM   3439  CG1 ILE A 449      -0.061   3.815   7.518  1.00 92.97           C  
ATOM   3440  CG2 ILE A 449       2.068   3.383   6.181  1.00 92.97           C  
ATOM   3441  CD1 ILE A 449      -0.786   4.681   8.539  1.00 92.97           C  
ATOM   3442  N   GLN A 450       4.318   4.647   8.447  1.00 56.82           N  
ATOM   3443  CA  GLN A 450       5.697   4.709   8.065  1.00 56.82           C  
ATOM   3444  C   GLN A 450       6.484   3.744   8.896  1.00 56.82           C  
ATOM   3445  O   GLN A 450       7.280   2.969   8.369  1.00 56.82           O  
ATOM   3446  CB  GLN A 450       6.310   6.100   8.313  1.00 56.82           C  
ATOM   3447  CG  GLN A 450       5.628   7.226   7.532  1.00 56.82           C  
ATOM   3448  CD  GLN A 450       5.918   7.022   6.054  1.00 56.82           C  
ATOM   3449  NE2 GLN A 450       7.216   6.796   5.719  1.00 56.82           N  
ATOM   3450  OE1 GLN A 450       5.018   7.070   5.217  1.00 56.82           O  
ATOM   3451  N   LYS A 451       6.295   3.772  10.229  1.00127.24           N  
ATOM   3452  CA  LYS A 451       7.086   2.919  11.069  1.00127.24           C  
ATOM   3453  C   LYS A 451       6.730   1.464  10.924  1.00127.24           C  
ATOM   3454  O   LYS A 451       7.591   0.628  10.661  1.00127.24           O  
ATOM   3455  CB  LYS A 451       6.951   3.271  12.562  1.00127.24           C  
ATOM   3456  CG  LYS A 451       7.505   4.653  12.913  1.00127.24           C  
ATOM   3457  CD  LYS A 451       7.086   5.159  14.297  1.00127.24           C  
ATOM   3458  CE  LYS A 451       7.885   4.550  15.450  1.00127.24           C  
ATOM   3459  NZ  LYS A 451       7.539   5.235  16.716  1.00127.24           N1+
ATOM   3460  N   TYR A 452       5.443   1.136  11.145  1.00192.03           N  
ATOM   3461  CA  TYR A 452       4.945  -0.214  11.208  1.00192.03           C  
ATOM   3462  C   TYR A 452       4.657  -0.943   9.923  1.00192.03           C  
ATOM   3463  O   TYR A 452       4.894  -2.148   9.844  1.00192.03           O  
ATOM   3464  CB  TYR A 452       3.712  -0.336  12.114  1.00192.03           C  
ATOM   3465  CG  TYR A 452       4.217   0.003  13.470  1.00192.03           C  
ATOM   3466  CD1 TYR A 452       4.855  -0.950  14.229  1.00192.03           C  
ATOM   3467  CD2 TYR A 452       4.086   1.279  13.967  1.00192.03           C  
ATOM   3468  CE1 TYR A 452       5.338  -0.639  15.479  1.00192.03           C  
ATOM   3469  CE2 TYR A 452       4.566   1.594  15.216  1.00192.03           C  
ATOM   3470  CZ  TYR A 452       5.189   0.633  15.974  1.00192.03           C  
ATOM   3471  OH  TYR A 452       5.685   0.953  17.257  1.00192.03           O  
ATOM   3472  N   HIS A 453       4.102  -0.265   8.896  1.00 72.46           N  
ATOM   3473  CA  HIS A 453       3.640  -0.985   7.735  1.00 72.46           C  
ATOM   3474  C   HIS A 453       4.785  -1.745   7.137  1.00 72.46           C  
ATOM   3475  O   HIS A 453       5.927  -1.286   7.131  1.00 72.46           O  
ATOM   3476  CB  HIS A 453       3.018  -0.080   6.656  1.00 72.46           C  
ATOM   3477  CG  HIS A 453       2.187  -0.817   5.643  1.00 72.46           C  
ATOM   3478  CD2 HIS A 453       0.833  -0.954   5.571  1.00 72.46           C  
ATOM   3479  ND1 HIS A 453       2.690  -1.493   4.555  1.00 72.46           N  
ATOM   3480  CE1 HIS A 453       1.625  -2.000   3.882  1.00 72.46           C  
ATOM   3481  NE2 HIS A 453       0.477  -1.697   4.461  1.00 72.46           N  
ATOM   3482  N   PRO A 454       4.494  -2.930   6.661  1.00 69.89           N  
ATOM   3483  CA  PRO A 454       5.515  -3.769   6.096  1.00 69.89           C  
ATOM   3484  C   PRO A 454       6.147  -3.179   4.872  1.00 69.89           C  
ATOM   3485  O   PRO A 454       7.316  -3.463   4.617  1.00 69.89           O  
ATOM   3486  CB  PRO A 454       4.850  -5.126   5.869  1.00 69.89           C  
ATOM   3487  CG  PRO A 454       3.756  -5.177   6.951  1.00 69.89           C  
ATOM   3488  CD  PRO A 454       3.381  -3.703   7.189  1.00 69.89           C  
ATOM   3489  N   ALA A 455       5.397  -2.379   4.092  1.00 31.32           N  
ATOM   3490  CA  ALA A 455       5.928  -1.781   2.903  1.00 31.32           C  
ATOM   3491  C   ALA A 455       7.008  -0.833   3.291  1.00 31.32           C  
ATOM   3492  O   ALA A 455       8.046  -0.761   2.638  1.00 31.32           O  
ATOM   3493  CB  ALA A 455       4.878  -0.977   2.120  1.00 31.32           C  
ATOM   3494  N   HIS A 456       6.790  -0.077   4.382  1.00 91.54           N  
ATOM   3495  CA  HIS A 456       7.772   0.885   4.769  1.00 91.54           C  
ATOM   3496  C   HIS A 456       8.883   0.137   5.423  1.00 91.54           C  
ATOM   3497  O   HIS A 456       8.820  -0.201   6.604  1.00 91.54           O  
ATOM   3498  CB  HIS A 456       7.208   1.942   5.731  1.00 91.54           C  
ATOM   3499  CG  HIS A 456       6.111   2.723   5.071  1.00 91.54           C  
ATOM   3500  CD2 HIS A 456       4.778   2.457   4.993  1.00 91.54           C  
ATOM   3501  ND1 HIS A 456       6.303   3.887   4.359  1.00 91.54           N  
ATOM   3502  CE1 HIS A 456       5.087   4.263   3.889  1.00 91.54           C  
ATOM   3503  NE2 HIS A 456       4.130   3.426   4.247  1.00 91.54           N  
ATOM   3504  N   ARG A 457       9.939  -0.138   4.632  1.00286.67           N  
ATOM   3505  CA  ARG A 457      11.070  -0.892   5.081  1.00286.67           C  
ATOM   3506  C   ARG A 457      12.269  -0.258   4.452  1.00286.67           C  
ATOM   3507  O   ARG A 457      12.143   0.671   3.656  1.00286.67           O  
ATOM   3508  CB  ARG A 457      11.028  -2.357   4.606  1.00286.67           C  
ATOM   3509  CG  ARG A 457      12.032  -3.289   5.289  1.00286.67           C  
ATOM   3510  CD  ARG A 457      12.163  -4.640   4.579  1.00286.67           C  
ATOM   3511  NE  ARG A 457      13.089  -5.495   5.373  1.00286.67           N  
ATOM   3512  CZ  ARG A 457      12.587  -6.329   6.329  1.00286.67           C  
ATOM   3513  NH1 ARG A 457      11.239  -6.381   6.546  1.00286.67           N1+
ATOM   3514  NH2 ARG A 457      13.428  -7.117   7.060  1.00286.67           N  
ATOM   3515  N   LYS A 458      13.477  -0.738   4.806  1.00315.56           N  
ATOM   3516  CA  LYS A 458      14.666  -0.172   4.239  1.00315.56           C  
ATOM   3517  C   LYS A 458      14.683  -0.530   2.791  1.00315.56           C  
ATOM   3518  O   LYS A 458      14.146  -1.561   2.389  1.00315.56           O  
ATOM   3519  CB  LYS A 458      15.971  -0.707   4.857  1.00315.56           C  
ATOM   3520  CG  LYS A 458      16.235  -2.181   4.544  1.00315.56           C  
ATOM   3521  CD  LYS A 458      15.148  -3.126   5.062  1.00315.56           C  
ATOM   3522  CE  LYS A 458      15.166  -3.298   6.582  1.00315.56           C  
ATOM   3523  NZ  LYS A 458      14.680  -2.062   7.234  1.00315.56           N1+
ATOM   3524  N   ALA A 459      15.291   0.338   1.961  1.00205.23           N  
ATOM   3525  CA  ALA A 459      15.344   0.071   0.556  1.00205.23           C  
ATOM   3526  C   ALA A 459      16.217  -1.120   0.362  1.00205.23           C  
ATOM   3527  O   ALA A 459      17.194  -1.316   1.084  1.00205.23           O  
ATOM   3528  CB  ALA A 459      15.934   1.224  -0.276  1.00205.23           C  
ATOM   3529  N   LYS A 460      15.866  -1.963  -0.625  1.00 85.88           N  
ATOM   3530  CA  LYS A 460      16.639  -3.139  -0.872  1.00 85.88           C  
ATOM   3531  C   LYS A 460      17.403  -2.917  -2.171  1.00 85.88           C  
ATOM   3532  O   LYS A 460      17.830  -1.756  -2.416  1.00 85.88           O  
ATOM   3533  CB  LYS A 460      15.770  -4.395  -1.044  1.00 85.88           C  
ATOM   3534  CG  LYS A 460      16.569  -5.697  -1.115  1.00 85.88           C  
ATOM   3535  CD  LYS A 460      15.704  -6.945  -0.933  1.00 85.88           C  
ATOM   3536  CE  LYS A 460      16.495  -8.252  -1.007  1.00 85.88           C  
ATOM   3537  NZ  LYS A 460      15.595  -9.397  -0.757  1.00 85.88           N1+
ATOM   3538  OXT LYS A 460      17.571  -3.904  -2.935  1.00 85.88           O1-
TER   
ATOM   3539  N   MET B   1     -28.661 -40.632  -1.634  1.00 79.28           N  
ATOM   3540  CA  MET B   1     -28.102 -39.636  -2.577  1.00 79.28           C  
ATOM   3541  C   MET B   1     -28.944 -38.406  -2.558  1.00 79.28           C  
ATOM   3542  O   MET B   1     -30.124 -38.460  -2.217  1.00 79.28           O  
ATOM   3543  CB  MET B   1     -28.096 -40.203  -4.005  1.00 79.28           C  
ATOM   3544  CG  MET B   1     -27.171 -41.411  -4.170  1.00 79.28           C  
ATOM   3545  SD  MET B   1     -27.257 -42.210  -5.798  1.00 79.28           S  
ATOM   3546  CE  MET B   1     -28.822 -43.062  -5.444  1.00 79.28           C  
ATOM   3547  N   ALA B   2     -28.351 -37.248  -2.905  1.00180.04           N  
ATOM   3548  CA  ALA B   2     -29.138 -36.054  -2.883  1.00180.04           C  
ATOM   3549  C   ALA B   2     -30.117 -36.143  -4.004  1.00180.04           C  
ATOM   3550  O   ALA B   2     -29.763 -36.448  -5.141  1.00180.04           O  
ATOM   3551  CB  ALA B   2     -28.319 -34.765  -3.065  1.00180.04           C  
ATOM   3552  N   LYS B   3     -31.399 -35.906  -3.680  1.00125.12           N  
ATOM   3553  CA  LYS B   3     -32.442 -35.954  -4.655  1.00125.12           C  
ATOM   3554  C   LYS B   3     -32.342 -34.777  -5.575  1.00125.12           C  
ATOM   3555  O   LYS B   3     -32.532 -34.910  -6.783  1.00125.12           O  
ATOM   3556  CB  LYS B   3     -33.838 -35.969  -4.012  1.00125.12           C  
ATOM   3557  CG  LYS B   3     -34.078 -37.244  -3.203  1.00125.12           C  
ATOM   3558  CD  LYS B   3     -33.953 -38.520  -4.040  1.00125.12           C  
ATOM   3559  CE  LYS B   3     -34.133 -39.810  -3.239  1.00125.12           C  
ATOM   3560  NZ  LYS B   3     -34.013 -40.976  -4.143  1.00125.12           N1+
ATOM   3561  N   GLU B   4     -32.016 -33.589  -5.028  1.00130.71           N  
ATOM   3562  CA  GLU B   4     -32.021 -32.401  -5.834  1.00130.71           C  
ATOM   3563  C   GLU B   4     -31.083 -32.575  -6.980  1.00130.71           C  
ATOM   3564  O   GLU B   4     -31.482 -32.505  -8.142  1.00130.71           O  
ATOM   3565  CB  GLU B   4     -31.499 -31.183  -5.056  1.00130.71           C  
ATOM   3566  CG  GLU B   4     -31.472 -29.886  -5.867  1.00130.71           C  
ATOM   3567  CD  GLU B   4     -30.584 -28.900  -5.121  1.00130.71           C  
ATOM   3568  OE1 GLU B   4     -29.685 -29.366  -4.371  1.00130.71           O  
ATOM   3569  OE2 GLU B   4     -30.782 -27.668  -5.299  1.00130.71           O1-
ATOM   3570  N   TYR B   5     -29.799 -32.820  -6.675  1.00285.14           N  
ATOM   3571  CA  TYR B   5     -28.834 -33.023  -7.710  1.00285.14           C  
ATOM   3572  C   TYR B   5     -27.831 -33.914  -7.069  1.00285.14           C  
ATOM   3573  O   TYR B   5     -27.807 -34.028  -5.846  1.00285.14           O  
ATOM   3574  CB  TYR B   5     -28.112 -31.730  -8.141  1.00285.14           C  
ATOM   3575  CG  TYR B   5     -27.449 -31.962  -9.461  1.00285.14           C  
ATOM   3576  CD1 TYR B   5     -28.189 -31.863 -10.619  1.00285.14           C  
ATOM   3577  CD2 TYR B   5     -26.109 -32.264  -9.558  1.00285.14           C  
ATOM   3578  CE1 TYR B   5     -27.609 -32.067 -11.848  1.00285.14           C  
ATOM   3579  CE2 TYR B   5     -25.521 -32.469 -10.786  1.00285.14           C  
ATOM   3580  CZ  TYR B   5     -26.273 -32.373 -11.935  1.00285.14           C  
ATOM   3581  OH  TYR B   5     -25.681 -32.581 -13.199  1.00285.14           O  
ATOM   3582  N   LYS B   6     -26.982 -34.598  -7.852  1.00229.60           N  
ATOM   3583  CA  LYS B   6     -26.033 -35.395  -7.143  1.00229.60           C  
ATOM   3584  C   LYS B   6     -24.786 -34.581  -7.057  1.00229.60           C  
ATOM   3585  O   LYS B   6     -23.895 -34.685  -7.897  1.00229.60           O  
ATOM   3586  CB  LYS B   6     -25.733 -36.743  -7.828  1.00229.60           C  
ATOM   3587  CG  LYS B   6     -24.880 -37.684  -6.975  1.00229.60           C  
ATOM   3588  CD  LYS B   6     -25.010 -39.160  -7.365  1.00229.60           C  
ATOM   3589  CE  LYS B   6     -25.201 -39.403  -8.864  1.00229.60           C  
ATOM   3590  NZ  LYS B   6     -25.324 -40.854  -9.127  1.00229.60           N1+
ATOM   3591  N   THR B   7     -24.711 -33.724  -6.018  1.00279.14           N  
ATOM   3592  CA  THR B   7     -23.558 -32.896  -5.830  1.00279.14           C  
ATOM   3593  C   THR B   7     -23.110 -33.080  -4.419  1.00279.14           C  
ATOM   3594  O   THR B   7     -23.922 -33.215  -3.506  1.00279.14           O  
ATOM   3595  CB  THR B   7     -23.828 -31.431  -6.007  1.00279.14           C  
ATOM   3596  CG2 THR B   7     -24.374 -31.192  -7.424  1.00279.14           C  
ATOM   3597  OG1 THR B   7     -24.771 -30.989  -5.041  1.00279.14           O  
ATOM   3598  N   ILE B   8     -21.781 -33.116  -4.222  1.00163.60           N  
ATOM   3599  CA  ILE B   8     -21.210 -33.285  -2.920  1.00163.60           C  
ATOM   3600  C   ILE B   8     -21.509 -32.077  -2.089  1.00163.60           C  
ATOM   3601  O   ILE B   8     -21.860 -32.190  -0.915  1.00163.60           O  
ATOM   3602  CB  ILE B   8     -19.719 -33.482  -2.967  1.00163.60           C  
ATOM   3603  CG1 ILE B   8     -19.182 -33.887  -1.581  1.00163.60           C  
ATOM   3604  CG2 ILE B   8     -19.075 -32.219  -3.564  1.00163.60           C  
ATOM   3605  CD1 ILE B   8     -17.740 -34.397  -1.610  1.00163.60           C  
ATOM   3606  N   THR B   9     -21.402 -30.878  -2.691  1.00235.82           N  
ATOM   3607  CA  THR B   9     -21.561 -29.667  -1.942  1.00235.82           C  
ATOM   3608  C   THR B   9     -22.985 -29.507  -1.527  1.00235.82           C  
ATOM   3609  O   THR B   9     -23.889 -30.145  -2.067  1.00235.82           O  
ATOM   3610  CB  THR B   9     -21.181 -28.439  -2.709  1.00235.82           C  
ATOM   3611  CG2 THR B   9     -22.214 -28.223  -3.828  1.00235.82           C  
ATOM   3612  OG1 THR B   9     -21.151 -27.312  -1.846  1.00235.82           O  
ATOM   3613  N   GLN B  10     -23.195 -28.642  -0.514  1.00223.43           N  
ATOM   3614  CA  GLN B  10     -24.500 -28.359   0.004  1.00223.43           C  
ATOM   3615  C   GLN B  10     -25.078 -27.259  -0.826  1.00223.43           C  
ATOM   3616  O   GLN B  10     -24.365 -26.580  -1.563  1.00223.43           O  
ATOM   3617  CB  GLN B  10     -24.489 -27.884   1.469  1.00223.43           C  
ATOM   3618  CG  GLN B  10     -23.906 -28.913   2.440  1.00223.43           C  
ATOM   3619  CD  GLN B  10     -24.844 -30.111   2.485  1.00223.43           C  
ATOM   3620  NE2 GLN B  10     -24.318 -31.279   2.941  1.00223.43           N  
ATOM   3621  OE1 GLN B  10     -26.015 -30.011   2.124  1.00223.43           O  
ATOM   3622  N   ILE B  11     -26.408 -27.074  -0.737  1.00148.93           N  
ATOM   3623  CA  ILE B  11     -27.069 -26.055  -1.498  1.00148.93           C  
ATOM   3624  C   ILE B  11     -26.672 -24.733  -0.933  1.00148.93           C  
ATOM   3625  O   ILE B  11     -26.572 -24.564   0.282  1.00148.93           O  
ATOM   3626  CB  ILE B  11     -28.567 -26.148  -1.475  1.00148.93           C  
ATOM   3627  CG1 ILE B  11     -29.102 -25.973  -0.044  1.00148.93           C  
ATOM   3628  CG2 ILE B  11     -28.969 -27.476  -2.134  1.00148.93           C  
ATOM   3629  CD1 ILE B  11     -30.615 -25.771   0.018  1.00148.93           C  
ATOM   3630  N   ALA B  12     -26.408 -23.758  -1.827  1.00235.34           N  
ATOM   3631  CA  ALA B  12     -25.934 -22.472  -1.409  1.00235.34           C  
ATOM   3632  C   ALA B  12     -26.303 -21.478  -2.460  1.00235.34           C  
ATOM   3633  O   ALA B  12     -27.194 -21.720  -3.263  1.00235.34           O  
ATOM   3634  CB  ALA B  12     -24.407 -22.413  -1.242  1.00235.34           C  
ATOM   3635  N   GLY B  13     -25.687 -20.282  -2.432  1.00 70.24           N  
ATOM   3636  CA  GLY B  13     -25.945 -19.313  -3.460  1.00 70.24           C  
ATOM   3637  C   GLY B  13     -26.973 -18.349  -2.959  1.00 70.24           C  
ATOM   3638  O   GLY B  13     -27.945 -18.722  -2.306  1.00 70.24           O  
ATOM   3639  N   PRO B  14     -26.770 -17.108  -3.305  1.00 79.04           N  
ATOM   3640  CA  PRO B  14     -27.598 -16.005  -2.892  1.00 79.04           C  
ATOM   3641  C   PRO B  14     -28.972 -16.139  -3.462  1.00 79.04           C  
ATOM   3642  O   PRO B  14     -29.141 -16.830  -4.466  1.00 79.04           O  
ATOM   3643  CB  PRO B  14     -26.914 -14.765  -3.459  1.00 79.04           C  
ATOM   3644  CG  PRO B  14     -26.245 -15.295  -4.740  1.00 79.04           C  
ATOM   3645  CD  PRO B  14     -25.873 -16.746  -4.389  1.00 79.04           C  
ATOM   3646  N   LEU B  15     -29.965 -15.473  -2.834  1.00 82.96           N  
ATOM   3647  CA  LEU B  15     -31.320 -15.557  -3.286  1.00 82.96           C  
ATOM   3648  C   LEU B  15     -31.638 -14.321  -4.083  1.00 82.96           C  
ATOM   3649  O   LEU B  15     -31.186 -13.219  -3.778  1.00 82.96           O  
ATOM   3650  CB  LEU B  15     -32.339 -15.651  -2.135  1.00 82.96           C  
ATOM   3651  CG  LEU B  15     -32.182 -16.917  -1.266  1.00 82.96           C  
ATOM   3652  CD1 LEU B  15     -33.230 -16.956  -0.140  1.00 82.96           C  
ATOM   3653  CD2 LEU B  15     -32.176 -18.195  -2.124  1.00 82.96           C  
ATOM   3654  N   ILE B  16     -32.386 -14.487  -5.188  1.00 74.72           N  
ATOM   3655  CA  ILE B  16     -32.835 -13.343  -5.930  1.00 74.72           C  
ATOM   3656  C   ILE B  16     -34.289 -13.555  -6.208  1.00 74.72           C  
ATOM   3657  O   ILE B  16     -34.708 -14.668  -6.523  1.00 74.72           O  
ATOM   3658  CB  ILE B  16     -32.130 -13.109  -7.232  1.00 74.72           C  
ATOM   3659  CG1 ILE B  16     -30.668 -12.716  -6.961  1.00 74.72           C  
ATOM   3660  CG2 ILE B  16     -32.921 -12.051  -8.021  1.00 74.72           C  
ATOM   3661  CD1 ILE B  16     -29.849 -12.471  -8.224  1.00 74.72           C  
ATOM   3662  N   PHE B  17     -35.096 -12.477  -6.109  1.00 87.45           N  
ATOM   3663  CA  PHE B  17     -36.521 -12.598  -6.259  1.00 87.45           C  
ATOM   3664  C   PHE B  17     -36.900 -12.155  -7.636  1.00 87.45           C  
ATOM   3665  O   PHE B  17     -36.462 -11.102  -8.099  1.00 87.45           O  
ATOM   3666  CB  PHE B  17     -37.293 -11.691  -5.288  1.00 87.45           C  
ATOM   3667  CG  PHE B  17     -36.881 -12.107  -3.923  1.00 87.45           C  
ATOM   3668  CD1 PHE B  17     -37.570 -13.091  -3.258  1.00 87.45           C  
ATOM   3669  CD2 PHE B  17     -35.791 -11.523  -3.319  1.00 87.45           C  
ATOM   3670  CE1 PHE B  17     -37.187 -13.481  -1.998  1.00 87.45           C  
ATOM   3671  CE2 PHE B  17     -35.402 -11.910  -2.058  1.00 87.45           C  
ATOM   3672  CZ  PHE B  17     -36.103 -12.889  -1.397  1.00 87.45           C  
ATOM   3673  N   VAL B  18     -37.758 -12.953  -8.309  1.00 49.22           N  
ATOM   3674  CA  VAL B  18     -38.146 -12.668  -9.662  1.00 49.22           C  
ATOM   3675  C   VAL B  18     -39.642 -12.709  -9.772  1.00 49.22           C  
ATOM   3676  O   VAL B  18     -40.314 -13.467  -9.073  1.00 49.22           O  
ATOM   3677  CB  VAL B  18     -37.601 -13.677 -10.636  1.00 49.22           C  
ATOM   3678  CG1 VAL B  18     -38.187 -13.397 -12.030  1.00 49.22           C  
ATOM   3679  CG2 VAL B  18     -36.063 -13.632 -10.582  1.00 49.22           C  
ATOM   3680  N   GLU B  19     -40.196 -11.870 -10.674  1.00 62.87           N  
ATOM   3681  CA  GLU B  19     -41.612 -11.805 -10.921  1.00 62.87           C  
ATOM   3682  C   GLU B  19     -42.003 -13.059 -11.631  1.00 62.87           C  
ATOM   3683  O   GLU B  19     -41.272 -13.544 -12.490  1.00 62.87           O  
ATOM   3684  CB  GLU B  19     -42.003 -10.645 -11.849  1.00 62.87           C  
ATOM   3685  CG  GLU B  19     -43.502 -10.560 -12.139  1.00 62.87           C  
ATOM   3686  CD  GLU B  19     -43.677  -9.635 -13.335  1.00 62.87           C  
ATOM   3687  OE1 GLU B  19     -43.047  -8.545 -13.326  1.00 62.87           O  
ATOM   3688  OE2 GLU B  19     -44.427 -10.011 -14.275  1.00 62.87           O1-
ATOM   3689  N   LYS B  20     -43.180 -13.632 -11.311  1.00117.22           N  
ATOM   3690  CA  LYS B  20     -43.486 -14.846 -12.012  1.00117.22           C  
ATOM   3691  C   LYS B  20     -44.301 -14.546 -13.222  1.00117.22           C  
ATOM   3692  O   LYS B  20     -45.526 -14.480 -13.167  1.00117.22           O  
ATOM   3693  CB  LYS B  20     -44.238 -15.906 -11.197  1.00117.22           C  
ATOM   3694  CG  LYS B  20     -44.508 -17.148 -12.046  1.00117.22           C  
ATOM   3695  CD  LYS B  20     -44.751 -18.420 -11.244  1.00117.22           C  
ATOM   3696  CE  LYS B  20     -43.452 -19.102 -10.815  1.00117.22           C  
ATOM   3697  NZ  LYS B  20     -43.744 -20.340 -10.064  1.00117.22           N1+
ATOM   3698  N   THR B  21     -43.602 -14.278 -14.337  1.00143.74           N  
ATOM   3699  CA  THR B  21     -44.172 -14.048 -15.628  1.00143.74           C  
ATOM   3700  C   THR B  21     -44.528 -15.325 -16.344  1.00143.74           C  
ATOM   3701  O   THR B  21     -45.540 -15.380 -17.041  1.00143.74           O  
ATOM   3702  CB  THR B  21     -43.249 -13.229 -16.469  1.00143.74           C  
ATOM   3703  CG2 THR B  21     -41.876 -13.907 -16.511  1.00143.74           C  
ATOM   3704  OG1 THR B  21     -43.791 -13.048 -17.764  1.00143.74           O  
ATOM   3705  N   GLU B  22     -43.690 -16.380 -16.208  1.00 98.61           N  
ATOM   3706  CA  GLU B  22     -43.904 -17.625 -16.904  1.00 98.61           C  
ATOM   3707  C   GLU B  22     -43.842 -18.742 -15.904  1.00 98.61           C  
ATOM   3708  O   GLU B  22     -43.425 -18.537 -14.768  1.00 98.61           O  
ATOM   3709  CB  GLU B  22     -42.871 -17.890 -18.007  1.00 98.61           C  
ATOM   3710  CG  GLU B  22     -42.991 -16.872 -19.144  1.00 98.61           C  
ATOM   3711  CD  GLU B  22     -41.951 -17.196 -20.203  1.00 98.61           C  
ATOM   3712  OE1 GLU B  22     -41.684 -18.409 -20.408  1.00 98.61           O  
ATOM   3713  OE2 GLU B  22     -41.412 -16.238 -20.822  1.00 98.61           O1-
ATOM   3714  N   PRO B  23     -44.245 -19.930 -16.285  1.00196.55           N  
ATOM   3715  CA  PRO B  23     -44.363 -21.005 -15.334  1.00196.55           C  
ATOM   3716  C   PRO B  23     -43.207 -21.423 -14.463  1.00196.55           C  
ATOM   3717  O   PRO B  23     -43.396 -21.420 -13.261  1.00196.55           O  
ATOM   3718  CB  PRO B  23     -45.027 -22.154 -16.090  1.00196.55           C  
ATOM   3719  CG  PRO B  23     -45.899 -21.425 -17.133  1.00196.55           C  
ATOM   3720  CD  PRO B  23     -45.161 -20.099 -17.403  1.00196.55           C  
ATOM   3721  N   VAL B  24     -42.014 -21.747 -14.982  1.00155.53           N  
ATOM   3722  CA  VAL B  24     -40.855 -22.208 -14.233  1.00155.53           C  
ATOM   3723  C   VAL B  24     -41.132 -23.428 -13.387  1.00155.53           C  
ATOM   3724  O   VAL B  24     -42.230 -23.637 -12.874  1.00155.53           O  
ATOM   3725  CB  VAL B  24     -40.158 -21.169 -13.384  1.00155.53           C  
ATOM   3726  CG1 VAL B  24     -39.807 -19.974 -14.283  1.00155.53           C  
ATOM   3727  CG2 VAL B  24     -40.979 -20.832 -12.131  1.00155.53           C  
ATOM   3728  N   GLY B  25     -40.095 -24.284 -13.226  1.00 31.16           N  
ATOM   3729  CA  GLY B  25     -40.195 -25.491 -12.447  1.00 31.16           C  
ATOM   3730  C   GLY B  25     -39.009 -25.529 -11.530  1.00 31.16           C  
ATOM   3731  O   GLY B  25     -38.094 -24.716 -11.643  1.00 31.16           O  
ATOM   3732  N   TYR B  26     -38.994 -26.494 -10.589  1.00 63.54           N  
ATOM   3733  CA  TYR B  26     -37.895 -26.608  -9.672  1.00 63.54           C  
ATOM   3734  C   TYR B  26     -36.663 -26.912 -10.454  1.00 63.54           C  
ATOM   3735  O   TYR B  26     -36.694 -27.663 -11.425  1.00 63.54           O  
ATOM   3736  CB  TYR B  26     -38.009 -27.766  -8.662  1.00 63.54           C  
ATOM   3737  CG  TYR B  26     -39.041 -27.468  -7.633  1.00 63.54           C  
ATOM   3738  CD1 TYR B  26     -40.376 -27.686  -7.881  1.00 63.54           C  
ATOM   3739  CD2 TYR B  26     -38.663 -26.983  -6.403  1.00 63.54           C  
ATOM   3740  CE1 TYR B  26     -41.318 -27.415  -6.916  1.00 63.54           C  
ATOM   3741  CE2 TYR B  26     -39.598 -26.710  -5.434  1.00 63.54           C  
ATOM   3742  CZ  TYR B  26     -40.929 -26.927  -5.693  1.00 63.54           C  
ATOM   3743  OH  TYR B  26     -41.895 -26.649  -4.702  1.00 63.54           O  
ATOM   3744  N   ASN B  27     -35.540 -26.296 -10.041  1.00 84.42           N  
ATOM   3745  CA  ASN B  27     -34.254 -26.579 -10.603  1.00 84.42           C  
ATOM   3746  C   ASN B  27     -34.154 -26.054 -12.002  1.00 84.42           C  
ATOM   3747  O   ASN B  27     -33.156 -26.304 -12.676  1.00 84.42           O  
ATOM   3748  CB  ASN B  27     -33.977 -28.094 -10.710  1.00 84.42           C  
ATOM   3749  CG  ASN B  27     -33.837 -28.725  -9.329  1.00 84.42           C  
ATOM   3750  ND2 ASN B  27     -34.513 -28.144  -8.303  1.00 84.42           N  
ATOM   3751  OD1 ASN B  27     -33.141 -29.728  -9.171  1.00 84.42           O  
ATOM   3752  N   GLU B  28     -35.145 -25.278 -12.476  1.00 51.66           N  
ATOM   3753  CA  GLU B  28     -35.024 -24.774 -13.816  1.00 51.66           C  
ATOM   3754  C   GLU B  28     -33.912 -23.778 -13.811  1.00 51.66           C  
ATOM   3755  O   GLU B  28     -33.727 -23.061 -12.829  1.00 51.66           O  
ATOM   3756  CB  GLU B  28     -36.276 -24.031 -14.330  1.00 51.66           C  
ATOM   3757  CG  GLU B  28     -36.128 -23.497 -15.760  1.00 51.66           C  
ATOM   3758  CD  GLU B  28     -37.413 -22.784 -16.165  1.00 51.66           C  
ATOM   3759  OE1 GLU B  28     -38.429 -22.922 -15.436  1.00 51.66           O  
ATOM   3760  OE2 GLU B  28     -37.394 -22.089 -17.216  1.00 51.66           O1-
ATOM   3761  N   ILE B  29     -33.132 -23.722 -14.911  1.00115.97           N  
ATOM   3762  CA  ILE B  29     -32.048 -22.791 -15.012  1.00115.97           C  
ATOM   3763  C   ILE B  29     -32.605 -21.591 -15.704  1.00115.97           C  
ATOM   3764  O   ILE B  29     -33.203 -21.720 -16.769  1.00115.97           O  
ATOM   3765  CB  ILE B  29     -30.902 -23.305 -15.834  1.00115.97           C  
ATOM   3766  CG1 ILE B  29     -30.308 -24.566 -15.183  1.00115.97           C  
ATOM   3767  CG2 ILE B  29     -29.889 -22.160 -16.007  1.00115.97           C  
ATOM   3768  CD1 ILE B  29     -29.810 -24.342 -13.755  1.00115.97           C  
ATOM   3769  N   VAL B  30     -32.440 -20.390 -15.110  1.00 53.07           N  
ATOM   3770  CA  VAL B  30     -33.029 -19.229 -15.714  1.00 53.07           C  
ATOM   3771  C   VAL B  30     -32.059 -18.089 -15.700  1.00 53.07           C  
ATOM   3772  O   VAL B  30     -31.008 -18.154 -15.063  1.00 53.07           O  
ATOM   3773  CB  VAL B  30     -34.260 -18.768 -14.994  1.00 53.07           C  
ATOM   3774  CG1 VAL B  30     -35.318 -19.880 -15.092  1.00 53.07           C  
ATOM   3775  CG2 VAL B  30     -33.877 -18.406 -13.549  1.00 53.07           C  
ATOM   3776  N   ASN B  31     -32.399 -17.021 -16.455  1.00 95.54           N  
ATOM   3777  CA  ASN B  31     -31.631 -15.808 -16.555  1.00 95.54           C  
ATOM   3778  C   ASN B  31     -32.429 -14.779 -15.810  1.00 95.54           C  
ATOM   3779  O   ASN B  31     -33.656 -14.835 -15.810  1.00 95.54           O  
ATOM   3780  CB  ASN B  31     -31.526 -15.274 -17.995  1.00 95.54           C  
ATOM   3781  CG  ASN B  31     -30.798 -16.300 -18.841  1.00 95.54           C  
ATOM   3782  ND2 ASN B  31     -29.982 -17.157 -18.175  1.00 95.54           N  
ATOM   3783  OD1 ASN B  31     -30.957 -16.344 -20.059  1.00 95.54           O  
ATOM   3784  N   ILE B  32     -31.756 -13.835 -15.116  1.00 60.35           N  
ATOM   3785  CA  ILE B  32     -32.481 -12.787 -14.443  1.00 60.35           C  
ATOM   3786  C   ILE B  32     -31.916 -11.509 -14.974  1.00 60.35           C  
ATOM   3787  O   ILE B  32     -30.697 -11.342 -15.012  1.00 60.35           O  
ATOM   3788  CB  ILE B  32     -32.252 -12.774 -12.956  1.00 60.35           C  
ATOM   3789  CG1 ILE B  32     -32.672 -14.112 -12.326  1.00 60.35           C  
ATOM   3790  CG2 ILE B  32     -33.000 -11.567 -12.365  1.00 60.35           C  
ATOM   3791  CD1 ILE B  32     -32.195 -14.272 -10.883  1.00 60.35           C  
ATOM   3792  N   LYS B  33     -32.781 -10.575 -15.412  1.00 61.82           N  
ATOM   3793  CA  LYS B  33     -32.291  -9.346 -15.971  1.00 61.82           C  
ATOM   3794  C   LYS B  33     -32.016  -8.390 -14.855  1.00 61.82           C  
ATOM   3795  O   LYS B  33     -32.871  -8.146 -14.004  1.00 61.82           O  
ATOM   3796  CB  LYS B  33     -33.299  -8.680 -16.919  1.00 61.82           C  
ATOM   3797  CG  LYS B  33     -33.666  -9.554 -18.120  1.00 61.82           C  
ATOM   3798  CD  LYS B  33     -34.946  -9.091 -18.818  1.00 61.82           C  
ATOM   3799  CE  LYS B  33     -35.452 -10.055 -19.891  1.00 61.82           C  
ATOM   3800  NZ  LYS B  33     -36.866  -9.754 -20.201  1.00 61.82           N1+
ATOM   3801  N   MET B  34     -30.791  -7.827 -14.839  1.00129.41           N  
ATOM   3802  CA  MET B  34     -30.378  -6.860 -13.863  1.00129.41           C  
ATOM   3803  C   MET B  34     -30.765  -5.500 -14.353  1.00129.41           C  
ATOM   3804  O   MET B  34     -31.194  -5.330 -15.492  1.00129.41           O  
ATOM   3805  CB  MET B  34     -28.865  -6.880 -13.575  1.00129.41           C  
ATOM   3806  CG  MET B  34     -28.447  -7.962 -12.574  1.00129.41           C  
ATOM   3807  SD  MET B  34     -28.759  -9.674 -13.087  1.00129.41           S  
ATOM   3808  CE  MET B  34     -30.448  -9.717 -12.417  1.00129.41           C  
ATOM   3809  N   GLY B  35     -30.629  -4.488 -13.475  1.00 40.94           N  
ATOM   3810  CA  GLY B  35     -31.028  -3.144 -13.784  1.00 40.94           C  
ATOM   3811  C   GLY B  35     -30.238  -2.604 -14.942  1.00 40.94           C  
ATOM   3812  O   GLY B  35     -30.768  -1.829 -15.737  1.00 40.94           O  
ATOM   3813  N   ASP B  36     -28.938  -2.948 -15.030  1.00 89.02           N  
ATOM   3814  CA  ASP B  36     -28.068  -2.454 -16.067  1.00 89.02           C  
ATOM   3815  C   ASP B  36     -28.387  -3.065 -17.400  1.00 89.02           C  
ATOM   3816  O   ASP B  36     -28.059  -2.490 -18.435  1.00 89.02           O  
ATOM   3817  CB  ASP B  36     -26.563  -2.616 -15.775  1.00 89.02           C  
ATOM   3818  CG  ASP B  36     -26.188  -4.085 -15.681  1.00 89.02           C  
ATOM   3819  OD1 ASP B  36     -27.078  -4.911 -15.346  1.00 89.02           O  
ATOM   3820  OD2 ASP B  36     -24.996  -4.398 -15.941  1.00 89.02           O1-
ATOM   3821  N   GLY B  37     -29.021  -4.250 -17.445  1.00 38.53           N  
ATOM   3822  CA  GLY B  37     -29.271  -4.816 -18.742  1.00 38.53           C  
ATOM   3823  C   GLY B  37     -28.481  -6.080 -18.875  1.00 38.53           C  
ATOM   3824  O   GLY B  37     -28.620  -6.799 -19.862  1.00 38.53           O  
ATOM   3825  N   THR B  38     -27.611  -6.375 -17.888  1.00 44.79           N  
ATOM   3826  CA  THR B  38     -26.871  -7.605 -17.921  1.00 44.79           C  
ATOM   3827  C   THR B  38     -27.699  -8.647 -17.225  1.00 44.79           C  
ATOM   3828  O   THR B  38     -28.685  -8.321 -16.565  1.00 44.79           O  
ATOM   3829  CB  THR B  38     -25.544  -7.523 -17.222  1.00 44.79           C  
ATOM   3830  CG2 THR B  38     -24.706  -6.420 -17.893  1.00 44.79           C  
ATOM   3831  OG1 THR B  38     -25.726  -7.230 -15.844  1.00 44.79           O  
ATOM   3832  N   VAL B  39     -27.337  -9.941 -17.366  1.00120.98           N  
ATOM   3833  CA  VAL B  39     -28.130 -10.956 -16.723  1.00120.98           C  
ATOM   3834  C   VAL B  39     -27.264 -11.884 -15.943  1.00120.98           C  
ATOM   3835  O   VAL B  39     -26.098 -12.105 -16.265  1.00120.98           O  
ATOM   3836  CB  VAL B  39     -28.930 -11.837 -17.644  1.00120.98           C  
ATOM   3837  CG1 VAL B  39     -30.058 -11.024 -18.283  1.00120.98           C  
ATOM   3838  CG2 VAL B  39     -27.977 -12.472 -18.665  1.00120.98           C  
ATOM   3839  N   ARG B  40     -27.852 -12.456 -14.874  1.00114.49           N  
ATOM   3840  CA  ARG B  40     -27.195 -13.417 -14.044  0.50114.49           C  
ATOM   3841  C   ARG B  40     -27.984 -14.679 -14.202  1.00114.49           C  
ATOM   3842  O   ARG B  40     -29.191 -14.635 -14.428  1.00114.49           O  
ATOM   3843  CB  ARG B  40     -27.234 -13.037 -12.557  0.50114.49           C  
ATOM   3844  CG  ARG B  40     -26.544 -11.703 -12.274  0.50114.49           C  
ATOM   3845  CD  ARG B  40     -26.685 -11.237 -10.826  0.50114.49           C  
ATOM   3846  NE  ARG B  40     -25.712 -12.019 -10.015  0.50114.49           N  
ATOM   3847  CZ  ARG B  40     -25.682 -11.870  -8.659  0.50114.49           C  
ATOM   3848  NH1 ARG B  40     -26.552 -11.016  -8.045  0.50114.49           N1+
ATOM   3849  NH2 ARG B  40     -24.783 -12.579  -7.916  0.50114.49           N  
ATOM   3850  N   ARG B  41     -27.328 -15.852 -14.116  1.00146.10           N  
ATOM   3851  CA  ARG B  41     -28.083 -17.067 -14.269  1.00146.10           C  
ATOM   3852  C   ARG B  41     -28.198 -17.695 -12.920  1.00146.10           C  
ATOM   3853  O   ARG B  41     -27.360 -17.494 -12.041  1.00146.10           O  
ATOM   3854  CB  ARG B  41     -27.456 -18.123 -15.201  1.00146.10           C  
ATOM   3855  CG  ARG B  41     -27.595 -17.766 -16.678  1.00146.10           C  
ATOM   3856  CD  ARG B  41     -27.348 -18.926 -17.644  1.00146.10           C  
ATOM   3857  NE  ARG B  41     -27.652 -18.431 -19.017  1.00146.10           N  
ATOM   3858  CZ  ARG B  41     -28.120 -19.288 -19.973  1.00146.10           C  
ATOM   3859  NH1 ARG B  41     -28.284 -20.612 -19.685  1.00146.10           N1+
ATOM   3860  NH2 ARG B  41     -28.448 -18.816 -21.212  1.00146.10           N  
ATOM   3861  N   GLY B  42     -29.281 -18.464 -12.721  1.00 33.42           N  
ATOM   3862  CA  GLY B  42     -29.495 -19.103 -11.461  1.00 33.42           C  
ATOM   3863  C   GLY B  42     -30.422 -20.260 -11.680  1.00 33.42           C  
ATOM   3864  O   GLY B  42     -30.714 -20.629 -12.818  1.00 33.42           O  
ATOM   3865  N   GLN B  43     -30.884 -20.871 -10.567  1.00 57.87           N  
ATOM   3866  CA  GLN B  43     -31.778 -22.001 -10.598  1.00 57.87           C  
ATOM   3867  C   GLN B  43     -32.933 -21.712  -9.680  1.00 57.87           C  
ATOM   3868  O   GLN B  43     -32.777 -21.061  -8.647  1.00 57.87           O  
ATOM   3869  CB  GLN B  43     -31.122 -23.297 -10.096  1.00 57.87           C  
ATOM   3870  CG  GLN B  43     -32.033 -24.524 -10.118  1.00 57.87           C  
ATOM   3871  CD  GLN B  43     -31.205 -25.681  -9.596  1.00 57.87           C  
ATOM   3872  NE2 GLN B  43     -31.879 -26.659  -8.941  1.00 57.87           N  
ATOM   3873  OE1 GLN B  43     -29.984 -25.701  -9.748  1.00 57.87           O  
ATOM   3874  N   VAL B  44     -34.141 -22.206 -10.024  1.00 67.31           N  
ATOM   3875  CA  VAL B  44     -35.294 -21.907  -9.216  1.00 67.31           C  
ATOM   3876  C   VAL B  44     -35.331 -22.803  -8.011  1.00 67.31           C  
ATOM   3877  O   VAL B  44     -35.408 -24.024  -8.130  1.00 67.31           O  
ATOM   3878  CB  VAL B  44     -36.589 -22.104  -9.952  1.00 67.31           C  
ATOM   3879  CG1 VAL B  44     -37.750 -21.845  -8.978  1.00 67.31           C  
ATOM   3880  CG2 VAL B  44     -36.599 -21.202 -11.199  1.00 67.31           C  
ATOM   3881  N   LEU B  45     -35.199 -22.194  -6.810  1.00156.95           N  
ATOM   3882  CA  LEU B  45     -35.257 -22.882  -5.551  0.50156.95           C  
ATOM   3883  C   LEU B  45     -36.670 -23.185  -5.139  1.00156.95           C  
ATOM   3884  O   LEU B  45     -36.996 -24.316  -4.779  1.00156.95           O  
ATOM   3885  CB  LEU B  45     -34.582 -22.047  -4.441  0.50156.95           C  
ATOM   3886  CG  LEU B  45     -34.362 -22.755  -3.086  0.50156.95           C  
ATOM   3887  CD1 LEU B  45     -35.676 -23.075  -2.366  0.50156.95           C  
ATOM   3888  CD2 LEU B  45     -33.463 -23.987  -3.248  0.50156.95           C  
ATOM   3889  N   ASP B  46     -37.555 -22.168  -5.186  1.00 97.12           N  
ATOM   3890  CA  ASP B  46     -38.902 -22.332  -4.714  1.00 97.12           C  
ATOM   3891  C   ASP B  46     -39.715 -21.225  -5.318  1.00 97.12           C  
ATOM   3892  O   ASP B  46     -39.184 -20.352  -6.003  1.00 97.12           O  
ATOM   3893  CB  ASP B  46     -38.987 -22.196  -3.183  1.00 97.12           C  
ATOM   3894  CG  ASP B  46     -40.289 -22.784  -2.660  1.00 97.12           C  
ATOM   3895  OD1 ASP B  46     -41.105 -23.283  -3.480  1.00 97.12           O  
ATOM   3896  OD2 ASP B  46     -40.479 -22.745  -1.414  1.00 97.12           O1-
ATOM   3897  N   SER B  47     -41.048 -21.240  -5.120  1.00120.27           N  
ATOM   3898  CA  SER B  47     -41.778 -20.135  -5.675  1.00120.27           C  
ATOM   3899  C   SER B  47     -43.171 -20.124  -5.140  1.00120.27           C  
ATOM   3900  O   SER B  47     -43.708 -21.146  -4.715  1.00120.27           O  
ATOM   3901  CB  SER B  47     -41.918 -20.163  -7.207  1.00120.27           C  
ATOM   3902  OG  SER B  47     -42.862 -21.148  -7.597  1.00120.27           O  
ATOM   3903  N   SER B  48     -43.770 -18.920  -5.118  1.00 52.14           N  
ATOM   3904  CA  SER B  48     -45.149 -18.761  -4.788  1.00 52.14           C  
ATOM   3905  C   SER B  48     -45.836 -18.628  -6.108  1.00 52.14           C  
ATOM   3906  O   SER B  48     -45.218 -18.792  -7.160  1.00 52.14           O  
ATOM   3907  CB  SER B  48     -45.446 -17.497  -3.961  1.00 52.14           C  
ATOM   3908  OG  SER B  48     -45.137 -16.333  -4.712  1.00 52.14           O  
ATOM   3909  N   ALA B  49     -47.151 -18.355  -6.106  1.00 49.50           N  
ATOM   3910  CA  ALA B  49     -47.773 -18.212  -7.386  1.00 49.50           C  
ATOM   3911  C   ALA B  49     -47.156 -17.031  -8.087  1.00 49.50           C  
ATOM   3912  O   ALA B  49     -46.836 -17.110  -9.272  1.00 49.50           O  
ATOM   3913  CB  ALA B  49     -49.288 -17.958  -7.291  1.00 49.50           C  
ATOM   3914  N   ASP B  50     -47.025 -15.896  -7.362  1.00 91.20           N  
ATOM   3915  CA  ASP B  50     -46.532 -14.628  -7.850  1.00 91.20           C  
ATOM   3916  C   ASP B  50     -45.034 -14.481  -7.952  1.00 91.20           C  
ATOM   3917  O   ASP B  50     -44.544 -13.859  -8.895  1.00 91.20           O  
ATOM   3918  CB  ASP B  50     -47.035 -13.470  -6.974  1.00 91.20           C  
ATOM   3919  CG  ASP B  50     -48.548 -13.407  -7.131  1.00 91.20           C  
ATOM   3920  OD1 ASP B  50     -49.035 -13.500  -8.290  1.00 91.20           O  
ATOM   3921  OD2 ASP B  50     -49.238 -13.282  -6.085  1.00 91.20           O1-
ATOM   3922  N   ILE B  51     -44.247 -15.002  -6.986  1.00149.37           N  
ATOM   3923  CA  ILE B  51     -42.840 -14.682  -7.017  1.00149.37           C  
ATOM   3924  C   ILE B  51     -41.994 -15.907  -6.983  1.00149.37           C  
ATOM   3925  O   ILE B  51     -42.322 -16.911  -6.356  1.00149.37           O  
ATOM   3926  CB  ILE B  51     -42.394 -13.765  -5.914  1.00149.37           C  
ATOM   3927  CG1 ILE B  51     -42.753 -14.332  -4.536  1.00149.37           C  
ATOM   3928  CG2 ILE B  51     -42.938 -12.363  -6.189  1.00149.37           C  
ATOM   3929  CD1 ILE B  51     -42.314 -13.427  -3.387  1.00149.37           C  
ATOM   3930  N   VAL B  52     -40.841 -15.832  -7.675  1.00 61.74           N  
ATOM   3931  CA  VAL B  52     -39.999 -16.984  -7.767  1.00 61.74           C  
ATOM   3932  C   VAL B  52     -38.746 -16.694  -7.012  1.00 61.74           C  
ATOM   3933  O   VAL B  52     -38.228 -15.579  -7.064  1.00 61.74           O  
ATOM   3934  CB  VAL B  52     -39.617 -17.316  -9.180  1.00 61.74           C  
ATOM   3935  CG1 VAL B  52     -38.662 -18.521  -9.166  1.00 61.74           C  
ATOM   3936  CG2 VAL B  52     -40.901 -17.555  -9.991  1.00 61.74           C  
ATOM   3937  N   VAL B  53     -38.244 -17.699  -6.261  1.00 56.63           N  
ATOM   3938  CA  VAL B  53     -37.016 -17.532  -5.545  1.00 56.63           C  
ATOM   3939  C   VAL B  53     -35.976 -18.253  -6.334  1.00 56.63           C  
ATOM   3940  O   VAL B  53     -36.110 -19.443  -6.617  1.00 56.63           O  
ATOM   3941  CB  VAL B  53     -37.041 -18.135  -4.166  1.00 56.63           C  
ATOM   3942  CG1 VAL B  53     -35.647 -17.990  -3.531  1.00 56.63           C  
ATOM   3943  CG2 VAL B  53     -38.168 -17.468  -3.360  1.00 56.63           C  
ATOM   3944  N   VAL B  54     -34.902 -17.538  -6.720  1.00 45.78           N  
ATOM   3945  CA  VAL B  54     -33.901 -18.168  -7.523  1.00 45.78           C  
ATOM   3946  C   VAL B  54     -32.598 -18.060  -6.809  1.00 45.78           C  
ATOM   3947  O   VAL B  54     -32.298 -17.036  -6.196  1.00 45.78           O  
ATOM   3948  CB  VAL B  54     -33.732 -17.519  -8.867  1.00 45.78           C  
ATOM   3949  CG1 VAL B  54     -32.560 -18.194  -9.594  1.00 45.78           C  
ATOM   3950  CG2 VAL B  54     -35.067 -17.612  -9.628  1.00 45.78           C  
ATOM   3951  N   GLN B  55     -31.795 -19.142  -6.842  1.00127.75           N  
ATOM   3952  CA  GLN B  55     -30.488 -19.047  -6.264  1.00127.75           C  
ATOM   3953  C   GLN B  55     -29.536 -18.869  -7.403  1.00127.75           C  
ATOM   3954  O   GLN B  55     -29.521 -19.649  -8.354  1.00127.75           O  
ATOM   3955  CB  GLN B  55     -30.107 -20.245  -5.371  1.00127.75           C  
ATOM   3956  CG  GLN B  55     -30.109 -21.605  -6.062  1.00127.75           C  
ATOM   3957  CD  GLN B  55     -29.923 -22.652  -4.970  1.00127.75           C  
ATOM   3958  NE2 GLN B  55     -29.965 -22.204  -3.685  1.00127.75           N  
ATOM   3959  OE1 GLN B  55     -29.756 -23.837  -5.251  1.00127.75           O  
ATOM   3960  N   VAL B  56     -28.714 -17.804  -7.339  1.00 72.27           N  
ATOM   3961  CA  VAL B  56     -27.919 -17.454  -8.478  0.50 72.27           C  
ATOM   3962  C   VAL B  56     -26.600 -18.133  -8.464  1.00 72.27           C  
ATOM   3963  O   VAL B  56     -25.799 -17.956  -7.547  1.00 72.27           O  
ATOM   3964  CB  VAL B  56     -27.644 -15.983  -8.567  0.50 72.27           C  
ATOM   3965  CG1 VAL B  56     -26.654 -15.741  -9.717  0.50 72.27           C  
ATOM   3966  CG2 VAL B  56     -28.982 -15.245  -8.728  0.50 72.27           C  
ATOM   3967  N   PHE B  57     -26.363 -19.003  -9.470  1.00201.18           N  
ATOM   3968  CA  PHE B  57     -25.047 -19.533  -9.611  1.00201.18           C  
ATOM   3969  C   PHE B  57     -24.273 -18.381 -10.131  1.00201.18           C  
ATOM   3970  O   PHE B  57     -23.425 -17.809  -9.467  1.00201.18           O  
ATOM   3971  CB  PHE B  57     -24.928 -20.587 -10.722  1.00201.18           C  
ATOM   3972  CG  PHE B  57     -26.033 -21.581 -10.604  1.00201.18           C  
ATOM   3973  CD1 PHE B  57     -25.931 -22.685  -9.788  1.00201.18           C  
ATOM   3974  CD2 PHE B  57     -27.188 -21.396 -11.333  1.00201.18           C  
ATOM   3975  CE1 PHE B  57     -26.967 -23.585  -9.703  1.00201.18           C  
ATOM   3976  CE2 PHE B  57     -28.227 -22.292 -11.254  1.00201.18           C  
ATOM   3977  CZ  PHE B  57     -28.115 -23.392 -10.437  1.00201.18           C  
ATOM   3978  N   GLU B  58     -24.656 -17.878 -11.315  1.00288.19           N  
ATOM   3979  CA  GLU B  58     -23.832 -16.786 -11.709  1.00288.19           C  
ATOM   3980  C   GLU B  58     -24.292 -16.246 -13.019  1.00288.19           C  
ATOM   3981  O   GLU B  58     -24.965 -16.920 -13.801  1.00288.19           O  
ATOM   3982  CB  GLU B  58     -22.359 -17.195 -11.902  1.00288.19           C  
ATOM   3983  CG  GLU B  58     -22.162 -18.292 -12.950  1.00288.19           C  
ATOM   3984  CD  GLU B  58     -20.746 -18.834 -12.822  1.00288.19           C  
ATOM   3985  OE1 GLU B  58     -19.859 -18.062 -12.365  1.00288.19           O  
ATOM   3986  OE2 GLU B  58     -20.535 -20.027 -13.170  1.00288.19           O1-
ATOM   3987  N   GLY B  59     -23.909 -14.978 -13.264  1.00107.23           N  
ATOM   3988  CA  GLY B  59     -24.167 -14.284 -14.485  1.00107.23           C  
ATOM   3989  C   GLY B  59     -23.657 -12.894 -14.281  1.00107.23           C  
ATOM   3990  O   GLY B  59     -24.405 -11.923 -14.382  1.00107.23           O  
ATOM   3991  N   THR B  60     -22.349 -12.768 -13.982  1.00196.50           N  
ATOM   3992  CA  THR B  60     -21.773 -11.473 -13.771  1.00196.50           C  
ATOM   3993  C   THR B  60     -20.387 -11.528 -14.334  1.00196.50           C  
ATOM   3994  O   THR B  60     -19.850 -12.607 -14.578  1.00196.50           O  
ATOM   3995  CB  THR B  60     -21.671 -11.105 -12.317  1.00196.50           C  
ATOM   3996  CG2 THR B  60     -21.111  -9.676 -12.193  1.00196.50           C  
ATOM   3997  OG1 THR B  60     -22.956 -11.161 -11.715  1.00196.50           O  
ATOM   3998  N   GLY B  61     -19.776 -10.354 -14.582  1.00 72.32           N  
ATOM   3999  CA  GLY B  61     -18.446 -10.336 -15.111  1.00 72.32           C  
ATOM   4000  C   GLY B  61     -18.419  -9.304 -16.185  1.00 72.32           C  
ATOM   4001  O   GLY B  61     -19.259  -8.406 -16.226  1.00 72.32           O  
ATOM   4002  N   GLY B  62     -17.433  -9.412 -17.093  1.00 75.91           N  
ATOM   4003  CA  GLY B  62     -17.365  -8.484 -18.178  1.00 75.91           C  
ATOM   4004  C   GLY B  62     -18.462  -8.894 -19.092  1.00 75.91           C  
ATOM   4005  O   GLY B  62     -19.145  -9.884 -18.836  1.00 75.91           O  
ATOM   4006  N   LEU B  63     -18.677  -8.144 -20.186  1.00181.74           N  
ATOM   4007  CA  LEU B  63     -19.754  -8.540 -21.035  1.00181.74           C  
ATOM   4008  C   LEU B  63     -19.426  -9.894 -21.565  1.00181.74           C  
ATOM   4009  O   LEU B  63     -18.436 -10.082 -22.269  1.00181.74           O  
ATOM   4010  CB  LEU B  63     -19.971  -7.605 -22.237  1.00181.74           C  
ATOM   4011  CG  LEU B  63     -20.419  -6.184 -21.846  1.00181.74           C  
ATOM   4012  CD1 LEU B  63     -20.620  -5.299 -23.086  1.00181.74           C  
ATOM   4013  CD2 LEU B  63     -21.659  -6.216 -20.942  1.00181.74           C  
ATOM   4014  N   ASP B  64     -20.264 -10.881 -21.203  1.00220.54           N  
ATOM   4015  CA  ASP B  64     -20.105 -12.223 -21.669  1.00220.54           C  
ATOM   4016  C   ASP B  64     -21.354 -12.562 -22.405  1.00220.54           C  
ATOM   4017  O   ASP B  64     -22.435 -12.641 -21.824  1.00220.54           O  
ATOM   4018  CB  ASP B  64     -19.872 -13.250 -20.539  1.00220.54           C  
ATOM   4019  CG  ASP B  64     -21.015 -13.206 -19.528  1.00220.54           C  
ATOM   4020  OD1 ASP B  64     -21.711 -12.160 -19.439  1.00220.54           O  
ATOM   4021  OD2 ASP B  64     -21.193 -14.227 -18.811  1.00220.54           O1-
ATOM   4022  N   LYS B  65     -21.236 -12.767 -23.727  1.00167.95           N  
ATOM   4023  CA  LYS B  65     -22.411 -13.005 -24.504  1.00167.95           C  
ATOM   4024  C   LYS B  65     -22.902 -14.377 -24.191  1.00167.95           C  
ATOM   4025  O   LYS B  65     -22.324 -15.373 -24.623  1.00167.95           O  
ATOM   4026  CB  LYS B  65     -22.132 -12.933 -26.013  1.00167.95           C  
ATOM   4027  CG  LYS B  65     -21.650 -11.553 -26.466  1.00167.95           C  
ATOM   4028  CD  LYS B  65     -20.975 -11.562 -27.839  1.00167.95           C  
ATOM   4029  CE  LYS B  65     -19.491 -11.935 -27.785  1.00167.95           C  
ATOM   4030  NZ  LYS B  65     -18.919 -11.939 -29.151  1.00167.95           N1+
ATOM   4031  N   ASP B  66     -23.995 -14.458 -23.409  1.00178.71           N  
ATOM   4032  CA  ASP B  66     -24.568 -15.730 -23.086  1.00178.71           C  
ATOM   4033  C   ASP B  66     -26.047 -15.554 -23.208  1.00178.71           C  
ATOM   4034  O   ASP B  66     -26.691 -15.026 -22.302  1.00178.71           O  
ATOM   4035  CB  ASP B  66     -24.260 -16.180 -21.644  1.00178.71           C  
ATOM   4036  CG  ASP B  66     -24.578 -17.663 -21.506  1.00178.71           C  
ATOM   4037  OD1 ASP B  66     -25.152 -18.236 -22.469  1.00178.71           O  
ATOM   4038  OD2 ASP B  66     -24.247 -18.242 -20.436  1.00178.71           O1-
ATOM   4039  N   CYS B  67     -26.626 -15.988 -24.345  1.00 90.63           N  
ATOM   4040  CA  CYS B  67     -28.034 -15.807 -24.550  1.00 90.63           C  
ATOM   4041  C   CYS B  67     -28.660 -17.157 -24.650  1.00 90.63           C  
ATOM   4042  O   CYS B  67     -27.968 -18.171 -24.724  1.00 90.63           O  
ATOM   4043  CB  CYS B  67     -28.377 -15.067 -25.855  1.00 90.63           C  
ATOM   4044  SG  CYS B  67     -27.878 -16.004 -27.331  1.00 90.63           S  
ATOM   4045  N   GLY B  68     -30.008 -17.200 -24.629  1.00 93.85           N  
ATOM   4046  CA  GLY B  68     -30.667 -18.465 -24.748  1.00 93.85           C  
ATOM   4047  C   GLY B  68     -32.145 -18.247 -24.697  1.00 93.85           C  
ATOM   4048  O   GLY B  68     -32.628 -17.196 -24.276  1.00 93.85           O  
ATOM   4049  N   VAL B  69     -32.897 -19.271 -25.143  1.00 83.63           N  
ATOM   4050  CA  VAL B  69     -34.329 -19.266 -25.154  1.00 83.63           C  
ATOM   4051  C   VAL B  69     -34.788 -19.275 -23.734  1.00 83.63           C  
ATOM   4052  O   VAL B  69     -35.858 -18.753 -23.424  1.00 83.63           O  
ATOM   4053  CB  VAL B  69     -34.917 -20.463 -25.835  1.00 83.63           C  
ATOM   4054  CG1 VAL B  69     -36.446 -20.383 -25.709  1.00 83.63           C  
ATOM   4055  CG2 VAL B  69     -34.416 -20.492 -27.288  1.00 83.63           C  
ATOM   4056  N   ILE B  70     -33.964 -19.908 -22.869  1.00184.71           N  
ATOM   4057  CA  ILE B  70     -34.103 -20.081 -21.450  1.00184.71           C  
ATOM   4058  C   ILE B  70     -34.894 -18.952 -20.884  1.00184.71           C  
ATOM   4059  O   ILE B  70     -34.780 -17.813 -21.331  1.00184.71           O  
ATOM   4060  CB  ILE B  70     -32.770 -20.064 -20.760  1.00184.71           C  
ATOM   4061  CG1 ILE B  70     -32.899 -20.328 -19.255  1.00184.71           C  
ATOM   4062  CG2 ILE B  70     -32.094 -18.722 -21.090  1.00184.71           C  
ATOM   4063  CD1 ILE B  70     -31.538 -20.501 -18.583  1.00184.71           C  
ATOM   4064  N   PHE B  71     -35.750 -19.255 -19.893  1.00 94.00           N  
ATOM   4065  CA  PHE B  71     -36.549 -18.223 -19.324  1.00 94.00           C  
ATOM   4066  C   PHE B  71     -35.636 -17.158 -18.802  1.00 94.00           C  
ATOM   4067  O   PHE B  71     -34.621 -17.437 -18.166  1.00 94.00           O  
ATOM   4068  CB  PHE B  71     -37.421 -18.747 -18.170  1.00 94.00           C  
ATOM   4069  CG  PHE B  71     -38.107 -17.595 -17.526  1.00 94.00           C  
ATOM   4070  CD1 PHE B  71     -39.179 -16.984 -18.134  1.00 94.00           C  
ATOM   4071  CD2 PHE B  71     -37.683 -17.133 -16.300  1.00 94.00           C  
ATOM   4072  CE1 PHE B  71     -39.815 -15.922 -17.532  1.00 94.00           C  
ATOM   4073  CE2 PHE B  71     -38.315 -16.073 -15.695  1.00 94.00           C  
ATOM   4074  CZ  PHE B  71     -39.377 -15.460 -16.314  1.00 94.00           C  
ATOM   4075  N   THR B  72     -35.962 -15.890 -19.121  1.00141.00           N  
ATOM   4076  CA  THR B  72     -35.215 -14.780 -18.604  1.00141.00           C  
ATOM   4077  C   THR B  72     -36.198 -13.962 -17.830  1.00141.00           C  
ATOM   4078  O   THR B  72     -37.100 -13.345 -18.393  1.00141.00           O  
ATOM   4079  CB  THR B  72     -34.550 -13.939 -19.664  1.00141.00           C  
ATOM   4080  CG2 THR B  72     -35.591 -13.424 -20.670  1.00141.00           C  
ATOM   4081  OG1 THR B  72     -33.840 -12.862 -19.069  1.00141.00           O  
ATOM   4082  N   GLY B  73     -36.052 -13.961 -16.492  1.00 40.75           N  
ATOM   4083  CA  GLY B  73     -37.019 -13.311 -15.656  1.00 40.75           C  
ATOM   4084  C   GLY B  73     -36.669 -11.885 -15.405  1.00 40.75           C  
ATOM   4085  O   GLY B  73     -35.556 -11.430 -15.668  1.00 40.75           O  
ATOM   4086  N   GLU B  74     -37.657 -11.157 -14.847  1.00 82.48           N  
ATOM   4087  CA  GLU B  74     -37.506  -9.790 -14.456  1.00 82.48           C  
ATOM   4088  C   GLU B  74     -37.483  -9.827 -12.963  1.00 82.48           C  
ATOM   4089  O   GLU B  74     -38.126 -10.673 -12.347  1.00 82.48           O  
ATOM   4090  CB  GLU B  74     -38.689  -8.892 -14.857  1.00 82.48           C  
ATOM   4091  CG  GLU B  74     -38.848  -8.712 -16.367  1.00 82.48           C  
ATOM   4092  CD  GLU B  74     -37.681  -7.866 -16.856  1.00 82.48           C  
ATOM   4093  OE1 GLU B  74     -36.825  -7.491 -16.010  1.00 82.48           O  
ATOM   4094  OE2 GLU B  74     -37.629  -7.584 -18.084  1.00 82.48           O1-
ATOM   4095  N   THR B  75     -36.722  -8.919 -12.330  1.00 44.02           N  
ATOM   4096  CA  THR B  75     -36.662  -8.949 -10.899  1.00 44.02           C  
ATOM   4097  C   THR B  75     -37.970  -8.465 -10.356  1.00 44.02           C  
ATOM   4098  O   THR B  75     -38.680  -7.703 -11.006  1.00 44.02           O  
ATOM   4099  CB  THR B  75     -35.589  -8.073 -10.329  1.00 44.02           C  
ATOM   4100  CG2 THR B  75     -34.230  -8.544 -10.869  1.00 44.02           C  
ATOM   4101  OG1 THR B  75     -35.822  -6.721 -10.694  1.00 44.02           O  
ATOM   4102  N   LEU B  76     -38.328  -8.921  -9.139  1.00 60.68           N  
ATOM   4103  CA  LEU B  76     -39.556  -8.496  -8.533  1.00 60.68           C  
ATOM   4104  C   LEU B  76     -39.369  -7.040  -8.240  1.00 60.68           C  
ATOM   4105  O   LEU B  76     -38.297  -6.632  -7.793  1.00 60.68           O  
ATOM   4106  CB  LEU B  76     -39.840  -9.253  -7.219  1.00 60.68           C  
ATOM   4107  CG  LEU B  76     -41.147  -8.870  -6.503  1.00 60.68           C  
ATOM   4108  CD1 LEU B  76     -42.375  -9.243  -7.347  1.00 60.68           C  
ATOM   4109  CD2 LEU B  76     -41.199  -9.479  -5.091  1.00 60.68           C  
ATOM   4110  N   LYS B  77     -40.401  -6.207  -8.501  1.00131.72           N  
ATOM   4111  CA  LYS B  77     -40.196  -4.794  -8.329  1.00131.72           C  
ATOM   4112  C   LYS B  77     -41.125  -4.235  -7.305  1.00131.72           C  
ATOM   4113  O   LYS B  77     -42.188  -4.780  -7.015  1.00131.72           O  
ATOM   4114  CB  LYS B  77     -40.483  -3.931  -9.572  1.00131.72           C  
ATOM   4115  CG  LYS B  77     -39.668  -4.248 -10.821  1.00131.72           C  
ATOM   4116  CD  LYS B  77     -40.172  -5.477 -11.572  1.00131.72           C  
ATOM   4117  CE  LYS B  77     -39.587  -5.610 -12.979  1.00131.72           C  
ATOM   4118  NZ  LYS B  77     -38.130  -5.851 -12.905  1.00131.72           N1+
ATOM   4119  N   LEU B  78     -40.708  -3.091  -6.732  1.00 72.63           N  
ATOM   4120  CA  LEU B  78     -41.505  -2.346  -5.803  1.00 72.63           C  
ATOM   4121  C   LEU B  78     -42.068  -1.188  -6.571  1.00 72.63           C  
ATOM   4122  O   LEU B  78     -41.306  -0.458  -7.204  1.00 72.63           O  
ATOM   4123  CB  LEU B  78     -40.656  -1.748  -4.665  1.00 72.63           C  
ATOM   4124  CG  LEU B  78     -41.427  -0.821  -3.705  1.00 72.63           C  
ATOM   4125  CD1 LEU B  78     -42.462  -1.592  -2.869  1.00 72.63           C  
ATOM   4126  CD2 LEU B  78     -40.459   0.016  -2.855  1.00 72.63           C  
ATOM   4127  N   PRO B  79     -43.367  -1.000  -6.597  1.00181.93           N  
ATOM   4128  CA  PRO B  79     -43.885   0.182  -7.232  1.00181.93           C  
ATOM   4129  C   PRO B  79     -43.509   1.316  -6.341  1.00181.93           C  
ATOM   4130  O   PRO B  79     -44.030   1.385  -5.228  1.00181.93           O  
ATOM   4131  CB  PRO B  79     -45.387  -0.036  -7.371  1.00181.93           C  
ATOM   4132  CG  PRO B  79     -45.515  -1.570  -7.452  1.00181.93           C  
ATOM   4133  CD  PRO B  79     -44.309  -2.105  -6.657  1.00181.93           C  
ATOM   4134  N   ALA B  80     -42.693   2.262  -6.833  1.00 46.63           N  
ATOM   4135  CA  ALA B  80     -42.197   3.257  -5.933  1.00 46.63           C  
ATOM   4136  C   ALA B  80     -42.792   4.577  -6.262  1.00 46.63           C  
ATOM   4137  O   ALA B  80     -42.900   4.965  -7.425  1.00 46.63           O  
ATOM   4138  CB  ALA B  80     -40.667   3.414  -5.988  1.00 46.63           C  
ATOM   4139  N   SER B  81     -43.216   5.292  -5.204  1.00 95.01           N  
ATOM   4140  CA  SER B  81     -43.769   6.602  -5.344  1.00 95.01           C  
ATOM   4141  C   SER B  81     -43.798   7.184  -3.965  1.00 95.01           C  
ATOM   4142  O   SER B  81     -43.767   6.460  -2.971  1.00 95.01           O  
ATOM   4143  CB  SER B  81     -45.210   6.602  -5.880  1.00 95.01           C  
ATOM   4144  OG  SER B  81     -46.077   5.974  -4.949  1.00 95.01           O  
ATOM   4145  N   VAL B  82     -43.850   8.522  -3.870  1.00124.16           N  
ATOM   4146  CA  VAL B  82     -43.943   9.168  -2.596  1.00124.16           C  
ATOM   4147  C   VAL B  82     -45.267   8.783  -2.013  1.00124.16           C  
ATOM   4148  O   VAL B  82     -45.485   8.863  -0.806  1.00124.16           O  
ATOM   4149  CB  VAL B  82     -43.815  10.660  -2.668  1.00124.16           C  
ATOM   4150  CG1 VAL B  82     -44.831  11.204  -3.677  1.00124.16           C  
ATOM   4151  CG2 VAL B  82     -43.985  11.227  -1.251  1.00124.16           C  
ATOM   4152  N   ASP B  83     -46.185   8.349  -2.894  1.00 71.55           N  
ATOM   4153  CA  ASP B  83     -47.526   7.949  -2.573  1.00 71.55           C  
ATOM   4154  C   ASP B  83     -47.495   6.764  -1.657  1.00 71.55           C  
ATOM   4155  O   ASP B  83     -48.511   6.415  -1.059  1.00 71.55           O  
ATOM   4156  CB  ASP B  83     -48.346   7.564  -3.819  1.00 71.55           C  
ATOM   4157  CG  ASP B  83     -48.611   8.838  -4.612  1.00 71.55           C  
ATOM   4158  OD1 ASP B  83     -48.862   9.897  -3.975  1.00 71.55           O  
ATOM   4159  OD2 ASP B  83     -48.552   8.770  -5.869  1.00 71.55           O1-
ATOM   4160  N   LEU B  84     -46.343   6.077  -1.567  1.00 62.12           N  
ATOM   4161  CA  LEU B  84     -46.209   4.947  -0.689  1.00 62.12           C  
ATOM   4162  C   LEU B  84     -46.475   5.400   0.717  1.00 62.12           C  
ATOM   4163  O   LEU B  84     -47.001   4.640   1.528  1.00 62.12           O  
ATOM   4164  CB  LEU B  84     -44.787   4.356  -0.687  1.00 62.12           C  
ATOM   4165  CG  LEU B  84     -44.329   3.724  -2.015  1.00 62.12           C  
ATOM   4166  CD1 LEU B  84     -42.901   3.171  -1.894  1.00 62.12           C  
ATOM   4167  CD2 LEU B  84     -45.324   2.667  -2.507  1.00 62.12           C  
ATOM   4168  N   LEU B  85     -46.098   6.645   1.065  1.00 94.05           N  
ATOM   4169  CA  LEU B  85     -46.301   7.087   2.421  1.00 94.05           C  
ATOM   4170  C   LEU B  85     -47.770   7.095   2.722  1.00 94.05           C  
ATOM   4171  O   LEU B  85     -48.581   7.544   1.913  1.00 94.05           O  
ATOM   4172  CB  LEU B  85     -45.752   8.497   2.704  1.00 94.05           C  
ATOM   4173  CG  LEU B  85     -44.218   8.592   2.607  1.00 94.05           C  
ATOM   4174  CD1 LEU B  85     -43.538   7.771   3.712  1.00 94.05           C  
ATOM   4175  CD2 LEU B  85     -43.718   8.220   1.201  1.00 94.05           C  
ATOM   4176  N   GLY B  86     -48.142   6.583   3.918  1.00 33.53           N  
ATOM   4177  CA  GLY B  86     -49.508   6.586   4.365  1.00 33.53           C  
ATOM   4178  C   GLY B  86     -50.230   5.330   3.958  1.00 33.53           C  
ATOM   4179  O   GLY B  86     -51.434   5.225   4.183  1.00 33.53           O  
ATOM   4180  N   ARG B  87     -49.528   4.335   3.376  1.00 97.04           N  
ATOM   4181  CA  ARG B  87     -50.203   3.150   2.914  1.00 97.04           C  
ATOM   4182  C   ARG B  87     -49.763   1.966   3.730  1.00 97.04           C  
ATOM   4183  O   ARG B  87     -48.656   1.940   4.267  1.00 97.04           O  
ATOM   4184  CB  ARG B  87     -49.884   2.786   1.449  1.00 97.04           C  
ATOM   4185  CG  ARG B  87     -50.307   3.818   0.396  1.00 97.04           C  
ATOM   4186  CD  ARG B  87     -51.818   4.027   0.283  1.00 97.04           C  
ATOM   4187  NE  ARG B  87     -52.443   2.694   0.063  1.00 97.04           N  
ATOM   4188  CZ  ARG B  87     -52.835   2.278  -1.176  1.00 97.04           C  
ATOM   4189  NH1 ARG B  87     -52.650   3.076  -2.268  1.00 97.04           N1+
ATOM   4190  NH2 ARG B  87     -53.429   1.056  -1.307  1.00 97.04           N  
ATOM   4191  N   ILE B  88     -50.653   0.952   3.860  1.00 54.93           N  
ATOM   4192  CA  ILE B  88     -50.309  -0.266   4.541  1.00 54.93           C  
ATOM   4193  C   ILE B  88     -50.371  -1.335   3.491  1.00 54.93           C  
ATOM   4194  O   ILE B  88     -51.393  -1.500   2.825  1.00 54.93           O  
ATOM   4195  CB  ILE B  88     -51.265  -0.627   5.641  1.00 54.93           C  
ATOM   4196  CG1 ILE B  88     -51.286   0.485   6.705  1.00 54.93           C  
ATOM   4197  CG2 ILE B  88     -50.853  -1.999   6.202  1.00 54.93           C  
ATOM   4198  CD1 ILE B  88     -52.438   0.364   7.702  1.00 54.93           C  
ATOM   4199  N   LEU B  89     -49.266  -2.088   3.315  1.00 68.95           N  
ATOM   4200  CA  LEU B  89     -49.170  -3.034   2.238  1.00 68.95           C  
ATOM   4201  C   LEU B  89     -48.766  -4.375   2.772  1.00 68.95           C  
ATOM   4202  O   LEU B  89     -48.397  -4.522   3.935  1.00 68.95           O  
ATOM   4203  CB  LEU B  89     -48.097  -2.649   1.205  1.00 68.95           C  
ATOM   4204  CG  LEU B  89     -48.305  -1.257   0.580  1.00 68.95           C  
ATOM   4205  CD1 LEU B  89     -47.211  -0.941  -0.454  1.00 68.95           C  
ATOM   4206  CD2 LEU B  89     -49.728  -1.102   0.022  1.00 68.95           C  
ATOM   4207  N   SER B  90     -48.856  -5.403   1.902  1.00104.12           N  
ATOM   4208  CA  SER B  90     -48.462  -6.739   2.247  1.00104.12           C  
ATOM   4209  C   SER B  90     -46.985  -6.799   2.079  1.00104.12           C  
ATOM   4210  O   SER B  90     -46.340  -5.822   1.705  1.00104.12           O  
ATOM   4211  CB  SER B  90     -48.951  -7.821   1.274  1.00104.12           C  
ATOM   4212  OG  SER B  90     -50.353  -7.760   1.108  1.00104.12           O  
ATOM   4213  N   GLY B  91     -46.423  -7.986   2.352  1.00 48.23           N  
ATOM   4214  CA  GLY B  91     -45.017  -8.217   2.204  1.00 48.23           C  
ATOM   4215  C   GLY B  91     -44.663  -8.064   0.758  1.00 48.23           C  
ATOM   4216  O   GLY B  91     -43.525  -7.731   0.430  1.00 48.23           O  
ATOM   4217  N   SER B  92     -45.607  -8.424  -0.136  1.00 78.43           N  
ATOM   4218  CA  SER B  92     -45.446  -8.338  -1.564  1.00 78.43           C  
ATOM   4219  C   SER B  92     -45.680  -6.942  -2.083  1.00 78.43           C  
ATOM   4220  O   SER B  92     -45.490  -6.689  -3.272  1.00 78.43           O  
ATOM   4221  CB  SER B  92     -46.371  -9.304  -2.326  1.00 78.43           C  
ATOM   4222  OG  SER B  92     -47.732  -8.974  -2.096  1.00 78.43           O  
ATOM   4223  N   GLY B  93     -46.136  -5.993  -1.244  1.00 43.29           N  
ATOM   4224  CA  GLY B  93     -46.311  -4.654  -1.746  1.00 43.29           C  
ATOM   4225  C   GLY B  93     -47.736  -4.413  -2.171  1.00 43.29           C  
ATOM   4226  O   GLY B  93     -48.049  -3.320  -2.638  1.00 43.29           O  
ATOM   4227  N   GLU B  94     -48.639  -5.410  -2.034  1.00 91.29           N  
ATOM   4228  CA  GLU B  94     -50.016  -5.223  -2.430  1.00 91.29           C  
ATOM   4229  C   GLU B  94     -50.744  -4.510  -1.321  1.00 91.29           C  
ATOM   4230  O   GLU B  94     -50.339  -4.583  -0.162  1.00 91.29           O  
ATOM   4231  CB  GLU B  94     -50.760  -6.542  -2.707  1.00 91.29           C  
ATOM   4232  CG  GLU B  94     -50.142  -7.360  -3.845  1.00 91.29           C  
ATOM   4233  CD  GLU B  94     -50.184  -6.526  -5.116  1.00 91.29           C  
ATOM   4234  OE1 GLU B  94     -51.101  -5.670  -5.236  1.00 91.29           O  
ATOM   4235  OE2 GLU B  94     -49.291  -6.729  -5.983  1.00 91.29           O1-
ATOM   4236  N   PRO B  95     -51.804  -3.802  -1.649  1.00 96.70           N  
ATOM   4237  CA  PRO B  95     -52.533  -3.052  -0.651  1.00 96.70           C  
ATOM   4238  C   PRO B  95     -53.275  -3.867   0.371  1.00 96.70           C  
ATOM   4239  O   PRO B  95     -54.033  -4.761  -0.002  1.00 96.70           O  
ATOM   4240  CB  PRO B  95     -53.426  -2.088  -1.428  1.00 96.70           C  
ATOM   4241  CG  PRO B  95     -52.664  -1.867  -2.748  1.00 96.70           C  
ATOM   4242  CD  PRO B  95     -51.885  -3.175  -2.959  1.00 96.70           C  
ATOM   4243  N   ARG B  96     -52.975  -3.640   1.665  1.00185.22           N  
ATOM   4244  CA  ARG B  96     -53.647  -4.180   2.819  1.00185.22           C  
ATOM   4245  C   ARG B  96     -54.767  -3.318   3.310  1.00185.22           C  
ATOM   4246  O   ARG B  96     -55.632  -3.787   4.047  1.00185.22           O  
ATOM   4247  CB  ARG B  96     -52.698  -4.427   4.000  1.00185.22           C  
ATOM   4248  CG  ARG B  96     -51.888  -5.713   3.843  1.00185.22           C  
ATOM   4249  CD  ARG B  96     -52.746  -6.965   4.044  1.00185.22           C  
ATOM   4250  NE  ARG B  96     -51.857  -8.145   3.883  1.00185.22           N  
ATOM   4251  CZ  ARG B  96     -51.127  -8.579   4.949  1.00185.22           C  
ATOM   4252  NH1 ARG B  96     -51.226  -7.938   6.150  1.00185.22           N1+
ATOM   4253  NH2 ARG B  96     -50.287  -9.644   4.808  1.00185.22           N  
ATOM   4254  N   ASP B  97     -54.675  -2.002   3.037  1.00 93.71           N  
ATOM   4255  CA  ASP B  97     -55.582  -0.994   3.513  1.00 93.71           C  
ATOM   4256  C   ASP B  97     -56.905  -0.954   2.811  1.00 93.71           C  
ATOM   4257  O   ASP B  97     -57.859  -0.417   3.364  1.00 93.71           O  
ATOM   4258  CB  ASP B  97     -54.945   0.404   3.600  1.00 93.71           C  
ATOM   4259  CG  ASP B  97     -54.340   0.788   2.264  1.00 93.71           C  
ATOM   4260  OD1 ASP B  97     -54.789   0.263   1.212  1.00 93.71           O  
ATOM   4261  OD2 ASP B  97     -53.384   1.608   2.295  1.00 93.71           O1-
ATOM   4262  N   GLY B  98     -57.029  -1.475   1.575  1.00 30.51           N  
ATOM   4263  CA  GLY B  98     -58.306  -1.378   0.921  1.00 30.51           C  
ATOM   4264  C   GLY B  98     -58.221  -0.265  -0.072  1.00 30.51           C  
ATOM   4265  O   GLY B  98     -59.205   0.065  -0.732  1.00 30.51           O  
ATOM   4266  N   GLY B  99     -57.029   0.355  -0.188  1.00 21.69           N  
ATOM   4267  CA  GLY B  99     -56.820   1.412  -1.134  1.00 21.69           C  
ATOM   4268  C   GLY B  99     -56.430   0.796  -2.443  1.00 21.69           C  
ATOM   4269  O   GLY B  99     -56.313  -0.420  -2.581  1.00 21.69           O  
ATOM   4270  N   PRO B 100     -56.229   1.648  -3.411  1.00153.06           N  
ATOM   4271  CA  PRO B 100     -55.864   1.196  -4.728  1.00153.06           C  
ATOM   4272  C   PRO B 100     -54.426   0.799  -4.791  1.00153.06           C  
ATOM   4273  O   PRO B 100     -53.645   1.228  -3.945  1.00153.06           O  
ATOM   4274  CB  PRO B 100     -56.191   2.348  -5.675  1.00153.06           C  
ATOM   4275  CG  PRO B 100     -57.295   3.123  -4.938  1.00153.06           C  
ATOM   4276  CD  PRO B 100     -57.010   2.871  -3.453  1.00153.06           C  
ATOM   4277  N   ARG B 101     -54.044  -0.008  -5.797  1.00107.13           N  
ATOM   4278  CA  ARG B 101     -52.671  -0.390  -5.920  1.00107.13           C  
ATOM   4279  C   ARG B 101     -51.894   0.856  -6.173  1.00107.13           C  
ATOM   4280  O   ARG B 101     -52.419   1.854  -6.662  1.00107.13           O  
ATOM   4281  CB  ARG B 101     -52.375  -1.368  -7.070  1.00107.13           C  
ATOM   4282  CG  ARG B 101     -52.816  -2.805  -6.791  1.00107.13           C  
ATOM   4283  CD  ARG B 101     -52.208  -3.806  -7.775  1.00107.13           C  
ATOM   4284  NE  ARG B 101     -52.628  -5.174  -7.362  1.00107.13           N  
ATOM   4285  CZ  ARG B 101     -52.167  -6.256  -8.055  1.00107.13           C  
ATOM   4286  NH1 ARG B 101     -51.334  -6.077  -9.123  1.00107.13           N1+
ATOM   4287  NH2 ARG B 101     -52.534  -7.517  -7.683  1.00107.13           N  
ATOM   4288  N   ILE B 102     -50.601   0.824  -5.812  1.00 77.63           N  
ATOM   4289  CA  ILE B 102     -49.757   1.971  -5.931  1.00 77.63           C  
ATOM   4290  C   ILE B 102     -49.400   2.186  -7.369  1.00 77.63           C  
ATOM   4291  O   ILE B 102     -49.062   1.246  -8.087  1.00 77.63           O  
ATOM   4292  CB  ILE B 102     -48.516   1.814  -5.109  1.00 77.63           C  
ATOM   4293  CG1 ILE B 102     -48.939   1.684  -3.635  1.00 77.63           C  
ATOM   4294  CG2 ILE B 102     -47.567   2.987  -5.399  1.00 77.63           C  
ATOM   4295  CD1 ILE B 102     -47.852   1.155  -2.707  1.00 77.63           C  
ATOM   4296  N   VAL B 103     -49.514   3.452  -7.834  1.00 52.92           N  
ATOM   4297  CA  VAL B 103     -49.141   3.798  -9.181  1.00 52.92           C  
ATOM   4298  C   VAL B 103     -47.728   4.291  -9.088  1.00 52.92           C  
ATOM   4299  O   VAL B 103     -47.456   5.315  -8.466  1.00 52.92           O  
ATOM   4300  CB  VAL B 103     -49.968   4.909  -9.763  1.00 52.92           C  
ATOM   4301  CG1 VAL B 103     -49.475   5.198 -11.190  1.00 52.92           C  
ATOM   4302  CG2 VAL B 103     -51.451   4.511  -9.681  1.00 52.92           C  
ATOM   4303  N   PRO B 104     -46.818   3.572  -9.687  1.00 95.57           N  
ATOM   4304  CA  PRO B 104     -45.421   3.883  -9.532  1.00 95.57           C  
ATOM   4305  C   PRO B 104     -44.820   4.974 -10.355  1.00 95.57           C  
ATOM   4306  O   PRO B 104     -45.171   5.130 -11.525  1.00 95.57           O  
ATOM   4307  CB  PRO B 104     -44.668   2.563  -9.712  1.00 95.57           C  
ATOM   4308  CG  PRO B 104     -45.662   1.653 -10.452  1.00 95.57           C  
ATOM   4309  CD  PRO B 104     -47.032   2.163  -9.975  1.00 95.57           C  
ATOM   4310  N   ASP B 105     -43.920   5.749  -9.718  1.00 60.72           N  
ATOM   4311  CA  ASP B 105     -43.053   6.697 -10.353  0.50 60.72           C  
ATOM   4312  C   ASP B 105     -42.016   5.868 -11.057  1.00 60.72           C  
ATOM   4313  O   ASP B 105     -41.647   6.134 -12.201  1.00 60.72           O  
ATOM   4314  CB  ASP B 105     -42.326   7.561  -9.303  0.50 60.72           C  
ATOM   4315  CG  ASP B 105     -41.529   8.666  -9.977  0.50 60.72           C  
ATOM   4316  OD1 ASP B 105     -41.661   8.827 -11.219  0.50 60.72           O  
ATOM   4317  OD2 ASP B 105     -40.768   9.360  -9.249  0.50 60.72           O1-
ATOM   4318  N   GLN B 106     -41.531   4.815 -10.359  1.00 57.25           N  
ATOM   4319  CA  GLN B 106     -40.516   3.947 -10.890  1.00 57.25           C  
ATOM   4320  C   GLN B 106     -40.737   2.571 -10.346  1.00 57.25           C  
ATOM   4321  O   GLN B 106     -41.310   2.406  -9.271  1.00 57.25           O  
ATOM   4322  CB  GLN B 106     -39.091   4.326 -10.454  1.00 57.25           C  
ATOM   4323  CG  GLN B 106     -38.592   5.658 -11.013  1.00 57.25           C  
ATOM   4324  CD  GLN B 106     -37.192   5.870 -10.461  1.00 57.25           C  
ATOM   4325  NE2 GLN B 106     -36.669   7.119 -10.591  1.00 57.25           N  
ATOM   4326  OE1 GLN B 106     -36.576   4.950  -9.925  1.00 57.25           O  
ATOM   4327  N   LEU B 107     -40.300   1.535 -11.091  1.00 98.98           N  
ATOM   4328  CA  LEU B 107     -40.387   0.210 -10.548  1.00 98.98           C  
ATOM   4329  C   LEU B 107     -38.986  -0.172 -10.190  1.00 98.98           C  
ATOM   4330  O   LEU B 107     -38.109  -0.232 -11.050  1.00 98.98           O  
ATOM   4331  CB  LEU B 107     -40.962  -0.847 -11.503  1.00 98.98           C  
ATOM   4332  CG  LEU B 107     -42.465  -0.647 -11.777  1.00 98.98           C  
ATOM   4333  CD1 LEU B 107     -42.731   0.606 -12.625  1.00 98.98           C  
ATOM   4334  CD2 LEU B 107     -43.105  -1.915 -12.351  1.00 98.98           C  
ATOM   4335  N   LEU B 108     -38.739  -0.449  -8.895  1.00 66.63           N  
ATOM   4336  CA  LEU B 108     -37.390  -0.680  -8.463  1.00 66.63           C  
ATOM   4337  C   LEU B 108     -37.205  -2.108  -8.060  1.00 66.63           C  
ATOM   4338  O   LEU B 108     -38.034  -2.686  -7.358  1.00 66.63           O  
ATOM   4339  CB  LEU B 108     -36.996   0.137  -7.220  1.00 66.63           C  
ATOM   4340  CG  LEU B 108     -37.054   1.665  -7.397  1.00 66.63           C  
ATOM   4341  CD1 LEU B 108     -36.545   2.369  -6.129  1.00 66.63           C  
ATOM   4342  CD2 LEU B 108     -36.325   2.127  -8.670  1.00 66.63           C  
ATOM   4343  N   ASP B 109     -36.070  -2.696  -8.493  1.00 66.72           N  
ATOM   4344  CA  ASP B 109     -35.700  -4.037  -8.142  1.00 66.72           C  
ATOM   4345  C   ASP B 109     -35.517  -4.079  -6.649  1.00 66.72           C  
ATOM   4346  O   ASP B 109     -34.775  -3.286  -6.071  1.00 66.72           O  
ATOM   4347  CB  ASP B 109     -34.370  -4.445  -8.797  1.00 66.72           C  
ATOM   4348  CG  ASP B 109     -34.004  -5.868  -8.404  1.00 66.72           C  
ATOM   4349  OD1 ASP B 109     -34.847  -6.565  -7.779  1.00 66.72           O  
ATOM   4350  OD2 ASP B 109     -32.850  -6.267  -8.717  1.00 66.72           O1-
ATOM   4351  N   ILE B 110     -36.220  -5.015  -5.988  1.00 89.39           N  
ATOM   4352  CA  ILE B 110     -36.218  -5.209  -4.560  1.00 89.39           C  
ATOM   4353  C   ILE B 110     -34.905  -5.761  -4.090  1.00 89.39           C  
ATOM   4354  O   ILE B 110     -34.541  -5.608  -2.926  1.00 89.39           O  
ATOM   4355  CB  ILE B 110     -37.299  -6.134  -4.080  1.00 89.39           C  
ATOM   4356  CG1 ILE B 110     -37.089  -7.550  -4.639  1.00 89.39           C  
ATOM   4357  CG2 ILE B 110     -38.651  -5.506  -4.459  1.00 89.39           C  
ATOM   4358  CD1 ILE B 110     -37.881  -8.619  -3.893  1.00 89.39           C  
ATOM   4359  N   ASN B 111     -34.202  -6.500  -4.966  1.00 93.47           N  
ATOM   4360  CA  ASN B 111     -32.973  -7.168  -4.634  1.00 93.47           C  
ATOM   4361  C   ASN B 111     -31.941  -6.168  -4.206  1.00 93.47           C  
ATOM   4362  O   ASN B 111     -31.029  -6.519  -3.459  1.00 93.47           O  
ATOM   4363  CB  ASN B 111     -32.400  -7.971  -5.814  1.00 93.47           C  
ATOM   4364  CG  ASN B 111     -33.340  -9.141  -6.048  1.00 93.47           C  
ATOM   4365  ND2 ASN B 111     -33.364 -10.099  -5.085  1.00 93.47           N  
ATOM   4366  OD1 ASN B 111     -34.043  -9.195  -7.057  1.00 93.47           O  
ATOM   4367  N   GLY B 112     -32.017  -4.915  -4.699  1.00 44.38           N  
ATOM   4368  CA  GLY B 112     -31.097  -3.894  -4.261  1.00 44.38           C  
ATOM   4369  C   GLY B 112     -30.042  -3.624  -5.302  1.00 44.38           C  
ATOM   4370  O   GLY B 112     -29.226  -2.719  -5.136  1.00 44.38           O  
ATOM   4371  N   ALA B 113     -30.023  -4.437  -6.374  1.00 65.43           N  
ATOM   4372  CA  ALA B 113     -29.083  -4.408  -7.469  1.00 65.43           C  
ATOM   4373  C   ALA B 113     -29.206  -3.238  -8.411  1.00 65.43           C  
ATOM   4374  O   ALA B 113     -28.210  -2.816  -8.995  1.00 65.43           O  
ATOM   4375  CB  ALA B 113     -29.161  -5.675  -8.340  1.00 65.43           C  
ATOM   4376  N   ALA B 114     -30.430  -2.738  -8.668  1.00 47.06           N  
ATOM   4377  CA  ALA B 114     -30.624  -1.727  -9.676  1.00 47.06           C  
ATOM   4378  C   ALA B 114     -29.928  -0.432  -9.358  1.00 47.06           C  
ATOM   4379  O   ALA B 114     -29.340   0.177 -10.248  1.00 47.06           O  
ATOM   4380  CB  ALA B 114     -32.110  -1.399  -9.898  1.00 47.06           C  
ATOM   4381  N   MET B 115     -29.980   0.042  -8.096  1.00 63.29           N  
ATOM   4382  CA  MET B 115     -29.413   1.329  -7.787  1.00 63.29           C  
ATOM   4383  C   MET B 115     -28.598   1.215  -6.533  1.00 63.29           C  
ATOM   4384  O   MET B 115     -28.988   0.513  -5.602  1.00 63.29           O  
ATOM   4385  CB  MET B 115     -30.507   2.389  -7.563  1.00 63.29           C  
ATOM   4386  CG  MET B 115     -30.017   3.802  -7.244  1.00 63.29           C  
ATOM   4387  SD  MET B 115     -31.349   5.042  -7.255  1.00 63.29           S  
ATOM   4388  CE  MET B 115     -32.244   4.366  -5.826  1.00 63.29           C  
ATOM   4389  N   ASN B 116     -27.427   1.893  -6.490  1.00 78.91           N  
ATOM   4390  CA  ASN B 116     -26.614   1.886  -5.302  1.00 78.91           C  
ATOM   4391  C   ASN B 116     -26.678   3.267  -4.730  1.00 78.91           C  
ATOM   4392  O   ASN B 116     -25.952   4.168  -5.143  1.00 78.91           O  
ATOM   4393  CB  ASN B 116     -25.130   1.574  -5.567  1.00 78.91           C  
ATOM   4394  CG  ASN B 116     -24.453   1.293  -4.229  1.00 78.91           C  
ATOM   4395  ND2 ASN B 116     -24.352   2.329  -3.354  1.00 78.91           N  
ATOM   4396  OD1 ASN B 116     -24.023   0.173  -3.964  1.00 78.91           O  
ATOM   4397  N   PRO B 117     -27.565   3.445  -3.797  1.00100.62           N  
ATOM   4398  CA  PRO B 117     -27.755   4.729  -3.181  1.00100.62           C  
ATOM   4399  C   PRO B 117     -26.766   5.144  -2.123  1.00100.62           C  
ATOM   4400  O   PRO B 117     -26.769   6.325  -1.779  1.00100.62           O  
ATOM   4401  CB  PRO B 117     -29.195   4.733  -2.657  1.00100.62           C  
ATOM   4402  CG  PRO B 117     -29.592   3.249  -2.603  1.00100.62           C  
ATOM   4403  CD  PRO B 117     -28.755   2.617  -3.723  1.00100.62           C  
ATOM   4404  N   TYR B 118     -25.917   4.235  -1.593  1.00148.55           N  
ATOM   4405  CA  TYR B 118     -25.143   4.570  -0.419  1.00148.55           C  
ATOM   4406  C   TYR B 118     -23.837   5.233  -0.736  1.00148.55           C  
ATOM   4407  O   TYR B 118     -23.122   4.834  -1.652  1.00148.55           O  
ATOM   4408  CB  TYR B 118     -24.829   3.358   0.473  1.00148.55           C  
ATOM   4409  CG  TYR B 118     -26.148   2.768   0.822  1.00148.55           C  
ATOM   4410  CD1 TYR B 118     -26.871   3.224   1.900  1.00148.55           C  
ATOM   4411  CD2 TYR B 118     -26.667   1.766   0.037  1.00148.55           C  
ATOM   4412  CE1 TYR B 118     -28.093   2.672   2.197  1.00148.55           C  
ATOM   4413  CE2 TYR B 118     -27.889   1.211   0.330  1.00148.55           C  
ATOM   4414  CZ  TYR B 118     -28.603   1.666   1.412  1.00148.55           C  
ATOM   4415  OH  TYR B 118     -29.858   1.101   1.715  1.00148.55           O  
ATOM   4416  N   ALA B 119     -23.524   6.305   0.030  1.00 44.77           N  
ATOM   4417  CA  ALA B 119     -22.292   7.040  -0.079  1.00 44.77           C  
ATOM   4418  C   ALA B 119     -21.281   6.434   0.847  1.00 44.77           C  
ATOM   4419  O   ALA B 119     -21.627   5.737   1.800  1.00 44.77           O  
ATOM   4420  CB  ALA B 119     -22.425   8.521   0.311  1.00 44.77           C  
ATOM   4421  N   ARG B 120     -19.982   6.684   0.585  1.00157.18           N  
ATOM   4422  CA  ARG B 120     -18.994   6.174   1.490  1.00157.18           C  
ATOM   4423  C   ARG B 120     -18.809   7.222   2.537  1.00157.18           C  
ATOM   4424  O   ARG B 120     -17.831   7.969   2.526  1.00157.18           O  
ATOM   4425  CB  ARG B 120     -17.631   5.921   0.827  1.00157.18           C  
ATOM   4426  CG  ARG B 120     -17.622   4.685  -0.075  1.00157.18           C  
ATOM   4427  CD  ARG B 120     -18.613   4.763  -1.234  1.00157.18           C  
ATOM   4428  NE  ARG B 120     -18.483   3.496  -2.005  1.00157.18           N  
ATOM   4429  CZ  ARG B 120     -19.140   2.375  -1.585  1.00157.18           C  
ATOM   4430  NH1 ARG B 120     -19.894   2.415  -0.449  1.00157.18           N1+
ATOM   4431  NH2 ARG B 120     -19.038   1.215  -2.297  1.00157.18           N  
ATOM   4432  N   LEU B 121     -19.769   7.285   3.482  1.00 56.68           N  
ATOM   4433  CA  LEU B 121     -19.741   8.252   4.541  1.00 56.68           C  
ATOM   4434  C   LEU B 121     -20.144   7.547   5.799  1.00 56.68           C  
ATOM   4435  O   LEU B 121     -20.905   6.581   5.765  1.00 56.68           O  
ATOM   4436  CB  LEU B 121     -20.753   9.394   4.342  1.00 56.68           C  
ATOM   4437  CG  LEU B 121     -20.444  10.285   3.125  1.00 56.68           C  
ATOM   4438  CD1 LEU B 121     -21.484  11.408   2.980  1.00 56.68           C  
ATOM   4439  CD2 LEU B 121     -19.001  10.814   3.168  1.00 56.68           C  
ATOM   4440  N   PRO B 122     -19.635   7.991   6.916  1.00 73.64           N  
ATOM   4441  CA  PRO B 122     -20.002   7.390   8.171  1.00 73.64           C  
ATOM   4442  C   PRO B 122     -21.333   7.907   8.621  1.00 73.64           C  
ATOM   4443  O   PRO B 122     -21.701   9.006   8.213  1.00 73.64           O  
ATOM   4444  CB  PRO B 122     -18.860   7.698   9.145  1.00 73.64           C  
ATOM   4445  CG  PRO B 122     -18.061   8.822   8.462  1.00 73.64           C  
ATOM   4446  CD  PRO B 122     -18.311   8.587   6.965  1.00 73.64           C  
ATOM   4447  N   PRO B 123     -22.054   7.179   9.434  1.00 73.93           N  
ATOM   4448  CA  PRO B 123     -23.316   7.687   9.894  1.00 73.93           C  
ATOM   4449  C   PRO B 123     -23.089   8.838  10.823  1.00 73.93           C  
ATOM   4450  O   PRO B 123     -22.037   8.886  11.459  1.00 73.93           O  
ATOM   4451  CB  PRO B 123     -24.036   6.502  10.530  1.00 73.93           C  
ATOM   4452  CG  PRO B 123     -23.475   5.291   9.762  1.00 73.93           C  
ATOM   4453  CD  PRO B 123     -22.059   5.728   9.336  1.00 73.93           C  
ATOM   4454  N   LYS B 124     -24.042   9.792  10.897  1.00131.39           N  
ATOM   4455  CA  LYS B 124     -23.855  10.911  11.776  1.00131.39           C  
ATOM   4456  C   LYS B 124     -25.166  11.619  11.971  1.00131.39           C  
ATOM   4457  O   LYS B 124     -26.113  11.412  11.212  1.00131.39           O  
ATOM   4458  CB  LYS B 124     -22.843  11.939  11.237  1.00131.39           C  
ATOM   4459  CG  LYS B 124     -23.227  12.502   9.867  1.00131.39           C  
ATOM   4460  CD  LYS B 124     -22.351  13.672   9.406  1.00131.39           C  
ATOM   4461  CE  LYS B 124     -22.452  14.914  10.293  1.00131.39           C  
ATOM   4462  NZ  LYS B 124     -21.569  15.978   9.768  1.00131.39           N1+
ATOM   4463  N   ASP B 125     -25.239  12.461  13.029  1.00153.45           N  
ATOM   4464  CA  ASP B 125     -26.401  13.251  13.342  1.00153.45           C  
ATOM   4465  C   ASP B 125     -27.403  12.435  14.108  1.00153.45           C  
ATOM   4466  O   ASP B 125     -27.450  11.211  14.006  1.00153.45           O  
ATOM   4467  CB  ASP B 125     -27.095  13.865  12.114  1.00153.45           C  
ATOM   4468  CG  ASP B 125     -26.179  14.962  11.593  1.00153.45           C  
ATOM   4469  OD1 ASP B 125     -25.122  15.197  12.236  1.00153.45           O  
ATOM   4470  OD2 ASP B 125     -26.526  15.595  10.562  1.00153.45           O1-
ATOM   4471  N   PHE B 126     -28.266  13.142  14.866  1.00130.88           N  
ATOM   4472  CA  PHE B 126     -29.139  12.584  15.864  1.00130.88           C  
ATOM   4473  C   PHE B 126     -30.493  12.191  15.340  1.00130.88           C  
ATOM   4474  O   PHE B 126     -31.098  12.875  14.515  1.00130.88           O  
ATOM   4475  CB  PHE B 126     -29.287  13.631  16.998  1.00130.88           C  
ATOM   4476  CG  PHE B 126     -30.161  13.236  18.140  1.00130.88           C  
ATOM   4477  CD1 PHE B 126     -29.842  12.180  18.961  1.00130.88           C  
ATOM   4478  CD2 PHE B 126     -31.277  13.988  18.433  1.00130.88           C  
ATOM   4479  CE1 PHE B 126     -30.653  11.854  20.024  1.00130.88           C  
ATOM   4480  CE2 PHE B 126     -32.091  13.669  19.494  1.00130.88           C  
ATOM   4481  CZ  PHE B 126     -31.780  12.595  20.292  1.00130.88           C  
ATOM   4482  N   ILE B 127     -30.969  11.011  15.808  1.00127.66           N  
ATOM   4483  CA  ILE B 127     -32.295  10.489  15.583  1.00127.66           C  
ATOM   4484  C   ILE B 127     -32.874  10.420  16.967  1.00127.66           C  
ATOM   4485  O   ILE B 127     -32.374   9.678  17.812  1.00127.66           O  
ATOM   4486  CB  ILE B 127     -32.302   9.066  15.089  1.00127.66           C  
ATOM   4487  CG1 ILE B 127     -31.652   8.915  13.702  1.00127.66           C  
ATOM   4488  CG2 ILE B 127     -33.758   8.572  15.135  1.00127.66           C  
ATOM   4489  CD1 ILE B 127     -32.478   9.485  12.551  1.00127.66           C  
ATOM   4490  N   GLN B 128     -33.945  11.187  17.251  1.00 64.05           N  
ATOM   4491  CA  GLN B 128     -34.482  11.181  18.585  1.00 64.05           C  
ATOM   4492  C   GLN B 128     -35.617  10.208  18.636  1.00 64.05           C  
ATOM   4493  O   GLN B 128     -36.654  10.415  18.012  1.00 64.05           O  
ATOM   4494  CB  GLN B 128     -35.013  12.560  19.009  1.00 64.05           C  
ATOM   4495  CG  GLN B 128     -35.592  12.607  20.421  1.00 64.05           C  
ATOM   4496  CD  GLN B 128     -36.062  14.035  20.665  1.00 64.05           C  
ATOM   4497  NE2 GLN B 128     -35.095  14.943  20.961  1.00 64.05           N  
ATOM   4498  OE1 GLN B 128     -37.251  14.336  20.582  1.00 64.05           O  
ATOM   4499  N   THR B 129     -35.410   9.084  19.354  1.00 62.26           N  
ATOM   4500  CA  THR B 129     -36.403   8.055  19.539  1.00 62.26           C  
ATOM   4501  C   THR B 129     -37.445   8.483  20.531  1.00 62.26           C  
ATOM   4502  O   THR B 129     -38.596   8.052  20.457  1.00 62.26           O  
ATOM   4503  CB  THR B 129     -35.828   6.756  20.023  1.00 62.26           C  
ATOM   4504  CG2 THR B 129     -34.765   6.283  19.016  1.00 62.26           C  
ATOM   4505  OG1 THR B 129     -35.248   6.919  21.309  1.00 62.26           O  
ATOM   4506  N   GLY B 130     -37.057   9.308  21.522  1.00 30.47           N  
ATOM   4507  CA  GLY B 130     -37.985   9.718  22.537  1.00 30.47           C  
ATOM   4508  C   GLY B 130     -37.863   8.784  23.707  1.00 30.47           C  
ATOM   4509  O   GLY B 130     -38.555   8.955  24.711  1.00 30.47           O  
ATOM   4510  N   ILE B 131     -36.973   7.773  23.612  1.00 60.00           N  
ATOM   4511  CA  ILE B 131     -36.771   6.837  24.688  1.00 60.00           C  
ATOM   4512  C   ILE B 131     -35.430   7.167  25.277  1.00 60.00           C  
ATOM   4513  O   ILE B 131     -34.425   7.185  24.572  1.00 60.00           O  
ATOM   4514  CB  ILE B 131     -36.739   5.410  24.219  1.00 60.00           C  
ATOM   4515  CG1 ILE B 131     -38.082   5.042  23.565  1.00 60.00           C  
ATOM   4516  CG2 ILE B 131     -36.370   4.507  25.407  1.00 60.00           C  
ATOM   4517  CD1 ILE B 131     -38.054   3.703  22.830  1.00 60.00           C  
ATOM   4518  N   SER B 132     -35.385   7.427  26.600  1.00 46.12           N  
ATOM   4519  CA  SER B 132     -34.200   7.902  27.266  1.00 46.12           C  
ATOM   4520  C   SER B 132     -33.085   6.908  27.214  1.00 46.12           C  
ATOM   4521  O   SER B 132     -31.922   7.286  27.080  1.00 46.12           O  
ATOM   4522  CB  SER B 132     -34.454   8.237  28.745  1.00 46.12           C  
ATOM   4523  OG  SER B 132     -35.404   9.287  28.844  1.00 46.12           O  
ATOM   4524  N   THR B 133     -33.408   5.611  27.315  1.00 80.52           N  
ATOM   4525  CA  THR B 133     -32.403   4.587  27.346  1.00 80.52           C  
ATOM   4526  C   THR B 133     -31.675   4.532  26.039  1.00 80.52           C  
ATOM   4527  O   THR B 133     -30.558   4.015  25.998  1.00 80.52           O  
ATOM   4528  CB  THR B 133     -32.967   3.224  27.633  1.00 80.52           C  
ATOM   4529  CG2 THR B 133     -33.644   3.250  29.013  1.00 80.52           C  
ATOM   4530  OG1 THR B 133     -33.905   2.854  26.633  1.00 80.52           O  
ATOM   4531  N   ILE B 134     -32.351   4.857  24.914  1.00 86.17           N  
ATOM   4532  CA  ILE B 134     -31.645   4.935  23.661  1.00 86.17           C  
ATOM   4533  C   ILE B 134     -30.946   6.258  23.458  1.00 86.17           C  
ATOM   4534  O   ILE B 134     -29.728   6.324  23.312  1.00 86.17           O  
ATOM   4535  CB  ILE B 134     -32.560   4.714  22.494  1.00 86.17           C  
ATOM   4536  CG1 ILE B 134     -33.192   3.315  22.595  1.00 86.17           C  
ATOM   4537  CG2 ILE B 134     -31.763   4.929  21.197  1.00 86.17           C  
ATOM   4538  CD1 ILE B 134     -34.356   3.095  21.632  1.00 86.17           C  
ATOM   4539  N   ASP B 135     -31.706   7.373  23.509  1.00 62.35           N  
ATOM   4540  CA  ASP B 135     -31.161   8.659  23.161  1.00 62.35           C  
ATOM   4541  C   ASP B 135     -30.125   9.100  24.141  1.00 62.35           C  
ATOM   4542  O   ASP B 135     -29.110   9.677  23.756  1.00 62.35           O  
ATOM   4543  CB  ASP B 135     -32.234   9.757  23.098  1.00 62.35           C  
ATOM   4544  CG  ASP B 135     -33.116   9.456  21.894  1.00 62.35           C  
ATOM   4545  OD1 ASP B 135     -32.729   8.572  21.086  1.00 62.35           O  
ATOM   4546  OD2 ASP B 135     -34.187  10.108  21.765  1.00 62.35           O1-
ATOM   4547  N   GLY B 136     -30.375   8.894  25.445  1.00 60.49           N  
ATOM   4548  CA  GLY B 136     -29.433   9.394  26.400  1.00 60.49           C  
ATOM   4549  C   GLY B 136     -28.114   8.671  26.385  1.00 60.49           C  
ATOM   4550  O   GLY B 136     -27.061   9.294  26.258  1.00 60.49           O  
ATOM   4551  N   THR B 137     -28.153   7.341  26.600  1.00121.69           N  
ATOM   4552  CA  THR B 137     -27.005   6.481  26.750  1.00121.69           C  
ATOM   4553  C   THR B 137     -26.444   5.848  25.505  1.00121.69           C  
ATOM   4554  O   THR B 137     -25.251   5.547  25.466  1.00121.69           O  
ATOM   4555  CB  THR B 137     -27.277   5.378  27.728  1.00121.69           C  
ATOM   4556  CG2 THR B 137     -27.617   6.017  29.088  1.00121.69           C  
ATOM   4557  OG1 THR B 137     -28.358   4.576  27.276  1.00121.69           O  
ATOM   4558  N   ASN B 138     -27.284   5.523  24.501  1.00179.16           N  
ATOM   4559  CA  ASN B 138     -26.772   4.802  23.361  0.50179.16           C  
ATOM   4560  C   ASN B 138     -27.443   5.359  22.143  1.00179.16           C  
ATOM   4561  O   ASN B 138     -28.221   4.669  21.485  1.00179.16           O  
ATOM   4562  CB  ASN B 138     -27.125   3.308  23.414  0.50179.16           C  
ATOM   4563  CG  ASN B 138     -26.475   2.725  24.661  0.50179.16           C  
ATOM   4564  ND2 ASN B 138     -25.138   2.486  24.600  0.50179.16           N  
ATOM   4565  OD1 ASN B 138     -27.141   2.496  25.671  0.50179.16           O  
ATOM   4566  N   THR B 139     -27.058   6.588  21.757  1.00 81.86           N  
ATOM   4567  CA  THR B 139     -27.752   7.364  20.768  1.00 81.86           C  
ATOM   4568  C   THR B 139     -27.718   6.759  19.398  1.00 81.86           C  
ATOM   4569  O   THR B 139     -26.679   6.313  18.913  1.00 81.86           O  
ATOM   4570  CB  THR B 139     -27.206   8.758  20.657  1.00 81.86           C  
ATOM   4571  CG2 THR B 139     -28.007   9.527  19.594  1.00 81.86           C  
ATOM   4572  OG1 THR B 139     -27.294   9.418  21.912  1.00 81.86           O  
ATOM   4573  N   LEU B 140     -28.907   6.737  18.753  1.00 76.48           N  
ATOM   4574  CA  LEU B 140     -29.093   6.278  17.406  1.00 76.48           C  
ATOM   4575  C   LEU B 140     -28.717   7.420  16.506  1.00 76.48           C  
ATOM   4576  O   LEU B 140     -29.114   8.565  16.746  1.00 76.48           O  
ATOM   4577  CB  LEU B 140     -30.557   5.885  17.124  1.00 76.48           C  
ATOM   4578  CG  LEU B 140     -30.840   5.377  15.698  1.00 76.48           C  
ATOM   4579  CD1 LEU B 140     -30.090   4.068  15.409  1.00 76.48           C  
ATOM   4580  CD2 LEU B 140     -32.354   5.256  15.445  1.00 76.48           C  
ATOM   4581  N   VAL B 141     -27.959   7.121  15.431  1.00137.90           N  
ATOM   4582  CA  VAL B 141     -27.443   8.117  14.535  1.00137.90           C  
ATOM   4583  C   VAL B 141     -27.957   7.803  13.165  1.00137.90           C  
ATOM   4584  O   VAL B 141     -28.305   6.659  12.871  1.00137.90           O  
ATOM   4585  CB  VAL B 141     -25.952   8.032  14.429  1.00137.90           C  
ATOM   4586  CG1 VAL B 141     -25.472   9.110  13.474  1.00137.90           C  
ATOM   4587  CG2 VAL B 141     -25.320   8.112  15.819  1.00137.90           C  
ATOM   4588  N   ARG B 142     -28.011   8.805  12.267  1.00128.10           N  
ATOM   4589  CA  ARG B 142     -28.550   8.546  10.958  1.00128.10           C  
ATOM   4590  C   ARG B 142     -27.590   7.720  10.155  1.00128.10           C  
ATOM   4591  O   ARG B 142     -26.404   8.028  10.056  1.00128.10           O  
ATOM   4592  CB  ARG B 142     -28.911   9.826  10.188  1.00128.10           C  
ATOM   4593  CG  ARG B 142     -30.074  10.551  10.868  1.00128.10           C  
ATOM   4594  CD  ARG B 142     -30.744  11.628  10.017  1.00128.10           C  
ATOM   4595  NE  ARG B 142     -29.874  12.836  10.005  1.00128.10           N  
ATOM   4596  CZ  ARG B 142     -30.075  13.838  10.910  1.00128.10           C  
ATOM   4597  NH1 ARG B 142     -30.975  13.680  11.922  1.00128.10           N1+
ATOM   4598  NH2 ARG B 142     -29.389  15.011  10.784  1.00128.10           N  
ATOM   4599  N   GLY B 143     -28.113   6.637   9.539  1.00 35.08           N  
ATOM   4600  CA  GLY B 143     -27.327   5.763   8.708  1.00 35.08           C  
ATOM   4601  C   GLY B 143     -26.867   4.570   9.495  1.00 35.08           C  
ATOM   4602  O   GLY B 143     -26.261   3.655   8.939  1.00 35.08           O  
ATOM   4603  N   GLN B 144     -27.157   4.539  10.811  1.00 69.01           N  
ATOM   4604  CA  GLN B 144     -26.717   3.472  11.669  1.00 69.01           C  
ATOM   4605  C   GLN B 144     -27.647   2.293  11.601  1.00 69.01           C  
ATOM   4606  O   GLN B 144     -28.802   2.401  11.189  1.00 69.01           O  
ATOM   4607  CB  GLN B 144     -26.640   3.923  13.145  1.00 69.01           C  
ATOM   4608  CG  GLN B 144     -26.178   2.850  14.132  1.00 69.01           C  
ATOM   4609  CD  GLN B 144     -26.073   3.484  15.518  1.00 69.01           C  
ATOM   4610  NE2 GLN B 144     -25.348   2.796  16.440  1.00 69.01           N  
ATOM   4611  OE1 GLN B 144     -26.614   4.560  15.771  1.00 69.01           O  
ATOM   4612  N   LYS B 145     -27.115   1.105  11.963  1.00106.23           N  
ATOM   4613  CA  LYS B 145     -27.915  -0.077  12.116  1.00106.23           C  
ATOM   4614  C   LYS B 145     -27.766  -0.414  13.574  1.00106.23           C  
ATOM   4615  O   LYS B 145     -26.672  -0.759  14.024  1.00106.23           O  
ATOM   4616  CB  LYS B 145     -27.382  -1.282  11.320  1.00106.23           C  
ATOM   4617  CG  LYS B 145     -27.369  -1.064   9.805  1.00106.23           C  
ATOM   4618  CD  LYS B 145     -26.553  -2.109   9.037  1.00106.23           C  
ATOM   4619  CE  LYS B 145     -25.040  -1.970   9.221  1.00106.23           C  
ATOM   4620  NZ  LYS B 145     -24.339  -3.007   8.432  1.00106.23           N1+
ATOM   4621  N   LEU B 146     -28.856  -0.297  14.362  1.00 76.96           N  
ATOM   4622  CA  LEU B 146     -28.757  -0.560  15.773  1.00 76.96           C  
ATOM   4623  C   LEU B 146     -29.853  -1.515  16.139  1.00 76.96           C  
ATOM   4624  O   LEU B 146     -31.009  -1.126  16.300  1.00 76.96           O  
ATOM   4625  CB  LEU B 146     -28.931   0.718  16.613  1.00 76.96           C  
ATOM   4626  CG  LEU B 146     -28.784   0.520  18.129  1.00 76.96           C  
ATOM   4627  CD1 LEU B 146     -27.367   0.052  18.499  1.00 76.96           C  
ATOM   4628  CD2 LEU B 146     -29.208   1.787  18.887  1.00 76.96           C  
ATOM   4629  N   PRO B 147     -29.510  -2.761  16.302  1.00 79.11           N  
ATOM   4630  CA  PRO B 147     -30.538  -3.729  16.579  1.00 79.11           C  
ATOM   4631  C   PRO B 147     -31.052  -3.709  17.982  1.00 79.11           C  
ATOM   4632  O   PRO B 147     -30.349  -3.264  18.887  1.00 79.11           O  
ATOM   4633  CB  PRO B 147     -29.951  -5.088  16.205  1.00 79.11           C  
ATOM   4634  CG  PRO B 147     -28.904  -4.753  15.131  1.00 79.11           C  
ATOM   4635  CD  PRO B 147     -28.447  -3.328  15.486  1.00 79.11           C  
ATOM   4636  N   ILE B 148     -32.297  -4.182  18.170  1.00 65.10           N  
ATOM   4637  CA  ILE B 148     -32.838  -4.363  19.484  1.00 65.10           C  
ATOM   4638  C   ILE B 148     -32.691  -5.838  19.727  1.00 65.10           C  
ATOM   4639  O   ILE B 148     -33.202  -6.660  18.967  1.00 65.10           O  
ATOM   4640  CB  ILE B 148     -34.291  -3.989  19.581  1.00 65.10           C  
ATOM   4641  CG1 ILE B 148     -34.452  -2.473  19.356  1.00 65.10           C  
ATOM   4642  CG2 ILE B 148     -34.840  -4.492  20.928  1.00 65.10           C  
ATOM   4643  CD1 ILE B 148     -35.900  -2.021  19.160  1.00 65.10           C  
ATOM   4644  N   PHE B 149     -31.950  -6.203  20.790  1.00 81.47           N  
ATOM   4645  CA  PHE B 149     -31.642  -7.570  21.106  1.00 81.47           C  
ATOM   4646  C   PHE B 149     -32.614  -7.969  22.171  1.00 81.47           C  
ATOM   4647  O   PHE B 149     -32.651  -7.351  23.235  1.00 81.47           O  
ATOM   4648  CB  PHE B 149     -30.223  -7.651  21.697  1.00 81.47           C  
ATOM   4649  CG  PHE B 149     -29.725  -9.048  21.774  1.00 81.47           C  
ATOM   4650  CD1 PHE B 149     -29.174  -9.643  20.663  1.00 81.47           C  
ATOM   4651  CD2 PHE B 149     -29.777  -9.749  22.955  1.00 81.47           C  
ATOM   4652  CE1 PHE B 149     -28.696 -10.930  20.721  1.00 81.47           C  
ATOM   4653  CE2 PHE B 149     -29.301 -11.036  23.019  1.00 81.47           C  
ATOM   4654  CZ  PHE B 149     -28.761 -11.628  21.902  1.00 81.47           C  
ATOM   4655  N   SER B 150     -33.414  -9.028  21.920  1.00 59.90           N  
ATOM   4656  CA  SER B 150     -34.446  -9.367  22.858  1.00 59.90           C  
ATOM   4657  C   SER B 150     -34.577 -10.865  22.903  1.00 59.90           C  
ATOM   4658  O   SER B 150     -33.733 -11.587  22.378  1.00 59.90           O  
ATOM   4659  CB  SER B 150     -35.811  -8.769  22.457  1.00 59.90           C  
ATOM   4660  OG  SER B 150     -36.784  -8.979  23.470  1.00 59.90           O  
ATOM   4661  N   ALA B 151     -35.629 -11.369  23.585  1.00 47.00           N  
ATOM   4662  CA  ALA B 151     -35.867 -12.780  23.730  1.00 47.00           C  
ATOM   4663  C   ALA B 151     -37.349 -12.957  23.852  1.00 47.00           C  
ATOM   4664  O   ALA B 151     -38.097 -11.985  23.928  1.00 47.00           O  
ATOM   4665  CB  ALA B 151     -35.241 -13.381  25.001  1.00 47.00           C  
ATOM   4666  N   SER B 152     -37.816 -14.220  23.859  1.00 38.76           N  
ATOM   4667  CA  SER B 152     -39.228 -14.463  23.918  1.00 38.76           C  
ATOM   4668  C   SER B 152     -39.774 -13.966  25.220  1.00 38.76           C  
ATOM   4669  O   SER B 152     -39.123 -14.056  26.262  1.00 38.76           O  
ATOM   4670  CB  SER B 152     -39.606 -15.948  23.799  1.00 38.76           C  
ATOM   4671  OG  SER B 152     -41.017 -16.098  23.867  1.00 38.76           O  
ATOM   4672  N   GLY B 153     -41.003 -13.410  25.174  1.00 31.72           N  
ATOM   4673  CA  GLY B 153     -41.694 -12.979  26.354  1.00 31.72           C  
ATOM   4674  C   GLY B 153     -41.343 -11.565  26.718  1.00 31.72           C  
ATOM   4675  O   GLY B 153     -41.775 -11.081  27.762  1.00 31.72           O  
ATOM   4676  N   LEU B 154     -40.558 -10.854  25.881  1.00 70.99           N  
ATOM   4677  CA  LEU B 154     -40.190  -9.503  26.209  1.00 70.99           C  
ATOM   4678  C   LEU B 154     -40.895  -8.572  25.253  1.00 70.99           C  
ATOM   4679  O   LEU B 154     -41.270  -8.950  24.145  1.00 70.99           O  
ATOM   4680  CB  LEU B 154     -38.676  -9.253  26.111  1.00 70.99           C  
ATOM   4681  CG  LEU B 154     -37.868 -10.067  27.141  1.00 70.99           C  
ATOM   4682  CD1 LEU B 154     -36.362  -9.790  27.020  1.00 70.99           C  
ATOM   4683  CD2 LEU B 154     -38.388  -9.834  28.568  1.00 70.99           C  
ATOM   4684  N   PRO B 155     -41.045  -7.349  25.700  1.00114.58           N  
ATOM   4685  CA  PRO B 155     -41.792  -6.275  25.071  1.00114.58           C  
ATOM   4686  C   PRO B 155     -41.184  -5.601  23.874  1.00114.58           C  
ATOM   4687  O   PRO B 155     -41.499  -4.433  23.654  1.00114.58           O  
ATOM   4688  CB  PRO B 155     -42.089  -5.268  26.183  1.00114.58           C  
ATOM   4689  CG  PRO B 155     -41.028  -5.556  27.256  1.00114.58           C  
ATOM   4690  CD  PRO B 155     -40.761  -7.061  27.097  1.00114.58           C  
ATOM   4691  N   HIS B 156     -40.311  -6.262  23.100  1.00 70.42           N  
ATOM   4692  CA  HIS B 156     -39.657  -5.599  22.004  1.00 70.42           C  
ATOM   4693  C   HIS B 156     -40.653  -5.005  21.044  1.00 70.42           C  
ATOM   4694  O   HIS B 156     -40.397  -3.944  20.475  1.00 70.42           O  
ATOM   4695  CB  HIS B 156     -38.700  -6.531  21.236  1.00 70.42           C  
ATOM   4696  CG  HIS B 156     -39.242  -7.915  21.030  1.00 70.42           C  
ATOM   4697  CD2 HIS B 156     -39.118  -9.018  21.819  1.00 70.42           C  
ATOM   4698  ND1 HIS B 156     -39.986  -8.314  19.943  1.00 70.42           N  
ATOM   4699  CE1 HIS B 156     -40.274  -9.627  20.126  1.00 70.42           C  
ATOM   4700  NE2 HIS B 156     -39.769 -10.099  21.251  1.00 70.42           N  
ATOM   4701  N   THR B 157     -41.809  -5.657  20.824  1.00 42.53           N  
ATOM   4702  CA  THR B 157     -42.766  -5.147  19.877  1.00 42.53           C  
ATOM   4703  C   THR B 157     -43.255  -3.793  20.298  1.00 42.53           C  
ATOM   4704  O   THR B 157     -43.369  -2.885  19.474  1.00 42.53           O  
ATOM   4705  CB  THR B 157     -43.962  -6.039  19.725  1.00 42.53           C  
ATOM   4706  CG2 THR B 157     -44.910  -5.420  18.684  1.00 42.53           C  
ATOM   4707  OG1 THR B 157     -43.558  -7.335  19.306  1.00 42.53           O  
ATOM   4708  N   GLU B 158     -43.563  -3.605  21.592  1.00 87.73           N  
ATOM   4709  CA  GLU B 158     -44.075  -2.331  22.009  1.00 87.73           C  
ATOM   4710  C   GLU B 158     -43.027  -1.279  21.813  1.00 87.73           C  
ATOM   4711  O   GLU B 158     -43.337  -0.150  21.436  1.00 87.73           O  
ATOM   4712  CB  GLU B 158     -44.546  -2.296  23.473  1.00 87.73           C  
ATOM   4713  CG  GLU B 158     -45.887  -3.008  23.687  1.00 87.73           C  
ATOM   4714  CD  GLU B 158     -46.974  -2.203  22.979  1.00 87.73           C  
ATOM   4715  OE1 GLU B 158     -47.004  -0.957  23.160  1.00 87.73           O  
ATOM   4716  OE2 GLU B 158     -47.788  -2.825  22.243  1.00 87.73           O1-
ATOM   4717  N   ILE B 159     -41.752  -1.622  22.066  1.00 38.57           N  
ATOM   4718  CA  ILE B 159     -40.682  -0.672  21.936  1.00 38.57           C  
ATOM   4719  C   ILE B 159     -40.579  -0.239  20.502  1.00 38.57           C  
ATOM   4720  O   ILE B 159     -40.417   0.946  20.218  1.00 38.57           O  
ATOM   4721  CB  ILE B 159     -39.347  -1.246  22.332  1.00 38.57           C  
ATOM   4722  CG1 ILE B 159     -39.354  -1.633  23.822  1.00 38.57           C  
ATOM   4723  CG2 ILE B 159     -38.254  -0.231  21.958  1.00 38.57           C  
ATOM   4724  CD1 ILE B 159     -38.155  -2.480  24.249  1.00 38.57           C  
ATOM   4725  N   ALA B 160     -40.672  -1.190  19.553  1.00 34.08           N  
ATOM   4726  CA  ALA B 160     -40.525  -0.870  18.157  1.00 34.08           C  
ATOM   4727  C   ALA B 160     -41.613   0.073  17.733  1.00 34.08           C  
ATOM   4728  O   ALA B 160     -41.361   1.027  16.997  1.00 34.08           O  
ATOM   4729  CB  ALA B 160     -40.603  -2.110  17.249  1.00 34.08           C  
ATOM   4730  N   LEU B 161     -42.856  -0.176  18.182  1.00 69.41           N  
ATOM   4731  CA  LEU B 161     -43.973   0.652  17.816  1.00 69.41           C  
ATOM   4732  C   LEU B 161     -43.779   2.024  18.375  1.00 69.41           C  
ATOM   4733  O   LEU B 161     -44.074   3.012  17.703  1.00 69.41           O  
ATOM   4734  CB  LEU B 161     -45.309   0.141  18.379  1.00 69.41           C  
ATOM   4735  CG  LEU B 161     -45.810  -1.149  17.715  1.00 69.41           C  
ATOM   4736  CD1 LEU B 161     -47.149  -1.596  18.322  1.00 69.41           C  
ATOM   4737  CD2 LEU B 161     -45.892  -0.985  16.187  1.00 69.41           C  
ATOM   4738  N   GLN B 162     -43.283   2.131  19.625  1.00114.05           N  
ATOM   4739  CA  GLN B 162     -43.171   3.448  20.185  1.00114.05           C  
ATOM   4740  C   GLN B 162     -42.178   4.245  19.394  1.00114.05           C  
ATOM   4741  O   GLN B 162     -42.377   5.435  19.160  1.00114.05           O  
ATOM   4742  CB  GLN B 162     -42.808   3.513  21.679  1.00114.05           C  
ATOM   4743  CG  GLN B 162     -41.408   3.052  22.055  1.00114.05           C  
ATOM   4744  CD  GLN B 162     -41.307   3.230  23.563  1.00114.05           C  
ATOM   4745  NE2 GLN B 162     -41.542   4.481  24.042  1.00114.05           N  
ATOM   4746  OE1 GLN B 162     -41.039   2.280  24.296  1.00114.05           O  
ATOM   4747  N   ILE B 163     -41.083   3.604  18.943  1.00 99.50           N  
ATOM   4748  CA  ILE B 163     -40.070   4.282  18.183  1.00 99.50           C  
ATOM   4749  C   ILE B 163     -40.694   4.792  16.918  1.00 99.50           C  
ATOM   4750  O   ILE B 163     -40.448   5.921  16.497  1.00 99.50           O  
ATOM   4751  CB  ILE B 163     -38.961   3.360  17.758  1.00 99.50           C  
ATOM   4752  CG1 ILE B 163     -38.264   2.725  18.973  1.00 99.50           C  
ATOM   4753  CG2 ILE B 163     -38.010   4.157  16.849  1.00 99.50           C  
ATOM   4754  CD1 ILE B 163     -37.557   3.725  19.883  1.00 99.50           C  
ATOM   4755  N   ALA B 164     -41.540   3.967  16.273  1.00 40.03           N  
ATOM   4756  CA  ALA B 164     -42.125   4.352  15.021  1.00 40.03           C  
ATOM   4757  C   ALA B 164     -42.957   5.588  15.217  1.00 40.03           C  
ATOM   4758  O   ALA B 164     -42.988   6.465  14.355  1.00 40.03           O  
ATOM   4759  CB  ALA B 164     -43.034   3.261  14.430  1.00 40.03           C  
ATOM   4760  N   ARG B 165     -43.707   5.671  16.332  1.00144.14           N  
ATOM   4761  CA  ARG B 165     -44.530   6.826  16.575  1.00144.14           C  
ATOM   4762  C   ARG B 165     -43.713   8.058  16.857  1.00144.14           C  
ATOM   4763  O   ARG B 165     -43.997   9.140  16.349  1.00144.14           O  
ATOM   4764  CB  ARG B 165     -45.456   6.630  17.784  1.00144.14           C  
ATOM   4765  CG  ARG B 165     -46.699   5.793  17.483  1.00144.14           C  
ATOM   4766  CD  ARG B 165     -47.440   5.342  18.741  1.00144.14           C  
ATOM   4767  NE  ARG B 165     -46.891   4.014  19.133  1.00144.14           N  
ATOM   4768  CZ  ARG B 165     -46.433   3.762  20.393  1.00144.14           C  
ATOM   4769  NH1 ARG B 165     -46.252   4.776  21.289  1.00144.14           N1+
ATOM   4770  NH2 ARG B 165     -46.158   2.475  20.753  1.00144.14           N  
ATOM   4771  N   GLN B 166     -42.713   7.904  17.738  1.00105.61           N  
ATOM   4772  CA  GLN B 166     -41.896   8.935  18.329  1.00105.61           C  
ATOM   4773  C   GLN B 166     -40.763   9.516  17.520  1.00105.61           C  
ATOM   4774  O   GLN B 166     -40.460  10.702  17.658  1.00105.61           O  
ATOM   4775  CB  GLN B 166     -41.278   8.449  19.651  1.00105.61           C  
ATOM   4776  CG  GLN B 166     -42.325   8.083  20.705  1.00105.61           C  
ATOM   4777  CD  GLN B 166     -41.599   7.495  21.908  1.00105.61           C  
ATOM   4778  NE2 GLN B 166     -40.569   6.650  21.638  1.00105.61           N  
ATOM   4779  OE1 GLN B 166     -41.940   7.772  23.056  1.00105.61           O  
ATOM   4780  N   ALA B 167     -40.084   8.713  16.679  1.00 54.83           N  
ATOM   4781  CA  ALA B 167     -38.818   9.126  16.113  1.00 54.83           C  
ATOM   4782  C   ALA B 167     -38.900  10.404  15.327  1.00 54.83           C  
ATOM   4783  O   ALA B 167     -39.923  10.737  14.736  1.00 54.83           O  
ATOM   4784  CB  ALA B 167     -38.182   8.070  15.191  1.00 54.83           C  
ATOM   4785  N   SER B 168     -37.790  11.178  15.343  1.00 46.49           N  
ATOM   4786  CA  SER B 168     -37.704  12.395  14.586  1.00 46.49           C  
ATOM   4787  C   SER B 168     -36.254  12.754  14.464  1.00 46.49           C  
ATOM   4788  O   SER B 168     -35.401  12.150  15.111  1.00 46.49           O  
ATOM   4789  CB  SER B 168     -38.414  13.587  15.253  1.00 46.49           C  
ATOM   4790  OG  SER B 168     -37.773  13.922  16.476  1.00 46.49           O  
ATOM   4791  N   VAL B 169     -35.942  13.719  13.570  1.00 84.78           N  
ATOM   4792  CA  VAL B 169     -34.609  14.230  13.434  1.00 84.78           C  
ATOM   4793  C   VAL B 169     -34.714  15.699  13.709  1.00 84.78           C  
ATOM   4794  O   VAL B 169     -35.061  16.497  12.841  1.00 84.78           O  
ATOM   4795  CB  VAL B 169     -34.037  13.993  12.064  1.00 84.78           C  
ATOM   4796  CG1 VAL B 169     -33.743  12.489  11.931  1.00 84.78           C  
ATOM   4797  CG2 VAL B 169     -35.061  14.460  11.016  1.00 84.78           C  
ATOM   4798  N   PRO B 170     -34.389  16.086  14.911  1.00 82.71           N  
ATOM   4799  CA  PRO B 170     -34.579  17.465  15.250  1.00 82.71           C  
ATOM   4800  C   PRO B 170     -33.704  18.397  14.478  1.00 82.71           C  
ATOM   4801  O   PRO B 170     -32.492  18.191  14.434  1.00 82.71           O  
ATOM   4802  CB  PRO B 170     -34.437  17.545  16.768  1.00 82.71           C  
ATOM   4803  CG  PRO B 170     -34.912  16.157  17.239  1.00 82.71           C  
ATOM   4804  CD  PRO B 170     -34.581  15.217  16.062  1.00 82.71           C  
ATOM   4805  N   GLY B 171     -34.312  19.431  13.863  1.00 28.13           N  
ATOM   4806  CA  GLY B 171     -33.583  20.468  13.193  1.00 28.13           C  
ATOM   4807  C   GLY B 171     -33.089  20.032  11.846  1.00 28.13           C  
ATOM   4808  O   GLY B 171     -32.381  20.790  11.185  1.00 28.13           O  
ATOM   4809  N   SER B 172     -33.435  18.818  11.372  1.00 90.23           N  
ATOM   4810  CA  SER B 172     -32.871  18.447  10.100  1.00 90.23           C  
ATOM   4811  C   SER B 172     -33.633  19.109   8.996  1.00 90.23           C  
ATOM   4812  O   SER B 172     -34.851  19.269   9.054  1.00 90.23           O  
ATOM   4813  CB  SER B 172     -32.861  16.936   9.805  1.00 90.23           C  
ATOM   4814  OG  SER B 172     -34.143  16.509   9.373  1.00 90.23           O  
ATOM   4815  N   GLU B 173     -32.892  19.510   7.945  1.00 42.40           N  
ATOM   4816  CA  GLU B 173     -33.414  20.143   6.767  1.00 42.40           C  
ATOM   4817  C   GLU B 173     -34.234  19.137   6.019  1.00 42.40           C  
ATOM   4818  O   GLU B 173     -35.225  19.479   5.374  1.00 42.40           O  
ATOM   4819  CB  GLU B 173     -32.296  20.615   5.817  1.00 42.40           C  
ATOM   4820  CG  GLU B 173     -31.402  21.711   6.407  1.00 42.40           C  
ATOM   4821  CD  GLU B 173     -30.254  21.968   5.437  1.00 42.40           C  
ATOM   4822  OE1 GLU B 173     -30.208  21.281   4.382  1.00 42.40           O  
ATOM   4823  OE2 GLU B 173     -29.406  22.850   5.739  1.00 42.40           O1-
ATOM   4824  N   SER B 174     -33.827  17.855   6.071  1.00 45.97           N  
ATOM   4825  CA  SER B 174     -34.500  16.852   5.297  1.00 45.97           C  
ATOM   4826  C   SER B 174     -35.654  16.286   6.062  1.00 45.97           C  
ATOM   4827  O   SER B 174     -35.620  16.166   7.285  1.00 45.97           O  
ATOM   4828  CB  SER B 174     -33.584  15.686   4.904  1.00 45.97           C  
ATOM   4829  OG  SER B 174     -32.520  16.170   4.101  1.00 45.97           O  
ATOM   4830  N   ALA B 175     -36.718  15.912   5.322  1.00 36.31           N  
ATOM   4831  CA  ALA B 175     -37.905  15.353   5.902  1.00 36.31           C  
ATOM   4832  C   ALA B 175     -37.602  13.955   6.362  1.00 36.31           C  
ATOM   4833  O   ALA B 175     -36.640  13.333   5.912  1.00 36.31           O  
ATOM   4834  CB  ALA B 175     -39.088  15.274   4.923  1.00 36.31           C  
ATOM   4835  N   PHE B 176     -38.441  13.433   7.287  1.00 68.07           N  
ATOM   4836  CA  PHE B 176     -38.221  12.156   7.917  1.00 68.07           C  
ATOM   4837  C   PHE B 176     -39.376  11.234   7.621  1.00 68.07           C  
ATOM   4838  O   PHE B 176     -40.531  11.656   7.566  1.00 68.07           O  
ATOM   4839  CB  PHE B 176     -38.111  12.337   9.445  1.00 68.07           C  
ATOM   4840  CG  PHE B 176     -37.852  11.063  10.176  1.00 68.07           C  
ATOM   4841  CD1 PHE B 176     -36.578  10.550  10.262  1.00 68.07           C  
ATOM   4842  CD2 PHE B 176     -38.877  10.400  10.811  1.00 68.07           C  
ATOM   4843  CE1 PHE B 176     -36.337   9.385  10.953  1.00 68.07           C  
ATOM   4844  CE2 PHE B 176     -38.641   9.235  11.505  1.00 68.07           C  
ATOM   4845  CZ  PHE B 176     -37.369   8.721  11.574  1.00 68.07           C  
ATOM   4846  N   ALA B 177     -39.083   9.929   7.408  1.00 42.61           N  
ATOM   4847  CA  ALA B 177     -40.121   8.968   7.140  1.00 42.61           C  
ATOM   4848  C   ALA B 177     -39.761   7.683   7.829  1.00 42.61           C  
ATOM   4849  O   ALA B 177     -38.602   7.449   8.168  1.00 42.61           O  
ATOM   4850  CB  ALA B 177     -40.288   8.652   5.641  1.00 42.61           C  
ATOM   4851  N   VAL B 178     -40.772   6.821   8.082  1.00 48.55           N  
ATOM   4852  CA  VAL B 178     -40.528   5.565   8.731  1.00 48.55           C  
ATOM   4853  C   VAL B 178     -41.057   4.471   7.857  1.00 48.55           C  
ATOM   4854  O   VAL B 178     -42.100   4.615   7.219  1.00 48.55           O  
ATOM   4855  CB  VAL B 178     -41.220   5.433  10.062  1.00 48.55           C  
ATOM   4856  CG1 VAL B 178     -41.031   3.996  10.582  1.00 48.55           C  
ATOM   4857  CG2 VAL B 178     -40.679   6.517  11.012  1.00 48.55           C  
ATOM   4858  N   VAL B 179     -40.308   3.352   7.783  1.00 48.43           N  
ATOM   4859  CA  VAL B 179     -40.758   2.188   7.078  1.00 48.43           C  
ATOM   4860  C   VAL B 179     -40.798   1.111   8.119  1.00 48.43           C  
ATOM   4861  O   VAL B 179     -39.789   0.811   8.756  1.00 48.43           O  
ATOM   4862  CB  VAL B 179     -39.831   1.748   5.980  1.00 48.43           C  
ATOM   4863  CG1 VAL B 179     -40.362   0.435   5.381  1.00 48.43           C  
ATOM   4864  CG2 VAL B 179     -39.715   2.891   4.954  1.00 48.43           C  
ATOM   4865  N   PHE B 180     -41.983   0.505   8.326  1.00 73.59           N  
ATOM   4866  CA  PHE B 180     -42.150  -0.473   9.365  1.00 73.59           C  
ATOM   4867  C   PHE B 180     -42.526  -1.761   8.702  1.00 73.59           C  
ATOM   4868  O   PHE B 180     -43.528  -1.828   7.990  1.00 73.59           O  
ATOM   4869  CB  PHE B 180     -43.303  -0.064  10.308  1.00 73.59           C  
ATOM   4870  CG  PHE B 180     -43.461  -1.011  11.449  1.00 73.59           C  
ATOM   4871  CD1 PHE B 180     -42.706  -0.861  12.590  1.00 73.59           C  
ATOM   4872  CD2 PHE B 180     -44.378  -2.036  11.390  1.00 73.59           C  
ATOM   4873  CE1 PHE B 180     -42.858  -1.726  13.649  1.00 73.59           C  
ATOM   4874  CE2 PHE B 180     -44.535  -2.905  12.444  1.00 73.59           C  
ATOM   4875  CZ  PHE B 180     -43.771  -2.751  13.576  1.00 73.59           C  
ATOM   4876  N   ALA B 181     -41.729  -2.828   8.919  1.00 44.87           N  
ATOM   4877  CA  ALA B 181     -42.050  -4.076   8.285  1.00 44.87           C  
ATOM   4878  C   ALA B 181     -42.179  -5.114   9.351  1.00 44.87           C  
ATOM   4879  O   ALA B 181     -41.295  -5.274  10.192  1.00 44.87           O  
ATOM   4880  CB  ALA B 181     -40.969  -4.562   7.306  1.00 44.87           C  
ATOM   4881  N   ALA B 182     -43.297  -5.865   9.329  1.00 43.62           N  
ATOM   4882  CA  ALA B 182     -43.513  -6.879  10.319  1.00 43.62           C  
ATOM   4883  C   ALA B 182     -43.627  -8.177   9.584  1.00 43.62           C  
ATOM   4884  O   ALA B 182     -44.228  -8.234   8.512  1.00 43.62           O  
ATOM   4885  CB  ALA B 182     -44.816  -6.692  11.119  1.00 43.62           C  
ATOM   4886  N   MET B 183     -43.049  -9.264  10.141  1.00 68.61           N  
ATOM   4887  CA  MET B 183     -43.090 -10.513   9.429  0.50 68.61           C  
ATOM   4888  C   MET B 183     -43.632 -11.606  10.304  1.00 68.61           C  
ATOM   4889  O   MET B 183     -43.333 -11.678  11.495  1.00 68.61           O  
ATOM   4890  CB  MET B 183     -41.716 -11.003   8.946  0.50 68.61           C  
ATOM   4891  CG  MET B 183     -41.081 -10.117   7.877  0.50 68.61           C  
ATOM   4892  SD  MET B 183     -39.360 -10.553   7.496  0.50 68.61           S  
ATOM   4893  CE  MET B 183     -38.710  -9.957   9.085  0.50 68.61           C  
ATOM   4894  N   GLY B 184     -44.464 -12.484   9.696  1.00 49.98           N  
ATOM   4895  CA  GLY B 184     -45.004 -13.671  10.312  1.00 49.98           C  
ATOM   4896  C   GLY B 184     -45.928 -13.313  11.435  1.00 49.98           C  
ATOM   4897  O   GLY B 184     -46.015 -14.027  12.431  1.00 49.98           O  
ATOM   4898  N   ILE B 185     -46.671 -12.208  11.273  1.00188.19           N  
ATOM   4899  CA  ILE B 185     -47.531 -11.631  12.268  1.00188.19           C  
ATOM   4900  C   ILE B 185     -48.882 -12.283  12.265  1.00188.19           C  
ATOM   4901  O   ILE B 185     -49.356 -12.771  11.240  1.00188.19           O  
ATOM   4902  CB  ILE B 185     -47.738 -10.172  11.964  1.00188.19           C  
ATOM   4903  CG1 ILE B 185     -48.571  -9.440  13.007  1.00188.19           C  
ATOM   4904  CG2 ILE B 185     -48.354 -10.076  10.568  1.00188.19           C  
ATOM   4905  CD1 ILE B 185     -48.723  -7.952  12.683  1.00188.19           C  
ATOM   4906  N   THR B 186     -49.521 -12.341  13.454  1.00103.14           N  
ATOM   4907  CA  THR B 186     -50.847 -12.874  13.583  1.00103.14           C  
ATOM   4908  C   THR B 186     -51.807 -11.824  13.121  1.00103.14           C  
ATOM   4909  O   THR B 186     -51.456 -10.653  12.988  1.00103.14           O  
ATOM   4910  CB  THR B 186     -51.215 -13.213  14.995  1.00103.14           C  
ATOM   4911  CG2 THR B 186     -51.126 -11.938  15.839  1.00103.14           C  
ATOM   4912  OG1 THR B 186     -52.533 -13.731  15.050  1.00103.14           O  
ATOM   4913  N   ASN B 187     -53.061 -12.231  12.851  1.00 54.29           N  
ATOM   4914  CA  ASN B 187     -54.058 -11.311  12.384  1.00 54.29           C  
ATOM   4915  C   ASN B 187     -54.303 -10.284  13.441  1.00 54.29           C  
ATOM   4916  O   ASN B 187     -54.474  -9.103  13.144  1.00 54.29           O  
ATOM   4917  CB  ASN B 187     -55.396 -11.993  12.059  1.00 54.29           C  
ATOM   4918  CG  ASN B 187     -55.164 -12.831  10.811  1.00 54.29           C  
ATOM   4919  ND2 ASN B 187     -54.695 -12.166   9.721  1.00 54.29           N  
ATOM   4920  OD1 ASN B 187     -55.377 -14.041  10.808  1.00 54.29           O  
ATOM   4921  N   GLU B 188     -54.321 -10.710  14.714  1.00 69.49           N  
ATOM   4922  CA  GLU B 188     -54.595  -9.797  15.783  1.00 69.49           C  
ATOM   4923  C   GLU B 188     -53.529  -8.749  15.827  1.00 69.49           C  
ATOM   4924  O   GLU B 188     -53.827  -7.565  15.983  1.00 69.49           O  
ATOM   4925  CB  GLU B 188     -54.646 -10.505  17.144  1.00 69.49           C  
ATOM   4926  CG  GLU B 188     -55.895 -11.375  17.308  1.00 69.49           C  
ATOM   4927  CD  GLU B 188     -55.684 -12.278  18.510  1.00 69.49           C  
ATOM   4928  OE1 GLU B 188     -54.518 -12.711  18.714  1.00 69.49           O  
ATOM   4929  OE2 GLU B 188     -56.679 -12.558  19.230  1.00 69.49           O1-
ATOM   4930  N   GLU B 189     -52.255  -9.152  15.672  1.00 54.64           N  
ATOM   4931  CA  GLU B 189     -51.162  -8.224  15.737  1.00 54.64           C  
ATOM   4932  C   GLU B 189     -51.284  -7.247  14.606  1.00 54.64           C  
ATOM   4933  O   GLU B 189     -51.043  -6.053  14.785  1.00 54.64           O  
ATOM   4934  CB  GLU B 189     -49.790  -8.914  15.632  1.00 54.64           C  
ATOM   4935  CG  GLU B 189     -49.416  -9.763  16.850  1.00 54.64           C  
ATOM   4936  CD  GLU B 189     -48.163 -10.557  16.498  1.00 54.64           C  
ATOM   4937  OE1 GLU B 189     -47.580 -10.295  15.414  1.00 54.64           O  
ATOM   4938  OE2 GLU B 189     -47.770 -11.440  17.306  1.00 54.64           O1-
[truncated: 173,186 more chars]
