# Supplementary material for: Structural Descriptors for Subunit Interface Regions in Homodimers: Effect of Lipid Membrane and Secondary Structure Type
Source: J Chem Inf Model. 2025 Mar 27;65(7):3117–26. doi: 10.1021/acs.jcim.4c01233 (PMC12004529; doi:10.1021/acs.jcim.4c01233)
Supplement: Supplementary file 3 — ci4c01233_si_003.tar [file ci4c01233_si_003.tar › database/alpha/2ocp_cytop.pdb]

HEADER    2ocp_chain_A
ATOM      1  N   GLY A   1      42.711 116.346  40.192  1.00 14.71           N  
ATOM      2  CA  GLY A   1      42.505 115.723  38.863  1.00 14.71           C  
ATOM      3  C   GLY A   1      42.393 116.780  37.815  1.00 14.71           C  
ATOM      4  O   GLY A   1      41.707 117.786  37.991  1.00 14.71           O  
ATOM      5  N   PRO A   2      43.046 116.555  36.709  1.00 64.22           N  
ATOM      6  CA  PRO A   2      43.018 117.514  35.643  1.00 64.22           C  
ATOM     10  C   PRO A   2      41.650 117.608  35.062  1.00 64.22           C  
ATOM     11  O   PRO A   2      40.902 116.635  35.133  1.00 64.22           O  
ATOM      8  CB  PRO A   2      44.091 117.067  34.654  1.00 64.22           C  
ATOM      9  CG  PRO A   2      45.112 116.334  35.542  1.00 64.22           C  
ATOM      7  CD  PRO A   2      44.279 115.783  36.711  1.00 64.22           C  
ATOM     12  N   ARG A   3      41.292 118.779  34.503  1.00150.98           N  
ATOM     13  CA  ARG A   3      39.988 118.911  33.933  1.00150.98           C  
ATOM     21  C   ARG A   3      40.112 118.489  32.506  1.00150.98           C  
ATOM     22  O   ARG A   3      41.030 118.902  31.800  1.00150.98           O  
ATOM     14  CB  ARG A   3      39.443 120.348  33.979  1.00150.98           C  
ATOM     15  CG  ARG A   3      39.308 120.897  35.406  1.00150.98           C  
ATOM     16  CD  ARG A   3      38.255 120.188  36.261  1.00150.98           C  
ATOM     17  NE  ARG A   3      38.864 118.939  36.803  1.00150.98           N  
ATOM     18  CZ  ARG A   3      38.330 118.369  37.922  1.00150.98           C  
ATOM     19  NH1 ARG A   3      37.286 118.976  38.556  1.00150.98           N1+
ATOM     20  NH2 ARG A   3      38.835 117.200  38.414  1.00150.98           N  
ATOM     23  N   ARG A   4      39.181 117.635  32.043  1.00 93.85           N  
ATOM     24  CA  ARG A   4      39.289 117.107  30.714  1.00 93.85           C  
ATOM     32  C   ARG A   4      38.226 117.741  29.873  1.00 93.85           C  
ATOM     33  O   ARG A   4      37.067 117.820  30.279  1.00 93.85           O  
ATOM     25  CB  ARG A   4      39.045 115.594  30.674  1.00 93.85           C  
ATOM     26  CG  ARG A   4      39.901 114.837  31.690  1.00 93.85           C  
ATOM     27  CD  ARG A   4      41.291 114.450  31.188  1.00 93.85           C  
ATOM     28  NE  ARG A   4      41.116 113.355  30.196  1.00 93.85           N  
ATOM     29  CZ  ARG A   4      40.831 112.093  30.633  1.00 93.85           C  
ATOM     30  NH1 ARG A   4      40.609 111.867  31.961  1.00 93.85           N1+
ATOM     31  NH2 ARG A   4      40.758 111.061  29.742  1.00 93.85           N  
ATOM     34  N   LEU A   5      38.607 118.240  28.678  1.00 98.97           N  
ATOM     35  CA  LEU A   5      37.632 118.829  27.803  1.00 98.97           C  
ATOM     40  C   LEU A   5      37.946 118.415  26.398  1.00 98.97           C  
ATOM     41  O   LEU A   5      39.094 118.124  26.066  1.00 98.97           O  
ATOM     36  CB  LEU A   5      37.610 120.372  27.805  1.00 98.97           C  
ATOM     37  CG  LEU A   5      37.246 121.010  29.160  1.00 98.97           C  
ATOM     38  CD1 LEU A   5      38.374 120.836  30.189  1.00 98.97           C  
ATOM     39  CD2 LEU A   5      36.819 122.475  28.988  1.00 98.97           C  
ATOM     42  N   SER A   6      36.915 118.367  25.527  1.00 42.22           N  
ATOM     43  CA  SER A   6      37.151 118.015  24.156  1.00 42.22           C  
ATOM     46  C   SER A   6      36.550 119.076  23.286  1.00 42.22           C  
ATOM     47  O   SER A   6      35.489 119.624  23.582  1.00 42.22           O  
ATOM     44  CB  SER A   6      36.523 116.674  23.743  1.00 42.22           C  
ATOM     45  OG  SER A   6      35.106 116.753  23.802  1.00 42.22           O  
ATOM     48  N   ILE A   7      37.232 119.385  22.166  1.00 47.42           N  
ATOM     49  CA  ILE A   7      36.775 120.390  21.251  1.00 47.42           C  
ATOM     54  C   ILE A   7      35.947 119.699  20.217  1.00 47.42           C  
ATOM     55  O   ILE A   7      36.384 118.723  19.610  1.00 47.42           O  
ATOM     50  CB  ILE A   7      37.896 121.088  20.531  1.00 47.42           C  
ATOM     51  CG1 ILE A   7      38.798 121.831  21.533  1.00 47.42           C  
ATOM     52  CG2 ILE A   7      37.286 121.999  19.451  1.00 47.42           C  
ATOM     53  CD1 ILE A   7      40.111 122.331  20.927  1.00 47.42           C  
ATOM     56  N   GLU A   8      34.709 120.187  19.998  1.00 88.24           N  
ATOM     57  CA  GLU A   8      33.862 119.565  19.021  1.00 88.24           C  
ATOM     63  C   GLU A   8      33.480 120.609  18.011  1.00 88.24           C  
ATOM     64  O   GLU A   8      33.406 121.797  18.329  1.00 88.24           O  
ATOM     58  CB  GLU A   8      32.563 119.003  19.617  1.00 88.24           C  
ATOM     59  CG  GLU A   8      32.801 117.931  20.688  1.00 88.24           C  
ATOM     60  CD  GLU A   8      33.375 116.684  20.027  1.00 88.24           C  
ATOM     61  OE1 GLU A   8      33.369 116.619  18.768  1.00 88.24           O  
ATOM     62  OE2 GLU A   8      33.825 115.776  20.776  1.00 88.24           O1-
ATOM     65  N   GLY A   9      33.237 120.192  16.749  1.00 25.87           N  
ATOM     66  CA  GLY A   9      32.875 121.150  15.740  1.00 25.87           C  
ATOM     67  C   GLY A   9      32.805 120.455  14.413  1.00 25.87           C  
ATOM     68  O   GLY A   9      33.110 119.267  14.311  1.00 25.87           O  
ATOM     69  N   ASN A  10      32.391 121.175  13.343  1.00140.99           N  
ATOM     70  CA  ASN A  10      32.327 120.472  12.093  1.00140.99           C  
ATOM     75  C   ASN A  10      33.620 120.614  11.363  1.00140.99           C  
ATOM     76  O   ASN A  10      34.562 121.242  11.844  1.00140.99           O  
ATOM     71  CB  ASN A  10      31.114 120.752  11.174  1.00140.99           C  
ATOM     72  CG  ASN A  10      31.207 122.086  10.475  1.00140.99           C  
ATOM     74  ND2 ASN A  10      30.322 123.041  10.866  1.00140.99           N  
ATOM     73  OD1 ASN A  10      32.017 122.257   9.566  1.00140.99           O  
ATOM     77  N   ILE A  11      33.708 119.975  10.185  1.00 92.00           N  
ATOM     78  CA  ILE A  11      34.925 119.949   9.428  1.00 92.00           C  
ATOM     83  C   ILE A  11      35.318 121.341   9.034  1.00 92.00           C  
ATOM     84  O   ILE A  11      34.493 122.153   8.625  1.00 92.00           O  
ATOM     79  CB  ILE A  11      34.823 119.148   8.165  1.00 92.00           C  
ATOM     80  CG1 ILE A  11      34.515 117.679   8.501  1.00 92.00           C  
ATOM     81  CG2 ILE A  11      36.120 119.347   7.360  1.00 92.00           C  
ATOM     82  CD1 ILE A  11      34.042 116.872   7.296  1.00 92.00           C  
ATOM     85  N   ALA A  12      36.621 121.643   9.193  1.00 72.16           N  
ATOM     86  CA  ALA A  12      37.232 122.876   8.783  1.00 72.16           C  
ATOM     88  C   ALA A  12      36.686 124.061   9.520  1.00 72.16           C  
ATOM     89  O   ALA A  12      36.997 125.197   9.167  1.00 72.16           O  
ATOM     87  CB  ALA A  12      37.089 123.139   7.274  1.00 72.16           C  
ATOM     90  N   VAL A  13      35.944 123.844  10.618  1.00112.72           N  
ATOM     91  CA  VAL A  13      35.408 124.953  11.355  1.00112.72           C  
ATOM     95  C   VAL A  13      36.573 125.764  11.820  1.00112.72           C  
ATOM     96  O   VAL A  13      36.442 126.965  12.053  1.00112.72           O  
ATOM     92  CB  VAL A  13      34.615 124.562  12.570  1.00112.72           C  
ATOM     93  CG1 VAL A  13      35.554 123.891  13.584  1.00112.72           C  
ATOM     94  CG2 VAL A  13      33.923 125.822  13.120  1.00112.72           C  
ATOM     97  N   GLY A  14      37.758 125.129  11.946  1.00 44.51           N  
ATOM     98  CA  GLY A  14      38.906 125.868  12.396  1.00 44.51           C  
ATOM     99  C   GLY A  14      39.398 125.355  13.714  1.00 44.51           C  
ATOM    100  O   GLY A  14      39.960 126.103  14.511  1.00 44.51           O  
ATOM    101  N   LYS A  15      39.204 124.050  13.978  1.00 93.36           N  
ATOM    102  CA  LYS A  15      39.633 123.454  15.214  1.00 93.36           C  
ATOM    108  C   LYS A  15      41.124 123.575  15.383  1.00 93.36           C  
ATOM    109  O   LYS A  15      41.597 124.011  16.431  1.00 93.36           O  
ATOM    103  CB  LYS A  15      39.283 121.962  15.268  1.00 93.36           C  
ATOM    104  CG  LYS A  15      39.696 121.264  16.561  1.00 93.36           C  
ATOM    105  CD  LYS A  15      39.148 119.842  16.655  1.00 93.36           C  
ATOM    106  CE  LYS A  15      39.453 119.010  15.408  1.00 93.36           C  
ATOM    107  NZ  LYS A  15      39.213 117.579  15.683  1.00 93.36           N1+
ATOM    110  N   SER A  16      41.915 123.231  14.347  1.00 35.05           N  
ATOM    111  CA  SER A  16      43.350 123.242  14.492  1.00 35.05           C  
ATOM    114  C   SER A  16      43.808 124.629  14.815  1.00 35.05           C  
ATOM    115  O   SER A  16      44.734 124.810  15.606  1.00 35.05           O  
ATOM    112  CB  SER A  16      44.088 122.804  13.215  1.00 35.05           C  
ATOM    113  OG  SER A  16      43.792 121.445  12.929  1.00 35.05           O  
ATOM    116  N   THR A  17      43.179 125.648  14.201  1.00 31.43           N  
ATOM    117  CA  THR A  17      43.569 127.008  14.441  1.00 31.43           C  
ATOM    121  C   THR A  17      43.284 127.355  15.868  1.00 31.43           C  
ATOM    122  O   THR A  17      44.103 127.969  16.550  1.00 31.43           O  
ATOM    118  CB  THR A  17      42.805 127.977  13.584  1.00 31.43           C  
ATOM    120  CG2 THR A  17      43.262 129.407  13.922  1.00 31.43           C  
ATOM    119  OG1 THR A  17      43.028 127.695  12.210  1.00 31.43           O  
ATOM    123  N   PHE A  18      42.109 126.931  16.359  1.00 64.36           N  
ATOM    124  CA  PHE A  18      41.653 127.222  17.686  1.00 64.36           C  
ATOM    132  C   PHE A  18      42.622 126.611  18.651  1.00 64.36           C  
ATOM    133  O   PHE A  18      42.903 127.179  19.705  1.00 64.36           O  
ATOM    125  CB  PHE A  18      40.251 126.631  17.922  1.00 64.36           C  
ATOM    126  CG  PHE A  18      39.748 126.989  19.281  1.00 64.36           C  
ATOM    127  CD1 PHE A  18      39.207 128.231  19.520  1.00 64.36           C  
ATOM    128  CD2 PHE A  18      39.791 126.076  20.310  1.00 64.36           C  
ATOM    129  CE1 PHE A  18      38.732 128.564  20.767  1.00 64.36           C  
ATOM    130  CE2 PHE A  18      39.318 126.404  21.559  1.00 64.36           C  
ATOM    131  CZ  PHE A  18      38.788 127.649  21.790  1.00 64.36           C  
ATOM    134  N   VAL A  19      43.132 125.410  18.324  1.00 40.10           N  
ATOM    135  CA  VAL A  19      44.058 124.719  19.177  1.00 40.10           C  
ATOM    139  C   VAL A  19      45.344 125.476  19.274  1.00 40.10           C  
ATOM    140  O   VAL A  19      45.887 125.653  20.363  1.00 40.10           O  
ATOM    136  CB  VAL A  19      44.389 123.340  18.679  1.00 40.10           C  
ATOM    137  CG1 VAL A  19      45.460 122.728  19.597  1.00 40.10           C  
ATOM    138  CG2 VAL A  19      43.092 122.517  18.618  1.00 40.10           C  
ATOM    141  N   LYS A  20      45.859 125.974  18.137  1.00125.24           N  
ATOM    142  CA  LYS A  20      47.135 126.624  18.176  1.00125.24           C  
ATOM    148  C   LYS A  20      47.017 127.807  19.079  1.00125.24           C  
ATOM    149  O   LYS A  20      47.947 128.140  19.813  1.00125.24           O  
ATOM    143  CB  LYS A  20      47.629 127.083  16.791  1.00125.24           C  
ATOM    144  CG  LYS A  20      49.108 127.484  16.784  1.00125.24           C  
ATOM    145  CD  LYS A  20      50.066 126.323  17.077  1.00125.24           C  
ATOM    146  CE  LYS A  20      50.525 125.549  15.838  1.00125.24           C  
ATOM    147  NZ  LYS A  20      51.423 124.440  16.236  1.00125.24           N1+
ATOM    150  N   LEU A  21      45.849 128.471  19.047  1.00105.98           N  
ATOM    151  CA  LEU A  21      45.611 129.635  19.849  1.00105.98           C  
ATOM    156  C   LEU A  21      45.679 129.216  21.293  1.00105.98           C  
ATOM    157  O   LEU A  21      46.260 129.915  22.123  1.00105.98           O  
ATOM    152  CB  LEU A  21      44.208 130.218  19.580  1.00105.98           C  
ATOM    153  CG  LEU A  21      43.939 131.644  20.110  1.00105.98           C  
ATOM    154  CD1 LEU A  21      42.466 132.027  19.900  1.00105.98           C  
ATOM    155  CD2 LEU A  21      44.417 131.863  21.552  1.00105.98           C  
ATOM    158  N   LEU A  22      45.083 128.051  21.626  1.00 53.47           N  
ATOM    159  CA  LEU A  22      45.056 127.567  22.978  1.00 53.47           C  
ATOM    164  C   LEU A  22      46.446 127.279  23.440  1.00 53.47           C  
ATOM    165  O   LEU A  22      46.832 127.662  24.542  1.00 53.47           O  
ATOM    160  CB  LEU A  22      44.264 126.256  23.149  1.00 53.47           C  
ATOM    161  CG  LEU A  22      42.731 126.389  23.033  1.00 53.47           C  
ATOM    162  CD1 LEU A  22      42.038 125.027  23.219  1.00 53.47           C  
ATOM    163  CD2 LEU A  22      42.197 127.463  23.996  1.00 53.47           C  
ATOM    166  N   THR A  23      47.257 126.625  22.590  1.00 29.31           N  
ATOM    167  CA  THR A  23      48.570 126.240  23.012  1.00 29.31           C  
ATOM    171  C   THR A  23      49.323 127.468  23.405  1.00 29.31           C  
ATOM    172  O   THR A  23      49.984 127.490  24.441  1.00 29.31           O  
ATOM    168  CB  THR A  23      49.360 125.556  21.930  1.00 29.31           C  
ATOM    170  CG2 THR A  23      50.748 125.199  22.490  1.00 29.31           C  
ATOM    169  OG1 THR A  23      48.694 124.377  21.501  1.00 29.31           O  
ATOM    173  N   LYS A  24      49.235 128.538  22.593  1.00 68.76           N  
ATOM    174  CA  LYS A  24      49.992 129.716  22.899  1.00 68.76           C  
ATOM    180  C   LYS A  24      49.531 130.295  24.198  1.00 68.76           C  
ATOM    181  O   LYS A  24      50.341 130.666  25.046  1.00 68.76           O  
ATOM    175  CB  LYS A  24      49.833 130.837  21.857  1.00 68.76           C  
ATOM    176  CG  LYS A  24      50.669 132.077  22.190  1.00 68.76           C  
ATOM    177  CD  LYS A  24      50.624 133.168  21.116  1.00 68.76           C  
ATOM    178  CE  LYS A  24      51.229 132.757  19.772  1.00 68.76           C  
ATOM    179  NZ  LYS A  24      51.117 133.883  18.817  1.00 68.76           N1+
ATOM    182  N   THR A  25      48.201 130.396  24.372  1.00131.73           N  
ATOM    183  CA  THR A  25      47.630 131.033  25.524  1.00131.73           C  
ATOM    187  C   THR A  25      47.879 130.272  26.800  1.00131.73           C  
ATOM    188  O   THR A  25      48.282 130.873  27.796  1.00131.73           O  
ATOM    184  CB  THR A  25      46.158 131.278  25.340  1.00131.73           C  
ATOM    186  CG2 THR A  25      45.440 129.942  25.133  1.00131.73           C  
ATOM    185  OG1 THR A  25      45.621 131.969  26.454  1.00131.73           O  
ATOM    189  N   TYR A  26      47.646 128.939  26.828  1.00 87.05           N  
ATOM    190  CA  TYR A  26      47.869 128.232  28.064  1.00 87.05           C  
ATOM    199  C   TYR A  26      48.850 127.118  27.821  1.00 87.05           C  
ATOM    200  O   TYR A  26      48.456 126.000  27.488  1.00 87.05           O  
ATOM    191  CB  TYR A  26      46.601 127.554  28.619  1.00 87.05           C  
ATOM    192  CG  TYR A  26      45.558 128.593  28.844  1.00 87.05           C  
ATOM    193  CD1 TYR A  26      44.724 128.962  27.816  1.00 87.05           C  
ATOM    194  CD2 TYR A  26      45.407 129.192  30.073  1.00 87.05           C  
ATOM    195  CE1 TYR A  26      43.754 129.917  28.005  1.00 87.05           C  
ATOM    196  CE2 TYR A  26      44.440 130.150  30.270  1.00 87.05           C  
ATOM    197  CZ  TYR A  26      43.613 130.514  29.235  1.00 87.05           C  
ATOM    198  OH  TYR A  26      42.620 131.495  29.431  1.00 87.05           O  
ATOM    201  N   PRO A  27      50.114 127.373  28.018  1.00 73.52           N  
ATOM    202  CA  PRO A  27      51.108 126.356  27.781  1.00 73.52           C  
ATOM    206  C   PRO A  27      51.062 125.190  28.724  1.00 73.52           C  
ATOM    207  O   PRO A  27      51.459 124.093  28.332  1.00 73.52           O  
ATOM    204  CB  PRO A  27      52.450 127.086  27.767  1.00 73.52           C  
ATOM    205  CG  PRO A  27      52.087 128.506  27.294  1.00 73.52           C  
ATOM    203  CD  PRO A  27      50.642 128.708  27.778  1.00 73.52           C  
ATOM    208  N   GLU A  28      50.599 125.395  29.968  1.00123.90           N  
ATOM    209  CA  GLU A  28      50.536 124.322  30.916  1.00123.90           C  
ATOM    215  C   GLU A  28      49.518 123.327  30.448  1.00123.90           C  
ATOM    216  O   GLU A  28      49.654 122.128  30.685  1.00123.90           O  
ATOM    210  CB  GLU A  28      50.227 124.790  32.351  1.00123.90           C  
ATOM    211  CG  GLU A  28      49.135 125.854  32.462  1.00123.90           C  
ATOM    212  CD  GLU A  28      49.803 127.206  32.219  1.00123.90           C  
ATOM    213  OE1 GLU A  28      50.998 127.206  31.819  1.00123.90           O  
ATOM    214  OE2 GLU A  28      49.133 128.253  32.425  1.00123.90           O1-
ATOM    217  N   TRP A  29      48.467 123.796  29.754  1.00 76.61           N  
ATOM    218  CA  TRP A  29      47.452 122.893  29.298  1.00 76.61           C  
ATOM    229  C   TRP A  29      48.064 121.900  28.354  1.00 76.61           C  
ATOM    230  O   TRP A  29      49.021 122.199  27.644  1.00 76.61           O  
ATOM    219  CB  TRP A  29      46.280 123.584  28.577  1.00 76.61           C  
ATOM    220  CG  TRP A  29      45.441 124.455  29.481  1.00 76.61           C  
ATOM    222  CD1 TRP A  29      45.687 124.852  30.763  1.00 76.61           C  
ATOM    221  CD2 TRP A  29      44.174 125.028  29.113  1.00 76.61           C  
ATOM    224  CE2 TRP A  29      43.715 125.751  30.214  1.00 76.61           C  
ATOM    225  CE3 TRP A  29      43.453 124.955  27.956  1.00 76.61           C  
ATOM    223  NE1 TRP A  29      44.653 125.636  31.217  1.00 76.61           N  
ATOM    226  CZ2 TRP A  29      42.522 126.414  30.173  1.00 76.61           C  
ATOM    227  CZ3 TRP A  29      42.250 125.626  27.918  1.00 76.61           C  
ATOM    228  CH2 TRP A  29      41.795 126.341  29.005  1.00 76.61           C  
ATOM    231  N   HIS A  30      47.529 120.660  28.360  1.00 59.58           N  
ATOM    232  CA  HIS A  30      48.025 119.601  27.525  1.00 59.58           C  
ATOM    239  C   HIS A  30      46.983 119.294  26.499  1.00 59.58           C  
ATOM    240  O   HIS A  30      45.824 119.052  26.828  1.00 59.58           O  
ATOM    235  CB  HIS A  30      48.317 118.311  28.318  1.00 59.58           C  
ATOM    234  CG  HIS A  30      48.773 117.155  27.478  1.00 59.58           C  
ATOM    237  CD2 HIS A  30      49.946 116.949  26.819  1.00 59.58           C  
ATOM    233  ND1 HIS A  30      48.001 116.043  27.226  1.00 59.58           N  
ATOM    238  CE1 HIS A  30      48.739 115.224  26.434  1.00 59.58           C  
ATOM    236  NE2 HIS A  30      49.926 115.733  26.160  1.00 59.58           N  
ATOM    241  N   VAL A  31      47.375 119.305  25.208  1.00 44.77           N  
ATOM    242  CA  VAL A  31      46.413 119.029  24.183  1.00 44.77           C  
ATOM    246  C   VAL A  31      46.759 117.724  23.539  1.00 44.77           C  
ATOM    247  O   VAL A  31      47.825 117.571  22.946  1.00 44.77           O  
ATOM    243  CB  VAL A  31      46.378 120.078  23.111  1.00 44.77           C  
ATOM    244  CG1 VAL A  31      45.439 119.607  21.990  1.00 44.77           C  
ATOM    245  CG2 VAL A  31      45.954 121.412  23.749  1.00 44.77           C  
ATOM    248  N   ALA A  32      45.833 116.750  23.623  1.00 45.50           N  
ATOM    249  CA  ALA A  32      46.069 115.462  23.036  1.00 45.50           C  
ATOM    251  C   ALA A  32      45.729 115.582  21.587  1.00 45.50           C  
ATOM    252  O   ALA A  32      44.606 115.923  21.219  1.00 45.50           O  
ATOM    250  CB  ALA A  32      45.202 114.342  23.638  1.00 45.50           C  
ATOM    253  N   THR A  33      46.706 115.255  20.724  1.00112.53           N  
ATOM    254  CA  THR A  33      46.589 115.456  19.309  1.00112.53           C  
ATOM    258  C   THR A  33      45.607 114.511  18.687  1.00112.53           C  
ATOM    259  O   THR A  33      45.329 113.429  19.203  1.00112.53           O  
ATOM    255  CB  THR A  33      47.902 115.278  18.600  1.00112.53           C  
ATOM    257  CG2 THR A  33      48.374 113.825  18.789  1.00112.53           C  
ATOM    256  OG1 THR A  33      47.767 115.581  17.218  1.00112.53           O  
ATOM    260  N   GLU A  34      45.041 114.942  17.538  1.00119.97           N  
ATOM    261  CA  GLU A  34      44.129 114.152  16.762  1.00119.97           C  
ATOM    267  C   GLU A  34      44.976 113.428  15.739  1.00119.97           C  
ATOM    268  O   GLU A  34      45.925 113.978  15.185  1.00119.97           O  
ATOM    262  CB  GLU A  34      43.069 115.000  16.030  1.00119.97           C  
ATOM    263  CG  GLU A  34      41.985 114.185  15.324  1.00119.97           C  
ATOM    264  CD  GLU A  34      41.040 113.618  16.377  1.00119.97           C  
ATOM    265  OE1 GLU A  34      41.415 113.629  17.579  1.00119.97           O  
ATOM    266  OE2 GLU A  34      39.928 113.167  15.996  1.00119.97           O1-
ATOM    269  N   PRO A  35      44.618 112.194  15.502  1.00188.22           N  
ATOM    270  CA  PRO A  35      45.339 111.261  14.652  1.00188.22           C  
ATOM    274  C   PRO A  35      45.285 111.429  13.157  1.00188.22           C  
ATOM    275  O   PRO A  35      45.552 110.451  12.462  1.00188.22           O  
ATOM    272  CB  PRO A  35      44.912 109.857  15.098  1.00188.22           C  
ATOM    273  CG  PRO A  35      43.691 110.075  16.006  1.00188.22           C  
ATOM    271  CD  PRO A  35      43.899 111.491  16.553  1.00188.22           C  
ATOM    276  N   VAL A  36      44.970 112.624  12.629  1.00151.03           N  
ATOM    277  CA  VAL A  36      44.773 112.819  11.214  1.00151.03           C  
ATOM    281  C   VAL A  36      45.931 112.283  10.412  1.00151.03           C  
ATOM    282  O   VAL A  36      45.714 111.744   9.332  1.00151.03           O  
ATOM    278  CB  VAL A  36      44.651 114.270  10.854  1.00151.03           C  
ATOM    279  CG1 VAL A  36      43.386 114.844  11.500  1.00151.03           C  
ATOM    280  CG2 VAL A  36      45.925 114.987  11.323  1.00151.03           C  
ATOM    283  N   ALA A  37      47.186 112.444  10.873  1.00 63.29           N  
ATOM    284  CA  ALA A  37      48.343 111.986  10.139  1.00 63.29           C  
ATOM    286  C   ALA A  37      48.377 110.484  10.029  1.00 63.29           C  
ATOM    287  O   ALA A  37      48.854 109.947   9.031  1.00 63.29           O  
ATOM    285  CB  ALA A  37      49.665 112.439  10.784  1.00 63.29           C  
ATOM    288  N   THR A  38      47.938 109.761  11.077  1.00148.62           N  
ATOM    289  CA  THR A  38      47.929 108.319  11.083  1.00148.62           C  
ATOM    293  C   THR A  38      46.862 107.810  10.164  1.00148.62           C  
ATOM    294  O   THR A  38      46.862 106.645   9.777  1.00148.62           O  
ATOM    290  CB  THR A  38      47.709 107.705  12.438  1.00148.62           C  
ATOM    292  CG2 THR A  38      48.845 108.140  13.376  1.00148.62           C  
ATOM    291  OG1 THR A  38      46.448 108.086  12.964  1.00148.62           O  
ATOM    295  N   TRP A  39      45.855 108.654   9.916  1.00123.18           N  
ATOM    296  CA  TRP A  39      44.704 108.452   9.085  1.00123.18           C  
ATOM    307  C   TRP A  39      45.086 108.395   7.634  1.00123.18           C  
ATOM    308  O   TRP A  39      44.580 107.565   6.876  1.00123.18           O  
ATOM    297  CB  TRP A  39      43.758 109.617   9.399  1.00123.18           C  
ATOM    298  CG  TRP A  39      43.221 109.418  10.806  1.00123.18           C  
ATOM    300  CD1 TRP A  39      43.318 108.278  11.552  1.00123.18           C  
ATOM    299  CD2 TRP A  39      42.477 110.356  11.603  1.00123.18           C  
ATOM    302  CE2 TRP A  39      42.164 109.716  12.806  1.00123.18           C  
ATOM    303  CE3 TRP A  39      42.074 111.637  11.355  1.00123.18           C  
ATOM    301  NE1 TRP A  39      42.687 108.442  12.760  1.00123.18           N  
ATOM    304  CZ2 TRP A  39      41.445 110.349  13.777  1.00123.18           C  
ATOM    305  CZ3 TRP A  39      41.362 112.275  12.345  1.00123.18           C  
ATOM    306  CH2 TRP A  39      41.055 111.645  13.532  1.00123.18           C  
ATOM    309  N   GLN A  40      45.986 109.303   7.216  1.00112.12           N  
ATOM    310  CA  GLN A  40      46.445 109.397   5.861  1.00112.12           C  
ATOM    316  C   GLN A  40      47.242 108.195   5.509  1.00112.12           C  
ATOM    317  O   GLN A  40      47.166 107.710   4.383  1.00112.12           O  
ATOM    311  CB  GLN A  40      47.300 110.645   5.608  1.00112.12           C  
ATOM    312  CG  GLN A  40      46.523 111.915   5.940  1.00112.12           C  
ATOM    313  CD  GLN A  40      47.304 113.126   5.473  1.00112.12           C  
ATOM    315  NE2 GLN A  40      47.784 113.942   6.449  1.00112.12           N  
ATOM    314  OE1 GLN A  40      47.469 113.350   4.274  1.00112.12           O  
ATOM    318  N   ASN A  41      48.081 107.708   6.437  1.00138.05           N  
ATOM    319  CA  ASN A  41      48.750 106.487   6.116  1.00138.05           C  
ATOM    324  C   ASN A  41      48.701 105.626   7.339  1.00138.05           C  
ATOM    325  O   ASN A  41      49.165 106.009   8.412  1.00138.05           O  
ATOM    320  CB  ASN A  41      50.224 106.643   5.672  1.00138.05           C  
ATOM    321  CG  ASN A  41      51.107 107.093   6.827  1.00138.05           C  
ATOM    323  ND2 ASN A  41      50.896 108.341   7.324  1.00138.05           N  
ATOM    322  OD1 ASN A  41      51.962 106.338   7.287  1.00138.05           O  
ATOM    326  N   ILE A  42      48.069 104.445   7.234  1.00 85.88           N  
ATOM    327  CA  ILE A  42      48.088 103.601   8.386  1.00 85.88           C  
ATOM    332  C   ILE A  42      49.495 103.147   8.523  1.00 85.88           C  
ATOM    333  O   ILE A  42      50.103 103.218   9.589  1.00 85.88           O  
ATOM    328  CB  ILE A  42      47.233 102.392   8.221  1.00 85.88           C  
ATOM    329  CG1 ILE A  42      45.787 102.834   7.961  1.00 85.88           C  
ATOM    330  CG2 ILE A  42      47.399 101.518   9.474  1.00 85.88           C  
ATOM    331  CD1 ILE A  42      44.920 101.701   7.442  1.00 85.88           C  
ATOM    334  N   GLN A  43      50.022 102.682   7.379  1.00206.33           N  
ATOM    335  CA  GLN A  43      51.346 102.210   7.137  1.00206.33           C  
ATOM    341  C   GLN A  43      51.298 101.953   5.678  1.00206.33           C  
ATOM    342  O   GLN A  43      52.212 102.286   4.924  1.00206.33           O  
ATOM    336  CB  GLN A  43      51.677 100.906   7.865  1.00206.33           C  
ATOM    337  CG  GLN A  43      51.895 101.157   9.353  1.00206.33           C  
ATOM    338  CD  GLN A  43      53.064 102.124   9.455  1.00206.33           C  
ATOM    340  NE2 GLN A  43      52.752 103.429   9.687  1.00206.33           N  
ATOM    339  OE1 GLN A  43      54.221 101.730   9.319  1.00206.33           O  
ATOM    343  N   ALA A  44      50.196 101.300   5.268  1.00 98.00           N  
ATOM    344  CA  ALA A  44      49.904 101.166   3.883  1.00 98.00           C  
ATOM    346  C   ALA A  44      48.415 101.071   3.781  1.00 98.00           C  
ATOM    347  O   ALA A  44      47.801 100.260   4.474  1.00 98.00           O  
ATOM    345  CB  ALA A  44      50.463  99.878   3.262  1.00 98.00           C  
ATOM    348  N   ALA A  45      47.799 101.931   2.939  1.00272.22           N  
ATOM    349  CA  ALA A  45      46.403 101.813   2.617  1.00272.22           C  
ATOM    351  C   ALA A  45      45.507 102.593   3.517  1.00272.22           C  
ATOM    352  O   ALA A  45      45.950 103.375   4.361  1.00272.22           O  
ATOM    350  CB  ALA A  45      45.870 100.369   2.541  1.00272.22           C  
ATOM    353  N   GLY A  46      44.181 102.393   3.314  1.00157.82           N  
ATOM    354  CA  GLY A  46      43.247 103.145   4.088  1.00157.82           C  
ATOM    355  C   GLY A  46      41.875 102.525   4.176  1.00157.82           C  
ATOM    356  O   GLY A  46      41.599 101.468   3.611  1.00157.82           O  
ATOM    357  N   ASN A  47      40.988 103.227   4.933  1.00182.46           N  
ATOM    358  CA  ASN A  47      39.633 102.902   5.288  1.00182.46           C  
ATOM    363  C   ASN A  47      38.846 104.194   5.490  1.00182.46           C  
ATOM    364  O   ASN A  47      37.839 104.442   4.834  1.00182.46           O  
ATOM    359  CB  ASN A  47      39.581 102.154   6.632  1.00182.46           C  
ATOM    360  CG  ASN A  47      40.399 100.865   6.520  1.00182.46           C  
ATOM    362  ND2 ASN A  47      39.887  99.884   5.738  1.00182.46           N  
ATOM    361  OD1 ASN A  47      41.456 100.716   7.131  1.00182.46           O  
ATOM    365  N   GLN A  48      39.349 105.070   6.388  1.00312.73           N  
ATOM    366  CA  GLN A  48      38.856 106.316   6.956  1.00312.73           C  
ATOM    372  C   GLN A  48      38.109 107.302   6.107  1.00312.73           C  
ATOM    373  O   GLN A  48      38.301 107.384   4.910  1.00312.73           O  
ATOM    367  CB  GLN A  48      39.993 107.162   7.510  1.00312.73           C  
ATOM    368  CG  GLN A  48      39.579 108.498   8.097  1.00312.73           C  
ATOM    369  CD  GLN A  48      40.810 108.885   8.848  1.00312.73           C  
ATOM    371  NE2 GLN A  48      40.971 110.204   9.137  1.00312.73           N  
ATOM    370  OE1 GLN A  48      41.590 107.991   9.172  1.00312.73           O  
ATOM    374  N   LYS A  49      37.158 108.046   6.737  1.00391.89           N  
ATOM    375  CA  LYS A  49      36.575 109.252   6.189  1.00391.89           C  
ATOM    381  C   LYS A  49      35.170 109.531   6.606  1.00391.89           C  
ATOM    382  O   LYS A  49      34.916 109.833   7.771  1.00391.89           O  
ATOM    376  CB  LYS A  49      36.695 109.566   4.687  1.00391.89           C  
ATOM    377  CG  LYS A  49      36.209 110.984   4.387  1.00391.89           C  
ATOM    378  CD  LYS A  49      36.738 112.010   5.389  1.00391.89           C  
ATOM    379  CE  LYS A  49      35.698 112.451   6.419  1.00391.89           C  
ATOM    380  NZ  LYS A  49      34.754 113.396   5.780  1.00391.89           N1+
ATOM    383  N   ALA A  50      34.241 109.427   5.624  1.00251.79           N  
ATOM    384  CA  ALA A  50      32.883 109.890   5.660  1.00251.79           C  
ATOM    386  C   ALA A  50      32.304 109.737   7.014  1.00251.79           C  
ATOM    387  O   ALA A  50      32.500 108.724   7.685  1.00251.79           O  
ATOM    385  CB  ALA A  50      31.964 109.185   4.647  1.00251.79           C  
ATOM    388  N   CYS A  51      31.663 110.844   7.440  1.00132.90           N  
ATOM    389  CA  CYS A  51      31.021 111.028   8.700  1.00132.90           C  
ATOM    392  C   CYS A  51      31.885 110.417   9.732  1.00132.90           C  
ATOM    393  O   CYS A  51      31.545 109.375  10.290  1.00132.90           O  
ATOM    390  CB  CYS A  51      29.586 110.494   8.806  1.00132.90           C  
ATOM    391  SG  CYS A  51      28.466 111.330   7.646  1.00132.90           S  
ATOM    394  N   THR A  52      33.085 111.001   9.903  1.00232.47           N  
ATOM    395  CA  THR A  52      33.979 110.579  10.932  1.00232.47           C  
ATOM    399  C   THR A  52      34.914 111.735  11.107  1.00232.47           C  
ATOM    400  O   THR A  52      34.679 112.798  10.534  1.00232.47           O  
ATOM    396  CB  THR A  52      34.768 109.354  10.601  1.00232.47           C  
ATOM    398  CG2 THR A  52      35.325 108.833  11.938  1.00232.47           C  
ATOM    397  OG1 THR A  52      33.909 108.347  10.083  1.00232.47           O  
ATOM    401  N   ALA A  53      35.988 111.571  11.907  1.00239.34           N  
ATOM    402  CA  ALA A  53      36.884 112.665  12.150  1.00239.34           C  
ATOM    404  C   ALA A  53      37.386 113.155  10.834  1.00239.34           C  
ATOM    405  O   ALA A  53      37.618 112.378   9.910  1.00239.34           O  
ATOM    403  CB  ALA A  53      38.111 112.292  13.004  1.00239.34           C  
ATOM    406  N   GLN A  54      37.531 114.489  10.713  1.00317.06           N  
ATOM    407  CA  GLN A  54      37.984 115.090   9.492  1.00317.06           C  
ATOM    413  C   GLN A  54      39.473 115.126   9.508  1.00317.06           C  
ATOM    414  O   GLN A  54      40.089 115.130  10.573  1.00317.06           O  
ATOM    408  CB  GLN A  54      37.473 116.527   9.278  1.00317.06           C  
ATOM    409  CG  GLN A  54      38.030 117.177   8.013  1.00317.06           C  
ATOM    410  CD  GLN A  54      37.776 116.230   6.850  1.00317.06           C  
ATOM    412  NE2 GLN A  54      36.569 115.606   6.819  1.00317.06           N  
ATOM    411  OE1 GLN A  54      38.633 116.048   5.990  1.00317.06           O  
ATOM    415  N   SER A  55      40.088 115.121   8.307  1.00202.47           N  
ATOM    416  CA  SER A  55      41.517 115.148   8.210  1.00202.47           C  
ATOM    419  C   SER A  55      41.845 114.975   6.766  1.00202.47           C  
ATOM    420  O   SER A  55      41.066 115.334   5.884  1.00202.47           O  
ATOM    417  CB  SER A  55      42.196 113.985   8.947  1.00202.47           C  
ATOM    418  OG  SER A  55      41.895 112.755   8.309  1.00202.47           O  
ATOM    421  N   LEU A  56      43.055 114.444   6.509  1.00238.47           N  
ATOM    422  CA  LEU A  56      43.494 114.027   5.209  1.00238.47           C  
ATOM    427  C   LEU A  56      43.711 112.556   5.407  1.00238.47           C  
ATOM    428  O   LEU A  56      43.848 112.120   6.549  1.00238.47           O  
ATOM    423  CB  LEU A  56      44.860 114.622   4.799  1.00238.47           C  
ATOM    424  CG  LEU A  56      44.914 116.155   4.592  1.00238.47           C  
ATOM    425  CD1 LEU A  56      46.354 116.635   4.338  1.00238.47           C  
ATOM    426  CD2 LEU A  56      43.971 116.610   3.467  1.00238.47           C  
ATOM    429  N   GLY A  57      43.723 111.722   4.345  1.00139.89           N  
ATOM    430  CA  GLY A  57      43.993 110.347   4.656  1.00139.89           C  
ATOM    431  C   GLY A  57      43.983 109.424   3.470  1.00139.89           C  
ATOM    432  O   GLY A  57      43.443 109.740   2.415  1.00139.89           O  
ATOM    433  N   ASN A  58      44.739 108.303   3.571  1.00225.37           N  
ATOM    434  CA  ASN A  58      44.562 107.191   2.686  1.00225.37           C  
ATOM    439  C   ASN A  58      43.463 106.374   3.278  1.00225.37           C  
ATOM    440  O   ASN A  58      42.592 105.879   2.570  1.00225.37           O  
ATOM    435  CB  ASN A  58      45.844 106.423   2.367  1.00225.37           C  
ATOM    436  CG  ASN A  58      46.602 107.458   1.535  1.00225.37           C  
ATOM    438  ND2 ASN A  58      45.884 108.527   1.093  1.00225.37           N  
ATOM    437  OD1 ASN A  58      47.802 107.340   1.297  1.00225.37           O  
ATOM    441  N   LEU A  59      43.465 106.240   4.624  1.00219.65           N  
ATOM    442  CA  LEU A  59      42.348 105.634   5.270  1.00219.65           C  
ATOM    447  C   LEU A  59      41.254 106.512   4.891  1.00219.65           C  
ATOM    448  O   LEU A  59      40.320 106.108   4.202  1.00219.65           O  
ATOM    443  CB  LEU A  59      42.427 105.707   6.808  1.00219.65           C  
ATOM    444  CG  LEU A  59      43.160 104.589   7.557  1.00219.65           C  
ATOM    445  CD1 LEU A  59      43.247 104.900   9.060  1.00219.65           C  
ATOM    446  CD2 LEU A  59      42.426 103.263   7.351  1.00219.65           C  
ATOM    449  N   LEU A  60      41.502 107.786   5.206  1.00118.05           N  
ATOM    450  CA  LEU A  60      40.574 108.846   5.080  1.00118.05           C  
ATOM    455  C   LEU A  60      40.170 108.932   3.646  1.00118.05           C  
ATOM    456  O   LEU A  60      39.020 109.212   3.318  1.00118.05           O  
ATOM    451  CB  LEU A  60      41.176 110.188   5.466  1.00118.05           C  
ATOM    452  CG  LEU A  60      40.124 111.290   5.476  1.00118.05           C  
ATOM    453  CD1 LEU A  60      39.219 111.145   6.710  1.00118.05           C  
ATOM    454  CD2 LEU A  60      40.765 112.670   5.313  1.00118.05           C  
ATOM    457  N   ASP A  61      41.102 108.698   2.727  1.00 65.80           N  
ATOM    458  CA  ASP A  61      40.758 108.832   1.347  1.00 65.80           C  
ATOM    463  C   ASP A  61      39.724 107.805   1.021  1.00 65.80           C  
ATOM    464  O   ASP A  61      38.714 108.100   0.383  1.00 65.80           O  
ATOM    459  CB  ASP A  61      41.959 108.569   0.419  1.00 65.80           C  
ATOM    460  CG  ASP A  61      41.548 108.868  -1.017  1.00 65.80           C  
ATOM    461  OD1 ASP A  61      40.378 109.282  -1.232  1.00 65.80           O  
ATOM    462  OD2 ASP A  61      42.407 108.689  -1.922  1.00 65.80           O1-
ATOM    465  N   MET A  62      39.936 106.568   1.505  1.00 87.17           N  
ATOM    466  CA  MET A  62      39.085 105.482   1.126  1.00 87.17           C  
ATOM    471  C   MET A  62      37.671 105.704   1.563  1.00 87.17           C  
ATOM    472  O   MET A  62      36.745 105.479   0.783  1.00 87.17           O  
ATOM    467  CB  MET A  62      39.565 104.128   1.667  1.00 87.17           C  
ATOM    468  CG  MET A  62      40.862 103.675   0.999  1.00 87.17           C  
ATOM    469  SD  MET A  62      40.721 103.446  -0.798  1.00 87.17           S  
ATOM    470  CE  MET A  62      42.482 103.075  -1.046  1.00 87.17           C  
ATOM    473  N   MET A  63      37.436 106.164   2.804  1.00151.51           N  
ATOM    474  CA  MET A  63      36.056 106.335   3.161  1.00151.51           C  
ATOM    479  C   MET A  63      35.458 107.378   2.295  1.00151.51           C  
ATOM    480  O   MET A  63      34.290 107.273   1.929  1.00151.51           O  
ATOM    475  CB  MET A  63      35.667 106.823   4.555  1.00151.51           C  
ATOM    476  CG  MET A  63      35.607 105.803   5.669  1.00151.51           C  
ATOM    477  SD  MET A  63      34.591 106.478   7.006  1.00151.51           S  
ATOM    478  CE  MET A  63      33.225 106.813   5.853  1.00151.51           C  
ATOM    481  N   TYR A  64      36.228 108.435   1.986  1.00173.42           N  
ATOM    482  CA  TYR A  64      35.679 109.470   1.154  1.00173.42           C  
ATOM    491  C   TYR A  64      35.287 108.894  -0.168  1.00173.42           C  
ATOM    492  O   TYR A  64      34.210 109.191  -0.681  1.00173.42           O  
ATOM    483  CB  TYR A  64      36.676 110.562   0.696  1.00173.42           C  
ATOM    484  CG  TYR A  64      36.840 111.727   1.607  1.00173.42           C  
ATOM    485  CD1 TYR A  64      35.805 112.618   1.755  1.00173.42           C  
ATOM    486  CD2 TYR A  64      38.027 111.985   2.254  1.00173.42           C  
ATOM    487  CE1 TYR A  64      35.927 113.722   2.561  1.00173.42           C  
ATOM    488  CE2 TYR A  64      38.156 113.090   3.061  1.00173.42           C  
ATOM    489  CZ  TYR A  64      37.106 113.959   3.218  1.00173.42           C  
ATOM    490  OH  TYR A  64      37.238 115.090   4.047  1.00173.42           O  
ATOM    493  N   ARG A  65      36.182 108.088  -0.772  1.00142.43           N  
ATOM    494  CA  ARG A  65      35.953 107.589  -2.098  1.00142.43           C  
ATOM    502  C   ARG A  65      34.726 106.737  -2.108  1.00142.43           C  
ATOM    503  O   ARG A  65      33.804 106.973  -2.887  1.00142.43           O  
ATOM    495  CB  ARG A  65      37.088 106.667  -2.568  1.00142.43           C  
ATOM    496  CG  ARG A  65      38.472 107.313  -2.510  1.00142.43           C  
ATOM    497  CD  ARG A  65      39.606 106.320  -2.761  1.00142.43           C  
ATOM    498  NE  ARG A  65      39.759 106.168  -4.233  1.00142.43           N  
ATOM    499  CZ  ARG A  65      40.614 106.987  -4.914  1.00142.43           C  
ATOM    500  NH1 ARG A  65      41.347 107.919  -4.242  1.00142.43           N1+
ATOM    501  NH2 ARG A  65      40.744 106.867  -6.266  1.00142.43           N  
ATOM    504  N   GLU A  66      34.678 105.717  -1.227  1.00 67.74           N  
ATOM    505  CA  GLU A  66      33.527 104.865  -1.219  1.00 67.74           C  
ATOM    511  C   GLU A  66      33.115 104.692   0.206  1.00 67.74           C  
ATOM    512  O   GLU A  66      33.527 103.748   0.880  1.00 67.74           O  
ATOM    506  CB  GLU A  66      33.813 103.456  -1.770  1.00 67.74           C  
ATOM    507  CG  GLU A  66      34.194 103.438  -3.254  1.00 67.74           C  
ATOM    508  CD  GLU A  66      34.434 101.990  -3.661  1.00 67.74           C  
ATOM    509  OE1 GLU A  66      33.911 101.083  -2.960  1.00 67.74           O  
ATOM    510  OE2 GLU A  66      35.142 101.772  -4.681  1.00 67.74           O1-
ATOM    513  N   PRO A  67      32.282 105.573   0.673  1.00 79.18           N  
ATOM    514  CA  PRO A  67      31.822 105.560   2.029  1.00 79.18           C  
ATOM    518  C   PRO A  67      31.049 104.324   2.356  1.00 79.18           C  
ATOM    519  O   PRO A  67      31.089 103.893   3.506  1.00 79.18           O  
ATOM    516  CB  PRO A  67      31.030 106.857   2.215  1.00 79.18           C  
ATOM    517  CG  PRO A  67      30.704 107.315   0.780  1.00 79.18           C  
ATOM    515  CD  PRO A  67      31.866 106.754  -0.057  1.00 79.18           C  
ATOM    520  N   ALA A  68      30.332 103.736   1.382  1.00 42.07           N  
ATOM    521  CA  ALA A  68      29.563 102.561   1.664  1.00 42.07           C  
ATOM    523  C   ALA A  68      30.497 101.459   2.053  1.00 42.07           C  
ATOM    524  O   ALA A  68      30.169 100.623   2.893  1.00 42.07           O  
ATOM    522  CB  ALA A  68      28.758 102.074   0.446  1.00 42.07           C  
ATOM    525  N   ARG A  69      31.646 101.370   1.362  1.00169.60           N  
ATOM    526  CA  ARG A  69      32.629 100.354   1.620  1.00169.60           C  
ATOM    534  C   ARG A  69      33.419 100.560   2.883  1.00169.60           C  
ATOM    535  O   ARG A  69      33.586  99.649   3.690  1.00169.60           O  
ATOM    527  CB  ARG A  69      33.666 100.295   0.484  1.00169.60           C  
ATOM    528  CG  ARG A  69      34.879  99.404   0.762  1.00169.60           C  
ATOM    529  CD  ARG A  69      34.587  97.906   0.726  1.00169.60           C  
ATOM    530  NE  ARG A  69      33.789  97.569   1.936  1.00169.60           N  
ATOM    531  CZ  ARG A  69      33.796  96.293   2.413  1.00169.60           C  
ATOM    532  NH1 ARG A  69      34.535  95.332   1.783  1.00169.60           N1+
ATOM    533  NH2 ARG A  69      33.061  95.975   3.518  1.00169.60           N  
ATOM    536  N   TRP A  70      34.002 101.764   3.006  1.00153.87           N  
ATOM    537  CA  TRP A  70      34.963 102.156   4.002  1.00153.87           C  
ATOM    548  C   TRP A  70      34.475 102.691   5.313  1.00153.87           C  
ATOM    549  O   TRP A  70      35.211 102.638   6.299  1.00153.87           O  
ATOM    538  CB  TRP A  70      35.973 103.104   3.371  1.00153.87           C  
ATOM    539  CG  TRP A  70      36.645 102.389   2.231  1.00153.87           C  
ATOM    541  CD1 TRP A  70      36.597 102.643   0.892  1.00153.87           C  
ATOM    540  CD2 TRP A  70      37.398 101.180   2.393  1.00153.87           C  
ATOM    543  CE2 TRP A  70      37.779 100.760   1.120  1.00153.87           C  
ATOM    544  CE3 TRP A  70      37.731 100.468   3.510  1.00153.87           C  
ATOM    542  NE1 TRP A  70      37.283 101.669   0.209  1.00153.87           N  
ATOM    545  CZ2 TRP A  70      38.505  99.618   0.942  1.00153.87           C  
ATOM    546  CZ3 TRP A  70      38.474  99.323   3.324  1.00153.87           C  
ATOM    547  CH2 TRP A  70      38.856  98.905   2.068  1.00153.87           C  
ATOM    550  N   SER A  71      33.261 103.263   5.366  1.00100.57           N  
ATOM    551  CA  SER A  71      32.842 103.991   6.533  1.00100.57           C  
ATOM    554  C   SER A  71      32.967 103.205   7.801  1.00100.57           C  
ATOM    555  O   SER A  71      33.553 103.690   8.768  1.00100.57           O  
ATOM    552  CB  SER A  71      31.395 104.511   6.422  1.00100.57           C  
ATOM    553  OG  SER A  71      30.492 103.432   6.234  1.00100.57           O  
ATOM    556  N   TYR A  72      32.451 101.967   7.841  1.00 75.03           N  
ATOM    557  CA  TYR A  72      32.502 101.221   9.065  1.00 75.03           C  
ATOM    566  C   TYR A  72      33.928 101.032   9.470  1.00 75.03           C  
ATOM    567  O   TYR A  72      34.286 101.247  10.627  1.00 75.03           O  
ATOM    558  CB  TYR A  72      31.869  99.824   8.943  1.00 75.03           C  
ATOM    559  CG  TYR A  72      32.186  99.094  10.202  1.00 75.03           C  
ATOM    560  CD1 TYR A  72      31.481  99.347  11.354  1.00 75.03           C  
ATOM    561  CD2 TYR A  72      33.191  98.154  10.228  1.00 75.03           C  
ATOM    562  CE1 TYR A  72      31.778  98.674  12.516  1.00 75.03           C  
ATOM    563  CE2 TYR A  72      33.494  97.478  11.387  1.00 75.03           C  
ATOM    564  CZ  TYR A  72      32.785  97.739  12.534  1.00 75.03           C  
ATOM    565  OH  TYR A  72      33.092  97.048  13.725  1.00 75.03           O  
ATOM    568  N   THR A  73      34.797 100.663   8.516  1.00 56.02           N  
ATOM    569  CA  THR A  73      36.155 100.382   8.861  1.00 56.02           C  
ATOM    573  C   THR A  73      36.763 101.618   9.428  1.00 56.02           C  
ATOM    574  O   THR A  73      37.513 101.558  10.401  1.00 56.02           O  
ATOM    570  CB  THR A  73      37.005  99.982   7.695  1.00 56.02           C  
ATOM    572  CG2 THR A  73      38.390  99.600   8.250  1.00 56.02           C  
ATOM    571  OG1 THR A  73      36.435  98.868   7.021  1.00 56.02           O  
ATOM    575  N   PHE A  74      36.472 102.792   8.847  1.00124.16           N  
ATOM    576  CA  PHE A  74      37.110 103.940   9.411  1.00124.16           C  
ATOM    584  C   PHE A  74      36.658 104.148  10.812  1.00124.16           C  
ATOM    585  O   PHE A  74      37.467 104.407  11.698  1.00124.16           O  
ATOM    577  CB  PHE A  74      36.806 105.275   8.757  1.00124.16           C  
ATOM    578  CG  PHE A  74      37.612 106.206   9.594  1.00124.16           C  
ATOM    579  CD1 PHE A  74      38.907 105.849   9.879  1.00124.16           C  
ATOM    580  CD2 PHE A  74      37.137 107.419  10.035  1.00124.16           C  
ATOM    581  CE1 PHE A  74      39.716 106.657  10.631  1.00124.16           C  
ATOM    582  CE2 PHE A  74      37.953 108.232  10.789  1.00124.16           C  
ATOM    583  CZ  PHE A  74      39.234 107.852  11.094  1.00124.16           C  
ATOM    586  N   GLN A  75      35.347 104.017  11.042  1.00 77.81           N  
ATOM    587  CA  GLN A  75      34.802 104.348  12.321  1.00 77.81           C  
ATOM    593  C   GLN A  75      35.475 103.516  13.358  1.00 77.81           C  
ATOM    594  O   GLN A  75      35.782 104.003  14.445  1.00 77.81           O  
ATOM    588  CB  GLN A  75      33.296 104.058  12.409  1.00 77.81           C  
ATOM    589  CG  GLN A  75      32.622 104.762  13.581  1.00 77.81           C  
ATOM    590  CD  GLN A  75      32.529 106.232  13.200  1.00 77.81           C  
ATOM    592  NE2 GLN A  75      32.445 106.496  11.869  1.00 77.81           N  
ATOM    591  OE1 GLN A  75      32.534 107.117  14.054  1.00 77.81           O  
ATOM    595  N   THR A  76      35.729 102.231  13.056  1.00113.45           N  
ATOM    596  CA  THR A  76      36.367 101.411  14.039  1.00113.45           C  
ATOM    600  C   THR A  76      37.752 101.914  14.307  1.00113.45           C  
ATOM    601  O   THR A  76      38.209 101.871  15.447  1.00113.45           O  
ATOM    597  CB  THR A  76      36.424  99.949  13.695  1.00113.45           C  
ATOM    599  CG2 THR A  76      37.162  99.710  12.374  1.00113.45           C  
ATOM    598  OG1 THR A  76      37.070  99.254  14.746  1.00113.45           O  
ATOM    602  N   PHE A  77      38.464 102.385  13.269  1.00 57.07           N  
ATOM    603  CA  PHE A  77      39.814 102.840  13.444  1.00 57.07           C  
ATOM    611  C   PHE A  77      39.845 104.083  14.279  1.00 57.07           C  
ATOM    612  O   PHE A  77      40.683 104.220  15.169  1.00 57.07           O  
ATOM    604  CB  PHE A  77      40.502 103.171  12.108  1.00 57.07           C  
ATOM    605  CG  PHE A  77      41.938 103.461  12.380  1.00 57.07           C  
ATOM    606  CD1 PHE A  77      42.829 102.427  12.549  1.00 57.07           C  
ATOM    607  CD2 PHE A  77      42.397 104.757  12.451  1.00 57.07           C  
ATOM    608  CE1 PHE A  77      44.156 102.677  12.796  1.00 57.07           C  
ATOM    609  CE2 PHE A  77      43.727 105.014  12.698  1.00 57.07           C  
ATOM    610  CZ  PHE A  77      44.606 103.975  12.872  1.00 57.07           C  
ATOM    613  N   SER A  78      38.941 105.038  13.986  1.00 50.01           N  
ATOM    614  CA  SER A  78      38.898 106.295  14.680  1.00 50.01           C  
ATOM    617  C   SER A  78      38.459 106.107  16.101  1.00 50.01           C  
ATOM    618  O   SER A  78      38.982 106.751  17.009  1.00 50.01           O  
ATOM    615  CB  SER A  78      37.924 107.290  14.030  1.00 50.01           C  
ATOM    616  OG  SER A  78      36.600 106.777  14.074  1.00 50.01           O  
ATOM    619  N   PHE A  79      37.478 105.218  16.329  1.00 61.58           N  
ATOM    620  CA  PHE A  79      36.942 105.008  17.643  1.00 61.58           C  
ATOM    628  C   PHE A  79      38.018 104.495  18.544  1.00 61.58           C  
ATOM    629  O   PHE A  79      38.197 104.992  19.654  1.00 61.58           O  
ATOM    621  CB  PHE A  79      35.787 103.989  17.629  1.00 61.58           C  
ATOM    622  CG  PHE A  79      35.338 103.723  19.026  1.00 61.58           C  
ATOM    623  CD1 PHE A  79      34.661 104.679  19.746  1.00 61.58           C  
ATOM    624  CD2 PHE A  79      35.564 102.496  19.605  1.00 61.58           C  
ATOM    625  CE1 PHE A  79      34.244 104.423  21.031  1.00 61.58           C  
ATOM    626  CE2 PHE A  79      35.148 102.235  20.889  1.00 61.58           C  
ATOM    627  CZ  PHE A  79      34.489 103.201  21.608  1.00 61.58           C  
ATOM    630  N   LEU A  80      38.781 103.489  18.082  1.00101.07           N  
ATOM    631  CA  LEU A  80      39.814 102.945  18.916  1.00101.07           C  
ATOM    636  C   LEU A  80      40.829 103.993  19.210  1.00101.07           C  
ATOM    637  O   LEU A  80      41.307 104.097  20.337  1.00101.07           O  
ATOM    632  CB  LEU A  80      40.561 101.745  18.315  1.00101.07           C  
ATOM    633  CG  LEU A  80      39.816 100.414  18.480  1.00101.07           C  
ATOM    634  CD1 LEU A  80      38.463 100.415  17.758  1.00101.07           C  
ATOM    635  CD2 LEU A  80      40.715  99.235  18.082  1.00101.07           C  
ATOM    638  N   SER A  81      41.187 104.804  18.203  1.00 84.78           N  
ATOM    639  CA  SER A  81      42.202 105.793  18.405  1.00 84.78           C  
ATOM    642  C   SER A  81      41.777 106.745  19.480  1.00 84.78           C  
ATOM    643  O   SER A  81      42.526 107.010  20.418  1.00 84.78           O  
ATOM    640  CB  SER A  81      42.460 106.639  17.146  1.00 84.78           C  
ATOM    641  OG  SER A  81      42.984 105.827  16.107  1.00 84.78           O  
ATOM    644  N   ARG A  82      40.546 107.275  19.377  1.00127.88           N  
ATOM    645  CA  ARG A  82      40.092 108.236  20.336  1.00127.88           C  
ATOM    653  C   ARG A  82      40.003 107.613  21.692  1.00127.88           C  
ATOM    654  O   ARG A  82      40.260 108.273  22.697  1.00127.88           O  
ATOM    646  CB  ARG A  82      38.754 108.902  19.966  1.00127.88           C  
ATOM    647  CG  ARG A  82      38.958 110.093  19.020  1.00127.88           C  
ATOM    648  CD  ARG A  82      37.676 110.842  18.658  1.00127.88           C  
ATOM    649  NE  ARG A  82      37.046 110.141  17.507  1.00127.88           N  
ATOM    650  CZ  ARG A  82      37.033 110.727  16.274  1.00127.88           C  
ATOM    651  NH1 ARG A  82      37.544 111.981  16.100  1.00127.88           N1+
ATOM    652  NH2 ARG A  82      36.484 110.060  15.219  1.00127.88           N  
ATOM    655  N   LEU A  83      39.609 106.330  21.762  1.00 54.82           N  
ATOM    656  CA  LEU A  83      39.488 105.646  23.015  1.00 54.82           C  
ATOM    661  C   LEU A  83      40.841 105.518  23.650  1.00 54.82           C  
ATOM    662  O   LEU A  83      40.999 105.749  24.847  1.00 54.82           O  
ATOM    657  CB  LEU A  83      38.907 104.229  22.842  1.00 54.82           C  
ATOM    658  CG  LEU A  83      38.741 103.439  24.154  1.00 54.82           C  
ATOM    659  CD1 LEU A  83      37.729 104.116  25.090  1.00 54.82           C  
ATOM    660  CD2 LEU A  83      38.393 101.964  23.876  1.00 54.82           C  
ATOM    663  N   LYS A  84      41.864 105.167  22.851  1.00119.42           N  
ATOM    664  CA  LYS A  84      43.175 104.918  23.384  1.00119.42           C  
ATOM    670  C   LYS A  84      43.717 106.163  24.022  1.00119.42           C  
ATOM    671  O   LYS A  84      44.233 106.118  25.137  1.00119.42           O  
ATOM    665  CB  LYS A  84      44.163 104.444  22.302  1.00119.42           C  
ATOM    666  CG  LYS A  84      43.749 103.114  21.660  1.00119.42           C  
ATOM    667  CD  LYS A  84      43.617 101.961  22.659  1.00119.42           C  
ATOM    668  CE  LYS A  84      43.198 100.637  22.019  1.00119.42           C  
ATOM    669  NZ  LYS A  84      41.786 100.718  21.583  1.00119.42           N1+
ATOM    672  N   VAL A  85      43.576 107.318  23.345  1.00 96.25           N  
ATOM    673  CA  VAL A  85      44.125 108.556  23.829  1.00 96.25           C  
ATOM    677  C   VAL A  85      43.484 108.923  25.131  1.00 96.25           C  
ATOM    678  O   VAL A  85      44.139 109.448  26.030  1.00 96.25           O  
ATOM    674  CB  VAL A  85      43.902 109.700  22.874  1.00 96.25           C  
ATOM    675  CG1 VAL A  85      42.396 109.994  22.767  1.00 96.25           C  
ATOM    676  CG2 VAL A  85      44.729 110.904  23.353  1.00 96.25           C  
ATOM    679  N   GLN A  86      42.170 108.680  25.258  1.00129.17           N  
ATOM    680  CA  GLN A  86      41.447 109.035  26.446  1.00129.17           C  
ATOM    686  C   GLN A  86      41.891 108.199  27.612  1.00129.17           C  
ATOM    687  O   GLN A  86      41.810 108.637  28.758  1.00129.17           O  
ATOM    681  CB  GLN A  86      39.929 108.927  26.267  1.00129.17           C  
ATOM    682  CG  GLN A  86      39.408 110.049  25.366  1.00129.17           C  
ATOM    683  CD  GLN A  86      37.950 109.777  25.050  1.00129.17           C  
ATOM    685  NE2 GLN A  86      37.128 110.857  24.975  1.00129.17           N  
ATOM    684  OE1 GLN A  86      37.551 108.628  24.870  1.00129.17           O  
ATOM    688  N   LEU A  87      42.277 106.935  27.362  1.00140.78           N  
ATOM    689  CA  LEU A  87      42.763 106.076  28.408  1.00140.78           C  
ATOM    694  C   LEU A  87      44.143 106.442  28.880  1.00140.78           C  
ATOM    695  O   LEU A  87      44.475 106.215  30.041  1.00140.78           O  
ATOM    690  CB  LEU A  87      42.716 104.581  28.070  1.00140.78           C  
ATOM    691  CG  LEU A  87      41.295 104.008  28.220  1.00140.78           C  
ATOM    692  CD1 LEU A  87      40.293 104.665  27.269  1.00140.78           C  
ATOM    693  CD2 LEU A  87      41.302 102.487  28.093  1.00140.78           C  
ATOM    696  N   GLU A  88      44.991 107.005  28.000  1.00 64.62           N  
ATOM    697  CA  GLU A  88      46.366 107.305  28.316  1.00 64.62           C  
ATOM    703  C   GLU A  88      46.449 108.079  29.602  1.00 64.62           C  
ATOM    704  O   GLU A  88      45.546 108.821  29.982  1.00 64.62           O  
ATOM    698  CB  GLU A  88      47.040 108.188  27.257  1.00 64.62           C  
ATOM    699  CG  GLU A  88      47.125 107.564  25.866  1.00 64.62           C  
ATOM    700  CD  GLU A  88      47.585 108.665  24.920  1.00 64.62           C  
ATOM    701  OE1 GLU A  88      47.090 109.815  25.067  1.00 64.62           O  
ATOM    702  OE2 GLU A  88      48.435 108.378  24.036  1.00 64.62           O1-
ATOM    705  N   PRO A  89      47.548 107.858  30.287  1.00 63.25           N  
ATOM    706  CA  PRO A  89      47.808 108.531  31.536  1.00 63.25           C  
ATOM    710  C   PRO A  89      48.204 109.957  31.311  1.00 63.25           C  
ATOM    711  O   PRO A  89      48.637 110.289  30.210  1.00 63.25           O  
ATOM    708  CB  PRO A  89      48.891 107.715  32.238  1.00 63.25           C  
ATOM    709  CG  PRO A  89      48.692 106.297  31.681  1.00 63.25           C  
ATOM    707  CD  PRO A  89      48.131 106.525  30.269  1.00 63.25           C  
ATOM    712  N   PHE A  90      48.071 110.815  32.343  1.00130.06           N  
ATOM    713  CA  PHE A  90      48.399 112.205  32.198  1.00130.06           C  
ATOM    721  C   PHE A  90      49.888 112.327  32.121  1.00130.06           C  
ATOM    722  O   PHE A  90      50.632 111.509  32.661  1.00130.06           O  
ATOM    714  CB  PHE A  90      47.957 113.090  33.379  1.00130.06           C  
ATOM    715  CG  PHE A  90      46.477 113.014  33.520  1.00130.06           C  
ATOM    716  CD1 PHE A  90      45.654 113.753  32.701  1.00130.06           C  
ATOM    717  CD2 PHE A  90      45.910 112.190  34.465  1.00130.06           C  
ATOM    718  CE1 PHE A  90      44.288 113.682  32.832  1.00130.06           C  
ATOM    719  CE2 PHE A  90      44.544 112.115  34.602  1.00130.06           C  
ATOM    720  CZ  PHE A  90      43.731 112.864  33.787  1.00130.06           C  
ATOM    723  N   PRO A  91      50.328 113.342  31.430  1.00 68.30           N  
ATOM    724  CA  PRO A  91      51.740 113.576  31.309  1.00 68.30           C  
ATOM    728  C   PRO A  91      52.269 114.109  32.599  1.00 68.30           C  
ATOM    729  O   PRO A  91      51.481 114.513  33.451  1.00 68.30           O  
ATOM    726  CB  PRO A  91      51.905 114.538  30.135  1.00 68.30           C  
ATOM    727  CG  PRO A  91      50.677 114.252  29.254  1.00 68.30           C  
ATOM    725  CD  PRO A  91      49.603 113.784  30.247  1.00 68.30           C  
ATOM    730  N   GLU A  92      53.603 114.092  32.767  1.00107.45           N  
ATOM    731  CA  GLU A  92      54.233 114.554  33.968  1.00107.45           C  
ATOM    737  C   GLU A  92      53.987 116.022  34.114  1.00107.45           C  
ATOM    738  O   GLU A  92      53.770 116.518  35.219  1.00107.45           O  
ATOM    732  CB  GLU A  92      55.756 114.333  33.957  1.00107.45           C  
ATOM    733  CG  GLU A  92      56.473 115.022  32.792  1.00107.45           C  
ATOM    734  CD  GLU A  92      56.243 114.200  31.530  1.00107.45           C  
ATOM    735  OE1 GLU A  92      55.764 113.042  31.664  1.00107.45           O  
ATOM    736  OE2 GLU A  92      56.540 114.712  30.417  1.00107.45           O1-
ATOM    739  N   LYS A  93      54.017 116.758  32.988  1.00145.69           N  
ATOM    740  CA  LYS A  93      53.881 118.184  33.017  1.00145.69           C  
ATOM    746  C   LYS A  93      52.539 118.556  33.568  1.00145.69           C  
ATOM    747  O   LYS A  93      52.443 119.369  34.485  1.00145.69           O  
ATOM    741  CB  LYS A  93      54.102 118.783  31.614  1.00145.69           C  
ATOM    742  CG  LYS A  93      53.985 120.305  31.517  1.00145.69           C  
ATOM    743  CD  LYS A  93      52.547 120.816  31.495  1.00145.69           C  
ATOM    744  CE  LYS A  93      51.948 120.758  30.089  1.00145.69           C  
ATOM    745  NZ  LYS A  93      51.755 119.349  29.669  1.00145.69           N1+
ATOM    748  N   LEU A  94      51.475 117.901  33.081  1.00 64.59           N  
ATOM    749  CA  LEU A  94      50.134 118.195  33.488  1.00 64.59           C  
ATOM    754  C   LEU A  94      50.052 117.926  34.959  1.00 64.59           C  
ATOM    755  O   LEU A  94      49.323 118.597  35.689  1.00 64.59           O  
ATOM    750  CB  LEU A  94      49.124 117.299  32.742  1.00 64.59           C  
ATOM    751  CG  LEU A  94      47.646 117.672  32.951  1.00 64.59           C  
ATOM    752  CD1 LEU A  94      47.356 119.086  32.428  1.00 64.59           C  
ATOM    753  CD2 LEU A  94      46.715 116.622  32.320  1.00 64.59           C  
ATOM    756  N   LEU A  95      50.830 116.934  35.437  1.00 55.88           N  
ATOM    757  CA  LEU A  95      50.781 116.521  36.812  1.00 55.88           C  
ATOM    762  C   LEU A  95      51.135 117.650  37.735  1.00 55.88           C  
ATOM    763  O   LEU A  95      50.443 117.855  38.730  1.00 55.88           O  
ATOM    758  CB  LEU A  95      51.742 115.356  37.096  1.00 55.88           C  
ATOM    759  CG  LEU A  95      51.320 114.056  36.385  1.00 55.88           C  
ATOM    760  CD1 LEU A  95      52.298 112.910  36.689  1.00 55.88           C  
ATOM    761  CD2 LEU A  95      49.865 113.686  36.732  1.00 55.88           C  
ATOM    764  N   GLN A  96      52.195 118.430  37.444  1.00110.11           N  
ATOM    765  CA  GLN A  96      52.558 119.449  38.391  1.00110.11           C  
ATOM    771  C   GLN A  96      52.024 120.788  37.979  1.00110.11           C  
ATOM    772  O   GLN A  96      52.751 121.630  37.454  1.00110.11           O  
ATOM    766  CB  GLN A  96      54.086 119.574  38.572  1.00110.11           C  
ATOM    767  CG  GLN A  96      54.849 119.886  37.277  1.00110.11           C  
ATOM    768  CD  GLN A  96      56.258 120.340  37.632  1.00110.11           C  
ATOM    770  NE2 GLN A  96      57.284 119.674  37.036  1.00110.11           N  
ATOM    769  OE1 GLN A  96      56.441 121.269  38.416  1.00110.11           O  
ATOM    773  N   ALA A  97      50.730 121.047  38.248  1.00 31.33           N  
ATOM    774  CA  ALA A  97      50.187 122.338  37.940  1.00 31.33           C  
ATOM    776  C   ALA A  97      49.091 122.597  38.917  1.00 31.33           C  
ATOM    777  O   ALA A  97      48.495 121.662  39.448  1.00 31.33           O  
ATOM    775  CB  ALA A  97      49.584 122.442  36.529  1.00 31.33           C  
ATOM    778  N   ARG A  98      48.816 123.888  39.203  1.00136.98           N  
ATOM    779  CA  ARG A  98      47.784 124.207  40.146  1.00136.98           C  
ATOM    787  C   ARG A  98      46.477 123.741  39.589  1.00136.98           C  
ATOM    788  O   ARG A  98      45.732 123.026  40.258  1.00136.98           O  
ATOM    780  CB  ARG A  98      47.676 125.715  40.416  1.00136.98           C  
ATOM    781  CG  ARG A  98      48.985 126.318  40.926  1.00136.98           C  
ATOM    782  CD  ARG A  98      49.670 125.475  42.006  1.00136.98           C  
ATOM    783  NE  ARG A  98      50.953 126.152  42.347  1.00136.98           N  
ATOM    784  CZ  ARG A  98      51.926 125.500  43.048  1.00136.98           C  
ATOM    785  NH1 ARG A  98      51.766 124.187  43.391  1.00136.98           N1+
ATOM    786  NH2 ARG A  98      53.061 126.167  43.409  1.00136.98           N  
ATOM    789  N   LYS A  99      46.159 124.122  38.334  1.00173.51           N  
ATOM    790  CA  LYS A  99      44.945 123.613  37.769  1.00173.51           C  
ATOM    796  C   LYS A  99      45.301 123.053  36.421  1.00173.51           C  
ATOM    797  O   LYS A  99      45.480 123.767  35.436  1.00173.51           O  
ATOM    791  CB  LYS A  99      43.796 124.649  37.657  1.00173.51           C  
ATOM    792  CG  LYS A  99      43.880 125.686  36.532  1.00173.51           C  
ATOM    793  CD  LYS A  99      45.145 126.544  36.519  1.00173.51           C  
ATOM    794  CE  LYS A  99      45.219 127.469  35.301  1.00173.51           C  
ATOM    795  NZ  LYS A  99      46.538 128.135  35.245  1.00173.51           N1+
ATOM    798  N   PRO A 100      45.446 121.757  36.387  1.00 68.69           N  
ATOM    799  CA  PRO A 100      45.804 121.132  35.142  1.00 68.69           C  
ATOM    803  C   PRO A 100      44.630 121.029  34.225  1.00 68.69           C  
ATOM    804  O   PRO A 100      43.513 120.839  34.702  1.00 68.69           O  
ATOM    801  CB  PRO A 100      46.418 119.782  35.501  1.00 68.69           C  
ATOM    802  CG  PRO A 100      46.983 120.009  36.912  1.00 68.69           C  
ATOM    800  CD  PRO A 100      46.063 121.082  37.518  1.00 68.69           C  
ATOM    805  N   VAL A 101      44.860 121.139  32.902  1.00 43.90           N  
ATOM    806  CA  VAL A 101      43.776 121.020  31.974  1.00 43.90           C  
ATOM    810  C   VAL A 101      44.226 120.147  30.845  1.00 43.90           C  
ATOM    811  O   VAL A 101      45.338 120.292  30.339  1.00 43.90           O  
ATOM    807  CB  VAL A 101      43.361 122.339  31.383  1.00 43.90           C  
ATOM    808  CG1 VAL A 101      42.321 122.083  30.279  1.00 43.90           C  
ATOM    809  CG2 VAL A 101      42.855 123.248  32.515  1.00 43.90           C  
ATOM    812  N   GLN A 102      43.364 119.199  30.420  1.00 64.26           N  
ATOM    813  CA  GLN A 102      43.722 118.364  29.307  1.00 64.26           C  
ATOM    819  C   GLN A 102      42.672 118.566  28.255  1.00 64.26           C  
ATOM    820  O   GLN A 102      41.477 118.510  28.541  1.00 64.26           O  
ATOM    814  CB  GLN A 102      43.799 116.865  29.635  1.00 64.26           C  
ATOM    815  CG  GLN A 102      44.384 116.039  28.489  1.00 64.26           C  
ATOM    816  CD  GLN A 102      44.573 114.609  28.969  1.00 64.26           C  
ATOM    818  NE2 GLN A 102      45.717 113.989  28.575  1.00 64.26           N  
ATOM    817  OE1 GLN A 102      43.732 114.060  29.678  1.00 64.26           O  
ATOM    821  N   ILE A 103      43.102 118.808  26.999  1.00 95.45           N  
ATOM    822  CA  ILE A 103      42.163 119.083  25.944  1.00 95.45           C  
ATOM    827  C   ILE A 103      42.280 118.034  24.880  1.00 95.45           C  
ATOM    828  O   ILE A 103      43.380 117.655  24.480  1.00 95.45           O  
ATOM    823  CB  ILE A 103      42.394 120.413  25.278  1.00 95.45           C  
ATOM    824  CG1 ILE A 103      42.200 121.562  26.280  1.00 95.45           C  
ATOM    825  CG2 ILE A 103      41.465 120.509  24.056  1.00 95.45           C  
ATOM    826  CD1 ILE A 103      40.783 121.644  26.847  1.00 95.45           C  
ATOM    829  N   PHE A 104      41.122 117.536  24.392  1.00 61.72           N  
ATOM    830  CA  PHE A 104      41.106 116.520  23.374  1.00 61.72           C  
ATOM    838  C   PHE A 104      40.493 117.085  22.130  1.00 61.72           C  
ATOM    839  O   PHE A 104      39.527 117.844  22.187  1.00 61.72           O  
ATOM    831  CB  PHE A 104      40.229 115.295  23.706  1.00 61.72           C  
ATOM    832  CG  PHE A 104      40.842 114.493  24.801  1.00 61.72           C  
ATOM    833  CD1 PHE A 104      40.646 114.838  26.117  1.00 61.72           C  
ATOM    834  CD2 PHE A 104      41.603 113.383  24.510  1.00 61.72           C  
ATOM    835  CE1 PHE A 104      41.209 114.093  27.125  1.00 61.72           C  
ATOM    836  CE2 PHE A 104      42.168 112.634  25.514  1.00 61.72           C  
ATOM    837  CZ  PHE A 104      41.972 112.990  26.825  1.00 61.72           C  
ATOM    840  N   GLU A 105      41.045 116.718  20.954  1.00 58.67           N  
ATOM    841  CA  GLU A 105      40.445 117.164  19.731  1.00 58.67           C  
ATOM    847  C   GLU A 105      39.417 116.133  19.396  1.00 58.67           C  
ATOM    848  O   GLU A 105      39.747 115.017  18.999  1.00 58.67           O  
ATOM    842  CB  GLU A 105      41.421 117.252  18.542  1.00 58.67           C  
ATOM    843  CG  GLU A 105      42.449 118.379  18.677  1.00 58.67           C  
ATOM    844  CD  GLU A 105      43.347 118.364  17.445  1.00 58.67           C  
ATOM    845  OE1 GLU A 105      42.798 118.365  16.311  1.00 58.67           O  
ATOM    846  OE2 GLU A 105      44.595 118.353  17.621  1.00 58.67           O1-
ATOM    849  N   ARG A 106      38.130 116.492  19.558  1.00152.18           N  
ATOM    850  CA  ARG A 106      37.069 115.560  19.314  1.00152.18           C  
ATOM    858  C   ARG A 106      37.145 114.476  20.338  1.00152.18           C  
ATOM    859  O   ARG A 106      38.153 114.323  21.026  1.00152.18           O  
ATOM    851  CB  ARG A 106      37.074 114.936  17.908  1.00152.18           C  
ATOM    852  CG  ARG A 106      36.439 115.861  16.873  1.00152.18           C  
ATOM    853  CD  ARG A 106      36.401 115.294  15.456  1.00152.18           C  
ATOM    854  NE  ARG A 106      35.462 116.158  14.692  1.00152.18           N  
ATOM    855  CZ  ARG A 106      35.814 116.704  13.490  1.00152.18           C  
ATOM    856  NH1 ARG A 106      37.042 116.458  12.949  1.00152.18           N1+
ATOM    857  NH2 ARG A 106      34.928 117.508  12.832  1.00152.18           N  
ATOM    860  N   SER A 107      36.067 113.681  20.475  1.00 67.10           N  
ATOM    861  CA  SER A 107      36.089 112.718  21.535  1.00 67.10           C  
ATOM    864  C   SER A 107      35.526 111.406  21.106  1.00 67.10           C  
ATOM    865  O   SER A 107      35.108 111.203  19.966  1.00 67.10           O  
ATOM    862  CB  SER A 107      35.275 113.159  22.759  1.00 67.10           C  
ATOM    863  OG  SER A 107      33.908 113.300  22.402  1.00 67.10           O  
ATOM    866  N   VAL A 108      35.537 110.467  22.071  1.00110.26           N  
ATOM    867  CA  VAL A 108      35.027 109.148  21.862  1.00110.26           C  
ATOM    871  C   VAL A 108      33.560 109.293  21.598  1.00110.26           C  
ATOM    872  O   VAL A 108      32.963 108.486  20.888  1.00110.26           O  
ATOM    868  CB  VAL A 108      35.196 108.245  23.055  1.00110.26           C  
ATOM    869  CG1 VAL A 108      34.179 108.639  24.143  1.00110.26           C  
ATOM    870  CG2 VAL A 108      35.074 106.788  22.581  1.00110.26           C  
ATOM    873  N   TYR A 109      32.933 110.305  22.229  1.00176.58           N  
ATOM    874  CA  TYR A 109      31.521 110.552  22.099  1.00176.58           C  
ATOM    883  C   TYR A 109      31.140 111.061  20.735  1.00176.58           C  
ATOM    884  O   TYR A 109      30.133 110.635  20.170  1.00176.58           O  
ATOM    875  CB  TYR A 109      30.987 111.519  23.171  1.00176.58           C  
ATOM    876  CG  TYR A 109      31.242 110.819  24.465  1.00176.58           C  
ATOM    877  CD1 TYR A 109      30.361 109.874  24.943  1.00176.58           C  
ATOM    878  CD2 TYR A 109      32.386 111.077  25.184  1.00176.58           C  
ATOM    879  CE1 TYR A 109      30.607 109.219  26.126  1.00176.58           C  
ATOM    880  CE2 TYR A 109      32.641 110.426  26.367  1.00176.58           C  
ATOM    881  CZ  TYR A 109      31.747 109.496  26.841  1.00176.58           C  
ATOM    882  OH  TYR A 109      32.004 108.823  28.054  1.00176.58           O  
ATOM    885  N   SER A 110      31.922 112.001  20.173  1.00 45.27           N  
ATOM    886  CA  SER A 110      31.600 112.567  18.891  1.00 45.27           C  
ATOM    889  C   SER A 110      31.755 111.525  17.836  1.00 45.27           C  
ATOM    890  O   SER A 110      31.109 111.580  16.789  1.00 45.27           O  
ATOM    887  CB  SER A 110      32.496 113.770  18.537  1.00 45.27           C  
ATOM    888  OG  SER A 110      33.868 113.406  18.596  1.00 45.27           O  
ATOM    891  N   ASP A 111      32.608 110.524  18.100  1.00 97.37           N  
ATOM    892  CA  ASP A 111      32.855 109.496  17.138  1.00 97.37           C  
ATOM    897  C   ASP A 111      31.529 108.875  16.822  1.00 97.37           C  
ATOM    898  O   ASP A 111      31.200 108.669  15.655  1.00 97.37           O  
ATOM    893  CB  ASP A 111      33.781 108.420  17.738  1.00 97.37           C  
ATOM    894  CG  ASP A 111      34.269 107.474  16.659  1.00 97.37           C  
ATOM    895  OD1 ASP A 111      33.517 106.522  16.319  1.00 97.37           O  
ATOM    896  OD2 ASP A 111      35.417 107.673  16.181  1.00 97.37           O1-
ATOM    899  N   ARG A 112      30.758 108.517  17.866  1.00114.61           N  
ATOM    900  CA  ARG A 112      29.456 107.929  17.703  1.00114.61           C  
ATOM    908  C   ARG A 112      28.380 108.903  17.314  1.00114.61           C  
ATOM    909  O   ARG A 112      27.677 108.712  16.324  1.00114.61           O  
ATOM    901  CB  ARG A 112      28.983 107.242  18.997  1.00114.61           C  
ATOM    902  CG  ARG A 112      27.656 106.490  18.885  1.00114.61           C  
ATOM    903  CD  ARG A 112      27.249 105.829  20.203  1.00114.61           C  
ATOM    904  NE  ARG A 112      26.010 105.038  19.967  1.00114.61           N  
ATOM    905  CZ  ARG A 112      25.673 104.053  20.846  1.00114.61           C  
ATOM    906  NH1 ARG A 112      26.489 103.777  21.905  1.00114.61           N1+
ATOM    907  NH2 ARG A 112      24.513 103.356  20.676  1.00114.61           N  
ATOM    910  N   TYR A 113      28.228 109.987  18.098  1.00168.07           N  
ATOM    911  CA  TYR A 113      27.121 110.887  17.936  1.00168.07           C  
ATOM    920  C   TYR A 113      27.206 111.742  16.718  1.00168.07           C  
ATOM    921  O   TYR A 113      26.175 112.132  16.169  1.00168.07           O  
ATOM    912  CB  TYR A 113      26.869 111.780  19.162  1.00168.07           C  
ATOM    913  CG  TYR A 113      26.445 110.848  20.247  1.00168.07           C  
ATOM    914  CD1 TYR A 113      25.147 110.392  20.308  1.00168.07           C  
ATOM    915  CD2 TYR A 113      27.347 110.402  21.186  1.00168.07           C  
ATOM    916  CE1 TYR A 113      24.754 109.523  21.301  1.00168.07           C  
ATOM    917  CE2 TYR A 113      26.961 109.535  22.180  1.00168.07           C  
ATOM    918  CZ  TYR A 113      25.661 109.093  22.241  1.00168.07           C  
ATOM    919  OH  TYR A 113      25.258 108.203  23.258  1.00168.07           O  
ATOM    922  N   ILE A 114      28.410 112.230  16.378  1.00139.49           N  
ATOM    923  CA  ILE A 114      28.472 113.022  15.188  1.00139.49           C  
ATOM    928  C   ILE A 114      28.580 112.213  13.927  1.00139.49           C  
ATOM    929  O   ILE A 114      27.698 112.219  13.072  1.00139.49           O  
ATOM    924  CB  ILE A 114      29.639 113.959  15.226  1.00139.49           C  
ATOM    925  CG1 ILE A 114      29.487 114.912  16.421  1.00139.49           C  
ATOM    926  CG2 ILE A 114      29.740 114.668  13.868  1.00139.49           C  
ATOM    927  CD1 ILE A 114      28.218 115.758  16.357  1.00139.49           C  
ATOM    930  N   PHE A 115      29.709 111.485  13.815  1.00171.98           N  
ATOM    931  CA  PHE A 115      30.128 110.809  12.620  1.00171.98           C  
ATOM    939  C   PHE A 115      29.426 109.519  12.307  1.00171.98           C  
ATOM    940  O   PHE A 115      28.788 109.390  11.262  1.00171.98           O  
ATOM    932  CB  PHE A 115      31.637 110.572  12.727  1.00171.98           C  
ATOM    933  CG  PHE A 115      32.201 111.935  12.940  1.00171.98           C  
ATOM    934  CD1 PHE A 115      32.295 112.832  11.899  1.00171.98           C  
ATOM    935  CD2 PHE A 115      32.598 112.330  14.197  1.00171.98           C  
ATOM    936  CE1 PHE A 115      32.807 114.092  12.100  1.00171.98           C  
ATOM    937  CE2 PHE A 115      33.109 113.591  14.403  1.00171.98           C  
ATOM    938  CZ  PHE A 115      33.217 114.476  13.355  1.00171.98           C  
ATOM    941  N   ALA A 116      29.486 108.539  13.232  1.00 46.08           N  
ATOM    942  CA  ALA A 116      28.941 107.241  12.953  1.00 46.08           C  
ATOM    944  C   ALA A 116      27.475 107.398  12.737  1.00 46.08           C  
ATOM    945  O   ALA A 116      26.910 106.886  11.773  1.00 46.08           O  
ATOM    943  CB  ALA A 116      29.137 106.241  14.107  1.00 46.08           C  
ATOM    946  N   LYS A 117      26.833 108.183  13.614  1.00125.77           N  
ATOM    947  CA  LYS A 117      25.416 108.381  13.555  1.00125.77           C  
ATOM    953  C   LYS A 117      25.073 108.909  12.198  1.00125.77           C  
ATOM    954  O   LYS A 117      24.188 108.386  11.522  1.00125.77           O  
ATOM    948  CB  LYS A 117      24.969 109.462  14.555  1.00125.77           C  
ATOM    949  CG  LYS A 117      23.525 109.938  14.397  1.00125.77           C  
ATOM    950  CD  LYS A 117      22.465 109.022  14.999  1.00125.77           C  
ATOM    951  CE  LYS A 117      21.044 109.551  14.782  1.00125.77           C  
ATOM    952  NZ  LYS A 117      20.975 110.989  15.122  1.00125.77           N1+
ATOM    955  N   ASN A 118      25.815 109.939  11.755  1.00 51.92           N  
ATOM    956  CA  ASN A 118      25.563 110.601  10.508  1.00 51.92           C  
ATOM    961  C   ASN A 118      25.753 109.630   9.383  1.00 51.92           C  
ATOM    962  O   ASN A 118      24.945 109.582   8.458  1.00 51.92           O  
ATOM    957  CB  ASN A 118      26.534 111.774  10.276  1.00 51.92           C  
ATOM    958  CG  ASN A 118      26.048 112.585   9.083  1.00 51.92           C  
ATOM    960  ND2 ASN A 118      26.860 113.595   8.670  1.00 51.92           N  
ATOM    959  OD1 ASN A 118      24.980 112.329   8.528  1.00 51.92           O  
ATOM    963  N   LEU A 119      26.809 108.803   9.464  1.00 78.38           N  
ATOM    964  CA  LEU A 119      27.130 107.856   8.431  1.00 78.38           C  
ATOM    969  C   LEU A 119      25.976 106.928   8.245  1.00 78.38           C  
ATOM    970  O   LEU A 119      25.678 106.521   7.123  1.00 78.38           O  
ATOM    965  CB  LEU A 119      28.300 106.928   8.804  1.00 78.38           C  
ATOM    966  CG  LEU A 119      29.690 107.559   8.681  1.00 78.38           C  
ATOM    967  CD1 LEU A 119      30.797 106.607   9.162  1.00 78.38           C  
ATOM    968  CD2 LEU A 119      29.905 108.028   7.235  1.00 78.38           C  
ATOM    971  N   PHE A 120      25.337 106.514   9.351  1.00 64.89           N  
ATOM    972  CA  PHE A 120      24.227 105.609   9.279  1.00 64.89           C  
ATOM    980  C   PHE A 120      23.072 106.274   8.595  1.00 64.89           C  
ATOM    981  O   PHE A 120      22.464 105.715   7.683  1.00 64.89           O  
ATOM    973  CB  PHE A 120      23.778 105.154  10.683  1.00 64.89           C  
ATOM    974  CG  PHE A 120      22.564 104.294  10.576  1.00 64.89           C  
ATOM    975  CD1 PHE A 120      22.637 102.996  10.124  1.00 64.89           C  
ATOM    976  CD2 PHE A 120      21.341 104.794  10.961  1.00 64.89           C  
ATOM    977  CE1 PHE A 120      21.504 102.221  10.040  1.00 64.89           C  
ATOM    978  CE2 PHE A 120      20.206 104.023  10.879  1.00 64.89           C  
ATOM    979  CZ  PHE A 120      20.286 102.733  10.415  1.00 64.89           C  
ATOM    982  N   GLU A 121      22.773 107.521   8.997  1.00 47.32           N  
ATOM    983  CA  GLU A 121      21.629 108.228   8.498  1.00 47.32           C  
ATOM    989  C   GLU A 121      21.754 108.426   7.016  1.00 47.32           C  
ATOM    990  O   GLU A 121      20.777 108.280   6.286  1.00 47.32           O  
ATOM    984  CB  GLU A 121      21.492 109.628   9.122  1.00 47.32           C  
ATOM    985  CG  GLU A 121      21.204 109.601  10.625  1.00 47.32           C  
ATOM    986  CD  GLU A 121      21.097 111.038  11.114  1.00 47.32           C  
ATOM    987  OE1 GLU A 121      21.607 111.949  10.406  1.00 47.32           O  
ATOM    988  OE2 GLU A 121      20.502 111.247  12.206  1.00 47.32           O1-
ATOM    991  N   ASN A 122      22.957 108.791   6.538  1.00 91.42           N  
ATOM    992  CA  ASN A 122      23.176 109.046   5.142  1.00 91.42           C  
ATOM    997  C   ASN A 122      23.186 107.772   4.343  1.00 91.42           C  
ATOM    998  O   ASN A 122      23.034 107.811   3.124  1.00 91.42           O  
ATOM    993  CB  ASN A 122      24.412 109.922   4.828  1.00 91.42           C  
ATOM    994  CG  ASN A 122      25.690 109.299   5.358  1.00 91.42           C  
ATOM    996  ND2 ASN A 122      26.123 108.184   4.716  1.00 91.42           N  
ATOM    995  OD1 ASN A 122      26.291 109.794   6.311  1.00 91.42           O  
ATOM    999  N   GLY A 123      23.411 106.604   4.977  1.00 37.41           N  
ATOM   1000  CA  GLY A 123      23.347 105.378   4.225  1.00 37.41           C  
ATOM   1001  C   GLY A 123      24.711 104.811   3.979  1.00 37.41           C  
ATOM   1002  O   GLY A 123      24.848 103.779   3.323  1.00 37.41           O  
ATOM   1003  N   SER A 124      25.767 105.480   4.468  1.00 92.82           N  
ATOM   1004  CA  SER A 124      27.104 104.986   4.292  1.00 92.82           C  
ATOM   1007  C   SER A 124      27.320 103.775   5.158  1.00 92.82           C  
ATOM   1008  O   SER A 124      28.176 102.944   4.856  1.00 92.82           O  
ATOM   1005  CB  SER A 124      28.165 106.043   4.619  1.00 92.82           C  
ATOM   1006  OG  SER A 124      27.977 106.493   5.950  1.00 92.82           O  
ATOM   1009  N   LEU A 125      26.562 103.655   6.270  1.00 52.50           N  
ATOM   1010  CA  LEU A 125      26.702 102.522   7.151  1.00 52.50           C  
ATOM   1015  C   LEU A 125      25.468 101.679   7.032  1.00 52.50           C  
ATOM   1016  O   LEU A 125      24.350 102.188   7.015  1.00 52.50           O  
ATOM   1011  CB  LEU A 125      26.824 102.903   8.641  1.00 52.50           C  
ATOM   1012  CG  LEU A 125      28.170 103.533   9.040  1.00 52.50           C  
ATOM   1013  CD1 LEU A 125      28.195 103.881  10.535  1.00 52.50           C  
ATOM   1014  CD2 LEU A 125      29.339 102.620   8.637  1.00 52.50           C  
ATOM   1017  N   SER A 126      25.660 100.348   6.951  1.00 79.60           N  
ATOM   1018  CA  SER A 126      24.589  99.403   6.837  1.00 79.60           C  
ATOM   1021  C   SER A 126      23.999  99.218   8.200  1.00 79.60           C  
ATOM   1022  O   SER A 126      24.569  99.651   9.199  1.00 79.60           O  
ATOM   1019  CB  SER A 126      25.078  98.026   6.358  1.00 79.60           C  
ATOM   1020  OG  SER A 126      24.001  97.105   6.348  1.00 79.60           O  
ATOM   1023  N   ASP A 127      22.816  98.579   8.277  1.00 98.68           N  
ATOM   1024  CA  ASP A 127      22.212  98.386   9.559  1.00 98.68           C  
ATOM   1029  C   ASP A 127      23.079  97.470  10.362  1.00 98.68           C  
ATOM   1030  O   ASP A 127      23.207  97.636  11.572  1.00 98.68           O  
ATOM   1025  CB  ASP A 127      20.775  97.839   9.497  1.00 98.68           C  
ATOM   1026  CG  ASP A 127      20.755  96.471   8.841  1.00 98.68           C  
ATOM   1027  OD1 ASP A 127      21.685  96.158   8.051  1.00 98.68           O  
ATOM   1028  OD2 ASP A 127      19.789  95.714   9.125  1.00 98.68           O1-
ATOM   1031  N   ILE A 128      23.709  96.475   9.708  1.00 36.50           N  
ATOM   1032  CA  ILE A 128      24.546  95.555  10.424  1.00 36.50           C  
ATOM   1037  C   ILE A 128      25.716  96.302  10.983  1.00 36.50           C  
ATOM   1038  O   ILE A 128      26.061  96.146  12.152  1.00 36.50           O  
ATOM   1033  CB  ILE A 128      25.096  94.465   9.547  1.00 36.50           C  
ATOM   1034  CG1 ILE A 128      23.952  93.631   8.946  1.00 36.50           C  
ATOM   1035  CG2 ILE A 128      26.094  93.641  10.382  1.00 36.50           C  
ATOM   1036  CD1 ILE A 128      24.401  92.704   7.822  1.00 36.50           C  
ATOM   1039  N   GLU A 129      26.343  97.161  10.162  1.00 54.23           N  
ATOM   1040  CA  GLU A 129      27.529  97.869  10.559  1.00 54.23           C  
ATOM   1046  C   GLU A 129      27.209  98.790  11.693  1.00 54.23           C  
ATOM   1047  O   GLU A 129      27.986  98.921  12.637  1.00 54.23           O  
ATOM   1041  CB  GLU A 129      28.098  98.706   9.406  1.00 54.23           C  
ATOM   1042  CG  GLU A 129      28.594  97.841   8.248  1.00 54.23           C  
ATOM   1043  CD  GLU A 129      28.761  98.735   7.031  1.00 54.23           C  
ATOM   1044  OE1 GLU A 129      29.452  99.781   7.145  1.00 54.23           O  
ATOM   1045  OE2 GLU A 129      28.187  98.386   5.967  1.00 54.23           O1-
ATOM   1048  N   TRP A 130      26.049  99.462  11.614  1.00 79.10           N  
ATOM   1049  CA  TRP A 130      25.632 100.388  12.624  1.00 79.10           C  
ATOM   1060  C   TRP A 130      25.392  99.655  13.908  1.00 79.10           C  
ATOM   1061  O   TRP A 130      25.811 100.106  14.974  1.00 79.10           O  
ATOM   1050  CB  TRP A 130      24.369 101.146  12.175  1.00 79.10           C  
ATOM   1051  CG  TRP A 130      23.712 102.051  13.186  1.00 79.10           C  
ATOM   1053  CD1 TRP A 130      22.453 101.977  13.708  1.00 79.10           C  
ATOM   1052  CD2 TRP A 130      24.350 103.169  13.822  1.00 79.10           C  
ATOM   1055  CE2 TRP A 130      23.419 103.735  14.692  1.00 79.10           C  
ATOM   1056  CE3 TRP A 130      25.609 103.677  13.694  1.00 79.10           C  
ATOM   1054  NE1 TRP A 130      22.256 103.000  14.606  1.00 79.10           N  
ATOM   1057  CZ2 TRP A 130      23.735 104.826  15.450  1.00 79.10           C  
ATOM   1058  CZ3 TRP A 130      25.924 104.780  14.455  1.00 79.10           C  
ATOM   1059  CH2 TRP A 130      25.004 105.345  15.316  1.00 79.10           C  
ATOM   1062  N   HIS A 131      24.724  98.490  13.839  1.00 40.24           N  
ATOM   1063  CA  HIS A 131      24.414  97.765  15.036  1.00 40.24           C  
ATOM   1070  C   HIS A 131      25.680  97.315  15.698  1.00 40.24           C  
ATOM   1071  O   HIS A 131      25.840  97.471  16.907  1.00 40.24           O  
ATOM   1066  CB  HIS A 131      23.553  96.517  14.778  1.00 40.24           C  
ATOM   1065  CG  HIS A 131      23.000  95.939  16.046  1.00 40.24           C  
ATOM   1068  CD2 HIS A 131      21.783  96.127  16.629  1.00 40.24           C  
ATOM   1064  ND1 HIS A 131      23.690  95.092  16.884  1.00 40.24           N  
ATOM   1069  CE1 HIS A 131      22.866  94.814  17.926  1.00 40.24           C  
ATOM   1067  NE2 HIS A 131      21.696  95.420  17.815  1.00 40.24           N  
ATOM   1072  N   ILE A 132      26.624  96.753  14.917  1.00104.07           N  
ATOM   1073  CA  ILE A 132      27.852  96.249  15.473  1.00104.07           C  
ATOM   1078  C   ILE A 132      28.626  97.372  16.082  1.00104.07           C  
ATOM   1079  O   ILE A 132      29.167  97.238  17.179  1.00104.07           O  
ATOM   1074  CB  ILE A 132      28.742  95.573  14.458  1.00104.07           C  
ATOM   1075  CG1 ILE A 132      29.154  96.531  13.332  1.00104.07           C  
ATOM   1076  CG2 ILE A 132      28.036  94.309  13.958  1.00104.07           C  
ATOM   1077  CD1 ILE A 132      30.153  95.914  12.353  1.00104.07           C  
ATOM   1080  N   TYR A 133      28.689  98.523  15.388  1.00 66.50           N  
ATOM   1081  CA  TYR A 133      29.464  99.625  15.870  1.00 66.50           C  
ATOM   1090  C   TYR A 133      28.938 100.058  17.202  1.00 66.50           C  
ATOM   1091  O   TYR A 133      29.702 100.223  18.152  1.00 66.50           O  
ATOM   1082  CB  TYR A 133      29.407 100.835  14.919  1.00 66.50           C  
ATOM   1083  CG  TYR A 133      30.003 102.008  15.618  1.00 66.50           C  
ATOM   1084  CD1 TYR A 133      31.366 102.158  15.729  1.00 66.50           C  
ATOM   1085  CD2 TYR A 133      29.180 102.969  16.154  1.00 66.50           C  
ATOM   1086  CE1 TYR A 133      31.898 103.249  16.377  1.00 66.50           C  
ATOM   1087  CE2 TYR A 133      29.704 104.063  16.802  1.00 66.50           C  
ATOM   1088  CZ  TYR A 133      31.067 104.203  16.916  1.00 66.50           C  
ATOM   1089  OH  TYR A 133      31.607 105.325  17.581  1.00 66.50           O  
ATOM   1092  N   GLN A 134      27.609 100.221  17.323  1.00 45.03           N  
ATOM   1093  CA  GLN A 134      27.036 100.699  18.550  1.00 45.03           C  
ATOM   1099  C   GLN A 134      27.283  99.710  19.644  1.00 45.03           C  
ATOM   1100  O   GLN A 134      27.563 100.087  20.782  1.00 45.03           O  
ATOM   1094  CB  GLN A 134      25.521 100.921  18.443  1.00 45.03           C  
ATOM   1095  CG  GLN A 134      25.160 102.012  17.436  1.00 45.03           C  
ATOM   1096  CD  GLN A 134      23.647 102.141  17.416  1.00 45.03           C  
ATOM   1098  NE2 GLN A 134      22.976 101.297  16.589  1.00 45.03           N  
ATOM   1097  OE1 GLN A 134      23.078 102.969  18.126  1.00 45.03           O  
ATOM   1101  N   ASP A 135      27.203  98.411  19.320  1.00 39.28           N  
ATOM   1102  CA  ASP A 135      27.355  97.385  20.306  1.00 39.28           C  
ATOM   1107  C   ASP A 135      28.717  97.539  20.913  1.00 39.28           C  
ATOM   1108  O   ASP A 135      28.872  97.490  22.133  1.00 39.28           O  
ATOM   1103  CB  ASP A 135      27.260  95.984  19.673  1.00 39.28           C  
ATOM   1104  CG  ASP A 135      26.963  94.961  20.757  1.00 39.28           C  
ATOM   1105  OD1 ASP A 135      26.724  95.379  21.922  1.00 39.28           O  
ATOM   1106  OD2 ASP A 135      26.952  93.747  20.426  1.00 39.28           O1-
ATOM   1109  N   TRP A 136      29.742  97.756  20.065  1.00 59.85           N  
ATOM   1110  CA  TRP A 136      31.094  97.895  20.532  1.00 59.85           C  
ATOM   1121  C   TRP A 136      31.203  99.103  21.404  1.00 59.85           C  
ATOM   1122  O   TRP A 136      31.712  99.038  22.522  1.00 59.85           O  
ATOM   1111  CB  TRP A 136      32.098  98.129  19.389  1.00 59.85           C  
ATOM   1112  CG  TRP A 136      32.422  96.923  18.545  1.00 59.85           C  
ATOM   1114  CD1 TRP A 136      31.806  96.411  17.440  1.00 59.85           C  
ATOM   1113  CD2 TRP A 136      33.552  96.082  18.808  1.00 59.85           C  
ATOM   1116  CE2 TRP A 136      33.562  95.085  17.834  1.00 59.85           C  
ATOM   1117  CE3 TRP A 136      34.504  96.142  19.786  1.00 59.85           C  
ATOM   1115  NE1 TRP A 136      32.484  95.297  16.998  1.00 59.85           N  
ATOM   1118  CZ2 TRP A 136      34.530  94.125  17.826  1.00 59.85           C  
ATOM   1119  CZ3 TRP A 136      35.481  95.175  19.775  1.00 59.85           C  
ATOM   1120  CH2 TRP A 136      35.491  94.186  18.814  1.00 59.85           C  
ATOM   1123  N   HIS A 137      30.685 100.238  20.904  1.00 61.08           N  
ATOM   1124  CA  HIS A 137      30.838 101.512  21.537  1.00 61.08           C  
ATOM   1131  C   HIS A 137      30.261 101.484  22.918  1.00 61.08           C  
ATOM   1132  O   HIS A 137      30.938 101.833  23.883  1.00 61.08           O  
ATOM   1127  CB  HIS A 137      30.110 102.611  20.741  1.00 61.08           C  
ATOM   1126  CG  HIS A 137      30.285 103.996  21.291  1.00 61.08           C  
ATOM   1129  CD2 HIS A 137      31.234 104.934  21.025  1.00 61.08           C  
ATOM   1125  ND1 HIS A 137      29.437 104.570  22.212  1.00 61.08           N  
ATOM   1130  CE1 HIS A 137      29.911 105.818  22.455  1.00 61.08           C  
ATOM   1128  NE2 HIS A 137      31.000 106.084  21.757  1.00 61.08           N  
ATOM   1133  N   SER A 138      29.005 101.034  23.066  1.00 31.84           N  
ATOM   1134  CA  SER A 138      28.390 101.072  24.360  1.00 31.84           C  
ATOM   1137  C   SER A 138      29.126 100.176  25.307  1.00 31.84           C  
ATOM   1138  O   SER A 138      29.338 100.528  26.465  1.00 31.84           O  
ATOM   1135  CB  SER A 138      26.917 100.628  24.330  1.00 31.84           C  
ATOM   1136  OG  SER A 138      26.150 101.558  23.580  1.00 31.84           O  
ATOM   1139  N   PHE A 139      29.548  98.992  24.835  1.00 47.96           N  
ATOM   1140  CA  PHE A 139      30.183  98.038  25.700  1.00 47.96           C  
ATOM   1148  C   PHE A 139      31.468  98.577  26.253  1.00 47.96           C  
ATOM   1149  O   PHE A 139      31.675  98.579  27.467  1.00 47.96           O  
ATOM   1141  CB  PHE A 139      30.489  96.712  24.973  1.00 47.96           C  
ATOM   1142  CG  PHE A 139      31.158  95.783  25.928  1.00 47.96           C  
ATOM   1143  CD1 PHE A 139      30.441  95.149  26.918  1.00 47.96           C  
ATOM   1144  CD2 PHE A 139      32.506  95.534  25.814  1.00 47.96           C  
ATOM   1145  CE1 PHE A 139      31.062  94.291  27.792  1.00 47.96           C  
ATOM   1146  CE2 PHE A 139      33.133  94.676  26.684  1.00 47.96           C  
ATOM   1147  CZ  PHE A 139      32.411  94.056  27.675  1.00 47.96           C  
ATOM   1150  N   LEU A 140      32.358  99.084  25.380  1.00 67.69           N  
ATOM   1151  CA  LEU A 140      33.660  99.527  25.800  1.00 67.69           C  
ATOM   1156  C   LEU A 140      33.552 100.716  26.707  1.00 67.69           C  
ATOM   1157  O   LEU A 140      34.238 100.785  27.726  1.00 67.69           O  
ATOM   1152  CB  LEU A 140      34.560  99.909  24.609  1.00 67.69           C  
ATOM   1153  CG  LEU A 140      34.832  98.725  23.659  1.00 67.69           C  
ATOM   1154  CD1 LEU A 140      35.799  99.112  22.529  1.00 67.69           C  
ATOM   1155  CD2 LEU A 140      35.299  97.487  24.439  1.00 67.69           C  
ATOM   1158  N   LEU A 141      32.682 101.690  26.378  1.00120.20           N  
ATOM   1159  CA  LEU A 141      32.619 102.847  27.220  1.00120.20           C  
ATOM   1164  C   LEU A 141      32.142 102.465  28.577  1.00120.20           C  
ATOM   1165  O   LEU A 141      32.516 103.101  29.560  1.00120.20           O  
ATOM   1160  CB  LEU A 141      31.752 104.015  26.719  1.00120.20           C  
ATOM   1161  CG  LEU A 141      32.417 104.839  25.599  1.00120.20           C  
ATOM   1162  CD1 LEU A 141      32.393 104.121  24.249  1.00120.20           C  
ATOM   1163  CD2 LEU A 141      31.853 106.259  25.537  1.00120.20           C  
ATOM   1166  N   TRP A 142      31.259 101.458  28.683  1.00 52.34           N  
ATOM   1167  CA  TRP A 142      30.820 101.096  30.000  1.00 52.34           C  
ATOM   1178  C   TRP A 142      31.968 100.532  30.781  1.00 52.34           C  
ATOM   1179  O   TRP A 142      32.153 100.866  31.949  1.00 52.34           O  
ATOM   1168  CB  TRP A 142      29.687 100.059  30.043  1.00 52.34           C  
ATOM   1169  CG  TRP A 142      29.222  99.766  31.455  1.00 52.34           C  
ATOM   1171  CD1 TRP A 142      28.430 100.517  32.275  1.00 52.34           C  
ATOM   1170  CD2 TRP A 142      29.556  98.576  32.195  1.00 52.34           C  
ATOM   1173  CE2 TRP A 142      28.940  98.680  33.442  1.00 52.34           C  
ATOM   1174  CE3 TRP A 142      30.308  97.490  31.859  1.00 52.34           C  
ATOM   1172  NE1 TRP A 142      28.256  99.876  33.481  1.00 52.34           N  
ATOM   1175  CZ2 TRP A 142      29.072  97.692  34.376  1.00 52.34           C  
ATOM   1176  CZ3 TRP A 142      30.440  96.496  32.802  1.00 52.34           C  
ATOM   1177  CH2 TRP A 142      29.833  96.597  34.036  1.00 52.34           C  
ATOM   1180  N   GLU A 143      32.773  99.649  30.158  1.00 78.30           N  
ATOM   1181  CA  GLU A 143      33.848  99.018  30.874  1.00 78.30           C  
ATOM   1187  C   GLU A 143      34.838 100.056  31.315  1.00 78.30           C  
ATOM   1188  O   GLU A 143      35.275 100.069  32.464  1.00 78.30           O  
ATOM   1182  CB  GLU A 143      34.625  98.015  30.005  1.00 78.30           C  
ATOM   1183  CG  GLU A 143      33.817  96.784  29.601  1.00 78.30           C  
ATOM   1184  CD  GLU A 143      33.709  95.866  30.810  1.00 78.30           C  
ATOM   1185  OE1 GLU A 143      33.926  96.360  31.948  1.00 78.30           O  
ATOM   1186  OE2 GLU A 143      33.410  94.658  30.610  1.00 78.30           O1-
ATOM   1189  N   PHE A 144      35.207 100.947  30.382  1.00183.77           N  
ATOM   1190  CA  PHE A 144      36.175 101.999  30.504  1.00183.77           C  
ATOM   1198  C   PHE A 144      35.672 103.210  31.227  1.00183.77           C  
ATOM   1199  O   PHE A 144      36.468 104.096  31.527  1.00183.77           O  
ATOM   1191  CB  PHE A 144      36.782 102.467  29.169  1.00183.77           C  
ATOM   1192  CG  PHE A 144      37.671 101.370  28.691  1.00183.77           C  
ATOM   1193  CD1 PHE A 144      38.882 101.149  29.309  1.00183.77           C  
ATOM   1194  CD2 PHE A 144      37.289 100.544  27.659  1.00183.77           C  
ATOM   1195  CE1 PHE A 144      39.711 100.135  28.888  1.00183.77           C  
ATOM   1196  CE2 PHE A 144      38.114  99.532  27.231  1.00183.77           C  
ATOM   1197  CZ  PHE A 144      39.329  99.327  27.845  1.00183.77           C  
ATOM   1200  N   ALA A 145      34.362 103.288  31.534  1.00 70.16           N  
ATOM   1201  CA  ALA A 145      33.707 104.512  31.922  1.00 70.16           C  
ATOM   1203  C   ALA A 145      34.481 105.303  32.942  1.00 70.16           C  
ATOM   1204  O   ALA A 145      34.556 106.524  32.828  1.00 70.16           O  
ATOM   1202  CB  ALA A 145      32.303 104.271  32.499  1.00 70.16           C  
ATOM   1205  N   SER A 146      35.113 104.670  33.940  1.00 92.75           N  
ATOM   1206  CA  SER A 146      35.799 105.451  34.934  1.00 92.75           C  
ATOM   1209  C   SER A 146      36.875 106.300  34.307  1.00 92.75           C  
ATOM   1210  O   SER A 146      37.091 107.430  34.737  1.00 92.75           O  
ATOM   1207  CB  SER A 146      36.502 104.575  35.984  1.00 92.75           C  
ATOM   1208  OG  SER A 146      35.551 103.744  36.630  1.00 92.75           O  
ATOM   1211  N   ARG A 147      37.615 105.755  33.320  1.00155.29           N  
ATOM   1212  CA  ARG A 147      38.755 106.388  32.689  1.00155.29           C  
ATOM   1220  C   ARG A 147      38.466 107.512  31.721  1.00155.29           C  
ATOM   1221  O   ARG A 147      39.252 108.449  31.600  1.00155.29           O  
ATOM   1213  CB  ARG A 147      39.599 105.405  31.868  1.00155.29           C  
ATOM   1214  CG  ARG A 147      40.250 104.278  32.663  1.00155.29           C  
ATOM   1215  CD  ARG A 147      41.302 103.553  31.827  1.00155.29           C  
ATOM   1216  NE  ARG A 147      41.704 102.315  32.545  1.00155.29           N  
ATOM   1217  CZ  ARG A 147      42.885 101.717  32.220  1.00155.29           C  
ATOM   1218  NH1 ARG A 147      43.737 102.323  31.342  1.00155.29           N1+
ATOM   1219  NH2 ARG A 147      43.207 100.509  32.766  1.00155.29           N  
ATOM   1222  N   ILE A 148      37.383 107.385  30.939  1.00189.65           N  
ATOM   1223  CA  ILE A 148      36.997 108.217  29.825  1.00189.65           C  
ATOM   1228  C   ILE A 148      36.522 109.600  30.188  1.00189.65           C  
ATOM   1229  O   ILE A 148      36.562 110.497  29.349  1.00189.65           O  
ATOM   1224  CB  ILE A 148      35.927 107.556  29.004  1.00189.65           C  
ATOM   1225  CG1 ILE A 148      36.358 106.144  28.588  1.00189.65           C  
ATOM   1226  CG2 ILE A 148      35.658 108.438  27.782  1.00189.65           C  
ATOM   1227  CD1 ILE A 148      35.226 105.342  27.946  1.00189.65           C  
ATOM   1230  N   THR A 149      35.987 109.794  31.405  1.00 76.41           N  
ATOM   1231  CA  THR A 149      35.307 110.994  31.837  1.00 76.41           C  
ATOM   1235  C   THR A 149      35.871 112.285  31.302  1.00 76.41           C  
ATOM   1236  O   THR A 149      37.081 112.499  31.239  1.00 76.41           O  
ATOM   1232  CB  THR A 149      35.220 111.108  33.331  1.00 76.41           C  
ATOM   1234  CG2 THR A 149      34.511 109.856  33.872  1.00 76.41           C  
ATOM   1233  OG1 THR A 149      36.520 111.213  33.893  1.00 76.41           O  
ATOM   1237  N   LEU A 150      34.942 113.182  30.874  1.00 79.79           N  
ATOM   1238  CA  LEU A 150      35.240 114.491  30.356  1.00 79.79           C  
ATOM   1243  C   LEU A 150      34.433 115.492  31.140  1.00 79.79           C  
ATOM   1244  O   LEU A 150      33.291 115.224  31.509  1.00 79.79           O  
ATOM   1239  CB  LEU A 150      34.848 114.653  28.873  1.00 79.79           C  
ATOM   1240  CG  LEU A 150      35.636 113.742  27.909  1.00 79.79           C  
ATOM   1241  CD1 LEU A 150      35.196 113.961  26.453  1.00 79.79           C  
ATOM   1242  CD2 LEU A 150      37.155 113.908  28.088  1.00 79.79           C  
ATOM   1245  N   HIS A 151      35.056 116.639  31.486  1.00 94.46           N  
ATOM   1246  CA  HIS A 151      34.447 117.709  32.228  1.00 94.46           C  
ATOM   1253  C   HIS A 151      33.595 118.631  31.399  1.00 94.46           C  
ATOM   1254  O   HIS A 151      32.636 119.203  31.916  1.00 94.46           O  
ATOM   1249  CB  HIS A 151      35.480 118.515  33.027  1.00 94.46           C  
ATOM   1248  CG  HIS A 151      36.052 117.654  34.112  1.00 94.46           C  
ATOM   1251  CD2 HIS A 151      37.232 116.980  34.181  1.00 94.46           C  
ATOM   1247  ND1 HIS A 151      35.384 117.363  35.280  1.00 94.46           N  
ATOM   1252  CE1 HIS A 151      36.185 116.531  35.992  1.00 94.46           C  
ATOM   1250  NE2 HIS A 151      37.317 116.270  35.365  1.00 94.46           N  
ATOM   1255  N   GLY A 152      33.927 118.858  30.111  1.00 31.78           N  
ATOM   1256  CA  GLY A 152      33.107 119.779  29.368  1.00 31.78           C  
ATOM   1257  C   GLY A 152      33.492 119.772  27.920  1.00 31.78           C  
ATOM   1258  O   GLY A 152      34.544 119.258  27.538  1.00 31.78           O  
ATOM   1259  N   PHE A 153      32.629 120.378  27.069  1.00146.34           N  
ATOM   1260  CA  PHE A 153      32.878 120.403  25.653  1.00146.34           C  
ATOM   1268  C   PHE A 153      32.991 121.824  25.186  1.00146.34           C  
ATOM   1269  O   PHE A 153      32.228 122.698  25.591  1.00146.34           O  
ATOM   1261  CB  PHE A 153      31.747 119.793  24.800  1.00146.34           C  
ATOM   1262  CG  PHE A 153      31.617 118.337  25.088  1.00146.34           C  
ATOM   1263  CD1 PHE A 153      32.397 117.423  24.418  1.00146.34           C  
ATOM   1264  CD2 PHE A 153      30.715 117.885  26.024  1.00146.34           C  
ATOM   1265  CE1 PHE A 153      32.280 116.077  24.678  1.00146.34           C  
ATOM   1266  CE2 PHE A 153      30.593 116.541  26.287  1.00146.34           C  
ATOM   1267  CZ  PHE A 153      31.376 115.632  25.614  1.00146.34           C  
ATOM   1270  N   ILE A 154      33.970 122.082  24.297  1.00 53.52           N  
ATOM   1271  CA  ILE A 154      34.104 123.379  23.698  1.00 53.52           C  
ATOM   1276  C   ILE A 154      33.645 123.187  22.290  1.00 53.52           C  
ATOM   1277  O   ILE A 154      34.297 122.513  21.494  1.00 53.52           O  
ATOM   1272  CB  ILE A 154      35.516 123.892  23.657  1.00 53.52           C  
ATOM   1273  CG1 ILE A 154      36.041 124.135  25.081  1.00 53.52           C  
ATOM   1274  CG2 ILE A 154      35.553 125.144  22.765  1.00 53.52           C  
ATOM   1275  CD1 ILE A 154      37.543 124.415  25.137  1.00 53.52           C  
ATOM   1278  N   TYR A 155      32.498 123.796  21.944  1.00115.50           N  
ATOM   1279  CA  TYR A 155      31.910 123.567  20.658  1.00115.50           C  
ATOM   1288  C   TYR A 155      32.152 124.754  19.785  1.00115.50           C  
ATOM   1289  O   TYR A 155      31.583 125.826  19.985  1.00115.50           O  
ATOM   1280  CB  TYR A 155      30.396 123.288  20.799  1.00115.50           C  
ATOM   1281  CG  TYR A 155      29.649 123.318  19.507  1.00115.50           C  
ATOM   1282  CD1 TYR A 155      30.019 122.540  18.435  1.00115.50           C  
ATOM   1283  CD2 TYR A 155      28.512 124.090  19.399  1.00115.50           C  
ATOM   1284  CE1 TYR A 155      29.297 122.573  17.265  1.00115.50           C  
ATOM   1285  CE2 TYR A 155      27.786 124.124  18.231  1.00115.50           C  
ATOM   1286  CZ  TYR A 155      28.179 123.368  17.157  1.00115.50           C  
ATOM   1287  OH  TYR A 155      27.438 123.401  15.957  1.00115.50           O  
ATOM   1290  N   LEU A 156      33.025 124.584  18.772  1.00127.05           N  
ATOM   1291  CA  LEU A 156      33.274 125.684  17.895  1.00127.05           C  
ATOM   1296  C   LEU A 156      32.227 125.632  16.833  1.00127.05           C  
ATOM   1297  O   LEU A 156      32.320 124.871  15.871  1.00127.05           O  
ATOM   1292  CB  LEU A 156      34.664 125.670  17.257  1.00127.05           C  
ATOM   1293  CG  LEU A 156      35.760 125.824  18.325  1.00127.05           C  
ATOM   1294  CD1 LEU A 156      35.860 124.576  19.218  1.00127.05           C  
ATOM   1295  CD2 LEU A 156      37.100 126.225  17.703  1.00127.05           C  
ATOM   1298  N   GLN A 157      31.202 126.490  16.993  1.00 69.95           N  
ATOM   1299  CA  GLN A 157      30.049 126.480  16.138  1.00 69.95           C  
ATOM   1305  C   GLN A 157      30.163 127.501  15.051  1.00 69.95           C  
ATOM   1306  O   GLN A 157      30.556 128.642  15.283  1.00 69.95           O  
ATOM   1300  CB  GLN A 157      28.751 126.803  16.897  1.00 69.95           C  
ATOM   1301  CG  GLN A 157      27.504 126.803  16.012  1.00 69.95           C  
ATOM   1302  CD  GLN A 157      26.327 127.271  16.854  1.00 69.95           C  
ATOM   1304  NE2 GLN A 157      25.169 126.573  16.712  1.00 69.95           N  
ATOM   1303  OE1 GLN A 157      26.436 128.230  17.616  1.00 69.95           O  
ATOM   1307  N   ALA A 158      29.807 127.093  13.813  1.00 44.99           N  
ATOM   1308  CA  ALA A 158      29.817 127.969  12.672  1.00 44.99           C  
ATOM   1310  C   ALA A 158      28.921 127.360  11.628  1.00 44.99           C  
ATOM   1311  O   ALA A 158      28.669 126.158  11.640  1.00 44.99           O  
ATOM   1309  CB  ALA A 158      31.210 128.131  12.042  1.00 44.99           C  
ATOM   1312  N   SER A 159      28.429 128.185  10.679  1.00 89.25           N  
ATOM   1313  CA  SER A 159      27.515 127.751   9.653  1.00 89.25           C  
ATOM   1316  C   SER A 159      28.208 126.817   8.707  1.00 89.25           C  
ATOM   1317  O   SER A 159      29.428 126.856   8.549  1.00 89.25           O  
ATOM   1314  CB  SER A 159      26.981 128.930   8.828  1.00 89.25           C  
ATOM   1315  OG  SER A 159      26.189 128.456   7.753  1.00 89.25           O  
ATOM   1318  N   PRO A 160      27.439 125.962   8.077  1.00 76.30           N  
ATOM   1319  CA  PRO A 160      27.984 125.007   7.150  1.00 76.30           C  
ATOM   1323  C   PRO A 160      28.684 125.675   6.012  1.00 76.30           C  
ATOM   1324  O   PRO A 160      29.764 125.225   5.635  1.00 76.30           O  
ATOM   1321  CB  PRO A 160      26.819 124.108   6.746  1.00 76.30           C  
ATOM   1322  CG  PRO A 160      25.895 124.152   7.979  1.00 76.30           C  
ATOM   1320  CD  PRO A 160      26.165 125.526   8.624  1.00 76.30           C  
ATOM   1325  N   GLN A 161      28.107 126.760   5.471  1.00156.12           N  
ATOM   1326  CA  GLN A 161      28.695 127.435   4.352  1.00156.12           C  
ATOM   1332  C   GLN A 161      30.002 128.024   4.770  1.00156.12           C  
ATOM   1333  O   GLN A 161      30.982 127.978   4.028  1.00156.12           O  
ATOM   1327  CB  GLN A 161      27.821 128.585   3.832  1.00156.12           C  
ATOM   1328  CG  GLN A 161      26.546 128.118   3.128  1.00156.12           C  
ATOM   1329  CD  GLN A 161      25.583 127.507   4.135  1.00156.12           C  
ATOM   1331  NE2 GLN A 161      24.612 126.699   3.632  1.00156.12           N  
ATOM   1330  OE1 GLN A 161      25.680 127.741   5.336  1.00156.12           O  
ATOM   1334  N   VAL A 162      30.056 128.589   5.989  1.00 35.39           N  
ATOM   1335  CA  VAL A 162      31.279 129.193   6.423  1.00 35.39           C  
ATOM   1339  C   VAL A 162      32.321 128.123   6.420  1.00 35.39           C  
ATOM   1340  O   VAL A 162      33.433 128.314   5.931  1.00 35.39           O  
ATOM   1336  CB  VAL A 162      31.194 129.726   7.825  1.00 35.39           C  
ATOM   1337  CG1 VAL A 162      32.581 130.255   8.233  1.00 35.39           C  
ATOM   1338  CG2 VAL A 162      30.076 130.782   7.889  1.00 35.39           C  
ATOM   1341  N   CYS A 163      31.967 126.945   6.960  1.00 39.24           N  
ATOM   1342  CA  CYS A 163      32.898 125.861   7.029  1.00 39.24           C  
ATOM   1345  C   CYS A 163      33.235 125.429   5.640  1.00 39.24           C  
ATOM   1346  O   CYS A 163      34.391 125.172   5.316  1.00 39.24           O  
ATOM   1343  CB  CYS A 163      32.332 124.667   7.810  1.00 39.24           C  
ATOM   1344  SG  CYS A 163      32.015 125.120   9.541  1.00 39.24           S  
ATOM   1347  N   LEU A 164      32.226 125.398   4.761  1.00115.04           N  
ATOM   1348  CA  LEU A 164      32.401 124.942   3.417  1.00115.04           C  
ATOM   1353  C   LEU A 164      33.452 125.812   2.784  1.00115.04           C  
ATOM   1354  O   LEU A 164      34.315 125.327   2.055  1.00115.04           O  
ATOM   1349  CB  LEU A 164      31.065 125.069   2.658  1.00115.04           C  
ATOM   1350  CG  LEU A 164      31.034 124.532   1.218  1.00115.04           C  
ATOM   1351  CD1 LEU A 164      31.932 125.361   0.295  1.00115.04           C  
ATOM   1352  CD2 LEU A 164      31.330 123.026   1.172  1.00115.04           C  
ATOM   1355  N   LYS A 165      33.409 127.131   3.060  1.00149.19           N  
ATOM   1356  CA  LYS A 165      34.358 128.059   2.503  1.00149.19           C  
ATOM   1362  C   LYS A 165      35.731 127.738   3.013  1.00149.19           C  
ATOM   1363  O   LYS A 165      36.687 127.666   2.243  1.00149.19           O  
ATOM   1357  CB  LYS A 165      34.022 129.518   2.879  1.00149.19           C  
ATOM   1358  CG  LYS A 165      34.963 130.600   2.329  1.00149.19           C  
ATOM   1359  CD  LYS A 165      36.373 130.612   2.930  1.00149.19           C  
ATOM   1360  CE  LYS A 165      36.402 130.938   4.428  1.00149.19           C  
ATOM   1361  NZ  LYS A 165      35.948 132.327   4.666  1.00149.19           N1+
ATOM   1364  N   ARG A 166      35.863 127.510   4.331  1.00 80.68           N  
ATOM   1365  CA  ARG A 166      37.146 127.230   4.914  1.00 80.68           C  
ATOM   1373  C   ARG A 166      37.646 125.940   4.360  1.00 80.68           C  
ATOM   1374  O   ARG A 166      38.837 125.777   4.105  1.00 80.68           O  
ATOM   1366  CB  ARG A 166      37.096 127.061   6.442  1.00 80.68           C  
ATOM   1367  CG  ARG A 166      36.930 128.371   7.211  1.00 80.68           C  
ATOM   1368  CD  ARG A 166      36.888 128.175   8.728  1.00 80.68           C  
ATOM   1369  NE  ARG A 166      36.791 129.521   9.358  1.00 80.68           N  
ATOM   1370  CZ  ARG A 166      35.851 129.762  10.318  1.00 80.68           C  
ATOM   1371  NH1 ARG A 166      34.958 128.786  10.652  1.00 80.68           N1+
ATOM   1372  NH2 ARG A 166      35.795 130.972  10.943  1.00 80.68           N  
ATOM   1375  N   LEU A 167      36.723 124.989   4.153  1.00105.23           N  
ATOM   1376  CA  LEU A 167      37.063 123.678   3.702  1.00105.23           C  
ATOM   1381  C   LEU A 167      37.772 123.835   2.390  1.00105.23           C  
ATOM   1382  O   LEU A 167      38.824 123.239   2.167  1.00105.23           O  
ATOM   1377  CB  LEU A 167      35.784 122.836   3.503  1.00105.23           C  
ATOM   1378  CG  LEU A 167      35.950 121.350   3.113  1.00105.23           C  
ATOM   1379  CD1 LEU A 167      34.567 120.690   3.001  1.00105.23           C  
ATOM   1380  CD2 LEU A 167      36.772 121.135   1.828  1.00105.23           C  
ATOM   1383  N   TYR A 168      37.212 124.659   1.490  1.00 67.34           N  
ATOM   1384  CA  TYR A 168      37.788 124.932   0.203  1.00 67.34           C  
ATOM   1393  C   TYR A 168      39.073 125.672   0.356  1.00 67.34           C  
ATOM   1394  O   TYR A 168      40.008 125.461  -0.416  1.00 67.34           O  
ATOM   1385  CB  TYR A 168      36.909 125.809  -0.701  1.00 67.34           C  
ATOM   1386  CG  TYR A 168      35.876 124.951  -1.336  1.00 67.34           C  
ATOM   1387  CD1 TYR A 168      34.767 124.526  -0.646  1.00 67.34           C  
ATOM   1388  CD2 TYR A 168      36.029 124.580  -2.649  1.00 67.34           C  
ATOM   1389  CE1 TYR A 168      33.829 123.734  -1.266  1.00 67.34           C  
ATOM   1390  CE2 TYR A 168      35.095 123.790  -3.272  1.00 67.34           C  
ATOM   1391  CZ  TYR A 168      33.992 123.365  -2.577  1.00 67.34           C  
ATOM   1392  OH  TYR A 168      33.028 122.553  -3.211  1.00 67.34           O  
ATOM   1395  N   GLN A 169      39.144 126.579   1.348  1.00 95.91           N  
ATOM   1396  CA  GLN A 169      40.310 127.404   1.469  1.00 95.91           C  
ATOM   1402  C   GLN A 169      41.510 126.523   1.618  1.00 95.91           C  
ATOM   1403  O   GLN A 169      42.544 126.789   1.010  1.00 95.91           O  
ATOM   1397  CB  GLN A 169      40.291 128.358   2.678  1.00 95.91           C  
ATOM   1398  CG  GLN A 169      39.323 129.535   2.539  1.00 95.91           C  
ATOM   1399  CD  GLN A 169      39.495 130.412   3.773  1.00 95.91           C  
ATOM   1401  NE2 GLN A 169      40.173 129.859   4.811  1.00 95.91           N  
ATOM   1400  OE1 GLN A 169      39.047 131.557   3.809  1.00 95.91           O  
ATOM   1404  N   ARG A 170      41.403 125.445   2.419  1.00149.16           N  
ATOM   1405  CA  ARG A 170      42.509 124.543   2.597  1.00149.16           C  
ATOM   1413  C   ARG A 170      42.382 123.511   1.515  1.00149.16           C  
ATOM   1414  O   ARG A 170      41.274 123.066   1.219  1.00149.16           O  
ATOM   1406  CB  ARG A 170      42.430 123.774   3.925  1.00149.16           C  
ATOM   1407  CG  ARG A 170      41.198 122.869   3.979  1.00149.16           C  
ATOM   1408  CD  ARG A 170      40.746 122.505   5.391  1.00149.16           C  
ATOM   1409  NE  ARG A 170      41.919 121.949   6.114  1.00149.16           N  
ATOM   1410  CZ  ARG A 170      41.751 121.459   7.374  1.00149.16           C  
ATOM   1411  NH1 ARG A 170      40.501 121.368   7.913  1.00149.16           N1+
ATOM   1412  NH2 ARG A 170      42.839 121.080   8.103  1.00149.16           N  
ATOM   1415  N   ALA A 171      43.505 123.116   0.874  1.00 62.65           N  
ATOM   1416  CA  ALA A 171      43.380 122.183  -0.213  1.00 62.65           C  
ATOM   1418  C   ALA A 171      42.858 120.855   0.254  1.00 62.65           C  
ATOM   1419  O   ALA A 171      41.738 120.498  -0.102  1.00 62.65           O  
ATOM   1417  CB  ALA A 171      44.720 121.909  -0.918  1.00 62.65           C  
ATOM   1420  N   ARG A 172      43.599 120.155   1.154  1.00226.37           N  
ATOM   1421  CA  ARG A 172      43.225 118.851   1.661  1.00226.37           C  
ATOM   1429  C   ARG A 172      42.665 117.980   0.567  1.00226.37           C  
ATOM   1430  O   ARG A 172      41.470 118.013   0.285  1.00226.37           O  
ATOM   1422  CB  ARG A 172      42.205 118.907   2.809  1.00226.37           C  
ATOM   1423  CG  ARG A 172      42.732 119.677   4.015  1.00226.37           C  
ATOM   1424  CD  ARG A 172      43.205 118.838   5.208  1.00226.37           C  
ATOM   1425  NE  ARG A 172      41.997 118.360   5.936  1.00226.37           N  
ATOM   1426  CZ  ARG A 172      42.032 118.199   7.290  1.00226.37           C  
ATOM   1427  NH1 ARG A 172      43.216 118.330   7.956  1.00226.37           N1+
ATOM   1428  NH2 ARG A 172      40.885 117.930   7.978  1.00226.37           N  
ATOM   1431  N   GLU A 173      43.519 117.150  -0.067  1.00 96.60           N  
ATOM   1432  CA  GLU A 173      43.091 116.364  -1.193  1.00 96.60           C  
ATOM   1438  C   GLU A 173      41.929 115.484  -0.844  1.00 96.60           C  
ATOM   1439  O   GLU A 173      40.924 115.478  -1.554  1.00 96.60           O  
ATOM   1433  CB  GLU A 173      44.201 115.442  -1.729  1.00 96.60           C  
ATOM   1434  CG  GLU A 173      45.298 116.162  -2.514  1.00 96.60           C  
ATOM   1435  CD  GLU A 173      44.765 116.408  -3.919  1.00 96.60           C  
ATOM   1436  OE1 GLU A 173      43.534 116.237  -4.125  1.00 96.60           O  
ATOM   1437  OE2 GLU A 173      45.579 116.770  -4.809  1.00 96.60           O1-
ATOM   1440  N   GLU A 174      41.998 114.760   0.287  1.00135.76           N  
ATOM   1441  CA  GLU A 174      40.972 113.813   0.613  1.00135.76           C  
ATOM   1447  C   GLU A 174      39.647 114.510   0.673  1.00135.76           C  
ATOM   1448  O   GLU A 174      38.635 113.975   0.216  1.00135.76           O  
ATOM   1442  CB  GLU A 174      41.236 113.157   1.969  1.00135.76           C  
ATOM   1443  CG  GLU A 174      42.434 112.219   1.891  1.00135.76           C  
ATOM   1444  CD  GLU A 174      43.738 113.005   1.845  1.00135.76           C  
ATOM   1445  OE1 GLU A 174      43.727 114.218   2.178  1.00135.76           O  
ATOM   1446  OE2 GLU A 174      44.773 112.378   1.493  1.00135.76           O1-
ATOM   1449  N   GLU A 175      39.630 115.727   1.243  1.00 85.29           N  
ATOM   1450  CA  GLU A 175      38.436 116.504   1.433  1.00 85.29           C  
ATOM   1456  C   GLU A 175      37.823 116.975   0.151  1.00 85.29           C  
ATOM   1457  O   GLU A 175      36.597 116.981   0.043  1.00 85.29           O  
ATOM   1451  CB  GLU A 175      38.674 117.785   2.255  1.00 85.29           C  
ATOM   1452  CG  GLU A 175      39.028 117.537   3.721  1.00 85.29           C  
ATOM   1453  CD  GLU A 175      39.214 118.885   4.414  1.00 85.29           C  
ATOM   1454  OE1 GLU A 175      39.158 119.936   3.720  1.00 85.29           O  
ATOM   1455  OE2 GLU A 175      39.405 118.883   5.659  1.00 85.29           O1-
ATOM   1458  N   LYS A 176      38.636 117.401  -0.842  1.00154.87           N  
ATOM   1459  CA  LYS A 176      38.045 117.968  -2.024  1.00154.87           C  
ATOM   1465  C   LYS A 176      37.129 116.955  -2.626  1.00154.87           C  
ATOM   1466  O   LYS A 176      37.533 115.850  -2.979  1.00154.87           O  
ATOM   1460  CB  LYS A 176      39.072 118.475  -3.056  1.00154.87           C  
ATOM   1461  CG  LYS A 176      40.163 117.469  -3.427  1.00154.87           C  
ATOM   1462  CD  LYS A 176      41.071 117.947  -4.564  1.00154.87           C  
ATOM   1463  CE  LYS A 176      41.920 119.167  -4.201  1.00154.87           C  
ATOM   1464  NZ  LYS A 176      42.785 118.867  -3.036  1.00154.87           N1+
ATOM   1467  N   GLY A 177      35.856 117.358  -2.800  1.00 42.30           N  
ATOM   1468  CA  GLY A 177      34.826 116.460  -3.225  1.00 42.30           C  
ATOM   1469  C   GLY A 177      33.737 116.462  -2.189  1.00 42.30           C  
ATOM   1470  O   GLY A 177      32.666 115.898  -2.409  1.00 42.30           O  
ATOM   1471  N   ILE A 178      33.968 117.109  -1.028  1.00 68.02           N  
ATOM   1472  CA  ILE A 178      32.950 117.157  -0.014  1.00 68.02           C  
ATOM   1477  C   ILE A 178      31.954 118.195  -0.415  1.00 68.02           C  
ATOM   1478  O   ILE A 178      32.303 119.346  -0.674  1.00 68.02           O  
ATOM   1473  CB  ILE A 178      33.489 117.541   1.330  1.00 68.02           C  
ATOM   1474  CG1 ILE A 178      34.489 116.480   1.815  1.00 68.02           C  
ATOM   1475  CG2 ILE A 178      32.307 117.763   2.287  1.00 68.02           C  
ATOM   1476  CD1 ILE A 178      35.311 116.921   3.024  1.00 68.02           C  
ATOM   1479  N   GLU A 179      30.671 117.793  -0.482  1.00 84.01           N  
ATOM   1480  CA  GLU A 179      29.615 118.684  -0.862  1.00 84.01           C  
ATOM   1486  C   GLU A 179      29.155 119.417   0.357  1.00 84.01           C  
ATOM   1487  O   GLU A 179      29.459 119.038   1.486  1.00 84.01           O  
ATOM   1481  CB  GLU A 179      28.403 117.970  -1.478  1.00 84.01           C  
ATOM   1482  CG  GLU A 179      28.695 117.331  -2.839  1.00 84.01           C  
ATOM   1483  CD  GLU A 179      29.121 118.436  -3.796  1.00 84.01           C  
ATOM   1484  OE1 GLU A 179      28.333 119.401  -3.989  1.00 84.01           O  
ATOM   1485  OE2 GLU A 179      30.248 118.330  -4.349  1.00 84.01           O1-
ATOM   1488  N   LEU A 180      28.408 120.514   0.136  1.00120.87           N  
ATOM   1489  CA  LEU A 180      27.925 121.341   1.199  1.00120.87           C  
ATOM   1494  C   LEU A 180      26.962 120.540   2.023  1.00120.87           C  
ATOM   1495  O   LEU A 180      26.904 120.685   3.243  1.00120.87           O  
ATOM   1490  CB  LEU A 180      27.226 122.609   0.682  1.00120.87           C  
ATOM   1491  CG  LEU A 180      26.941 123.657   1.775  1.00120.87           C  
ATOM   1492  CD1 LEU A 180      25.873 123.188   2.755  1.00120.87           C  
ATOM   1493  CD2 LEU A 180      28.228 124.051   2.511  1.00120.87           C  
ATOM   1496  N   ALA A 181      26.200 119.640   1.372  1.00 31.05           N  
ATOM   1497  CA  ALA A 181      25.184 118.888   2.053  1.00 31.05           C  
ATOM   1499  C   ALA A 181      25.802 118.092   3.167  1.00 31.05           C  
ATOM   1500  O   ALA A 181      25.224 117.981   4.246  1.00 31.05           O  
ATOM   1498  CB  ALA A 181      24.445 117.908   1.124  1.00 31.05           C  
ATOM   1501  N   TYR A 182      27.003 117.529   2.936  1.00 89.67           N  
ATOM   1502  CA  TYR A 182      27.689 116.715   3.903  1.00 89.67           C  
ATOM   1511  C   TYR A 182      27.970 117.541   5.128  1.00 89.67           C  
ATOM   1512  O   TYR A 182      27.742 117.099   6.252  1.00 89.67           O  
ATOM   1503  CB  TYR A 182      29.007 116.179   3.300  1.00 89.67           C  
ATOM   1504  CG  TYR A 182      29.850 115.438   4.286  1.00 89.67           C  
ATOM   1505  CD1 TYR A 182      29.442 114.235   4.818  1.00 89.67           C  
ATOM   1506  CD2 TYR A 182      31.087 115.930   4.641  1.00 89.67           C  
ATOM   1507  CE1 TYR A 182      30.238 113.555   5.711  1.00 89.67           C  
ATOM   1508  CE2 TYR A 182      31.890 115.258   5.530  1.00 89.67           C  
ATOM   1509  CZ  TYR A 182      31.463 114.068   6.069  1.00 89.67           C  
ATOM   1510  OH  TYR A 182      32.285 113.378   6.983  1.00 89.67           O  
ATOM   1513  N   LEU A 183      28.448 118.784   4.944  1.00 48.51           N  
ATOM   1514  CA  LEU A 183      28.760 119.643   6.054  1.00 48.51           C  
ATOM   1519  C   LEU A 183      27.500 119.952   6.797  1.00 48.51           C  
ATOM   1520  O   LEU A 183      27.501 120.056   8.022  1.00 48.51           O  
ATOM   1515  CB  LEU A 183      29.372 120.990   5.626  1.00 48.51           C  
ATOM   1516  CG  LEU A 183      30.781 120.857   5.011  1.00 48.51           C  
ATOM   1517  CD1 LEU A 183      31.349 122.226   4.599  1.00 48.51           C  
ATOM   1518  CD2 LEU A 183      31.724 120.090   5.957  1.00 48.51           C  
ATOM   1521  N   GLU A 184      26.388 120.123   6.061  1.00 46.56           N  
ATOM   1522  CA  GLU A 184      25.135 120.456   6.671  1.00 46.56           C  
ATOM   1528  C   GLU A 184      24.711 119.332   7.563  1.00 46.56           C  
ATOM   1529  O   GLU A 184      24.161 119.564   8.638  1.00 46.56           O  
ATOM   1523  CB  GLU A 184      24.032 120.721   5.631  1.00 46.56           C  
ATOM   1524  CG  GLU A 184      24.236 122.059   4.921  1.00 46.56           C  
ATOM   1525  CD  GLU A 184      23.259 122.190   3.760  1.00 46.56           C  
ATOM   1526  OE1 GLU A 184      22.727 121.143   3.307  1.00 46.56           O  
ATOM   1527  OE2 GLU A 184      23.045 123.344   3.301  1.00 46.56           O1-
ATOM   1530  N   GLN A 185      24.959 118.081   7.135  1.00 59.10           N  
ATOM   1531  CA  GLN A 185      24.543 116.943   7.905  1.00 59.10           C  
ATOM   1537  C   GLN A 185      25.255 116.969   9.224  1.00 59.10           C  
ATOM   1538  O   GLN A 185      24.631 116.875  10.280  1.00 59.10           O  
ATOM   1532  CB  GLN A 185      24.953 115.629   7.223  1.00 59.10           C  
ATOM   1533  CG  GLN A 185      24.407 115.475   5.802  1.00 59.10           C  
ATOM   1534  CD  GLN A 185      25.182 114.350   5.126  1.00 59.10           C  
ATOM   1536  NE2 GLN A 185      25.622 113.346   5.930  1.00 59.10           N  
ATOM   1535  OE1 GLN A 185      25.397 114.367   3.915  1.00 59.10           O  
ATOM   1539  N   LEU A 186      26.588 117.158   9.186  1.00 63.21           N  
ATOM   1540  CA  LEU A 186      27.406 117.147  10.369  1.00 63.21           C  
ATOM   1545  C   LEU A 186      26.957 118.263  11.251  1.00 63.21           C  
ATOM   1546  O   LEU A 186      26.911 118.131  12.472  1.00 63.21           O  
ATOM   1541  CB  LEU A 186      28.895 117.425  10.091  1.00 63.21           C  
ATOM   1542  CG  LEU A 186      29.609 116.345   9.264  1.00 63.21           C  
ATOM   1543  CD1 LEU A 186      31.102 116.685   9.112  1.00 63.21           C  
ATOM   1544  CD2 LEU A 186      29.368 114.937   9.836  1.00 63.21           C  
ATOM   1547  N   HIS A 187      26.618 119.408  10.642  1.00 38.35           N  
ATOM   1548  CA  HIS A 187      26.222 120.544  11.416  1.00 38.35           C  
ATOM   1555  C   HIS A 187      25.012 120.159  12.206  1.00 38.35           C  
ATOM   1556  O   HIS A 187      24.910 120.461  13.394  1.00 38.35           O  
ATOM   1551  CB  HIS A 187      25.855 121.747  10.530  1.00 38.35           C  
ATOM   1550  CG  HIS A 187      25.507 122.982  11.306  1.00 38.35           C  
ATOM   1553  CD2 HIS A 187      24.291 123.544  11.558  1.00 38.35           C  
ATOM   1549  ND1 HIS A 187      26.433 123.804  11.907  1.00 38.35           N  
ATOM   1554  CE1 HIS A 187      25.738 124.817  12.486  1.00 38.35           C  
ATOM   1552  NE2 HIS A 187      24.436 124.702  12.301  1.00 38.35           N  
ATOM   1557  N   GLY A 188      24.070 119.445  11.568  1.00 20.40           N  
ATOM   1558  CA  GLY A 188      22.853 119.098  12.239  1.00 20.40           C  
ATOM   1559  C   GLY A 188      23.155 118.248  13.435  1.00 20.40           C  
ATOM   1560  O   GLY A 188      22.583 118.450  14.504  1.00 20.40           O  
ATOM   1561  N   GLN A 189      24.083 117.285  13.294  1.00 49.32           N  
ATOM   1562  CA  GLN A 189      24.359 116.373  14.365  1.00 49.32           C  
ATOM   1568  C   GLN A 189      24.858 117.147  15.544  1.00 49.32           C  
ATOM   1569  O   GLN A 189      24.448 116.901  16.677  1.00 49.32           O  
ATOM   1563  CB  GLN A 189      25.456 115.357  14.010  1.00 49.32           C  
ATOM   1564  CG  GLN A 189      25.146 114.504  12.777  1.00 49.32           C  
ATOM   1565  CD  GLN A 189      24.107 113.445  13.126  1.00 49.32           C  
ATOM   1567  NE2 GLN A 189      23.714 112.636  12.107  1.00 49.32           N  
ATOM   1566  OE1 GLN A 189      23.660 113.334  14.267  1.00 49.32           O  
ATOM   1570  N   HIS A 190      25.754 118.121  15.306  1.00 46.83           N  
ATOM   1571  CA  HIS A 190      26.323 118.883  16.381  1.00 46.83           C  
ATOM   1578  C   HIS A 190      25.254 119.674  17.058  1.00 46.83           C  
ATOM   1579  O   HIS A 190      25.195 119.732  18.286  1.00 46.83           O  
ATOM   1574  CB  HIS A 190      27.410 119.863  15.910  1.00 46.83           C  
ATOM   1573  CG  HIS A 190      28.670 119.165  15.487  1.00 46.83           C  
ATOM   1576  CD2 HIS A 190      29.814 118.947  16.189  1.00 46.83           C  
ATOM   1572  ND1 HIS A 190      28.872 118.596  14.250  1.00 46.83           N  
ATOM   1577  CE1 HIS A 190      30.120 118.064  14.264  1.00 46.83           C  
ATOM   1575  NE2 HIS A 190      30.731 118.252  15.419  1.00 46.83           N  
ATOM   1580  N   GLU A 191      24.363 120.298  16.270  1.00 97.81           N  
ATOM   1581  CA  GLU A 191      23.363 121.133  16.862  1.00 97.81           C  
ATOM   1587  C   GLU A 191      22.492 120.289  17.734  1.00 97.81           C  
ATOM   1588  O   GLU A 191      22.161 120.674  18.855  1.00 97.81           O  
ATOM   1582  CB  GLU A 191      22.442 121.794  15.823  1.00 97.81           C  
ATOM   1583  CG  GLU A 191      23.151 122.804  14.922  1.00 97.81           C  
ATOM   1584  CD  GLU A 191      23.605 123.961  15.797  1.00 97.81           C  
ATOM   1585  OE1 GLU A 191      22.748 124.827  16.119  1.00 97.81           O  
ATOM   1586  OE2 GLU A 191      24.811 123.991  16.163  1.00 97.81           O1-
ATOM   1589  N   ALA A 192      22.113 119.097  17.241  1.00 40.45           N  
ATOM   1590  CA  ALA A 192      21.197 118.270  17.970  1.00 40.45           C  
ATOM   1592  C   ALA A 192      21.790 117.862  19.288  1.00 40.45           C  
ATOM   1593  O   ALA A 192      21.118 117.900  20.318  1.00 40.45           O  
ATOM   1591  CB  ALA A 192      20.834 116.984  17.206  1.00 40.45           C  
ATOM   1594  N   TRP A 193      23.058 117.411  19.281  1.00 91.71           N  
ATOM   1595  CA  TRP A 193      23.692 116.959  20.490  1.00 91.71           C  
ATOM   1606  C   TRP A 193      24.033 118.064  21.448  1.00 91.71           C  
ATOM   1607  O   TRP A 193      23.597 118.071  22.600  1.00 91.71           O  
ATOM   1596  CB  TRP A 193      25.014 116.225  20.214  1.00 91.71           C  
ATOM   1597  CG  TRP A 193      25.765 115.834  21.465  1.00 91.71           C  
ATOM   1599  CD1 TRP A 193      25.304 115.613  22.729  1.00 91.71           C  
ATOM   1598  CD2 TRP A 193      27.189 115.673  21.518  1.00 91.71           C  
ATOM   1601  CE2 TRP A 193      27.521 115.362  22.834  1.00 91.71           C  
ATOM   1602  CE3 TRP A 193      28.144 115.785  20.549  1.00 91.71           C  
ATOM   1600  NE1 TRP A 193      26.355 115.327  23.569  1.00 91.71           N  
ATOM   1603  CZ2 TRP A 193      28.821 115.158  23.203  1.00 91.71           C  
ATOM   1604  CZ3 TRP A 193      29.452 115.570  20.917  1.00 91.71           C  
ATOM   1605  CH2 TRP A 193      29.783 115.263  22.221  1.00 91.71           C  
ATOM   1608  N   LEU A 194      24.871 119.014  20.994  1.00 98.23           N  
ATOM   1609  CA  LEU A 194      25.378 120.037  21.863  1.00 98.23           C  
ATOM   1614  C   LEU A 194      24.371 121.077  22.250  1.00 98.23           C  
ATOM   1615  O   LEU A 194      24.362 121.502  23.404  1.00 98.23           O  
ATOM   1610  CB  LEU A 194      26.599 120.746  21.259  1.00 98.23           C  
ATOM   1611  CG  LEU A 194      27.769 119.771  21.025  1.00 98.23           C  
ATOM   1612  CD1 LEU A 194      28.994 120.480  20.426  1.00 98.23           C  
ATOM   1613  CD2 LEU A 194      28.097 118.986  22.305  1.00 98.23           C  
ATOM   1616  N   ILE A 195      23.612 121.633  21.279  1.00105.50           N  
ATOM   1617  CA  ILE A 195      22.661 122.659  21.623  1.00105.50           C  
ATOM   1622  C   ILE A 195      21.289 122.201  22.042  1.00105.50           C  
ATOM   1623  O   ILE A 195      20.845 122.458  23.159  1.00105.50           O  
ATOM   1618  CB  ILE A 195      22.535 123.677  20.531  1.00105.50           C  
ATOM   1619  CG1 ILE A 195      23.903 124.356  20.355  1.00105.50           C  
ATOM   1620  CG2 ILE A 195      21.404 124.658  20.883  1.00105.50           C  
ATOM   1621  CD1 ILE A 195      23.988 125.285  19.153  1.00105.50           C  
ATOM   1624  N   HIS A 196      20.595 121.475  21.139  1.00103.80           N  
ATOM   1625  CA  HIS A 196      19.217 121.077  21.288  1.00103.80           C  
ATOM   1632  C   HIS A 196      19.066 119.999  22.315  1.00103.80           C  
ATOM   1633  O   HIS A 196      18.077 119.954  23.044  1.00103.80           O  
ATOM   1628  CB  HIS A 196      18.634 120.548  19.970  1.00103.80           C  
ATOM   1627  CG  HIS A 196      18.748 121.535  18.845  1.00103.80           C  
ATOM   1630  CD2 HIS A 196      17.900 122.522  18.448  1.00103.80           C  
ATOM   1626  ND1 HIS A 196      19.820 121.591  17.983  1.00103.80           N  
ATOM   1631  CE1 HIS A 196      19.570 122.600  17.112  1.00103.80           C  
ATOM   1629  NE2 HIS A 196      18.417 123.195  17.354  1.00103.80           N  
ATOM   1634  N   LYS A 197      20.057 119.098  22.397  1.00 73.15           N  
ATOM   1635  CA  LYS A 197      19.996 117.968  23.279  1.00 73.15           C  
ATOM   1641  C   LYS A 197      18.884 117.067  22.836  1.00 73.15           C  
ATOM   1642  O   LYS A 197      18.198 116.445  23.644  1.00 73.15           O  
ATOM   1636  CB  LYS A 197      19.812 118.374  24.750  1.00 73.15           C  
ATOM   1637  CG  LYS A 197      21.017 119.176  25.252  1.00 73.15           C  
ATOM   1638  CD  LYS A 197      20.818 119.873  26.599  1.00 73.15           C  
ATOM   1639  CE  LYS A 197      22.045 120.680  27.031  1.00 73.15           C  
ATOM   1640  NZ  LYS A 197      21.810 121.314  28.347  1.00 73.15           N1+
ATOM   1643  N   THR A 198      18.663 117.032  21.507  1.00 68.84           N  
ATOM   1644  CA  THR A 198      17.703 116.194  20.846  1.00 68.84           C  
ATOM   1648  C   THR A 198      18.197 114.782  20.681  1.00 68.84           C  
ATOM   1649  O   THR A 198      17.390 113.859  20.628  1.00 68.84           O  
ATOM   1645  CB  THR A 198      17.331 116.712  19.491  1.00 68.84           C  
ATOM   1647  CG2 THR A 198      16.803 118.147  19.658  1.00 68.84           C  
ATOM   1646  OG1 THR A 198      18.460 116.701  18.629  1.00 68.84           O  
ATOM   1650  N   THR A 199      19.524 114.561  20.554  1.00 68.60           N  
ATOM   1651  CA  THR A 199      20.023 113.242  20.238  1.00 68.60           C  
ATOM   1655  C   THR A 199      19.995 112.359  21.451  1.00 68.60           C  
ATOM   1656  O   THR A 199      20.448 112.735  22.531  1.00 68.60           O  
ATOM   1652  CB  THR A 199      21.430 113.256  19.713  1.00 68.60           C  
ATOM   1654  CG2 THR A 199      21.855 111.816  19.380  1.00 68.60           C  
ATOM   1653  OG1 THR A 199      21.506 114.067  18.550  1.00 68.60           O  
ATOM   1657  N   LYS A 200      19.468 111.126  21.287  1.00105.26           N  
ATOM   1658  CA  LYS A 200      19.381 110.247  22.418  1.00105.26           C  
ATOM   1664  C   LYS A 200      20.761 109.803  22.776  1.00105.26           C  
ATOM   1665  O   LYS A 200      21.537 109.379  21.920  1.00105.26           O  
ATOM   1659  CB  LYS A 200      18.526 108.987  22.204  1.00105.26           C  
ATOM   1660  CG  LYS A 200      19.154 107.958  21.269  1.00105.26           C  
ATOM   1661  CD  LYS A 200      18.492 106.585  21.371  1.00105.26           C  
ATOM   1662  CE  LYS A 200      18.815 105.860  22.680  1.00105.26           C  
ATOM   1663  NZ  LYS A 200      18.144 104.541  22.713  1.00105.26           N1+
ATOM   1666  N   LEU A 201      21.086 109.887  24.079  1.00 68.65           N  
ATOM   1667  CA  LEU A 201      22.387 109.541  24.564  1.00 68.65           C  
ATOM   1672  C   LEU A 201      22.285 108.268  25.348  1.00 68.65           C  
ATOM   1673  O   LEU A 201      21.279 107.988  25.995  1.00 68.65           O  
ATOM   1668  CB  LEU A 201      22.981 110.599  25.508  1.00 68.65           C  
ATOM   1669  CG  LEU A 201      23.217 111.977  24.856  1.00 68.65           C  
ATOM   1670  CD1 LEU A 201      23.810 112.973  25.866  1.00 68.65           C  
ATOM   1671  CD2 LEU A 201      24.064 111.870  23.579  1.00 68.65           C  
ATOM   1674  N   HIS A 202      23.317 107.424  25.189  1.00127.41           N  
ATOM   1675  CA  HIS A 202      23.528 106.143  25.797  1.00127.41           C  
ATOM   1682  C   HIS A 202      24.230 106.183  27.128  1.00127.41           C  
ATOM   1683  O   HIS A 202      24.306 105.151  27.797  1.00127.41           O  
ATOM   1678  CB  HIS A 202      24.279 105.228  24.832  1.00127.41           C  
ATOM   1677  CG  HIS A 202      23.479 105.174  23.570  1.00127.41           C  
ATOM   1680  CD2 HIS A 202      22.549 104.274  23.157  1.00127.41           C  
ATOM   1676  ND1 HIS A 202      23.520 106.148  22.597  1.00127.41           N  
ATOM   1681  CE1 HIS A 202      22.616 105.793  21.651  1.00127.41           C  
ATOM   1679  NE2 HIS A 202      22.000 104.661  21.948  1.00127.41           N  
ATOM   1684  N   PHE A 203      24.861 107.315  27.506  1.00 90.30           N  
ATOM   1685  CA  PHE A 203      25.646 107.267  28.712  1.00 90.30           C  
ATOM   1693  C   PHE A 203      25.121 108.266  29.699  1.00 90.30           C  
ATOM   1694  O   PHE A 203      24.813 109.405  29.357  1.00 90.30           O  
ATOM   1686  CB  PHE A 203      27.124 107.599  28.439  1.00 90.30           C  
ATOM   1687  CG  PHE A 203      27.560 106.656  27.367  1.00 90.30           C  
ATOM   1688  CD1 PHE A 203      27.248 106.927  26.052  1.00 90.30           C  
ATOM   1689  CD2 PHE A 203      28.271 105.514  27.660  1.00 90.30           C  
ATOM   1690  CE1 PHE A 203      27.627 106.075  25.042  1.00 90.30           C  
ATOM   1691  CE2 PHE A 203      28.653 104.659  26.653  1.00 90.30           C  
ATOM   1692  CZ  PHE A 203      28.331 104.937  25.345  1.00 90.30           C  
ATOM   1695  N   GLU A 204      25.030 107.848  30.977  1.00 34.73           N  
ATOM   1696  CA  GLU A 204      24.495 108.674  32.023  1.00 34.73           C  
ATOM   1702  C   GLU A 204      25.361 109.883  32.206  1.00 34.73           C  
ATOM   1703  O   GLU A 204      24.855 110.991  32.375  1.00 34.73           O  
ATOM   1697  CB  GLU A 204      24.457 107.951  33.381  1.00 34.73           C  
ATOM   1698  CG  GLU A 204      23.892 108.798  34.523  1.00 34.73           C  
ATOM   1699  CD  GLU A 204      24.193 108.088  35.837  1.00 34.73           C  
ATOM   1700  OE1 GLU A 204      24.710 106.939  35.792  1.00 34.73           O  
ATOM   1701  OE2 GLU A 204      23.918 108.695  36.906  1.00 34.73           O1-
ATOM   1704  N   ALA A 205      26.693 109.705  32.179  1.00 38.06           N  
ATOM   1705  CA  ALA A 205      27.592 110.792  32.448  1.00 38.06           C  
ATOM   1707  C   ALA A 205      27.453 111.868  31.416  1.00 38.06           C  
ATOM   1708  O   ALA A 205      27.392 113.053  31.739  1.00 38.06           O  
ATOM   1706  CB  ALA A 205      29.069 110.359  32.445  1.00 38.06           C  
ATOM   1709  N   LEU A 206      27.340 111.468  30.142  1.00 94.85           N  
ATOM   1710  CA  LEU A 206      27.316 112.365  29.024  1.00 94.85           C  
ATOM   1715  C   LEU A 206      26.103 113.243  29.128  1.00 94.85           C  
ATOM   1716  O   LEU A 206      26.058 114.322  28.537  1.00 94.85           O  
ATOM   1711  CB  LEU A 206      27.298 111.607  27.686  1.00 94.85           C  
ATOM   1712  CG  LEU A 206      27.601 112.483  26.459  1.00 94.85           C  
ATOM   1713  CD1 LEU A 206      29.027 113.055  26.537  1.00 94.85           C  
ATOM   1714  CD2 LEU A 206      27.362 111.709  25.153  1.00 94.85           C  
ATOM   1717  N   MET A 207      25.083 112.804  29.892  1.00 69.17           N  
ATOM   1718  CA  MET A 207      23.817 113.481  29.908  1.00 69.17           C  
ATOM   1723  C   MET A 207      23.965 114.939  30.230  1.00 69.17           C  
ATOM   1724  O   MET A 207      23.514 115.780  29.452  1.00 69.17           O  
ATOM   1719  CB  MET A 207      22.858 112.903  30.965  1.00 69.17           C  
ATOM   1720  CG  MET A 207      22.558 111.416  30.781  1.00 69.17           C  
ATOM   1721  SD  MET A 207      21.725 110.994  29.226  1.00 69.17           S  
ATOM   1722  CE  MET A 207      20.177 111.828  29.673  1.00 69.17           C  
ATOM   1725  N   ASN A 208      24.617 115.309  31.347  1.00109.74           N  
ATOM   1726  CA  ASN A 208      24.681 116.722  31.590  1.00109.74           C  
ATOM   1731  C   ASN A 208      26.108 117.149  31.724  1.00109.74           C  
ATOM   1732  O   ASN A 208      26.707 117.100  32.797  1.00109.74           O  
ATOM   1727  CB  ASN A 208      23.891 117.153  32.839  1.00109.74           C  
ATOM   1728  CG  ASN A 208      24.388 116.341  34.022  1.00109.74           C  
ATOM   1730  ND2 ASN A 208      24.823 117.048  35.097  1.00109.74           N  
ATOM   1729  OD1 ASN A 208      24.408 115.112  33.983  1.00109.74           O  
ATOM   1733  N   ILE A 209      26.692 117.623  30.611  1.00 51.05           N  
ATOM   1734  CA  ILE A 209      28.045 118.089  30.667  1.00 51.05           C  
ATOM   1739  C   ILE A 209      28.026 119.494  30.167  1.00 51.05           C  
ATOM   1740  O   ILE A 209      27.249 119.835  29.278  1.00 51.05           O  
ATOM   1735  CB  ILE A 209      28.999 117.299  29.816  1.00 51.05           C  
ATOM   1736  CG1 ILE A 209      29.100 115.853  30.332  1.00 51.05           C  
ATOM   1737  CG2 ILE A 209      30.343 118.042  29.794  1.00 51.05           C  
ATOM   1738  CD1 ILE A 209      29.861 114.915  29.395  1.00 51.05           C  
ATOM   1741  N   PRO A 210      28.858 120.327  30.729  1.00 63.22           N  
ATOM   1742  CA  PRO A 210      28.858 121.701  30.322  1.00 63.22           C  
ATOM   1746  C   PRO A 210      29.312 121.839  28.910  1.00 63.22           C  
ATOM   1747  O   PRO A 210      30.111 121.024  28.451  1.00 63.22           O  
ATOM   1744  CB  PRO A 210      29.719 122.435  31.347  1.00 63.22           C  
ATOM   1745  CG  PRO A 210      29.544 121.596  32.626  1.00 63.22           C  
ATOM   1743  CD  PRO A 210      29.270 120.169  32.114  1.00 63.22           C  
ATOM   1748  N   VAL A 211      28.771 122.840  28.187  1.00 44.50           N  
ATOM   1749  CA  VAL A 211      29.173 123.038  26.827  1.00 44.50           C  
ATOM   1753  C   VAL A 211      29.422 124.497  26.642  1.00 44.50           C  
ATOM   1754  O   VAL A 211      28.554 125.329  26.896  1.00 44.50           O  
ATOM   1750  CB  VAL A 211      28.113 122.645  25.839  1.00 44.50           C  
ATOM   1751  CG1 VAL A 211      28.624 122.941  24.418  1.00 44.50           C  
ATOM   1752  CG2 VAL A 211      27.742 121.172  26.080  1.00 44.50           C  
ATOM   1755  N   LEU A 212      30.632 124.849  26.180  1.00 54.58           N  
ATOM   1756  CA  LEU A 212      30.917 126.231  25.934  1.00 54.58           C  
ATOM   1761  C   LEU A 212      30.707 126.436  24.468  1.00 54.58           C  
ATOM   1762  O   LEU A 212      31.344 125.781  23.645  1.00 54.58           O  
ATOM   1757  CB  LEU A 212      32.368 126.617  26.272  1.00 54.58           C  
ATOM   1758  CG  LEU A 212      32.702 128.098  26.015  1.00 54.58           C  
ATOM   1759  CD1 LEU A 212      31.880 129.026  26.926  1.00 54.58           C  
ATOM   1760  CD2 LEU A 212      34.215 128.345  26.119  1.00 54.58           C  
ATOM   1763  N   VAL A 213      29.793 127.353  24.095  1.00 42.92           N  
ATOM   1764  CA  VAL A 213      29.532 127.541  22.696  1.00 42.92           C  
ATOM   1768  C   VAL A 213      30.279 128.754  22.231  1.00 42.92           C  
ATOM   1769  O   VAL A 213      30.055 129.862  22.715  1.00 42.92           O  
ATOM   1765  CB  VAL A 213      28.077 127.760  22.392  1.00 42.92           C  
ATOM   1766  CG1 VAL A 213      27.912 127.959  20.875  1.00 42.92           C  
ATOM   1767  CG2 VAL A 213      27.271 126.576  22.955  1.00 42.92           C  
ATOM   1770  N   LEU A 214      31.202 128.560  21.266  1.00 60.59           N  
ATOM   1771  CA  LEU A 214      31.967 129.655  20.737  1.00 60.59           C  
ATOM   1776  C   LEU A 214      31.482 129.895  19.337  1.00 60.59           C  
ATOM   1777  O   LEU A 214      31.456 128.975  18.520  1.00 60.59           O  
ATOM   1772  CB  LEU A 214      33.473 129.354  20.624  1.00 60.59           C  
ATOM   1773  CG  LEU A 214      34.151 129.033  21.968  1.00 60.59           C  
ATOM   1774  CD1 LEU A 214      35.657 128.777  21.782  1.00 60.59           C  
ATOM   1775  CD2 LEU A 214      33.854 130.118  23.014  1.00 60.59           C  
ATOM   1778  N   ASP A 215      31.097 131.151  19.023  1.00 62.73           N  
ATOM   1779  CA  ASP A 215      30.579 131.474  17.718  1.00 62.73           C  
ATOM   1784  C   ASP A 215      31.706 131.963  16.857  1.00 62.73           C  
ATOM   1785  O   ASP A 215      32.134 133.112  16.938  1.00 62.73           O  
ATOM   1780  CB  ASP A 215      29.507 132.576  17.749  1.00 62.73           C  
ATOM   1781  CG  ASP A 215      28.876 132.668  16.370  1.00 62.73           C  
ATOM   1782  OD1 ASP A 215      29.330 131.923  15.459  1.00 62.73           O  
ATOM   1783  OD2 ASP A 215      27.934 133.488  16.207  1.00 62.73           O1-
ATOM   1786  N   VAL A 216      32.237 131.029  16.056  1.00224.09           N  
ATOM   1787  CA  VAL A 216      33.326 131.093  15.122  1.00224.09           C  
ATOM   1791  C   VAL A 216      32.954 131.549  13.723  1.00224.09           C  
ATOM   1792  O   VAL A 216      33.734 131.354  12.793  1.00224.09           O  
ATOM   1788  CB  VAL A 216      34.088 129.796  15.119  1.00224.09           C  
ATOM   1789  CG1 VAL A 216      33.196 128.703  14.547  1.00224.09           C  
ATOM   1790  CG2 VAL A 216      35.436 129.965  14.416  1.00224.09           C  
ATOM   1793  N   ASN A 217      31.721 132.028  13.468  1.00 71.11           N  
ATOM   1794  CA  ASN A 217      31.369 132.385  12.112  1.00 71.11           C  
ATOM   1799  C   ASN A 217      32.329 133.399  11.549  1.00 71.11           C  
ATOM   1800  O   ASN A 217      32.690 133.310  10.376  1.00 71.11           O  
ATOM   1795  CB  ASN A 217      29.955 132.982  11.977  1.00 71.11           C  
ATOM   1796  CG  ASN A 217      28.931 131.856  12.062  1.00 71.11           C  
ATOM   1798  ND2 ASN A 217      28.014 131.945  13.063  1.00 71.11           N  
ATOM   1797  OD1 ASN A 217      28.944 130.924  11.260  1.00 71.11           O  
ATOM   1801  N   ASP A 218      32.763 134.400  12.342  1.00 48.22           N  
ATOM   1802  CA  ASP A 218      33.665 135.394  11.815  1.00 48.22           C  
ATOM   1807  C   ASP A 218      35.071 134.897  11.966  1.00 48.22           C  
ATOM   1808  O   ASP A 218      35.481 134.461  13.040  1.00 48.22           O  
ATOM   1803  CB  ASP A 218      33.556 136.752  12.529  1.00 48.22           C  
ATOM   1804  CG  ASP A 218      32.211 137.362  12.148  1.00 48.22           C  
ATOM   1805  OD1 ASP A 218      31.675 136.988  11.069  1.00 48.22           O  
ATOM   1806  OD2 ASP A 218      31.702 138.209  12.928  1.00 48.22           O1-
ATOM   1809  N   ASP A 219      35.862 134.970  10.873  1.00 70.60           N  
ATOM   1810  CA  ASP A 219      37.188 134.423  10.904  1.00 70.60           C  
ATOM   1815  C   ASP A 219      37.996 135.066  11.984  1.00 70.60           C  
ATOM   1816  O   ASP A 219      38.503 136.179  11.846  1.00 70.60           O  
ATOM   1811  CB  ASP A 219      37.943 134.543   9.570  1.00 70.60           C  
ATOM   1812  CG  ASP A 219      37.297 133.565   8.594  1.00 70.60           C  
ATOM   1813  OD1 ASP A 219      36.041 133.459   8.606  1.00 70.60           O  
ATOM   1814  OD2 ASP A 219      38.049 132.889   7.842  1.00 70.60           O1-
ATOM   1817  N   PHE A 220      38.125 134.325  13.098  1.00171.56           N  
ATOM   1818  CA  PHE A 220      38.873 134.652  14.275  1.00171.56           C  
ATOM   1826  C   PHE A 220      40.322 134.466  13.972  1.00171.56           C  
ATOM   1827  O   PHE A 220      41.182 134.943  14.709  1.00171.56           O  
ATOM   1819  CB  PHE A 220      38.495 133.792  15.502  1.00171.56           C  
ATOM   1820  CG  PHE A 220      38.878 132.369  15.273  1.00171.56           C  
ATOM   1821  CD1 PHE A 220      38.018 131.494  14.646  1.00171.56           C  
ATOM   1822  CD2 PHE A 220      40.108 131.907  15.687  1.00171.56           C  
ATOM   1823  CE1 PHE A 220      38.376 130.183  14.437  1.00171.56           C  
ATOM   1824  CE2 PHE A 220      40.470 130.596  15.481  1.00171.56           C  
ATOM   1825  CZ  PHE A 220      39.603 129.731  14.856  1.00171.56           C  
ATOM   1828  N   SER A 221      40.622 133.712  12.897  1.00118.00           N  
ATOM   1829  CA  SER A 221      41.969 133.354  12.567  1.00118.00           C  
ATOM   1832  C   SER A 221      42.853 134.568  12.589  1.00118.00           C  
ATOM   1833  O   SER A 221      43.913 134.535  13.211  1.00118.00           O  
ATOM   1830  CB  SER A 221      42.072 132.726  11.169  1.00118.00           C  
ATOM   1831  OG  SER A 221      41.295 131.540  11.119  1.00118.00           O  
ATOM   1834  N   GLU A 222      42.498 135.640  11.853  1.00149.67           N  
ATOM   1835  CA  GLU A 222      43.322 136.819  11.876  1.00149.67           C  
ATOM   1841  C   GLU A 222      43.072 137.791  13.004  1.00149.67           C  
ATOM   1842  O   GLU A 222      44.016 138.254  13.646  1.00149.67           O  
ATOM   1836  CB  GLU A 222      43.278 137.605  10.559  1.00149.67           C  
ATOM   1837  CG  GLU A 222      43.945 136.840   9.416  1.00149.67           C  
ATOM   1838  CD  GLU A 222      45.309 136.384   9.917  1.00149.67           C  
ATOM   1839  OE1 GLU A 222      45.978 137.196  10.609  1.00149.67           O  
ATOM   1840  OE2 GLU A 222      45.694 135.217   9.634  1.00149.67           O1-
ATOM   1843  N   GLU A 223      41.798 138.128  13.293  1.00109.31           N  
ATOM   1844  CA  GLU A 223      41.543 139.212  14.207  1.00109.31           C  
ATOM   1850  C   GLU A 223      41.963 138.882  15.600  1.00109.31           C  
ATOM   1851  O   GLU A 223      41.478 137.949  16.237  1.00109.31           O  
ATOM   1845  CB  GLU A 223      40.085 139.705  14.208  1.00109.31           C  
ATOM   1846  CG  GLU A 223      39.761 140.612  13.019  1.00109.31           C  
ATOM   1847  CD  GLU A 223      39.864 139.792  11.739  1.00109.31           C  
ATOM   1848  OE1 GLU A 223      39.677 138.550  11.817  1.00109.31           O  
ATOM   1849  OE2 GLU A 223      40.132 140.396  10.665  1.00109.31           O1-
ATOM   1852  N   VAL A 224      42.884 139.716  16.113  1.00115.53           N  
ATOM   1853  CA  VAL A 224      43.430 139.573  17.427  1.00115.53           C  
ATOM   1857  C   VAL A 224      42.383 139.869  18.447  1.00115.53           C  
ATOM   1858  O   VAL A 224      42.425 139.332  19.551  1.00115.53           O  
ATOM   1854  CB  VAL A 224      44.600 140.470  17.694  1.00115.53           C  
ATOM   1855  CG1 VAL A 224      45.776 140.026  16.812  1.00115.53           C  
ATOM   1856  CG2 VAL A 224      44.161 141.921  17.455  1.00115.53           C  
ATOM   1859  N   THR A 225      41.439 140.771  18.125  1.00113.33           N  
ATOM   1860  CA  THR A 225      40.440 141.151  19.081  1.00113.33           C  
ATOM   1864  C   THR A 225      39.584 139.975  19.460  1.00113.33           C  
ATOM   1865  O   THR A 225      39.353 139.722  20.641  1.00113.33           O  
ATOM   1861  CB  THR A 225      39.553 142.255  18.576  1.00113.33           C  
ATOM   1863  CG2 THR A 225      38.758 141.787  17.346  1.00113.33           C  
ATOM   1862  OG1 THR A 225      38.674 142.676  19.606  1.00113.33           O  
ATOM   1866  N   LYS A 226      39.111 139.215  18.458  1.00122.81           N  
ATOM   1867  CA  LYS A 226      38.249 138.078  18.621  1.00122.81           C  
ATOM   1873  C   LYS A 226      38.973 137.016  19.382  1.00122.81           C  
ATOM   1874  O   LYS A 226      38.404 136.347  20.243  1.00122.81           O  
ATOM   1868  CB  LYS A 226      37.870 137.497  17.244  1.00122.81           C  
ATOM   1869  CG  LYS A 226      37.002 136.235  17.232  1.00122.81           C  
ATOM   1870  CD  LYS A 226      35.560 136.433  17.704  1.00122.81           C  
ATOM   1871  CE  LYS A 226      34.622 135.300  17.266  1.00122.81           C  
ATOM   1872  NZ  LYS A 226      35.318 133.996  17.343  1.00122.81           N1+
ATOM   1875  N   GLN A 227      40.268 136.848  19.073  1.00 99.52           N  
ATOM   1876  CA  GLN A 227      41.069 135.797  19.625  1.00 99.52           C  
ATOM   1882  C   GLN A 227      41.142 135.962  21.109  1.00 99.52           C  
ATOM   1883  O   GLN A 227      40.937 135.011  21.864  1.00 99.52           O  
ATOM   1877  CB  GLN A 227      42.482 135.864  19.028  1.00 99.52           C  
ATOM   1878  CG  GLN A 227      43.462 134.803  19.508  1.00 99.52           C  
ATOM   1879  CD  GLN A 227      44.770 135.081  18.778  1.00 99.52           C  
ATOM   1881  NE2 GLN A 227      45.895 134.527  19.303  1.00 99.52           N  
ATOM   1880  OE1 GLN A 227      44.791 135.784  17.767  1.00 99.52           O  
ATOM   1884  N   GLU A 228      41.400 137.197  21.562  1.00 49.01           N  
ATOM   1885  CA  GLU A 228      41.520 137.495  22.957  1.00 49.01           C  
ATOM   1891  C   GLU A 228      40.178 137.262  23.566  1.00 49.01           C  
ATOM   1892  O   GLU A 228      40.069 136.832  24.712  1.00 49.01           O  
ATOM   1886  CB  GLU A 228      41.922 138.959  23.188  1.00 49.01           C  
ATOM   1887  CG  GLU A 228      43.312 139.263  22.615  1.00 49.01           C  
ATOM   1888  CD  GLU A 228      43.516 140.769  22.573  1.00 49.01           C  
ATOM   1889  OE1 GLU A 228      42.713 141.501  23.211  1.00 49.01           O  
ATOM   1890  OE2 GLU A 228      44.482 141.204  21.893  1.00 49.01           O1-
ATOM   1893  N   ASP A 229      39.117 137.572  22.799  1.00 53.97           N  
ATOM   1894  CA  ASP A 229      37.760 137.439  23.246  1.00 53.97           C  
ATOM   1899  C   ASP A 229      37.439 135.989  23.499  1.00 53.97           C  
ATOM   1900  O   ASP A 229      36.796 135.665  24.495  1.00 53.97           O  
ATOM   1895  CB  ASP A 229      36.760 137.973  22.201  1.00 53.97           C  
ATOM   1896  CG  ASP A 229      35.385 138.143  22.836  1.00 53.97           C  
ATOM   1897  OD1 ASP A 229      35.101 137.435  23.837  1.00 53.97           O  
ATOM   1898  OD2 ASP A 229      34.598 138.986  22.327  1.00 53.97           O1-
ATOM   1901  N   LEU A 230      37.849 135.077  22.593  1.00116.69           N  
ATOM   1902  CA  LEU A 230      37.543 133.680  22.764  1.00116.69           C  
ATOM   1907  C   LEU A 230      38.275 133.077  23.923  1.00116.69           C  
ATOM   1908  O   LEU A 230      37.683 132.373  24.739  1.00116.69           O  
ATOM   1903  CB  LEU A 230      37.822 132.821  21.512  1.00116.69           C  
ATOM   1904  CG  LEU A 230      36.730 132.921  20.426  1.00116.69           C  
ATOM   1905  CD1 LEU A 230      36.516 134.368  19.966  1.00116.69           C  
ATOM   1906  CD2 LEU A 230      37.009 131.961  19.254  1.00116.69           C  
ATOM   1909  N   MET A 231      39.577 133.372  24.065  1.00 64.04           N  
ATOM   1910  CA  MET A 231      40.337 132.739  25.101  1.00 64.04           C  
ATOM   1915  C   MET A 231      39.748 133.125  26.410  1.00 64.04           C  
ATOM   1916  O   MET A 231      39.741 132.336  27.352  1.00 64.04           O  
ATOM   1911  CB  MET A 231      41.820 133.122  25.088  1.00 64.04           C  
ATOM   1912  CG  MET A 231      42.482 132.690  23.782  1.00 64.04           C  
ATOM   1913  SD  MET A 231      42.043 130.994  23.293  1.00 64.04           S  
ATOM   1914  CE  MET A 231      42.520 130.262  24.882  1.00 64.04           C  
ATOM   1917  N   ARG A 232      39.240 134.363  26.500  1.00117.34           N  
ATOM   1918  CA  ARG A 232      38.659 134.841  27.718  1.00117.34           C  
ATOM   1926  C   ARG A 232      37.499 133.959  28.072  1.00117.34           C  
ATOM   1927  O   ARG A 232      37.361 133.535  29.217  1.00117.34           O  
ATOM   1919  CB  ARG A 232      38.098 136.262  27.563  1.00117.34           C  
ATOM   1920  CG  ARG A 232      37.673 136.927  28.874  1.00117.34           C  
ATOM   1921  CD  ARG A 232      36.755 138.134  28.661  1.00117.34           C  
ATOM   1922  NE  ARG A 232      37.341 138.947  27.559  1.00117.34           N  
ATOM   1923  CZ  ARG A 232      36.523 139.461  26.593  1.00117.34           C  
ATOM   1924  NH1 ARG A 232      35.173 139.286  26.676  1.00117.34           N1+
ATOM   1925  NH2 ARG A 232      37.055 140.140  25.533  1.00117.34           N  
ATOM   1928  N   GLU A 233      36.642 133.640  27.084  1.00 39.09           N  
ATOM   1929  CA  GLU A 233      35.474 132.846  27.342  1.00 39.09           C  
ATOM   1935  C   GLU A 233      35.919 131.492  27.791  1.00 39.09           C  
ATOM   1936  O   GLU A 233      35.325 130.894  28.685  1.00 39.09           O  
ATOM   1930  CB  GLU A 233      34.605 132.619  26.090  1.00 39.09           C  
ATOM   1931  CG  GLU A 233      34.019 133.887  25.467  1.00 39.09           C  
ATOM   1932  CD  GLU A 233      33.189 133.466  24.261  1.00 39.09           C  
ATOM   1933  OE1 GLU A 233      32.228 132.676  24.457  1.00 39.09           O  
ATOM   1934  OE2 GLU A 233      33.502 133.925  23.130  1.00 39.09           O1-
ATOM   1937  N   VAL A 234      36.977 130.963  27.155  1.00 35.07           N  
ATOM   1938  CA  VAL A 234      37.454 129.653  27.472  1.00 35.07           C  
ATOM   1942  C   VAL A 234      37.951 129.619  28.883  1.00 35.07           C  
ATOM   1943  O   VAL A 234      37.612 128.714  29.642  1.00 35.07           O  
ATOM   1939  CB  VAL A 234      38.579 129.221  26.578  1.00 35.07           C  
ATOM   1940  CG1 VAL A 234      39.143 127.887  27.096  1.00 35.07           C  
ATOM   1941  CG2 VAL A 234      38.044 129.156  25.139  1.00 35.07           C  
ATOM   1944  N   ASN A 235      38.747 130.627  29.283  1.00 47.73           N  
ATOM   1945  CA  ASN A 235      39.350 130.624  30.585  1.00 47.73           C  
ATOM   1950  C   ASN A 235      38.285 130.637  31.630  1.00 47.73           C  
ATOM   1951  O   ASN A 235      38.375 129.915  32.622  1.00 47.73           O  
ATOM   1946  CB  ASN A 235      40.242 131.852  30.839  1.00 47.73           C  
ATOM   1947  CG  ASN A 235      41.034 131.604  32.118  1.00 47.73           C  
ATOM   1949  ND2 ASN A 235      41.290 130.306  32.431  1.00 47.73           N  
ATOM   1948  OD1 ASN A 235      41.425 132.541  32.814  1.00 47.73           O  
ATOM   1952  N   THR A 236      37.244 131.465  31.434  1.00 97.76           N  
ATOM   1953  CA  THR A 236      36.212 131.561  32.421  1.00 97.76           C  
ATOM   1957  C   THR A 236      35.522 130.237  32.528  1.00 97.76           C  
ATOM   1958  O   THR A 236      35.237 129.768  33.627  1.00 97.76           O  
ATOM   1954  CB  THR A 236      35.195 132.628  32.118  1.00 97.76           C  
ATOM   1956  CG2 THR A 236      34.371 132.225  30.886  1.00 97.76           C  
ATOM   1955  OG1 THR A 236      34.347 132.825  33.239  1.00 97.76           O  
ATOM   1959  N   PHE A 237      35.259 129.587  31.380  1.00 56.20           N  
ATOM   1960  CA  PHE A 237      34.546 128.341  31.347  1.00 56.20           C  
ATOM   1968  C   PHE A 237      35.302 127.275  32.087  1.00 56.20           C  
ATOM   1969  O   PHE A 237      34.731 126.584  32.930  1.00 56.20           O  
ATOM   1961  CB  PHE A 237      34.313 127.864  29.901  1.00 56.20           C  
ATOM   1962  CG  PHE A 237      33.646 126.531  29.912  1.00 56.20           C  
ATOM   1963  CD1 PHE A 237      32.326 126.397  30.274  1.00 56.20           C  
ATOM   1964  CD2 PHE A 237      34.344 125.410  29.527  1.00 56.20           C  
ATOM   1965  CE1 PHE A 237      31.724 125.161  30.271  1.00 56.20           C  
ATOM   1966  CE2 PHE A 237      33.748 124.171  29.520  1.00 56.20           C  
ATOM   1967  CZ  PHE A 237      32.433 124.044  29.897  1.00 56.20           C  
ATOM   1970  N   VAL A 238      36.612 127.123  31.807  1.00101.99           N  
ATOM   1971  CA  VAL A 238      37.387 126.075  32.416  1.00101.99           C  
ATOM   1975  C   VAL A 238      37.478 126.253  33.903  1.00101.99           C  
ATOM   1976  O   VAL A 238      37.366 125.285  34.654  1.00101.99           O  
ATOM   1972  CB  VAL A 238      38.791 125.985  31.885  1.00101.99           C  
ATOM   1973  CG1 VAL A 238      38.737 125.536  30.417  1.00101.99           C  
ATOM   1974  CG2 VAL A 238      39.480 127.342  32.086  1.00101.99           C  
ATOM   1977  N   LYS A 239      37.669 127.499  34.374  1.00 94.62           N  
ATOM   1978  CA  LYS A 239      37.863 127.738  35.779  1.00 94.62           C  
ATOM   1984  C   LYS A 239      36.657 127.270  36.536  1.00 94.62           C  
ATOM   1985  O   LYS A 239      36.776 126.619  37.572  1.00 94.62           O  
ATOM   1979  CB  LYS A 239      38.035 129.233  36.104  1.00 94.62           C  
ATOM   1980  CG  LYS A 239      39.291 129.862  35.498  1.00 94.62           C  
ATOM   1981  CD  LYS A 239      40.604 129.291  36.032  1.00 94.62           C  
ATOM   1982  CE  LYS A 239      41.834 129.940  35.396  1.00 94.62           C  
ATOM   1983  NZ  LYS A 239      43.052 129.556  36.139  1.00 94.62           N1+
ATOM   1986  N   ASN A 240      35.457 127.577  36.014  1.00 67.37           N  
ATOM   1987  CA  ASN A 240      34.213 127.240  36.647  1.00 67.37           C  
ATOM   1992  C   ASN A 240      34.081 125.757  36.666  1.00 67.37           C  
ATOM   1993  O   ASN A 240      33.339 125.187  37.460  1.00 67.37           O  
ATOM   1988  CB  ASN A 240      32.983 127.811  35.918  1.00 67.37           C  
ATOM   1989  CG  ASN A 240      32.926 129.307  36.184  1.00 67.37           C  
ATOM   1991  ND2 ASN A 240      32.184 129.703  37.251  1.00 67.37           N  
ATOM   1990  OD1 ASN A 240      33.520 130.104  35.463  1.00 67.37           O  
ATOM   1994  N   LEU A 241      34.750 125.076  35.734  1.00143.62           N  
ATOM   1995  CA  LEU A 241      34.628 123.656  35.710  1.00143.62           C  
ATOM   2000  C   LEU A 241      35.903 123.084  36.314  1.00143.62           C  
ATOM   2001  O   LEU A 241      36.118 123.278  37.540  1.00143.62           O  
ATOM   1996  CB  LEU A 241      34.496 123.155  34.259  1.00143.62           C  
ATOM   1997  CG  LEU A 241      34.340 121.637  34.090  1.00143.62           C  
ATOM   1998  CD1 LEU A 241      33.041 121.136  34.738  1.00143.62           C  
ATOM   1999  CD2 LEU A 241      34.430 121.239  32.608  1.00143.62           C  
ATOM   2002  OXT LEU A 241      36.678 122.442  35.555  1.00143.62           O1-
TER   
HEADER    2ocp_chain_B
ATOM      1  N   GLY B   1      39.849  79.420  42.151  1.00 17.05           N  
ATOM      2  CA  GLY B   1      39.543  79.933  40.798  1.00 17.05           C  
ATOM      3  C   GLY B   1      39.250  78.798  39.875  1.00 17.05           C  
ATOM      4  O   GLY B   1      39.956  77.789  39.842  1.00 17.05           O  
ATOM      5  N   PRO B   2      38.219  78.972  39.101  1.00 68.55           N  
ATOM      6  CA  PRO B   2      37.814  77.948  38.182  1.00 68.55           C  
ATOM     10  C   PRO B   2      38.846  77.765  37.119  1.00 68.55           C  
ATOM     11  O   PRO B   2      39.599  78.700  36.848  1.00 68.55           O  
ATOM      8  CB  PRO B   2      36.448  78.387  37.659  1.00 68.55           C  
ATOM      9  CG  PRO B   2      35.869  79.220  38.819  1.00 68.55           C  
ATOM      7  CD  PRO B   2      37.103  79.802  39.527  1.00 68.55           C  
ATOM     12  N   ARG B   3      38.921  76.556  36.529  1.00151.37           N  
ATOM     13  CA  ARG B   3      39.878  76.310  35.492  1.00151.37           C  
ATOM     21  C   ARG B   3      39.197  76.689  34.225  1.00151.37           C  
ATOM     22  O   ARG B   3      38.083  76.242  33.955  1.00151.37           O  
ATOM     14  CB  ARG B   3      40.253  74.828  35.330  1.00151.37           C  
ATOM     15  CG  ARG B   3      40.852  74.181  36.579  1.00151.37           C  
ATOM     16  CD  ARG B   3      42.331  74.493  36.799  1.00151.37           C  
ATOM     17  NE  ARG B   3      42.405  75.711  37.648  1.00151.37           N  
ATOM     18  CZ  ARG B   3      43.627  76.219  37.979  1.00151.37           C  
ATOM     19  NH1 ARG B   3      44.755  75.611  37.511  1.00151.37           N1+
ATOM     20  NH2 ARG B   3      43.723  77.328  38.769  1.00151.37           N  
ATOM     23  N   ARG B   4      39.849  77.530  33.403  1.00138.34           N  
ATOM     24  CA  ARG B   4      39.211  77.953  32.193  1.00138.34           C  
ATOM     32  C   ARG B   4      39.884  77.268  31.048  1.00138.34           C  
ATOM     33  O   ARG B   4      41.111  77.222  30.967  1.00138.34           O  
ATOM     25  CB  ARG B   4      39.279  79.474  31.986  1.00138.34           C  
ATOM     26  CG  ARG B   4      38.603  80.225  33.135  1.00138.34           C  
ATOM     27  CD  ARG B   4      38.597  81.746  32.989  1.00138.34           C  
ATOM     28  NE  ARG B   4      37.272  82.148  32.439  1.00138.34           N  
ATOM     29  CZ  ARG B   4      36.977  83.471  32.275  1.00138.34           C  
ATOM     30  NH1 ARG B   4      37.902  84.420  32.603  1.00138.34           N1+
ATOM     31  NH2 ARG B   4      35.759  83.840  31.784  1.00138.34           N  
ATOM     34  N   LEU B   5      39.073  76.689  30.139  1.00 71.78           N  
ATOM     35  CA  LEU B   5      39.597  75.965  29.017  1.00 71.78           C  
ATOM     40  C   LEU B   5      38.773  76.305  27.813  1.00 71.78           C  
ATOM     41  O   LEU B   5      37.594  76.635  27.926  1.00 71.78           O  
ATOM     36  CB  LEU B   5      39.479  74.446  29.222  1.00 71.78           C  
ATOM     37  CG  LEU B   5      40.348  73.906  30.371  1.00 71.78           C  
ATOM     38  CD1 LEU B   5      40.027  72.434  30.663  1.00 71.78           C  
ATOM     39  CD2 LEU B   5      41.845  74.106  30.079  1.00 71.78           C  
ATOM     42  N   SER B   6      39.385  76.229  26.614  1.00 91.42           N  
ATOM     43  CA  SER B   6      38.684  76.549  25.407  1.00 91.42           C  
ATOM     46  C   SER B   6      38.859  75.404  24.451  1.00 91.42           C  
ATOM     47  O   SER B   6      39.946  74.836  24.340  1.00 91.42           O  
ATOM     44  CB  SER B   6      39.268  77.808  24.747  1.00 91.42           C  
ATOM     45  OG  SER B   6      38.582  78.123  23.547  1.00 91.42           O  
ATOM     48  N   ILE B   7      37.780  75.040  23.726  1.00 55.30           N  
ATOM     49  CA  ILE B   7      37.840  73.961  22.777  1.00 55.30           C  
ATOM     54  C   ILE B   7      38.182  74.567  21.453  1.00 55.30           C  
ATOM     55  O   ILE B   7      37.526  75.505  21.003  1.00 55.30           O  
ATOM     50  CB  ILE B   7      36.528  73.247  22.601  1.00 55.30           C  
ATOM     51  CG1 ILE B   7      36.077  72.610  23.927  1.00 55.30           C  
ATOM     52  CG2 ILE B   7      36.679  72.236  21.450  1.00 55.30           C  
ATOM     53  CD1 ILE B   7      34.623  72.140  23.905  1.00 55.30           C  
ATOM     56  N   GLU B   8      39.239  74.050  20.794  1.00 87.19           N  
ATOM     57  CA  GLU B   8      39.615  74.604  19.525  1.00 87.19           C  
ATOM     63  C   GLU B   8      39.566  73.500  18.515  1.00 87.19           C  
ATOM     64  O   GLU B   8      39.788  72.335  18.844  1.00 87.19           O  
ATOM     58  CB  GLU B   8      41.040  75.186  19.517  1.00 87.19           C  
ATOM     59  CG  GLU B   8      41.236  76.329  20.519  1.00 87.19           C  
ATOM     60  CD  GLU B   8      40.399  77.525  20.082  1.00 87.19           C  
ATOM     61  OE1 GLU B   8      39.899  77.511  18.927  1.00 87.19           O  
ATOM     62  OE2 GLU B   8      40.247  78.469  20.904  1.00 87.19           O1-
ATOM     65  N   GLY B   9      39.250  73.840  17.245  1.00 33.72           N  
ATOM     66  CA  GLY B   9      39.179  72.823  16.234  1.00 33.72           C  
ATOM     67  C   GLY B   9      38.686  73.430  14.949  1.00 33.72           C  
ATOM     68  O   GLY B   9      38.365  74.615  14.888  1.00 33.72           O  
ATOM     69  N   ASN B  10      38.616  72.602  13.881  1.00107.24           N  
ATOM     70  CA  ASN B  10      38.190  73.019  12.565  1.00107.24           C  
ATOM     75  C   ASN B  10      36.701  73.015  12.478  1.00107.24           C  
ATOM     76  O   ASN B  10      36.005  72.575  13.394  1.00107.24           O  
ATOM     71  CB  ASN B  10      38.649  72.097  11.426  1.00107.24           C  
ATOM     72  CG  ASN B  10      40.051  72.491  11.033  1.00107.24           C  
ATOM     74  ND2 ASN B  10      41.011  71.538  11.170  1.00107.24           N  
ATOM     73  OD1 ASN B  10      40.289  73.622  10.610  1.00107.24           O  
ATOM     77  N   ILE B  11      36.182  73.522  11.337  1.00120.88           N  
ATOM     78  CA  ILE B  11      34.765  73.558  11.128  1.00120.88           C  
ATOM     83  C   ILE B  11      34.274  72.145  11.015  1.00120.88           C  
ATOM     84  O   ILE B  11      34.908  71.294  10.398  1.00120.88           O  
ATOM     79  CB  ILE B  11      34.314  74.271   9.883  1.00120.88           C  
ATOM     80  CG1 ILE B  11      34.679  75.765   9.941  1.00120.88           C  
ATOM     81  CG2 ILE B  11      32.804  74.014   9.708  1.00120.88           C  
ATOM     82  CD1 ILE B  11      34.412  76.492   8.625  1.00120.88           C  
ATOM     85  N   ALA B  12      33.132  71.857  11.670  1.00 81.20           N  
ATOM     86  CA  ALA B  12      32.463  70.589  11.583  1.00 81.20           C  
ATOM     88  C   ALA B  12      33.271  69.468  12.169  1.00 81.20           C  
ATOM     89  O   ALA B  12      32.870  68.310  12.080  1.00 81.20           O  
ATOM     87  CB  ALA B  12      32.104  70.207  10.139  1.00 81.20           C  
ATOM     90  N   VAL B  13      34.372  69.776  12.873  1.00 76.45           N  
ATOM     91  CA  VAL B  13      35.188  68.748  13.454  1.00 76.45           C  
ATOM     95  C   VAL B  13      34.322  67.969  14.384  1.00 76.45           C  
ATOM     96  O   VAL B  13      34.559  66.783  14.612  1.00 76.45           O  
ATOM     92  CB  VAL B  13      36.319  69.293  14.270  1.00 76.45           C  
ATOM     93  CG1 VAL B  13      36.912  68.130  15.077  1.00 76.45           C  
ATOM     94  CG2 VAL B  13      37.339  69.955  13.327  1.00 76.45           C  
ATOM     97  N   GLY B  14      33.278  68.620  14.936  1.00 48.87           N  
ATOM     98  CA  GLY B  14      32.413  67.928  15.850  1.00 48.87           C  
ATOM     99  C   GLY B  14      32.498  68.511  17.229  1.00 48.87           C  
ATOM    100  O   GLY B  14      32.304  67.807  18.219  1.00 48.87           O  
ATOM    101  N   LYS B  15      32.796  69.819  17.347  1.00128.61           N  
ATOM    102  CA  LYS B  15      32.910  70.380  18.665  1.00128.61           C  
ATOM    108  C   LYS B  15      31.596  70.330  19.395  1.00128.61           C  
ATOM    109  O   LYS B  15      31.563  69.988  20.576  1.00128.61           O  
ATOM    103  CB  LYS B  15      33.487  71.809  18.715  1.00128.61           C  
ATOM    104  CG  LYS B  15      32.503  72.946  18.450  1.00128.61           C  
ATOM    105  CD  LYS B  15      33.089  74.318  18.795  1.00128.61           C  
ATOM    106  CE  LYS B  15      32.107  75.478  18.618  1.00128.61           C  
ATOM    107  NZ  LYS B  15      31.558  75.480  17.247  1.00128.61           N1+
ATOM    110  N   SER B  16      30.469  70.625  18.718  1.00 37.50           N  
ATOM    111  CA  SER B  16      29.201  70.636  19.397  1.00 37.50           C  
ATOM    114  C   SER B  16      28.934  69.276  19.971  1.00 37.50           C  
ATOM    115  O   SER B  16      28.398  69.163  21.072  1.00 37.50           O  
ATOM    112  CB  SER B  16      28.027  70.972  18.462  1.00 37.50           C  
ATOM    113  OG  SER B  16      28.159  72.299  17.974  1.00 37.50           O  
ATOM    116  N   THR B  17      29.285  68.202  19.234  1.00110.16           N  
ATOM    117  CA  THR B  17      29.034  66.876  19.731  1.00110.16           C  
ATOM    121  C   THR B  17      29.878  66.650  20.946  1.00110.16           C  
ATOM    122  O   THR B  17      29.419  66.112  21.951  1.00110.16           O  
ATOM    118  CB  THR B  17      29.378  65.775  18.763  1.00110.16           C  
ATOM    120  CG2 THR B  17      28.596  65.987  17.459  1.00110.16           C  
ATOM    119  OG1 THR B  17      30.772  65.756  18.500  1.00110.16           O  
ATOM    123  N   PHE B  18      31.142  67.101  20.881  1.00 72.62           N  
ATOM    124  CA  PHE B  18      32.099  66.924  21.934  1.00 72.62           C  
ATOM    132  C   PHE B  18      31.580  67.602  23.162  1.00 72.62           C  
ATOM    133  O   PHE B  18      31.760  67.112  24.275  1.00 72.62           O  
ATOM    125  CB  PHE B  18      33.456  67.555  21.551  1.00 72.62           C  
ATOM    126  CG  PHE B  18      34.461  67.376  22.639  1.00 72.62           C  
ATOM    127  CD1 PHE B  18      35.079  66.163  22.849  1.00 72.62           C  
ATOM    128  CD2 PHE B  18      34.818  68.441  23.434  1.00 72.62           C  
ATOM    129  CE1 PHE B  18      36.015  66.013  23.847  1.00 72.62           C  
ATOM    130  CE2 PHE B  18      35.753  68.298  24.434  1.00 72.62           C  
ATOM    131  CZ  PHE B  18      36.356  67.080  24.645  1.00 72.62           C  
ATOM    134  N   VAL B  19      30.949  68.777  22.992  1.00 40.18           N  
ATOM    135  CA  VAL B  19      30.420  69.517  24.102  1.00 40.18           C  
ATOM    139  C   VAL B  19      29.301  68.767  24.755  1.00 40.18           C  
ATOM    140  O   VAL B  19      29.234  68.680  25.979  1.00 40.18           O  
ATOM    136  CB  VAL B  19      29.877  70.857  23.705  1.00 40.18           C  
ATOM    137  CG1 VAL B  19      29.204  71.484  24.937  1.00 40.18           C  
ATOM    138  CG2 VAL B  19      31.028  71.697  23.122  1.00 40.18           C  
ATOM    141  N   LYS B  20      28.400  68.181  23.949  1.00 26.51           N  
ATOM    142  CA  LYS B  20      27.259  67.524  24.510  1.00 26.51           C  
ATOM    148  C   LYS B  20      27.760  66.427  25.386  1.00 26.51           C  
ATOM    149  O   LYS B  20      27.216  66.180  26.461  1.00 26.51           O  
ATOM    143  CB  LYS B  20      26.356  66.902  23.437  1.00 26.51           C  
ATOM    144  CG  LYS B  20      25.697  67.941  22.528  1.00 26.51           C  
ATOM    145  CD  LYS B  20      25.050  67.337  21.280  1.00 26.51           C  
ATOM    146  CE  LYS B  20      24.392  68.368  20.361  1.00 26.51           C  
ATOM    147  NZ  LYS B  20      23.903  67.704  19.133  1.00 26.51           N1+
ATOM    150  N   LEU B  21      28.828  65.743  24.944  1.00100.27           N  
ATOM    151  CA  LEU B  21      29.362  64.653  25.703  1.00100.27           C  
ATOM    156  C   LEU B  21      29.869  65.210  27.004  1.00100.27           C  
ATOM    157  O   LEU B  21      29.661  64.621  28.065  1.00100.27           O  
ATOM    152  CB  LEU B  21      30.543  63.970  24.983  1.00100.27           C  
ATOM    153  CG  LEU B  21      30.964  62.587  25.534  1.00100.27           C  
ATOM    154  CD1 LEU B  21      32.188  62.053  24.776  1.00100.27           C  
ATOM    155  CD2 LEU B  21      31.170  62.568  27.056  1.00100.27           C  
ATOM    158  N   LEU B  22      30.539  66.379  26.950  1.00 59.74           N  
ATOM    159  CA  LEU B  22      31.117  66.968  28.127  1.00 59.74           C  
ATOM    164  C   LEU B  22      30.041  67.295  29.109  1.00 59.74           C  
ATOM    165  O   LEU B  22      30.144  66.964  30.290  1.00 59.74           O  
ATOM    160  CB  LEU B  22      31.864  68.284  27.835  1.00 59.74           C  
ATOM    161  CG  LEU B  22      33.170  68.128  27.035  1.00 59.74           C  
ATOM    162  CD1 LEU B  22      33.830  69.496  26.796  1.00 59.74           C  
ATOM    163  CD2 LEU B  22      34.128  67.136  27.718  1.00 59.74           C  
ATOM    166  N   THR B  23      28.947  67.917  28.639  1.00102.72           N  
ATOM    167  CA  THR B  23      27.930  68.352  29.547  1.00102.72           C  
ATOM    171  C   THR B  23      27.384  67.156  30.267  1.00102.72           C  
ATOM    172  O   THR B  23      27.166  67.198  31.476  1.00102.72           O  
ATOM    168  CB  THR B  23      26.812  69.088  28.856  1.00102.72           C  
ATOM    170  CG2 THR B  23      25.972  68.102  28.023  1.00102.72           C  
ATOM    169  OG1 THR B  23      25.997  69.745  29.811  1.00102.72           O  
ATOM    173  N   LYS B  24      27.173  66.045  29.539  1.00101.62           N  
ATOM    174  CA  LYS B  24      26.613  64.861  30.124  1.00101.62           C  
ATOM    180  C   LYS B  24      27.529  64.351  31.197  1.00101.62           C  
ATOM    181  O   LYS B  24      27.094  64.044  32.305  1.00101.62           O  
ATOM    175  CB  LYS B  24      26.470  63.734  29.084  1.00101.62           C  
ATOM    176  CG  LYS B  24      25.709  62.495  29.561  1.00101.62           C  
ATOM    177  CD  LYS B  24      24.209  62.731  29.746  1.00101.62           C  
ATOM    178  CE  LYS B  24      23.394  61.444  29.896  1.00101.62           C  
ATOM    179  NZ  LYS B  24      23.812  60.713  31.111  1.00101.62           N1+
ATOM    182  N   THR B  25      28.833  64.241  30.879  1.00122.15           N  
ATOM    183  CA  THR B  25      29.799  63.692  31.789  1.00122.15           C  
ATOM    187  C   THR B  25      30.055  64.563  32.988  1.00122.15           C  
ATOM    188  O   THR B  25      30.078  64.060  34.110  1.00122.15           O  
ATOM    184  CB  THR B  25      31.110  63.412  31.121  1.00122.15           C  
ATOM    186  CG2 THR B  25      30.904  62.311  30.073  1.00122.15           C  
ATOM    185  OG1 THR B  25      31.598  64.591  30.502  1.00122.15           O  
ATOM    189  N   TYR B  26      30.273  65.885  32.807  1.00 91.36           N  
ATOM    190  CA  TYR B  26      30.585  66.682  33.966  1.00 91.36           C  
ATOM    199  C   TYR B  26      29.578  67.789  34.084  1.00 91.36           C  
ATOM    200  O   TYR B  26      29.774  68.879  33.547  1.00 91.36           O  
ATOM    191  CB  TYR B  26      31.958  67.368  33.854  1.00 91.36           C  
ATOM    192  CG  TYR B  26      32.975  66.304  33.621  1.00 91.36           C  
ATOM    193  CD1 TYR B  26      33.239  65.876  32.340  1.00 91.36           C  
ATOM    194  CD2 TYR B  26      33.671  65.738  34.662  1.00 91.36           C  
ATOM    195  CE1 TYR B  26      34.169  64.895  32.090  1.00 91.36           C  
ATOM    196  CE2 TYR B  26      34.605  64.755  34.424  1.00 91.36           C  
ATOM    197  CZ  TYR B  26      34.854  64.330  33.141  1.00 91.36           C  
ATOM    198  OH  TYR B  26      35.811  63.321  32.903  1.00 91.36           O  
ATOM    201  N   PRO B  27      28.524  67.550  34.811  1.00 72.54           N  
ATOM    202  CA  PRO B  27      27.506  68.556  34.956  1.00 72.54           C  
ATOM    206  C   PRO B  27      27.922  69.783  35.718  1.00 72.54           C  
ATOM    207  O   PRO B  27      27.353  70.846  35.471  1.00 72.54           O  
ATOM    204  CB  PRO B  27      26.300  67.831  35.552  1.00 72.54           C  
ATOM    205  CG  PRO B  27      26.453  66.387  35.042  1.00 72.54           C  
ATOM    203  CD  PRO B  27      27.970  66.204  34.873  1.00 72.54           C  
ATOM    208  N   GLU B  28      28.889  69.680  36.652  1.00 83.71           N  
ATOM    209  CA  GLU B  28      29.276  70.840  37.409  1.00 83.71           C  
ATOM    215  C   GLU B  28      29.874  71.814  36.451  1.00 83.71           C  
ATOM    216  O   GLU B  28      29.704  73.026  36.585  1.00 83.71           O  
ATOM    210  CB  GLU B  28      30.353  70.572  38.479  1.00 83.71           C  
ATOM    211  CG  GLU B  28      29.872  69.774  39.692  1.00 83.71           C  
ATOM    212  CD  GLU B  28      29.929  68.295  39.342  1.00 83.71           C  
ATOM    213  OE1 GLU B  28      30.261  67.978  38.169  1.00 83.71           O  
ATOM    214  OE2 GLU B  28      29.646  67.464  40.245  1.00 83.71           O1-
ATOM    217  N   TRP B  29      30.583  71.286  35.441  1.00 81.59           N  
ATOM    218  CA  TRP B  29      31.272  72.117  34.504  1.00 81.59           C  
ATOM    229  C   TRP B  29      30.307  73.037  33.835  1.00 81.59           C  
ATOM    230  O   TRP B  29      29.147  72.703  33.602  1.00 81.59           O  
ATOM    219  CB  TRP B  29      32.015  71.330  33.409  1.00 81.59           C  
ATOM    220  CG  TRP B  29      33.225  70.583  33.916  1.00 81.59           C  
ATOM    222  CD1 TRP B  29      33.635  70.380  35.200  1.00 81.59           C  
ATOM    221  CD2 TRP B  29      34.198  69.948  33.071  1.00 81.59           C  
ATOM    224  CE2 TRP B  29      35.161  69.385  33.906  1.00 81.59           C  
ATOM    225  CE3 TRP B  29      34.285  69.847  31.711  1.00 81.59           C  
ATOM    223  NE1 TRP B  29      34.804  69.657  35.210  1.00 81.59           N  
ATOM    226  CZ2 TRP B  29      36.232  68.708  33.392  1.00 81.59           C  
ATOM    227  CZ3 TRP B  29      35.363  69.160  31.197  1.00 81.59           C  
ATOM    228  CH2 TRP B  29      36.318  68.600  32.021  1.00 81.59           C  
ATOM    231  N   HIS B  30      30.786  74.264  33.542  1.00 65.77           N  
ATOM    232  CA  HIS B  30      29.985  75.265  32.903  1.00 65.77           C  
ATOM    239  C   HIS B  30      30.551  75.505  31.540  1.00 65.77           C  
ATOM    240  O   HIS B  30      31.740  75.778  31.385  1.00 65.77           O  
ATOM    235  CB  HIS B  30      29.970  76.603  33.669  1.00 65.77           C  
ATOM    234  CG  HIS B  30      29.183  77.686  32.994  1.00 65.77           C  
ATOM    237  CD2 HIS B  30      27.843  77.812  32.800  1.00 65.77           C  
ATOM    233  ND1 HIS B  30      29.753  78.798  32.412  1.00 65.77           N  
ATOM    238  CE1 HIS B  30      28.736  79.536  31.901  1.00 65.77           C  
ATOM    236  NE2 HIS B  30      27.558  78.977  32.111  1.00 65.77           N  
ATOM    241  N   VAL B  31      29.702  75.385  30.500  1.00125.76           N  
ATOM    242  CA  VAL B  31      30.175  75.631  29.170  1.00125.76           C  
ATOM    246  C   VAL B  31      29.553  76.884  28.650  1.00125.76           C  
ATOM    247  O   VAL B  31      28.332  76.997  28.544  1.00125.76           O  
ATOM    243  CB  VAL B  31      29.865  74.544  28.183  1.00125.76           C  
ATOM    244  CG1 VAL B  31      30.793  73.355  28.431  1.00125.76           C  
ATOM    245  CG2 VAL B  31      28.385  74.170  28.333  1.00125.76           C  
ATOM    248  N   ALA B  32      30.408  77.858  28.286  1.00 50.81           N  
ATOM    249  CA  ALA B  32      29.933  79.100  27.751  1.00 50.81           C  
ATOM    251  C   ALA B  32      29.704  78.855  26.299  1.00 50.81           C  
ATOM    252  O   ALA B  32      30.620  78.498  25.560  1.00 50.81           O  
ATOM    250  CB  ALA B  32      30.943  80.254  27.884  1.00 50.81           C  
ATOM    253  N   THR B  33      28.456  79.080  25.850  1.00115.69           N  
ATOM    254  CA  THR B  33      28.065  78.743  24.515  1.00115.69           C  
ATOM    258  C   THR B  33      28.689  79.654  23.505  1.00115.69           C  
ATOM    259  O   THR B  33      29.086  80.781  23.801  1.00115.69           O  
ATOM    255  CB  THR B  33      26.579  78.767  24.314  1.00115.69           C  
ATOM    257  CG2 THR B  33      26.084  80.215  24.472  1.00115.69           C  
ATOM    256  OG1 THR B  33      26.247  78.262  23.029  1.00115.69           O  
ATOM    260  N   GLU B  34      28.795  79.136  22.263  1.00110.93           N  
ATOM    261  CA  GLU B  34      29.341  79.848  21.142  1.00110.93           C  
ATOM    267  C   GLU B  34      28.165  80.447  20.426  1.00110.93           C  
ATOM    268  O   GLU B  34      27.117  79.825  20.277  1.00110.93           O  
ATOM    262  CB  GLU B  34      30.087  78.930  20.153  1.00110.93           C  
ATOM    263  CG  GLU B  34      30.788  79.660  19.003  1.00110.93           C  
ATOM    264  CD  GLU B  34      32.050  80.323  19.540  1.00110.93           C  
ATOM    265  OE1 GLU B  34      31.918  81.273  20.354  1.00110.93           O  
ATOM    266  OE2 GLU B  34      33.162  79.888  19.136  1.00110.93           O1-
ATOM    269  N   PRO B  35      28.372  81.655  19.982  1.00122.34           N  
ATOM    270  CA  PRO B  35      27.364  82.493  19.363  1.00122.34           C  
ATOM    274  C   PRO B  35      26.917  82.134  17.965  1.00122.34           C  
ATOM    275  O   PRO B  35      26.343  83.007  17.319  1.00122.34           O  
ATOM    272  CB  PRO B  35      27.925  83.913  19.405  1.00122.34           C  
ATOM    273  CG  PRO B  35      28.883  83.905  20.601  1.00122.34           C  
ATOM    271  CD  PRO B  35      29.379  82.455  20.664  1.00122.34           C  
ATOM    276  N   VAL B  36      27.136  80.896  17.471  1.00 99.00           N  
ATOM    277  CA  VAL B  36      26.875  80.518  16.095  1.00 99.00           C  
ATOM    281  C   VAL B  36      25.476  80.844  15.676  1.00 99.00           C  
ATOM    282  O   VAL B  36      25.252  81.229  14.528  1.00 99.00           O  
ATOM    278  CB  VAL B  36      27.082  79.053  15.850  1.00 99.00           C  
ATOM    279  CG1 VAL B  36      26.769  78.759  14.370  1.00 99.00           C  
ATOM    280  CG2 VAL B  36      28.513  78.689  16.278  1.00 99.00           C  
ATOM    283  N   ALA B  37      24.482  80.677  16.562  1.00 48.59           N  
ATOM    284  CA  ALA B  37      23.155  81.015  16.137  1.00 48.59           C  
ATOM    286  C   ALA B  37      23.146  82.476  15.810  1.00 48.59           C  
ATOM    287  O   ALA B  37      22.545  82.882  14.819  1.00 48.59           O  
ATOM    285  CB  ALA B  37      22.105  80.770  17.232  1.00 48.59           C  
ATOM    288  N   THR B  38      23.825  83.296  16.637  1.00 81.58           N  
ATOM    289  CA  THR B  38      23.884  84.727  16.489  1.00 81.58           C  
ATOM    293  C   THR B  38      24.627  85.100  15.236  1.00 81.58           C  
ATOM    294  O   THR B  38      24.416  86.173  14.678  1.00 81.58           O  
ATOM    290  CB  THR B  38      24.577  85.400  17.634  1.00 81.58           C  
ATOM    292  CG2 THR B  38      24.535  86.921  17.407  1.00 81.58           C  
ATOM    291  OG1 THR B  38      23.923  85.074  18.851  1.00 81.58           O  
ATOM    295  N   TRP B  39      25.592  84.279  14.807  1.00113.92           N  
ATOM    296  CA  TRP B  39      26.356  84.562  13.620  1.00113.92           C  
ATOM    307  C   TRP B  39      25.535  84.403  12.391  1.00113.92           C  
ATOM    308  O   TRP B  39      25.751  85.088  11.391  1.00113.92           O  
ATOM    297  CB  TRP B  39      27.593  83.665  13.498  1.00113.92           C  
ATOM    298  CG  TRP B  39      28.609  83.968  14.569  1.00113.92           C  
ATOM    300  CD1 TRP B  39      28.680  85.045  15.404  1.00113.92           C  
ATOM    299  CD2 TRP B  39      29.713  83.115  14.908  1.00113.92           C  
ATOM    302  CE2 TRP B  39      30.408  83.736  15.945  1.00113.92           C  
ATOM    303  CE3 TRP B  39      30.113  81.913  14.399  1.00113.92           C  
ATOM    301  NE1 TRP B  39      29.766  84.922  16.237  1.00113.92           N  
ATOM    304  CZ2 TRP B  39      31.520  83.165  16.492  1.00113.92           C  
ATOM    305  CZ3 TRP B  39      31.233  81.336  14.953  1.00113.92           C  
ATOM    306  CH2 TRP B  39      31.922  81.953  15.978  1.00113.92           C  
ATOM    309  N   GLN B  40      24.627  83.419  12.407  1.00129.21           N  
ATOM    310  CA  GLN B  40      23.825  83.196  11.254  1.00129.21           C  
ATOM    316  C   GLN B  40      22.902  84.347  11.052  1.00129.21           C  
ATOM    317  O   GLN B  40      22.845  84.894   9.954  1.00129.21           O  
ATOM    311  CB  GLN B  40      23.075  81.868  11.361  1.00129.21           C  
ATOM    312  CG  GLN B  40      24.073  80.707  11.434  1.00129.21           C  
ATOM    313  CD  GLN B  40      23.320  79.402  11.585  1.00129.21           C  
ATOM    315  NE2 GLN B  40      23.054  79.009  12.859  1.00129.21           N  
ATOM    314  OE1 GLN B  40      22.980  78.746  10.603  1.00129.21           O  
ATOM    318  N   ASN B  41      22.195  84.782  12.114  1.00108.02           N  
ATOM    319  CA  ASN B  41      21.311  85.904  11.962  1.00108.02           C  
ATOM    324  C   ASN B  41      21.656  86.892  13.024  1.00108.02           C  
ATOM    325  O   ASN B  41      21.592  86.583  14.212  1.00108.02           O  
ATOM    320  CB  ASN B  41      19.830  85.547  12.153  1.00108.02           C  
ATOM    321  CG  ASN B  41      19.005  86.666  11.540  1.00108.02           C  
ATOM    323  ND2 ASN B  41      17.656  86.492  11.527  1.00108.02           N  
ATOM    322  OD1 ASN B  41      19.549  87.669  11.078  1.00108.02           O  
ATOM    326  N   ILE B  42      22.093  88.104  12.636  1.00155.46           N  
ATOM    327  CA  ILE B  42      22.327  89.036  13.694  1.00155.46           C  
ATOM    332  C   ILE B  42      20.974  89.355  14.224  1.00155.46           C  
ATOM    333  O   ILE B  42      20.682  89.185  15.405  1.00155.46           O  
ATOM    328  CB  ILE B  42      22.952  90.310  13.215  1.00155.46           C  
ATOM    329  CG1 ILE B  42      24.301  90.006  12.546  1.00155.46           C  
ATOM    330  CG2 ILE B  42      23.077  91.261  14.417  1.00155.46           C  
ATOM    331  CD1 ILE B  42      25.284  89.285  13.466  1.00155.46           C  
ATOM    334  N   GLN B  43      20.105  89.770  13.285  1.00223.76           N  
ATOM    335  CA  GLN B  43      18.720  90.075  13.453  1.00223.76           C  
ATOM    341  C   GLN B  43      18.198  89.839  12.079  1.00223.76           C  
ATOM    342  O   GLN B  43      17.187  89.170  11.871  1.00223.76           O  
ATOM    336  CB  GLN B  43      18.445  91.533  13.846  1.00223.76           C  
ATOM    337  CG  GLN B  43      18.808  91.814  15.308  1.00223.76           C  
ATOM    338  CD  GLN B  43      20.290  92.129  15.400  1.00223.76           C  
ATOM    340  NE2 GLN B  43      20.963  91.604  16.462  1.00223.76           N  
ATOM    339  OE1 GLN B  43      20.831  92.832  14.550  1.00223.76           O  
ATOM    343  N   ALA B  44      18.902  90.444  11.104  1.00116.28           N  
ATOM    344  CA  ALA B  44      18.695  90.144   9.724  1.00116.28           C  
ATOM    346  C   ALA B  44      20.056  90.214   9.102  1.00116.28           C  
ATOM    347  O   ALA B  44      20.770  91.196   9.304  1.00116.28           O  
ATOM    345  CB  ALA B  44      17.799  91.161   8.993  1.00116.28           C  
ATOM    348  N   ALA B  45      20.458  89.149   8.370  1.00283.64           N  
ATOM    349  CA  ALA B  45      21.687  89.109   7.619  1.00283.64           C  
ATOM    351  C   ALA B  45      22.803  88.446   8.389  1.00283.64           C  
ATOM    352  O   ALA B  45      22.662  88.093   9.560  1.00283.64           O  
ATOM    350  CB  ALA B  45      22.200  90.468   7.098  1.00283.64           C  
ATOM    353  N   GLY B  46      23.954  88.234   7.700  1.00142.40           N  
ATOM    354  CA  GLY B  46      25.126  87.638   8.294  1.00142.40           C  
ATOM    355  C   GLY B  46      26.144  87.410   7.204  1.00142.40           C  
ATOM    356  O   GLY B  46      25.789  87.430   6.030  1.00142.40           O  
ATOM    357  N   ASN B  47      27.436  87.204   7.581  1.00267.21           N  
ATOM    358  CA  ASN B  47      28.548  86.951   6.693  1.00267.21           C  
ATOM    363  C   ASN B  47      29.572  85.865   7.166  1.00267.21           C  
ATOM    364  O   ASN B  47      30.136  86.119   8.216  1.00267.21           O  
ATOM    359  CB  ASN B  47      29.294  88.289   6.467  1.00267.21           C  
ATOM    360  CG  ASN B  47      29.603  88.965   7.790  1.00267.21           C  
ATOM    362  ND2 ASN B  47      30.865  88.820   8.265  1.00267.21           N  
ATOM    361  OD1 ASN B  47      28.744  89.626   8.371  1.00267.21           O  
ATOM    365  N   GLN B  48      29.909  84.715   6.413  1.00316.21           N  
ATOM    366  CA  GLN B  48      30.794  83.550   6.771  1.00316.21           C  
ATOM    372  C   GLN B  48      31.805  83.050   5.811  1.00316.21           C  
ATOM    373  O   GLN B  48      31.468  82.239   4.961  1.00316.21           O  
ATOM    367  CB  GLN B  48      30.121  82.128   6.841  1.00316.21           C  
ATOM    368  CG  GLN B  48      30.796  80.943   7.528  1.00316.21           C  
ATOM    369  CD  GLN B  48      29.713  79.964   7.975  1.00316.21           C  
ATOM    371  NE2 GLN B  48      30.098  78.894   8.721  1.00316.21           N  
ATOM    370  OE1 GLN B  48      28.537  80.171   7.683  1.00316.21           O  
ATOM    374  N   LYS B  49      33.095  83.328   5.972  1.00283.66           N  
ATOM    375  CA  LYS B  49      33.886  82.503   5.126  1.00283.66           C  
ATOM    381  C   LYS B  49      34.271  81.335   5.986  1.00283.66           C  
ATOM    382  O   LYS B  49      35.134  81.445   6.855  1.00283.66           O  
ATOM    376  CB  LYS B  49      35.102  83.232   4.550  1.00283.66           C  
ATOM    377  CG  LYS B  49      34.986  83.597   3.075  1.00283.66           C  
ATOM    378  CD  LYS B  49      35.216  82.409   2.135  1.00283.66           C  
ATOM    379  CE  LYS B  49      33.988  81.946   1.348  1.00283.66           C  
ATOM    380  NZ  LYS B  49      34.361  80.815   0.466  1.00283.66           N1+
ATOM    383  N   ALA B  50      33.588  80.183   5.788  1.00230.78           N  
ATOM    384  CA  ALA B  50      33.840  79.020   6.603  1.00230.78           C  
ATOM    386  C   ALA B  50      33.727  77.812   5.750  1.00230.78           C  
ATOM    387  O   ALA B  50      32.755  77.668   5.022  1.00230.78           O  
ATOM    385  CB  ALA B  50      32.743  78.752   7.634  1.00230.78           C  
ATOM    388  N   CYS B  51      34.667  76.862   5.844  1.00101.69           N  
ATOM    389  CA  CYS B  51      34.447  75.725   5.012  1.00101.69           C  
ATOM    392  C   CYS B  51      35.315  74.625   5.500  1.00101.69           C  
ATOM    393  O   CYS B  51      36.364  74.907   6.068  1.00101.69           O  
ATOM    390  CB  CYS B  51      34.887  75.924   3.557  1.00101.69           C  
ATOM    391  SG  CYS B  51      34.258  77.362   2.633  1.00101.69           S  
ATOM    394  N   THR B  52      34.886  73.359   5.273  1.00257.04           N  
ATOM    395  CA  THR B  52      35.653  72.175   5.556  1.00257.04           C  
ATOM    399  C   THR B  52      36.410  71.932   4.303  1.00257.04           C  
ATOM    400  O   THR B  52      35.817  71.644   3.272  1.00257.04           O  
ATOM    396  CB  THR B  52      34.809  70.984   5.844  1.00257.04           C  
ATOM    398  CG2 THR B  52      34.049  71.240   7.155  1.00257.04           C  
ATOM    397  OG1 THR B  52      33.914  70.760   4.765  1.00257.04           O  
ATOM    401  N   ALA B  53      37.751  71.960   4.370  1.00306.93           N  
ATOM    402  CA  ALA B  53      38.440  72.172   3.163  1.00306.93           C  
ATOM    404  C   ALA B  53      39.887  72.485   3.424  1.00306.93           C  
ATOM    405  O   ALA B  53      40.582  71.530   3.756  1.00306.93           O  
ATOM    403  CB  ALA B  53      37.833  73.353   2.527  1.00306.93           C  
ATOM    406  N   GLN B  54      40.399  73.762   3.090  1.00331.54           N  
ATOM    407  CA  GLN B  54      41.667  74.555   3.298  1.00331.54           C  
ATOM    413  C   GLN B  54      41.627  76.126   3.716  1.00331.54           C  
ATOM    414  O   GLN B  54      42.116  76.999   3.006  1.00331.54           O  
ATOM    408  CB  GLN B  54      42.781  74.263   2.246  1.00331.54           C  
ATOM    409  CG  GLN B  54      44.137  74.888   2.568  1.00331.54           C  
ATOM    410  CD  GLN B  54      45.179  74.271   1.648  1.00331.54           C  
ATOM    412  NE2 GLN B  54      44.764  73.930   0.399  1.00331.54           N  
ATOM    411  OE1 GLN B  54      46.333  74.094   2.033  1.00331.54           O  
ATOM    415  N   SER B  55      41.334  76.557   5.000  1.00278.76           N  
ATOM    416  CA  SER B  55      41.116  78.005   5.229  1.00278.76           C  
ATOM    419  C   SER B  55      40.462  78.435   6.576  1.00278.76           C  
ATOM    420  O   SER B  55      41.216  78.540   7.536  1.00278.76           O  
ATOM    417  CB  SER B  55      40.330  78.709   4.126  1.00278.76           C  
ATOM    418  OG  SER B  55      40.436  80.114   4.280  1.00278.76           O  
ATOM    421  N   LEU B  56      39.114  78.825   6.662  1.00292.95           N  
ATOM    422  CA  LEU B  56      38.402  79.369   7.867  1.00292.95           C  
ATOM    427  C   LEU B  56      36.962  78.848   8.158  1.00292.95           C  
ATOM    428  O   LEU B  56      36.524  77.873   7.551  1.00292.95           O  
ATOM    423  CB  LEU B  56      38.212  80.896   7.916  1.00292.95           C  
ATOM    424  CG  LEU B  56      39.497  81.720   7.875  1.00292.95           C  
ATOM    425  CD1 LEU B  56      40.464  81.279   8.978  1.00292.95           C  
ATOM    426  CD2 LEU B  56      40.077  81.798   6.462  1.00292.95           C  
ATOM    429  N   GLY B  57      36.203  79.517   9.117  1.00162.28           N  
ATOM    430  CA  GLY B  57      34.824  79.245   9.603  1.00162.28           C  
ATOM    431  C   GLY B  57      34.065  80.558   9.916  1.00162.28           C  
ATOM    432  O   GLY B  57      34.768  81.527  10.204  1.00162.28           O  
ATOM    433  N   ASN B  58      32.659  80.669   9.953  1.00416.94           N  
ATOM    434  CA  ASN B  58      32.292  82.065  10.005  1.00416.94           C  
ATOM    439  C   ASN B  58      30.831  82.523  10.186  1.00416.94           C  
ATOM    440  O   ASN B  58      29.895  81.757  10.013  1.00416.94           O  
ATOM    435  CB  ASN B  58      32.817  82.666   8.697  1.00416.94           C  
ATOM    436  CG  ASN B  58      33.308  84.051   8.868  1.00416.94           C  
ATOM    438  ND2 ASN B  58      32.392  85.034   8.915  1.00416.94           N  
ATOM    437  OD1 ASN B  58      34.514  84.256   8.929  1.00416.94           O  
ATOM    441  N   LEU B  59      30.584  83.851  10.490  1.00389.13           N  
ATOM    442  CA  LEU B  59      29.321  84.552  10.674  1.00389.13           C  
ATOM    447  C   LEU B  59      28.510  84.361   9.496  1.00389.13           C  
ATOM    448  O   LEU B  59      28.930  83.654   8.637  1.00389.13           O  
ATOM    443  CB  LEU B  59      29.462  86.075  10.844  1.00389.13           C  
ATOM    444  CG  LEU B  59      28.258  86.941  11.250  1.00389.13           C  
ATOM    445  CD1 LEU B  59      27.983  86.843  12.753  1.00389.13           C  
ATOM    446  CD2 LEU B  59      28.467  88.396  10.799  1.00389.13           C  
ATOM    449  N   LEU B  60      27.499  85.150   9.200  1.00402.84           N  
ATOM    450  CA  LEU B  60      26.753  84.268   8.367  1.00402.84           C  
ATOM    455  C   LEU B  60      26.923  84.033   6.871  1.00402.84           C  
ATOM    456  O   LEU B  60      27.780  83.310   6.401  1.00402.84           O  
ATOM    451  CB  LEU B  60      25.256  84.400   8.677  1.00402.84           C  
ATOM    452  CG  LEU B  60      24.491  83.100   8.381  1.00402.84           C  
ATOM    453  CD1 LEU B  60      24.235  82.831   6.897  1.00402.84           C  
ATOM    454  CD2 LEU B  60      25.252  81.943   9.035  1.00402.84           C  
ATOM    457  N   ASP B  61      26.144  84.665   6.007  1.00168.41           N  
ATOM    458  CA  ASP B  61      26.273  84.121   4.691  1.00168.41           C  
ATOM    463  C   ASP B  61      27.292  84.893   3.963  1.00168.41           C  
ATOM    464  O   ASP B  61      28.092  84.396   3.176  1.00168.41           O  
ATOM    459  CB  ASP B  61      24.962  84.183   3.897  1.00168.41           C  
ATOM    460  CG  ASP B  61      25.074  83.247   2.699  1.00168.41           C  
ATOM    461  OD1 ASP B  61      26.218  82.962   2.255  1.00168.41           O  
ATOM    462  OD2 ASP B  61      24.002  82.795   2.214  1.00168.41           O1-
ATOM    465  N   MET B  62      27.285  86.175   4.304  1.00110.21           N  
ATOM    466  CA  MET B  62      27.930  87.190   3.556  1.00110.21           C  
ATOM    471  C   MET B  62      29.399  86.983   3.433  1.00110.21           C  
ATOM    472  O   MET B  62      29.963  87.249   2.383  1.00110.21           O  
ATOM    467  CB  MET B  62      27.607  88.596   4.080  1.00110.21           C  
ATOM    468  CG  MET B  62      26.153  88.986   3.798  1.00110.21           C  
ATOM    469  SD  MET B  62      25.640  90.607   4.444  1.00110.21           S  
ATOM    470  CE  MET B  62      23.954  90.506   3.779  1.00110.21           C  
ATOM    473  N   MET B  63      30.086  86.521   4.475  1.00195.23           N  
ATOM    474  CA  MET B  63      31.477  86.320   4.393  1.00195.23           C  
ATOM    479  C   MET B  63      31.685  85.215   3.435  1.00195.23           C  
ATOM    480  O   MET B  63      32.678  85.229   2.711  1.00195.23           O  
ATOM    475  CB  MET B  63      32.265  85.983   5.656  1.00195.23           C  
ATOM    476  CG  MET B  63      32.789  87.149   6.454  1.00195.23           C  
ATOM    477  SD  MET B  63      34.289  86.629   7.328  1.00195.23           S  
ATOM    478  CE  MET B  63      34.998  85.888   5.831  1.00195.23           C  
ATOM    481  N   TYR B  64      30.772  84.218   3.422  1.00240.77           N  
ATOM    482  CA  TYR B  64      30.931  83.159   2.463  1.00240.77           C  
ATOM    491  C   TYR B  64      30.824  83.694   1.106  1.00240.77           C  
ATOM    492  O   TYR B  64      31.652  83.429   0.238  1.00240.77           O  
ATOM    483  CB  TYR B  64      29.762  82.162   2.307  1.00240.77           C  
ATOM    484  CG  TYR B  64      29.865  80.973   3.163  1.00240.77           C  
ATOM    485  CD1 TYR B  64      30.671  79.941   2.754  1.00240.77           C  
ATOM    486  CD2 TYR B  64      29.172  80.885   4.338  1.00240.77           C  
ATOM    487  CE1 TYR B  64      30.803  78.813   3.515  1.00240.77           C  
ATOM    488  CE2 TYR B  64      29.314  79.756   5.091  1.00240.77           C  
ATOM    489  CZ  TYR B  64      30.119  78.722   4.700  1.00240.77           C  
ATOM    490  OH  TYR B  64      30.230  77.580   5.522  1.00240.77           O  
ATOM    493  N   ARG B  65      29.725  84.422   0.896  1.00150.42           N  
ATOM    494  CA  ARG B  65      29.454  84.872  -0.426  1.00150.42           C  
ATOM    502  C   ARG B  65      30.535  85.807  -0.855  1.00150.42           C  
ATOM    503  O   ARG B  65      31.051  85.702  -1.968  1.00150.42           O  
ATOM    495  CB  ARG B  65      28.103  85.601  -0.551  1.00150.42           C  
ATOM    496  CG  ARG B  65      26.896  84.699  -0.267  1.00150.42           C  
ATOM    497  CD  ARG B  65      26.835  83.449  -1.149  1.00150.42           C  
ATOM    498  NE  ARG B  65      25.618  82.679  -0.760  1.00150.42           N  
ATOM    499  CZ  ARG B  65      24.418  82.953  -1.354  1.00150.42           C  
ATOM    500  NH1 ARG B  65      24.341  83.937  -2.297  1.00150.42           N1+
ATOM    501  NH2 ARG B  65      23.305  82.238  -1.011  1.00150.42           N  
ATOM    504  N   GLU B  66      30.924  86.747   0.025  1.00 92.33           N  
ATOM    505  CA  GLU B  66      31.923  87.677  -0.405  1.00 92.33           C  
ATOM    511  C   GLU B  66      32.897  87.909   0.708  1.00 92.33           C  
ATOM    512  O   GLU B  66      32.827  88.905   1.425  1.00 92.33           O  
ATOM    506  CB  GLU B  66      31.333  89.048  -0.763  1.00 92.33           C  
ATOM    507  CG  GLU B  66      30.365  89.008  -1.946  1.00 92.33           C  
ATOM    508  CD  GLU B  66      29.726  90.383  -2.042  1.00 92.33           C  
ATOM    509  OE1 GLU B  66      30.364  91.355  -1.561  1.00 92.33           O  
ATOM    510  OE2 GLU B  66      28.595  90.481  -2.586  1.00 92.33           O1-
ATOM    513  N   PRO B  67      33.846  87.025   0.815  1.00 98.89           N  
ATOM    514  CA  PRO B  67      34.859  87.100   1.829  1.00 98.89           C  
ATOM    518  C   PRO B  67      35.570  88.417   1.833  1.00 98.89           C  
ATOM    519  O   PRO B  67      35.867  88.949   2.901  1.00 98.89           O  
ATOM    516  CB  PRO B  67      35.856  86.001   1.482  1.00 98.89           C  
ATOM    517  CG  PRO B  67      35.736  85.890  -0.049  1.00 98.89           C  
ATOM    515  CD  PRO B  67      34.266  86.242  -0.332  1.00 98.89           C  
ATOM    520  N   ALA B  68      35.869  88.964   0.650  1.00 55.61           N  
ATOM    521  CA  ALA B  68      36.616  90.180   0.581  1.00 55.61           C  
ATOM    523  C   ALA B  68      35.838  91.260   1.257  1.00 55.61           C  
ATOM    524  O   ALA B  68      36.420  92.160   1.860  1.00 55.61           O  
ATOM    522  CB  ALA B  68      36.869  90.639  -0.866  1.00 55.61           C  
ATOM    525  N   ARG B  69      34.506  91.268   1.068  1.00245.49           N  
ATOM    526  CA  ARG B  69      33.694  92.294   1.663  1.00245.49           C  
ATOM    534  C   ARG B  69      33.410  92.121   3.129  1.00245.49           C  
ATOM    535  O   ARG B  69      33.505  93.078   3.895  1.00245.49           O  
ATOM    527  CB  ARG B  69      32.338  92.466   0.963  1.00245.49           C  
ATOM    528  CG  ARG B  69      32.453  93.169  -0.388  1.00245.49           C  
ATOM    529  CD  ARG B  69      33.387  94.381  -0.342  1.00245.49           C  
ATOM    530  NE  ARG B  69      32.966  95.205   0.825  1.00245.49           N  
ATOM    531  CZ  ARG B  69      33.899  95.811   1.615  1.00245.49           C  
ATOM    532  NH1 ARG B  69      35.222  95.757   1.284  1.00245.49           N1+
ATOM    533  NH2 ARG B  69      33.504  96.455   2.752  1.00245.49           N  
ATOM    536  N   TRP B  70      32.965  90.912   3.528  1.00163.83           N  
ATOM    537  CA  TRP B  70      32.492  90.627   4.851  1.00163.83           C  
ATOM    548  C   TRP B  70      33.499  90.237   5.876  1.00163.83           C  
ATOM    549  O   TRP B  70      33.221  90.342   7.069  1.00163.83           O  
ATOM    538  CB  TRP B  70      31.318  89.652   4.811  1.00163.83           C  
ATOM    539  CG  TRP B  70      30.216  90.381   4.092  1.00163.83           C  
ATOM    541  CD1 TRP B  70      29.727  90.223   2.829  1.00163.83           C  
ATOM    540  CD2 TRP B  70      29.563  91.533   4.643  1.00163.83           C  
ATOM    543  CE2 TRP B  70      28.700  92.025   3.668  1.00163.83           C  
ATOM    544  CE3 TRP B  70      29.683  92.137   5.862  1.00163.83           C  
ATOM    542  NE1 TRP B  70      28.809  91.212   2.557  1.00163.83           N  
ATOM    545  CZ2 TRP B  70      27.935  93.133   3.897  1.00163.83           C  
ATOM    546  CZ3 TRP B  70      28.907  93.251   6.095  1.00163.83           C  
ATOM    547  CH2 TRP B  70      28.051  93.739   5.130  1.00163.83           C  
ATOM    550  N   SER B  71      34.669  89.737   5.458  1.00 92.11           N  
ATOM    551  CA  SER B  71      35.616  89.186   6.381  1.00 92.11           C  
ATOM    554  C   SER B  71      35.908  90.076   7.542  1.00 92.11           C  
ATOM    555  O   SER B  71      35.750  89.678   8.694  1.00 92.11           O  
ATOM    552  CB  SER B  71      36.980  88.861   5.749  1.00 92.11           C  
ATOM    553  OG  SER B  71      36.884  87.719   4.913  1.00 92.11           O  
ATOM    556  N   TYR B  72      36.326  91.315   7.291  1.00 74.23           N  
ATOM    557  CA  TYR B  72      36.726  92.157   8.379  1.00 74.23           C  
ATOM    566  C   TYR B  72      35.558  92.364   9.292  1.00 74.23           C  
ATOM    567  O   TYR B  72      35.687  92.269  10.512  1.00 74.23           O  
ATOM    558  CB  TYR B  72      37.192  93.535   7.882  1.00 74.23           C  
ATOM    559  CG  TYR B  72      37.596  94.373   9.047  1.00 74.23           C  
ATOM    560  CD1 TYR B  72      38.815  94.185   9.653  1.00 74.23           C  
ATOM    561  CD2 TYR B  72      36.763  95.364   9.516  1.00 74.23           C  
ATOM    562  CE1 TYR B  72      39.194  94.966  10.719  1.00 74.23           C  
ATOM    563  CE2 TYR B  72      37.136  96.148  10.581  1.00 74.23           C  
ATOM    564  CZ  TYR B  72      38.355  95.949  11.186  1.00 74.23           C  
ATOM    565  OH  TYR B  72      38.744  96.755  12.279  1.00 74.23           O  
ATOM    568  N   THR B  73      34.368  92.619   8.721  1.00 59.50           N  
ATOM    569  CA  THR B  73      33.224  92.927   9.527  1.00 59.50           C  
ATOM    573  C   THR B  73      32.953  91.771  10.419  1.00 59.50           C  
ATOM    574  O   THR B  73      32.672  91.948  11.603  1.00 59.50           O  
ATOM    570  CB  THR B  73      31.982  93.143   8.719  1.00 59.50           C  
ATOM    572  CG2 THR B  73      30.813  93.397   9.685  1.00 59.50           C  
ATOM    571  OG1 THR B  73      32.153  94.237   7.828  1.00 59.50           O  
ATOM    575  N   PHE B  74      33.051  90.550   9.867  1.00149.05           N  
ATOM    576  CA  PHE B  74      32.793  89.387  10.649  1.00149.05           C  
ATOM    584  C   PHE B  74      33.711  89.360  11.823  1.00149.05           C  
ATOM    585  O   PHE B  74      33.270  89.251  12.965  1.00149.05           O  
ATOM    577  CB  PHE B  74      33.110  88.093   9.886  1.00149.05           C  
ATOM    578  CG  PHE B  74      33.162  86.975  10.870  1.00149.05           C  
ATOM    579  CD1 PHE B  74      32.121  86.782  11.728  1.00149.05           C  
ATOM    580  CD2 PHE B  74      34.216  86.093  10.931  1.00149.05           C  
ATOM    581  CE1 PHE B  74      32.096  85.752  12.632  1.00149.05           C  
ATOM    582  CE2 PHE B  74      34.213  85.054  11.836  1.00149.05           C  
ATOM    583  CZ  PHE B  74      33.150  84.877  12.690  1.00149.05           C  
ATOM    586  N   GLN B  75      35.018  89.532  11.573  1.00165.01           N  
ATOM    587  CA  GLN B  75      35.981  89.359  12.625  1.00165.01           C  
ATOM    593  C   GLN B  75      35.687  90.275  13.759  1.00165.01           C  
ATOM    594  O   GLN B  75      35.805  89.895  14.923  1.00165.01           O  
ATOM    588  CB  GLN B  75      37.429  89.627  12.186  1.00165.01           C  
ATOM    589  CG  GLN B  75      37.948  88.620  11.161  1.00165.01           C  
ATOM    590  CD  GLN B  75      37.854  87.231  11.773  1.00165.01           C  
ATOM    592  NE2 GLN B  75      38.176  86.192  10.958  1.00165.01           N  
ATOM    591  OE1 GLN B  75      37.495  87.070  12.939  1.00165.01           O  
ATOM    595  N   THR B  76      35.280  91.506  13.440  1.00110.75           N  
ATOM    596  CA  THR B  76      35.048  92.496  14.443  1.00110.75           C  
ATOM    600  C   THR B  76      33.928  92.043  15.327  1.00110.75           C  
ATOM    601  O   THR B  76      33.977  92.208  16.545  1.00110.75           O  
ATOM    597  CB  THR B  76      34.641  93.792  13.813  1.00110.75           C  
ATOM    599  CG2 THR B  76      34.593  94.878  14.892  1.00110.75           C  
ATOM    598  OG1 THR B  76      35.593  94.164  12.828  1.00110.75           O  
ATOM    602  N   PHE B  77      32.871  91.471  14.723  1.00 69.64           N  
ATOM    603  CA  PHE B  77      31.722  91.041  15.465  1.00 69.64           C  
ATOM    611  C   PHE B  77      32.065  89.906  16.380  1.00 69.64           C  
ATOM    612  O   PHE B  77      31.667  89.896  17.545  1.00 69.64           O  
ATOM    604  CB  PHE B  77      30.592  90.556  14.540  1.00 69.64           C  
ATOM    605  CG  PHE B  77      29.444  90.129  15.386  1.00 69.64           C  
ATOM    606  CD1 PHE B  77      28.574  91.057  15.906  1.00 69.64           C  
ATOM    607  CD2 PHE B  77      29.238  88.793  15.646  1.00 69.64           C  
ATOM    608  CE1 PHE B  77      27.514  90.658  16.685  1.00 69.64           C  
ATOM    609  CE2 PHE B  77      28.180  88.388  16.423  1.00 69.64           C  
ATOM    610  CZ  PHE B  77      27.319  89.324  16.943  1.00 69.64           C  
ATOM    613  N   SER B  78      32.795  88.904  15.859  1.00 66.98           N  
ATOM    614  CA  SER B  78      33.113  87.719  16.606  1.00 66.98           C  
ATOM    617  C   SER B  78      34.090  87.985  17.696  1.00 66.98           C  
ATOM    618  O   SER B  78      33.990  87.406  18.776  1.00 66.98           O  
ATOM    615  CB  SER B  78      33.699  86.610  15.716  1.00 66.98           C  
ATOM    616  OG  SER B  78      34.909  87.052  15.119  1.00 66.98           O  
ATOM    619  N   PHE B  79      35.072  88.860  17.439  1.00 66.61           N  
ATOM    620  CA  PHE B  79      36.068  89.131  18.431  1.00 66.61           C  
ATOM    628  C   PHE B  79      35.389  89.717  19.623  1.00 66.61           C  
ATOM    629  O   PHE B  79      35.656  89.327  20.760  1.00 66.61           O  
ATOM    621  CB  PHE B  79      37.137  90.117  17.926  1.00 66.61           C  
ATOM    622  CG  PHE B  79      37.994  90.538  19.075  1.00 66.61           C  
ATOM    623  CD1 PHE B  79      38.830  89.646  19.704  1.00 66.61           C  
ATOM    624  CD2 PHE B  79      37.981  91.847  19.496  1.00 66.61           C  
ATOM    625  CE1 PHE B  79      39.619  90.055  20.755  1.00 66.61           C  
ATOM    626  CE2 PHE B  79      38.768  92.263  20.544  1.00 66.61           C  
ATOM    627  CZ  PHE B  79      39.587  91.362  21.178  1.00 66.61           C  
ATOM    630  N   LEU B  80      34.462  90.658  19.387  1.00 41.46           N  
ATOM    631  CA  LEU B  80      33.788  91.302  20.472  1.00 41.46           C  
ATOM    636  C   LEU B  80      33.029  90.277  21.253  1.00 41.46           C  
ATOM    637  O   LEU B  80      33.057  90.281  22.483  1.00 41.46           O  
ATOM    632  CB  LEU B  80      32.761  92.347  20.004  1.00 41.46           C  
ATOM    633  CG  LEU B  80      31.985  93.001  21.164  1.00 41.46           C  
ATOM    634  CD1 LEU B  80      32.912  93.827  22.069  1.00 41.46           C  
ATOM    635  CD2 LEU B  80      30.775  93.797  20.648  1.00 41.46           C  
ATOM    638  N   SER B  81      32.334  89.360  20.556  1.00 85.26           N  
ATOM    639  CA  SER B  81      31.522  88.395  21.239  1.00 85.26           C  
ATOM    642  C   SER B  81      32.373  87.506  22.094  1.00 85.26           C  
ATOM    643  O   SER B  81      32.056  87.279  23.261  1.00 85.26           O  
ATOM    640  CB  SER B  81      30.725  87.491  20.281  1.00 85.26           C  
ATOM    641  OG  SER B  81      31.601  86.639  19.558  1.00 85.26           O  
ATOM    644  N   ARG B  82      33.493  86.998  21.547  1.00118.03           N  
ATOM    645  CA  ARG B  82      34.334  86.088  22.275  1.00118.03           C  
ATOM    653  C   ARG B  82      34.841  86.789  23.494  1.00118.03           C  
ATOM    654  O   ARG B  82      34.956  86.195  24.563  1.00118.03           O  
ATOM    646  CB  ARG B  82      35.621  85.686  21.529  1.00118.03           C  
ATOM    647  CG  ARG B  82      35.486  84.894  20.225  1.00118.03           C  
ATOM    648  CD  ARG B  82      34.593  83.660  20.291  1.00118.03           C  
ATOM    649  NE  ARG B  82      35.117  82.673  19.301  1.00118.03           N  
ATOM    650  CZ  ARG B  82      35.082  82.922  17.960  1.00118.03           C  
ATOM    651  NH1 ARG B  82      34.679  84.140  17.494  1.00118.03           N1+
ATOM    652  NH2 ARG B  82      35.468  81.948  17.084  1.00118.03           N  
ATOM    655  N   LEU B  83      35.200  88.074  23.334  1.00 52.01           N  
ATOM    656  CA  LEU B  83      35.759  88.868  24.385  1.00 52.01           C  
ATOM    661  C   LEU B  83      34.760  89.033  25.488  1.00 52.01           C  
ATOM    662  O   LEU B  83      35.098  88.910  26.664  1.00 52.01           O  
ATOM    657  CB  LEU B  83      36.145  90.271  23.887  1.00 52.01           C  
ATOM    658  CG  LEU B  83      36.763  91.176  24.967  1.00 52.01           C  
ATOM    659  CD1 LEU B  83      38.101  90.617  25.463  1.00 52.01           C  
ATOM    660  CD2 LEU B  83      36.869  92.634  24.481  1.00 52.01           C  
ATOM    663  N   LYS B  84      33.491  89.296  25.128  1.00 70.02           N  
ATOM    664  CA  LYS B  84      32.473  89.562  26.104  1.00 70.02           C  
ATOM    670  C   LYS B  84      32.310  88.378  27.002  1.00 70.02           C  
ATOM    671  O   LYS B  84      32.325  88.507  28.225  1.00 70.02           O  
ATOM    665  CB  LYS B  84      31.094  89.798  25.464  1.00 70.02           C  
ATOM    666  CG  LYS B  84      31.011  91.069  24.621  1.00 70.02           C  
ATOM    667  CD  LYS B  84      29.779  91.113  23.717  1.00 70.02           C  
ATOM    668  CE  LYS B  84      28.460  91.199  24.486  1.00 70.02           C  
ATOM    669  NZ  LYS B  84      27.324  91.254  23.539  1.00 70.02           N1+
ATOM    672  N   VAL B  85      32.188  87.176  26.412  1.00 97.59           N  
ATOM    673  CA  VAL B  85      31.918  86.001  27.190  1.00 97.59           C  
ATOM    677  C   VAL B  85      33.046  85.720  28.134  1.00 97.59           C  
ATOM    678  O   VAL B  85      32.819  85.280  29.259  1.00 97.59           O  
ATOM    674  CB  VAL B  85      31.698  84.776  26.355  1.00 97.59           C  
ATOM    675  CG1 VAL B  85      33.002  84.435  25.616  1.00 97.59           C  
ATOM    676  CG2 VAL B  85      31.181  83.653  27.272  1.00 97.59           C  
ATOM    679  N   GLN B  86      34.298  85.931  27.699  1.00118.62           N  
ATOM    680  CA  GLN B  86      35.420  85.654  28.551  1.00118.62           C  
ATOM    686  C   GLN B  86      35.460  86.606  29.708  1.00118.62           C  
ATOM    687  O   GLN B  86      36.003  86.282  30.761  1.00118.62           O  
ATOM    681  CB  GLN B  86      36.770  85.642  27.818  1.00118.62           C  
ATOM    682  CG  GLN B  86      36.975  84.321  27.067  1.00118.62           C  
ATOM    683  CD  GLN B  86      38.309  84.353  26.346  1.00118.62           C  
ATOM    685  NE2 GLN B  86      39.357  83.732  26.953  1.00118.62           N  
ATOM    684  OE1 GLN B  86      38.412  84.913  25.258  1.00118.62           O  
ATOM    688  N   LEU B  87      34.967  87.840  29.515  1.00 74.45           N  
ATOM    689  CA  LEU B  87      34.948  88.837  30.551  1.00 74.45           C  
ATOM    694  C   LEU B  87      33.920  88.535  31.611  1.00 74.45           C  
ATOM    695  O   LEU B  87      34.120  88.832  32.787  1.00 74.45           O  
ATOM    690  CB  LEU B  87      34.690  90.247  29.993  1.00 74.45           C  
ATOM    691  CG  LEU B  87      35.802  90.701  29.025  1.00 74.45           C  
ATOM    692  CD1 LEU B  87      35.622  92.167  28.605  1.00 74.45           C  
ATOM    693  CD2 LEU B  87      37.197  90.411  29.599  1.00 74.45           C  
ATOM    696  N   GLU B  88      32.788  87.923  31.223  1.00 97.36           N  
ATOM    697  CA  GLU B  88      31.671  87.707  32.106  1.00 97.36           C  
ATOM    703  C   GLU B  88      32.096  86.969  33.347  1.00 97.36           C  
ATOM    704  O   GLU B  88      33.048  86.190  33.351  1.00 97.36           O  
ATOM    698  CB  GLU B  88      30.554  86.907  31.418  1.00 97.36           C  
ATOM    699  CG  GLU B  88      29.215  86.912  32.146  1.00 97.36           C  
ATOM    700  CD  GLU B  88      28.244  86.146  31.263  1.00 97.36           C  
ATOM    701  OE1 GLU B  88      28.716  85.506  30.286  1.00 97.36           O  
ATOM    702  OE2 GLU B  88      27.020  86.192  31.551  1.00 97.36           O1-
ATOM    705  N   PRO B  89      31.397  87.266  34.425  1.00 67.17           N  
ATOM    706  CA  PRO B  89      31.662  86.635  35.696  1.00 67.17           C  
ATOM    710  C   PRO B  89      31.184  85.215  35.748  1.00 67.17           C  
ATOM    711  O   PRO B  89      30.317  84.839  34.960  1.00 67.17           O  
ATOM    708  CB  PRO B  89      31.009  87.522  36.754  1.00 67.17           C  
ATOM    709  CG  PRO B  89      31.000  88.917  36.107  1.00 67.17           C  
ATOM    707  CD  PRO B  89      30.912  88.629  34.600  1.00 67.17           C  
ATOM    712  N   PHE B  90      31.733  84.411  36.683  1.00130.36           N  
ATOM    713  CA  PHE B  90      31.389  83.019  36.783  1.00130.36           C  
ATOM    721  C   PHE B  90      29.996  82.902  37.327  1.00130.36           C  
ATOM    722  O   PHE B  90      29.523  83.749  38.084  1.00130.36           O  
ATOM    714  CB  PHE B  90      32.306  82.217  37.721  1.00130.36           C  
ATOM    715  CG  PHE B  90      33.696  82.322  37.198  1.00130.36           C  
ATOM    716  CD1 PHE B  90      34.149  81.485  36.205  1.00130.36           C  
ATOM    717  CD2 PHE B  90      34.548  83.281  37.696  1.00130.36           C  
ATOM    718  CE1 PHE B  90      35.435  81.593  35.726  1.00130.36           C  
ATOM    719  CE2 PHE B  90      35.833  83.395  37.225  1.00130.36           C  
ATOM    720  CZ  PHE B  90      36.279  82.548  36.239  1.00130.36           C  
ATOM    723  N   PRO B  91      29.328  81.855  36.917  1.00 72.57           N  
ATOM    724  CA  PRO B  91      27.977  81.604  37.355  1.00 72.57           C  
ATOM    728  C   PRO B  91      27.961  81.125  38.765  1.00 72.57           C  
ATOM    729  O   PRO B  91      29.004  80.718  39.264  1.00 72.57           O  
ATOM    726  CB  PRO B  91      27.401  80.583  36.378  1.00 72.57           C  
ATOM    727  CG  PRO B  91      28.201  80.824  35.086  1.00 72.57           C  
ATOM    725  CD  PRO B  91      29.563  81.342  35.577  1.00 72.57           C  
ATOM    730  N   GLU B  92      26.785  81.154  39.415  1.00 76.94           N  
ATOM    731  CA  GLU B  92      26.663  80.800  40.797  1.00 76.94           C  
ATOM    737  C   GLU B  92      27.048  79.367  40.978  1.00 76.94           C  
ATOM    738  O   GLU B  92      27.747  79.023  41.930  1.00 76.94           O  
ATOM    732  CB  GLU B  92      25.215  80.919  41.293  1.00 76.94           C  
ATOM    733  CG  GLU B  92      24.579  82.266  40.957  1.00 76.94           C  
ATOM    734  CD  GLU B  92      24.078  82.163  39.521  1.00 76.94           C  
ATOM    735  OE1 GLU B  92      24.026  81.019  38.995  1.00 76.94           O  
ATOM    736  OE2 GLU B  92      23.738  83.224  38.931  1.00 76.94           O1-
ATOM    739  N   LYS B  93      26.607  78.486  40.061  1.00112.19           N  
ATOM    740  CA  LYS B  93      26.865  77.088  40.251  1.00112.19           C  
ATOM    746  C   LYS B  93      28.334  76.826  40.234  1.00112.19           C  
ATOM    747  O   LYS B  93      28.855  76.146  41.114  1.00112.19           O  
ATOM    741  CB  LYS B  93      26.175  76.182  39.214  1.00112.19           C  
ATOM    742  CG  LYS B  93      26.590  76.417  37.764  1.00112.19           C  
ATOM    743  CD  LYS B  93      26.096  75.318  36.822  1.00112.19           C  
ATOM    744  CE  LYS B  93      26.292  75.660  35.347  1.00112.19           C  
ATOM    745  NZ  LYS B  93      25.535  76.889  35.026  1.00112.19           N1+
ATOM    748  N   LEU B  94      29.055  77.424  39.273  1.00 64.08           N  
ATOM    749  CA  LEU B  94      30.460  77.184  39.142  1.00 64.08           C  
ATOM    754  C   LEU B  94      31.106  77.594  40.432  1.00 64.08           C  
ATOM    755  O   LEU B  94      32.086  76.984  40.862  1.00 64.08           O  
ATOM    750  CB  LEU B  94      31.070  78.007  37.993  1.00 64.08           C  
ATOM    751  CG  LEU B  94      32.530  77.652  37.660  1.00 64.08           C  
ATOM    752  CD1 LEU B  94      32.650  76.195  37.185  1.00 64.08           C  
ATOM    753  CD2 LEU B  94      33.124  78.645  36.647  1.00 64.08           C  
ATOM    756  N   LEU B  95      30.566  78.631  41.100  1.00111.40           N  
ATOM    757  CA  LEU B  95      31.161  79.096  42.324  1.00111.40           C  
ATOM    762  C   LEU B  95      31.217  78.023  43.365  1.00111.40           C  
ATOM    763  O   LEU B  95      32.256  77.859  44.005  1.00111.40           O  
ATOM    758  CB  LEU B  95      30.432  80.287  42.974  1.00111.40           C  
ATOM    759  CG  LEU B  95      30.891  81.681  42.504  1.00111.40           C  
ATOM    760  CD1 LEU B  95      30.737  81.899  40.998  1.00111.40           C  
ATOM    761  CD2 LEU B  95      30.195  82.778  43.320  1.00111.40           C  
ATOM    764  N   GLN B  96      30.134  77.245  43.572  1.00 94.81           N  
ATOM    765  CA  GLN B  96      30.199  76.306  44.661  1.00 94.81           C  
ATOM    771  C   GLN B  96      30.555  74.946  44.148  1.00 94.81           C  
ATOM    772  O   GLN B  96      29.680  74.102  43.961  1.00 94.81           O  
ATOM    766  CB  GLN B  96      28.854  76.142  45.388  1.00 94.81           C  
ATOM    767  CG  GLN B  96      28.334  77.423  46.045  1.00 94.81           C  
ATOM    768  CD  GLN B  96      29.106  77.653  47.335  1.00 94.81           C  
ATOM    770  NE2 GLN B  96      29.442  78.941  47.617  1.00 94.81           N  
ATOM    769  OE1 GLN B  96      29.403  76.717  48.077  1.00 94.81           O  
ATOM    773  N   ALA B  97      31.861  74.684  43.946  1.00 33.09           N  
ATOM    774  CA  ALA B  97      32.291  73.385  43.515  1.00 33.09           C  
ATOM    776  C   ALA B  97      33.693  73.213  44.004  1.00 33.09           C  
ATOM    777  O   ALA B  97      34.416  74.192  44.178  1.00 33.09           O  
ATOM    775  CB  ALA B  97      32.318  73.215  41.985  1.00 33.09           C  
ATOM    778  N   ARG B  98      34.107  71.957  44.271  1.00 95.64           N  
ATOM    779  CA  ARG B  98      35.450  71.732  44.731  1.00 95.64           C  
ATOM    787  C   ARG B  98      36.394  72.132  43.646  1.00 95.64           C  
ATOM    788  O   ARG B  98      37.338  72.884  43.881  1.00 95.64           O  
ATOM    780  CB  ARG B  98      35.749  70.256  45.035  1.00 95.64           C  
ATOM    781  CG  ARG B  98      35.042  69.726  46.280  1.00 95.64           C  
ATOM    782  CD  ARG B  98      35.509  68.328  46.682  1.00 95.64           C  
ATOM    783  NE  ARG B  98      34.838  67.989  47.966  1.00 95.64           N  
ATOM    784  CZ  ARG B  98      35.138  66.817  48.595  1.00 95.64           C  
ATOM    785  NH1 ARG B  98      36.043  65.956  48.039  1.00 95.64           N1+
ATOM    786  NH2 ARG B  98      34.538  66.504  49.781  1.00 95.64           N  
ATOM    789  N   LYS B  99      36.157  71.634  42.416  1.00 79.78           N  
ATOM    790  CA  LYS B  99      37.012  72.007  41.328  1.00 79.78           C  
ATOM    796  C   LYS B  99      36.125  72.472  40.215  1.00 79.78           C  
ATOM    797  O   LYS B  99      35.613  71.676  39.429  1.00 79.78           O  
ATOM    791  CB  LYS B  99      37.869  70.849  40.788  1.00 79.78           C  
ATOM    792  CG  LYS B  99      38.970  70.394  41.750  1.00 79.78           C  
ATOM    793  CD  LYS B  99      39.630  69.074  41.338  1.00 79.78           C  
ATOM    794  CE  LYS B  99      40.765  68.632  42.264  1.00 79.78           C  
ATOM    795  NZ  LYS B  99      41.889  69.589  42.180  1.00 79.78           N1+
ATOM    798  N   PRO B 100      35.933  73.760  40.151  1.00 68.29           N  
ATOM    799  CA  PRO B 100      35.097  74.305  39.117  1.00 68.29           C  
ATOM    803  C   PRO B 100      35.811  74.334  37.804  1.00 68.29           C  
ATOM    804  O   PRO B 100      37.021  74.558  37.788  1.00 68.29           O  
ATOM    801  CB  PRO B 100      34.674  75.689  39.604  1.00 68.29           C  
ATOM    802  CG  PRO B 100      34.732  75.568  41.137  1.00 68.29           C  
ATOM    800  CD  PRO B 100      35.818  74.514  41.389  1.00 68.29           C  
ATOM    805  N   VAL B 101      35.082  74.120  36.692  1.00 41.54           N  
ATOM    806  CA  VAL B 101      35.703  74.168  35.403  1.00 41.54           C  
ATOM    810  C   VAL B 101      34.817  74.963  34.495  1.00 41.54           C  
ATOM    811  O   VAL B 101      33.599  74.788  34.490  1.00 41.54           O  
ATOM    807  CB  VAL B 101      35.867  72.808  34.777  1.00 41.54           C  
ATOM    808  CG1 VAL B 101      36.445  72.973  33.362  1.00 41.54           C  
ATOM    809  CG2 VAL B 101      36.735  71.941  35.703  1.00 41.54           C  
ATOM    812  N   GLN B 102      35.416  75.872  33.697  1.00 68.71           N  
ATOM    813  CA  GLN B 102      34.639  76.638  32.765  1.00 68.71           C  
ATOM    819  C   GLN B 102      35.183  76.342  31.401  1.00 68.71           C  
ATOM    820  O   GLN B 102      36.393  76.397  31.181  1.00 68.71           O  
ATOM    814  CB  GLN B 102      34.697  78.157  33.004  1.00 68.71           C  
ATOM    815  CG  GLN B 102      33.726  78.939  32.118  1.00 68.71           C  
ATOM    816  CD  GLN B 102      33.664  80.373  32.617  1.00 68.71           C  
ATOM    818  NE2 GLN B 102      32.421  80.880  32.844  1.00 68.71           N  
ATOM    817  OE1 GLN B 102      34.690  81.023  32.809  1.00 68.71           O  
ATOM    821  N   ILE B 103      34.290  76.014  30.443  1.00101.91           N  
ATOM    822  CA  ILE B 103      34.718  75.638  29.122  1.00101.91           C  
ATOM    827  C   ILE B 103      34.188  76.622  28.123  1.00101.91           C  
ATOM    828  O   ILE B 103      33.015  76.991  28.155  1.00101.91           O  
ATOM    823  CB  ILE B 103      34.195  74.293  28.702  1.00101.91           C  
ATOM    824  CG1 ILE B 103      34.765  73.183  29.599  1.00101.91           C  
ATOM    825  CG2 ILE B 103      34.522  74.099  27.213  1.00101.91           C  
ATOM    826  CD1 ILE B 103      36.285  73.045  29.503  1.00101.91           C  
ATOM    829  N   PHE B 104      35.058  77.060  27.186  1.00 58.48           N  
ATOM    830  CA  PHE B 104      34.659  78.006  26.179  1.00 58.48           C  
ATOM    838  C   PHE B 104      34.751  77.348  24.837  1.00 58.48           C  
ATOM    839  O   PHE B 104      35.678  76.586  24.566  1.00 58.48           O  
ATOM    831  CB  PHE B 104      35.578  79.240  26.079  1.00 58.48           C  
ATOM    832  CG  PHE B 104      35.462  80.065  27.313  1.00 58.48           C  
ATOM    833  CD1 PHE B 104      36.244  79.795  28.412  1.00 58.48           C  
ATOM    834  CD2 PHE B 104      34.577  81.116  27.364  1.00 58.48           C  
ATOM    835  CE1 PHE B 104      36.137  80.560  29.550  1.00 58.48           C  
ATOM    836  CE2 PHE B 104      34.466  81.884  28.498  1.00 58.48           C  
ATOM    837  CZ  PHE B 104      35.247  81.606  29.595  1.00 58.48           C  
ATOM    840  N   GLU B 105      33.781  77.637  23.946  1.00 73.57           N  
ATOM    841  CA  GLU B 105      33.864  77.083  22.626  1.00 73.57           C  
ATOM    847  C   GLU B 105      34.636  78.079  21.822  1.00 73.57           C  
ATOM    848  O   GLU B 105      34.151  79.165  21.508  1.00 73.57           O  
ATOM    842  CB  GLU B 105      32.486  76.852  21.977  1.00 73.57           C  
ATOM    843  CG  GLU B 105      31.683  75.767  22.699  1.00 73.57           C  
ATOM    844  CD  GLU B 105      30.341  75.591  22.010  1.00 73.57           C  
ATOM    845  OE1 GLU B 105      30.261  75.841  20.778  1.00 73.57           O  
ATOM    846  OE2 GLU B 105      29.377  75.196  22.717  1.00 73.57           O1-
ATOM    849  N   ARG B 106      35.888  77.724  21.480  1.00142.67           N  
ATOM    850  CA  ARG B 106      36.765  78.607  20.767  1.00142.67           C  
ATOM    858  C   ARG B 106      37.059  79.787  21.636  1.00142.67           C  
ATOM    859  O   ARG B 106      36.402  80.003  22.653  1.00142.67           O  
ATOM    851  CB  ARG B 106      36.271  79.050  19.375  1.00142.67           C  
ATOM    852  CG  ARG B 106      36.507  77.967  18.314  1.00142.67           C  
ATOM    853  CD  ARG B 106      36.459  78.479  16.871  1.00142.67           C  
ATOM    854  NE  ARG B 106      35.053  78.420  16.388  1.00142.67           N  
ATOM    855  CZ  ARG B 106      34.705  77.494  15.447  1.00142.67           C  
ATOM    856  NH1 ARG B 106      35.636  76.614  14.973  1.00142.67           N1+
ATOM    857  NH2 ARG B 106      33.432  77.457  14.962  1.00142.67           N  
ATOM    860  N   SER B 107      38.085  80.585  21.279  1.00 67.72           N  
ATOM    861  CA  SER B 107      38.448  81.634  22.187  1.00 67.72           C  
ATOM    864  C   SER B 107      38.781  82.903  21.477  1.00 67.72           C  
ATOM    865  O   SER B 107      38.720  83.019  20.254  1.00 67.72           O  
ATOM    862  CB  SER B 107      39.672  81.285  23.050  1.00 67.72           C  
ATOM    863  OG  SER B 107      40.821  81.150  22.225  1.00 67.72           O  
ATOM    866  N   VAL B 108      39.133  83.909  22.297  1.00111.43           N  
ATOM    867  CA  VAL B 108      39.516  85.205  21.834  1.00111.43           C  
ATOM    871  C   VAL B 108      40.769  85.023  21.033  1.00111.43           C  
ATOM    872  O   VAL B 108      41.029  85.768  20.090  1.00111.43           O  
ATOM    868  CB  VAL B 108      39.814  86.162  22.957  1.00111.43           C  
ATOM    869  CG1 VAL B 108      41.125  85.742  23.647  1.00111.43           C  
ATOM    870  CG2 VAL B 108      39.836  87.593  22.396  1.00111.43           C  
ATOM    873  N   TYR B 109      41.602  84.044  21.437  1.00165.98           N  
ATOM    874  CA  TYR B 109      42.851  83.766  20.780  1.00165.98           C  
ATOM    883  C   TYR B 109      42.646  83.201  19.407  1.00165.98           C  
ATOM    884  O   TYR B 109      43.323  83.597  18.460  1.00165.98           O  
ATOM    875  CB  TYR B 109      43.718  82.744  21.538  1.00165.98           C  
ATOM    876  CG  TYR B 109      44.028  83.292  22.890  1.00165.98           C  
ATOM    877  CD1 TYR B 109      45.107  84.124  23.086  1.00165.98           C  
ATOM    878  CD2 TYR B 109      43.229  82.976  23.967  1.00165.98           C  
ATOM    879  CE1 TYR B 109      45.385  84.625  24.337  1.00165.98           C  
ATOM    880  CE2 TYR B 109      43.501  83.474  25.218  1.00165.98           C  
ATOM    881  CZ  TYR B 109      44.584  84.299  25.406  1.00165.98           C  
ATOM    882  OH  TYR B 109      44.869  84.811  26.689  1.00165.98           O  
ATOM    885  N   SER B 110      41.717  82.238  19.265  1.00 45.28           N  
ATOM    886  CA  SER B 110      41.520  81.579  18.003  1.00 45.28           C  
ATOM    889  C   SER B 110      40.945  82.539  17.015  1.00 45.28           C  
ATOM    890  O   SER B 110      41.139  82.383  15.810  1.00 45.28           O  
ATOM    887  CB  SER B 110      40.583  80.363  18.111  1.00 45.28           C  
ATOM    888  OG  SER B 110      39.311  80.762  18.600  1.00 45.28           O  
ATOM    891  N   ASP B 111      40.234  83.570  17.503  1.00 65.67           N  
ATOM    892  CA  ASP B 111      39.624  84.495  16.598  1.00 65.67           C  
ATOM    897  C   ASP B 111      40.720  85.084  15.767  1.00 65.67           C  
ATOM    898  O   ASP B 111      40.586  85.217  14.552  1.00 65.67           O  
ATOM    893  CB  ASP B 111      38.926  85.650  17.338  1.00 65.67           C  
ATOM    894  CG  ASP B 111      38.057  86.399  16.340  1.00 65.67           C  
ATOM    895  OD1 ASP B 111      37.030  85.812  15.906  1.00 65.67           O  
ATOM    896  OD2 ASP B 111      38.405  87.560  15.993  1.00 65.67           O1-
ATOM    899  N   ARG B 112      41.814  85.508  16.425  1.00108.71           N  
ATOM    900  CA  ARG B 112      42.952  86.071  15.755  1.00108.71           C  
ATOM    908  C   ARG B 112      43.807  85.053  15.053  1.00108.71           C  
ATOM    909  O   ARG B 112      44.076  85.159  13.858  1.00108.71           O  
ATOM    901  CB  ARG B 112      43.852  86.820  16.753  1.00108.71           C  
ATOM    902  CG  ARG B 112      45.023  87.580  16.134  1.00108.71           C  
ATOM    903  CD  ARG B 112      45.869  88.300  17.188  1.00108.71           C  
ATOM    904  NE  ARG B 112      46.915  89.081  16.475  1.00108.71           N  
ATOM    905  CZ  ARG B 112      47.508  90.147  17.088  1.00108.71           C  
ATOM    906  NH1 ARG B 112      47.161  90.485  18.365  1.00108.71           N1+
ATOM    907  NH2 ARG B 112      48.447  90.878  16.422  1.00108.71           N  
ATOM    910  N   TYR B 113      44.255  84.024  15.795  1.00173.78           N  
ATOM    911  CA  TYR B 113      45.207  83.080  15.281  1.00173.78           C  
ATOM    920  C   TYR B 113      44.642  82.148  14.262  1.00173.78           C  
ATOM    921  O   TYR B 113      45.375  81.702  13.379  1.00173.78           O  
ATOM    912  CB  TYR B 113      45.913  82.274  16.384  1.00173.78           C  
ATOM    913  CG  TYR B 113      46.760  83.258  17.121  1.00173.78           C  
ATOM    914  CD1 TYR B 113      48.019  83.575  16.659  1.00173.78           C  
ATOM    915  CD2 TYR B 113      46.295  83.885  18.253  1.00173.78           C  
ATOM    916  CE1 TYR B 113      48.804  84.487  17.325  1.00173.78           C  
ATOM    917  CE2 TYR B 113      47.076  84.797  18.923  1.00173.78           C  
ATOM    918  CZ  TYR B 113      48.333  85.098  18.462  1.00173.78           C  
ATOM    919  OH  TYR B 113      49.130  86.036  19.154  1.00173.78           O  
ATOM    922  N   ILE B 114      43.397  81.668  14.450  1.00144.18           N  
ATOM    923  CA  ILE B 114      42.865  80.819  13.424  1.00144.18           C  
ATOM    928  C   ILE B 114      42.252  81.560  12.259  1.00144.18           C  
ATOM    929  O   ILE B 114      42.751  81.503  11.137  1.00144.18           O  
ATOM    924  CB  ILE B 114      41.809  79.894  13.949  1.00144.18           C  
ATOM    925  CG1 ILE B 114      42.396  78.993  15.049  1.00144.18           C  
ATOM    926  CG2 ILE B 114      41.233  79.113  12.757  1.00144.18           C  
ATOM    927  CD1 ILE B 114      43.549  78.114  14.569  1.00144.18           C  
ATOM    930  N   PHE B 115      41.144  82.298  12.519  1.00 99.33           N  
ATOM    931  CA  PHE B 115      40.366  82.888  11.456  1.00 99.33           C  
ATOM    939  C   PHE B 115      40.963  84.112  10.835  1.00 99.33           C  
ATOM    940  O   PHE B 115      41.258  84.131   9.642  1.00 99.33           O  
ATOM    932  CB  PHE B 115      38.954  83.281  11.920  1.00 99.33           C  
ATOM    933  CG  PHE B 115      38.238  82.038  12.324  1.00 99.33           C  
ATOM    934  CD1 PHE B 115      38.357  81.545  13.602  1.00 99.33           C  
ATOM    935  CD2 PHE B 115      37.451  81.361  11.422  1.00 99.33           C  
ATOM    936  CE1 PHE B 115      37.695  80.398  13.974  1.00 99.33           C  
ATOM    937  CE2 PHE B 115      36.788  80.213  11.790  1.00 99.33           C  
ATOM    938  CZ  PHE B 115      36.907  79.728  13.068  1.00 99.33           C  
ATOM    941  N   ALA B 116      41.215  85.153  11.653  1.00 50.21           N  
ATOM    942  CA  ALA B 116      41.612  86.410  11.092  1.00 50.21           C  
ATOM    944  C   ALA B 116      42.890  86.221  10.352  1.00 50.21           C  
ATOM    945  O   ALA B 116      43.021  86.643   9.203  1.00 50.21           O  
ATOM    943  CB  ALA B 116      41.839  87.488  12.166  1.00 50.21           C  
ATOM    946  N   LYS B 117      43.848  85.514  10.974  1.00 71.58           N  
ATOM    947  CA  LYS B 117      45.126  85.347  10.351  1.00 71.58           C  
ATOM    953  C   LYS B 117      44.923  84.682   9.035  1.00 71.58           C  
ATOM    954  O   LYS B 117      45.436  85.136   8.013  1.00 71.58           O  
ATOM    948  CB  LYS B 117      46.080  84.435  11.138  1.00 71.58           C  
ATOM    949  CG  LYS B 117      47.432  84.287  10.436  1.00 71.58           C  
ATOM    950  CD  LYS B 117      48.473  83.478  11.212  1.00 71.58           C  
ATOM    951  CE  LYS B 117      49.790  83.318  10.449  1.00 71.58           C  
ATOM    952  NZ  LYS B 117      50.530  82.148  10.963  1.00 71.58           N1+
ATOM    955  N   ASN B 118      44.124  83.603   9.024  1.00 85.23           N  
ATOM    956  CA  ASN B 118      43.954  82.869   7.807  1.00 85.23           C  
ATOM    961  C   ASN B 118      43.236  83.706   6.780  1.00 85.23           C  
ATOM    962  O   ASN B 118      43.586  83.666   5.601  1.00 85.23           O  
ATOM    957  CB  ASN B 118      43.230  81.537   8.016  1.00 85.23           C  
ATOM    958  CG  ASN B 118      43.543  80.670   6.812  1.00 85.23           C  
ATOM    960  ND2 ASN B 118      42.501  80.372   6.002  1.00 85.23           N  
ATOM    959  OD1 ASN B 118      44.684  80.271   6.588  1.00 85.23           O  
ATOM    963  N   LEU B 119      42.229  84.510   7.190  1.00135.78           N  
ATOM    964  CA  LEU B 119      41.530  85.312   6.214  1.00135.78           C  
ATOM    969  C   LEU B 119      42.512  86.229   5.551  1.00135.78           C  
ATOM    970  O   LEU B 119      42.386  86.526   4.362  1.00135.78           O  
ATOM    965  CB  LEU B 119      40.437  86.256   6.768  1.00135.78           C  
ATOM    966  CG  LEU B 119      39.038  85.655   7.020  1.00135.78           C  
ATOM    967  CD1 LEU B 119      38.412  85.152   5.717  1.00135.78           C  
ATOM    968  CD2 LEU B 119      39.029  84.610   8.129  1.00135.78           C  
ATOM    971  N   PHE B 120      43.482  86.751   6.325  1.00 72.62           N  
ATOM    972  CA  PHE B 120      44.461  87.647   5.773  1.00 72.62           C  
ATOM    980  C   PHE B 120      45.342  86.907   4.812  1.00 72.62           C  
ATOM    981  O   PHE B 120      45.592  87.375   3.703  1.00 72.62           O  
ATOM    973  CB  PHE B 120      45.346  88.265   6.874  1.00 72.62           C  
ATOM    974  CG  PHE B 120      46.335  89.190   6.252  1.00 72.62           C  
ATOM    975  CD1 PHE B 120      45.937  90.418   5.777  1.00 72.62           C  
ATOM    976  CD2 PHE B 120      47.662  88.841   6.169  1.00 72.62           C  
ATOM    977  CE1 PHE B 120      46.845  91.282   5.209  1.00 72.62           C  
ATOM    978  CE2 PHE B 120      48.573  89.702   5.602  1.00 72.62           C  
ATOM    979  CZ  PHE B 120      48.167  90.923   5.120  1.00 72.62           C  
ATOM    982  N   GLU B 121      45.793  85.703   5.212  1.00110.15           N  
ATOM    983  CA  GLU B 121      46.724  84.877   4.488  1.00110.15           C  
ATOM    989  C   GLU B 121      46.135  84.576   3.157  1.00110.15           C  
ATOM    990  O   GLU B 121      46.813  84.649   2.133  1.00110.15           O  
ATOM    984  CB  GLU B 121      46.903  83.518   5.195  1.00110.15           C  
ATOM    985  CG  GLU B 121      47.350  83.614   6.659  1.00110.15           C  
ATOM    986  CD  GLU B 121      48.795  83.155   6.779  1.00110.15           C  
ATOM    987  OE1 GLU B 121      49.081  82.001   6.364  1.00110.15           O  
ATOM    988  OE2 GLU B 121      49.627  83.945   7.300  1.00110.15           O1-
ATOM    991  N   ASN B 122      44.835  84.242   3.125  1.00216.76           N  
ATOM    992  CA  ASN B 122      44.243  84.046   1.844  1.00216.76           C  
ATOM    997  C   ASN B 122      43.992  85.446   1.348  1.00216.76           C  
ATOM    998  O   ASN B 122      44.795  86.336   1.556  1.00216.76           O  
ATOM    993  CB  ASN B 122      42.992  83.135   1.826  1.00216.76           C  
ATOM    994  CG  ASN B 122      41.946  83.579   2.835  1.00216.76           C  
ATOM    996  ND2 ASN B 122      41.169  84.629   2.474  1.00216.76           N  
ATOM    995  OD1 ASN B 122      41.813  82.997   3.911  1.00216.76           O  
ATOM    999  N   GLY B 123      43.004  85.694   0.514  1.00174.83           N  
ATOM   1000  CA  GLY B 123      42.752  87.031   0.022  1.00174.83           C  
ATOM   1001  C   GLY B 123      41.861  87.892   0.864  1.00174.83           C  
ATOM   1002  O   GLY B 123      41.785  89.102   0.657  1.00174.83           O  
ATOM   1003  N   SER B 124      41.080  87.264   1.755  1.00 91.35           N  
ATOM   1004  CA  SER B 124      39.913  87.851   2.359  1.00 91.35           C  
ATOM   1007  C   SER B 124      40.115  89.158   3.061  1.00 91.35           C  
ATOM   1008  O   SER B 124      39.246  90.025   2.957  1.00 91.35           O  
ATOM   1005  CB  SER B 124      39.236  86.901   3.362  1.00 91.35           C  
ATOM   1006  OG  SER B 124      38.729  85.761   2.683  1.00 91.35           O  
ATOM   1009  N   LEU B 125      41.214  89.342   3.818  1.00 59.40           N  
ATOM   1010  CA  LEU B 125      41.380  90.589   4.512  1.00 59.40           C  
ATOM   1015  C   LEU B 125      42.439  91.383   3.824  1.00 59.40           C  
ATOM   1016  O   LEU B 125      43.448  90.833   3.383  1.00 59.40           O  
ATOM   1011  CB  LEU B 125      41.856  90.440   5.969  1.00 59.40           C  
ATOM   1012  CG  LEU B 125      40.842  89.758   6.899  1.00 59.40           C  
ATOM   1013  CD1 LEU B 125      41.387  89.657   8.333  1.00 59.40           C  
ATOM   1014  CD2 LEU B 125      39.478  90.464   6.840  1.00 59.40           C  
ATOM   1017  N   SER B 126      42.223  92.713   3.720  1.00 38.13           N  
ATOM   1018  CA  SER B 126      43.178  93.583   3.100  1.00 38.13           C  
ATOM   1021  C   SER B 126      44.214  93.907   4.127  1.00 38.13           C  
ATOM   1022  O   SER B 126      44.087  93.530   5.291  1.00 38.13           O  
ATOM   1019  CB  SER B 126      42.563  94.903   2.608  1.00 38.13           C  
ATOM   1020  OG  SER B 126      42.048  95.642   3.705  1.00 38.13           O  
ATOM   1023  N   ASP B 127      45.292  94.600   3.705  1.00 42.62           N  
ATOM   1024  CA  ASP B 127      46.350  94.923   4.610  1.00 42.62           C  
ATOM   1029  C   ASP B 127      45.820  95.869   5.635  1.00 42.62           C  
ATOM   1030  O   ASP B 127      46.150  95.771   6.815  1.00 42.62           O  
ATOM   1025  CB  ASP B 127      47.560  95.585   3.932  1.00 42.62           C  
ATOM   1026  CG  ASP B 127      48.258  94.522   3.093  1.00 42.62           C  
ATOM   1027  OD1 ASP B 127      47.557  93.790   2.346  1.00 42.62           O  
ATOM   1028  OD2 ASP B 127      49.508  94.420   3.204  1.00 42.62           O1-
ATOM   1031  N   ILE B 128      44.968  96.812   5.199  1.00 30.98           N  
ATOM   1032  CA  ILE B 128      44.445  97.788   6.103  1.00 30.98           C  
ATOM   1037  C   ILE B 128      43.616  97.093   7.137  1.00 30.98           C  
ATOM   1038  O   ILE B 128      43.750  97.350   8.332  1.00 30.98           O  
ATOM   1033  CB  ILE B 128      43.560  98.785   5.413  1.00 30.98           C  
ATOM   1034  CG1 ILE B 128      44.343  99.518   4.312  1.00 30.98           C  
ATOM   1035  CG2 ILE B 128      42.978  99.722   6.486  1.00 30.98           C  
ATOM   1036  CD1 ILE B 128      43.449 100.290   3.346  1.00 30.98           C  
ATOM   1039  N   GLU B 129      42.748  96.166   6.694  1.00 40.55           N  
ATOM   1040  CA  GLU B 129      41.840  95.494   7.579  1.00 40.55           C  
ATOM   1046  C   GLU B 129      42.596  94.670   8.576  1.00 40.55           C  
ATOM   1047  O   GLU B 129      42.248  94.642   9.756  1.00 40.55           O  
ATOM   1041  CB  GLU B 129      40.863  94.579   6.825  1.00 40.55           C  
ATOM   1042  CG  GLU B 129      39.876  95.376   5.970  1.00 40.55           C  
ATOM   1043  CD  GLU B 129      38.953  94.402   5.256  1.00 40.55           C  
ATOM   1044  OE1 GLU B 129      39.384  93.241   5.024  1.00 40.55           O  
ATOM   1045  OE2 GLU B 129      37.801  94.802   4.942  1.00 40.55           O1-
ATOM   1048  N   TRP B 130      43.654  93.975   8.125  1.00 80.90           N  
ATOM   1049  CA  TRP B 130      44.439  93.136   8.983  1.00 80.90           C  
ATOM   1060  C   TRP B 130      45.131  93.982  10.006  1.00 80.90           C  
ATOM   1061  O   TRP B 130      45.180  93.630  11.184  1.00 80.90           O  
ATOM   1050  CB  TRP B 130      45.462  92.305   8.182  1.00 80.90           C  
ATOM   1051  CG  TRP B 130      46.459  91.491   8.976  1.00 80.90           C  
ATOM   1053  CD1 TRP B 130      47.822  91.568   8.971  1.00 80.90           C  
ATOM   1052  CD2 TRP B 130      46.115  90.491   9.948  1.00 80.90           C  
ATOM   1055  CE2 TRP B 130      47.307  89.987  10.465  1.00 80.90           C  
ATOM   1056  CE3 TRP B 130      44.903  90.032  10.381  1.00 80.90           C  
ATOM   1054  NE1 TRP B 130      48.347  90.650   9.847  1.00 80.90           N  
ATOM   1057  CZ2 TRP B 130      47.307  89.012  11.420  1.00 80.90           C  
ATOM   1058  CZ3 TRP B 130      44.907  89.045  11.342  1.00 80.90           C  
ATOM   1059  CH2 TRP B 130      46.086  88.543  11.852  1.00 80.90           C  
ATOM   1062  N   HIS B 131      45.672  95.137   9.579  1.00 39.80           N  
ATOM   1063  CA  HIS B 131      46.393  95.994  10.477  1.00 39.80           C  
ATOM   1070  C   HIS B 131      45.490  96.490  11.563  1.00 39.80           C  
ATOM   1071  O   HIS B 131      45.843  96.439  12.740  1.00 39.80           O  
ATOM   1066  CB  HIS B 131      46.973  97.236   9.774  1.00 39.80           C  
ATOM   1065  CG  HIS B 131      47.731  98.138  10.703  1.00 39.80           C  
ATOM   1068  CD2 HIS B 131      49.060  98.208  10.980  1.00 39.80           C  
ATOM   1064  ND1 HIS B 131      47.135  99.112  11.479  1.00 39.80           N  
ATOM   1069  CE1 HIS B 131      48.128  99.713  12.179  1.00 39.80           C  
ATOM   1067  NE2 HIS B 131      49.314  99.200  11.910  1.00 39.80           N  
ATOM   1072  N   ILE B 132      44.295  96.982  11.190  1.00 83.40           N  
ATOM   1073  CA  ILE B 132      43.384  97.550  12.144  1.00 83.40           C  
ATOM   1078  C   ILE B 132      42.945  96.485  13.096  1.00 83.40           C  
ATOM   1079  O   ILE B 132      42.882  96.707  14.305  1.00 83.40           O  
ATOM   1074  CB  ILE B 132      42.149  98.108  11.501  1.00 83.40           C  
ATOM   1075  CG1 ILE B 132      42.513  99.210  10.494  1.00 83.40           C  
ATOM   1076  CG2 ILE B 132      41.221  98.601  12.623  1.00 83.40           C  
ATOM   1077  CD1 ILE B 132      43.236 100.402  11.117  1.00 83.40           C  
ATOM   1080  N   TYR B 133      42.644  95.285  12.569  1.00 52.59           N  
ATOM   1081  CA  TYR B 133      42.142  94.215  13.379  1.00 52.59           C  
ATOM   1090  C   TYR B 133      43.145  93.885  14.439  1.00 52.59           C  
ATOM   1091  O   TYR B 133      42.808  93.798  15.619  1.00 52.59           O  
ATOM   1082  CB  TYR B 133      41.910  92.945  12.541  1.00 52.59           C  
ATOM   1083  CG  TYR B 133      41.616  91.799  13.447  1.00 52.59           C  
ATOM   1084  CD1 TYR B 133      40.343  91.573  13.917  1.00 52.59           C  
ATOM   1085  CD2 TYR B 133      42.630  90.946  13.822  1.00 52.59           C  
ATOM   1086  CE1 TYR B 133      40.089  90.508  14.750  1.00 52.59           C  
ATOM   1087  CE2 TYR B 133      42.381  89.882  14.653  1.00 52.59           C  
ATOM   1088  CZ  TYR B 133      41.107  89.660  15.119  1.00 52.59           C  
ATOM   1089  OH  TYR B 133      40.846  88.567  15.972  1.00 52.59           O  
ATOM   1092  N   GLN B 134      44.422  93.728  14.053  1.00 45.09           N  
ATOM   1093  CA  GLN B 134      45.427  93.348  15.004  1.00 45.09           C  
ATOM   1099  C   GLN B 134      45.595  94.424  16.026  1.00 45.09           C  
ATOM   1100  O   GLN B 134      45.782  94.144  17.209  1.00 45.09           O  
ATOM   1094  CB  GLN B 134      46.799  93.089  14.365  1.00 45.09           C  
ATOM   1095  CG  GLN B 134      46.803  91.861  13.454  1.00 45.09           C  
ATOM   1096  CD  GLN B 134      48.225  91.644  12.960  1.00 45.09           C  
ATOM   1098  NE2 GLN B 134      48.619  92.393  11.896  1.00 45.09           N  
ATOM   1097  OE1 GLN B 134      48.968  90.832  13.510  1.00 45.09           O  
ATOM   1101  N   ASP B 135      45.517  95.693  15.599  1.00 36.02           N  
ATOM   1102  CA  ASP B 135      45.739  96.772  16.514  1.00 36.02           C  
ATOM   1107  C   ASP B 135      44.731  96.660  17.617  1.00 36.02           C  
ATOM   1108  O   ASP B 135      45.069  96.783  18.794  1.00 36.02           O  
ATOM   1103  CB  ASP B 135      45.553  98.140  15.837  1.00 36.02           C  
ATOM   1104  CG  ASP B 135      46.038  99.232  16.780  1.00 36.02           C  
ATOM   1105  OD1 ASP B 135      46.560  98.888  17.873  1.00 36.02           O  
ATOM   1106  OD2 ASP B 135      45.895 100.428  16.409  1.00 36.02           O1-
ATOM   1109  N   TRP B 136      43.459  96.404  17.260  1.00 55.35           N  
ATOM   1110  CA  TRP B 136      42.420  96.313  18.247  1.00 55.35           C  
ATOM   1121  C   TRP B 136      42.680  95.159  19.158  1.00 55.35           C  
ATOM   1122  O   TRP B 136      42.675  95.296  20.380  1.00 55.35           O  
ATOM   1111  CB  TRP B 136      41.034  96.057  17.637  1.00 55.35           C  
ATOM   1112  CG  TRP B 136      40.434  97.241  16.924  1.00 55.35           C  
ATOM   1114  CD1 TRP B 136      40.493  97.602  15.610  1.00 55.35           C  
ATOM   1113  CD2 TRP B 136      39.639  98.235  17.585  1.00 55.35           C  
ATOM   1116  CE2 TRP B 136      39.253  99.164  16.620  1.00 55.35           C  
ATOM   1117  CE3 TRP B 136      39.260  98.359  18.891  1.00 55.35           C  
ATOM   1115  NE1 TRP B 136      39.787  98.766  15.412  1.00 55.35           N  
ATOM   1118  CZ2 TRP B 136      38.477 100.239  16.949  1.00 55.35           C  
ATOM   1119  CZ3 TRP B 136      38.480  99.443  19.219  1.00 55.35           C  
ATOM   1120  CH2 TRP B 136      38.096 100.365  18.267  1.00 55.35           C  
ATOM   1123  N   HIS B 137      42.955  93.986  18.567  1.00 58.37           N  
ATOM   1124  CA  HIS B 137      43.057  92.766  19.309  1.00 58.37           C  
ATOM   1131  C   HIS B 137      44.139  92.866  20.340  1.00 58.37           C  
ATOM   1132  O   HIS B 137      43.915  92.569  21.513  1.00 58.37           O  
ATOM   1127  CB  HIS B 137      43.368  91.582  18.378  1.00 58.37           C  
ATOM   1126  CG  HIS B 137      43.303  90.233  19.033  1.00 58.37           C  
ATOM   1129  CD2 HIS B 137      42.245  89.392  19.202  1.00 58.37           C  
ATOM   1125  ND1 HIS B 137      44.387  89.588  19.582  1.00 58.37           N  
ATOM   1130  CE1 HIS B 137      43.939  88.397  20.051  1.00 58.37           C  
ATOM   1128  NE2 HIS B 137      42.644  88.232  19.844  1.00 58.37           N  
ATOM   1133  N   SER B 138      45.340  93.318  19.942  1.00 30.06           N  
ATOM   1134  CA  SER B 138      46.428  93.368  20.872  1.00 30.06           C  
ATOM   1137  C   SER B 138      46.103  94.324  21.974  1.00 30.06           C  
ATOM   1138  O   SER B 138      46.376  94.047  23.141  1.00 30.06           O  
ATOM   1135  CB  SER B 138      47.743  93.837  20.226  1.00 30.06           C  
ATOM   1136  OG  SER B 138      48.175  92.889  19.263  1.00 30.06           O  
ATOM   1139  N   PHE B 139      45.498  95.475  21.632  1.00 50.28           N  
ATOM   1140  CA  PHE B 139      45.243  96.486  22.618  1.00 50.28           C  
ATOM   1148  C   PHE B 139      44.294  96.003  23.675  1.00 50.28           C  
ATOM   1149  O   PHE B 139      44.592  96.086  24.866  1.00 50.28           O  
ATOM   1141  CB  PHE B 139      44.655  97.769  22.008  1.00 50.28           C  
ATOM   1142  CG  PHE B 139      44.435  98.733  23.120  1.00 50.28           C  
ATOM   1143  CD1 PHE B 139      45.487  99.430  23.670  1.00 50.28           C  
ATOM   1144  CD2 PHE B 139      43.167  98.947  23.604  1.00 50.28           C  
ATOM   1145  CE1 PHE B 139      45.277 100.321  24.695  1.00 50.28           C  
ATOM   1146  CE2 PHE B 139      42.949  99.838  24.628  1.00 50.28           C  
ATOM   1147  CZ  PHE B 139      44.006 100.525  25.176  1.00 50.28           C  
ATOM   1150  N   LEU B 140      43.130  95.460  23.277  1.00105.57           N  
ATOM   1151  CA  LEU B 140      42.142  95.076  24.246  1.00105.57           C  
ATOM   1156  C   LEU B 140      42.616  93.937  25.092  1.00105.57           C  
ATOM   1157  O   LEU B 140      42.387  93.925  26.301  1.00105.57           O  
ATOM   1152  CB  LEU B 140      40.791  94.687  23.624  1.00105.57           C  
ATOM   1153  CG  LEU B 140      40.022  95.895  23.054  1.00105.57           C  
ATOM   1154  CD1 LEU B 140      40.773  96.558  21.893  1.00105.57           C  
ATOM   1155  CD2 LEU B 140      38.583  95.517  22.685  1.00105.57           C  
ATOM   1158  N   LEU B 141      43.293  92.942  24.494  1.00 63.82           N  
ATOM   1159  CA  LEU B 141      43.708  91.818  25.277  1.00 63.82           C  
ATOM   1164  C   LEU B 141      44.684  92.270  26.306  1.00 63.82           C  
ATOM   1165  O   LEU B 141      44.752  91.702  27.394  1.00 63.82           O  
ATOM   1160  CB  LEU B 141      44.361  90.677  24.476  1.00 63.82           C  
ATOM   1161  CG  LEU B 141      43.358  89.914  23.595  1.00 63.82           C  
ATOM   1162  CD1 LEU B 141      43.957  88.600  23.072  1.00 63.82           C  
ATOM   1163  CD2 LEU B 141      42.021  89.710  24.322  1.00 63.82           C  
ATOM   1166  N   TRP B 142      45.506  93.274  25.973  1.00 49.86           N  
ATOM   1167  CA  TRP B 142      46.477  93.729  26.920  1.00 49.86           C  
ATOM   1178  C   TRP B 142      45.780  94.353  28.091  1.00 49.86           C  
ATOM   1179  O   TRP B 142      46.130  94.089  29.239  1.00 49.86           O  
ATOM   1168  CB  TRP B 142      47.455  94.759  26.329  1.00 49.86           C  
ATOM   1169  CG  TRP B 142      48.632  95.058  27.225  1.00 49.86           C  
ATOM   1171  CD1 TRP B 142      49.844  94.433  27.272  1.00 49.86           C  
ATOM   1170  CD2 TRP B 142      48.675  96.101  28.213  1.00 49.86           C  
ATOM   1173  CE2 TRP B 142      49.932  96.049  28.813  1.00 49.86           C  
ATOM   1174  CE3 TRP B 142      47.742  97.023  28.590  1.00 49.86           C  
ATOM   1172  NE1 TRP B 142      50.638  95.020  28.227  1.00 49.86           N  
ATOM   1175  CZ2 TRP B 142      50.280  96.922  29.804  1.00 49.86           C  
ATOM   1176  CZ3 TRP B 142      48.100  97.906  29.587  1.00 49.86           C  
ATOM   1177  CH2 TRP B 142      49.342  97.858  30.181  1.00 49.86           C  
ATOM   1180  N   GLU B 143      44.768  95.206  27.836  1.00 53.58           N  
ATOM   1181  CA  GLU B 143      44.104  95.865  28.927  1.00 53.58           C  
ATOM   1187  C   GLU B 143      43.373  94.863  29.770  1.00 53.58           C  
ATOM   1188  O   GLU B 143      43.444  94.900  30.996  1.00 53.58           O  
ATOM   1182  CB  GLU B 143      43.065  96.900  28.474  1.00 53.58           C  
ATOM   1183  CG  GLU B 143      43.679  98.139  27.824  1.00 53.58           C  
ATOM   1184  CD  GLU B 143      42.552  99.114  27.518  1.00 53.58           C  
ATOM   1185  OE1 GLU B 143      41.620  98.724  26.766  1.00 53.58           O  
ATOM   1186  OE2 GLU B 143      42.602 100.261  28.037  1.00 53.58           O1-
ATOM   1189  N   PHE B 144      42.652  93.946  29.104  1.00174.95           N  
ATOM   1190  CA  PHE B 144      41.803  92.921  29.648  1.00174.95           C  
ATOM   1198  C   PHE B 144      42.559  91.747  30.185  1.00174.95           C  
ATOM   1199  O   PHE B 144      41.959  90.889  30.830  1.00174.95           O  
ATOM   1191  CB  PHE B 144      40.739  92.398  28.668  1.00174.95           C  
ATOM   1192  CG  PHE B 144      39.775  93.517  28.497  1.00174.95           C  
ATOM   1193  CD1 PHE B 144      38.869  93.792  29.490  1.00174.95           C  
ATOM   1194  CD2 PHE B 144      39.798  94.311  27.376  1.00174.95           C  
ATOM   1195  CE1 PHE B 144      37.982  94.832  29.350  1.00174.95           C  
ATOM   1196  CE2 PHE B 144      38.912  95.353  27.230  1.00174.95           C  
ATOM   1197  CZ  PHE B 144      37.996  95.614  28.221  1.00174.95           C  
ATOM   1200  N   ALA B 145      43.884  91.679  29.953  1.00 70.59           N  
ATOM   1201  CA  ALA B 145      44.673  90.489  30.129  1.00 70.59           C  
ATOM   1203  C   ALA B 145      44.387  89.789  31.427  1.00 70.59           C  
ATOM   1204  O   ALA B 145      44.300  88.562  31.448  1.00 70.59           O  
ATOM   1202  CB  ALA B 145      46.181  90.781  30.094  1.00 70.59           C  
ATOM   1205  N   SER B 146      44.192  90.506  32.539  1.00 93.82           N  
ATOM   1206  CA  SER B 146      43.966  89.820  33.777  1.00 93.82           C  
ATOM   1209  C   SER B 146      42.749  88.929  33.699  1.00 93.82           C  
ATOM   1210  O   SER B 146      42.764  87.828  34.242  1.00 93.82           O  
ATOM   1207  CB  SER B 146      43.727  90.792  34.942  1.00 93.82           C  
ATOM   1208  OG  SER B 146      43.509  90.056  36.133  1.00 93.82           O  
ATOM   1211  N   ARG B 147      41.648  89.407  33.083  1.00130.90           N  
ATOM   1212  CA  ARG B 147      40.379  88.716  33.012  1.00130.90           C  
ATOM   1220  C   ARG B 147      40.258  87.557  32.044  1.00130.90           C  
ATOM   1221  O   ARG B 147      39.491  86.630  32.293  1.00130.90           O  
ATOM   1213  CB  ARG B 147      39.193  89.664  32.767  1.00130.90           C  
ATOM   1214  CG  ARG B 147      38.759  90.385  34.045  1.00130.90           C  
ATOM   1215  CD  ARG B 147      37.467  91.193  33.902  1.00130.90           C  
ATOM   1216  NE  ARG B 147      37.802  92.458  33.190  1.00130.90           N  
ATOM   1217  CZ  ARG B 147      36.815  93.180  32.585  1.00130.90           C  
ATOM   1218  NH1 ARG B 147      35.537  92.699  32.535  1.00130.90           N1+
ATOM   1219  NH2 ARG B 147      37.103  94.396  32.042  1.00130.90           N  
ATOM   1222  N   ILE B 148      40.935  87.613  30.883  1.00105.12           N  
ATOM   1223  CA  ILE B 148      40.854  86.678  29.782  1.00105.12           C  
ATOM   1228  C   ILE B 148      41.445  85.320  30.040  1.00105.12           C  
ATOM   1229  O   ILE B 148      41.103  84.364  29.348  1.00105.12           O  
ATOM   1224  CB  ILE B 148      41.467  87.215  28.521  1.00105.12           C  
ATOM   1225  CG1 ILE B 148      42.965  87.496  28.714  1.00105.12           C  
ATOM   1226  CG2 ILE B 148      40.649  88.445  28.093  1.00105.12           C  
ATOM   1227  CD1 ILE B 148      43.699  87.813  27.411  1.00105.12           C  
ATOM   1230  N   THR B 149      42.409  85.223  30.968  1.00142.93           N  
ATOM   1231  CA  THR B 149      43.215  84.066  31.273  1.00142.93           C  
ATOM   1235  C   THR B 149      42.536  82.743  31.029  1.00142.93           C  
ATOM   1236  O   THR B 149      41.386  82.522  31.406  1.00142.93           O  
ATOM   1232  CB  THR B 149      43.657  84.091  32.705  1.00142.93           C  
ATOM   1234  CG2 THR B 149      42.424  83.864  33.596  1.00142.93           C  
ATOM   1233  OG1 THR B 149      44.630  83.090  32.946  1.00142.93           O  
ATOM   1237  N   LEU B 150      43.273  81.826  30.352  1.00 82.66           N  
ATOM   1238  CA  LEU B 150      42.833  80.483  30.066  1.00 82.66           C  
ATOM   1243  C   LEU B 150      43.894  79.534  30.548  1.00 82.66           C  
ATOM   1244  O   LEU B 150      45.087  79.814  30.440  1.00 82.66           O  
ATOM   1239  CB  LEU B 150      42.632  80.208  28.564  1.00 82.66           C  
ATOM   1240  CG  LEU B 150      41.434  80.962  27.944  1.00 82.66           C  
ATOM   1241  CD1 LEU B 150      41.294  80.643  26.445  1.00 82.66           C  
ATOM   1242  CD2 LEU B 150      40.135  80.687  28.721  1.00 82.66           C  
ATOM   1245  N   HIS B 151      43.467  78.419  31.180  1.00 90.35           N  
ATOM   1246  CA  HIS B 151      44.324  77.385  31.694  1.00 90.35           C  
ATOM   1253  C   HIS B 151      44.798  76.407  30.656  1.00 90.35           C  
ATOM   1254  O   HIS B 151      45.891  75.857  30.785  1.00 90.35           O  
ATOM   1249  CB  HIS B 151      43.669  76.618  32.850  1.00 90.35           C  
ATOM   1248  CG  HIS B 151      43.498  77.523  34.031  1.00 90.35           C  
ATOM   1251  CD2 HIS B 151      42.424  78.254  34.437  1.00 90.35           C  
ATOM   1247  ND1 HIS B 151      44.503  77.800  34.929  1.00 90.35           N  
ATOM   1252  CE1 HIS B 151      43.994  78.682  35.826  1.00 90.35           C  
ATOM   1250  NE2 HIS B 151      42.735  78.987  35.569  1.00 90.35           N  
ATOM   1255  N   GLY B 152      43.984  76.103  29.621  1.00 30.51           N  
ATOM   1256  CA  GLY B 152      44.453  75.120  28.678  1.00 30.51           C  
ATOM   1257  C   GLY B 152      43.509  75.024  27.519  1.00 30.51           C  
ATOM   1258  O   GLY B 152      42.377  75.504  27.580  1.00 30.51           O  
ATOM   1259  N   PHE B 153      43.962  74.373  26.423  1.00152.84           N  
ATOM   1260  CA  PHE B 153      43.137  74.243  25.256  1.00152.84           C  
ATOM   1268  C   PHE B 153      42.899  72.791  24.962  1.00152.84           C  
ATOM   1269  O   PHE B 153      43.790  71.952  25.092  1.00152.84           O  
ATOM   1261  CB  PHE B 153      43.745  74.846  23.973  1.00152.84           C  
ATOM   1262  CG  PHE B 153      43.863  76.328  24.112  1.00152.84           C  
ATOM   1263  CD1 PHE B 153      42.796  77.146  23.814  1.00152.84           C  
ATOM   1264  CD2 PHE B 153      45.039  76.899  24.542  1.00152.84           C  
ATOM   1265  CE1 PHE B 153      42.901  78.511  23.939  1.00152.84           C  
ATOM   1266  CE2 PHE B 153      45.149  78.264  24.668  1.00152.84           C  
ATOM   1267  CZ  PHE B 153      44.081  79.073  24.366  1.00152.84           C  
ATOM   1270  N   ILE B 154      41.656  72.468  24.553  1.00116.87           N  
ATOM   1271  CA  ILE B 154      41.305  71.133  24.161  1.00116.87           C  
ATOM   1276  C   ILE B 154      41.206  71.219  22.669  1.00116.87           C  
ATOM   1277  O   ILE B 154      40.315  71.881  22.138  1.00116.87           O  
ATOM   1272  CB  ILE B 154      39.942  70.713  24.644  1.00116.87           C  
ATOM   1273  CG1 ILE B 154      39.838  70.756  26.179  1.00116.87           C  
ATOM   1274  CG2 ILE B 154      39.654  69.321  24.058  1.00116.87           C  
ATOM   1275  CD1 ILE B 154      40.687  69.716  26.900  1.00116.87           C  
ATOM   1278  N   TYR B 155      42.117  70.545  21.944  1.00119.54           N  
ATOM   1279  CA  TYR B 155      42.116  70.679  20.515  1.00119.54           C  
ATOM   1288  C   TYR B 155      41.554  69.440  19.890  1.00119.54           C  
ATOM   1289  O   TYR B 155      42.169  68.375  19.899  1.00119.54           O  
ATOM   1280  CB  TYR B 155      43.539  70.968  19.990  1.00119.54           C  
ATOM   1281  CG  TYR B 155      43.650  70.852  18.506  1.00119.54           C  
ATOM   1282  CD1 TYR B 155      42.807  71.530  17.657  1.00119.54           C  
ATOM   1283  CD2 TYR B 155      44.672  70.103  17.967  1.00119.54           C  
ATOM   1284  CE1 TYR B 155      42.949  71.419  16.292  1.00119.54           C  
ATOM   1285  CE2 TYR B 155      44.821  69.991  16.605  1.00119.54           C  
ATOM   1286  CZ  TYR B 155      43.955  70.646  15.763  1.00119.54           C  
ATOM   1287  OH  TYR B 155      44.106  70.530  14.364  1.00119.54           O  
ATOM   1290  N   LEU B 156      40.334  69.562  19.319  1.00127.18           N  
ATOM   1291  CA  LEU B 156      39.709  68.450  18.659  1.00127.18           C  
ATOM   1296  C   LEU B 156      40.306  68.393  17.292  1.00127.18           C  
ATOM   1297  O   LEU B 156      39.864  69.100  16.386  1.00127.18           O  
ATOM   1292  CB  LEU B 156      38.190  68.618  18.450  1.00127.18           C  
ATOM   1293  CG  LEU B 156      37.310  68.450  19.706  1.00127.18           C  
ATOM   1294  CD1 LEU B 156      37.223  66.983  20.139  1.00127.18           C  
ATOM   1295  CD2 LEU B 156      37.754  69.363  20.852  1.00127.18           C  
ATOM   1298  N   GLN B 157      41.309  67.516  17.098  1.00135.74           N  
ATOM   1299  CA  GLN B 157      41.973  67.515  15.829  1.00135.74           C  
ATOM   1305  C   GLN B 157      41.523  66.377  14.964  1.00135.74           C  
ATOM   1306  O   GLN B 157      41.318  65.257  15.428  1.00135.74           O  
ATOM   1300  CB  GLN B 157      43.506  67.456  15.910  1.00135.74           C  
ATOM   1301  CG  GLN B 157      44.068  66.167  16.497  1.00135.74           C  
ATOM   1302  CD  GLN B 157      45.589  66.277  16.505  1.00135.74           C  
ATOM   1304  NE2 GLN B 157      46.129  67.331  15.835  1.00135.74           N  
ATOM   1303  OE1 GLN B 157      46.277  65.450  17.101  1.00135.74           O  
ATOM   1307  N   ALA B 158      41.350  66.677  13.655  1.00 56.26           N  
ATOM   1308  CA  ALA B 158      40.959  65.721  12.655  1.00 56.26           C  
ATOM   1310  C   ALA B 158      41.343  66.303  11.319  1.00 56.26           C  
ATOM   1311  O   ALA B 158      41.538  67.510  11.203  1.00 56.26           O  
ATOM   1309  CB  ALA B 158      39.444  65.458  12.631  1.00 56.26           C  
ATOM   1312  N   SER B 159      41.446  65.455  10.269  1.00 98.74           N  
ATOM   1313  CA  SER B 159      41.865  65.852   8.943  1.00 98.74           C  
ATOM   1316  C   SER B 159      40.819  66.715   8.289  1.00 98.74           C  
ATOM   1317  O   SER B 159      39.634  66.606   8.597  1.00 98.74           O  
ATOM   1314  CB  SER B 159      42.107  64.636   8.034  1.00 98.74           C  
ATOM   1315  OG  SER B 159      42.477  65.059   6.733  1.00 98.74           O  
ATOM   1318  N   PRO B 160      41.231  67.591   7.391  1.00 96.40           N  
ATOM   1319  CA  PRO B 160      40.294  68.459   6.732  1.00 96.40           C  
ATOM   1323  C   PRO B 160      39.297  67.715   5.923  1.00 96.40           C  
ATOM   1324  O   PRO B 160      38.144  68.129   5.880  1.00 96.40           O  
ATOM   1321  CB  PRO B 160      41.121  69.472   5.968  1.00 96.40           C  
ATOM   1322  CG  PRO B 160      42.415  69.567   6.801  1.00 96.40           C  
ATOM   1320  CD  PRO B 160      42.554  68.186   7.469  1.00 96.40           C  
ATOM   1325  N   GLN B 161      39.708  66.614   5.284  1.00159.34           N  
ATOM   1326  CA  GLN B 161      38.795  65.833   4.504  1.00159.34           C  
ATOM   1332  C   GLN B 161      37.768  65.247   5.420  1.00159.34           C  
ATOM   1333  O   GLN B 161      36.581  65.209   5.095  1.00159.34           O  
ATOM   1327  CB  GLN B 161      39.498  64.677   3.780  1.00159.34           C  
ATOM   1328  CG  GLN B 161      40.400  65.133   2.630  1.00159.34           C  
ATOM   1329  CD  GLN B 161      41.775  65.580   3.125  1.00159.34           C  
ATOM   1331  NE2 GLN B 161      42.741  65.695   2.174  1.00159.34           N  
ATOM   1330  OE1 GLN B 161      41.998  65.809   4.311  1.00159.34           O  
ATOM   1334  N   VAL B 162      38.201  64.779   6.605  1.00 39.83           N  
ATOM   1335  CA  VAL B 162      37.268  64.183   7.515  1.00 39.83           C  
ATOM   1339  C   VAL B 162      36.266  65.237   7.847  1.00 39.83           C  
ATOM   1340  O   VAL B 162      35.061  64.988   7.855  1.00 39.83           O  
ATOM   1336  CB  VAL B 162      37.909  63.764   8.806  1.00 39.83           C  
ATOM   1337  CG1 VAL B 162      36.817  63.208   9.737  1.00 39.83           C  
ATOM   1338  CG2 VAL B 162      39.043  62.770   8.503  1.00 39.83           C  
ATOM   1341  N   CYS B 163      36.754  66.462   8.116  1.00 40.70           N  
ATOM   1342  CA  CYS B 163      35.885  67.546   8.466  1.00 40.70           C  
ATOM   1345  C   CYS B 163      35.003  67.843   7.296  1.00 40.70           C  
ATOM   1346  O   CYS B 163      33.801  68.056   7.445  1.00 40.70           O  
ATOM   1343  CB  CYS B 163      36.658  68.823   8.800  1.00 40.70           C  
ATOM   1344  SG  CYS B 163      37.687  68.660  10.288  1.00 40.70           S  
ATOM   1347  N   LEU B 164      35.573  67.815   6.083  1.00 79.29           N  
ATOM   1348  CA  LEU B 164      34.833  68.139   4.903  1.00 79.29           C  
ATOM   1353  C   LEU B 164      33.672  67.197   4.819  1.00 79.29           C  
ATOM   1354  O   LEU B 164      32.568  67.597   4.449  1.00 79.29           O  
ATOM   1349  CB  LEU B 164      35.676  67.985   3.629  1.00 79.29           C  
ATOM   1350  CG  LEU B 164      34.892  68.211   2.323  1.00 79.29           C  
ATOM   1351  CD1 LEU B 164      34.282  69.618   2.257  1.00 79.29           C  
ATOM   1352  CD2 LEU B 164      35.760  67.885   1.096  1.00 79.29           C  
ATOM   1355  N   LYS B 165      33.899  65.914   5.165  1.00 76.91           N  
ATOM   1356  CA  LYS B 165      32.856  64.925   5.132  1.00 76.91           C  
ATOM   1362  C   LYS B 165      31.765  65.311   6.085  1.00 76.91           C  
ATOM   1363  O   LYS B 165      30.588  65.343   5.727  1.00 76.91           O  
ATOM   1357  CB  LYS B 165      33.336  63.565   5.651  1.00 76.91           C  
ATOM   1358  CG  LYS B 165      32.179  62.637   6.018  1.00 76.91           C  
ATOM   1359  CD  LYS B 165      32.633  61.276   6.540  1.00 76.91           C  
ATOM   1360  CE  LYS B 165      31.552  60.568   7.358  1.00 76.91           C  
ATOM   1361  NZ  LYS B 165      32.172  59.553   8.237  1.00 76.91           N1+
ATOM   1364  N   ARG B 166      32.144  65.629   7.338  1.00 88.29           N  
ATOM   1365  CA  ARG B 166      31.178  65.948   8.352  1.00 88.29           C  
ATOM   1373  C   ARG B 166      30.458  67.186   7.951  1.00 88.29           C  
ATOM   1374  O   ARG B 166      29.255  67.320   8.174  1.00 88.29           O  
ATOM   1366  CB  ARG B 166      31.795  66.246   9.731  1.00 88.29           C  
ATOM   1367  CG  ARG B 166      32.245  65.023  10.532  1.00 88.29           C  
ATOM   1368  CD  ARG B 166      33.575  64.417  10.085  1.00 88.29           C  
ATOM   1369  NE  ARG B 166      33.924  63.359  11.071  1.00 88.29           N  
ATOM   1370  CZ  ARG B 166      34.584  63.687  12.221  1.00 88.29           C  
ATOM   1371  NH1 ARG B 166      34.922  64.987  12.472  1.00 88.29           N1+
ATOM   1372  NH2 ARG B 166      34.903  62.713  13.123  1.00 88.29           N  
ATOM   1375  N   LEU B 167      31.193  68.124   7.334  1.00 95.32           N  
ATOM   1376  CA  LEU B 167      30.626  69.385   6.975  1.00 95.32           C  
ATOM   1381  C   LEU B 167      29.457  69.098   6.093  1.00 95.32           C  
ATOM   1382  O   LEU B 167      28.385  69.675   6.256  1.00 95.32           O  
ATOM   1377  CB  LEU B 167      31.536  70.196   6.064  1.00 95.32           C  
ATOM   1378  CG  LEU B 167      31.005  71.593   5.717  1.00 95.32           C  
ATOM   1379  CD1 LEU B 167      31.322  72.595   6.835  1.00 95.32           C  
ATOM   1380  CD2 LEU B 167      31.451  72.030   4.320  1.00 95.32           C  
ATOM   1383  N   TYR B 168      29.656  68.204   5.111  1.00133.48           N  
ATOM   1384  CA  TYR B 168      28.625  67.852   4.183  1.00133.48           C  
ATOM   1393  C   TYR B 168      27.550  67.096   4.877  1.00133.48           C  
ATOM   1394  O   TYR B 168      26.378  67.227   4.528  1.00133.48           O  
ATOM   1385  CB  TYR B 168      29.091  67.032   2.969  1.00133.48           C  
ATOM   1386  CG  TYR B 168      29.656  67.995   1.983  1.00133.48           C  
ATOM   1387  CD1 TYR B 168      28.811  68.606   1.085  1.00133.48           C  
ATOM   1388  CD2 TYR B 168      30.995  68.304   1.947  1.00133.48           C  
ATOM   1389  CE1 TYR B 168      29.290  69.504   0.162  1.00133.48           C  
ATOM   1390  CE2 TYR B 168      31.481  69.202   1.023  1.00133.48           C  
ATOM   1391  CZ  TYR B 168      30.630  69.804   0.128  1.00133.48           C  
ATOM   1392  OH  TYR B 168      31.130  70.725  -0.819  1.00133.48           O  
ATOM   1395  N   GLN B 169      27.919  66.278   5.880  1.00 88.82           N  
ATOM   1396  CA  GLN B 169      26.938  65.461   6.532  1.00 88.82           C  
ATOM   1402  C   GLN B 169      25.870  66.361   7.079  1.00 88.82           C  
ATOM   1403  O   GLN B 169      24.688  66.034   7.002  1.00 88.82           O  
ATOM   1397  CB  GLN B 169      27.510  64.635   7.702  1.00 88.82           C  
ATOM   1398  CG  GLN B 169      28.492  63.549   7.250  1.00 88.82           C  
ATOM   1399  CD  GLN B 169      28.987  62.798   8.477  1.00 88.82           C  
ATOM   1401  NE2 GLN B 169      28.682  61.475   8.544  1.00 88.82           N  
ATOM   1400  OE1 GLN B 169      29.630  63.371   9.355  1.00 88.82           O  
ATOM   1404  N   ARG B 170      26.255  67.525   7.637  1.00243.86           N  
ATOM   1405  CA  ARG B 170      25.300  68.472   8.154  1.00243.86           C  
ATOM   1413  C   ARG B 170      24.948  69.371   7.003  1.00243.86           C  
ATOM   1414  O   ARG B 170      25.835  69.792   6.263  1.00243.86           O  
ATOM   1406  CB  ARG B 170      25.914  69.383   9.227  1.00243.86           C  
ATOM   1407  CG  ARG B 170      24.923  70.360   9.850  1.00243.86           C  
ATOM   1408  CD  ARG B 170      25.562  71.662  10.347  1.00243.86           C  
ATOM   1409  NE  ARG B 170      26.738  71.328  11.200  1.00243.86           N  
ATOM   1410  CZ  ARG B 170      27.986  71.243  10.652  1.00243.86           C  
ATOM   1411  NH1 ARG B 170      28.168  71.458   9.318  1.00243.86           N1+
ATOM   1412  NH2 ARG B 170      29.054  70.952  11.448  1.00243.86           N  
ATOM   1415  N   ALA B 171      23.644  69.682   6.796  1.00 64.04           N  
ATOM   1416  CA  ALA B 171      23.318  70.469   5.635  1.00 64.04           C  
ATOM   1418  C   ALA B 171      23.926  71.841   5.705  1.00 64.04           C  
ATOM   1419  O   ALA B 171      24.800  72.150   4.899  1.00 64.04           O  
ATOM   1417  CB  ALA B 171      21.804  70.657   5.449  1.00 64.04           C  
ATOM   1420  N   ARG B 172      23.557  72.648   6.728  1.00184.41           N  
ATOM   1421  CA  ARG B 172      24.052  73.989   6.929  1.00184.41           C  
ATOM   1429  C   ARG B 172      24.201  74.750   5.638  1.00184.41           C  
ATOM   1430  O   ARG B 172      25.207  74.644   4.938  1.00184.41           O  
ATOM   1422  CB  ARG B 172      25.354  74.053   7.741  1.00184.41           C  
ATOM   1423  CG  ARG B 172      25.698  75.477   8.171  1.00184.41           C  
ATOM   1424  CD  ARG B 172      26.735  75.560   9.293  1.00184.41           C  
ATOM   1425  NE  ARG B 172      26.093  75.053  10.539  1.00184.41           N  
ATOM   1426  CZ  ARG B 172      26.859  74.716  11.618  1.00184.41           C  
ATOM   1427  NH1 ARG B 172      28.220  74.800  11.544  1.00184.41           N1+
ATOM   1428  NH2 ARG B 172      26.268  74.305  12.777  1.00184.41           N  
ATOM   1431  N   GLU B 173      23.191  75.585   5.318  1.00111.05           N  
ATOM   1432  CA  GLU B 173      23.061  76.305   4.078  1.00111.05           C  
ATOM   1438  C   GLU B 173      24.243  77.170   3.762  1.00111.05           C  
ATOM   1439  O   GLU B 173      24.740  77.138   2.637  1.00111.05           O  
ATOM   1433  CB  GLU B 173      21.851  77.258   4.093  1.00111.05           C  
ATOM   1434  CG  GLU B 173      20.491  76.566   4.063  1.00111.05           C  
ATOM   1435  CD  GLU B 173      20.052  76.500   2.613  1.00111.05           C  
ATOM   1436  OE1 GLU B 173      19.980  77.584   1.977  1.00111.05           O  
ATOM   1437  OE2 GLU B 173      19.778  75.377   2.120  1.00111.05           O1-
ATOM   1440  N   GLU B 174      24.751  77.941   4.735  1.00185.66           N  
ATOM   1441  CA  GLU B 174      25.782  78.904   4.442  1.00185.66           C  
ATOM   1447  C   GLU B 174      26.942  78.153   3.897  1.00185.66           C  
ATOM   1448  O   GLU B 174      27.668  78.651   3.036  1.00185.66           O  
ATOM   1442  CB  GLU B 174      26.442  79.576   5.649  1.00185.66           C  
ATOM   1443  CG  GLU B 174      25.562  80.210   6.698  1.00185.66           C  
ATOM   1444  CD  GLU B 174      25.575  79.252   7.877  1.00185.66           C  
ATOM   1445  OE1 GLU B 174      24.773  78.282   7.845  1.00185.66           O  
ATOM   1446  OE2 GLU B 174      26.391  79.460   8.816  1.00185.66           O1-
ATOM   1449  N   GLU B 175      27.132  76.947   4.455  1.00146.62           N  
ATOM   1450  CA  GLU B 175      28.252  76.075   4.270  1.00146.62           C  
ATOM   1456  C   GLU B 175      28.338  75.446   2.933  1.00146.62           C  
ATOM   1457  O   GLU B 175      29.440  75.225   2.438  1.00146.62           O  
ATOM   1451  CB  GLU B 175      28.302  74.926   5.295  1.00146.62           C  
ATOM   1452  CG  GLU B 175      28.695  75.367   6.707  1.00146.62           C  
ATOM   1453  CD  GLU B 175      28.715  74.135   7.611  1.00146.62           C  
ATOM   1454  OE1 GLU B 175      28.188  73.069   7.192  1.00146.62           O  
ATOM   1455  OE2 GLU B 175      29.260  74.244   8.742  1.00146.62           O1-
ATOM   1458  N   LYS B 176      27.193  75.209   2.286  1.00210.55           N  
ATOM   1459  CA  LYS B 176      27.133  74.357   1.142  1.00210.55           C  
ATOM   1465  C   LYS B 176      28.135  74.717   0.086  1.00210.55           C  
ATOM   1466  O   LYS B 176      28.362  73.914  -0.801  1.00210.55           O  
ATOM   1460  CB  LYS B 176      25.731  74.307   0.509  1.00210.55           C  
ATOM   1461  CG  LYS B 176      24.706  73.678   1.460  1.00210.55           C  
ATOM   1462  CD  LYS B 176      23.246  73.799   1.015  1.00210.55           C  
ATOM   1463  CE  LYS B 176      22.270  73.152   2.004  1.00210.55           C  
ATOM   1464  NZ  LYS B 176      20.935  72.995   1.386  1.00210.55           N1+
ATOM   1467  N   GLY B 177      28.671  75.942   0.042  1.00152.98           N  
ATOM   1468  CA  GLY B 177      29.688  76.339  -0.912  1.00152.98           C  
ATOM   1469  C   GLY B 177      31.071  75.778  -0.659  1.00152.98           C  
ATOM   1470  O   GLY B 177      31.854  75.606  -1.590  1.00152.98           O  
ATOM   1471  N   ILE B 178      31.422  75.560   0.621  1.00191.71           N  
ATOM   1472  CA  ILE B 178      32.697  75.149   1.168  1.00191.71           C  
ATOM   1477  C   ILE B 178      33.453  74.172   0.308  1.00191.71           C  
ATOM   1478  O   ILE B 178      33.056  73.022   0.141  1.00191.71           O  
ATOM   1473  CB  ILE B 178      32.410  74.457   2.460  1.00191.71           C  
ATOM   1474  CG1 ILE B 178      31.962  75.509   3.486  1.00191.71           C  
ATOM   1475  CG2 ILE B 178      33.532  73.464   2.808  1.00191.71           C  
ATOM   1476  CD1 ILE B 178      31.474  74.949   4.817  1.00191.71           C  
ATOM   1479  N   GLU B 179      34.658  74.594  -0.149  1.00177.77           N  
ATOM   1480  CA  GLU B 179      35.573  73.805  -0.942  1.00177.77           C  
ATOM   1486  C   GLU B 179      36.265  72.949   0.045  1.00177.77           C  
ATOM   1487  O   GLU B 179      35.736  72.928   1.138  1.00177.77           O  
ATOM   1481  CB  GLU B 179      36.638  74.670  -1.638  1.00177.77           C  
ATOM   1482  CG  GLU B 179      36.058  75.788  -2.508  1.00177.77           C  
ATOM   1483  CD  GLU B 179      35.274  75.177  -3.659  1.00177.77           C  
ATOM   1484  OE1 GLU B 179      35.151  73.924  -3.706  1.00177.77           O  
ATOM   1485  OE2 GLU B 179      34.783  75.967  -4.510  1.00177.77           O1-
ATOM   1488  N   LEU B 180      37.233  72.078  -0.373  1.00185.06           N  
ATOM   1489  CA  LEU B 180      38.249  71.320   0.348  1.00185.06           C  
ATOM   1494  C   LEU B 180      39.448  72.225   0.451  1.00185.06           C  
ATOM   1495  O   LEU B 180      40.497  71.879   0.992  1.00185.06           O  
ATOM   1490  CB  LEU B 180      38.710  70.044  -0.372  1.00185.06           C  
ATOM   1491  CG  LEU B 180      39.782  69.291   0.437  1.00185.06           C  
ATOM   1492  CD1 LEU B 180      39.213  68.792   1.777  1.00185.06           C  
ATOM   1493  CD2 LEU B 180      40.433  68.179  -0.399  1.00185.06           C  
ATOM   1496  N   ALA B 181      39.324  73.359  -0.236  1.00178.24           N  
ATOM   1497  CA  ALA B 181      40.200  74.482  -0.264  1.00178.24           C  
ATOM   1499  C   ALA B 181      40.184  75.388   0.917  1.00178.24           C  
ATOM   1500  O   ALA B 181      41.189  76.036   1.046  1.00178.24           O  
ATOM   1498  CB  ALA B 181      39.964  75.372  -1.495  1.00178.24           C  
ATOM   1501  N   TYR B 182      39.070  75.609   1.676  1.00314.16           N  
ATOM   1502  CA  TYR B 182      38.723  76.341   2.915  1.00314.16           C  
ATOM   1511  C   TYR B 182      38.795  75.778   4.411  1.00314.16           C  
ATOM   1512  O   TYR B 182      38.844  76.573   5.345  1.00314.16           O  
ATOM   1503  CB  TYR B 182      37.386  77.033   2.618  1.00314.16           C  
ATOM   1504  CG  TYR B 182      37.322  78.284   3.391  1.00314.16           C  
ATOM   1505  CD1 TYR B 182      37.827  79.430   2.822  1.00314.16           C  
ATOM   1506  CD2 TYR B 182      36.745  78.321   4.629  1.00314.16           C  
ATOM   1507  CE1 TYR B 182      37.813  80.607   3.519  1.00314.16           C  
ATOM   1508  CE2 TYR B 182      36.731  79.501   5.321  1.00314.16           C  
ATOM   1509  CZ  TYR B 182      37.275  80.636   4.776  1.00314.16           C  
ATOM   1510  OH  TYR B 182      37.280  81.846   5.491  1.00314.16           O  
ATOM   1513  N   LEU B 183      38.632  74.499   4.830  1.00260.45           N  
ATOM   1514  CA  LEU B 183      39.045  73.999   6.146  1.00260.45           C  
ATOM   1519  C   LEU B 183      40.511  73.685   6.448  1.00260.45           C  
ATOM   1520  O   LEU B 183      40.860  73.804   7.598  1.00260.45           O  
ATOM   1515  CB  LEU B 183      38.394  72.799   6.881  1.00260.45           C  
ATOM   1516  CG  LEU B 183      37.229  73.055   7.841  1.00260.45           C  
ATOM   1517  CD1 LEU B 183      36.683  71.730   8.364  1.00260.45           C  
ATOM   1518  CD2 LEU B 183      37.599  74.031   8.950  1.00260.45           C  
ATOM   1521  N   GLU B 184      41.360  73.179   5.535  1.00177.87           N  
ATOM   1522  CA  GLU B 184      42.737  72.715   5.466  1.00177.87           C  
ATOM   1528  C   GLU B 184      43.699  73.788   5.814  1.00177.87           C  
ATOM   1529  O   GLU B 184      44.702  73.533   6.464  1.00177.87           O  
ATOM   1523  CB  GLU B 184      43.240  72.095   4.139  1.00177.87           C  
ATOM   1524  CG  GLU B 184      43.110  70.575   3.984  1.00177.87           C  
ATOM   1525  CD  GLU B 184      43.647  70.161   2.624  1.00177.87           C  
ATOM   1526  OE1 GLU B 184      42.992  70.497   1.600  1.00177.87           O  
ATOM   1527  OE2 GLU B 184      44.718  69.500   2.591  1.00177.87           O1-
ATOM   1530  N   GLN B 185      43.481  74.996   5.312  1.00144.43           N  
ATOM   1531  CA  GLN B 185      44.198  76.152   5.705  1.00144.43           C  
ATOM   1537  C   GLN B 185      43.772  76.366   7.116  1.00144.43           C  
ATOM   1538  O   GLN B 185      44.619  76.638   7.958  1.00144.43           O  
ATOM   1532  CB  GLN B 185      43.991  77.469   4.931  1.00144.43           C  
ATOM   1533  CG  GLN B 185      44.728  77.581   3.593  1.00144.43           C  
ATOM   1534  CD  GLN B 185      44.171  78.809   2.866  1.00144.43           C  
ATOM   1536  NE2 GLN B 185      43.126  79.448   3.459  1.00144.43           N  
ATOM   1535  OE1 GLN B 185      44.628  79.173   1.783  1.00144.43           O  
ATOM   1539  N   LEU B 186      42.461  76.193   7.433  1.00121.96           N  
ATOM   1540  CA  LEU B 186      42.116  76.311   8.837  1.00121.96           C  
ATOM   1545  C   LEU B 186      42.885  75.275   9.575  1.00121.96           C  
ATOM   1546  O   LEU B 186      43.359  75.513  10.687  1.00121.96           O  
ATOM   1541  CB  LEU B 186      40.660  75.985   9.258  1.00121.96           C  
ATOM   1542  CG  LEU B 186      39.674  77.161   9.277  1.00121.96           C  
ATOM   1543  CD1 LEU B 186      38.280  76.765   9.762  1.00121.96           C  
ATOM   1544  CD2 LEU B 186      40.236  78.352  10.076  1.00121.96           C  
ATOM   1547  N   HIS B 187      43.012  74.088   8.964  1.00 63.60           N  
ATOM   1548  CA  HIS B 187      43.662  73.007   9.621  1.00 63.60           C  
ATOM   1555  C   HIS B 187      45.070  73.428   9.844  1.00 63.60           C  
ATOM   1556  O   HIS B 187      45.638  73.218  10.917  1.00 63.60           O  
ATOM   1551  CB  HIS B 187      43.683  71.710   8.793  1.00 63.60           C  
ATOM   1550  CG  HIS B 187      44.305  70.553   9.522  1.00 63.60           C  
ATOM   1553  CD2 HIS B 187      45.562  70.035   9.427  1.00 63.60           C  
ATOM   1549  ND1 HIS B 187      43.656  69.788  10.466  1.00 63.60           N  
ATOM   1554  CE1 HIS B 187      44.544  68.853  10.893  1.00 63.60           C  
ATOM   1552  NE2 HIS B 187      45.714  68.965  10.291  1.00 63.60           N  
ATOM   1557  N   GLY B 188      45.657  74.083   8.828  1.00 35.24           N  
ATOM   1558  CA  GLY B 188      47.035  74.454   8.928  1.00 35.24           C  
ATOM   1559  C   GLY B 188      47.208  75.392  10.081  1.00 35.24           C  
ATOM   1560  O   GLY B 188      48.149  75.257  10.864  1.00 35.24           O  
ATOM   1561  N   GLN B 189      46.280  76.356  10.237  1.00 67.14           N  
ATOM   1562  CA  GLN B 189      46.448  77.337  11.274  1.00 67.14           C  
ATOM   1568  C   GLN B 189      46.449  76.664  12.617  1.00 67.14           C  
ATOM   1569  O   GLN B 189      47.275  76.976  13.475  1.00 67.14           O  
ATOM   1563  CB  GLN B 189      45.334  78.400  11.278  1.00 67.14           C  
ATOM   1564  CG  GLN B 189      45.251  79.224   9.987  1.00 67.14           C  
ATOM   1565  CD  GLN B 189      46.442  80.178   9.885  1.00 67.14           C  
ATOM   1567  NE2 GLN B 189      46.342  81.160   8.950  1.00 67.14           N  
ATOM   1566  OE1 GLN B 189      47.432  80.055  10.605  1.00 67.14           O  
ATOM   1570  N   HIS B 190      45.533  75.703  12.835  1.00 53.29           N  
ATOM   1571  CA  HIS B 190      45.441  75.039  14.107  1.00 53.29           C  
ATOM   1578  C   HIS B 190      46.702  74.283  14.374  1.00 53.29           C  
ATOM   1579  O   HIS B 190      47.246  74.345  15.475  1.00 53.29           O  
ATOM   1574  CB  HIS B 190      44.263  74.048  14.187  1.00 53.29           C  
ATOM   1573  CG  HIS B 190      42.925  74.728  14.233  1.00 53.29           C  
ATOM   1576  CD2 HIS B 190      42.126  75.006  15.300  1.00 53.29           C  
ATOM   1572  ND1 HIS B 190      42.254  75.205  13.129  1.00 53.29           N  
ATOM   1577  CE1 HIS B 190      41.092  75.744  13.580  1.00 53.29           C  
ATOM   1575  NE2 HIS B 190      40.970  75.646  14.892  1.00 53.29           N  
ATOM   1580  N   GLU B 191      47.219  73.557  13.368  1.00105.20           N  
ATOM   1581  CA  GLU B 191      48.386  72.763  13.621  1.00105.20           C  
ATOM   1587  C   GLU B 191      49.534  73.659  13.960  1.00105.20           C  
ATOM   1588  O   GLU B 191      50.290  73.377  14.887  1.00105.20           O  
ATOM   1582  CB  GLU B 191      48.798  71.879  12.431  1.00105.20           C  
ATOM   1583  CG  GLU B 191      47.811  70.741  12.150  1.00105.20           C  
ATOM   1584  CD  GLU B 191      47.847  69.750  13.309  1.00105.20           C  
ATOM   1585  OE1 GLU B 191      48.780  68.905  13.336  1.00105.20           O  
ATOM   1586  OE2 GLU B 191      46.943  69.827  14.184  1.00105.20           O1-
ATOM   1589  N   ALA B 192      49.683  74.783  13.235  1.00 42.24           N  
ATOM   1590  CA  ALA B 192      50.814  75.636  13.459  1.00 42.24           C  
ATOM   1592  C   ALA B 192      50.792  76.163  14.860  1.00 42.24           C  
ATOM   1593  O   ALA B 192      51.819  76.189  15.536  1.00 42.24           O  
ATOM   1591  CB  ALA B 192      50.818  76.859  12.526  1.00 42.24           C  
ATOM   1594  N   TRP B 193      49.625  76.645  15.317  1.00 94.29           N  
ATOM   1595  CA  TRP B 193      49.498  77.200  16.636  1.00 94.29           C  
ATOM   1606  C   TRP B 193      49.572  76.181  17.739  1.00 94.29           C  
ATOM   1607  O   TRP B 193      50.417  76.263  18.628  1.00 94.29           O  
ATOM   1596  CB  TRP B 193      48.154  77.922  16.799  1.00 94.29           C  
ATOM   1597  CG  TRP B 193      47.849  78.383  18.201  1.00 94.29           C  
ATOM   1599  CD1 TRP B 193      48.683  78.657  19.248  1.00 94.29           C  
ATOM   1598  CD2 TRP B 193      46.511  78.566  18.684  1.00 94.29           C  
ATOM   1601  CE2 TRP B 193      46.604  78.944  20.022  1.00 94.29           C  
ATOM   1602  CE3 TRP B 193      45.303  78.417  18.063  1.00 94.29           C  
ATOM   1600  NE1 TRP B 193      47.944  78.997  20.357  1.00 94.29           N  
ATOM   1603  CZ2 TRP B 193      45.480  79.181  20.761  1.00 94.29           C  
ATOM   1604  CZ3 TRP B 193      44.172  78.672  18.807  1.00 94.29           C  
ATOM   1605  CH2 TRP B 193      44.262  79.046  20.130  1.00 94.29           C  
ATOM   1608  N   LEU B 194      48.645  75.204  17.721  1.00 95.06           N  
ATOM   1609  CA  LEU B 194      48.523  74.250  18.789  1.00 95.06           C  
ATOM   1614  C   LEU B 194      49.624  73.227  18.834  1.00 95.06           C  
ATOM   1615  O   LEU B 194      50.085  72.889  19.924  1.00 95.06           O  
ATOM   1610  CB  LEU B 194      47.183  73.501  18.724  1.00 95.06           C  
ATOM   1611  CG  LEU B 194      45.972  74.452  18.823  1.00 95.06           C  
ATOM   1612  CD1 LEU B 194      44.644  73.684  18.757  1.00 95.06           C  
ATOM   1613  CD2 LEU B 194      46.073  75.376  20.046  1.00 95.06           C  
ATOM   1616  N   ILE B 195      49.957  72.594  17.682  1.00147.09           N  
ATOM   1617  CA  ILE B 195      50.977  71.574  17.654  1.00147.09           C  
ATOM   1622  C   ILE B 195      52.400  72.049  17.476  1.00147.09           C  
ATOM   1623  O   ILE B 195      53.253  71.861  18.342  1.00147.09           O  
ATOM   1618  CB  ILE B 195      50.708  70.574  16.570  1.00147.09           C  
ATOM   1619  CG1 ILE B 195      49.331  69.919  16.798  1.00147.09           C  
ATOM   1620  CG2 ILE B 195      51.879  69.577  16.535  1.00147.09           C  
ATOM   1621  CD1 ILE B 195      49.201  69.195  18.137  1.00147.09           C  
ATOM   1624  N   HIS B 196      52.658  72.714  16.329  1.00103.95           N  
ATOM   1625  CA  HIS B 196      53.957  73.115  15.843  1.00103.95           C  
ATOM   1632  C   HIS B 196      54.521  74.245  16.646  1.00103.95           C  
ATOM   1633  O   HIS B 196      55.729  74.324  16.864  1.00103.95           O  
ATOM   1628  CB  HIS B 196      53.880  73.600  14.385  1.00103.95           C  
ATOM   1627  CG  HIS B 196      53.362  72.557  13.435  1.00103.95           C  
ATOM   1630  CD2 HIS B 196      53.944  71.995  12.341  1.00103.95           C  
ATOM   1626  ND1 HIS B 196      52.107  71.994  13.522  1.00103.95           N  
ATOM   1631  CE1 HIS B 196      51.991  71.128  12.484  1.00103.95           C  
ATOM   1629  NE2 HIS B 196      53.081  71.096  11.738  1.00103.95           N  
ATOM   1634  N   LYS B 197      53.647  75.157  17.100  1.00118.01           N  
ATOM   1635  CA  LYS B 197      54.059  76.349  17.783  1.00118.01           C  
ATOM   1641  C   LYS B 197      54.866  77.193  16.841  1.00118.01           C  
ATOM   1642  O   LYS B 197      55.815  77.868  17.239  1.00118.01           O  
ATOM   1636  CB  LYS B 197      54.867  76.085  19.064  1.00118.01           C  
ATOM   1637  CG  LYS B 197      54.019  75.487  20.187  1.00118.01           C  
ATOM   1638  CD  LYS B 197      54.835  75.040  21.400  1.00118.01           C  
ATOM   1639  CE  LYS B 197      55.481  73.662  21.234  1.00118.01           C  
ATOM   1640  NZ  LYS B 197      54.451  72.605  21.333  1.00118.01           N1+
ATOM   1643  N   THR B 198      54.520  77.115  15.541  1.00 71.26           N  
ATOM   1644  CA  THR B 198      55.121  77.879  14.485  1.00 71.26           C  
ATOM   1648  C   THR B 198      54.578  79.278  14.418  1.00 71.26           C  
ATOM   1649  O   THR B 198      55.267  80.172  13.934  1.00 71.26           O  
ATOM   1645  CB  THR B 198      54.942  77.253  13.134  1.00 71.26           C  
ATOM   1647  CG2 THR B 198      55.509  75.825  13.190  1.00 71.26           C  
ATOM   1646  OG1 THR B 198      53.568  77.211  12.783  1.00 71.26           O  
ATOM   1650  N   THR B 199      53.323  79.509  14.860  1.00138.88           N  
ATOM   1651  CA  THR B 199      52.712  80.796  14.662  1.00138.88           C  
ATOM   1655  C   THR B 199      53.200  81.783  15.679  1.00138.88           C  
ATOM   1656  O   THR B 199      53.256  81.511  16.877  1.00138.88           O  
ATOM   1652  CB  THR B 199      51.209  80.751  14.720  1.00138.88           C  
ATOM   1654  CG2 THR B 199      50.765  80.605  16.181  1.00138.88           C  
ATOM   1653  OG1 THR B 199      50.662  81.940  14.178  1.00138.88           O  
ATOM   1657  N   LYS B 200      53.555  82.991  15.195  1.00 78.43           N  
ATOM   1658  CA  LYS B 200      54.067  84.029  16.042  1.00 78.43           C  
ATOM   1664  C   LYS B 200      52.965  84.473  16.951  1.00 78.43           C  
ATOM   1665  O   LYS B 200      51.870  84.807  16.501  1.00 78.43           O  
ATOM   1659  CB  LYS B 200      54.560  85.250  15.246  1.00 78.43           C  
ATOM   1660  CG  LYS B 200      55.117  86.385  16.106  1.00 78.43           C  
ATOM   1661  CD  LYS B 200      55.936  87.386  15.292  1.00 78.43           C  
ATOM   1662  CE  LYS B 200      55.195  87.926  14.068  1.00 78.43           C  
ATOM   1663  NZ  LYS B 200      56.107  88.750  13.244  1.00 78.43           N1+
ATOM   1666  N   LEU B 201      53.251  84.499  18.269  1.00 70.66           N  
ATOM   1667  CA  LEU B 201      52.271  84.863  19.255  1.00 70.66           C  
ATOM   1672  C   LEU B 201      52.639  86.207  19.812  1.00 70.66           C  
ATOM   1673  O   LEU B 201      53.812  86.537  19.976  1.00 70.66           O  
ATOM   1668  CB  LEU B 201      52.236  83.898  20.451  1.00 70.66           C  
ATOM   1669  CG  LEU B 201      51.926  82.434  20.086  1.00 70.66           C  
ATOM   1670  CD1 LEU B 201      51.905  81.545  21.340  1.00 70.66           C  
ATOM   1671  CD2 LEU B 201      50.646  82.314  19.247  1.00 70.66           C  
ATOM   1674  N   HIS B 202      51.605  87.046  19.998  1.00124.25           N  
ATOM   1675  CA  HIS B 202      51.640  88.376  20.529  1.00124.25           C  
ATOM   1682  C   HIS B 202      51.501  88.452  22.028  1.00124.25           C  
ATOM   1683  O   HIS B 202      51.668  89.533  22.596  1.00124.25           O  
ATOM   1678  CB  HIS B 202      50.595  89.246  19.828  1.00124.25           C  
ATOM   1677  CG  HIS B 202      50.815  89.111  18.350  1.00124.25           C  
ATOM   1680  CD2 HIS B 202      51.540  89.872  17.485  1.00124.25           C  
ATOM   1676  ND1 HIS B 202      50.316  88.066  17.604  1.00124.25           N  
ATOM   1681  CE1 HIS B 202      50.763  88.243  16.335  1.00124.25           C  
ATOM   1679  NE2 HIS B 202      51.511  89.324  16.215  1.00124.25           N  
ATOM   1684  N   PHE B 203      51.078  87.358  22.704  1.00 88.31           N  
ATOM   1685  CA  PHE B 203      50.827  87.470  24.120  1.00 88.31           C  
ATOM   1693  C   PHE B 203      51.712  86.523  24.879  1.00 88.31           C  
ATOM   1694  O   PHE B 203      51.859  85.355  24.526  1.00 88.31           O  
ATOM   1686  CB  PHE B 203      49.373  87.114  24.460  1.00 88.31           C  
ATOM   1687  CG  PHE B 203      48.537  87.991  23.593  1.00 88.31           C  
ATOM   1688  CD1 PHE B 203      48.253  87.603  22.304  1.00 88.31           C  
ATOM   1689  CD2 PHE B 203      48.048  89.193  24.050  1.00 88.31           C  
ATOM   1690  CE1 PHE B 203      47.489  88.395  21.480  1.00 88.31           C  
ATOM   1691  CE2 PHE B 203      47.283  89.990  23.233  1.00 88.31           C  
ATOM   1692  CZ  PHE B 203      47.003  89.591  21.947  1.00 88.31           C  
ATOM   1695  N   GLU B 204      52.305  87.020  25.985  1.00 99.74           N  
ATOM   1696  CA  GLU B 204      53.229  86.253  26.774  1.00 99.74           C  
ATOM   1702  C   GLU B 204      52.526  85.083  27.389  1.00 99.74           C  
ATOM   1703  O   GLU B 204      53.069  83.980  27.428  1.00 99.74           O  
ATOM   1697  CB  GLU B 204      53.823  87.055  27.942  1.00 99.74           C  
ATOM   1698  CG  GLU B 204      54.594  88.298  27.501  1.00 99.74           C  
ATOM   1699  CD  GLU B 204      53.564  89.360  27.148  1.00 99.74           C  
ATOM   1700  OE1 GLU B 204      52.635  89.578  27.971  1.00 99.74           O  
ATOM   1701  OE2 GLU B 204      53.687  89.961  26.048  1.00 99.74           O1-
ATOM   1704  N   ALA B 205      51.293  85.297  27.889  1.00 39.31           N  
ATOM   1705  CA  ALA B 205      50.580  84.263  28.589  1.00 39.31           C  
ATOM   1707  C   ALA B 205      50.311  83.106  27.679  1.00 39.31           C  
ATOM   1708  O   ALA B 205      50.514  81.951  28.047  1.00 39.31           O  
ATOM   1706  CB  ALA B 205      49.219  84.739  29.122  1.00 39.31           C  
ATOM   1709  N   LEU B 206      49.903  83.403  26.438  1.00 89.97           N  
ATOM   1710  CA  LEU B 206      49.502  82.419  25.475  1.00 89.97           C  
ATOM   1715  C   LEU B 206      50.671  81.533  25.177  1.00 89.97           C  
ATOM   1716  O   LEU B 206      50.509  80.406  24.707  1.00 89.97           O  
ATOM   1711  CB  LEU B 206      49.010  83.067  24.170  1.00 89.97           C  
ATOM   1712  CG  LEU B 206      48.377  82.075  23.180  1.00 89.97           C  
ATOM   1713  CD1 LEU B 206      47.126  81.416  23.784  1.00 89.97           C  
ATOM   1714  CD2 LEU B 206      48.084  82.748  21.832  1.00 89.97           C  
ATOM   1717  N   MET B 207      51.889  82.024  25.460  1.00149.72           N  
ATOM   1718  CA  MET B 207      53.099  81.360  25.074  1.00149.72           C  
ATOM   1723  C   MET B 207      53.114  79.930  25.532  1.00149.72           C  
ATOM   1724  O   MET B 207      53.266  79.035  24.699  1.00149.72           O  
ATOM   1719  CB  MET B 207      54.317  82.053  25.713  1.00149.72           C  
ATOM   1720  CG  MET B 207      55.672  81.653  25.137  1.00149.72           C  
ATOM   1721  SD  MET B 207      56.020  82.335  23.488  1.00149.72           S  
ATOM   1722  CE  MET B 207      55.071  81.072  22.597  1.00149.72           C  
ATOM   1725  N   ASN B 208      52.918  79.643  26.836  1.00 72.21           N  
ATOM   1726  CA  ASN B 208      53.005  78.258  27.204  1.00 72.21           C  
ATOM   1731  C   ASN B 208      51.729  77.849  27.866  1.00 72.21           C  
ATOM   1732  O   ASN B 208      51.581  77.977  29.081  1.00 72.21           O  
ATOM   1727  CB  ASN B 208      54.115  77.967  28.228  1.00 72.21           C  
ATOM   1728  CG  ASN B 208      55.454  78.366  27.621  1.00 72.21           C  
ATOM   1730  ND2 ASN B 208      56.565  77.910  28.259  1.00 72.21           N  
ATOM   1729  OD1 ASN B 208      55.514  79.061  26.607  1.00 72.21           O  
ATOM   1733  N   ILE B 209      50.781  77.301  27.085  1.00171.52           N  
ATOM   1734  CA  ILE B 209      49.546  76.842  27.655  1.00171.52           C  
ATOM   1739  C   ILE B 209      49.439  75.389  27.346  1.00171.52           C  
ATOM   1740  O   ILE B 209      49.861  74.936  26.284  1.00171.52           O  
ATOM   1735  CB  ILE B 209      48.304  77.459  27.075  1.00171.52           C  
ATOM   1736  CG1 ILE B 209      48.203  77.186  25.566  1.00171.52           C  
ATOM   1737  CG2 ILE B 209      48.266  78.939  27.456  1.00171.52           C  
ATOM   1738  CD1 ILE B 209      49.288  77.863  24.733  1.00171.52           C  
ATOM   1741  N   PRO B 210      48.885  74.636  28.253  1.00 68.61           N  
ATOM   1742  CA  PRO B 210      48.749  73.230  28.006  1.00 68.61           C  
ATOM   1746  C   PRO B 210      47.774  72.996  26.899  1.00 68.61           C  
ATOM   1747  O   PRO B 210      46.840  73.784  26.754  1.00 68.61           O  
ATOM   1744  CB  PRO B 210      48.350  72.611  29.343  1.00 68.61           C  
ATOM   1745  CG  PRO B 210      48.984  73.558  30.380  1.00 68.61           C  
ATOM   1743  CD  PRO B 210      49.024  74.926  29.673  1.00 68.61           C  
ATOM   1748  N   VAL B 211      47.998  71.946  26.082  1.00 49.74           N  
ATOM   1749  CA  VAL B 211      47.096  71.650  25.008  1.00 49.74           C  
ATOM   1753  C   VAL B 211      46.813  70.180  25.038  1.00 49.74           C  
ATOM   1754  O   VAL B 211      47.723  69.354  24.986  1.00 49.74           O  
ATOM   1750  CB  VAL B 211      47.673  71.953  23.653  1.00 49.74           C  
ATOM   1751  CG1 VAL B 211      46.662  71.525  22.574  1.00 49.74           C  
ATOM   1752  CG2 VAL B 211      48.059  73.443  23.602  1.00 49.74           C  
ATOM   1755  N   LEU B 212      45.521  69.813  25.110  1.00 58.67           N  
ATOM   1756  CA  LEU B 212      45.167  68.423  25.104  1.00 58.67           C  
ATOM   1761  C   LEU B 212      44.766  68.106  23.702  1.00 58.67           C  
ATOM   1762  O   LEU B 212      43.805  68.674  23.184  1.00 58.67           O  
ATOM   1757  CB  LEU B 212      43.958  68.100  25.999  1.00 58.67           C  
ATOM   1758  CG  LEU B 212      43.545  66.615  25.982  1.00 58.67           C  
ATOM   1759  CD1 LEU B 212      44.637  65.712  26.578  1.00 58.67           C  
ATOM   1760  CD2 LEU B 212      42.171  66.413  26.644  1.00 58.67           C  
ATOM   1763  N   VAL B 213      45.493  67.189  23.032  1.00118.84           N  
ATOM   1764  CA  VAL B 213      45.111  66.887  21.683  1.00118.84           C  
ATOM   1768  C   VAL B 213      44.324  65.624  21.645  1.00118.84           C  
ATOM   1769  O   VAL B 213      44.792  64.557  22.041  1.00118.84           O  
ATOM   1765  CB  VAL B 213      46.253  66.751  20.724  1.00118.84           C  
ATOM   1766  CG1 VAL B 213      46.812  68.147  20.429  1.00118.84           C  
ATOM   1767  CG2 VAL B 213      47.294  65.819  21.356  1.00118.84           C  
ATOM   1770  N   LEU B 214      43.081  65.738  21.137  1.00 61.10           N  
ATOM   1771  CA  LEU B 214      42.218  64.600  21.023  1.00 61.10           C  
ATOM   1776  C   LEU B 214      42.095  64.286  19.559  1.00 61.10           C  
ATOM   1777  O   LEU B 214      41.784  65.160  18.750  1.00 61.10           O  
ATOM   1772  CB  LEU B 214      40.794  64.860  21.555  1.00 61.10           C  
ATOM   1773  CG  LEU B 214      40.730  65.202  23.058  1.00 61.10           C  
ATOM   1774  CD1 LEU B 214      39.278  65.441  23.507  1.00 61.10           C  
ATOM   1775  CD2 LEU B 214      41.440  64.143  23.922  1.00 61.10           C  
ATOM   1778  N   ASP B 215      42.333  63.010  19.185  1.00 59.36           N  
ATOM   1779  CA  ASP B 215      42.278  62.598  17.806  1.00 59.36           C  
ATOM   1784  C   ASP B 215      40.890  62.098  17.499  1.00 59.36           C  
ATOM   1785  O   ASP B 215      40.522  60.976  17.842  1.00 59.36           O  
ATOM   1780  CB  ASP B 215      43.258  61.451  17.484  1.00 59.36           C  
ATOM   1781  CG  ASP B 215      43.248  61.208  15.980  1.00 59.36           C  
ATOM   1782  OD1 ASP B 215      42.480  61.912  15.271  1.00 59.36           O  
ATOM   1783  OD2 ASP B 215      44.011  60.317  15.522  1.00 59.36           O1-
ATOM   1786  N   VAL B 216      40.084  62.981  16.884  1.00132.21           N  
ATOM   1787  CA  VAL B 216      38.719  62.841  16.438  1.00132.21           C  
ATOM   1791  C   VAL B 216      38.535  62.274  15.050  1.00132.21           C  
ATOM   1792  O   VAL B 216      37.443  62.400  14.497  1.00132.21           O  
ATOM   1788  CB  VAL B 216      37.922  64.107  16.546  1.00132.21           C  
ATOM   1789  CG1 VAL B 216      37.791  64.452  18.039  1.00132.21           C  
ATOM   1790  CG2 VAL B 216      38.587  65.203  15.698  1.00132.21           C  
ATOM   1793  N   ASN B 217      39.583  61.782  14.365  1.00 69.38           N  
ATOM   1794  CA  ASN B 217      39.374  61.334  13.010  1.00 69.38           C  
ATOM   1799  C   ASN B 217      38.297  60.285  12.940  1.00 69.38           C  
ATOM   1800  O   ASN B 217      37.510  60.288  11.994  1.00 69.38           O  
ATOM   1795  CB  ASN B 217      40.643  60.766  12.354  1.00 69.38           C  
ATOM   1796  CG  ASN B 217      41.510  61.948  11.943  1.00 69.38           C  
ATOM   1798  ND2 ASN B 217      42.737  62.032  12.520  1.00 69.38           N  
ATOM   1797  OD1 ASN B 217      41.104  62.779  11.131  1.00 69.38           O  
ATOM   1801  N   ASP B 218      38.225  59.352  13.910  1.00 48.03           N  
ATOM   1802  CA  ASP B 218      37.205  58.337  13.844  1.00 48.03           C  
ATOM   1807  C   ASP B 218      35.972  58.849  14.523  1.00 48.03           C  
ATOM   1808  O   ASP B 218      36.026  59.355  15.643  1.00 48.03           O  
ATOM   1803  CB  ASP B 218      37.603  57.015  14.522  1.00 48.03           C  
ATOM   1804  CG  ASP B 218      38.660  56.354  13.652  1.00 48.03           C  
ATOM   1805  OD1 ASP B 218      38.587  56.508  12.402  1.00 48.03           O  
ATOM   1806  OD2 ASP B 218      39.555  55.679  14.225  1.00 48.03           O1-
ATOM   1809  N   ASP B 219      34.807  58.701  13.855  1.00 62.68           N  
ATOM   1810  CA  ASP B 219      33.583  59.237  14.380  1.00 62.68           C  
ATOM   1815  C   ASP B 219      33.333  58.692  15.751  1.00 62.68           C  
ATOM   1816  O   ASP B 219      32.883  57.562  15.926  1.00 62.68           O  
ATOM   1811  CB  ASP B 219      32.348  58.927  13.511  1.00 62.68           C  
ATOM   1812  CG  ASP B 219      32.467  59.716  12.211  1.00 62.68           C  
ATOM   1813  OD1 ASP B 219      33.552  60.313  11.976  1.00 62.68           O  
ATOM   1814  OD2 ASP B 219      31.473  59.740  11.437  1.00 62.68           O1-
ATOM   1817  N   PHE B 220      33.638  59.524  16.762  1.00 87.30           N  
ATOM   1818  CA  PHE B 220      33.425  59.263  18.157  1.00 87.30           C  
ATOM   1826  C   PHE B 220      31.972  59.437  18.453  1.00 87.30           C  
ATOM   1827  O   PHE B 220      31.487  58.989  19.490  1.00 87.30           O  
ATOM   1819  CB  PHE B 220      34.241  60.166  19.105  1.00 87.30           C  
ATOM   1820  CG  PHE B 220      33.854  61.595  18.924  1.00 87.30           C  
ATOM   1821  CD1 PHE B 220      32.733  62.106  19.539  1.00 87.30           C  
ATOM   1822  CD2 PHE B 220      34.632  62.428  18.154  1.00 87.30           C  
ATOM   1823  CE1 PHE B 220      32.383  63.425  19.374  1.00 87.30           C  
ATOM   1824  CE2 PHE B 220      34.290  63.747  17.984  1.00 87.30           C  
ATOM   1825  CZ  PHE B 220      33.162  64.246  18.593  1.00 87.30           C  
ATOM   1828  N   SER B 221      31.254  60.150  17.563  1.00 65.99           N  
ATOM   1829  CA  SER B 221      29.879  60.474  17.788  1.00 65.99           C  
ATOM   1832  C   SER B 221      29.121  59.235  18.160  1.00 65.99           C  
ATOM   1833  O   SER B 221      28.317  59.269  19.090  1.00 65.99           O  
ATOM   1830  CB  SER B 221      29.214  61.091  16.544  1.00 65.99           C  
ATOM   1831  OG  SER B 221      27.855  61.401  16.810  1.00 65.99           O  
ATOM   1834  N   GLU B 222      29.300  58.135  17.407  1.00126.23           N  
ATOM   1835  CA  GLU B 222      28.607  56.917  17.716  1.00126.23           C  
ATOM   1841  C   GLU B 222      29.249  56.027  18.755  1.00126.23           C  
ATOM   1842  O   GLU B 222      28.577  55.558  19.673  1.00126.23           O  
ATOM   1836  CB  GLU B 222      28.373  56.068  16.462  1.00126.23           C  
ATOM   1837  CG  GLU B 222      27.149  55.172  16.601  1.00126.23           C  
ATOM   1838  CD  GLU B 222      25.930  56.082  16.505  1.00126.23           C  
ATOM   1839  OE1 GLU B 222      25.951  57.190  17.105  1.00126.23           O  
ATOM   1840  OE2 GLU B 222      24.958  55.680  15.817  1.00126.23           O1-
ATOM   1843  N   GLU B 223      30.574  55.779  18.652  1.00102.20           N  
ATOM   1844  CA  GLU B 223      31.198  54.766  19.468  1.00102.20           C  
ATOM   1850  C   GLU B 223      31.235  55.161  20.908  1.00102.20           C  
ATOM   1851  O   GLU B 223      31.823  56.168  21.295  1.00102.20           O  
ATOM   1845  CB  GLU B 223      32.638  54.428  19.045  1.00102.20           C  
ATOM   1846  CG  GLU B 223      32.747  53.617  17.748  1.00102.20           C  
ATOM   1847  CD  GLU B 223      32.478  54.533  16.563  1.00102.20           C  
ATOM   1848  OE1 GLU B 223      31.286  54.848  16.312  1.00102.20           O  
ATOM   1849  OE2 GLU B 223      33.464  54.921  15.881  1.00102.20           O1-
ATOM   1852  N   VAL B 224      30.615  54.317  21.747  1.00 45.76           N  
ATOM   1853  CA  VAL B 224      30.535  54.539  23.157  1.00 45.76           C  
ATOM   1857  C   VAL B 224      31.890  54.379  23.760  1.00 45.76           C  
ATOM   1858  O   VAL B 224      32.235  55.063  24.722  1.00 45.76           O  
ATOM   1854  CB  VAL B 224      29.620  53.566  23.835  1.00 45.76           C  
ATOM   1855  CG1 VAL B 224      29.599  53.868  25.343  1.00 45.76           C  
ATOM   1856  CG2 VAL B 224      28.243  53.625  23.148  1.00 45.76           C  
ATOM   1859  N   THR B 225      32.685  53.434  23.223  1.00 37.79           N  
ATOM   1860  CA  THR B 225      33.973  53.120  23.776  1.00 37.79           C  
ATOM   1864  C   THR B 225      34.896  54.294  23.655  1.00 37.79           C  
ATOM   1865  O   THR B 225      35.590  54.653  24.603  1.00 37.79           O  
ATOM   1861  CB  THR B 225      34.627  51.976  23.067  1.00 37.79           C  
ATOM   1863  CG2 THR B 225      35.954  51.653  23.774  1.00 37.79           C  
ATOM   1862  OG1 THR B 225      33.778  50.840  23.093  1.00 37.79           O  
ATOM   1866  N   LYS B 226      34.907  54.923  22.470  1.00107.95           N  
ATOM   1867  CA  LYS B 226      35.779  56.011  22.130  1.00107.95           C  
ATOM   1873  C   LYS B 226      35.447  57.182  23.007  1.00107.95           C  
ATOM   1874  O   LYS B 226      36.332  57.887  23.490  1.00107.95           O  
ATOM   1868  CB  LYS B 226      35.549  56.371  20.645  1.00107.95           C  
ATOM   1869  CG  LYS B 226      36.732  56.936  19.848  1.00107.95           C  
ATOM   1870  CD  LYS B 226      37.184  58.348  20.197  1.00107.95           C  
ATOM   1871  CE  LYS B 226      38.359  58.842  19.345  1.00107.95           C  
ATOM   1872  NZ  LYS B 226      38.743  60.215  19.750  1.00107.95           N1+
ATOM   1875  N   GLN B 227      34.142  57.403  23.247  1.00 51.05           N  
ATOM   1876  CA  GLN B 227      33.675  58.530  24.006  1.00 51.05           C  
ATOM   1882  C   GLN B 227      34.177  58.426  25.408  1.00 51.05           C  
ATOM   1883  O   GLN B 227      34.636  59.407  25.991  1.00 51.05           O  
ATOM   1877  CB  GLN B 227      32.140  58.587  24.037  1.00 51.05           C  
ATOM   1878  CG  GLN B 227      31.541  58.732  22.638  1.00 51.05           C  
ATOM   1879  CD  GLN B 227      30.026  58.693  22.756  1.00 51.05           C  
ATOM   1881  NE2 GLN B 227      29.490  59.243  23.878  1.00 51.05           N  
ATOM   1880  OE1 GLN B 227      29.337  58.193  21.869  1.00 51.05           O  
ATOM   1884  N   GLU B 228      34.124  57.212  25.979  1.00 40.69           N  
ATOM   1885  CA  GLU B 228      34.565  56.976  27.320  1.00 40.69           C  
ATOM   1891  C   GLU B 228      36.027  57.281  27.350  1.00 40.69           C  
ATOM   1892  O   GLU B 228      36.543  57.811  28.332  1.00 40.69           O  
ATOM   1886  CB  GLU B 228      34.393  55.500  27.721  1.00 40.69           C  
ATOM   1887  CG  GLU B 228      32.934  55.040  27.761  1.00 40.69           C  
ATOM   1888  CD  GLU B 228      32.913  53.521  27.878  1.00 40.69           C  
ATOM   1889  OE1 GLU B 228      33.989  52.896  27.672  1.00 40.69           O  
ATOM   1890  OE2 GLU B 228      31.821  52.965  28.171  1.00 40.69           O1-
ATOM   1893  N   ASP B 229      36.733  56.928  26.260  1.00 89.75           N  
ATOM   1894  CA  ASP B 229      38.145  57.152  26.162  1.00 89.75           C  
ATOM   1899  C   ASP B 229      38.453  58.617  26.150  1.00 89.75           C  
ATOM   1900  O   ASP B 229      39.441  59.041  26.742  1.00 89.75           O  
ATOM   1895  CB  ASP B 229      38.777  56.563  24.891  1.00 89.75           C  
ATOM   1896  CG  ASP B 229      39.025  55.084  25.130  1.00 89.75           C  
ATOM   1897  OD1 ASP B 229      39.603  54.767  26.203  1.00 89.75           O  
ATOM   1898  OD2 ASP B 229      38.663  54.261  24.248  1.00 89.75           O1-
ATOM   1901  N   LEU B 230      37.657  59.436  25.440  1.00112.90           N  
ATOM   1902  CA  LEU B 230      37.960  60.841  25.393  1.00112.90           C  
ATOM   1907  C   LEU B 230      37.781  61.489  26.726  1.00112.90           C  
ATOM   1908  O   LEU B 230      38.657  62.212  27.196  1.00112.90           O  
ATOM   1903  CB  LEU B 230      37.093  61.635  24.396  1.00112.90           C  
ATOM   1904  CG  LEU B 230      37.574  61.519  22.939  1.00112.90           C  
ATOM   1905  CD1 LEU B 230      37.712  60.055  22.524  1.00112.90           C  
ATOM   1906  CD2 LEU B 230      36.680  62.325  21.982  1.00112.90           C  
ATOM   1909  N   MET B 231      36.654  61.209  27.395  1.00 63.37           N  
ATOM   1910  CA  MET B 231      36.342  61.896  28.610  1.00 63.37           C  
ATOM   1915  C   MET B 231      37.387  61.585  29.630  1.00 63.37           C  
ATOM   1916  O   MET B 231      37.710  62.422  30.469  1.00 63.37           O  
ATOM   1911  CB  MET B 231      34.956  61.536  29.160  1.00 63.37           C  
ATOM   1912  CG  MET B 231      33.852  61.904  28.167  1.00 63.37           C  
ATOM   1913  SD  MET B 231      34.033  63.576  27.470  1.00 63.37           S  
ATOM   1914  CE  MET B 231      33.973  64.447  29.060  1.00 63.37           C  
ATOM   1917  N   ARG B 232      37.928  60.357  29.607  1.00149.02           N  
ATOM   1918  CA  ARG B 232      38.931  60.040  30.576  1.00149.02           C  
ATOM   1926  C   ARG B 232      40.134  60.909  30.356  1.00149.02           C  
ATOM   1927  O   ARG B 232      40.705  61.432  31.310  1.00149.02           O  
ATOM   1919  CB  ARG B 232      39.370  58.564  30.557  1.00149.02           C  
ATOM   1920  CG  ARG B 232      39.998  58.093  29.247  1.00149.02           C  
ATOM   1921  CD  ARG B 232      40.317  56.599  29.244  1.00149.02           C  
ATOM   1922  NE  ARG B 232      39.048  55.888  29.558  1.00149.02           N  
ATOM   1923  CZ  ARG B 232      38.968  54.535  29.410  1.00149.02           C  
ATOM   1924  NH1 ARG B 232      40.048  53.833  28.959  1.00149.02           N1+
ATOM   1925  NH2 ARG B 232      37.809  53.885  29.716  1.00149.02           N  
ATOM   1928  N   GLU B 233      40.541  61.108  29.087  1.00 49.32           N  
ATOM   1929  CA  GLU B 233      41.711  61.885  28.794  1.00 49.32           C  
ATOM   1935  C   GLU B 233      41.475  63.300  29.223  1.00 49.32           C  
ATOM   1936  O   GLU B 233      42.364  63.944  29.780  1.00 49.32           O  
ATOM   1930  CB  GLU B 233      42.060  61.838  27.298  1.00 49.32           C  
ATOM   1931  CG  GLU B 233      42.455  60.422  26.855  1.00 49.32           C  
ATOM   1932  CD  GLU B 233      42.763  60.433  25.367  1.00 49.32           C  
ATOM   1933  OE1 GLU B 233      43.578  61.294  24.940  1.00 49.32           O  
ATOM   1934  OE2 GLU B 233      42.184  59.581  24.640  1.00 49.32           O1-
ATOM   1937  N   VAL B 234      40.260  63.830  28.981  1.00119.30           N  
ATOM   1938  CA  VAL B 234      40.004  65.187  29.371  1.00119.30           C  
ATOM   1942  C   VAL B 234      40.046  65.319  30.863  1.00119.30           C  
ATOM   1943  O   VAL B 234      40.620  66.276  31.383  1.00119.30           O  
ATOM   1939  CB  VAL B 234      38.712  65.771  28.858  1.00119.30           C  
ATOM   1940  CG1 VAL B 234      38.826  65.914  27.338  1.00119.30           C  
ATOM   1941  CG2 VAL B 234      37.532  64.893  29.287  1.00119.30           C  
ATOM   1944  N   ASN B 235      39.470  64.351  31.602  1.00 56.13           N  
ATOM   1945  CA  ASN B 235      39.432  64.458  33.034  1.00 56.13           C  
ATOM   1950  C   ASN B 235      40.829  64.511  33.561  1.00 56.13           C  
ATOM   1951  O   ASN B 235      41.141  65.326  34.429  1.00 56.13           O  
ATOM   1946  CB  ASN B 235      38.738  63.264  33.719  1.00 56.13           C  
ATOM   1947  CG  ASN B 235      38.663  63.554  35.215  1.00 56.13           C  
ATOM   1949  ND2 ASN B 235      38.520  64.857  35.577  1.00 56.13           N  
ATOM   1948  OD1 ASN B 235      38.724  62.646  36.042  1.00 56.13           O  
ATOM   1952  N   THR B 236      41.716  63.646  33.040  1.00 24.23           N  
ATOM   1953  CA  THR B 236      43.062  63.607  33.531  1.00 24.23           C  
ATOM   1957  C   THR B 236      43.717  64.917  33.232  1.00 24.23           C  
ATOM   1958  O   THR B 236      44.464  65.450  34.052  1.00 24.23           O  
ATOM   1954  CB  THR B 236      43.891  62.531  32.896  1.00 24.23           C  
ATOM   1956  CG2 THR B 236      45.295  62.569  33.527  1.00 24.23           C  
ATOM   1955  OG1 THR B 236      43.297  61.258  33.110  1.00 24.23           O  
ATOM   1959  N   PHE B 237      43.449  65.468  32.037  1.00 54.32           N  
ATOM   1960  CA  PHE B 237      44.066  66.686  31.594  1.00 54.32           C  
ATOM   1968  C   PHE B 237      43.678  67.815  32.497  1.00 54.32           C  
ATOM   1969  O   PHE B 237      44.543  68.526  33.003  1.00 54.32           O  
ATOM   1961  CB  PHE B 237      43.622  67.038  30.161  1.00 54.32           C  
ATOM   1962  CG  PHE B 237      44.351  68.247  29.682  1.00 54.32           C  
ATOM   1963  CD1 PHE B 237      45.666  68.150  29.285  1.00 54.32           C  
ATOM   1964  CD2 PHE B 237      43.718  69.466  29.601  1.00 54.32           C  
ATOM   1965  CE1 PHE B 237      46.343  69.259  28.834  1.00 54.32           C  
ATOM   1966  CE2 PHE B 237      44.393  70.576  29.150  1.00 54.32           C  
ATOM   1967  CZ  PHE B 237      45.708  70.474  28.766  1.00 54.32           C  
ATOM   1970  N   VAL B 238      42.363  67.974  32.750  1.00 39.05           N  
ATOM   1971  CA  VAL B 238      41.817  69.066  33.512  1.00 39.05           C  
ATOM   1975  C   VAL B 238      42.300  69.024  34.928  1.00 39.05           C  
ATOM   1976  O   VAL B 238      42.628  70.056  35.512  1.00 39.05           O  
ATOM   1972  CB  VAL B 238      40.314  69.045  33.549  1.00 39.05           C  
ATOM   1973  CG1 VAL B 238      39.825  70.223  34.409  1.00 39.05           C  
ATOM   1974  CG2 VAL B 238      39.782  69.068  32.105  1.00 39.05           C  
ATOM   1977  N   LYS B 239      42.368  67.820  35.517  1.00139.26           N  
ATOM   1978  CA  LYS B 239      42.714  67.697  36.900  1.00139.26           C  
ATOM   1984  C   LYS B 239      44.083  68.255  37.134  1.00139.26           C  
ATOM   1985  O   LYS B 239      44.298  68.951  38.124  1.00139.26           O  
ATOM   1979  CB  LYS B 239      42.659  66.237  37.379  1.00139.26           C  
ATOM   1980  CG  LYS B 239      42.786  66.074  38.894  1.00139.26           C  
ATOM   1981  CD  LYS B 239      42.269  64.728  39.407  1.00139.26           C  
ATOM   1982  CE  LYS B 239      40.858  64.803  39.990  1.00139.26           C  
ATOM   1983  NZ  LYS B 239      39.902  65.271  38.963  1.00139.26           N1+
ATOM   1986  N   ASN B 240      45.058  67.995  36.239  1.00136.44           N  
ATOM   1987  CA  ASN B 240      46.355  68.524  36.554  1.00136.44           C  
ATOM   1992  C   ASN B 240      46.541  69.871  35.936  1.00136.44           C  
ATOM   1993  O   ASN B 240      47.447  70.070  35.130  1.00136.44           O  
ATOM   1988  CB  ASN B 240      47.528  67.645  36.088  1.00136.44           C  
ATOM   1989  CG  ASN B 240      47.717  66.528  37.104  1.00136.44           C  
ATOM   1991  ND2 ASN B 240      47.553  66.867  38.412  1.00136.44           N  
ATOM   1990  OD1 ASN B 240      48.017  65.390  36.748  1.00136.44           O  
ATOM   1994  N   LEU B 241      45.699  70.842  36.334  1.00101.89           N  
ATOM   1995  CA  LEU B 241      45.862  72.210  35.928  1.00101.89           C  
ATOM   2000  C   LEU B 241      46.118  72.988  37.207  1.00101.89           C  
ATOM   2001  O   LEU B 241      45.200  73.009  38.070  1.00101.89           O  
ATOM   1996  CB  LEU B 241      44.628  72.873  35.279  1.00101.89           C  
ATOM   1997  CG  LEU B 241      44.515  72.702  33.752  1.00101.89           C  
ATOM   1998  CD1 LEU B 241      45.615  73.496  33.030  1.00101.89           C  
ATOM   1999  CD2 LEU B 241      44.493  71.234  33.336  1.00101.89           C  
ATOM   2002  OXT LEU B 241      47.224  73.575  37.339  1.00101.89           O1-
TER   
