# Supplementary material for: Structural Descriptors for Subunit Interface Regions in Homodimers: Effect of Lipid Membrane and Secondary Structure Type
Source: J Chem Inf Model. 2025 Mar 27;65(7):3117–26. doi: 10.1021/acs.jcim.4c01233 (PMC12004529; doi:10.1021/acs.jcim.4c01233)
Supplement: Supplementary file 3 — ci4c01233_si_003.tar [file ci4c01233_si_003.tar › database/alpha/5lcz_cytop.pdb]

HEADER    5lcz_chain_A
ATOM      1  N   MET A   1      32.405  14.236 -15.953  1.00 90.88           N  
ATOM      2  CA  MET A   1      31.481  13.092 -16.105  1.00 90.88           C  
ATOM      7  C   MET A   1      30.901  12.691 -14.795  1.00 90.88           C  
ATOM      8  O   MET A   1      29.924  13.282 -14.337  1.00 90.88           O  
ATOM      3  CB  MET A   1      32.214  11.900 -16.746  1.00 90.88           C  
ATOM      4  CG  MET A   1      31.332  10.667 -16.952  1.00 90.88           C  
ATOM      5  SD  MET A   1      31.941   9.519 -18.223  1.00 90.88           S  
ATOM      6  CE  MET A   1      33.530   9.183 -17.408  1.00 90.88           C  
ATOM      9  N   ALA A   2      31.498  11.676 -14.143  1.00216.57           N  
ATOM     10  CA  ALA A   2      30.947  11.236 -12.898  1.00216.57           C  
ATOM     12  C   ALA A   2      31.878  11.620 -11.793  1.00216.57           C  
ATOM     13  O   ALA A   2      33.098  11.584 -11.945  1.00216.57           O  
ATOM     11  CB  ALA A   2      30.753   9.712 -12.817  1.00216.57           C  
ATOM     14  N   GLU A   3      31.293  12.029 -10.649  1.00115.67           N  
ATOM     15  CA  GLU A   3      32.042  12.390  -9.480  1.00115.67           C  
ATOM     21  C   GLU A   3      32.396  11.125  -8.768  1.00115.67           C  
ATOM     22  O   GLU A   3      31.621  10.169  -8.772  1.00115.67           O  
ATOM     16  CB  GLU A   3      31.231  13.208  -8.460  1.00115.67           C  
ATOM     17  CG  GLU A   3      30.038  12.415  -7.913  1.00115.67           C  
ATOM     18  CD  GLU A   3      29.469  13.125  -6.693  1.00115.67           C  
ATOM     19  OE1 GLU A   3      30.277  13.658  -5.885  1.00115.67           O  
ATOM     20  OE2 GLU A   3      28.217  13.140  -6.550  1.00115.67           O1-
ATOM     23  N   LYS A   4      33.584  11.088  -8.129  1.00 98.48           N  
ATOM     24  CA  LYS A   4      33.969   9.922  -7.389  1.00 98.48           C  
ATOM     30  C   LYS A   4      33.306  10.004  -6.050  1.00 98.48           C  
ATOM     31  O   LYS A   4      33.035  11.095  -5.548  1.00 98.48           O  
ATOM     25  CB  LYS A   4      35.476   9.815  -7.085  1.00 98.48           C  
ATOM     26  CG  LYS A   4      36.395   9.713  -8.304  1.00 98.48           C  
ATOM     27  CD  LYS A   4      36.622  11.041  -9.028  1.00 98.48           C  
ATOM     28  CE  LYS A   4      37.596  10.926 -10.202  1.00 98.48           C  
ATOM     29  NZ  LYS A   4      37.005  10.075 -11.259  1.00 98.48           N1+
ATOM     32  N   PRO A   5      33.015   8.875  -5.460  1.00 74.81           N  
ATOM     33  CA  PRO A   5      32.460   8.899  -4.138  1.00 74.81           C  
ATOM     37  C   PRO A   5      33.540   9.358  -3.217  1.00 74.81           C  
ATOM     38  O   PRO A   5      34.694   8.981  -3.419  1.00 74.81           O  
ATOM     35  CB  PRO A   5      31.946   7.487  -3.867  1.00 74.81           C  
ATOM     36  CG  PRO A   5      31.598   6.966  -5.275  1.00 74.81           C  
ATOM     34  CD  PRO A   5      32.560   7.721  -6.217  1.00 74.81           C  
ATOM     39  N   LYS A   6      33.197  10.175  -2.209  1.00 55.94           N  
ATOM     40  CA  LYS A   6      34.221  10.643  -1.331  1.00 55.94           C  
ATOM     46  C   LYS A   6      33.933  10.071   0.019  1.00 55.94           C  
ATOM     47  O   LYS A   6      32.835  10.231   0.551  1.00 55.94           O  
ATOM     41  CB  LYS A   6      34.271  12.176  -1.221  1.00 55.94           C  
ATOM     42  CG  LYS A   6      35.557  12.696  -0.579  1.00 55.94           C  
ATOM     43  CD  LYS A   6      35.801  14.185  -0.831  1.00 55.94           C  
ATOM     44  CE  LYS A   6      37.124  14.689  -0.253  1.00 55.94           C  
ATOM     45  NZ  LYS A   6      37.340  16.100  -0.636  1.00 55.94           N1+
ATOM     48  N   LEU A   7      34.926   9.375   0.608  1.00115.18           N  
ATOM     49  CA  LEU A   7      34.709   8.752   1.881  1.00115.18           C  
ATOM     54  C   LEU A   7      35.303   9.616   2.942  1.00115.18           C  
ATOM     55  O   LEU A   7      36.457  10.036   2.852  1.00115.18           O  
ATOM     50  CB  LEU A   7      35.373   7.373   2.049  1.00115.18           C  
ATOM     51  CG  LEU A   7      34.862   6.293   1.079  1.00115.18           C  
ATOM     52  CD1 LEU A   7      33.360   6.047   1.242  1.00115.18           C  
ATOM     53  CD2 LEU A   7      35.253   6.607  -0.365  1.00115.18           C  
ATOM     56  N   HIS A   8      34.511   9.901   3.993  1.00 61.92           N  
ATOM     57  CA  HIS A   8      35.020  10.717   5.053  1.00 61.92           C  
ATOM     64  C   HIS A   8      35.206   9.836   6.244  1.00 61.92           C  
ATOM     65  O   HIS A   8      34.241   9.399   6.870  1.00 61.92           O  
ATOM     60  CB  HIS A   8      34.060  11.852   5.443  1.00 61.92           C  
ATOM     59  CG  HIS A   8      33.896  12.851   4.337  1.00 61.92           C  
ATOM     62  CD2 HIS A   8      33.163  12.779   3.192  1.00 61.92           C  
ATOM     58  ND1 HIS A   8      34.532  14.073   4.298  1.00 61.92           N  
ATOM     63  CE1 HIS A   8      34.154  14.674   3.142  1.00 61.92           C  
ATOM     61  NE2 HIS A   8      33.324  13.926   2.437  1.00 61.92           N  
ATOM     66  N   TYR A   9      36.474   9.530   6.573  1.00 84.01           N  
ATOM     67  CA  TYR A   9      36.719   8.667   7.686  1.00 84.01           C  
ATOM     76  C   TYR A   9      38.095   8.959   8.186  1.00 84.01           C  
ATOM     77  O   TYR A   9      38.829   9.761   7.610  1.00 84.01           O  
ATOM     68  CB  TYR A   9      36.636   7.185   7.266  1.00 84.01           C  
ATOM     69  CG  TYR A   9      36.579   6.305   8.466  1.00 84.01           C  
ATOM     70  CD1 TYR A   9      35.459   6.304   9.265  1.00 84.01           C  
ATOM     71  CD2 TYR A   9      37.614   5.450   8.771  1.00 84.01           C  
ATOM     72  CE1 TYR A   9      35.381   5.487  10.367  1.00 84.01           C  
ATOM     73  CE2 TYR A   9      37.543   4.630   9.872  1.00 84.01           C  
ATOM     74  CZ  TYR A   9      36.426   4.650  10.673  1.00 84.01           C  
ATOM     75  OH  TYR A   9      36.348   3.809  11.803  1.00 84.01           O  
ATOM     78  N   PHE A  10      38.467   8.324   9.311  1.00127.91           N  
ATOM     79  CA  PHE A  10      39.779   8.473   9.864  1.00127.91           C  
ATOM     87  C   PHE A  10      40.661   7.635   9.001  1.00127.91           C  
ATOM     88  O   PHE A  10      40.181   6.759   8.283  1.00127.91           O  
ATOM     80  CB  PHE A  10      39.879   7.928  11.293  1.00127.91           C  
ATOM     81  CG  PHE A  10      38.817   8.634  12.059  1.00127.91           C  
ATOM     82  CD1 PHE A  10      37.551   8.101  12.107  1.00127.91           C  
ATOM     83  CD2 PHE A  10      39.069   9.822  12.703  1.00127.91           C  
ATOM     84  CE1 PHE A  10      36.547   8.732  12.800  1.00127.91           C  
ATOM     85  CE2 PHE A  10      38.069  10.459  13.399  1.00127.91           C  
ATOM     86  CZ  PHE A  10      36.806   9.914  13.450  1.00127.91           C  
ATOM     89  N   ASN A  11      41.977   7.904   9.012  1.00 59.44           N  
ATOM     90  CA  ASN A  11      42.837   7.115   8.184  1.00 59.44           C  
ATOM     95  C   ASN A  11      43.048   5.818   8.899  1.00 59.44           C  
ATOM     96  O   ASN A  11      44.085   5.601   9.525  1.00 59.44           O  
ATOM     91  CB  ASN A  11      44.211   7.779   7.973  1.00 59.44           C  
ATOM     92  CG  ASN A  11      45.043   6.939   7.010  1.00 59.44           C  
ATOM     94  ND2 ASN A  11      45.622   7.604   5.974  1.00 59.44           N  
ATOM     93  OD1 ASN A  11      45.178   5.728   7.175  1.00 59.44           O  
ATOM     97  N   ALA A  12      42.053   4.910   8.813  1.00 48.79           N  
ATOM     98  CA  ALA A  12      42.165   3.640   9.476  1.00 48.79           C  
ATOM    100  C   ALA A  12      41.161   2.713   8.867  1.00 48.79           C  
ATOM    101  O   ALA A  12      40.250   3.151   8.165  1.00 48.79           O  
ATOM     99  CB  ALA A  12      41.877   3.706  10.987  1.00 48.79           C  
ATOM    102  N   ARG A  13      41.323   1.387   9.080  1.00108.68           N  
ATOM    103  CA  ARG A  13      40.341   0.510   8.506  1.00108.68           C  
ATOM    111  C   ARG A  13      39.013   0.850   9.101  1.00108.68           C  
ATOM    112  O   ARG A  13      38.127   1.346   8.408  1.00108.68           O  
ATOM    104  CB  ARG A  13      40.538  -0.975   8.839  1.00108.68           C  
ATOM    105  CG  ARG A  13      41.662  -1.697   8.106  1.00108.68           C  
ATOM    106  CD  ARG A  13      41.636  -3.191   8.430  1.00108.68           C  
ATOM    107  NE  ARG A  13      42.788  -3.850   7.760  1.00108.68           N  
ATOM    108  CZ  ARG A  13      43.424  -4.877   8.395  1.00108.68           C  
ATOM    109  NH1 ARG A  13      43.035  -5.245   9.650  1.00108.68           N1+
ATOM    110  NH2 ARG A  13      44.446  -5.538   7.779  1.00108.68           N  
ATOM    113  N   GLY A  14      38.874   0.630  10.427  1.00 47.36           N  
ATOM    114  CA  GLY A  14      37.672   0.948  11.147  1.00 47.36           C  
ATOM    115  C   GLY A  14      36.466   0.468  10.394  1.00 47.36           C  
ATOM    116  O   GLY A  14      36.486  -0.551   9.705  1.00 47.36           O  
ATOM    117  N   ARG A  15      35.369   1.241  10.528  1.00128.69           N  
ATOM    118  CA  ARG A  15      34.087   0.992   9.931  1.00128.69           C  
ATOM    126  C   ARG A  15      34.066   1.234   8.450  1.00128.69           C  
ATOM    127  O   ARG A  15      33.160   0.760   7.767  1.00128.69           O  
ATOM    119  CB  ARG A  15      32.937   1.786  10.568  1.00128.69           C  
ATOM    120  CG  ARG A  15      32.567   1.214  11.933  1.00128.69           C  
ATOM    121  CD  ARG A  15      31.180   1.609  12.435  1.00128.69           C  
ATOM    122  NE  ARG A  15      30.934   0.793  13.656  1.00128.69           N  
ATOM    123  CZ  ARG A  15      30.619   1.411  14.831  1.00128.69           C  
ATOM    124  NH1 ARG A  15      30.506   2.771  14.870  1.00128.69           N1+
ATOM    125  NH2 ARG A  15      30.428   0.676  15.964  1.00128.69           N  
ATOM    128  N   MET A  16      34.977   2.073   7.930  1.00 83.65           N  
ATOM    129  CA  MET A  16      35.003   2.418   6.530  1.00 83.65           C  
ATOM    134  C   MET A  16      35.485   1.319   5.614  1.00 83.65           C  
ATOM    135  O   MET A  16      35.116   1.299   4.442  1.00 83.65           O  
ATOM    130  CB  MET A  16      35.816   3.683   6.210  1.00 83.65           C  
ATOM    131  CG  MET A  16      35.714   4.096   4.736  1.00 83.65           C  
ATOM    132  SD  MET A  16      34.070   4.670   4.197  1.00 83.65           S  
ATOM    133  CE  MET A  16      34.124   6.250   5.088  1.00 83.65           C  
ATOM    136  N   GLU A  17      36.330   0.387   6.093  1.00117.47           N  
ATOM    137  CA  GLU A  17      37.006  -0.540   5.214  1.00117.47           C  
ATOM    143  C   GLU A  17      36.076  -1.376   4.382  1.00117.47           C  
ATOM    144  O   GLU A  17      36.350  -1.601   3.204  1.00117.47           O  
ATOM    138  CB  GLU A  17      37.951  -1.503   5.951  1.00117.47           C  
ATOM    139  CG  GLU A  17      38.732  -2.412   4.998  1.00117.47           C  
ATOM    140  CD  GLU A  17      39.686  -1.546   4.182  1.00117.47           C  
ATOM    141  OE1 GLU A  17      39.205  -0.581   3.529  1.00117.47           O  
ATOM    142  OE2 GLU A  17      40.912  -1.838   4.199  1.00117.47           O1-
ATOM    145  N   SER A  18      34.958  -1.861   4.941  1.00 49.90           N  
ATOM    146  CA  SER A  18      34.093  -2.713   4.170  1.00 49.90           C  
ATOM    149  C   SER A  18      33.600  -1.959   2.971  1.00 49.90           C  
ATOM    150  O   SER A  18      33.349  -2.551   1.921  1.00 49.90           O  
ATOM    147  CB  SER A  18      32.866  -3.179   4.974  1.00 49.90           C  
ATOM    148  OG  SER A  18      32.073  -2.063   5.355  1.00 49.90           O  
ATOM    151  N   THR A  19      33.400  -0.634   3.108  1.00 48.61           N  
ATOM    152  CA  THR A  19      32.956   0.186   2.016  1.00 48.61           C  
ATOM    156  C   THR A  19      34.039   0.322   0.992  1.00 48.61           C  
ATOM    157  O   THR A  19      33.788   0.211  -0.208  1.00 48.61           O  
ATOM    153  CB  THR A  19      32.556   1.565   2.456  1.00 48.61           C  
ATOM    155  CG2 THR A  19      32.137   2.382   1.223  1.00 48.61           C  
ATOM    154  OG1 THR A  19      31.484   1.488   3.386  1.00 48.61           O  
ATOM    158  N   ARG A  20      35.293   0.548   1.432  1.00115.63           N  
ATOM    159  CA  ARG A  20      36.340   0.736   0.472  1.00115.63           C  
ATOM    167  C   ARG A  20      36.441  -0.512  -0.340  1.00115.63           C  
ATOM    168  O   ARG A  20      36.588  -0.457  -1.559  1.00115.63           O  
ATOM    160  CB  ARG A  20      37.700   1.054   1.111  1.00115.63           C  
ATOM    161  CG  ARG A  20      37.755   2.478   1.668  1.00115.63           C  
ATOM    162  CD  ARG A  20      39.135   2.877   2.194  1.00115.63           C  
ATOM    163  NE  ARG A  20      39.316   2.246   3.529  1.00115.63           N  
ATOM    164  CZ  ARG A  20      39.003   2.929   4.669  1.00115.63           C  
ATOM    165  NH1 ARG A  20      38.577   4.226   4.603  1.00115.63           N1+
ATOM    166  NH2 ARG A  20      39.118   2.309   5.880  1.00115.63           N  
ATOM    169  N   TRP A  21      36.324  -1.681   0.313  1.00 93.53           N  
ATOM    170  CA  TRP A  21      36.398  -2.917  -0.409  1.00 93.53           C  
ATOM    181  C   TRP A  21      35.305  -2.989  -1.428  1.00 93.53           C  
ATOM    182  O   TRP A  21      35.541  -3.370  -2.573  1.00 93.53           O  
ATOM    171  CB  TRP A  21      36.220  -4.175   0.456  1.00 93.53           C  
ATOM    172  CG  TRP A  21      37.442  -4.655   1.193  1.00 93.53           C  
ATOM    174  CD1 TRP A  21      37.851  -4.437   2.476  1.00 93.53           C  
ATOM    173  CD2 TRP A  21      38.416  -5.522   0.593  1.00 93.53           C  
ATOM    176  CE2 TRP A  21      39.377  -5.798   1.568  1.00 93.53           C  
ATOM    177  CE3 TRP A  21      38.497  -6.052  -0.662  1.00 93.53           C  
ATOM    175  NE1 TRP A  21      39.015  -5.127   2.716  1.00 93.53           N  
ATOM    178  CZ2 TRP A  21      40.435  -6.615   1.295  1.00 93.53           C  
ATOM    179  CZ3 TRP A  21      39.571  -6.868  -0.938  1.00 93.53           C  
ATOM    180  CH2 TRP A  21      40.521  -7.144   0.025  1.00 93.53           C  
ATOM    183  N   LEU A  22      34.073  -2.623  -1.037  1.00 63.16           N  
ATOM    184  CA  LEU A  22      32.940  -2.794  -1.896  1.00 63.16           C  
ATOM    189  C   LEU A  22      33.097  -1.940  -3.119  1.00 63.16           C  
ATOM    190  O   LEU A  22      32.856  -2.392  -4.238  1.00 63.16           O  
ATOM    185  CB  LEU A  22      31.632  -2.426  -1.175  1.00 63.16           C  
ATOM    186  CG  LEU A  22      30.365  -2.865  -1.924  1.00 63.16           C  
ATOM    187  CD1 LEU A  22      30.355  -4.392  -2.106  1.00 63.16           C  
ATOM    188  CD2 LEU A  22      29.097  -2.359  -1.216  1.00 63.16           C  
ATOM    191  N   LEU A  23      33.526  -0.679  -2.942  1.00 52.15           N  
ATOM    192  CA  LEU A  23      33.701   0.197  -4.063  1.00 52.15           C  
ATOM    197  C   LEU A  23      34.762  -0.378  -4.954  1.00 52.15           C  
ATOM    198  O   LEU A  23      34.580  -0.460  -6.168  1.00 52.15           O  
ATOM    193  CB  LEU A  23      34.150   1.610  -3.645  1.00 52.15           C  
ATOM    194  CG  LEU A  23      33.082   2.414  -2.874  1.00 52.15           C  
ATOM    195  CD1 LEU A  23      33.601   3.808  -2.488  1.00 52.15           C  
ATOM    196  CD2 LEU A  23      31.769   2.489  -3.664  1.00 52.15           C  
ATOM    199  N   ALA A  24      35.885  -0.834  -4.367  1.00 35.48           N  
ATOM    200  CA  ALA A  24      36.985  -1.325  -5.151  1.00 35.48           C  
ATOM    202  C   ALA A  24      36.560  -2.528  -5.939  1.00 35.48           C  
ATOM    203  O   ALA A  24      36.887  -2.647  -7.118  1.00 35.48           O  
ATOM    201  CB  ALA A  24      38.194  -1.734  -4.293  1.00 35.48           C  
ATOM    204  N   ALA A  25      35.803  -3.448  -5.313  1.00 46.09           N  
ATOM    205  CA  ALA A  25      35.385  -4.652  -5.982  1.00 46.09           C  
ATOM    207  C   ALA A  25      34.509  -4.275  -7.136  1.00 46.09           C  
ATOM    208  O   ALA A  25      34.488  -4.950  -8.164  1.00 46.09           O  
ATOM    206  CB  ALA A  25      34.594  -5.607  -5.072  1.00 46.09           C  
ATOM    209  N   ALA A  26      33.711  -3.208  -6.955  1.00 62.09           N  
ATOM    210  CA  ALA A  26      32.834  -2.673  -7.954  1.00 62.09           C  
ATOM    212  C   ALA A  26      33.646  -2.116  -9.083  1.00 62.09           C  
ATOM    213  O   ALA A  26      33.172  -2.060 -10.215  1.00 62.09           O  
ATOM    211  CB  ALA A  26      31.925  -1.559  -7.410  1.00 62.09           C  
ATOM    214  N   GLY A  27      34.871  -1.630  -8.797  1.00 31.95           N  
ATOM    215  CA  GLY A  27      35.702  -1.081  -9.834  1.00 31.95           C  
ATOM    216  C   GLY A  27      35.506   0.400  -9.851  1.00 31.95           C  
ATOM    217  O   GLY A  27      36.008   1.097 -10.734  1.00 31.95           O  
ATOM    218  N   VAL A  28      34.753   0.919  -8.865  1.00 52.55           N  
ATOM    219  CA  VAL A  28      34.510   2.329  -8.817  1.00 52.55           C  
ATOM    223  C   VAL A  28      35.632   2.989  -8.071  1.00 52.55           C  
ATOM    224  O   VAL A  28      35.990   2.585  -6.966  1.00 52.55           O  
ATOM    220  CB  VAL A  28      33.220   2.657  -8.125  1.00 52.55           C  
ATOM    221  CG1 VAL A  28      33.023   4.181  -8.109  1.00 52.55           C  
ATOM    222  CG2 VAL A  28      32.100   1.884  -8.838  1.00 52.55           C  
ATOM    225  N   GLU A  29      36.219   4.039  -8.679  1.00 83.87           N  
ATOM    226  CA  GLU A  29      37.303   4.752  -8.062  1.00 83.87           C  
ATOM    232  C   GLU A  29      36.724   5.694  -7.054  1.00 83.87           C  
ATOM    233  O   GLU A  29      35.697   6.322  -7.310  1.00 83.87           O  
ATOM    227  CB  GLU A  29      38.100   5.582  -9.078  1.00 83.87           C  
ATOM    228  CG  GLU A  29      39.295   6.322  -8.484  1.00 83.87           C  
ATOM    229  CD  GLU A  29      39.947   7.092  -9.622  1.00 83.87           C  
ATOM    230  OE1 GLU A  29      39.547   6.856 -10.794  1.00 83.87           O  
ATOM    231  OE2 GLU A  29      40.845   7.929  -9.339  1.00 83.87           O1-
ATOM    234  N   PHE A  30      37.367   5.824  -5.873  1.00 72.44           N  
ATOM    235  CA  PHE A  30      36.842   6.740  -4.900  1.00 72.44           C  
ATOM    243  C   PHE A  30      37.962   7.526  -4.295  1.00 72.44           C  
ATOM    244  O   PHE A  30      39.131   7.153  -4.390  1.00 72.44           O  
ATOM    236  CB  PHE A  30      36.031   6.080  -3.766  1.00 72.44           C  
ATOM    237  CG  PHE A  30      36.875   5.127  -2.988  1.00 72.44           C  
ATOM    238  CD1 PHE A  30      36.985   3.811  -3.375  1.00 72.44           C  
ATOM    239  CD2 PHE A  30      37.548   5.545  -1.864  1.00 72.44           C  
ATOM    240  CE1 PHE A  30      37.755   2.930  -2.652  1.00 72.44           C  
ATOM    241  CE2 PHE A  30      38.319   4.671  -1.135  1.00 72.44           C  
ATOM    242  CZ  PHE A  30      38.423   3.358  -1.530  1.00 72.44           C  
ATOM    245  N   GLU A  31      37.610   8.667  -3.669  1.00 54.97           N  
ATOM    246  CA  GLU A  31      38.583   9.537  -3.073  1.00 54.97           C  
ATOM    252  C   GLU A  31      38.331   9.543  -1.598  1.00 54.97           C  
ATOM    253  O   GLU A  31      37.210   9.317  -1.150  1.00 54.97           O  
ATOM    247  CB  GLU A  31      38.481  10.976  -3.606  1.00 54.97           C  
ATOM    248  CG  GLU A  31      39.660  11.878  -3.243  1.00 54.97           C  
ATOM    249  CD  GLU A  31      39.564  13.100  -4.145  1.00 54.97           C  
ATOM    250  OE1 GLU A  31      39.657  12.916  -5.387  1.00 54.97           O  
ATOM    251  OE2 GLU A  31      39.386  14.227  -3.612  1.00 54.97           O1-
ATOM    254  N   GLU A  32      39.388   9.774  -0.790  1.00 64.97           N  
ATOM    255  CA  GLU A  32      39.202   9.735   0.631  1.00 64.97           C  
ATOM    261  C   GLU A  32      39.673  11.016   1.236  1.00 64.97           C  
ATOM    262  O   GLU A  32      40.755  11.513   0.923  1.00 64.97           O  
ATOM    256  CB  GLU A  32      39.990   8.594   1.303  1.00 64.97           C  
ATOM    257  CG  GLU A  32      39.478   7.198   0.935  1.00 64.97           C  
ATOM    258  CD  GLU A  32      40.403   6.168   1.566  1.00 64.97           C  
ATOM    259  OE1 GLU A  32      41.576   6.061   1.113  1.00 64.97           O  
ATOM    260  OE2 GLU A  32      39.951   5.476   2.515  1.00 64.97           O1-
ATOM    263  N   LYS A  33      38.839  11.594   2.124  1.00151.49           N  
ATOM    264  CA  LYS A  33      39.229  12.763   2.852  1.00151.49           C  
ATOM    270  C   LYS A  33      39.370  12.275   4.258  1.00151.49           C  
ATOM    271  O   LYS A  33      38.397  11.827   4.864  1.00151.49           O  
ATOM    265  CB  LYS A  33      38.167  13.878   2.820  1.00151.49           C  
ATOM    266  CG  LYS A  33      38.592  15.179   3.504  1.00151.49           C  
ATOM    267  CD  LYS A  33      38.745  15.069   5.021  1.00151.49           C  
ATOM    268  CE  LYS A  33      37.410  15.137   5.771  1.00151.49           C  
ATOM    269  NZ  LYS A  33      36.848  13.777   5.934  1.00151.49           N1+
ATOM    272  N   PHE A  34      40.592  12.348   4.823  1.00 71.48           N  
ATOM    273  CA  PHE A  34      40.784  11.752   6.113  1.00 71.48           C  
ATOM    281  C   PHE A  34      40.549  12.756   7.193  1.00 71.48           C  
ATOM    282  O   PHE A  34      40.937  13.918   7.084  1.00 71.48           O  
ATOM    274  CB  PHE A  34      42.186  11.151   6.343  1.00 71.48           C  
ATOM    275  CG  PHE A  34      42.379  10.012   5.398  1.00 71.48           C  
ATOM    276  CD1 PHE A  34      41.661   8.845   5.542  1.00 71.48           C  
ATOM    277  CD2 PHE A  34      43.301  10.099   4.382  1.00 71.48           C  
ATOM    278  CE1 PHE A  34      41.844   7.794   4.675  1.00 71.48           C  
ATOM    279  CE2 PHE A  34      43.492   9.051   3.512  1.00 71.48           C  
ATOM    280  CZ  PHE A  34      42.762   7.897   3.658  1.00 71.48           C  
ATOM    283  N   ILE A  35      39.898  12.297   8.281  1.00 70.70           N  
ATOM    284  CA  ILE A  35      39.622  13.139   9.407  1.00 70.70           C  
ATOM    289  C   ILE A  35      40.785  12.974  10.332  1.00 70.70           C  
ATOM    290  O   ILE A  35      40.898  11.972  11.039  1.00 70.70           O  
ATOM    285  CB  ILE A  35      38.409  12.702  10.177  1.00 70.70           C  
ATOM    286  CG1 ILE A  35      37.150  12.763   9.298  1.00 70.70           C  
ATOM    287  CG2 ILE A  35      38.323  13.553  11.455  1.00 70.70           C  
ATOM    288  CD1 ILE A  35      35.958  12.014   9.893  1.00 70.70           C  
ATOM    291  N   LYS A  36      41.738  13.922  10.243  1.00113.90           N  
ATOM    292  CA  LYS A  36      42.902  13.950  11.080  1.00113.90           C  
ATOM    298  C   LYS A  36      42.629  14.486  12.454  1.00113.90           C  
ATOM    299  O   LYS A  36      43.132  13.953  13.442  1.00113.90           O  
ATOM    293  CB  LYS A  36      44.060  14.747  10.465  1.00113.90           C  
ATOM    294  CG  LYS A  36      44.705  13.988   9.304  1.00113.90           C  
ATOM    295  CD  LYS A  36      45.240  12.616   9.727  1.00113.90           C  
ATOM    296  CE  LYS A  36      45.842  11.797   8.585  1.00113.90           C  
ATOM    297  NZ  LYS A  36      46.179  10.435   9.064  1.00113.90           N1+
ATOM    300  N   SER A  37      41.813  15.554  12.567  1.00 47.28           N  
ATOM    301  CA  SER A  37      41.698  16.186  13.848  1.00 47.28           C  
ATOM    304  C   SER A  37      40.270  16.293  14.266  1.00 47.28           C  
ATOM    305  O   SER A  37      39.340  16.099  13.486  1.00 47.28           O  
ATOM    302  CB  SER A  37      42.266  17.615  13.861  1.00 47.28           C  
ATOM    303  OG  SER A  37      41.540  18.435  12.956  1.00 47.28           O  
ATOM    306  N   ALA A  38      40.091  16.619  15.559  1.00 30.48           N  
ATOM    307  CA  ALA A  38      38.802  16.799  16.142  1.00 30.48           C  
ATOM    309  C   ALA A  38      38.173  17.929  15.400  1.00 30.48           C  
ATOM    310  O   ALA A  38      36.966  17.946  15.171  1.00 30.48           O  
ATOM    308  CB  ALA A  38      38.866  17.196  17.626  1.00 30.48           C  
ATOM    311  N   GLU A  39      39.003  18.911  15.005  1.00 70.27           N  
ATOM    312  CA  GLU A  39      38.539  20.059  14.285  1.00 70.27           C  
ATOM    318  C   GLU A  39      37.963  19.597  12.981  1.00 70.27           C  
ATOM    319  O   GLU A  39      36.966  20.143  12.511  1.00 70.27           O  
ATOM    313  CB  GLU A  39      39.665  21.057  13.963  1.00 70.27           C  
ATOM    314  CG  GLU A  39      40.221  21.789  15.189  1.00 70.27           C  
ATOM    315  CD  GLU A  39      41.128  20.837  15.956  1.00 70.27           C  
ATOM    316  OE1 GLU A  39      42.256  20.569  15.461  1.00 70.27           O  
ATOM    317  OE2 GLU A  39      40.707  20.364  17.044  1.00 70.27           O1-
ATOM    320  N   ASP A  40      38.573  18.572  12.359  1.00 38.43           N  
ATOM    321  CA  ASP A  40      38.116  18.114  11.076  1.00 38.43           C  
ATOM    326  C   ASP A  40      36.702  17.630  11.193  1.00 38.43           C  
ATOM    327  O   ASP A  40      35.874  17.891  10.321  1.00 38.43           O  
ATOM    322  CB  ASP A  40      38.927  16.920  10.537  1.00 38.43           C  
ATOM    323  CG  ASP A  40      40.333  17.369  10.165  1.00 38.43           C  
ATOM    324  OD1 ASP A  40      40.523  18.571   9.838  1.00 38.43           O  
ATOM    325  OD2 ASP A  40      41.245  16.503  10.194  1.00 38.43           O1-
ATOM    328  N   LEU A  41      36.393  16.892  12.274  1.00 50.81           N  
ATOM    329  CA  LEU A  41      35.086  16.325  12.452  1.00 50.81           C  
ATOM    334  C   LEU A  41      34.079  17.410  12.663  1.00 50.81           C  
ATOM    335  O   LEU A  41      32.966  17.333  12.145  1.00 50.81           O  
ATOM    330  CB  LEU A  41      34.991  15.371  13.657  1.00 50.81           C  
ATOM    331  CG  LEU A  41      33.608  14.711  13.799  1.00 50.81           C  
ATOM    332  CD1 LEU A  41      33.307  13.801  12.596  1.00 50.81           C  
ATOM    333  CD2 LEU A  41      33.464  13.980  15.143  1.00 50.81           C  
ATOM    336  N   ASP A  42      34.446  18.454  13.433  1.00 37.90           N  
ATOM    337  CA  ASP A  42      33.532  19.515  13.745  1.00 37.90           C  
ATOM    342  C   ASP A  42      33.129  20.201  12.481  1.00 37.90           C  
ATOM    343  O   ASP A  42      31.980  20.611  12.329  1.00 37.90           O  
ATOM    338  CB  ASP A  42      34.127  20.583  14.675  1.00 37.90           C  
ATOM    339  CG  ASP A  42      34.178  20.004  16.080  1.00 37.90           C  
ATOM    340  OD1 ASP A  42      33.293  19.171  16.410  1.00 37.90           O  
ATOM    341  OD2 ASP A  42      35.104  20.389  16.843  1.00 37.90           O1-
ATOM    344  N   LYS A  43      34.068  20.347  11.535  1.00109.47           N  
ATOM    345  CA  LYS A  43      33.764  21.017  10.307  1.00109.47           C  
ATOM    351  C   LYS A  43      32.693  20.245   9.613  1.00109.47           C  
ATOM    352  O   LYS A  43      31.790  20.831   9.021  1.00109.47           O  
ATOM    346  CB  LYS A  43      34.980  21.081   9.367  1.00109.47           C  
ATOM    347  CG  LYS A  43      34.698  21.806   8.052  1.00109.47           C  
ATOM    348  CD  LYS A  43      34.410  23.292   8.245  1.00109.47           C  
ATOM    349  CE  LYS A  43      33.055  23.561   8.897  1.00109.47           C  
ATOM    350  NZ  LYS A  43      32.970  24.981   9.309  1.00109.47           N1+
ATOM    353  N   LEU A  44      32.777  18.903   9.663  1.00 49.31           N  
ATOM    354  CA  LEU A  44      31.806  18.068   9.018  1.00 49.31           C  
ATOM    359  C   LEU A  44      30.463  18.266   9.650  1.00 49.31           C  
ATOM    360  O   LEU A  44      29.455  18.364   8.953  1.00 49.31           O  
ATOM    355  CB  LEU A  44      32.137  16.566   9.119  1.00 49.31           C  
ATOM    356  CG  LEU A  44      33.362  16.130   8.297  1.00 49.31           C  
ATOM    357  CD1 LEU A  44      33.628  14.624   8.445  1.00 49.31           C  
ATOM    358  CD2 LEU A  44      33.215  16.546   6.825  1.00 49.31           C  
ATOM    361  N   ARG A  45      30.408  18.324  10.993  1.00 84.43           N  
ATOM    362  CA  ARG A  45      29.149  18.467  11.671  1.00 84.43           C  
ATOM    370  C   ARG A  45      28.509  19.775  11.321  1.00 84.43           C  
ATOM    371  O   ARG A  45      27.327  19.819  10.983  1.00 84.43           O  
ATOM    363  CB  ARG A  45      29.277  18.491  13.200  1.00 84.43           C  
ATOM    364  CG  ARG A  45      29.615  17.148  13.843  1.00 84.43           C  
ATOM    365  CD  ARG A  45      29.726  17.253  15.364  1.00 84.43           C  
ATOM    366  NE  ARG A  45      30.052  15.900  15.889  1.00 84.43           N  
ATOM    367  CZ  ARG A  45      30.628  15.779  17.120  1.00 84.43           C  
ATOM    368  NH1 ARG A  45      30.919  16.898  17.849  1.00 84.43           N1+
ATOM    369  NH2 ARG A  45      30.918  14.543  17.618  1.00 84.43           N  
ATOM    372  N   ASN A  46      29.292  20.871  11.362  1.00 49.75           N  
ATOM    373  CA  ASN A  46      28.780  22.202  11.181  1.00 49.75           C  
ATOM    378  C   ASN A  46      28.158  22.326   9.839  1.00 49.75           C  
ATOM    379  O   ASN A  46      27.117  22.961   9.678  1.00 49.75           O  
ATOM    374  CB  ASN A  46      29.872  23.283  11.231  1.00 49.75           C  
ATOM    375  CG  ASN A  46      30.330  23.421  12.669  1.00 49.75           C  
ATOM    377  ND2 ASN A  46      31.670  23.347  12.888  1.00 49.75           N  
ATOM    376  OD1 ASN A  46      29.515  23.587  13.575  1.00 49.75           O  
ATOM    380  N   ASP A  47      28.796  21.716   8.835  1.00 70.78           N  
ATOM    381  CA  ASP A  47      28.324  21.802   7.494  1.00 70.78           C  
ATOM    386  C   ASP A  47      26.986  21.130   7.421  1.00 70.78           C  
ATOM    387  O   ASP A  47      26.188  21.426   6.534  1.00 70.78           O  
ATOM    382  CB  ASP A  47      29.300  21.184   6.485  1.00 70.78           C  
ATOM    383  CG  ASP A  47      30.513  22.110   6.444  1.00 70.78           C  
ATOM    384  OD1 ASP A  47      30.458  23.178   7.110  1.00 70.78           O  
ATOM    385  OD2 ASP A  47      31.507  21.764   5.753  1.00 70.78           O1-
ATOM    388  N   GLY A  48      26.697  20.197   8.350  1.00 34.37           N  
ATOM    389  CA  GLY A  48      25.414  19.550   8.353  1.00 34.37           C  
ATOM    390  C   GLY A  48      25.520  18.270   7.587  1.00 34.37           C  
ATOM    391  O   GLY A  48      24.515  17.708   7.152  1.00 34.37           O  
ATOM    392  N   TYR A  49      26.762  17.812   7.357  1.00116.62           N  
ATOM    393  CA  TYR A  49      27.023  16.605   6.629  1.00116.62           C  
ATOM    402  C   TYR A  49      26.723  15.343   7.396  1.00116.62           C  
ATOM    403  O   TYR A  49      26.373  14.331   6.790  1.00116.62           O  
ATOM    394  CB  TYR A  49      28.432  16.527   6.026  1.00116.62           C  
ATOM    395  CG  TYR A  49      28.485  17.701   5.113  1.00116.62           C  
ATOM    396  CD1 TYR A  49      27.372  18.042   4.379  1.00116.62           C  
ATOM    397  CD2 TYR A  49      29.641  18.427   4.948  1.00116.62           C  
ATOM    398  CE1 TYR A  49      27.395  19.118   3.525  1.00116.62           C  
ATOM    399  CE2 TYR A  49      29.671  19.503   4.093  1.00116.62           C  
ATOM    400  CZ  TYR A  49      28.547  19.854   3.384  1.00116.62           C  
ATOM    401  OH  TYR A  49      28.578  20.959   2.508  1.00116.62           O  
ATOM    404  N   LEU A  50      26.913  15.328   8.732  1.00 73.09           N  
ATOM    405  CA  LEU A  50      26.717  14.104   9.468  1.00 73.09           C  
ATOM    410  C   LEU A  50      25.392  14.149  10.170  1.00 73.09           C  
ATOM    411  O   LEU A  50      25.228  14.861  11.157  1.00 73.09           O  
ATOM    406  CB  LEU A  50      27.784  13.886  10.552  1.00 73.09           C  
ATOM    407  CG  LEU A  50      29.220  13.834  10.002  1.00 73.09           C  
ATOM    408  CD1 LEU A  50      30.235  13.598  11.132  1.00 73.09           C  
ATOM    409  CD2 LEU A  50      29.348  12.824   8.851  1.00 73.09           C  
ATOM    412  N   MET A  51      24.419  13.330   9.722  1.00 82.00           N  
ATOM    413  CA  MET A  51      23.109  13.406  10.306  1.00 82.00           C  
ATOM    418  C   MET A  51      23.192  13.076  11.766  1.00 82.00           C  
ATOM    419  O   MET A  51      22.608  13.756  12.609  1.00 82.00           O  
ATOM    414  CB  MET A  51      22.127  12.406   9.671  1.00 82.00           C  
ATOM    415  CG  MET A  51      20.710  12.487  10.243  1.00 82.00           C  
ATOM    416  SD  MET A  51      19.760  13.951   9.729  1.00 82.00           S  
ATOM    417  CE  MET A  51      18.282  13.493  10.680  1.00 82.00           C  
ATOM    420  N   PHE A  52      23.905  11.985  12.082  1.00110.84           N  
ATOM    421  CA  PHE A  52      24.160  11.476  13.398  1.00110.84           C  
ATOM    429  C   PHE A  52      25.289  12.210  14.045  1.00110.84           C  
ATOM    430  O   PHE A  52      25.550  12.026  15.231  1.00110.84           O  
ATOM    422  CB  PHE A  52      24.397   9.962  13.436  1.00110.84           C  
ATOM    423  CG  PHE A  52      23.047   9.400  13.159  1.00110.84           C  
ATOM    424  CD1 PHE A  52      22.077   9.434  14.133  1.00110.84           C  
ATOM    425  CD2 PHE A  52      22.743   8.849  11.936  1.00110.84           C  
ATOM    426  CE1 PHE A  52      20.822   8.927  13.897  1.00110.84           C  
ATOM    427  CE2 PHE A  52      21.489   8.339  11.692  1.00110.84           C  
ATOM    428  CZ  PHE A  52      20.525   8.377  12.672  1.00110.84           C  
ATOM    431  N   GLN A  53      26.032  13.013  13.260  1.00 85.27           N  
ATOM    432  CA  GLN A  53      27.183  13.719  13.742  1.00 85.27           C  
ATOM    438  C   GLN A  53      28.284  12.721  13.904  1.00 85.27           C  
ATOM    439  O   GLN A  53      29.225  12.929  14.669  1.00 85.27           O  
ATOM    433  CB  GLN A  53      26.940  14.388  15.104  1.00 85.27           C  
ATOM    434  CG  GLN A  53      25.646  15.204  15.150  1.00 85.27           C  
ATOM    435  CD  GLN A  53      25.610  16.111  13.931  1.00 85.27           C  
ATOM    437  NE2 GLN A  53      24.382  16.533  13.528  1.00 85.27           N  
ATOM    436  OE1 GLN A  53      26.645  16.431  13.351  1.00 85.27           O  
ATOM    440  N   GLN A  54      28.199  11.608  13.144  1.00 61.44           N  
ATOM    441  CA  GLN A  54      29.196  10.579  13.214  1.00 61.44           C  
ATOM    447  C   GLN A  54      29.598  10.191  11.819  1.00 61.44           C  
ATOM    448  O   GLN A  54      28.885  10.447  10.850  1.00 61.44           O  
ATOM    442  CB  GLN A  54      28.675   9.318  13.918  1.00 61.44           C  
ATOM    443  CG  GLN A  54      28.314   9.577  15.382  1.00 61.44           C  
ATOM    444  CD  GLN A  54      27.567   8.364  15.916  1.00 61.44           C  
ATOM    446  NE2 GLN A  54      28.320   7.403  16.515  1.00 61.44           N  
ATOM    445  OE1 GLN A  54      26.346   8.273  15.804  1.00 61.44           O  
ATOM    449  N   VAL A  55      30.797   9.586  11.698  1.00 81.06           N  
ATOM    450  CA  VAL A  55      31.311   9.044  10.465  1.00 81.06           C  
ATOM    454  C   VAL A  55      31.273   7.559  10.673  1.00 81.06           C  
ATOM    455  O   VAL A  55      31.116   7.151  11.821  1.00 81.06           O  
ATOM    451  CB  VAL A  55      32.722   9.452  10.169  1.00 81.06           C  
ATOM    452  CG1 VAL A  55      32.732  10.968   9.906  1.00 81.06           C  
ATOM    453  CG2 VAL A  55      33.621   9.029  11.344  1.00 81.06           C  
ATOM    456  N   PRO A  56      31.399   6.680   9.699  1.00 90.18           N  
ATOM    457  CA  PRO A  56      31.686   6.972   8.315  1.00 90.18           C  
ATOM    461  C   PRO A  56      30.651   7.784   7.618  1.00 90.18           C  
ATOM    462  O   PRO A  56      29.478   7.732   7.983  1.00 90.18           O  
ATOM    459  CB  PRO A  56      31.887   5.611   7.643  1.00 90.18           C  
ATOM    460  CG  PRO A  56      32.339   4.687   8.785  1.00 90.18           C  
ATOM    458  CD  PRO A  56      31.686   5.294  10.035  1.00 90.18           C  
ATOM    463  N   MET A  57      31.089   8.583   6.624  1.00 64.62           N  
ATOM    464  CA  MET A  57      30.186   9.341   5.819  1.00 64.62           C  
ATOM    469  C   MET A  57      30.718   9.280   4.425  1.00 64.62           C  
ATOM    470  O   MET A  57      31.905   9.511   4.189  1.00 64.62           O  
ATOM    465  CB  MET A  57      30.082  10.813   6.265  1.00 64.62           C  
ATOM    466  CG  MET A  57      29.078  11.651   5.475  1.00 64.62           C  
ATOM    467  SD  MET A  57      29.679  12.247   3.868  1.00 64.62           S  
ATOM    468  CE  MET A  57      30.587  13.661   4.564  1.00 64.62           C  
ATOM    471  N   VAL A  58      29.841   8.932   3.465  1.00118.29           N  
ATOM    472  CA  VAL A  58      30.273   8.836   2.105  1.00118.29           C  
ATOM    476  C   VAL A  58      29.428   9.766   1.303  1.00118.29           C  
ATOM    477  O   VAL A  58      28.208   9.816   1.454  1.00118.29           O  
ATOM    473  CB  VAL A  58      30.128   7.451   1.544  1.00118.29           C  
ATOM    474  CG1 VAL A  58      28.639   7.116   1.372  1.00118.29           C  
ATOM    475  CG2 VAL A  58      30.927   7.371   0.245  1.00118.29           C  
ATOM    478  N   GLU A  59      30.079  10.561   0.437  1.00 69.00           N  
ATOM    479  CA  GLU A  59      29.357  11.449  -0.420  1.00 69.00           C  
ATOM    485  C   GLU A  59      29.256  10.742  -1.725  1.00 69.00           C  
ATOM    486  O   GLU A  59      30.269  10.511  -2.383  1.00 69.00           O  
ATOM    480  CB  GLU A  59      30.119  12.758  -0.699  1.00 69.00           C  
ATOM    481  CG  GLU A  59      30.319  13.626   0.543  1.00 69.00           C  
ATOM    482  CD  GLU A  59      31.250  14.774   0.183  1.00 69.00           C  
ATOM    483  OE1 GLU A  59      32.413  14.494  -0.208  1.00 69.00           O  
ATOM    484  OE2 GLU A  59      30.808  15.949   0.296  1.00 69.00           O1-
ATOM    487  N   ILE A  60      28.035  10.322  -2.110  1.00136.08           N  
ATOM    488  CA  ILE A  60      27.912   9.731  -3.406  1.00136.08           C  
ATOM    493  C   ILE A  60      26.605  10.173  -3.976  1.00136.08           C  
ATOM    494  O   ILE A  60      25.596  10.236  -3.274  1.00136.08           O  
ATOM    489  CB  ILE A  60      27.892   8.231  -3.437  1.00136.08           C  
ATOM    490  CG1 ILE A  60      26.613   7.678  -2.817  1.00136.08           C  
ATOM    491  CG2 ILE A  60      29.144   7.710  -2.723  1.00136.08           C  
ATOM    492  CD1 ILE A  60      26.458   6.196  -3.136  1.00136.08           C  
ATOM    495  N   ASP A  61      26.595  10.477  -5.287  1.00 66.11           N  
ATOM    496  CA  ASP A  61      25.397  10.849  -5.983  1.00 66.11           C  
ATOM    501  C   ASP A  61      24.762  12.067  -5.382  1.00 66.11           C  
ATOM    502  O   ASP A  61      23.538  12.184  -5.374  1.00 66.11           O  
ATOM    497  CB  ASP A  61      24.336   9.734  -5.987  1.00 66.11           C  
ATOM    498  CG  ASP A  61      24.874   8.553  -6.779  1.00 66.11           C  
ATOM    499  OD1 ASP A  61      26.122   8.372  -6.817  1.00 66.11           O  
ATOM    500  OD2 ASP A  61      24.039   7.816  -7.363  1.00 66.11           O1-
ATOM    503  N   GLY A  62      25.564  13.010  -4.855  1.00 24.41           N  
ATOM    504  CA  GLY A  62      25.006  14.262  -4.416  1.00 24.41           C  
ATOM    505  C   GLY A  62      24.342  14.151  -3.077  1.00 24.41           C  
ATOM    506  O   GLY A  62      23.651  15.081  -2.662  1.00 24.41           O  
ATOM    507  N   MET A  63      24.513  13.028  -2.357  1.00 96.49           N  
ATOM    508  CA  MET A  63      23.901  12.948  -1.059  1.00 96.49           C  
ATOM    513  C   MET A  63      24.928  12.444  -0.096  1.00 96.49           C  
ATOM    514  O   MET A  63      25.888  11.784  -0.491  1.00 96.49           O  
ATOM    509  CB  MET A  63      22.679  12.016  -1.006  1.00 96.49           C  
ATOM    510  CG  MET A  63      22.987  10.570  -1.389  1.00 96.49           C  
ATOM    511  SD  MET A  63      21.515   9.512  -1.508  1.00 96.49           S  
ATOM    512  CE  MET A  63      22.379   8.176  -2.385  1.00 96.49           C  
ATOM    515  N   LYS A  64      24.767  12.774   1.206  1.00120.34           N  
ATOM    516  CA  LYS A  64      25.730  12.334   2.176  1.00120.34           C  
ATOM    522  C   LYS A  64      25.121  11.246   3.006  1.00120.34           C  
ATOM    523  O   LYS A  64      24.216  11.482   3.808  1.00120.34           O  
ATOM    517  CB  LYS A  64      26.200  13.418   3.168  1.00120.34           C  
ATOM    518  CG  LYS A  64      27.085  14.516   2.571  1.00120.34           C  
ATOM    519  CD  LYS A  64      26.331  15.587   1.785  1.00120.34           C  
ATOM    520  CE  LYS A  64      27.229  16.701   1.241  1.00120.34           C  
ATOM    521  NZ  LYS A  64      27.670  16.378  -0.135  1.00120.34           N1+
ATOM    524  N   LEU A  65      25.655  10.015   2.864  1.00 58.81           N  
ATOM    525  CA  LEU A  65      25.109   8.889   3.570  1.00 58.81           C  
ATOM    530  C   LEU A  65      25.969   8.549   4.745  1.00 58.81           C  
ATOM    531  O   LEU A  65      27.195   8.507   4.651  1.00 58.81           O  
ATOM    526  CB  LEU A  65      25.024   7.605   2.719  1.00 58.81           C  
ATOM    527  CG  LEU A  65      23.953   7.631   1.614  1.00 58.81           C  
ATOM    528  CD1 LEU A  65      23.936   6.315   0.818  1.00 58.81           C  
ATOM    529  CD2 LEU A  65      22.573   7.978   2.203  1.00 58.81           C  
ATOM    532  N   VAL A  66      25.319   8.293   5.898  1.00 55.91           N  
ATOM    533  CA  VAL A  66      26.014   7.867   7.077  1.00 55.91           C  
ATOM    537  C   VAL A  66      25.428   6.538   7.452  1.00 55.91           C  
ATOM    538  O   VAL A  66      24.414   6.119   6.892  1.00 55.91           O  
ATOM    534  CB  VAL A  66      25.872   8.798   8.249  1.00 55.91           C  
ATOM    535  CG1 VAL A  66      26.522  10.141   7.878  1.00 55.91           C  
ATOM    536  CG2 VAL A  66      24.386   8.906   8.636  1.00 55.91           C  
ATOM    539  N   GLN A  67      26.088   5.828   8.390  1.00115.75           N  
ATOM    540  CA  GLN A  67      25.689   4.520   8.834  1.00115.75           C  
ATOM    546  C   GLN A  67      26.172   3.538   7.811  1.00115.75           C  
ATOM    547  O   GLN A  67      25.698   3.509   6.676  1.00115.75           O  
ATOM    541  CB  GLN A  67      24.174   4.364   9.044  1.00115.75           C  
ATOM    542  CG  GLN A  67      23.639   5.282  10.148  1.00115.75           C  
ATOM    543  CD  GLN A  67      24.437   5.015  11.421  1.00115.75           C  
ATOM    545  NE2 GLN A  67      23.790   4.344  12.412  1.00115.75           N  
ATOM    544  OE1 GLN A  67      25.601   5.395  11.535  1.00115.75           O  
ATOM    548  N   THR A  68      27.106   2.659   8.231  1.00129.54           N  
ATOM    549  CA  THR A  68      27.776   1.770   7.325  1.00129.54           C  
ATOM    553  C   THR A  68      26.808   0.883   6.618  1.00129.54           C  
ATOM    554  O   THR A  68      26.943   0.659   5.416  1.00129.54           O  
ATOM    550  CB  THR A  68      28.822   0.913   7.984  1.00129.54           C  
ATOM    552  CG2 THR A  68      29.967   1.808   8.479  1.00129.54           C  
ATOM    551  OG1 THR A  68      28.263   0.181   9.063  1.00129.54           O  
ATOM    555  N   ARG A  69      25.795   0.357   7.322  1.00 93.69           N  
ATOM    556  CA  ARG A  69      24.909  -0.543   6.647  1.00 93.69           C  
ATOM    564  C   ARG A  69      24.228   0.180   5.531  1.00 93.69           C  
ATOM    565  O   ARG A  69      24.056  -0.374   4.446  1.00 93.69           O  
ATOM    557  CB  ARG A  69      23.828  -1.141   7.562  1.00 93.69           C  
ATOM    558  CG  ARG A  69      24.420  -2.084   8.608  1.00 93.69           C  
ATOM    559  CD  ARG A  69      23.556  -3.320   8.867  1.00 93.69           C  
ATOM    560  NE  ARG A  69      24.329  -4.206   9.779  1.00 93.69           N  
ATOM    561  CZ  ARG A  69      24.137  -4.118  11.126  1.00 93.69           C  
ATOM    562  NH1 ARG A  69      23.168  -3.292  11.619  1.00 93.69           N1+
ATOM    563  NH2 ARG A  69      24.906  -4.858  11.976  1.00 93.69           N  
ATOM    566  N   ALA A  70      23.817   1.440   5.767  1.00 26.74           N  
ATOM    567  CA  ALA A  70      23.126   2.180   4.751  1.00 26.74           C  
ATOM    569  C   ALA A  70      24.033   2.391   3.575  1.00 26.74           C  
ATOM    570  O   ALA A  70      23.617   2.217   2.430  1.00 26.74           O  
ATOM    568  CB  ALA A  70      22.655   3.562   5.233  1.00 26.74           C  
ATOM    571  N   ILE A  71      25.307   2.759   3.829  1.00 43.94           N  
ATOM    572  CA  ILE A  71      26.226   3.017   2.754  1.00 43.94           C  
ATOM    577  C   ILE A  71      26.450   1.754   1.978  1.00 43.94           C  
ATOM    578  O   ILE A  71      26.431   1.764   0.749  1.00 43.94           O  
ATOM    573  CB  ILE A  71      27.573   3.498   3.212  1.00 43.94           C  
ATOM    574  CG1 ILE A  71      27.456   4.879   3.876  1.00 43.94           C  
ATOM    575  CG2 ILE A  71      28.526   3.472   2.003  1.00 43.94           C  
ATOM    576  CD1 ILE A  71      28.724   5.311   4.613  1.00 43.94           C  
ATOM    579  N   LEU A  72      26.654   0.621   2.678  1.00 60.11           N  
ATOM    580  CA  LEU A  72      26.940  -0.614   2.008  1.00 60.11           C  
ATOM    585  C   LEU A  72      25.776  -0.997   1.148  1.00 60.11           C  
ATOM    586  O   LEU A  72      25.949  -1.375  -0.010  1.00 60.11           O  
ATOM    581  CB  LEU A  72      27.173  -1.784   2.985  1.00 60.11           C  
ATOM    582  CG  LEU A  72      28.389  -1.586   3.911  1.00 60.11           C  
ATOM    583  CD1 LEU A  72      28.580  -2.788   4.852  1.00 60.11           C  
ATOM    584  CD2 LEU A  72      29.654  -1.249   3.110  1.00 60.11           C  
ATOM    587  N   ASN A  73      24.546  -0.883   1.682  1.00 50.32           N  
ATOM    588  CA  ASN A  73      23.396  -1.316   0.945  1.00 50.32           C  
ATOM    593  C   ASN A  73      23.261  -0.512  -0.311  1.00 50.32           C  
ATOM    594  O   ASN A  73      23.004  -1.063  -1.378  1.00 50.32           O  
ATOM    589  CB  ASN A  73      22.082  -1.184   1.732  1.00 50.32           C  
ATOM    590  CG  ASN A  73      22.075  -2.240   2.829  1.00 50.32           C  
ATOM    592  ND2 ASN A  73      21.132  -2.099   3.798  1.00 50.32           N  
ATOM    591  OD1 ASN A  73      22.879  -3.172   2.819  1.00 50.32           O  
ATOM    595  N   TYR A  74      23.453   0.816  -0.225  1.00 53.15           N  
ATOM    596  CA  TYR A  74      23.244   1.659  -1.370  1.00 53.15           C  
ATOM    605  C   TYR A  74      24.220   1.298  -2.446  1.00 53.15           C  
ATOM    606  O   TYR A  74      23.842   1.120  -3.603  1.00 53.15           O  
ATOM    597  CB  TYR A  74      23.447   3.148  -1.039  1.00 53.15           C  
ATOM    598  CG  TYR A  74      23.191   3.952  -2.271  1.00 53.15           C  
ATOM    599  CD1 TYR A  74      21.918   4.374  -2.580  1.00 53.15           C  
ATOM    600  CD2 TYR A  74      24.221   4.283  -3.119  1.00 53.15           C  
ATOM    601  CE1 TYR A  74      21.680   5.117  -3.711  1.00 53.15           C  
ATOM    602  CE2 TYR A  74      23.991   5.028  -4.254  1.00 53.15           C  
ATOM    603  CZ  TYR A  74      22.717   5.447  -4.550  1.00 53.15           C  
ATOM    604  OH  TYR A  74      22.473   6.210  -5.711  1.00 53.15           O  
ATOM    607  N   ILE A  75      25.508   1.150  -2.083  1.00 46.45           N  
ATOM    608  CA  ILE A  75      26.525   0.865  -3.053  1.00 46.45           C  
ATOM    613  C   ILE A  75      26.263  -0.476  -3.657  1.00 46.45           C  
ATOM    614  O   ILE A  75      26.360  -0.647  -4.870  1.00 46.45           O  
ATOM    609  CB  ILE A  75      27.904   0.902  -2.467  1.00 46.45           C  
ATOM    610  CG1 ILE A  75      28.213   2.334  -1.998  1.00 46.45           C  
ATOM    611  CG2 ILE A  75      28.893   0.370  -3.515  1.00 46.45           C  
ATOM    612  CD1 ILE A  75      29.487   2.453  -1.164  1.00 46.45           C  
ATOM    615  N   ALA A  76      25.886  -1.462  -2.826  1.00 38.32           N  
ATOM    616  CA  ALA A  76      25.654  -2.785  -3.322  1.00 38.32           C  
ATOM    618  C   ALA A  76      24.557  -2.733  -4.343  1.00 38.32           C  
ATOM    619  O   ALA A  76      24.626  -3.410  -5.367  1.00 38.32           O  
ATOM    617  CB  ALA A  76      25.218  -3.763  -2.214  1.00 38.32           C  
ATOM    620  N   SER A  77      23.501  -1.942  -4.077  1.00 89.67           N  
ATOM    621  CA  SER A  77      22.387  -1.851  -4.984  1.00 89.67           C  
ATOM    624  C   SER A  77      22.740  -1.122  -6.253  1.00 89.67           C  
ATOM    625  O   SER A  77      22.355  -1.545  -7.342  1.00 89.67           O  
ATOM    622  CB  SER A  77      21.151  -1.207  -4.335  1.00 89.67           C  
ATOM    623  OG  SER A  77      21.496   0.033  -3.739  1.00 89.67           O  
ATOM    626  N   LYS A  78      23.500  -0.016  -6.162  1.00122.06           N  
ATOM    627  CA  LYS A  78      23.796   0.766  -7.337  1.00122.06           C  
ATOM    633  C   LYS A  78      24.554  -0.088  -8.310  1.00122.06           C  
ATOM    634  O   LYS A  78      24.279  -0.104  -9.509  1.00122.06           O  
ATOM    628  CB  LYS A  78      24.690   1.968  -6.997  1.00122.06           C  
ATOM    629  CG  LYS A  78      24.932   2.931  -8.159  1.00122.06           C  
ATOM    630  CD  LYS A  78      23.697   3.745  -8.545  1.00122.06           C  
ATOM    631  CE  LYS A  78      23.988   4.829  -9.580  1.00122.06           C  
ATOM    632  NZ  LYS A  78      24.896   5.841  -8.997  1.00122.06           N1+
ATOM    635  N   TYR A  79      25.550  -0.804  -7.770  1.00136.94           N  
ATOM    636  CA  TYR A  79      26.513  -1.659  -8.400  1.00136.94           C  
ATOM    645  C   TYR A  79      25.996  -3.008  -8.820  1.00136.94           C  
ATOM    646  O   TYR A  79      26.706  -3.720  -9.527  1.00136.94           O  
ATOM    637  CB  TYR A  79      27.806  -1.769  -7.583  1.00136.94           C  
ATOM    638  CG  TYR A  79      28.296  -0.361  -7.614  1.00136.94           C  
ATOM    639  CD1 TYR A  79      28.735   0.181  -8.800  1.00136.94           C  
ATOM    640  CD2 TYR A  79      28.311   0.422  -6.482  1.00136.94           C  
ATOM    641  CE1 TYR A  79      29.181   1.479  -8.859  1.00136.94           C  
ATOM    642  CE2 TYR A  79      28.760   1.722  -6.534  1.00136.94           C  
ATOM    643  CZ  TYR A  79      29.195   2.253  -7.724  1.00136.94           C  
ATOM    644  OH  TYR A  79      29.653   3.586  -7.778  1.00136.94           O  
ATOM    647  N   ASN A  80      24.824  -3.450  -8.317  1.00 82.72           N  
ATOM    648  CA  ASN A  80      24.266  -4.735  -8.675  1.00 82.72           C  
ATOM    653  C   ASN A  80      24.971  -5.841  -7.946  1.00 82.72           C  
ATOM    654  O   ASN A  80      25.021  -6.979  -8.407  1.00 82.72           O  
ATOM    649  CB  ASN A  80      24.378  -5.054 -10.179  1.00 82.72           C  
ATOM    650  CG  ASN A  80      23.439  -4.147 -10.968  1.00 82.72           C  
ATOM    652  ND2 ASN A  80      23.971  -3.520 -12.053  1.00 82.72           N  
ATOM    651  OD1 ASN A  80      22.264  -4.002 -10.632  1.00 82.72           O  
ATOM    655  N   LEU A  81      25.590  -5.500  -6.806  1.00112.42           N  
ATOM    656  CA  LEU A  81      26.222  -6.381  -5.864  1.00112.42           C  
ATOM    661  C   LEU A  81      25.223  -7.031  -4.934  1.00112.42           C  
ATOM    662  O   LEU A  81      25.566  -7.964  -4.215  1.00112.42           O  
ATOM    657  CB  LEU A  81      27.263  -5.636  -5.021  1.00112.42           C  
ATOM    658  CG  LEU A  81      28.441  -5.134  -5.876  1.00112.42           C  
ATOM    659  CD1 LEU A  81      29.476  -4.391  -5.024  1.00112.42           C  
ATOM    660  CD2 LEU A  81      29.069  -6.285  -6.681  1.00112.42           C  
ATOM    663  N   TYR A  82      24.008  -6.459  -4.822  1.00258.67           N  
ATOM    664  CA  TYR A  82      22.961  -6.857  -3.905  1.00258.67           C  
ATOM    673  C   TYR A  82      22.262  -8.144  -4.288  1.00258.67           C  
ATOM    674  O   TYR A  82      21.415  -8.625  -3.541  1.00258.67           O  
ATOM    665  CB  TYR A  82      21.903  -5.770  -3.612  1.00258.67           C  
ATOM    666  CG  TYR A  82      21.615  -5.851  -2.138  1.00258.67           C  
ATOM    667  CD1 TYR A  82      20.812  -6.824  -1.587  1.00258.67           C  
ATOM    668  CD2 TYR A  82      22.197  -4.948  -1.277  1.00258.67           C  
ATOM    669  CE1 TYR A  82      20.572  -6.890  -0.232  1.00258.67           C  
ATOM    670  CE2 TYR A  82      21.964  -5.001   0.080  1.00258.67           C  
ATOM    671  CZ  TYR A  82      21.149  -5.973   0.609  1.00258.67           C  
ATOM    672  OH  TYR A  82      20.908  -6.032   2.000  1.00258.67           O  
ATOM    675  N   GLY A  83      22.423  -8.668  -5.515  1.00 58.22           N  
ATOM    676  CA  GLY A  83      21.703  -9.874  -5.835  1.00 58.22           C  
ATOM    677  C   GLY A  83      20.504  -9.432  -6.619  1.00 58.22           C  
ATOM    678  O   GLY A  83      20.218  -8.238  -6.678  1.00 58.22           O  
ATOM    679  N   LYS A  84      19.846 -10.369  -7.339  1.00226.58           N  
ATOM    680  CA  LYS A  84      18.680 -10.038  -8.120  1.00226.58           C  
ATOM    686  C   LYS A  84      17.383  -9.961  -7.371  1.00226.58           C  
ATOM    687  O   LYS A  84      16.531  -9.130  -7.689  1.00226.58           O  
ATOM    681  CB  LYS A  84      18.431 -10.911  -9.369  1.00226.58           C  
ATOM    682  CG  LYS A  84      18.638 -12.414  -9.199  1.00226.58           C  
ATOM    683  CD  LYS A  84      20.113 -12.751  -9.030  1.00226.58           C  
ATOM    684  CE  LYS A  84      21.011 -11.876  -9.904  1.00226.58           C  
ATOM    685  NZ  LYS A  84      22.373 -11.839  -9.335  1.00226.58           N1+
ATOM    688  N   ASP A  85      17.184 -10.834  -6.370  1.00175.25           N  
ATOM    689  CA  ASP A  85      15.864 -10.969  -5.824  1.00175.25           C  
ATOM    694  C   ASP A  85      15.873 -10.752  -4.339  1.00175.25           C  
ATOM    695  O   ASP A  85      16.925 -10.674  -3.708  1.00175.25           O  
ATOM    690  CB  ASP A  85      15.362 -12.387  -6.118  1.00175.25           C  
ATOM    691  CG  ASP A  85      13.927 -12.531  -5.691  1.00175.25           C  
ATOM    692  OD1 ASP A  85      13.086 -11.672  -6.069  1.00175.25           O  
ATOM    693  OD2 ASP A  85      13.657 -13.529  -4.976  1.00175.25           O1-
ATOM    696  N   MET A  86      14.661 -10.625  -3.748  1.00 93.83           N  
ATOM    697  CA  MET A  86      14.489 -10.409  -2.342  1.00 93.83           C  
ATOM    702  C   MET A  86      14.998 -11.607  -1.603  1.00 93.83           C  
ATOM    703  O   MET A  86      15.616 -11.474  -0.548  1.00 93.83           O  
ATOM    698  CB  MET A  86      13.023 -10.193  -1.938  1.00 93.83           C  
ATOM    699  CG  MET A  86      12.884  -9.628  -0.525  1.00 93.83           C  
ATOM    700  SD  MET A  86      11.179  -9.275  -0.001  1.00 93.83           S  
ATOM    701  CE  MET A  86      11.685  -8.387   1.499  1.00 93.83           C  
ATOM    704  N   LYS A  87      14.752 -12.819  -2.134  1.00 63.33           N  
ATOM    705  CA  LYS A  87      15.206 -13.997  -1.455  1.00 63.33           C  
ATOM    711  C   LYS A  87      16.695 -13.983  -1.401  1.00 63.33           C  
ATOM    712  O   LYS A  87      17.290 -14.364  -0.395  1.00 63.33           O  
ATOM    706  CB  LYS A  87      14.784 -15.316  -2.126  1.00 63.33           C  
ATOM    707  CG  LYS A  87      15.289 -16.541  -1.358  1.00 63.33           C  
ATOM    708  CD  LYS A  87      14.672 -17.870  -1.796  1.00 63.33           C  
ATOM    709  CE  LYS A  87      15.260 -19.079  -1.065  1.00 63.33           C  
ATOM    710  NZ  LYS A  87      16.659 -19.300  -1.494  1.00 63.33           N1+
ATOM    713  N   GLU A  88      17.346 -13.557  -2.496  1.00 59.69           N  
ATOM    714  CA  GLU A  88      18.778 -13.530  -2.540  1.00 59.69           C  
ATOM    720  C   GLU A  88      19.292 -12.502  -1.582  1.00 59.69           C  
ATOM    721  O   GLU A  88      20.340 -12.690  -0.965  1.00 59.69           O  
ATOM    715  CB  GLU A  88      19.310 -13.254  -3.949  1.00 59.69           C  
ATOM    716  CG  GLU A  88      19.004 -14.424  -4.887  1.00 59.69           C  
ATOM    717  CD  GLU A  88      19.580 -14.073  -6.238  1.00 59.69           C  
ATOM    718  OE1 GLU A  88      20.245 -13.008  -6.310  1.00 59.69           O  
ATOM    719  OE2 GLU A  88      19.374 -14.853  -7.206  1.00 59.69           O1-
ATOM    722  N   ARG A  89      18.572 -11.376  -1.431  1.00 50.51           N  
ATOM    723  CA  ARG A  89      19.015 -10.352  -0.533  1.00 50.51           C  
ATOM    731  C   ARG A  89      18.995 -10.912   0.855  1.00 50.51           C  
ATOM    732  O   ARG A  89      19.871 -10.610   1.661  1.00 50.51           O  
ATOM    724  CB  ARG A  89      18.138  -9.084  -0.561  1.00 50.51           C  
ATOM    725  CG  ARG A  89      18.176  -8.360  -1.911  1.00 50.51           C  
ATOM    726  CD  ARG A  89      17.831  -6.869  -1.838  1.00 50.51           C  
ATOM    727  NE  ARG A  89      16.430  -6.732  -1.348  1.00 50.51           N  
ATOM    728  CZ  ARG A  89      15.399  -6.598  -2.232  1.00 50.51           C  
ATOM    729  NH1 ARG A  89      15.643  -6.578  -3.576  1.00 50.51           N1+
ATOM    730  NH2 ARG A  89      14.120  -6.478  -1.770  1.00 50.51           N  
ATOM    733  N   ALA A  90      17.991 -11.751   1.174  1.00 25.31           N  
ATOM    734  CA  ALA A  90      17.899 -12.298   2.495  1.00 25.31           C  
ATOM    736  C   ALA A  90      19.124 -13.111   2.758  1.00 25.31           C  
ATOM    737  O   ALA A  90      19.700 -13.031   3.842  1.00 25.31           O  
ATOM    735  CB  ALA A  90      16.680 -13.219   2.678  1.00 25.31           C  
ATOM    738  N   LEU A  91      19.559 -13.921   1.774  1.00 49.47           N  
ATOM    739  CA  LEU A  91      20.740 -14.712   1.964  1.00 49.47           C  
ATOM    744  C   LEU A  91      21.922 -13.807   2.105  1.00 49.47           C  
ATOM    745  O   LEU A  91      22.735 -13.979   3.012  1.00 49.47           O  
ATOM    740  CB  LEU A  91      21.052 -15.651   0.783  1.00 49.47           C  
ATOM    741  CG  LEU A  91      20.039 -16.792   0.590  1.00 49.47           C  
ATOM    742  CD1 LEU A  91      20.443 -17.698  -0.584  1.00 49.47           C  
ATOM    743  CD2 LEU A  91      19.821 -17.573   1.896  1.00 49.47           C  
ATOM    746  N   ILE A  92      22.056 -12.801   1.219  1.00156.06           N  
ATOM    747  CA  ILE A  92      23.231 -11.987   1.315  1.00156.06           C  
ATOM    752  C   ILE A  92      23.251 -11.205   2.587  1.00156.06           C  
ATOM    753  O   ILE A  92      24.290 -11.130   3.238  1.00156.06           O  
ATOM    748  CB  ILE A  92      23.531 -11.099   0.134  1.00156.06           C  
ATOM    749  CG1 ILE A  92      22.411 -10.121  -0.196  1.00156.06           C  
ATOM    750  CG2 ILE A  92      23.927 -11.988  -1.047  1.00156.06           C  
ATOM    751  CD1 ILE A  92      22.855  -9.135  -1.271  1.00156.06           C  
ATOM    754  N   ASP A  93      22.126 -10.594   2.998  1.00144.37           N  
ATOM    755  CA  ASP A  93      22.210  -9.855   4.220  1.00144.37           C  
ATOM    760  C   ASP A  93      22.431 -10.762   5.391  1.00144.37           C  
ATOM    761  O   ASP A  93      23.147 -10.401   6.324  1.00144.37           O  
ATOM    756  CB  ASP A  93      21.101  -8.796   4.426  1.00144.37           C  
ATOM    757  CG  ASP A  93      19.713  -9.362   4.201  1.00144.37           C  
ATOM    758  OD1 ASP A  93      19.301 -10.289   4.944  1.00144.37           O  
ATOM    759  OD2 ASP A  93      19.034  -8.838   3.277  1.00144.37           O1-
ATOM    762  N   MET A  94      21.851 -11.976   5.376  1.00 65.28           N  
ATOM    763  CA  MET A  94      22.055 -12.867   6.478  1.00 65.28           C  
ATOM    768  C   MET A  94      23.511 -13.233   6.555  1.00 65.28           C  
ATOM    769  O   MET A  94      24.103 -13.203   7.634  1.00 65.28           O  
ATOM    764  CB  MET A  94      21.229 -14.158   6.352  1.00 65.28           C  
ATOM    765  CG  MET A  94      21.156 -14.970   7.645  1.00 65.28           C  
ATOM    766  SD  MET A  94      20.002 -16.373   7.573  1.00 65.28           S  
ATOM    767  CE  MET A  94      18.515 -15.343   7.404  1.00 65.28           C  
ATOM    770  N   TYR A  95      24.147 -13.560   5.407  1.00 72.80           N  
ATOM    771  CA  TYR A  95      25.534 -13.943   5.444  1.00 72.80           C  
ATOM    780  C   TYR A  95      26.352 -12.778   5.893  1.00 72.80           C  
ATOM    781  O   TYR A  95      27.247 -12.911   6.727  1.00 72.80           O  
ATOM    772  CB  TYR A  95      26.131 -14.375   4.091  1.00 72.80           C  
ATOM    773  CG  TYR A  95      25.513 -15.665   3.686  1.00 72.80           C  
ATOM    774  CD1 TYR A  95      25.666 -16.783   4.471  1.00 72.80           C  
ATOM    775  CD2 TYR A  95      24.826 -15.770   2.499  1.00 72.80           C  
ATOM    776  CE1 TYR A  95      25.109 -17.982   4.099  1.00 72.80           C  
ATOM    777  CE2 TYR A  95      24.266 -16.967   2.121  1.00 72.80           C  
ATOM    778  CZ  TYR A  95      24.403 -18.074   2.923  1.00 72.80           C  
ATOM    779  OH  TYR A  95      23.828 -19.302   2.536  1.00 72.80           O  
ATOM    782  N   SER A  96      26.053 -11.590   5.346  1.00 80.88           N  
ATOM    783  CA  SER A  96      26.837 -10.425   5.617  1.00 80.88           C  
ATOM    786  C   SER A  96      26.729 -10.066   7.073  1.00 80.88           C  
ATOM    787  O   SER A  96      27.691  -9.598   7.680  1.00 80.88           O  
ATOM    784  CB  SER A  96      26.378  -9.230   4.770  1.00 80.88           C  
ATOM    785  OG  SER A  96      27.332  -8.186   4.850  1.00 80.88           O  
ATOM    788  N   GLU A  97      25.550 -10.272   7.686  1.00 75.01           N  
ATOM    789  CA  GLU A  97      25.399  -9.928   9.071  1.00 75.01           C  
ATOM    795  C   GLU A  97      26.300 -10.796   9.892  1.00 75.01           C  
ATOM    796  O   GLU A  97      26.944 -10.318  10.823  1.00 75.01           O  
ATOM    790  CB  GLU A  97      23.970 -10.149   9.597  1.00 75.01           C  
ATOM    791  CG  GLU A  97      22.976  -9.118   9.072  1.00 75.01           C  
ATOM    792  CD  GLU A  97      23.330  -7.792   9.728  1.00 75.01           C  
ATOM    793  OE1 GLU A  97      23.809  -7.823  10.894  1.00 75.01           O  
ATOM    794  OE2 GLU A  97      23.137  -6.734   9.071  1.00 75.01           O1-
ATOM    797  N   GLY A  98      26.364 -12.100   9.568  1.00 24.83           N  
ATOM    798  CA  GLY A  98      27.180 -12.993  10.342  1.00 24.83           C  
ATOM    799  C   GLY A  98      28.608 -12.572  10.209  1.00 24.83           C  
ATOM    800  O   GLY A  98      29.345 -12.506  11.189  1.00 24.83           O  
ATOM    801  N   ILE A  99      29.028 -12.254   8.975  1.00139.78           N  
ATOM    802  CA  ILE A  99      30.372 -11.833   8.736  1.00139.78           C  
ATOM    807  C   ILE A  99      30.645 -10.560   9.485  1.00139.78           C  
ATOM    808  O   ILE A  99      31.734 -10.372  10.023  1.00139.78           O  
ATOM    803  CB  ILE A  99      30.693 -11.805   7.264  1.00139.78           C  
ATOM    804  CG1 ILE A  99      29.624 -11.088   6.450  1.00139.78           C  
ATOM    805  CG2 ILE A  99      30.983 -13.241   6.814  1.00139.78           C  
ATOM    806  CD1 ILE A  99      29.938 -11.064   4.961  1.00139.78           C  
ATOM    809  N   LEU A 100      29.657  -9.656   9.570  1.00 65.31           N  
ATOM    810  CA  LEU A 100      29.839  -8.424  10.291  1.00 65.31           C  
ATOM    815  C   LEU A 100      30.114  -8.713  11.741  1.00 65.31           C  
ATOM    816  O   LEU A 100      30.964  -8.071  12.357  1.00 65.31           O  
ATOM    811  CB  LEU A 100      28.575  -7.542  10.259  1.00 65.31           C  
ATOM    812  CG  LEU A 100      28.260  -6.918   8.887  1.00 65.31           C  
ATOM    813  CD1 LEU A 100      26.913  -6.175   8.910  1.00 65.31           C  
ATOM    814  CD2 LEU A 100      29.408  -5.998   8.432  1.00 65.31           C  
ATOM    817  N   ASP A 101      29.397  -9.689  12.328  1.00 89.85           N  
ATOM    818  CA  ASP A 101      29.502 -10.003  13.730  1.00 89.85           C  
ATOM    823  C   ASP A 101      30.887 -10.488  14.028  1.00 89.85           C  
ATOM    824  O   ASP A 101      31.507 -10.125  15.028  1.00 89.85           O  
ATOM    819  CB  ASP A 101      28.525 -11.125  14.108  1.00 89.85           C  
ATOM    820  CG  ASP A 101      28.302 -11.080  15.605  1.00 89.85           C  
ATOM    821  OD1 ASP A 101      29.277 -10.821  16.361  1.00 89.85           O  
ATOM    822  OD2 ASP A 101      27.133 -11.307  16.011  1.00 89.85           O1-
ATOM    825  N   LEU A 102      31.395 -11.339  13.130  1.00150.98           N  
ATOM    826  CA  LEU A 102      32.688 -11.944  13.174  1.00150.98           C  
ATOM    831  C   LEU A 102      33.753 -10.913  13.188  1.00150.98           C  
ATOM    832  O   LEU A 102      34.626 -10.907  14.057  1.00150.98           O  
ATOM    827  CB  LEU A 102      32.836 -12.706  11.856  1.00150.98           C  
ATOM    828  CG  LEU A 102      34.257 -12.806  11.270  1.00150.98           C  
ATOM    829  CD1 LEU A 102      35.304 -13.236  12.290  1.00150.98           C  
ATOM    830  CD2 LEU A 102      34.253 -13.719  10.034  1.00150.98           C  
ATOM    833  N   THR A 103      33.683 -10.000  12.214  1.00126.07           N  
ATOM    834  CA  THR A 103      34.706  -9.026  12.050  1.00126.07           C  
ATOM    838  C   THR A 103      34.740  -8.153  13.263  1.00126.07           C  
ATOM    839  O   THR A 103      35.814  -7.787  13.738  1.00126.07           O  
ATOM    835  CB  THR A 103      34.501  -8.181  10.829  1.00126.07           C  
ATOM    837  CG2 THR A 103      33.283  -7.271  11.036  1.00126.07           C  
ATOM    836  OG1 THR A 103      35.661  -7.408  10.569  1.00126.07           O  
ATOM    840  N   GLU A 104      33.563  -7.818  13.818  1.00 86.46           N  
ATOM    841  CA  GLU A 104      33.526  -6.963  14.972  1.00 86.46           C  
ATOM    847  C   GLU A 104      34.216  -7.656  16.082  1.00 86.46           C  
ATOM    848  O   GLU A 104      34.864  -7.042  16.929  1.00 86.46           O  
ATOM    842  CB  GLU A 104      32.111  -6.617  15.463  1.00 86.46           C  
ATOM    843  CG  GLU A 104      31.424  -5.540  14.625  1.00 86.46           C  
ATOM    844  CD  GLU A 104      30.179  -5.109  15.379  1.00 86.46           C  
ATOM    845  OE1 GLU A 104      29.633  -5.952  16.136  1.00 86.46           O  
ATOM    846  OE2 GLU A 104      29.761  -3.931  15.215  1.00 86.46           O1-
ATOM    849  N   MET A 105      34.108  -8.986  16.069  1.00130.77           N  
ATOM    850  CA  MET A 105      34.643  -9.794  17.102  1.00130.77           C  
ATOM    855  C   MET A 105      36.116  -9.619  17.165  1.00130.77           C  
ATOM    856  O   MET A 105      36.616  -9.759  18.273  1.00130.77           O  
ATOM    851  CB  MET A 105      34.326 -11.285  16.936  1.00130.77           C  
ATOM    852  CG  MET A 105      32.864 -11.637  17.210  1.00130.77           C  
ATOM    853  SD  MET A 105      32.555 -13.431  17.301  1.00130.77           S  
ATOM    854  CE  MET A 105      30.771 -13.323  17.623  1.00130.77           C  
ATOM    857  N   ILE A 106      36.829  -9.304  16.044  1.00115.56           N  
ATOM    858  CA  ILE A 106      38.270  -9.231  16.081  1.00115.56           C  
ATOM    863  C   ILE A 106      38.696  -8.075  16.945  1.00115.56           C  
ATOM    864  O   ILE A 106      38.877  -6.933  16.523  1.00115.56           O  
ATOM    859  CB  ILE A 106      38.958  -9.137  14.745  1.00115.56           C  
ATOM    860  CG1 ILE A 106      38.726 -10.438  13.962  1.00115.56           C  
ATOM    861  CG2 ILE A 106      40.450  -8.860  14.999  1.00115.56           C  
ATOM    862  CD1 ILE A 106      39.181 -10.408  12.501  1.00115.56           C  
ATOM    865  N   ILE A 107      38.818  -8.470  18.225  1.00158.98           N  
ATOM    866  CA  ILE A 107      39.140  -7.954  19.511  1.00158.98           C  
ATOM    871  C   ILE A 107      39.449  -9.262  20.173  1.00158.98           C  
ATOM    872  O   ILE A 107      40.110 -10.114  19.573  1.00158.98           O  
ATOM    867  CB  ILE A 107      38.015  -7.231  20.215  1.00158.98           C  
ATOM    868  CG1 ILE A 107      36.760  -8.103  20.441  1.00158.98           C  
ATOM    869  CG2 ILE A 107      37.716  -5.953  19.409  1.00158.98           C  
ATOM    870  CD1 ILE A 107      35.750  -7.468  21.398  1.00158.98           C  
ATOM    873  N   GLN A 108      38.997  -9.494  21.408  1.00 61.60           N  
ATOM    874  CA  GLN A 108      39.210 -10.785  21.987  1.00 61.60           C  
ATOM    880  C   GLN A 108      38.491 -11.817  21.144  1.00 61.60           C  
ATOM    881  O   GLN A 108      38.994 -12.924  20.963  1.00 61.60           O  
ATOM    875  CB  GLN A 108      38.654 -10.877  23.417  1.00 61.60           C  
ATOM    876  CG  GLN A 108      39.318  -9.889  24.383  1.00 61.60           C  
ATOM    877  CD  GLN A 108      38.587  -9.962  25.716  1.00 61.60           C  
ATOM    879  NE2 GLN A 108      37.290  -9.551  25.719  1.00 61.60           N  
ATOM    878  OE1 GLN A 108      39.154 -10.367  26.728  1.00 61.60           O  
ATOM    882  N   LEU A 109      37.299 -11.476  20.598  1.00176.45           N  
ATOM    883  CA  LEU A 109      36.442 -12.382  19.863  1.00176.45           C  
ATOM    888  C   LEU A 109      36.802 -12.484  18.403  1.00176.45           C  
ATOM    889  O   LEU A 109      37.799 -11.937  17.933  1.00176.45           O  
ATOM    884  CB  LEU A 109      34.956 -11.982  19.911  1.00176.45           C  
ATOM    885  CG  LEU A 109      34.298 -12.149  21.292  1.00176.45           C  
ATOM    886  CD1 LEU A 109      32.818 -11.740  21.252  1.00176.45           C  
ATOM    887  CD2 LEU A 109      34.475 -13.580  21.821  1.00176.45           C  
ATOM    890  N   VAL A 110      36.077 -13.371  17.689  1.00134.88           N  
ATOM    891  CA  VAL A 110      36.159 -13.485  16.256  1.00134.88           C  
ATOM    895  C   VAL A 110      35.371 -14.706  15.876  1.00134.88           C  
ATOM    896  O   VAL A 110      35.023 -15.512  16.734  1.00134.88           O  
ATOM    892  CB  VAL A 110      37.568 -13.512  15.690  1.00134.88           C  
ATOM    893  CG1 VAL A 110      38.232 -14.872  15.887  1.00134.88           C  
ATOM    894  CG2 VAL A 110      37.504 -13.102  14.219  1.00134.88           C  
ATOM    897  N   ILE A 111      35.003 -14.843  14.588  1.00146.44           N  
ATOM    898  CA  ILE A 111      34.284 -16.006  14.144  1.00146.44           C  
ATOM    903  C   ILE A 111      34.274 -15.939  12.643  1.00146.44           C  
ATOM    904  O   ILE A 111      33.384 -15.352  12.041  1.00146.44           O  
ATOM    899  CB  ILE A 111      32.904 -15.966  14.695  1.00146.44           C  
ATOM    900  CG1 ILE A 111      32.073 -17.171  14.256  1.00146.44           C  
ATOM    901  CG2 ILE A 111      32.345 -14.561  14.466  1.00146.44           C  
ATOM    902  CD1 ILE A 111      30.726 -17.223  14.963  1.00146.44           C  
ATOM    905  N   CYS A 112      35.198 -16.654  11.983  1.00 70.93           N  
ATOM    906  CA  CYS A 112      35.551 -16.285  10.637  1.00 70.93           C  
ATOM    909  C   CYS A 112      34.774 -16.944   9.512  1.00 70.93           C  
ATOM    910  O   CYS A 112      33.743 -17.583   9.705  1.00 70.93           O  
ATOM    907  CB  CYS A 112      37.071 -16.482  10.487  1.00 70.93           C  
ATOM    908  SG  CYS A 112      37.966 -15.406  11.656  1.00 70.93           S  
ATOM    911  N   PRO A 113      35.296 -16.762   8.322  1.00172.58           N  
ATOM    912  CA  PRO A 113      34.753 -17.406   7.136  1.00172.58           C  
ATOM    916  C   PRO A 113      35.102 -18.892   7.019  1.00172.58           C  
ATOM    917  O   PRO A 113      35.891 -19.344   7.843  1.00172.58           O  
ATOM    914  CB  PRO A 113      35.203 -16.509   5.981  1.00172.58           C  
ATOM    915  CG  PRO A 113      35.352 -15.112   6.578  1.00172.58           C  
ATOM    913  CD  PRO A 113      35.752 -15.407   8.017  1.00172.58           C  
ATOM    918  N   PRO A 114      34.605 -19.665   6.050  1.00209.94           N  
ATOM    919  CA  PRO A 114      34.686 -21.117   6.017  1.00209.94           C  
ATOM    923  C   PRO A 114      35.878 -21.890   6.501  1.00209.94           C  
ATOM    924  O   PRO A 114      36.843 -22.032   5.761  1.00209.94           O  
ATOM    921  CB  PRO A 114      34.424 -21.534   4.570  1.00209.94           C  
ATOM    922  CG  PRO A 114      33.733 -20.334   3.922  1.00209.94           C  
ATOM    920  CD  PRO A 114      34.234 -19.140   4.740  1.00209.94           C  
ATOM    925  N   ASP A 115      35.774 -22.520   7.687  1.00239.99           N  
ATOM    926  CA  ASP A 115      36.809 -23.351   8.241  1.00239.99           C  
ATOM    931  C   ASP A 115      36.195 -24.213   9.314  1.00239.99           C  
ATOM    932  O   ASP A 115      34.998 -24.145   9.581  1.00239.99           O  
ATOM    927  CB  ASP A 115      38.021 -22.645   8.824  1.00239.99           C  
ATOM    928  CG  ASP A 115      38.694 -21.830   7.745  1.00239.99           C  
ATOM    929  OD1 ASP A 115      39.145 -22.442   6.744  1.00239.99           O  
ATOM    930  OD2 ASP A 115      38.754 -20.578   7.899  1.00239.99           O1-
ATOM    933  N   GLN A 116      37.007 -25.111   9.915  1.00298.72           N  
ATOM    934  CA  GLN A 116      36.531 -26.034  10.914  1.00298.72           C  
ATOM    940  C   GLN A 116      36.790 -25.436  12.245  1.00298.72           C  
ATOM    941  O   GLN A 116      37.206 -24.286  12.334  1.00298.72           O  
ATOM    935  CB  GLN A 116      37.202 -27.425  10.827  1.00298.72           C  
ATOM    936  CG  GLN A 116      36.699 -28.523  11.770  1.00298.72           C  
ATOM    937  CD  GLN A 116      35.203 -28.668  11.574  1.00298.72           C  
ATOM    939  NE2 GLN A 116      34.787 -29.092  10.351  1.00298.72           N  
ATOM    938  OE1 GLN A 116      34.423 -28.408  12.488  1.00298.72           O  
ATOM    942  N   ARG A 117      36.489 -26.191  13.310  1.00331.79           N  
ATOM    943  CA  ARG A 117      36.639 -25.808  14.677  1.00331.79           C  
ATOM    951  C   ARG A 117      38.022 -26.094  15.161  1.00331.79           C  
ATOM    952  O   ARG A 117      38.698 -27.001  14.679  1.00331.79           O  
ATOM    944  CB  ARG A 117      35.721 -26.626  15.581  1.00331.79           C  
ATOM    945  CG  ARG A 117      35.987 -28.128  15.488  1.00331.79           C  
ATOM    946  CD  ARG A 117      34.982 -28.985  16.257  1.00331.79           C  
ATOM    947  NE  ARG A 117      35.279 -28.851  17.709  1.00331.79           N  
ATOM    948  CZ  ARG A 117      34.282 -29.031  18.624  1.00331.79           C  
ATOM    949  NH1 ARG A 117      33.003 -29.256  18.202  1.00331.79           N1+
ATOM    950  NH2 ARG A 117      34.565 -28.987  19.958  1.00331.79           N  
ATOM    953  N   GLU A 118      38.463 -25.277  16.137  1.00284.75           N  
ATOM    954  CA  GLU A 118      39.691 -25.429  16.857  1.00284.75           C  
ATOM    960  C   GLU A 118      39.382 -24.877  18.211  1.00284.75           C  
ATOM    961  O   GLU A 118      38.459 -24.077  18.353  1.00284.75           O  
ATOM    955  CB  GLU A 118      40.878 -24.620  16.304  1.00284.75           C  
ATOM    956  CG  GLU A 118      41.462 -25.176  15.005  1.00284.75           C  
ATOM    957  CD  GLU A 118      42.678 -24.334  14.648  1.00284.75           C  
ATOM    958  OE1 GLU A 118      42.973 -23.371  15.408  1.00284.75           O  
ATOM    959  OE2 GLU A 118      43.331 -24.639  13.616  1.00284.75           O1-
ATOM    962  N   ALA A 119      40.119 -25.294  19.258  1.00246.85           N  
ATOM    963  CA  ALA A 119      39.787 -24.765  20.550  1.00246.85           C  
ATOM    965  C   ALA A 119      40.984 -24.061  21.106  1.00246.85           C  
ATOM    966  O   ALA A 119      42.105 -24.558  21.018  1.00246.85           O  
ATOM    964  CB  ALA A 119      39.381 -25.844  21.569  1.00246.85           C  
ATOM    967  N   LYS A 120      40.766 -22.862  21.686  1.00250.35           N  
ATOM    968  CA  LYS A 120      41.852 -22.135  22.277  1.00250.35           C  
ATOM    974  C   LYS A 120      41.316 -21.137  23.260  1.00250.35           C  
ATOM    975  O   LYS A 120      40.109 -20.930  23.369  1.00250.35           O  
ATOM    969  CB  LYS A 120      42.761 -21.414  21.267  1.00250.35           C  
ATOM    970  CG  LYS A 120      43.719 -22.383  20.571  1.00250.35           C  
ATOM    971  CD  LYS A 120      44.522 -21.783  19.418  1.00250.35           C  
ATOM    972  CE  LYS A 120      45.631 -22.716  18.920  1.00250.35           C  
ATOM    973  NZ  LYS A 120      46.432 -22.044  17.871  1.00250.35           N1+
ATOM    976  N   THR A 121      42.238 -20.511  24.020  1.00122.32           N  
ATOM    977  CA  THR A 121      41.928 -19.578  25.067  1.00122.32           C  
ATOM    981  C   THR A 121      41.274 -18.349  24.518  1.00122.32           C  
ATOM    982  O   THR A 121      40.304 -17.860  25.096  1.00122.32           O  
ATOM    978  CB  THR A 121      43.151 -19.127  25.809  1.00122.32           C  
ATOM    980  CG2 THR A 121      43.863 -20.362  26.383  1.00122.32           C  
ATOM    979  OG1 THR A 121      44.022 -18.422  24.936  1.00122.32           O  
ATOM    983  N   ALA A 122      41.778 -17.823  23.384  1.00 61.97           N  
ATOM    984  CA  ALA A 122      41.244 -16.606  22.842  1.00 61.97           C  
ATOM    986  C   ALA A 122      39.789 -16.835  22.609  1.00 61.97           C  
ATOM    987  O   ALA A 122      39.376 -17.917  22.202  1.00 61.97           O  
ATOM    985  CB  ALA A 122      41.870 -16.212  21.495  1.00 61.97           C  
ATOM    988  N   LEU A 123      38.973 -15.807  22.900  1.00115.38           N  
ATOM    989  CA  LEU A 123      37.544 -15.893  22.786  1.00115.38           C  
ATOM    994  C   LEU A 123      37.199 -16.082  21.349  1.00115.38           C  
ATOM    995  O   LEU A 123      36.338 -16.880  20.988  1.00115.38           O  
ATOM    990  CB  LEU A 123      36.854 -14.590  23.231  1.00115.38           C  
ATOM    991  CG  LEU A 123      37.084 -14.215  24.705  1.00115.38           C  
ATOM    992  CD1 LEU A 123      38.570 -13.954  24.997  1.00115.38           C  
ATOM    993  CD2 LEU A 123      36.191 -13.032  25.116  1.00115.38           C  
ATOM    996  N   ALA A 124      37.925 -15.342  20.510  1.00 93.81           N  
ATOM    997  CA  ALA A 124      37.781 -15.169  19.099  1.00 93.81           C  
ATOM    999  C   ALA A 124      37.889 -16.461  18.349  1.00 93.81           C  
ATOM   1000  O   ALA A 124      37.076 -16.778  17.482  1.00 93.81           O  
ATOM    998  CB  ALA A 124      39.007 -14.364  18.636  1.00 93.81           C  
ATOM   1001  N   LYS A 125      38.902 -17.259  18.690  1.00110.16           N  
ATOM   1002  CA  LYS A 125      39.216 -18.398  17.884  1.00110.16           C  
ATOM   1008  C   LYS A 125      38.065 -19.345  17.820  1.00110.16           C  
ATOM   1009  O   LYS A 125      37.806 -19.924  16.765  1.00110.16           O  
ATOM   1003  CB  LYS A 125      40.446 -19.167  18.399  1.00110.16           C  
ATOM   1004  CG  LYS A 125      41.711 -18.308  18.347  1.00110.16           C  
ATOM   1005  CD  LYS A 125      42.961 -18.955  18.943  1.00110.16           C  
ATOM   1006  CE  LYS A 125      44.028 -19.264  17.893  1.00110.16           C  
ATOM   1007  NZ  LYS A 125      44.472 -18.005  17.254  1.00110.16           N1+
ATOM   1010  N   ASP A 126      37.341 -19.522  18.941  1.00101.13           N  
ATOM   1011  CA  ASP A 126      36.282 -20.491  18.993  1.00101.13           C  
ATOM   1016  C   ASP A 126      35.239 -20.213  17.973  1.00101.13           C  
ATOM   1017  O   ASP A 126      34.926 -21.066  17.147  1.00101.13           O  
ATOM   1012  CB  ASP A 126      35.487 -20.443  20.306  1.00101.13           C  
ATOM   1013  CG  ASP A 126      36.310 -21.069  21.402  1.00101.13           C  
ATOM   1014  OD1 ASP A 126      37.106 -21.988  21.082  1.00101.13           O  
ATOM   1015  OD2 ASP A 126      36.152 -20.640  22.577  1.00101.13           O1-
ATOM   1018  N   ARG A 127      34.688 -18.991  17.980  1.00138.52           N  
ATOM   1019  CA  ARG A 127      33.578 -18.730  17.121  1.00138.52           C  
ATOM   1027  C   ARG A 127      34.011 -18.919  15.705  1.00138.52           C  
ATOM   1028  O   ARG A 127      33.304 -19.525  14.902  1.00138.52           O  
ATOM   1020  CB  ARG A 127      33.028 -17.308  17.297  1.00138.52           C  
ATOM   1021  CG  ARG A 127      32.243 -17.099  18.589  1.00138.52           C  
ATOM   1022  CD  ARG A 127      30.856 -17.738  18.534  1.00138.52           C  
ATOM   1023  NE  ARG A 127      30.178 -17.475  19.834  1.00138.52           N  
ATOM   1024  CZ  ARG A 127      29.426 -16.346  19.984  1.00138.52           C  
ATOM   1025  NH1 ARG A 127      29.297 -15.469  18.945  1.00138.52           N1+
ATOM   1026  NH2 ARG A 127      28.794 -16.100  21.169  1.00138.52           N  
ATOM   1029  N   THR A 128      35.212 -18.423  15.364  1.00 92.77           N  
ATOM   1030  CA  THR A 128      35.705 -18.557  14.028  1.00 92.77           C  
ATOM   1034  C   THR A 128      35.730 -20.001  13.655  1.00 92.77           C  
ATOM   1035  O   THR A 128      35.008 -20.434  12.759  1.00 92.77           O  
ATOM   1031  CB  THR A 128      37.097 -17.979  13.970  1.00 92.77           C  
ATOM   1033  CG2 THR A 128      37.847 -18.306  12.683  1.00 92.77           C  
ATOM   1032  OG1 THR A 128      37.003 -16.581  14.130  1.00 92.77           O  
ATOM   1036  N   LYS A 129      36.500 -20.816  14.386  1.00203.43           N  
ATOM   1037  CA  LYS A 129      36.615 -22.167  13.938  1.00203.43           C  
ATOM   1043  C   LYS A 129      35.309 -22.881  14.033  1.00203.43           C  
ATOM   1044  O   LYS A 129      34.898 -23.571  13.102  1.00203.43           O  
ATOM   1038  CB  LYS A 129      37.669 -22.987  14.699  1.00203.43           C  
ATOM   1039  CG  LYS A 129      39.106 -22.608  14.330  1.00203.43           C  
ATOM   1040  CD  LYS A 129      39.444 -22.800  12.844  1.00203.43           C  
ATOM   1041  CE  LYS A 129      40.375 -23.986  12.533  1.00203.43           C  
ATOM   1042  NZ  LYS A 129      39.674 -25.283  12.685  1.00203.43           N1+
ATOM   1045  N   ASN A 130      34.641 -22.759  15.187  1.00108.55           N  
ATOM   1046  CA  ASN A 130      33.418 -23.456  15.437  1.00108.55           C  
ATOM   1051  C   ASN A 130      32.224 -22.959  14.675  1.00108.55           C  
ATOM   1052  O   ASN A 130      31.601 -23.738  13.959  1.00108.55           O  
ATOM   1047  CB  ASN A 130      33.005 -23.366  16.919  1.00108.55           C  
ATOM   1048  CG  ASN A 130      33.922 -24.265  17.723  1.00108.55           C  
ATOM   1050  ND2 ASN A 130      34.523 -23.733  18.823  1.00108.55           N  
ATOM   1049  OD1 ASN A 130      34.086 -25.432  17.391  1.00108.55           O  
ATOM   1053  N   ARG A 131      31.814 -21.689  14.915  1.00134.94           N  
ATOM   1054  CA  ARG A 131      30.585 -21.161  14.375  1.00134.94           C  
ATOM   1062  C   ARG A 131      30.565 -20.642  12.955  1.00134.94           C  
ATOM   1063  O   ARG A 131      29.886 -21.203  12.097  1.00134.94           O  
ATOM   1055  CB  ARG A 131      30.029 -20.065  15.302  1.00134.94           C  
ATOM   1056  CG  ARG A 131      28.539 -19.766  15.131  1.00134.94           C  
ATOM   1057  CD  ARG A 131      27.977 -18.853  16.228  1.00134.94           C  
ATOM   1058  NE  ARG A 131      28.100 -19.566  17.534  1.00134.94           N  
ATOM   1059  CZ  ARG A 131      27.554 -19.026  18.665  1.00134.94           C  
ATOM   1060  NH1 ARG A 131      26.871 -17.847  18.594  1.00134.94           N1+
ATOM   1061  NH2 ARG A 131      27.688 -19.658  19.868  1.00134.94           N  
ATOM   1064  N   TYR A 132      31.321 -19.555  12.662  1.00141.86           N  
ATOM   1065  CA  TYR A 132      31.180 -18.929  11.365  1.00141.86           C  
ATOM   1074  C   TYR A 132      31.833 -19.652  10.236  1.00141.86           C  
ATOM   1075  O   TYR A 132      31.262 -19.756   9.153  1.00141.86           O  
ATOM   1066  CB  TYR A 132      31.495 -17.422  11.251  1.00141.86           C  
ATOM   1067  CG  TYR A 132      30.302 -16.672  11.747  1.00141.86           C  
ATOM   1068  CD1 TYR A 132      29.031 -17.065  11.409  1.00141.86           C  
ATOM   1069  CD2 TYR A 132      30.434 -15.525  12.481  1.00141.86           C  
ATOM   1070  CE1 TYR A 132      27.929 -16.369  11.857  1.00141.86           C  
ATOM   1071  CE2 TYR A 132      29.356 -14.810  12.940  1.00141.86           C  
ATOM   1072  CZ  TYR A 132      28.091 -15.244  12.631  1.00141.86           C  
ATOM   1073  OH  TYR A 132      26.962 -14.532  13.089  1.00141.86           O  
ATOM   1076  N   LEU A 133      33.050 -20.166  10.459  1.00207.05           N  
ATOM   1077  CA  LEU A 133      33.802 -20.866   9.460  1.00207.05           C  
ATOM   1082  C   LEU A 133      32.985 -22.033   8.954  1.00207.05           C  
ATOM   1083  O   LEU A 133      32.821 -22.172   7.742  1.00207.05           O  
ATOM   1078  CB  LEU A 133      35.062 -21.475  10.146  1.00207.05           C  
ATOM   1079  CG  LEU A 133      36.359 -20.668  10.203  1.00207.05           C  
ATOM   1080  CD1 LEU A 133      36.090 -19.254  10.567  1.00207.05           C  
ATOM   1081  CD2 LEU A 133      37.331 -21.210  11.256  1.00207.05           C  
ATOM   1084  N   PRO A 134      32.413 -22.892   9.751  1.00 82.01           N  
ATOM   1085  CA  PRO A 134      31.718 -23.992   9.157  1.00 82.01           C  
ATOM   1089  C   PRO A 134      30.528 -23.543   8.386  1.00 82.01           C  
ATOM   1090  O   PRO A 134      30.182 -24.187   7.399  1.00 82.01           O  
ATOM   1087  CB  PRO A 134      31.356 -24.935  10.303  1.00 82.01           C  
ATOM   1088  CG  PRO A 134      32.428 -24.652  11.366  1.00 82.01           C  
ATOM   1086  CD  PRO A 134      32.811 -23.183  11.124  1.00 82.01           C  
ATOM   1091  N   ALA A 135      29.885 -22.447   8.823  1.00 36.38           N  
ATOM   1092  CA  ALA A 135      28.672 -22.033   8.193  1.00 36.38           C  
ATOM   1094  C   ALA A 135      28.926 -21.649   6.772  1.00 36.38           C  
ATOM   1095  O   ALA A 135      28.185 -22.045   5.874  1.00 36.38           O  
ATOM   1093  CB  ALA A 135      28.023 -20.824   8.888  1.00 36.38           C  
ATOM   1096  N   PHE A 136      29.989 -20.862   6.530  1.00 88.21           N  
ATOM   1097  CA  PHE A 136      30.254 -20.379   5.209  1.00 88.21           C  
ATOM   1105  C   PHE A 136      30.727 -21.471   4.302  1.00 88.21           C  
ATOM   1106  O   PHE A 136      30.395 -21.479   3.118  1.00 88.21           O  
ATOM   1098  CB  PHE A 136      31.242 -19.201   5.171  1.00 88.21           C  
ATOM   1099  CG  PHE A 136      30.597 -17.993   5.762  1.00 88.21           C  
ATOM   1100  CD1 PHE A 136      29.674 -17.270   5.039  1.00 88.21           C  
ATOM   1101  CD2 PHE A 136      30.933 -17.564   7.025  1.00 88.21           C  
ATOM   1102  CE1 PHE A 136      29.084 -16.150   5.577  1.00 88.21           C  
ATOM   1103  CE2 PHE A 136      30.345 -16.445   7.567  1.00 88.21           C  
ATOM   1104  CZ  PHE A 136      29.417 -15.736   6.843  1.00 88.21           C  
ATOM   1107  N   GLU A 137      31.558 -22.406   4.791  1.00111.81           N  
ATOM   1108  CA  GLU A 137      31.960 -23.410   3.855  1.00111.81           C  
ATOM   1114  C   GLU A 137      30.804 -24.291   3.515  1.00111.81           C  
ATOM   1115  O   GLU A 137      30.708 -24.785   2.394  1.00111.81           O  
ATOM   1109  CB  GLU A 137      33.156 -24.264   4.243  1.00111.81           C  
ATOM   1110  CG  GLU A 137      33.526 -25.270   3.152  1.00111.81           C  
ATOM   1111  CD  GLU A 137      35.010 -25.570   3.300  1.00111.81           C  
ATOM   1112  OE1 GLU A 137      35.817 -24.642   3.017  1.00111.81           O  
ATOM   1113  OE2 GLU A 137      35.356 -26.717   3.695  1.00111.81           O1-
ATOM   1116  N   LYS A 138      29.889 -24.518   4.472  1.00 95.44           N  
ATOM   1117  CA  LYS A 138      28.763 -25.359   4.190  1.00 95.44           C  
ATOM   1123  C   LYS A 138      27.994 -24.714   3.079  1.00 95.44           C  
ATOM   1124  O   LYS A 138      27.476 -25.393   2.193  1.00 95.44           O  
ATOM   1118  CB  LYS A 138      27.821 -25.538   5.392  1.00 95.44           C  
ATOM   1119  CG  LYS A 138      26.829 -26.687   5.214  1.00 95.44           C  
ATOM   1120  CD  LYS A 138      27.492 -28.067   5.203  1.00 95.44           C  
ATOM   1121  CE  LYS A 138      28.093 -28.454   3.848  1.00 95.44           C  
ATOM   1122  NZ  LYS A 138      28.757 -29.773   3.944  1.00 95.44           N1+
ATOM   1125  N   VAL A 139      27.909 -23.368   3.090  1.00 33.73           N  
ATOM   1126  CA  VAL A 139      27.186 -22.671   2.066  1.00 33.73           C  
ATOM   1130  C   VAL A 139      27.818 -23.013   0.749  1.00 33.73           C  
ATOM   1131  O   VAL A 139      27.125 -23.351  -0.210  1.00 33.73           O  
ATOM   1127  CB  VAL A 139      27.255 -21.182   2.225  1.00 33.73           C  
ATOM   1128  CG1 VAL A 139      26.528 -20.523   1.041  1.00 33.73           C  
ATOM   1129  CG2 VAL A 139      26.677 -20.810   3.600  1.00 33.73           C  
ATOM   1132  N   LEU A 140      29.162 -22.950   0.680  1.00 56.78           N  
ATOM   1133  CA  LEU A 140      29.881 -23.257  -0.528  1.00 56.78           C  
ATOM   1138  C   LEU A 140      29.686 -24.698  -0.878  1.00 56.78           C  
ATOM   1139  O   LEU A 140      29.590 -25.048  -2.052  1.00 56.78           O  
ATOM   1134  CB  LEU A 140      31.402 -23.026  -0.423  1.00 56.78           C  
ATOM   1135  CG  LEU A 140      31.841 -21.553  -0.513  1.00 56.78           C  
ATOM   1136  CD1 LEU A 140      33.370 -21.415  -0.390  1.00 56.78           C  
ATOM   1137  CD2 LEU A 140      31.326 -20.914  -1.816  1.00 56.78           C  
ATOM   1140  N   LYS A 141      29.647 -25.584   0.132  1.00124.27           N  
ATOM   1141  CA  LYS A 141      29.504 -26.989  -0.127  1.00124.27           C  
ATOM   1147  C   LYS A 141      28.201 -27.251  -0.812  1.00124.27           C  
ATOM   1148  O   LYS A 141      28.147 -28.014  -1.774  1.00124.27           O  
ATOM   1142  CB  LYS A 141      29.515 -27.833   1.162  1.00124.27           C  
ATOM   1143  CG  LYS A 141      29.343 -29.340   0.929  1.00124.27           C  
ATOM   1144  CD  LYS A 141      30.583 -30.074   0.410  1.00124.27           C  
ATOM   1145  CE  LYS A 141      31.428 -29.267  -0.574  1.00124.27           C  
ATOM   1146  NZ  LYS A 141      32.803 -29.137  -0.036  1.00124.27           N1+
ATOM   1149  N   SER A 142      27.113 -26.602  -0.355  1.00 45.54           N  
ATOM   1150  CA  SER A 142      25.824 -26.934  -0.889  1.00 45.54           C  
ATOM   1153  C   SER A 142      25.793 -26.745  -2.377  1.00 45.54           C  
ATOM   1154  O   SER A 142      25.664 -27.715  -3.123  1.00 45.54           O  
ATOM   1151  CB  SER A 142      24.689 -26.097  -0.270  1.00 45.54           C  
ATOM   1152  OG  SER A 142      24.549 -26.414   1.109  1.00 45.54           O  
ATOM   1155  N   HIS A 143      25.902 -25.485  -2.843  1.00 78.62           N  
ATOM   1156  CA  HIS A 143      25.827 -25.144  -4.241  1.00 78.62           C  
ATOM   1163  C   HIS A 143      27.044 -25.557  -5.020  1.00 78.62           C  
ATOM   1164  O   HIS A 143      26.927 -25.958  -6.177  1.00 78.62           O  
ATOM   1159  CB  HIS A 143      25.591 -23.639  -4.474  1.00 78.62           C  
ATOM   1158  CG  HIS A 143      26.547 -22.736  -3.748  1.00 78.62           C  
ATOM   1161  CD2 HIS A 143      26.339 -21.942  -2.662  1.00 78.62           C  
ATOM   1157  ND1 HIS A 143      27.861 -22.545  -4.109  1.00 78.62           N  
ATOM   1162  CE1 HIS A 143      28.382 -21.651  -3.228  1.00 78.62           C  
ATOM   1160  NE2 HIS A 143      27.495 -21.257  -2.333  1.00 78.62           N  
ATOM   1165  N   GLY A 144      28.257 -25.408  -4.451  1.00 36.13           N  
ATOM   1166  CA  GLY A 144      29.451 -25.828  -5.134  1.00 36.13           C  
ATOM   1167  C   GLY A 144      29.897 -24.769  -6.101  1.00 36.13           C  
ATOM   1168  O   GLY A 144      30.989 -24.854  -6.660  1.00 36.13           O  
ATOM   1169  N   GLN A 145      29.076 -23.721  -6.297  1.00 76.82           N  
ATOM   1170  CA  GLN A 145      29.356 -22.694  -7.263  1.00 76.82           C  
ATOM   1176  C   GLN A 145      30.429 -21.778  -6.742  1.00 76.82           C  
ATOM   1177  O   GLN A 145      30.775 -21.806  -5.563  1.00 76.82           O  
ATOM   1171  CB  GLN A 145      28.094 -21.893  -7.622  1.00 76.82           C  
ATOM   1172  CG  GLN A 145      27.070 -22.767  -8.358  1.00 76.82           C  
ATOM   1173  CD  GLN A 145      25.694 -22.134  -8.226  1.00 76.82           C  
ATOM   1175  NE2 GLN A 145      25.173 -22.094  -6.970  1.00 76.82           N  
ATOM   1174  OE1 GLN A 145      25.092 -21.704  -9.208  1.00 76.82           O  
ATOM   1178  N   ASP A 146      31.006 -20.959  -7.643  1.00130.43           N  
ATOM   1179  CA  ASP A 146      32.108 -20.092  -7.317  1.00130.43           C  
ATOM   1184  C   ASP A 146      31.717 -19.001  -6.357  1.00130.43           C  
ATOM   1185  O   ASP A 146      32.561 -18.525  -5.599  1.00130.43           O  
ATOM   1180  CB  ASP A 146      32.817 -19.486  -8.545  1.00130.43           C  
ATOM   1181  CG  ASP A 146      31.819 -18.660  -9.326  1.00130.43           C  
ATOM   1182  OD1 ASP A 146      30.615 -18.727  -8.962  1.00130.43           O  
ATOM   1183  OD2 ASP A 146      32.228 -17.965 -10.293  1.00130.43           O1-
ATOM   1186  N   TYR A 147      30.441 -18.565  -6.343  1.00 75.88           N  
ATOM   1187  CA  TYR A 147      30.081 -17.460  -5.493  1.00 75.88           C  
ATOM   1196  C   TYR A 147      29.097 -17.951  -4.471  1.00 75.88           C  
ATOM   1197  O   TYR A 147      28.498 -19.013  -4.620  1.00 75.88           O  
ATOM   1188  CB  TYR A 147      29.408 -16.302  -6.249  1.00 75.88           C  
ATOM   1189  CG  TYR A 147      30.377 -15.813  -7.272  1.00 75.88           C  
ATOM   1190  CD1 TYR A 147      31.497 -15.106  -6.897  1.00 75.88           C  
ATOM   1191  CD2 TYR A 147      30.155 -16.047  -8.610  1.00 75.88           C  
ATOM   1192  CE1 TYR A 147      32.389 -14.655  -7.841  1.00 75.88           C  
ATOM   1193  CE2 TYR A 147      31.042 -15.597  -9.560  1.00 75.88           C  
ATOM   1194  CZ  TYR A 147      32.163 -14.902  -9.174  1.00 75.88           C  
ATOM   1195  OH  TYR A 147      33.079 -14.439 -10.144  1.00 75.88           O  
ATOM   1198  N   LEU A 148      28.955 -17.191  -3.366  1.00 65.89           N  
ATOM   1199  CA  LEU A 148      28.099 -17.548  -2.270  1.00 65.89           C  
ATOM   1204  C   LEU A 148      26.657 -17.547  -2.671  1.00 65.89           C  
ATOM   1205  O   LEU A 148      25.903 -18.425  -2.256  1.00 65.89           O  
ATOM   1200  CB  LEU A 148      28.228 -16.590  -1.071  1.00 65.89           C  
ATOM   1201  CG  LEU A 148      29.557 -16.716  -0.304  1.00 65.89           C  
ATOM   1202  CD1 LEU A 148      29.612 -15.731   0.875  1.00 65.89           C  
ATOM   1203  CD2 LEU A 148      29.793 -18.164   0.156  1.00 65.89           C  
ATOM   1206  N   VAL A 149      26.226 -16.561  -3.482  1.00 73.30           N  
ATOM   1207  CA  VAL A 149      24.819 -16.430  -3.751  1.00 73.30           C  
ATOM   1211  C   VAL A 149      24.582 -16.112  -5.200  1.00 73.30           C  
ATOM   1212  O   VAL A 149      25.218 -15.223  -5.765  1.00 73.30           O  
ATOM   1208  CB  VAL A 149      24.214 -15.291  -2.971  1.00 73.30           C  
ATOM   1209  CG1 VAL A 149      22.753 -15.088  -3.406  1.00 73.30           C  
ATOM   1210  CG2 VAL A 149      24.392 -15.562  -1.466  1.00 73.30           C  
ATOM   1213  N   GLY A 150      23.644 -16.851  -5.831  1.00 35.73           N  
ATOM   1214  CA  GLY A 150      23.191 -16.548  -7.163  1.00 35.73           C  
ATOM   1215  C   GLY A 150      24.199 -16.920  -8.205  1.00 35.73           C  
ATOM   1216  O   GLY A 150      24.037 -16.545  -9.365  1.00 35.73           O  
ATOM   1217  N   ASN A 151      25.263 -17.656  -7.830  1.00 54.65           N  
ATOM   1218  CA  ASN A 151      26.265 -18.056  -8.780  1.00 54.65           C  
ATOM   1223  C   ASN A 151      26.755 -16.836  -9.499  1.00 54.65           C  
ATOM   1224  O   ASN A 151      27.070 -16.884 -10.688  1.00 54.65           O  
ATOM   1219  CB  ASN A 151      25.752 -19.065  -9.825  1.00 54.65           C  
ATOM   1220  CG  ASN A 151      26.958 -19.724 -10.485  1.00 54.65           C  
ATOM   1222  ND2 ASN A 151      26.697 -20.576 -11.513  1.00 54.65           N  
ATOM   1221  OD1 ASN A 151      28.100 -19.489 -10.094  1.00 54.65           O  
ATOM   1225  N   ARG A 152      26.824 -15.697  -8.785  1.00117.26           N  
ATOM   1226  CA  ARG A 152      27.290 -14.477  -9.384  1.00117.26           C  
ATOM   1234  C   ARG A 152      27.963 -13.706  -8.290  1.00117.26           C  
ATOM   1235  O   ARG A 152      27.662 -13.897  -7.114  1.00117.26           O  
ATOM   1227  CB  ARG A 152      26.143 -13.612  -9.937  1.00117.26           C  
ATOM   1228  CG  ARG A 152      26.576 -12.471 -10.860  1.00117.26           C  
ATOM   1229  CD  ARG A 152      27.181 -12.951 -12.181  1.00117.26           C  
ATOM   1230  NE  ARG A 152      28.619 -13.242 -11.934  1.00117.26           N  
ATOM   1231  CZ  ARG A 152      29.547 -12.288 -12.238  1.00117.26           C  
ATOM   1232  NH1 ARG A 152      29.154 -11.132 -12.847  1.00117.26           N1+
ATOM   1233  NH2 ARG A 152      30.862 -12.488 -11.933  1.00117.26           N  
ATOM   1236  N   LEU A 153      28.904 -12.811  -8.650  1.00 59.64           N  
ATOM   1237  CA  LEU A 153      29.597 -12.054  -7.647  1.00 59.64           C  
ATOM   1242  C   LEU A 153      28.620 -11.135  -6.989  1.00 59.64           C  
ATOM   1243  O   LEU A 153      27.853 -10.444  -7.657  1.00 59.64           O  
ATOM   1238  CB  LEU A 153      30.705 -11.152  -8.219  1.00 59.64           C  
ATOM   1239  CG  LEU A 153      31.432 -10.307  -7.154  1.00 59.64           C  
ATOM   1240  CD1 LEU A 153      32.255 -11.190  -6.201  1.00 59.64           C  
ATOM   1241  CD2 LEU A 153      32.261  -9.185  -7.800  1.00 59.64           C  
ATOM   1244  N   THR A 154      28.636 -11.116  -5.642  1.00 57.81           N  
ATOM   1245  CA  THR A 154      27.811 -10.216  -4.889  1.00 57.81           C  
ATOM   1249  C   THR A 154      28.684  -9.634  -3.822  1.00 57.81           C  
ATOM   1250  O   THR A 154      29.822 -10.061  -3.631  1.00 57.81           O  
ATOM   1246  CB  THR A 154      26.627 -10.853  -4.212  1.00 57.81           C  
ATOM   1248  CG2 THR A 154      25.756 -11.531  -5.280  1.00 57.81           C  
ATOM   1247  OG1 THR A 154      27.051 -11.805  -3.248  1.00 57.81           O  
ATOM   1251  N   ARG A 155      28.157  -8.646  -3.076  1.00168.84           N  
ATOM   1252  CA  ARG A 155      28.922  -7.958  -2.077  1.00168.84           C  
ATOM   1260  C   ARG A 155      29.396  -8.912  -1.020  1.00168.84           C  
ATOM   1261  O   ARG A 155      30.497  -8.760  -0.496  1.00168.84           O  
ATOM   1253  CB  ARG A 155      28.141  -6.845  -1.364  1.00168.84           C  
ATOM   1254  CG  ARG A 155      26.925  -7.329  -0.576  1.00168.84           C  
ATOM   1255  CD  ARG A 155      26.281  -6.195   0.218  1.00168.84           C  
ATOM   1256  NE  ARG A 155      25.167  -6.759   1.021  1.00168.84           N  
ATOM   1257  CZ  ARG A 155      24.865  -6.196   2.226  1.00168.84           C  
ATOM   1258  NH1 ARG A 155      25.657  -5.213   2.746  1.00168.84           N1+
ATOM   1259  NH2 ARG A 155      23.752  -6.605   2.900  1.00168.84           N  
ATOM   1262  N   VAL A 156      28.583  -9.924  -0.673  1.00119.77           N  
ATOM   1263  CA  VAL A 156      28.921 -10.819   0.401  1.00119.77           C  
ATOM   1267  C   VAL A 156      30.174 -11.566   0.072  1.00119.77           C  
ATOM   1268  O   VAL A 156      30.923 -11.948   0.969  1.00119.77           O  
ATOM   1264  CB  VAL A 156      27.839 -11.803   0.738  1.00119.77           C  
ATOM   1265  CG1 VAL A 156      27.701 -12.814  -0.411  1.00119.77           C  
ATOM   1266  CG2 VAL A 156      28.172 -12.437   2.101  1.00119.77           C  
ATOM   1269  N   ASP A 157      30.425 -11.836  -1.220  1.00 47.40           N  
ATOM   1270  CA  ASP A 157      31.633 -12.520  -1.580  1.00 47.40           C  
ATOM   1275  C   ASP A 157      32.774 -11.660  -1.121  1.00 47.40           C  
ATOM   1276  O   ASP A 157      33.753 -12.153  -0.563  1.00 47.40           O  
ATOM   1271  CB  ASP A 157      31.767 -12.689  -3.103  1.00 47.40           C  
ATOM   1272  CG  ASP A 157      30.664 -13.627  -3.579  1.00 47.40           C  
ATOM   1273  OD1 ASP A 157      30.186 -14.453  -2.758  1.00 47.40           O  
ATOM   1274  OD2 ASP A 157      30.281 -13.522  -4.775  1.00 47.40           O1-
ATOM   1277  N   ILE A 158      32.667 -10.335  -1.344  1.00 98.85           N  
ATOM   1278  CA  ILE A 158      33.707  -9.422  -0.964  1.00 98.85           C  
ATOM   1283  C   ILE A 158      33.837  -9.367   0.525  1.00 98.85           C  
ATOM   1284  O   ILE A 158      34.945  -9.319   1.056  1.00 98.85           O  
ATOM   1279  CB  ILE A 158      33.489  -8.026  -1.469  1.00 98.85           C  
ATOM   1280  CG1 ILE A 158      33.501  -8.023  -3.009  1.00 98.85           C  
ATOM   1281  CG2 ILE A 158      34.561  -7.120  -0.838  1.00 98.85           C  
ATOM   1282  CD1 ILE A 158      34.775  -8.617  -3.617  1.00 98.85           C  
ATOM   1285  N   HIS A 159      32.704  -9.352   1.250  1.00 69.04           N  
ATOM   1286  CA  HIS A 159      32.803  -9.268   2.677  1.00 69.04           C  
ATOM   1293  C   HIS A 159      33.485 -10.496   3.204  1.00 69.04           C  
ATOM   1294  O   HIS A 159      34.306 -10.412   4.115  1.00 69.04           O  
ATOM   1289  CB  HIS A 159      31.443  -9.103   3.369  1.00 69.04           C  
ATOM   1288  CG  HIS A 159      30.751  -7.828   2.985  1.00 69.04           C  
ATOM   1291  CD2 HIS A 159      29.570  -7.630   2.338  1.00 69.04           C  
ATOM   1287  ND1 HIS A 159      31.246  -6.574   3.258  1.00 69.04           N  
ATOM   1292  CE1 HIS A 159      30.347  -5.683   2.765  1.00 69.04           C  
ATOM   1290  NE2 HIS A 159      29.313  -6.276   2.199  1.00 69.04           N  
ATOM   1295  N   LEU A 160      33.167 -11.674   2.636  1.00 65.03           N  
ATOM   1296  CA  LEU A 160      33.729 -12.906   3.118  1.00 65.03           C  
ATOM   1301  C   LEU A 160      35.214 -12.893   2.905  1.00 65.03           C  
ATOM   1302  O   LEU A 160      35.986 -13.242   3.800  1.00 65.03           O  
ATOM   1297  CB  LEU A 160      33.151 -14.112   2.369  1.00 65.03           C  
ATOM   1298  CG  LEU A 160      33.497 -15.453   3.024  1.00 65.03           C  
ATOM   1299  CD1 LEU A 160      32.821 -15.543   4.398  1.00 65.03           C  
ATOM   1300  CD2 LEU A 160      33.149 -16.643   2.114  1.00 65.03           C  
ATOM   1303  N   LEU A 161      35.658 -12.452   1.712  1.00 49.77           N  
ATOM   1304  CA  LEU A 161      37.059 -12.427   1.411  1.00 49.77           C  
ATOM   1309  C   LEU A 161      37.720 -11.534   2.408  1.00 49.77           C  
ATOM   1310  O   LEU A 161      38.787 -11.863   2.928  1.00 49.77           O  
ATOM   1305  CB  LEU A 161      37.363 -11.846   0.017  1.00 49.77           C  
ATOM   1306  CG  LEU A 161      38.869 -11.777  -0.301  1.00 49.77           C  
ATOM   1307  CD1 LEU A 161      39.497 -13.180  -0.356  1.00 49.77           C  
ATOM   1308  CD2 LEU A 161      39.132 -10.953  -1.574  1.00 49.77           C  
ATOM   1311  N   GLU A 162      37.098 -10.379   2.723  1.00117.58           N  
ATOM   1312  CA  GLU A 162      37.761  -9.497   3.634  1.00117.58           C  
ATOM   1318  C   GLU A 162      37.867 -10.154   4.968  1.00117.58           C  
ATOM   1319  O   GLU A 162      38.885 -10.017   5.642  1.00117.58           O  
ATOM   1313  CB  GLU A 162      37.141  -8.096   3.795  1.00117.58           C  
ATOM   1314  CG  GLU A 162      35.817  -8.027   4.543  1.00117.58           C  
ATOM   1315  CD  GLU A 162      35.486  -6.552   4.705  1.00117.58           C  
ATOM   1316  OE1 GLU A 162      36.397  -5.778   5.100  1.00117.58           O  
ATOM   1317  OE2 GLU A 162      34.312  -6.181   4.434  1.00117.58           O1-
ATOM   1320  N   LEU A 163      36.823 -10.890   5.397  1.00142.20           N  
ATOM   1321  CA  LEU A 163      36.919 -11.535   6.674  1.00142.20           C  
ATOM   1326  C   LEU A 163      38.006 -12.547   6.663  1.00142.20           C  
ATOM   1327  O   LEU A 163      38.779 -12.624   7.613  1.00142.20           O  
ATOM   1322  CB  LEU A 163      35.607 -12.135   7.150  1.00142.20           C  
ATOM   1323  CG  LEU A 163      34.765 -11.012   7.756  1.00142.20           C  
ATOM   1324  CD1 LEU A 163      34.582  -9.838   6.787  1.00142.20           C  
ATOM   1325  CD2 LEU A 163      33.436 -11.551   8.244  1.00142.20           C  
ATOM   1328  N   LEU A 164      38.141 -13.295   5.557  1.00 87.77           N  
ATOM   1329  CA  LEU A 164      39.134 -14.324   5.433  1.00 87.77           C  
ATOM   1334  C   LEU A 164      40.472 -13.718   5.669  1.00 87.77           C  
ATOM   1335  O   LEU A 164      41.321 -14.317   6.326  1.00 87.77           O  
ATOM   1330  CB  LEU A 164      39.231 -14.817   3.986  1.00 87.77           C  
ATOM   1331  CG  LEU A 164      38.003 -15.600   3.558  1.00 87.77           C  
ATOM   1332  CD1 LEU A 164      38.082 -16.075   2.099  1.00 87.77           C  
ATOM   1333  CD2 LEU A 164      37.839 -16.736   4.561  1.00 87.77           C  
ATOM   1336  N   LEU A 165      40.700 -12.521   5.104  1.00 52.72           N  
ATOM   1337  CA  LEU A 165      41.978 -11.890   5.230  1.00 52.72           C  
ATOM   1342  C   LEU A 165      42.249 -11.570   6.670  1.00 52.72           C  
ATOM   1343  O   LEU A 165      43.367 -11.747   7.149  1.00 52.72           O  
ATOM   1338  CB  LEU A 165      42.082 -10.593   4.411  1.00 52.72           C  
ATOM   1339  CG  LEU A 165      42.017 -10.853   2.894  1.00 52.72           C  
ATOM   1340  CD1 LEU A 165      42.146  -9.555   2.085  1.00 52.72           C  
ATOM   1341  CD2 LEU A 165      43.038 -11.922   2.476  1.00 52.72           C  
ATOM   1344  N   TYR A 166      41.230 -11.084   7.401  1.00 86.07           N  
ATOM   1345  CA  TYR A 166      41.418 -10.733   8.781  1.00 86.07           C  
ATOM   1354  C   TYR A 166      41.698 -11.976   9.572  1.00 86.07           C  
ATOM   1355  O   TYR A 166      42.477 -11.952  10.523  1.00 86.07           O  
ATOM   1346  CB  TYR A 166      40.201 -10.030   9.413  1.00 86.07           C  
ATOM   1347  CG  TYR A 166      39.954  -8.795   8.616  1.00 86.07           C  
ATOM   1348  CD1 TYR A 166      40.912  -7.814   8.518  1.00 86.07           C  
ATOM   1349  CD2 TYR A 166      38.743  -8.603   7.989  1.00 86.07           C  
ATOM   1350  CE1 TYR A 166      40.678  -6.676   7.782  1.00 86.07           C  
ATOM   1351  CE2 TYR A 166      38.505  -7.467   7.253  1.00 86.07           C  
ATOM   1352  CZ  TYR A 166      39.475  -6.501   7.144  1.00 86.07           C  
ATOM   1353  OH  TYR A 166      39.232  -5.335   6.387  1.00 86.07           O  
ATOM   1356  N   VAL A 167      41.036 -13.090   9.209  1.00 66.18           N  
ATOM   1357  CA  VAL A 167      41.171 -14.346   9.895  1.00 66.18           C  
ATOM   1361  C   VAL A 167      42.605 -14.771   9.808  1.00 66.18           C  
ATOM   1362  O   VAL A 167      43.203 -15.195  10.796  1.00 66.18           O  
ATOM   1358  CB  VAL A 167      40.456 -15.458   9.187  1.00 66.18           C  
ATOM   1359  CG1 VAL A 167      40.618 -16.735  10.022  1.00 66.18           C  
ATOM   1360  CG2 VAL A 167      39.024 -15.047   8.824  1.00 66.18           C  
ATOM   1363  N   GLU A 168      43.192 -14.673   8.599  1.00 38.26           N  
ATOM   1364  CA  GLU A 168      44.546 -15.101   8.385  1.00 38.26           C  
ATOM   1370  C   GLU A 168      45.444 -14.290   9.257  1.00 38.26           C  
ATOM   1371  O   GLU A 168      46.344 -14.823   9.905  1.00 38.26           O  
ATOM   1365  CB  GLU A 168      45.033 -14.875   6.944  1.00 38.26           C  
ATOM   1366  CG  GLU A 168      46.480 -15.328   6.728  1.00 38.26           C  
ATOM   1367  CD  GLU A 168      46.925 -14.862   5.348  1.00 38.26           C  
ATOM   1368  OE1 GLU A 168      46.042 -14.432   4.558  1.00 38.26           O  
ATOM   1369  OE2 GLU A 168      48.152 -14.928   5.068  1.00 38.26           O1-
ATOM   1372  N   GLU A 169      45.196 -12.971   9.307  1.00 43.12           N  
ATOM   1373  CA  GLU A 169      46.013 -12.086  10.078  1.00 43.12           C  
ATOM   1379  C   GLU A 169      45.908 -12.530  11.504  1.00 43.12           C  
ATOM   1380  O   GLU A 169      46.903 -12.572  12.225  1.00 43.12           O  
ATOM   1374  CB  GLU A 169      45.524 -10.631   9.950  1.00 43.12           C  
ATOM   1375  CG  GLU A 169      45.692 -10.079   8.527  1.00 43.12           C  
ATOM   1376  CD  GLU A 169      44.783  -8.869   8.345  1.00 43.12           C  
ATOM   1377  OE1 GLU A 169      44.108  -8.478   9.333  1.00 43.12           O  
ATOM   1378  OE2 GLU A 169      44.746  -8.326   7.208  1.00 43.12           O1-
ATOM   1381  N   PHE A 170      44.685 -12.882  11.940  1.00105.33           N  
ATOM   1382  CA  PHE A 170      44.460 -13.309  13.288  1.00105.33           C  
ATOM   1390  C   PHE A 170      45.153 -14.609  13.567  1.00105.33           C  
ATOM   1391  O   PHE A 170      45.863 -14.734  14.565  1.00105.33           O  
ATOM   1383  CB  PHE A 170      42.953 -13.427  13.595  1.00105.33           C  
ATOM   1384  CG  PHE A 170      42.765 -13.967  14.970  1.00105.33           C  
ATOM   1385  CD1 PHE A 170      43.170 -13.262  16.079  1.00105.33           C  
ATOM   1386  CD2 PHE A 170      42.137 -15.176  15.140  1.00105.33           C  
ATOM   1387  CE1 PHE A 170      42.979 -13.779  17.339  1.00105.33           C  
ATOM   1388  CE2 PHE A 170      41.944 -15.696  16.396  1.00105.33           C  
ATOM   1389  CZ  PHE A 170      42.366 -14.997  17.500  1.00105.33           C  
ATOM   1392  N   ASP A 171      44.965 -15.617  12.694  1.00191.07           N  
ATOM   1393  CA  ASP A 171      45.601 -16.895  12.863  1.00191.07           C  
ATOM   1398  C   ASP A 171      45.291 -17.693  11.630  1.00191.07           C  
ATOM   1399  O   ASP A 171      44.164 -18.138  11.428  1.00191.07           O  
ATOM   1394  CB  ASP A 171      45.083 -17.678  14.090  1.00191.07           C  
ATOM   1395  CG  ASP A 171      45.913 -18.941  14.315  1.00191.07           C  
ATOM   1396  OD1 ASP A 171      46.479 -19.484  13.331  1.00191.07           O  
ATOM   1397  OD2 ASP A 171      45.986 -19.386  15.492  1.00191.07           O1-
ATOM   1400  N   ALA A 172      46.323 -17.934  10.806  1.00 75.83           N  
ATOM   1401  CA  ALA A 172      46.228 -18.608   9.543  1.00 75.83           C  
ATOM   1403  C   ALA A 172      45.728 -20.009   9.740  1.00 75.83           C  
ATOM   1404  O   ALA A 172      45.173 -20.605   8.821  1.00 75.83           O  
ATOM   1402  CB  ALA A 172      47.576 -18.695   8.807  1.00 75.83           C  
ATOM   1405  N   SER A 173      45.977 -20.595  10.922  1.00 93.29           N  
ATOM   1406  CA  SER A 173      45.626 -21.962  11.205  1.00 93.29           C  
ATOM   1409  C   SER A 173      44.140 -22.175  11.171  1.00 93.29           C  
ATOM   1410  O   SER A 173      43.682 -23.290  10.930  1.00 93.29           O  
ATOM   1407  CB  SER A 173      46.095 -22.405  12.596  1.00 93.29           C  
ATOM   1408  OG  SER A 173      47.499 -22.236  12.700  1.00 93.29           O  
ATOM   1411  N   LEU A 174      43.336 -21.129  11.423  1.00 86.40           N  
ATOM   1412  CA  LEU A 174      41.909 -21.279  11.483  1.00 86.40           C  
ATOM   1417  C   LEU A 174      41.381 -21.703  10.147  1.00 86.40           C  
ATOM   1418  O   LEU A 174      40.426 -22.470  10.082  1.00 86.40           O  
ATOM   1413  CB  LEU A 174      41.226 -19.973  11.917  1.00 86.40           C  
ATOM   1414  CG  LEU A 174      41.739 -19.500  13.293  1.00 86.40           C  
ATOM   1415  CD1 LEU A 174      41.055 -18.200  13.739  1.00 86.40           C  
ATOM   1416  CD2 LEU A 174      41.640 -20.619  14.345  1.00 86.40           C  
ATOM   1419  N   LEU A 175      41.976 -21.191   9.055  1.00132.54           N  
ATOM   1420  CA  LEU A 175      41.612 -21.484   7.689  1.00132.54           C  
ATOM   1425  C   LEU A 175      41.935 -22.890   7.286  1.00132.54           C  
ATOM   1426  O   LEU A 175      41.451 -23.372   6.264  1.00132.54           O  
ATOM   1421  CB  LEU A 175      42.220 -20.547   6.627  1.00132.54           C  
ATOM   1422  CG  LEU A 175      41.427 -19.241   6.423  1.00132.54           C  
ATOM   1423  CD1 LEU A 175      41.352 -18.407   7.709  1.00132.54           C  
ATOM   1424  CD2 LEU A 175      41.971 -18.447   5.223  1.00132.54           C  
ATOM   1427  N   THR A 176      42.792 -23.584   8.044  1.00133.74           N  
ATOM   1428  CA  THR A 176      43.318 -24.840   7.605  1.00133.74           C  
ATOM   1432  C   THR A 176      42.264 -25.846   7.225  1.00133.74           C  
ATOM   1433  O   THR A 176      42.359 -26.455   6.160  1.00133.74           O  
ATOM   1429  CB  THR A 176      44.200 -25.461   8.649  1.00133.74           C  
ATOM   1431  CG2 THR A 176      43.365 -25.841   9.885  1.00133.74           C  
ATOM   1430  OG1 THR A 176      44.829 -26.610   8.115  1.00133.74           O  
ATOM   1434  N   SER A 177      41.229 -26.051   8.053  1.00137.12           N  
ATOM   1435  CA  SER A 177      40.323 -27.132   7.796  1.00137.12           C  
ATOM   1438  C   SER A 177      39.371 -26.910   6.660  1.00137.12           C  
ATOM   1439  O   SER A 177      38.730 -27.867   6.232  1.00137.12           O  
ATOM   1436  CB  SER A 177      39.481 -27.506   9.006  1.00137.12           C  
ATOM   1437  OG  SER A 177      40.291 -28.058  10.031  1.00137.12           O  
ATOM   1440  N   PHE A 178      39.158 -25.679   6.153  1.00226.51           N  
ATOM   1441  CA  PHE A 178      38.125 -25.636   5.150  1.00226.51           C  
ATOM   1449  C   PHE A 178      38.628 -25.265   3.789  1.00226.51           C  
ATOM   1450  O   PHE A 178      38.847 -24.107   3.440  1.00226.51           O  
ATOM   1442  CB  PHE A 178      36.933 -24.755   5.522  1.00226.51           C  
ATOM   1443  CG  PHE A 178      36.070 -25.515   6.478  1.00226.51           C  
ATOM   1444  CD1 PHE A 178      36.594 -26.384   7.396  1.00226.51           C  
ATOM   1445  CD2 PHE A 178      34.712 -25.363   6.455  1.00226.51           C  
ATOM   1446  CE1 PHE A 178      35.780 -27.054   8.273  1.00226.51           C  
ATOM   1447  CE2 PHE A 178      33.882 -26.023   7.324  1.00226.51           C  
ATOM   1448  CZ  PHE A 178      34.420 -26.881   8.247  1.00226.51           C  
ATOM   1451  N   PRO A 179      38.747 -26.302   3.004  1.00 80.76           N  
ATOM   1452  CA  PRO A 179      39.245 -26.264   1.654  1.00 80.76           C  
ATOM   1456  C   PRO A 179      38.434 -25.436   0.699  1.00 80.76           C  
ATOM   1457  O   PRO A 179      39.024 -24.866  -0.217  1.00 80.76           O  
ATOM   1454  CB  PRO A 179      39.316 -27.728   1.210  1.00 80.76           C  
ATOM   1455  CG  PRO A 179      38.251 -28.425   2.077  1.00 80.76           C  
ATOM   1453  CD  PRO A 179      38.259 -27.616   3.386  1.00 80.76           C  
ATOM   1458  N   LEU A 180      37.096 -25.390   0.848  1.00104.51           N  
ATOM   1459  CA  LEU A 180      36.275 -24.649  -0.071  1.00104.51           C  
ATOM   1464  C   LEU A 180      36.577 -23.200   0.076  1.00104.51           C  
ATOM   1465  O   LEU A 180      36.762 -22.470  -0.897  1.00104.51           O  
ATOM   1460  CB  LEU A 180      34.776 -24.803   0.232  1.00104.51           C  
ATOM   1461  CG  LEU A 180      34.225 -26.222   0.019  1.00104.51           C  
ATOM   1462  CD1 LEU A 180      34.971 -27.260   0.872  1.00104.51           C  
ATOM   1463  CD2 LEU A 180      32.710 -26.243   0.280  1.00104.51           C  
ATOM   1466  N   LEU A 181      36.661 -22.762   1.337  1.00159.55           N  
ATOM   1467  CA  LEU A 181      36.884 -21.394   1.669  1.00159.55           C  
ATOM   1472  C   LEU A 181      38.195 -21.020   1.051  1.00159.55           C  
ATOM   1473  O   LEU A 181      38.341 -19.947   0.463  1.00159.55           O  
ATOM   1468  CB  LEU A 181      37.130 -21.264   3.165  1.00159.55           C  
ATOM   1469  CG  LEU A 181      36.978 -19.851   3.717  1.00159.55           C  
ATOM   1470  CD1 LEU A 181      37.836 -19.638   4.976  1.00159.55           C  
ATOM   1471  CD2 LEU A 181      37.077 -18.795   2.613  1.00159.55           C  
ATOM   1474  N   LYS A 182      39.189 -21.922   1.170  1.00128.53           N  
ATOM   1475  CA  LYS A 182      40.513 -21.602   0.726  1.00128.53           C  
ATOM   1481  C   LYS A 182      40.485 -21.325  -0.746  1.00128.53           C  
ATOM   1482  O   LYS A 182      41.050 -20.331  -1.204  1.00128.53           O  
ATOM   1476  CB  LYS A 182      41.524 -22.738   0.964  1.00128.53           C  
ATOM   1477  CG  LYS A 182      42.955 -22.210   1.082  1.00128.53           C  
ATOM   1478  CD  LYS A 182      43.361 -21.313  -0.087  1.00128.53           C  
ATOM   1479  CE  LYS A 182      44.583 -20.438   0.203  1.00128.53           C  
ATOM   1480  NZ  LYS A 182      44.652 -19.339  -0.788  1.00128.53           N1+
ATOM   1483  N   ALA A 183      39.813 -22.187  -1.532  1.00 29.06           N  
ATOM   1484  CA  ALA A 183      39.761 -21.994  -2.955  1.00 29.06           C  
ATOM   1486  C   ALA A 183      39.037 -20.712  -3.226  1.00 29.06           C  
ATOM   1487  O   ALA A 183      39.398 -19.958  -4.127  1.00 29.06           O  
ATOM   1485  CB  ALA A 183      39.000 -23.111  -3.689  1.00 29.06           C  
ATOM   1488  N   PHE A 184      37.988 -20.443  -2.428  1.00 59.66           N  
ATOM   1489  CA  PHE A 184      37.163 -19.278  -2.575  1.00 59.66           C  
ATOM   1497  C   PHE A 184      38.024 -18.061  -2.434  1.00 59.66           C  
ATOM   1498  O   PHE A 184      38.008 -17.168  -3.280  1.00 59.66           O  
ATOM   1490  CB  PHE A 184      36.089 -19.248  -1.466  1.00 59.66           C  
ATOM   1491  CG  PHE A 184      35.226 -18.039  -1.570  1.00 59.66           C  
ATOM   1492  CD1 PHE A 184      34.135 -18.008  -2.408  1.00 59.66           C  
ATOM   1493  CD2 PHE A 184      35.505 -16.934  -0.799  1.00 59.66           C  
ATOM   1494  CE1 PHE A 184      33.345 -16.884  -2.482  1.00 59.66           C  
ATOM   1495  CE2 PHE A 184      34.719 -15.809  -0.869  1.00 59.66           C  
ATOM   1496  CZ  PHE A 184      33.636 -15.783  -1.712  1.00 59.66           C  
ATOM   1499  N   LYS A 185      38.851 -18.035  -1.379  1.00 57.65           N  
ATOM   1500  CA  LYS A 185      39.709 -16.923  -1.092  1.00 57.65           C  
ATOM   1506  C   LYS A 185      40.569 -16.675  -2.291  1.00 57.65           C  
ATOM   1507  O   LYS A 185      40.651 -15.552  -2.790  1.00 57.65           O  
ATOM   1501  CB  LYS A 185      40.653 -17.286   0.067  1.00 57.65           C  
ATOM   1502  CG  LYS A 185      41.642 -16.208   0.502  1.00 57.65           C  
ATOM   1503  CD  LYS A 185      42.360 -16.587   1.800  1.00 57.65           C  
ATOM   1504  CE  LYS A 185      43.400 -15.568   2.265  1.00 57.65           C  
ATOM   1505  NZ  LYS A 185      44.041 -16.047   3.509  1.00 57.65           N1+
ATOM   1508  N   SER A 186      41.212 -17.737  -2.810  1.00 32.59           N  
ATOM   1509  CA  SER A 186      42.079 -17.571  -3.938  1.00 32.59           C  
ATOM   1512  C   SER A 186      41.273 -17.120  -5.110  1.00 32.59           C  
ATOM   1513  O   SER A 186      41.703 -16.247  -5.863  1.00 32.59           O  
ATOM   1510  CB  SER A 186      42.788 -18.870  -4.361  1.00 32.59           C  
ATOM   1511  OG  SER A 186      43.731 -19.262  -3.375  1.00 32.59           O  
ATOM   1514  N   ARG A 187      40.067 -17.690  -5.297  1.00145.06           N  
ATOM   1515  CA  ARG A 187      39.318 -17.338  -6.470  1.00145.06           C  
ATOM   1523  C   ARG A 187      39.033 -15.872  -6.467  1.00145.06           C  
ATOM   1524  O   ARG A 187      39.300 -15.176  -7.447  1.00145.06           O  
ATOM   1516  CB  ARG A 187      37.913 -17.966  -6.552  1.00145.06           C  
ATOM   1517  CG  ARG A 187      37.834 -19.453  -6.893  1.00145.06           C  
ATOM   1518  CD  ARG A 187      36.438 -19.850  -7.388  1.00145.06           C  
ATOM   1519  NE  ARG A 187      35.465 -19.496  -6.315  1.00145.06           N  
ATOM   1520  CZ  ARG A 187      35.104 -20.442  -5.399  1.00145.06           C  
ATOM   1521  NH1 ARG A 187      35.574 -21.715  -5.524  1.00145.06           N1+
ATOM   1522  NH2 ARG A 187      34.284 -20.126  -4.357  1.00145.06           N  
ATOM   1525  N   ILE A 188      38.484 -15.356  -5.352  1.00101.61           N  
ATOM   1526  CA  ILE A 188      38.108 -13.970  -5.331  1.00101.61           C  
ATOM   1531  C   ILE A 188      39.302 -13.088  -5.412  1.00101.61           C  
ATOM   1532  O   ILE A 188      39.272 -12.085  -6.118  1.00101.61           O  
ATOM   1527  CB  ILE A 188      37.327 -13.538  -4.121  1.00101.61           C  
ATOM   1528  CG1 ILE A 188      35.904 -14.122  -4.134  1.00101.61           C  
ATOM   1529  CG2 ILE A 188      37.335 -11.999  -4.106  1.00101.61           C  
ATOM   1530  CD1 ILE A 188      35.839 -15.636  -3.957  1.00101.61           C  
ATOM   1533  N   SER A 189      40.393 -13.432  -4.706  1.00 43.99           N  
ATOM   1534  CA  SER A 189      41.517 -12.539  -4.656  1.00 43.99           C  
ATOM   1537  C   SER A 189      42.002 -12.243  -6.045  1.00 43.99           C  
ATOM   1538  O   SER A 189      42.437 -11.129  -6.335  1.00 43.99           O  
ATOM   1535  CB  SER A 189      42.699 -13.120  -3.857  1.00 43.99           C  
ATOM   1536  OG  SER A 189      42.328 -13.295  -2.496  1.00 43.99           O  
ATOM   1539  N   SER A 190      41.914 -13.239  -6.941  1.00101.22           N  
ATOM   1540  CA  SER A 190      42.405 -13.165  -8.289  1.00101.22           C  
ATOM   1543  C   SER A 190      41.546 -12.336  -9.194  1.00101.22           C  
ATOM   1544  O   SER A 190      41.927 -12.092 -10.339  1.00101.22           O  
ATOM   1541  CB  SER A 190      42.533 -14.551  -8.934  1.00101.22           C  
ATOM   1542  OG  SER A 190      43.019 -14.428 -10.260  1.00101.22           O  
ATOM   1545  N   LEU A 191      40.364 -11.887  -8.750  1.00 81.64           N  
ATOM   1546  CA  LEU A 191      39.562 -11.151  -9.682  1.00 81.64           C  
ATOM   1551  C   LEU A 191      40.284  -9.889 -10.006  1.00 81.64           C  
ATOM   1552  O   LEU A 191      41.059  -9.353  -9.214  1.00 81.64           O  
ATOM   1547  CB  LEU A 191      38.164 -10.793  -9.145  1.00 81.64           C  
ATOM   1548  CG  LEU A 191      37.294 -12.020  -8.814  1.00 81.64           C  
ATOM   1549  CD1 LEU A 191      35.919 -11.599  -8.280  1.00 81.64           C  
ATOM   1550  CD2 LEU A 191      37.200 -12.979 -10.009  1.00 81.64           C  
ATOM   1553  N   PRO A 192      40.041  -9.375 -11.183  1.00292.80           N  
ATOM   1554  CA  PRO A 192      40.538  -8.084 -11.554  1.00292.80           C  
ATOM   1558  C   PRO A 192      39.699  -7.226 -10.666  1.00292.80           C  
ATOM   1559  O   PRO A 192      38.696  -7.725 -10.180  1.00292.80           O  
ATOM   1556  CB  PRO A 192      40.258  -7.940 -13.051  1.00292.80           C  
ATOM   1557  CG  PRO A 192      39.273  -9.080 -13.376  1.00292.80           C  
ATOM   1555  CD  PRO A 192      39.588 -10.152 -12.320  1.00292.80           C  
ATOM   1560  N   ASN A 193      40.063  -5.972 -10.387  1.00218.81           N  
ATOM   1561  CA  ASN A 193      39.287  -5.201  -9.453  1.00218.81           C  
ATOM   1566  C   ASN A 193      39.735  -5.578  -8.077  1.00218.81           C  
ATOM   1567  O   ASN A 193      40.334  -4.758  -7.386  1.00218.81           O  
ATOM   1562  CB  ASN A 193      37.742  -5.271  -9.544  1.00218.81           C  
ATOM   1563  CG  ASN A 193      37.282  -4.426 -10.725  1.00218.81           C  
ATOM   1565  ND2 ASN A 193      36.464  -5.035 -11.626  1.00218.81           N  
ATOM   1564  OD1 ASN A 193      37.640  -3.256 -10.842  1.00218.81           O  
ATOM   1568  N   VAL A 194      39.438  -6.815  -7.615  1.00144.15           N  
ATOM   1569  CA  VAL A 194      39.880  -7.182  -6.298  1.00144.15           C  
ATOM   1573  C   VAL A 194      41.371  -7.241  -6.262  1.00144.15           C  
ATOM   1574  O   VAL A 194      41.991  -6.716  -5.338  1.00144.15           O  
ATOM   1570  CB  VAL A 194      39.340  -8.481  -5.805  1.00144.15           C  
ATOM   1571  CG1 VAL A 194      37.853  -8.321  -5.461  1.00144.15           C  
ATOM   1572  CG2 VAL A 194      39.587  -9.500  -6.912  1.00144.15           C  
ATOM   1575  N   LYS A 195      41.991  -7.838  -7.295  1.00104.87           N  
ATOM   1576  CA  LYS A 195      43.417  -7.990  -7.303  1.00104.87           C  
ATOM   1582  C   LYS A 195      44.019  -6.625  -7.211  1.00104.87           C  
ATOM   1583  O   LYS A 195      45.003  -6.415  -6.499  1.00104.87           O  
ATOM   1577  CB  LYS A 195      43.933  -8.627  -8.604  1.00104.87           C  
ATOM   1578  CG  LYS A 195      45.432  -8.934  -8.590  1.00104.87           C  
ATOM   1579  CD  LYS A 195      45.806 -10.083  -7.651  1.00104.87           C  
ATOM   1580  CE  LYS A 195      47.261 -10.530  -7.785  1.00104.87           C  
ATOM   1581  NZ  LYS A 195      47.490 -11.113  -9.126  1.00104.87           N1+
ATOM   1584  N   LYS A 196      43.426  -5.653  -7.926  1.00 37.70           N  
ATOM   1585  CA  LYS A 196      43.975  -4.326  -7.937  1.00 37.70           C  
ATOM   1591  C   LYS A 196      43.937  -3.754  -6.552  1.00 37.70           C  
ATOM   1592  O   LYS A 196      44.862  -3.064  -6.128  1.00 37.70           O  
ATOM   1586  CB  LYS A 196      43.217  -3.367  -8.873  1.00 37.70           C  
ATOM   1587  CG  LYS A 196      43.836  -1.968  -8.938  1.00 37.70           C  
ATOM   1588  CD  LYS A 196      43.339  -1.120 -10.111  1.00 37.70           C  
ATOM   1589  CE  LYS A 196      43.967   0.276 -10.157  1.00 37.70           C  
ATOM   1590  NZ  LYS A 196      43.581   0.970 -11.408  1.00 37.70           N1+
ATOM   1593  N   PHE A 197      42.850  -4.021  -5.809  1.00 77.69           N  
ATOM   1594  CA  PHE A 197      42.707  -3.479  -4.485  1.00 77.69           C  
ATOM   1602  C   PHE A 197      43.738  -4.093  -3.589  1.00 77.69           C  
ATOM   1603  O   PHE A 197      44.296  -3.426  -2.720  1.00 77.69           O  
ATOM   1595  CB  PHE A 197      41.303  -3.739  -3.902  1.00 77.69           C  
ATOM   1596  CG  PHE A 197      41.097  -2.858  -2.715  1.00 77.69           C  
ATOM   1597  CD1 PHE A 197      41.030  -1.494  -2.882  1.00 77.69           C  
ATOM   1598  CD2 PHE A 197      40.925  -3.381  -1.453  1.00 77.69           C  
ATOM   1599  CE1 PHE A 197      40.832  -0.660  -1.807  1.00 77.69           C  
ATOM   1600  CE2 PHE A 197      40.724  -2.552  -0.374  1.00 77.69           C  
ATOM   1601  CZ  PHE A 197      40.677  -1.189  -0.549  1.00 77.69           C  
ATOM   1604  N   LEU A 198      44.000  -5.401  -3.767  1.00 70.69           N  
ATOM   1605  CA  LEU A 198      44.940  -6.124  -2.956  1.00 70.69           C  
ATOM   1610  C   LEU A 198      46.340  -5.632  -3.186  1.00 70.69           C  
ATOM   1611  O   LEU A 198      47.157  -5.641  -2.266  1.00 70.69           O  
ATOM   1606  CB  LEU A 198      44.897  -7.638  -3.218  1.00 70.69           C  
ATOM   1607  CG  LEU A 198      43.566  -8.292  -2.793  1.00 70.69           C  
ATOM   1608  CD1 LEU A 198      43.571  -9.798  -3.092  1.00 70.69           C  
ATOM   1609  CD2 LEU A 198      43.231  -7.996  -1.320  1.00 70.69           C  
ATOM   1612  N   GLN A 199      46.673  -5.198  -4.415  1.00 89.77           N  
ATOM   1613  CA  GLN A 199      48.030  -4.801  -4.679  1.00 89.77           C  
ATOM   1619  C   GLN A 199      48.421  -3.668  -3.781  1.00 89.77           C  
ATOM   1620  O   GLN A 199      47.592  -2.887  -3.314  1.00 89.77           O  
ATOM   1614  CB  GLN A 199      48.259  -4.349  -6.128  1.00 89.77           C  
ATOM   1615  CG  GLN A 199      48.070  -5.470  -7.151  1.00 89.77           C  
ATOM   1616  CD  GLN A 199      48.257  -4.847  -8.523  1.00 89.77           C  
ATOM   1618  NE2 GLN A 199      48.008  -3.513  -8.609  1.00 89.77           N  
ATOM   1617  OE1 GLN A 199      48.612  -5.522  -9.489  1.00 89.77           O  
ATOM   1621  N   PRO A 200      49.702  -3.599  -3.512  1.00 60.96           N  
ATOM   1622  CA  PRO A 200      50.280  -2.594  -2.662  1.00 60.96           C  
ATOM   1626  C   PRO A 200      50.025  -1.244  -3.261  1.00 60.96           C  
ATOM   1627  O   PRO A 200      49.888  -1.151  -4.480  1.00 60.96           O  
ATOM   1624  CB  PRO A 200      51.775  -2.903  -2.639  1.00 60.96           C  
ATOM   1625  CG  PRO A 200      52.018  -3.545  -4.018  1.00 60.96           C  
ATOM   1623  CD  PRO A 200      50.700  -4.277  -4.324  1.00 60.96           C  
ATOM   1628  N   GLY A 201      49.943  -0.194  -2.419  1.00 15.82           N  
ATOM   1629  CA  GLY A 201      49.750   1.140  -2.909  1.00 15.82           C  
ATOM   1630  C   GLY A 201      48.289   1.433  -3.017  1.00 15.82           C  
ATOM   1631  O   GLY A 201      47.901   2.523  -3.436  1.00 15.82           O  
ATOM   1632  N   SER A 202      47.432   0.464  -2.644  1.00 42.53           N  
ATOM   1633  CA  SER A 202      46.014   0.661  -2.737  1.00 42.53           C  
ATOM   1636  C   SER A 202      45.546   1.367  -1.502  1.00 42.53           C  
ATOM   1637  O   SER A 202      46.291   1.569  -0.544  1.00 42.53           O  
ATOM   1634  CB  SER A 202      45.215  -0.649  -2.826  1.00 42.53           C  
ATOM   1635  OG  SER A 202      45.295  -1.340  -1.588  1.00 42.53           O  
ATOM   1638  N   GLN A 203      44.262   1.762  -1.538  1.00 84.66           N  
ATOM   1639  CA  GLN A 203      43.509   2.455  -0.536  1.00 84.66           C  
ATOM   1645  C   GLN A 203      43.291   1.550   0.634  1.00 84.66           C  
ATOM   1646  O   GLN A 203      42.987   2.009   1.734  1.00 84.66           O  
ATOM   1640  CB  GLN A 203      42.163   2.907  -1.103  1.00 84.66           C  
ATOM   1641  CG  GLN A 203      42.383   3.872  -2.268  1.00 84.66           C  
ATOM   1642  CD  GLN A 203      41.089   4.007  -3.045  1.00 84.66           C  
ATOM   1644  NE2 GLN A 203      40.708   5.275  -3.358  1.00 84.66           N  
ATOM   1643  OE1 GLN A 203      40.433   3.017  -3.366  1.00 84.66           O  
ATOM   1647  N   ARG A 204      43.381   0.227   0.398  1.00 73.35           N  
ATOM   1648  CA  ARG A 204      43.175  -0.755   1.425  1.00 73.35           C  
ATOM   1656  C   ARG A 204      44.002  -0.377   2.617  1.00 73.35           C  
ATOM   1657  O   ARG A 204      45.106   0.146   2.479  1.00 73.35           O  
ATOM   1649  CB  ARG A 204      43.556  -2.169   0.959  1.00 73.35           C  
ATOM   1650  CG  ARG A 204      43.356  -3.263   2.004  1.00 73.35           C  
ATOM   1651  CD  ARG A 204      43.556  -4.670   1.438  1.00 73.35           C  
ATOM   1652  NE  ARG A 204      43.534  -5.611   2.589  1.00 73.35           N  
ATOM   1653  CZ  ARG A 204      44.708  -5.948   3.197  1.00 73.35           C  
ATOM   1654  NH1 ARG A 204      45.886  -5.462   2.711  1.00 73.35           N1+
ATOM   1655  NH2 ARG A 204      44.703  -6.760   4.294  1.00 73.35           N  
ATOM   1658  N   LYS A 205      43.464  -0.612   3.836  1.00113.77           N  
ATOM   1659  CA  LYS A 205      44.143  -0.160   5.021  1.00113.77           C  
ATOM   1665  C   LYS A 205      44.550  -1.305   5.901  1.00113.77           C  
ATOM   1666  O   LYS A 205      43.991  -2.399   5.877  1.00113.77           O  
ATOM   1660  CB  LYS A 205      43.312   0.839   5.843  1.00113.77           C  
ATOM   1661  CG  LYS A 205      43.253   2.191   5.132  1.00113.77           C  
ATOM   1662  CD  LYS A 205      42.214   3.171   5.661  1.00113.77           C  
ATOM   1663  CE  LYS A 205      42.230   4.492   4.891  1.00113.77           C  
ATOM   1664  NZ  LYS A 205      42.283   4.216   3.435  1.00113.77           N1+
ATOM   1667  N   PRO A 206      45.602  -1.030   6.631  1.00 79.29           N  
ATOM   1668  CA  PRO A 206      46.181  -1.958   7.574  1.00 79.29           C  
ATOM   1672  C   PRO A 206      45.531  -1.895   8.920  1.00 79.29           C  
ATOM   1673  O   PRO A 206      44.780  -0.958   9.183  1.00 79.29           O  
ATOM   1670  CB  PRO A 206      47.665  -1.602   7.659  1.00 79.29           C  
ATOM   1671  CG  PRO A 206      47.740  -0.155   7.150  1.00 79.29           C  
ATOM   1669  CD  PRO A 206      46.584  -0.075   6.145  1.00 79.29           C  
ATOM   1674  N   ALA A 207      45.822  -2.889   9.787  1.00 38.39           N  
ATOM   1675  CA  ALA A 207      45.320  -2.849  11.129  1.00 38.39           C  
ATOM   1677  C   ALA A 207      45.905  -1.608  11.725  1.00 38.39           C  
ATOM   1678  O   ALA A 207      47.089  -1.322  11.554  1.00 38.39           O  
ATOM   1676  CB  ALA A 207      45.763  -4.046  11.991  1.00 38.39           C  
ATOM   1679  N   MET A 208      45.072  -0.841  12.454  1.00147.34           N  
ATOM   1680  CA  MET A 208      45.451   0.454  12.942  1.00147.34           C  
ATOM   1685  C   MET A 208      46.591   0.398  13.906  1.00147.34           C  
ATOM   1686  O   MET A 208      47.539   1.165  13.753  1.00147.34           O  
ATOM   1681  CB  MET A 208      44.268   1.189  13.592  1.00147.34           C  
ATOM   1682  CG  MET A 208      43.650   0.433  14.769  1.00147.34           C  
ATOM   1683  SD  MET A 208      42.230   1.263  15.543  1.00147.34           S  
ATOM   1684  CE  MET A 208      43.203   2.560  16.359  1.00147.34           C  
ATOM   1687  N   ASP A 209      46.542  -0.510  14.902  1.00129.93           N  
ATOM   1688  CA  ASP A 209      47.609  -0.658  15.859  1.00129.93           C  
ATOM   1693  C   ASP A 209      48.019   0.680  16.398  1.00129.93           C  
ATOM   1694  O   ASP A 209      49.194   1.035  16.336  1.00129.93           O  
ATOM   1689  CB  ASP A 209      48.866  -1.314  15.257  1.00129.93           C  
ATOM   1690  CG  ASP A 209      49.839  -1.627  16.386  1.00129.93           C  
ATOM   1691  OD1 ASP A 209      49.375  -1.752  17.550  1.00129.93           O  
ATOM   1692  OD2 ASP A 209      51.063  -1.726  16.099  1.00129.93           O1-
ATOM   1695  N   ALA A 210      47.080   1.485  16.927  1.00272.69           N  
ATOM   1696  CA  ALA A 210      47.532   2.751  17.436  1.00272.69           C  
ATOM   1698  C   ALA A 210      46.555   3.240  18.450  1.00272.69           C  
ATOM   1699  O   ALA A 210      45.410   2.796  18.501  1.00272.69           O  
ATOM   1697  CB  ALA A 210      47.643   3.842  16.356  1.00272.69           C  
ATOM   1700  N   LYS A 211      47.007   4.192  19.290  1.00272.94           N  
ATOM   1701  CA  LYS A 211      46.172   4.756  20.305  1.00272.94           C  
ATOM   1707  C   LYS A 211      45.677   3.636  21.150  1.00272.94           C  
ATOM   1708  O   LYS A 211      46.212   2.530  21.086  1.00272.94           O  
ATOM   1702  CB  LYS A 211      44.973   5.558  19.776  1.00272.94           C  
ATOM   1703  CG  LYS A 211      45.373   6.605  18.733  1.00272.94           C  
ATOM   1704  CD  LYS A 211      46.553   7.491  19.141  1.00272.94           C  
ATOM   1705  CE  LYS A 211      46.179   8.764  19.900  1.00272.94           C  
ATOM   1706  NZ  LYS A 211      47.396   9.579  20.125  1.00272.94           N1+
ATOM   1709  N   GLN A 212      44.667   3.923  21.996  1.00263.55           N  
ATOM   1710  CA  GLN A 212      44.138   2.936  22.888  1.00263.55           C  
ATOM   1716  C   GLN A 212      45.118   2.889  24.007  1.00263.55           C  
ATOM   1717  O   GLN A 212      45.495   3.926  24.550  1.00263.55           O  
ATOM   1711  CB  GLN A 212      43.973   1.524  22.284  1.00263.55           C  
ATOM   1712  CG  GLN A 212      43.100   0.583  23.118  1.00263.55           C  
ATOM   1713  CD  GLN A 212      41.648   0.993  22.903  1.00263.55           C  
ATOM   1715  NE2 GLN A 212      40.997   0.404  21.864  1.00263.55           N  
ATOM   1714  OE1 GLN A 212      41.109   1.824  23.633  1.00263.55           O  
ATOM   1718  N   ILE A 213      45.553   1.677  24.389  1.00134.36           N  
ATOM   1719  CA  ILE A 213      46.531   1.587  25.430  1.00134.36           C  
ATOM   1724  C   ILE A 213      47.841   1.412  24.726  1.00134.36           C  
ATOM   1725  O   ILE A 213      48.037   0.433  24.008  1.00134.36           O  
ATOM   1720  CB  ILE A 213      46.333   0.382  26.303  1.00134.36           C  
ATOM   1721  CG1 ILE A 213      44.928   0.392  26.931  1.00134.36           C  
ATOM   1722  CG2 ILE A 213      47.471   0.352  27.338  1.00134.36           C  
ATOM   1723  CD1 ILE A 213      44.665   1.594  27.836  1.00134.36           C  
ATOM   1726  N   GLU A 214      48.769   2.379  24.882  1.00246.42           N  
ATOM   1727  CA  GLU A 214      50.026   2.243  24.202  1.00246.42           C  
ATOM   1733  C   GLU A 214      51.098   2.927  24.984  1.00246.42           C  
ATOM   1734  O   GLU A 214      50.835   3.781  25.828  1.00246.42           O  
ATOM   1728  CB  GLU A 214      50.056   2.872  22.798  1.00246.42           C  
ATOM   1729  CG  GLU A 214      49.215   2.123  21.766  1.00246.42           C  
ATOM   1730  CD  GLU A 214      49.475   2.764  20.410  1.00246.42           C  
ATOM   1731  OE1 GLU A 214      49.647   4.010  20.366  1.00246.42           O  
ATOM   1732  OE2 GLU A 214      49.515   2.010  19.401  1.00246.42           O1-
TER   
HEADER    5lcz_chain_B
ATOM      1  N   MET B   1      -1.826 -12.803   1.606  1.00124.13           N  
ATOM      2  CA  MET B   1      -1.648 -12.759   3.076  1.00124.13           C  
ATOM      7  C   MET B   1      -1.445 -14.143   3.590  1.00124.13           C  
ATOM      8  O   MET B   1      -0.997 -14.342   4.718  1.00124.13           O  
ATOM      3  CB  MET B   1      -2.900 -12.182   3.756  1.00124.13           C  
ATOM      4  CG  MET B   1      -4.099 -13.134   3.753  1.00124.13           C  
ATOM      5  SD  MET B   1      -5.577 -12.485   4.589  1.00124.13           S  
ATOM      6  CE  MET B   1      -6.555 -14.002   4.386  1.00124.13           C  
ATOM      9  N   ALA B   2      -1.752 -15.142   2.743  1.00210.88           N  
ATOM     10  CA  ALA B   2      -1.620 -16.506   3.150  1.00210.88           C  
ATOM     12  C   ALA B   2      -0.182 -16.758   3.425  1.00210.88           C  
ATOM     13  O   ALA B   2       0.684 -16.160   2.791  1.00210.88           O  
ATOM     11  CB  ALA B   2      -2.086 -17.523   2.092  1.00210.88           C  
ATOM     14  N   GLU B   3       0.071 -17.646   4.411  1.00170.18           N  
ATOM     15  CA  GLU B   3       1.360 -18.055   4.889  1.00170.18           C  
ATOM     21  C   GLU B   3       1.665 -17.238   6.097  1.00170.18           C  
ATOM     22  O   GLU B   3       1.742 -16.013   6.028  1.00170.18           O  
ATOM     16  CB  GLU B   3       2.509 -17.894   3.877  1.00170.18           C  
ATOM     17  CG  GLU B   3       2.511 -18.977   2.801  1.00170.18           C  
ATOM     18  CD  GLU B   3       3.022 -20.249   3.462  1.00170.18           C  
ATOM     19  OE1 GLU B   3       4.263 -20.358   3.650  1.00170.18           O  
ATOM     20  OE2 GLU B   3       2.179 -21.120   3.802  1.00170.18           O1-
ATOM     23  N   LYS B   4       1.858 -17.908   7.251  1.00 55.55           N  
ATOM     24  CA  LYS B   4       2.126 -17.174   8.450  1.00 55.55           C  
ATOM     30  C   LYS B   4       3.571 -17.337   8.778  1.00 55.55           C  
ATOM     31  O   LYS B   4       4.099 -18.446   8.813  1.00 55.55           O  
ATOM     25  CB  LYS B   4       1.363 -17.680   9.683  1.00 55.55           C  
ATOM     26  CG  LYS B   4      -0.151 -17.507   9.589  1.00 55.55           C  
ATOM     27  CD  LYS B   4      -0.904 -18.268  10.678  1.00 55.55           C  
ATOM     28  CE  LYS B   4      -2.421 -18.105  10.601  1.00 55.55           C  
ATOM     29  NZ  LYS B   4      -3.042 -18.616  11.842  1.00 55.55           N1+
ATOM     32  N   PRO B   5       4.212 -16.231   9.031  1.00 60.45           N  
ATOM     33  CA  PRO B   5       5.595 -16.277   9.403  1.00 60.45           C  
ATOM     37  C   PRO B   5       5.698 -16.834  10.783  1.00 60.45           C  
ATOM     38  O   PRO B   5       4.739 -16.714  11.546  1.00 60.45           O  
ATOM     35  CB  PRO B   5       6.110 -14.848   9.270  1.00 60.45           C  
ATOM     36  CG  PRO B   5       5.205 -14.239   8.184  1.00 60.45           C  
ATOM     34  CD  PRO B   5       3.883 -15.009   8.315  1.00 60.45           C  
ATOM     39  N   LYS B   6       6.843 -17.457  11.117  1.00111.76           N  
ATOM     40  CA  LYS B   6       6.988 -18.054  12.409  1.00111.76           C  
ATOM     46  C   LYS B   6       8.160 -17.416  13.086  1.00111.76           C  
ATOM     47  O   LYS B   6       9.301 -17.564  12.657  1.00111.76           O  
ATOM     41  CB  LYS B   6       7.261 -19.566  12.322  1.00111.76           C  
ATOM     42  CG  LYS B   6       7.325 -20.275  13.673  1.00111.76           C  
ATOM     43  CD  LYS B   6       7.380 -21.797  13.545  1.00111.76           C  
ATOM     44  CE  LYS B   6       6.007 -22.465  13.475  1.00111.76           C  
ATOM     45  NZ  LYS B   6       5.387 -22.485  14.818  1.00111.76           N1+
ATOM     48  N   LEU B   7       7.910 -16.699  14.195  1.00 94.67           N  
ATOM     49  CA  LEU B   7       8.992 -16.042  14.864  1.00 94.67           C  
ATOM     54  C   LEU B   7       9.503 -16.943  15.939  1.00 94.67           C  
ATOM     55  O   LEU B   7       8.750 -17.385  16.806  1.00 94.67           O  
ATOM     50  CB  LEU B   7       8.580 -14.718  15.533  1.00 94.67           C  
ATOM     51  CG  LEU B   7       8.175 -13.611  14.539  1.00 94.67           C  
ATOM     52  CD1 LEU B   7       6.964 -14.033  13.694  1.00 94.67           C  
ATOM     53  CD2 LEU B   7       7.956 -12.269  15.258  1.00 94.67           C  
ATOM     56  N   HIS B   8      10.818 -17.247  15.902  1.00 58.10           N  
ATOM     57  CA  HIS B   8      11.385 -18.079  16.921  1.00 58.10           C  
ATOM     64  C   HIS B   8      12.211 -17.196  17.790  1.00 58.10           C  
ATOM     65  O   HIS B   8      13.309 -16.781  17.419  1.00 58.10           O  
ATOM     60  CB  HIS B   8      12.293 -19.189  16.374  1.00 58.10           C  
ATOM     59  CG  HIS B   8      11.518 -20.243  15.642  1.00 58.10           C  
ATOM     62  CD2 HIS B   8      11.142 -21.488  16.045  1.00 58.10           C  
ATOM     58  ND1 HIS B   8      11.038 -20.099  14.360  1.00 58.10           N  
ATOM     63  CE1 HIS B   8      10.400 -21.256  14.051  1.00 58.10           C  
ATOM     61  NE2 HIS B   8      10.437 -22.128  15.042  1.00 58.10           N  
ATOM     66  N   TYR B   9      11.676 -16.865  18.979  1.00 84.01           N  
ATOM     67  CA  TYR B   9      12.394 -16.003  19.862  1.00 84.01           C  
ATOM     76  C   TYR B   9      11.963 -16.346  21.251  1.00 84.01           C  
ATOM     77  O   TYR B   9      11.135 -17.231  21.467  1.00 84.01           O  
ATOM     68  CB  TYR B   9      12.074 -14.517  19.600  1.00 84.01           C  
ATOM     69  CG  TYR B   9      13.136 -13.673  20.218  1.00 84.01           C  
ATOM     70  CD1 TYR B   9      14.390 -13.651  19.655  1.00 84.01           C  
ATOM     71  CD2 TYR B   9      12.890 -12.882  21.317  1.00 84.01           C  
ATOM     72  CE1 TYR B   9      15.395 -12.880  20.187  1.00 84.01           C  
ATOM     73  CE2 TYR B   9      13.892 -12.107  21.855  1.00 84.01           C  
ATOM     74  CZ  TYR B   9      15.148 -12.106  21.292  1.00 84.01           C  
ATOM     75  OH  TYR B   9      16.179 -11.313  21.838  1.00 84.01           O  
ATOM     78  N   PHE B  10      12.561 -15.664  22.242  1.00 66.66           N  
ATOM     79  CA  PHE B  10      12.178 -15.845  23.610  1.00 66.66           C  
ATOM     87  C   PHE B  10      10.928 -15.044  23.782  1.00 66.66           C  
ATOM     88  O   PHE B  10      10.532 -14.310  22.878  1.00 66.66           O  
ATOM     80  CB  PHE B  10      13.233 -15.330  24.605  1.00 66.66           C  
ATOM     81  CG  PHE B  10      14.461 -16.160  24.420  1.00 66.66           C  
ATOM     82  CD1 PHE B  10      14.579 -17.391  25.026  1.00 66.66           C  
ATOM     83  CD2 PHE B  10      15.504 -15.704  23.646  1.00 66.66           C  
ATOM     84  CE1 PHE B  10      15.709 -18.158  24.856  1.00 66.66           C  
ATOM     85  CE2 PHE B  10      16.637 -16.465  23.470  1.00 66.66           C  
ATOM     86  CZ  PHE B  10      16.743 -17.693  24.080  1.00 66.66           C  
ATOM     89  N   ASN B  11      10.229 -15.217  24.920  1.00 60.14           N  
ATOM     90  CA  ASN B  11       9.030 -14.457  25.129  1.00 60.14           C  
ATOM     95  C   ASN B  11       9.449 -13.138  25.700  1.00 60.14           C  
ATOM     96  O   ASN B  11       9.299 -12.891  26.896  1.00 60.14           O  
ATOM     91  CB  ASN B  11       8.082 -15.126  26.142  1.00 60.14           C  
ATOM     92  CG  ASN B  11       6.772 -14.354  26.200  1.00 60.14           C  
ATOM     94  ND2 ASN B  11       5.737 -14.980  26.821  1.00 60.14           N  
ATOM     93  OD1 ASN B  11       6.670 -13.227  25.719  1.00 60.14           O  
ATOM     97  N   ALA B  12       9.982 -12.246  24.840  1.00 46.02           N  
ATOM     98  CA  ALA B  12      10.416 -10.959  25.309  1.00 46.02           C  
ATOM    100  C   ALA B  12      10.582 -10.074  24.114  1.00 46.02           C  
ATOM    101  O   ALA B  12      10.598 -10.558  22.984  1.00 46.02           O  
ATOM     99  CB  ALA B  12      11.761 -10.990  26.055  1.00 46.02           C  
ATOM    102  N   ARG B  13      10.652  -8.738  24.316  1.00151.57           N  
ATOM    103  CA  ARG B  13      10.789  -7.932  23.140  1.00151.57           C  
ATOM    111  C   ARG B  13      12.101  -8.213  22.470  1.00151.57           C  
ATOM    112  O   ARG B  13      12.118  -8.703  21.343  1.00151.57           O  
ATOM    104  CB  ARG B  13      10.573  -6.421  23.358  1.00151.57           C  
ATOM    105  CG  ARG B  13      11.482  -5.711  24.353  1.00151.57           C  
ATOM    106  CD  ARG B  13      11.094  -4.236  24.496  1.00151.57           C  
ATOM    107  NE  ARG B  13      12.008  -3.601  25.482  1.00151.57           N  
ATOM    108  CZ  ARG B  13      11.598  -2.502  26.182  1.00151.57           C  
ATOM    109  NH1 ARG B  13      10.341  -2.001  25.997  1.00151.57           N1+
ATOM    110  NH2 ARG B  13      12.435  -1.911  27.084  1.00151.57           N  
ATOM    113  N   GLY B  14      13.232  -7.975  23.167  1.00 47.64           N  
ATOM    114  CA  GLY B  14      14.534  -8.308  22.661  1.00 47.64           C  
ATOM    115  C   GLY B  14      14.705  -7.833  21.246  1.00 47.64           C  
ATOM    116  O   GLY B  14      14.221  -6.778  20.842  1.00 47.64           O  
ATOM    117  N   ARG B  15      15.437  -8.652  20.466  1.00173.59           N  
ATOM    118  CA  ARG B  15      15.787  -8.445  19.088  1.00173.59           C  
ATOM    126  C   ARG B  15      14.608  -8.630  18.174  1.00173.59           C  
ATOM    127  O   ARG B  15      14.613  -8.150  17.042  1.00173.59           O  
ATOM    119  CB  ARG B  15      16.892  -9.400  18.617  1.00173.59           C  
ATOM    120  CG  ARG B  15      18.191  -9.194  19.393  1.00173.59           C  
ATOM    121  CD  ARG B  15      18.909  -7.890  19.039  1.00173.59           C  
ATOM    122  NE  ARG B  15      20.066  -7.754  19.968  1.00173.59           N  
ATOM    123  CZ  ARG B  15      21.283  -7.336  19.514  1.00173.59           C  
ATOM    124  NH1 ARG B  15      21.473  -7.081  18.186  1.00173.59           N1+
ATOM    125  NH2 ARG B  15      22.317  -7.178  20.392  1.00173.59           N  
ATOM    128  N   MET B  16      13.629  -9.444  18.603  1.00 75.12           N  
ATOM    129  CA  MET B  16      12.464  -9.812  17.839  1.00 75.12           C  
ATOM    134  C   MET B  16      11.438  -8.723  17.670  1.00 75.12           C  
ATOM    135  O   MET B  16      10.727  -8.694  16.667  1.00 75.12           O  
ATOM    130  CB  MET B  16      11.735 -11.039  18.414  1.00 75.12           C  
ATOM    131  CG  MET B  16      10.553 -11.480  17.551  1.00 75.12           C  
ATOM    132  SD  MET B  16      10.996 -12.146  15.917  1.00 75.12           S  
ATOM    133  CE  MET B  16      11.707 -13.700  16.528  1.00 75.12           C  
ATOM    136  N   GLU B  17      11.325  -7.796  18.635  1.00111.56           N  
ATOM    137  CA  GLU B  17      10.225  -6.867  18.696  1.00111.56           C  
ATOM    143  C   GLU B  17      10.061  -6.080  17.425  1.00111.56           C  
ATOM    144  O   GLU B  17       8.939  -5.889  16.956  1.00111.56           O  
ATOM    138  CB  GLU B  17      10.413  -5.854  19.841  1.00111.56           C  
ATOM    139  CG  GLU B  17       9.186  -4.984  20.123  1.00111.56           C  
ATOM    140  CD  GLU B  17       8.215  -5.792  20.971  1.00111.56           C  
ATOM    141  OE1 GLU B  17       8.493  -6.999  21.195  1.00111.56           O  
ATOM    142  OE2 GLU B  17       7.185  -5.214  21.411  1.00111.56           O1-
ATOM    145  N   SER B  18      11.163  -5.618  16.814  1.00 93.27           N  
ATOM    146  CA  SER B  18      11.065  -4.781  15.649  1.00 93.27           C  
ATOM    149  C   SER B  18      10.349  -5.520  14.561  1.00 93.27           C  
ATOM    150  O   SER B  18       9.604  -4.925  13.782  1.00 93.27           O  
ATOM    147  CB  SER B  18      12.442  -4.431  15.064  1.00 93.27           C  
ATOM    148  OG  SER B  18      13.254  -3.811  16.047  1.00 93.27           O  
ATOM    151  N   THR B  19      10.600  -6.836  14.447  1.00 43.22           N  
ATOM    152  CA  THR B  19       9.988  -7.628  13.418  1.00 43.22           C  
ATOM    156  C   THR B  19       8.517  -7.759  13.674  1.00 43.22           C  
ATOM    157  O   THR B  19       7.711  -7.672  12.749  1.00 43.22           O  
ATOM    153  CB  THR B  19      10.565  -9.008  13.310  1.00 43.22           C  
ATOM    155  CG2 THR B  19       9.831  -9.754  12.184  1.00 43.22           C  
ATOM    154  OG1 THR B  19      11.956  -8.939  13.028  1.00 43.22           O  
ATOM    158  N   ARG B  20       8.121  -7.969  14.945  1.00114.85           N  
ATOM    159  CA  ARG B  20       6.729  -8.134  15.247  1.00114.85           C  
ATOM    167  C   ARG B  20       6.018  -6.885  14.835  1.00114.85           C  
ATOM    168  O   ARG B  20       4.980  -6.933  14.177  1.00114.85           O  
ATOM    160  CB  ARG B  20       6.454  -8.373  16.745  1.00114.85           C  
ATOM    161  CG  ARG B  20       6.832  -9.784  17.207  1.00114.85           C  
ATOM    162  CD  ARG B  20       6.407 -10.117  18.643  1.00114.85           C  
ATOM    163  NE  ARG B  20       7.364  -9.454  19.567  1.00114.85           N  
ATOM    164  CZ  ARG B  20       8.410 -10.154  20.095  1.00114.85           C  
ATOM    165  NH1 ARG B  20       8.565 -11.483  19.823  1.00114.85           N1+
ATOM    166  NH2 ARG B  20       9.307  -9.511  20.897  1.00114.85           N  
ATOM    169  N   TRP B  21       6.584  -5.717  15.180  1.00 89.57           N  
ATOM    170  CA  TRP B  21       5.958  -4.477  14.830  1.00 89.57           C  
ATOM    181  C   TRP B  21       5.849  -4.377  13.341  1.00 89.57           C  
ATOM    182  O   TRP B  21       4.796  -4.024  12.813  1.00 89.57           O  
ATOM    171  CB  TRP B  21       6.733  -3.239  15.305  1.00 89.57           C  
ATOM    172  CG  TRP B  21       6.606  -2.938  16.776  1.00 89.57           C  
ATOM    174  CD1 TRP B  21       7.225  -3.509  17.849  1.00 89.57           C  
ATOM    173  CD2 TRP B  21       5.774  -1.891  17.298  1.00 89.57           C  
ATOM    176  CE2 TRP B  21       5.935  -1.886  18.684  1.00 89.57           C  
ATOM    177  CE3 TRP B  21       4.945  -1.004  16.672  1.00 89.57           C  
ATOM    175  NE1 TRP B  21       6.825  -2.887  19.008  1.00 89.57           N  
ATOM    178  CZ2 TRP B  21       5.268  -0.988  19.468  1.00 89.57           C  
ATOM    179  CZ3 TRP B  21       4.274  -0.100  17.467  1.00 89.57           C  
ATOM    180  CH2 TRP B  21       4.433  -0.092  18.838  1.00 89.57           C  
ATOM    183  N   LEU B  22       6.933  -4.707  12.619  1.00 56.29           N  
ATOM    184  CA  LEU B  22       6.957  -4.546  11.196  1.00 56.29           C  
ATOM    189  C   LEU B  22       5.918  -5.433  10.578  1.00 56.29           C  
ATOM    190  O   LEU B  22       5.186  -5.014   9.684  1.00 56.29           O  
ATOM    185  CB  LEU B  22       8.339  -4.888  10.609  1.00 56.29           C  
ATOM    186  CG  LEU B  22       8.451  -4.654   9.094  1.00 56.29           C  
ATOM    187  CD1 LEU B  22       8.174  -3.185   8.743  1.00 56.29           C  
ATOM    188  CD2 LEU B  22       9.808  -5.135   8.557  1.00 56.29           C  
ATOM    191  N   LEU B  23       5.812  -6.686  11.051  1.00 48.45           N  
ATOM    192  CA  LEU B  23       4.831  -7.594  10.529  1.00 48.45           C  
ATOM    197  C   LEU B  23       3.465  -7.053  10.832  1.00 48.45           C  
ATOM    198  O   LEU B  23       2.570  -7.088   9.988  1.00 48.45           O  
ATOM    193  CB  LEU B  23       4.912  -8.993  11.164  1.00 48.45           C  
ATOM    194  CG  LEU B  23       6.147  -9.800  10.728  1.00 48.45           C  
ATOM    195  CD1 LEU B  23       6.171 -11.183  11.396  1.00 48.45           C  
ATOM    196  CD2 LEU B  23       6.231  -9.885   9.196  1.00 48.45           C  
ATOM    199  N   ALA B  24       3.277  -6.529  12.058  1.00 34.68           N  
ATOM    200  CA  ALA B  24       1.992  -6.054  12.491  1.00 34.68           C  
ATOM    202  C   ALA B  24       1.541  -4.905  11.635  1.00 34.68           C  
ATOM    203  O   ALA B  24       0.389  -4.864  11.205  1.00 34.68           O  
ATOM    201  CB  ALA B  24       2.002  -5.563  13.951  1.00 34.68           C  
ATOM    204  N   ALA B  25       2.445  -3.955  11.338  1.00 36.50           N  
ATOM    205  CA  ALA B  25       2.095  -2.776  10.591  1.00 36.50           C  
ATOM    207  C   ALA B  25       1.621  -3.182   9.230  1.00 36.50           C  
ATOM    208  O   ALA B  25       0.714  -2.577   8.661  1.00 36.50           O  
ATOM    206  CB  ALA B  25       3.287  -1.823  10.399  1.00 36.50           C  
ATOM    209  N   ALA B  26       2.265  -4.212   8.663  1.00 57.60           N  
ATOM    210  CA  ALA B  26       1.967  -4.743   7.365  1.00 57.60           C  
ATOM    212  C   ALA B  26       0.594  -5.341   7.352  1.00 57.60           C  
ATOM    213  O   ALA B  26      -0.034  -5.425   6.297  1.00 57.60           O  
ATOM    211  CB  ALA B  26       2.964  -5.830   6.927  1.00 57.60           C  
ATOM    214  N   GLY B  27       0.107  -5.828   8.510  1.00 29.65           N  
ATOM    215  CA  GLY B  27      -1.185  -6.455   8.529  1.00 29.65           C  
ATOM    216  C   GLY B  27      -0.976  -7.918   8.294  1.00 29.65           C  
ATOM    217  O   GLY B  27      -1.871  -8.626   7.830  1.00 29.65           O  
ATOM    218  N   VAL B  28       0.242  -8.405   8.599  1.00 48.08           N  
ATOM    219  CA  VAL B  28       0.549  -9.791   8.400  1.00 48.08           C  
ATOM    223  C   VAL B  28       0.486 -10.477   9.727  1.00 48.08           C  
ATOM    224  O   VAL B  28       1.246 -10.156  10.640  1.00 48.08           O  
ATOM    220  CB  VAL B  28       1.935  -9.986   7.864  1.00 48.08           C  
ATOM    221  CG1 VAL B  28       2.232 -11.489   7.742  1.00 48.08           C  
ATOM    222  CG2 VAL B  28       2.049  -9.204   6.547  1.00 48.08           C  
ATOM    225  N   GLU B  29      -0.436 -11.449   9.877  1.00 99.97           N  
ATOM    226  CA  GLU B  29      -0.500 -12.130  11.133  1.00 99.97           C  
ATOM    232  C   GLU B  29       0.618 -13.114  11.191  1.00 99.97           C  
ATOM    233  O   GLU B  29       0.992 -13.720  10.186  1.00 99.97           O  
ATOM    227  CB  GLU B  29      -1.822 -12.858  11.426  1.00 99.97           C  
ATOM    228  CG  GLU B  29      -2.163 -14.013  10.491  1.00 99.97           C  
ATOM    229  CD  GLU B  29      -3.472 -14.587  11.016  1.00 99.97           C  
ATOM    230  OE1 GLU B  29      -4.511 -13.881  10.912  1.00 99.97           O  
ATOM    231  OE2 GLU B  29      -3.447 -15.732  11.540  1.00 99.97           O1-
ATOM    234  N   PHE B  30       1.193 -13.277  12.396  1.00 60.93           N  
ATOM    235  CA  PHE B  30       2.298 -14.167  12.569  1.00 60.93           C  
ATOM    243  C   PHE B  30       2.107 -14.929  13.838  1.00 60.93           C  
ATOM    244  O   PHE B  30       1.389 -14.498  14.739  1.00 60.93           O  
ATOM    236  CB  PHE B  30       3.643 -13.426  12.667  1.00 60.93           C  
ATOM    237  CG  PHE B  30       3.525 -12.415  13.761  1.00 60.93           C  
ATOM    238  CD1 PHE B  30       3.734 -12.758  15.078  1.00 60.93           C  
ATOM    239  CD2 PHE B  30       3.205 -11.109  13.460  1.00 60.93           C  
ATOM    240  CE1 PHE B  30       3.622 -11.817  16.075  1.00 60.93           C  
ATOM    241  CE2 PHE B  30       3.092 -10.165  14.451  1.00 60.93           C  
ATOM    242  CZ  PHE B  30       3.301 -10.518  15.763  1.00 60.93           C  
ATOM    245  N   GLU B  31       2.757 -16.108  13.919  1.00 47.59           N  
ATOM    246  CA  GLU B  31       2.687 -16.963  15.069  1.00 47.59           C  
ATOM    252  C   GLU B  31       4.081 -17.087  15.599  1.00 47.59           C  
ATOM    253  O   GLU B  31       5.053 -16.917  14.865  1.00 47.59           O  
ATOM    247  CB  GLU B  31       2.156 -18.365  14.718  1.00 47.59           C  
ATOM    248  CG  GLU B  31       2.990 -19.068  13.646  1.00 47.59           C  
ATOM    249  CD  GLU B  31       2.161 -20.198  13.053  1.00 47.59           C  
ATOM    250  OE1 GLU B  31       0.921 -20.202  13.276  1.00 47.59           O  
ATOM    251  OE2 GLU B  31       2.755 -21.068  12.362  1.00 47.59           O1-
ATOM    254  N   GLU B  32       4.215 -17.360  16.911  1.00 90.07           N  
ATOM    255  CA  GLU B  32       5.526 -17.402  17.479  1.00 90.07           C  
ATOM    261  C   GLU B  32       5.671 -18.651  18.277  1.00 90.07           C  
ATOM    262  O   GLU B  32       4.740 -19.079  18.956  1.00 90.07           O  
ATOM    256  CB  GLU B  32       5.758 -16.245  18.464  1.00 90.07           C  
ATOM    257  CG  GLU B  32       5.540 -14.870  17.833  1.00 90.07           C  
ATOM    258  CD  GLU B  32       5.528 -13.832  18.949  1.00 90.07           C  
ATOM    259  OE1 GLU B  32       4.463 -13.694  19.607  1.00 90.07           O  
ATOM    260  OE2 GLU B  32       6.576 -13.162  19.158  1.00 90.07           O1-
ATOM    263  N   LYS B  33       6.853 -19.289  18.176  1.00 64.75           N  
ATOM    264  CA  LYS B  33       7.148 -20.379  19.057  1.00 64.75           C  
ATOM    270  C   LYS B  33       8.148 -19.811  20.005  1.00 64.75           C  
ATOM    271  O   LYS B  33       9.291 -19.544  19.637  1.00 64.75           O  
ATOM    265  CB  LYS B  33       7.790 -21.609  18.396  1.00 64.75           C  
ATOM    266  CG  LYS B  33       6.790 -22.493  17.652  1.00 64.75           C  
ATOM    267  CD  LYS B  33       7.429 -23.713  16.985  1.00 64.75           C  
ATOM    268  CE  LYS B  33       6.401 -24.740  16.510  1.00 64.75           C  
ATOM    269  NZ  LYS B  33       7.087 -25.950  16.007  1.00 64.75           N1+
ATOM    272  N   PHE B  34       7.726 -19.611  21.265  1.00 69.93           N  
ATOM    273  CA  PHE B  34       8.575 -19.004  22.243  1.00 69.93           C  
ATOM    281  C   PHE B  34       9.577 -20.014  22.696  1.00 69.93           C  
ATOM    282  O   PHE B  34       9.348 -21.218  22.598  1.00 69.93           O  
ATOM    274  CB  PHE B  34       7.822 -18.503  23.487  1.00 69.93           C  
ATOM    275  CG  PHE B  34       6.856 -17.451  23.055  1.00 69.93           C  
ATOM    276  CD1 PHE B  34       7.294 -16.196  22.699  1.00 69.93           C  
ATOM    277  CD2 PHE B  34       5.504 -17.710  23.029  1.00 69.93           C  
ATOM    278  CE1 PHE B  34       6.405 -15.224  22.301  1.00 69.93           C  
ATOM    279  CE2 PHE B  34       4.609 -16.743  22.632  1.00 69.93           C  
ATOM    280  CZ  PHE B  34       5.058 -15.495  22.273  1.00 69.93           C  
ATOM    283  N   ILE B  35      10.753 -19.536  23.158  1.00 69.08           N  
ATOM    284  CA  ILE B  35      11.753 -20.453  23.628  1.00 69.08           C  
ATOM    289  C   ILE B  35      11.954 -20.232  25.098  1.00 69.08           C  
ATOM    290  O   ILE B  35      12.622 -19.280  25.507  1.00 69.08           O  
ATOM    285  CB  ILE B  35      13.075 -20.250  22.948  1.00 69.08           C  
ATOM    286  CG1 ILE B  35      12.940 -20.518  21.440  1.00 69.08           C  
ATOM    287  CG2 ILE B  35      14.125 -21.126  23.649  1.00 69.08           C  
ATOM    288  CD1 ILE B  35      14.162 -20.081  20.632  1.00 69.08           C  
ATOM    291  N   LYS B  36      11.270 -21.051  25.926  1.00133.06           N  
ATOM    292  CA  LYS B  36      11.437 -21.073  27.355  1.00133.06           C  
ATOM    298  C   LYS B  36      12.610 -21.910  27.793  1.00133.06           C  
ATOM    299  O   LYS B  36      13.395 -21.510  28.652  1.00133.06           O  
ATOM    293  CB  LYS B  36      10.194 -21.591  28.098  1.00133.06           C  
ATOM    294  CG  LYS B  36       9.042 -20.584  28.151  1.00133.06           C  
ATOM    295  CD  LYS B  36       8.388 -20.277  26.801  1.00133.06           C  
ATOM    296  CE  LYS B  36       7.222 -19.291  26.903  1.00133.06           C  
ATOM    297  NZ  LYS B  36       7.728 -17.915  27.099  1.00133.06           N1+
ATOM    300  N   SER B  37      12.768 -23.107  27.191  1.00 51.34           N  
ATOM    301  CA  SER B  37      13.746 -24.042  27.673  1.00 51.34           C  
ATOM    304  C   SER B  37      14.939 -24.040  26.778  1.00 51.34           C  
ATOM    305  O   SER B  37      14.853 -23.785  25.579  1.00 51.34           O  
ATOM    302  CB  SER B  37      13.207 -25.482  27.736  1.00 51.34           C  
ATOM    303  OG  SER B  37      12.774 -25.901  26.449  1.00 51.34           O  
ATOM    306  N   ALA B  38      16.101 -24.356  27.374  1.00 30.19           N  
ATOM    307  CA  ALA B  38      17.359 -24.391  26.690  1.00 30.19           C  
ATOM    309  C   ALA B  38      17.263 -25.428  25.622  1.00 30.19           C  
ATOM    310  O   ALA B  38      17.862 -25.297  24.556  1.00 30.19           O  
ATOM    308  CB  ALA B  38      18.525 -24.782  27.613  1.00 30.19           C  
ATOM    311  N   GLU B  39      16.498 -26.497  25.901  1.00 49.30           N  
ATOM    312  CA  GLU B  39      16.321 -27.595  24.999  1.00 49.30           C  
ATOM    318  C   GLU B  39      15.756 -27.081  23.719  1.00 49.30           C  
ATOM    319  O   GLU B  39      16.153 -27.531  22.649  1.00 49.30           O  
ATOM    313  CB  GLU B  39      15.300 -28.612  25.534  1.00 49.30           C  
ATOM    314  CG  GLU B  39      15.045 -29.807  24.613  1.00 49.30           C  
ATOM    315  CD  GLU B  39      13.920 -30.623  25.233  1.00 49.30           C  
ATOM    316  OE1 GLU B  39      12.735 -30.249  25.017  1.00 49.30           O  
ATOM    317  OE2 GLU B  39      14.225 -31.622  25.937  1.00 49.30           O1-
ATOM    320  N   ASP B  40      14.812 -26.127  23.784  1.00 37.44           N  
ATOM    321  CA  ASP B  40      14.197 -25.641  22.582  1.00 37.44           C  
ATOM    326  C   ASP B  40      15.237 -25.010  21.708  1.00 37.44           C  
ATOM    327  O   ASP B  40      15.265 -25.246  20.501  1.00 37.44           O  
ATOM    322  CB  ASP B  40      13.118 -24.580  22.855  1.00 37.44           C  
ATOM    323  CG  ASP B  40      11.910 -25.277  23.461  1.00 37.44           C  
ATOM    324  OD1 ASP B  40      11.539 -26.370  22.955  1.00 37.44           O  
ATOM    325  OD2 ASP B  40      11.339 -24.728  24.441  1.00 37.44           O1-
ATOM    328  N   LEU B  41      16.130 -24.196  22.298  1.00 46.02           N  
ATOM    329  CA  LEU B  41      17.154 -23.535  21.543  1.00 46.02           C  
ATOM    334  C   LEU B  41      18.056 -24.577  20.960  1.00 46.02           C  
ATOM    335  O   LEU B  41      18.441 -24.492  19.795  1.00 46.02           O  
ATOM    330  CB  LEU B  41      18.003 -22.601  22.422  1.00 46.02           C  
ATOM    331  CG  LEU B  41      19.132 -21.856  21.681  1.00 46.02           C  
ATOM    332  CD1 LEU B  41      18.579 -20.946  20.570  1.00 46.02           C  
ATOM    333  CD2 LEU B  41      20.015 -21.089  22.680  1.00 46.02           C  
ATOM    336  N   ASP B  42      18.412 -25.604  21.760  1.00 29.66           N  
ATOM    337  CA  ASP B  42      19.301 -26.636  21.306  1.00 29.66           C  
ATOM    342  C   ASP B  42      18.647 -27.401  20.199  1.00 29.66           C  
ATOM    343  O   ASP B  42      19.287 -27.738  19.205  1.00 29.66           O  
ATOM    338  CB  ASP B  42      19.676 -27.637  22.412  1.00 29.66           C  
ATOM    339  CG  ASP B  42      20.606 -26.937  23.396  1.00 29.66           C  
ATOM    340  OD1 ASP B  42      21.061 -25.804  23.079  1.00 29.66           O  
ATOM    341  OD2 ASP B  42      20.875 -27.526  24.476  1.00 29.66           O1-
ATOM    344  N   LYS B  43      17.338 -27.673  20.337  1.00 77.40           N  
ATOM    345  CA  LYS B  43      16.634 -28.444  19.362  1.00 77.40           C  
ATOM    351  C   LYS B  43      16.709 -27.692  18.079  1.00 77.40           C  
ATOM    352  O   LYS B  43      16.841 -28.292  17.016  1.00 77.40           O  
ATOM    346  CB  LYS B  43      15.150 -28.664  19.703  1.00 77.40           C  
ATOM    347  CG  LYS B  43      14.457 -29.609  18.718  1.00 77.40           C  
ATOM    348  CD  LYS B  43      13.104 -30.134  19.201  1.00 77.40           C  
ATOM    349  CE  LYS B  43      11.903 -29.488  18.507  1.00 77.40           C  
ATOM    350  NZ  LYS B  43      11.639 -28.151  19.082  1.00 77.40           N1+
ATOM    353  N   LEU B  44      16.600 -26.351  18.159  1.00 52.14           N  
ATOM    354  CA  LEU B  44      16.698 -25.504  17.007  1.00 52.14           C  
ATOM    359  C   LEU B  44      18.083 -25.591  16.439  1.00 52.14           C  
ATOM    360  O   LEU B  44      18.259 -25.696  15.225  1.00 52.14           O  
ATOM    355  CB  LEU B  44      16.442 -24.018  17.330  1.00 52.14           C  
ATOM    356  CG  LEU B  44      14.973 -23.665  17.636  1.00 52.14           C  
ATOM    357  CD1 LEU B  44      14.821 -22.169  17.953  1.00 52.14           C  
ATOM    358  CD2 LEU B  44      14.047 -24.096  16.488  1.00 52.14           C  
ATOM    361  N   ARG B  45      19.109 -25.529  17.309  1.00 74.82           N  
ATOM    362  CA  ARG B  45      20.470 -25.546  16.852  1.00 74.82           C  
ATOM    370  C   ARG B  45      20.825 -26.865  16.226  1.00 74.82           C  
ATOM    371  O   ARG B  45      21.375 -26.903  15.126  1.00 74.82           O  
ATOM    363  CB  ARG B  45      21.469 -25.253  17.983  1.00 74.82           C  
ATOM    364  CG  ARG B  45      21.369 -23.815  18.504  1.00 74.82           C  
ATOM    365  CD  ARG B  45      22.365 -23.495  19.619  1.00 74.82           C  
ATOM    366  NE  ARG B  45      22.213 -22.054  19.966  1.00 74.82           N  
ATOM    367  CZ  ARG B  45      23.166 -21.435  20.724  1.00 74.82           C  
ATOM    368  NH1 ARG B  45      24.252 -22.140  21.151  1.00 74.82           N1+
ATOM    369  NH2 ARG B  45      23.038 -20.114  21.047  1.00 74.82           N  
ATOM    372  N   ASN B  46      20.485 -27.987  16.888  1.00 41.20           N  
ATOM    373  CA  ASN B  46      20.874 -29.284  16.408  1.00 41.20           C  
ATOM    378  C   ASN B  46      20.208 -29.559  15.097  1.00 41.20           C  
ATOM    379  O   ASN B  46      20.776 -30.222  14.230  1.00 41.20           O  
ATOM    374  CB  ASN B  46      20.546 -30.416  17.395  1.00 41.20           C  
ATOM    375  CG  ASN B  46      21.540 -30.299  18.544  1.00 41.20           C  
ATOM    377  ND2 ASN B  46      21.137 -30.778  19.750  1.00 41.20           N  
ATOM    376  OD1 ASN B  46      22.653 -29.804  18.370  1.00 41.20           O  
ATOM    380  N   ASP B  47      18.971 -29.064  14.927  1.00 55.36           N  
ATOM    381  CA  ASP B  47      18.198 -29.263  13.734  1.00 55.36           C  
ATOM    386  C   ASP B  47      18.840 -28.549  12.578  1.00 55.36           C  
ATOM    387  O   ASP B  47      18.639 -28.932  11.427  1.00 55.36           O  
ATOM    382  CB  ASP B  47      16.758 -28.753  13.863  1.00 55.36           C  
ATOM    383  CG  ASP B  47      16.007 -29.684  14.802  1.00 55.36           C  
ATOM    384  OD1 ASP B  47      16.410 -30.872  14.924  1.00 55.36           O  
ATOM    385  OD2 ASP B  47      15.013 -29.214  15.413  1.00 55.36           O1-
ATOM    388  N   GLY B  48      19.612 -27.474  12.832  1.00 45.87           N  
ATOM    389  CA  GLY B  48      20.239 -26.782  11.735  1.00 45.87           C  
ATOM    390  C   GLY B  48      19.413 -25.594  11.319  1.00 45.87           C  
ATOM    391  O   GLY B  48      19.448 -25.181  10.160  1.00 45.87           O  
ATOM    392  N   TYR B  49      18.584 -25.070  12.242  1.00 98.60           N  
ATOM    393  CA  TYR B  49      17.755 -23.910  12.036  1.00 98.60           C  
ATOM    402  C   TYR B  49      18.484 -22.585  12.061  1.00 98.60           C  
ATOM    403  O   TYR B  49      18.097 -21.666  11.339  1.00 98.60           O  
ATOM    394  CB  TYR B  49      16.584 -23.820  13.027  1.00 98.60           C  
ATOM    395  CG  TYR B  49      15.598 -24.869  12.639  1.00 98.60           C  
ATOM    396  CD1 TYR B  49      14.775 -24.675  11.553  1.00 98.60           C  
ATOM    397  CD2 TYR B  49      15.479 -26.034  13.362  1.00 98.60           C  
ATOM    398  CE1 TYR B  49      13.860 -25.632  11.183  1.00 98.60           C  
ATOM    399  CE2 TYR B  49      14.563 -26.993  12.995  1.00 98.60           C  
ATOM    400  CZ  TYR B  49      13.746 -26.793  11.909  1.00 98.60           C  
ATOM    401  OH  TYR B  49      12.809 -27.779  11.540  1.00 98.60           O  
ATOM    404  N   LEU B  50      19.508 -22.410  12.930  1.00130.63           N  
ATOM    405  CA  LEU B  50      20.143 -21.119  13.076  1.00130.63           C  
ATOM    410  C   LEU B  50      21.506 -21.186  12.450  1.00130.63           C  
ATOM    411  O   LEU B  50      22.380 -21.879  12.963  1.00130.63           O  
ATOM    406  CB  LEU B  50      20.427 -20.753  14.549  1.00130.63           C  
ATOM    407  CG  LEU B  50      19.214 -20.768  15.502  1.00130.63           C  
ATOM    408  CD1 LEU B  50      18.201 -19.670  15.172  1.00130.63           C  
ATOM    409  CD2 LEU B  50      18.553 -22.150  15.573  1.00130.63           C  
ATOM    412  N   MET B  51      21.764 -20.406  11.382  1.00 74.93           N  
ATOM    413  CA  MET B  51      23.044 -20.498  10.728  1.00 74.93           C  
ATOM    418  C   MET B  51      24.119 -20.160  11.724  1.00 74.93           C  
ATOM    419  O   MET B  51      25.146 -20.831  11.804  1.00 74.93           O  
ATOM    414  CB  MET B  51      23.178 -19.521   9.543  1.00 74.93           C  
ATOM    415  CG  MET B  51      24.519 -19.618   8.809  1.00 74.93           C  
ATOM    416  SD  MET B  51      24.647 -18.579   7.322  1.00 74.93           S  
ATOM    417  CE  MET B  51      26.337 -19.087   6.890  1.00 74.93           C  
ATOM    420  N   PHE B  52      23.895 -19.079  12.484  1.00114.35           N  
ATOM    421  CA  PHE B  52      24.716 -18.536  13.530  1.00114.35           C  
ATOM    429  C   PHE B  52      24.522 -19.262  14.827  1.00114.35           C  
ATOM    430  O   PHE B  52      25.292 -19.057  15.763  1.00114.35           O  
ATOM    422  CB  PHE B  52      24.492 -17.030  13.737  1.00114.35           C  
ATOM    423  CG  PHE B  52      25.048 -16.404  12.506  1.00114.35           C  
ATOM    424  CD1 PHE B  52      26.404 -16.208  12.379  1.00114.35           C  
ATOM    425  CD2 PHE B  52      24.221 -16.024  11.475  1.00114.35           C  
ATOM    426  CE1 PHE B  52      26.926 -15.633  11.247  1.00114.35           C  
ATOM    427  CE2 PHE B  52      24.739 -15.447  10.338  1.00114.35           C  
ATOM    428  CZ  PHE B  52      26.096 -15.257  10.221  1.00114.35           C  
ATOM    431  N   GLN B  53      23.457 -20.082  14.940  1.00 81.16           N  
ATOM    432  CA  GLN B  53      23.137 -20.725  16.186  1.00 81.16           C  
ATOM    438  C   GLN B  53      22.644 -19.668  17.124  1.00 81.16           C  
ATOM    439  O   GLN B  53      22.896 -19.717  18.328  1.00 81.16           O  
ATOM    433  CB  GLN B  53      24.350 -21.384  16.868  1.00 81.16           C  
ATOM    434  CG  GLN B  53      25.152 -22.330  15.972  1.00 81.16           C  
ATOM    435  CD  GLN B  53      24.230 -23.412  15.438  1.00 81.16           C  
ATOM    437  NE2 GLN B  53      24.540 -23.920  14.217  1.00 81.16           N  
ATOM    436  OE1 GLN B  53      23.257 -23.798  16.084  1.00 81.16           O  
ATOM    440  N   GLN B  54      21.927 -18.663  16.578  1.00 61.01           N  
ATOM    441  CA  GLN B  54      21.391 -17.629  17.416  1.00 61.01           C  
ATOM    447  C   GLN B  54      20.015 -17.282  16.936  1.00 61.01           C  
ATOM    448  O   GLN B  54      19.684 -17.460  15.767  1.00 61.01           O  
ATOM    442  CB  GLN B  54      22.200 -16.322  17.369  1.00 61.01           C  
ATOM    443  CG  GLN B  54      23.630 -16.446  17.901  1.00 61.01           C  
ATOM    444  CD  GLN B  54      24.295 -15.092  17.709  1.00 61.01           C  
ATOM    446  NE2 GLN B  54      25.015 -14.619  18.761  1.00 61.01           N  
ATOM    445  OE1 GLN B  54      24.173 -14.466  16.656  1.00 61.01           O  
ATOM    449  N   VAL B  55      19.167 -16.805  17.869  1.00 72.01           N  
ATOM    450  CA  VAL B  55      17.856 -16.295  17.571  1.00 72.01           C  
ATOM    454  C   VAL B  55      18.037 -14.810  17.496  1.00 72.01           C  
ATOM    455  O   VAL B  55      19.042 -14.327  18.018  1.00 72.01           O  
ATOM    451  CB  VAL B  55      16.828 -16.600  18.622  1.00 72.01           C  
ATOM    452  CG1 VAL B  55      16.645 -18.126  18.686  1.00 72.01           C  
ATOM    453  CG2 VAL B  55      17.270 -15.972  19.955  1.00 72.01           C  
ATOM    456  N   PRO B  56      17.169 -14.019  16.903  1.00 88.28           N  
ATOM    457  CA  PRO B  56      15.913 -14.434  16.324  1.00 88.28           C  
ATOM    461  C   PRO B  56      16.048 -15.221  15.062  1.00 88.28           C  
ATOM    462  O   PRO B  56      17.103 -15.180  14.431  1.00 88.28           O  
ATOM    459  CB  PRO B  56      15.118 -13.151  16.082  1.00 88.28           C  
ATOM    460  CG  PRO B  56      15.690 -12.155  17.101  1.00 88.28           C  
ATOM    458  CD  PRO B  56      17.141 -12.620  17.302  1.00 88.28           C  
ATOM    463  N   MET B  57      14.986 -15.973  14.706  1.00 62.97           N  
ATOM    464  CA  MET B  57      14.939 -16.685  13.465  1.00 62.97           C  
ATOM    469  C   MET B  57      13.505 -16.679  13.029  1.00 62.97           C  
ATOM    470  O   MET B  57      12.603 -16.876  13.842  1.00 62.97           O  
ATOM    465  CB  MET B  57      15.427 -18.140  13.596  1.00 62.97           C  
ATOM    466  CG  MET B  57      15.500 -18.909  12.276  1.00 62.97           C  
ATOM    467  SD  MET B  57      13.896 -19.475  11.642  1.00 62.97           S  
ATOM    468  CE  MET B  57      13.691 -20.742  12.926  1.00 62.97           C  
ATOM    471  N   VAL B  58      13.253 -16.430  11.725  1.00 48.45           N  
ATOM    472  CA  VAL B  58      11.894 -16.378  11.259  1.00 48.45           C  
ATOM    476  C   VAL B  58      11.754 -17.250  10.054  1.00 48.45           C  
ATOM    477  O   VAL B  58      12.527 -17.154   9.102  1.00 48.45           O  
ATOM    473  CB  VAL B  58      11.468 -14.997  10.850  1.00 48.45           C  
ATOM    474  CG1 VAL B  58      10.052 -15.071  10.253  1.00 48.45           C  
ATOM    475  CG2 VAL B  58      11.588 -14.068  12.068  1.00 48.45           C  
ATOM    478  N   GLU B  59      10.736 -18.128  10.070  1.00 57.66           N  
ATOM    479  CA  GLU B  59      10.480 -18.970   8.941  1.00 57.66           C  
ATOM    485  C   GLU B  59       9.452 -18.252   8.129  1.00 57.66           C  
ATOM    486  O   GLU B  59       8.355 -17.972   8.611  1.00 57.66           O  
ATOM    480  CB  GLU B  59       9.904 -20.345   9.331  1.00 57.66           C  
ATOM    481  CG  GLU B  59      10.868 -21.183  10.176  1.00 57.66           C  
ATOM    482  CD  GLU B  59      10.204 -22.514  10.505  1.00 57.66           C  
ATOM    483  OE1 GLU B  59      10.305 -23.450   9.671  1.00 57.66           O  
ATOM    484  OE2 GLU B  59       9.593 -22.609  11.605  1.00 57.66           O1-
ATOM    487  N   ILE B  60       9.822 -17.871   6.891  1.00 62.05           N  
ATOM    488  CA  ILE B  60       8.914 -17.197   6.015  1.00 62.05           C  
ATOM    493  C   ILE B  60       9.269 -17.585   4.613  1.00 62.05           C  
ATOM    494  O   ILE B  60      10.441 -17.620   4.242  1.00 62.05           O  
ATOM    489  CB  ILE B  60       9.011 -15.701   6.123  1.00 62.05           C  
ATOM    490  CG1 ILE B  60       7.988 -15.019   5.196  1.00 62.05           C  
ATOM    491  CG2 ILE B  60      10.476 -15.303   5.870  1.00 62.05           C  
ATOM    492  CD1 ILE B  60       7.815 -13.524   5.465  1.00 62.05           C  
ATOM    495  N   ASP B  61       8.249 -17.892   3.794  1.00 75.37           N  
ATOM    496  CA  ASP B  61       8.437 -18.224   2.412  1.00 75.37           C  
ATOM    501  C   ASP B  61       9.390 -19.376   2.280  1.00 75.37           C  
ATOM    502  O   ASP B  61      10.056 -19.513   1.257  1.00 75.37           O  
ATOM    497  CB  ASP B  61       8.999 -17.059   1.583  1.00 75.37           C  
ATOM    498  CG  ASP B  61       7.915 -16.004   1.474  1.00 75.37           C  
ATOM    499  OD1 ASP B  61       6.722 -16.389   1.343  1.00 75.37           O  
ATOM    500  OD2 ASP B  61       8.268 -14.795   1.516  1.00 75.37           O1-
ATOM    503  N   GLY B  62       9.468 -20.254   3.299  1.00 27.51           N  
ATOM    504  CA  GLY B  62      10.282 -21.432   3.186  1.00 27.51           C  
ATOM    505  C   GLY B  62      11.732 -21.150   3.457  1.00 27.51           C  
ATOM    506  O   GLY B  62      12.596 -21.903   3.011  1.00 27.51           O  
ATOM    507  N   MET B  63      12.058 -20.066   4.186  1.00 46.23           N  
ATOM    508  CA  MET B  63      13.444 -19.803   4.466  1.00 46.23           C  
ATOM    513  C   MET B  63      13.594 -19.724   5.954  1.00 46.23           C  
ATOM    514  O   MET B  63      12.660 -19.343   6.657  1.00 46.23           O  
ATOM    509  CB  MET B  63      13.919 -18.460   3.885  1.00 46.23           C  
ATOM    510  CG  MET B  63      13.822 -18.408   2.358  1.00 46.23           C  
ATOM    511  SD  MET B  63      14.121 -16.766   1.634  1.00 46.23           S  
ATOM    512  CE  MET B  63      15.901 -16.737   1.991  1.00 46.23           C  
ATOM    515  N   LYS B  64      14.767 -20.130   6.484  1.00115.20           N  
ATOM    516  CA  LYS B  64      14.991 -20.000   7.895  1.00115.20           C  
ATOM    522  C   LYS B  64      15.887 -18.813   8.062  1.00115.20           C  
ATOM    523  O   LYS B  64      17.083 -18.941   8.329  1.00115.20           O  
ATOM    517  CB  LYS B  64      15.682 -21.231   8.510  1.00115.20           C  
ATOM    518  CG  LYS B  64      14.728 -22.402   8.766  1.00115.20           C  
ATOM    519  CD  LYS B  64      14.066 -22.991   7.518  1.00115.20           C  
ATOM    520  CE  LYS B  64      13.234 -24.238   7.832  1.00115.20           C  
ATOM    521  NZ  LYS B  64      12.319 -24.544   6.711  1.00115.20           N1+
ATOM    524  N   LEU B  65      15.299 -17.607   7.939  1.00175.52           N  
ATOM    525  CA  LEU B  65      16.074 -16.402   8.001  1.00175.52           C  
ATOM    530  C   LEU B  65      16.524 -16.161   9.401  1.00175.52           C  
ATOM    531  O   LEU B  65      15.750 -16.291  10.349  1.00175.52           O  
ATOM    526  CB  LEU B  65      15.318 -15.124   7.607  1.00175.52           C  
ATOM    527  CG  LEU B  65      14.886 -15.037   6.139  1.00175.52           C  
ATOM    528  CD1 LEU B  65      14.244 -13.674   5.863  1.00175.52           C  
ATOM    529  CD2 LEU B  65      16.034 -15.344   5.165  1.00175.52           C  
ATOM    532  N   VAL B  66      17.802 -15.753   9.535  1.00 79.63           N  
ATOM    533  CA  VAL B  66      18.404 -15.480  10.806  1.00 79.63           C  
ATOM    537  C   VAL B  66      18.952 -14.079  10.688  1.00 79.63           C  
ATOM    538  O   VAL B  66      19.008 -13.525   9.592  1.00 79.63           O  
ATOM    534  CB  VAL B  66      19.557 -16.415  11.098  1.00 79.63           C  
ATOM    535  CG1 VAL B  66      20.197 -16.085  12.458  1.00 79.63           C  
ATOM    536  CG2 VAL B  66      19.050 -17.858  10.998  1.00 79.63           C  
ATOM    539  N   GLN B  67      19.344 -13.482  11.837  1.00205.89           N  
ATOM    540  CA  GLN B  67      19.874 -12.154  11.997  1.00205.89           C  
ATOM    546  C   GLN B  67      18.817 -11.137  11.708  1.00205.89           C  
ATOM    547  O   GLN B  67      18.175 -11.134  10.658  1.00205.89           O  
ATOM    541  CB  GLN B  67      21.210 -11.856  11.282  1.00205.89           C  
ATOM    542  CG  GLN B  67      21.214 -11.908   9.759  1.00205.89           C  
ATOM    543  CD  GLN B  67      22.664 -11.709   9.347  1.00205.89           C  
ATOM    545  NE2 GLN B  67      23.579 -12.489   9.984  1.00205.89           N  
ATOM    544  OE1 GLN B  67      22.973 -10.884   8.491  1.00205.89           O  
ATOM    548  N   THR B  68      18.654 -10.201  12.664  1.00138.32           N  
ATOM    549  CA  THR B  68      17.561  -9.275  12.659  1.00138.32           C  
ATOM    553  C   THR B  68      17.505  -8.443  11.418  1.00138.32           C  
ATOM    554  O   THR B  68      16.428  -8.273  10.849  1.00138.32           O  
ATOM    550  CB  THR B  68      17.541  -8.353  13.853  1.00138.32           C  
ATOM    552  CG2 THR B  68      17.100  -9.134  15.098  1.00138.32           C  
ATOM    551  OG1 THR B  68      18.808  -7.741  14.047  1.00138.32           O  
ATOM    555  N   ARG B  69      18.640  -7.907  10.947  1.00 92.33           N  
ATOM    556  CA  ARG B  69      18.584  -7.029   9.812  1.00 92.33           C  
ATOM    564  C   ARG B  69      18.101  -7.752   8.591  1.00 92.33           C  
ATOM    565  O   ARG B  69      17.336  -7.198   7.803  1.00 92.33           O  
ATOM    557  CB  ARG B  69      19.941  -6.361   9.509  1.00 92.33           C  
ATOM    558  CG  ARG B  69      20.312  -5.266  10.522  1.00 92.33           C  
ATOM    559  CD  ARG B  69      21.736  -4.718  10.371  1.00 92.33           C  
ATOM    560  NE  ARG B  69      21.902  -3.592  11.335  1.00 92.33           N  
ATOM    561  CZ  ARG B  69      22.973  -3.574  12.182  1.00 92.33           C  
ATOM    562  NH1 ARG B  69      23.815  -4.647  12.238  1.00 92.33           N1+
ATOM    563  NH2 ARG B  69      23.195  -2.489  12.981  1.00 92.33           N  
ATOM    566  N   ALA B  70      18.533  -9.011   8.393  1.00 24.76           N  
ATOM    567  CA  ALA B  70      18.128  -9.739   7.222  1.00 24.76           C  
ATOM    569  C   ALA B  70      16.642  -9.917   7.259  1.00 24.76           C  
ATOM    570  O   ALA B  70      15.969  -9.786   6.239  1.00 24.76           O  
ATOM    568  CB  ALA B  70      18.750 -11.143   7.140  1.00 24.76           C  
ATOM    571  N   ILE B  71      16.094 -10.227   8.451  1.00 40.96           N  
ATOM    572  CA  ILE B  71      14.686 -10.466   8.584  1.00 40.96           C  
ATOM    577  C   ILE B  71      13.928  -9.209   8.266  1.00 40.96           C  
ATOM    578  O   ILE B  71      12.970  -9.227   7.495  1.00 40.96           O  
ATOM    573  CB  ILE B  71      14.318 -10.876   9.978  1.00 40.96           C  
ATOM    574  CG1 ILE B  71      15.020 -12.197  10.340  1.00 40.96           C  
ATOM    575  CG2 ILE B  71      12.782 -10.942  10.072  1.00 40.96           C  
ATOM    576  CD1 ILE B  71      14.987 -12.518  11.830  1.00 40.96           C  
ATOM    579  N   LEU B  72      14.368  -8.070   8.833  1.00 52.56           N  
ATOM    580  CA  LEU B  72      13.682  -6.819   8.675  1.00 52.56           C  
ATOM    585  C   LEU B  72      13.682  -6.412   7.231  1.00 52.56           C  
ATOM    586  O   LEU B  72      12.670  -5.941   6.714  1.00 52.56           O  
ATOM    581  CB  LEU B  72      14.342  -5.689   9.491  1.00 52.56           C  
ATOM    582  CG  LEU B  72      14.230  -5.894  11.017  1.00 52.56           C  
ATOM    583  CD1 LEU B  72      14.893  -4.747  11.795  1.00 52.56           C  
ATOM    584  CD2 LEU B  72      12.765  -6.095  11.435  1.00 52.56           C  
ATOM    587  N   ASN B  73      14.820  -6.584   6.538  1.00 43.10           N  
ATOM    588  CA  ASN B  73      14.933  -6.166   5.167  1.00 43.10           C  
ATOM    593  C   ASN B  73      13.988  -6.947   4.304  1.00 43.10           C  
ATOM    594  O   ASN B  73      13.295  -6.380   3.460  1.00 43.10           O  
ATOM    589  CB  ASN B  73      16.344  -6.391   4.592  1.00 43.10           C  
ATOM    590  CG  ASN B  73      17.304  -5.421   5.265  1.00 43.10           C  
ATOM    592  ND2 ASN B  73      18.614  -5.785   5.273  1.00 43.10           N  
ATOM    591  OD1 ASN B  73      16.904  -4.369   5.761  1.00 43.10           O  
ATOM    595  N   TYR B  74      13.934  -8.274   4.504  1.00 61.18           N  
ATOM    596  CA  TYR B  74      13.155  -9.145   3.671  1.00 61.18           C  
ATOM    605  C   TYR B  74      11.700  -8.815   3.820  1.00 61.18           C  
ATOM    606  O   TYR B  74      10.982  -8.653   2.835  1.00 61.18           O  
ATOM    597  CB  TYR B  74      13.356 -10.617   4.078  1.00 61.18           C  
ATOM    598  CG  TYR B  74      12.611 -11.514   3.152  1.00 61.18           C  
ATOM    599  CD1 TYR B  74      13.176 -11.902   1.959  1.00 61.18           C  
ATOM    600  CD2 TYR B  74      11.358 -11.980   3.480  1.00 61.18           C  
ATOM    601  CE1 TYR B  74      12.499 -12.736   1.101  1.00 61.18           C  
ATOM    602  CE2 TYR B  74      10.675 -12.813   2.627  1.00 61.18           C  
ATOM    603  CZ  TYR B  74      11.247 -13.193   1.436  1.00 61.18           C  
ATOM    604  OH  TYR B  74      10.547 -14.049   0.560  1.00 61.18           O  
ATOM    607  N   ILE B  75      11.235  -8.669   5.072  1.00 44.64           N  
ATOM    608  CA  ILE B  75       9.852  -8.408   5.336  1.00 44.64           C  
ATOM    613  C   ILE B  75       9.484  -7.087   4.739  1.00 44.64           C  
ATOM    614  O   ILE B  75       8.409  -6.943   4.160  1.00 44.64           O  
ATOM    609  CB  ILE B  75       9.555  -8.364   6.806  1.00 44.64           C  
ATOM    610  CG1 ILE B  75       9.810  -9.746   7.431  1.00 44.64           C  
ATOM    611  CG2 ILE B  75       8.118  -7.851   6.993  1.00 44.64           C  
ATOM    612  CD1 ILE B  75       9.846  -9.735   8.957  1.00 44.64           C  
ATOM    615  N   ALA B  76      10.370  -6.083   4.869  1.00 35.65           N  
ATOM    616  CA  ALA B  76      10.080  -4.765   4.385  1.00 35.65           C  
ATOM    618  C   ALA B  76       9.900  -4.785   2.900  1.00 35.65           C  
ATOM    619  O   ALA B  76       8.982  -4.159   2.370  1.00 35.65           O  
ATOM    617  CB  ALA B  76      11.200  -3.757   4.696  1.00 35.65           C  
ATOM    620  N   SER B  77      10.776  -5.505   2.180  1.00 81.57           N  
ATOM    621  CA  SER B  77      10.698  -5.535   0.748  1.00 81.57           C  
ATOM    624  C   SER B  77       9.456  -6.252   0.308  1.00 81.57           C  
ATOM    625  O   SER B  77       8.795  -5.830  -0.641  1.00 81.57           O  
ATOM    622  CB  SER B  77      11.926  -6.208   0.112  1.00 81.57           C  
ATOM    623  OG  SER B  77      12.079  -7.522   0.623  1.00 81.57           O  
ATOM    626  N   LYS B  78       9.083  -7.347   0.993  1.00 58.02           N  
ATOM    627  CA  LYS B  78       7.957  -8.125   0.553  1.00 58.02           C  
ATOM    633  C   LYS B  78       6.709  -7.287   0.603  1.00 58.02           C  
ATOM    634  O   LYS B  78       5.909  -7.272  -0.331  1.00 58.02           O  
ATOM    628  CB  LYS B  78       7.737  -9.359   1.442  1.00 58.02           C  
ATOM    629  CG  LYS B  78       6.665 -10.316   0.926  1.00 58.02           C  
ATOM    630  CD  LYS B  78       6.694 -11.672   1.638  1.00 58.02           C  
ATOM    631  CE  LYS B  78       5.630 -12.647   1.142  1.00 58.02           C  
ATOM    632  NZ  LYS B  78       5.732 -13.925   1.880  1.00 58.02           N1+
ATOM    635  N   TYR B  79       6.532  -6.588   1.733  1.00143.58           N  
ATOM    636  CA  TYR B  79       5.453  -5.732   2.139  1.00143.58           C  
ATOM    645  C   TYR B  79       5.473  -4.364   1.514  1.00143.58           C  
ATOM    646  O   TYR B  79       4.557  -3.581   1.755  1.00143.58           O  
ATOM    637  CB  TYR B  79       5.317  -5.644   3.664  1.00143.58           C  
ATOM    638  CG  TYR B  79       4.976  -7.048   4.019  1.00143.58           C  
ATOM    639  CD1 TYR B  79       3.756  -7.568   3.659  1.00143.58           C  
ATOM    640  CD2 TYR B  79       5.868  -7.843   4.698  1.00143.58           C  
ATOM    641  CE1 TYR B  79       3.427  -8.865   3.965  1.00143.58           C  
ATOM    642  CE2 TYR B  79       5.545  -9.142   5.009  1.00143.58           C  
ATOM    643  CZ  TYR B  79       4.323  -9.655   4.646  1.00143.58           C  
ATOM    644  OH  TYR B  79       3.993 -10.990   4.965  1.00143.58           O  
ATOM    647  N   ASN B  80       6.581  -3.975   0.853  1.00101.60           N  
ATOM    648  CA  ASN B  80       6.681  -2.696   0.193  1.00101.60           C  
ATOM    653  C   ASN B  80       6.775  -1.585   1.188  1.00101.60           C  
ATOM    654  O   ASN B  80       6.337  -0.462   0.949  1.00101.60           O  
ATOM    649  CB  ASN B  80       5.514  -2.417  -0.768  1.00101.60           C  
ATOM    650  CG  ASN B  80       5.745  -3.275  -2.002  1.00101.60           C  
ATOM    652  ND2 ASN B  80       6.893  -3.043  -2.694  1.00101.60           N  
ATOM    651  OD1 ASN B  80       4.928  -4.130  -2.339  1.00101.60           O  
ATOM    655  N   LEU B  81       7.301  -1.920   2.371  1.00114.03           N  
ATOM    656  CA  LEU B  81       7.664  -1.014   3.419  1.00114.03           C  
ATOM    661  C   LEU B  81       9.013  -0.403   3.137  1.00114.03           C  
ATOM    662  O   LEU B  81       9.452   0.496   3.845  1.00114.03           O  
ATOM    657  CB  LEU B  81       7.623  -1.680   4.802  1.00114.03           C  
ATOM    658  CG  LEU B  81       6.171  -1.997   5.221  1.00114.03           C  
ATOM    659  CD1 LEU B  81       6.111  -2.666   6.603  1.00114.03           C  
ATOM    660  CD2 LEU B  81       5.286  -0.738   5.146  1.00114.03           C  
ATOM    663  N   TYR B  82       9.753  -0.983   2.174  1.00234.69           N  
ATOM    664  CA  TYR B  82      11.106  -0.659   1.793  1.00234.69           C  
ATOM    673  C   TYR B  82      11.237   0.654   1.065  1.00234.69           C  
ATOM    674  O   TYR B  82      12.352   1.136   0.882  1.00234.69           O  
ATOM    665  CB  TYR B  82      11.791  -1.753   0.954  1.00234.69           C  
ATOM    666  CG  TYR B  82      13.137  -1.907   1.575  1.00234.69           C  
ATOM    667  CD1 TYR B  82      14.071  -0.899   1.522  1.00234.69           C  
ATOM    668  CD2 TYR B  82      13.436  -3.051   2.280  1.00234.69           C  
ATOM    669  CE1 TYR B  82      15.297  -1.053   2.121  1.00234.69           C  
ATOM    670  CE2 TYR B  82      14.663  -3.209   2.879  1.00234.69           C  
ATOM    671  CZ  TYR B  82      15.599  -2.207   2.796  1.00234.69           C  
ATOM    672  OH  TYR B  82      16.863  -2.351   3.406  1.00234.69           O  
ATOM    675  N   GLY B  83      10.157   1.207   0.478  1.00 44.51           N  
ATOM    676  CA  GLY B  83      10.313   2.470  -0.196  1.00 44.51           C  
ATOM    677  C   GLY B  83      10.301   2.214  -1.671  1.00 44.51           C  
ATOM    678  O   GLY B  83      10.353   1.069  -2.118  1.00 44.51           O  
ATOM    679  N   LYS B  84      10.152   3.298  -2.461  1.00113.83           N  
ATOM    680  CA  LYS B  84      10.064   3.201  -3.889  1.00113.83           C  
ATOM    686  C   LYS B  84      11.363   2.865  -4.565  1.00113.83           C  
ATOM    687  O   LYS B  84      11.420   1.930  -5.362  1.00113.83           O  
ATOM    681  CB  LYS B  84       9.515   4.486  -4.534  1.00113.83           C  
ATOM    682  CG  LYS B  84       9.318   4.361  -6.045  1.00113.83           C  
ATOM    683  CD  LYS B  84       8.406   5.430  -6.650  1.00113.83           C  
ATOM    684  CE  LYS B  84       8.985   6.846  -6.616  1.00113.83           C  
ATOM    685  NZ  LYS B  84       8.696   7.490  -5.317  1.00113.83           N1+
ATOM    688  N   ASP B  85      12.454   3.594  -4.252  1.00 79.11           N  
ATOM    689  CA  ASP B  85      13.655   3.399  -5.020  1.00 79.11           C  
ATOM    694  C   ASP B  85      14.853   3.269  -4.127  1.00 79.11           C  
ATOM    695  O   ASP B  85      14.764   3.390  -2.908  1.00 79.11           O  
ATOM    690  CB  ASP B  85      13.883   4.523  -6.050  1.00 79.11           C  
ATOM    691  CG  ASP B  85      13.936   5.880  -5.349  1.00 79.11           C  
ATOM    692  OD1 ASP B  85      14.142   5.913  -4.107  1.00 79.11           O  
ATOM    693  OD2 ASP B  85      13.755   6.908  -6.055  1.00 79.11           O1-
ATOM    696  N   MET B  86      16.024   3.020  -4.748  1.00 44.24           N  
ATOM    697  CA  MET B  86      17.253   2.779  -4.046  1.00 44.24           C  
ATOM    702  C   MET B  86      17.627   3.994  -3.262  1.00 44.24           C  
ATOM    703  O   MET B  86      18.212   3.887  -2.185  1.00 44.24           O  
ATOM    698  CB  MET B  86      18.427   2.434  -4.977  1.00 44.24           C  
ATOM    699  CG  MET B  86      18.237   1.104  -5.712  1.00 44.24           C  
ATOM    700  SD  MET B  86      19.604   0.646  -6.817  1.00 44.24           S  
ATOM    701  CE  MET B  86      20.750   0.218  -5.474  1.00 44.24           C  
ATOM    704  N   LYS B  87      17.335   5.191  -3.794  1.00 63.03           N  
ATOM    705  CA  LYS B  87      17.672   6.389  -3.084  1.00 63.03           C  
ATOM    711  C   LYS B  87      16.885   6.445  -1.809  1.00 63.03           C  
ATOM    712  O   LYS B  87      17.417   6.812  -0.763  1.00 63.03           O  
ATOM    706  CB  LYS B  87      17.369   7.663  -3.889  1.00 63.03           C  
ATOM    707  CG  LYS B  87      17.963   8.921  -3.253  1.00 63.03           C  
ATOM    708  CD  LYS B  87      17.969  10.142  -4.176  1.00 63.03           C  
ATOM    709  CE  LYS B  87      18.646  11.370  -3.568  1.00 63.03           C  
ATOM    710  NZ  LYS B  87      18.590  12.499  -4.520  1.00 63.03           N1+
ATOM    713  N   GLU B  88      15.589   6.080  -1.860  1.00 45.73           N  
ATOM    714  CA  GLU B  88      14.767   6.128  -0.684  1.00 45.73           C  
ATOM    720  C   GLU B  88      15.281   5.135   0.302  1.00 45.73           C  
ATOM    721  O   GLU B  88      15.326   5.405   1.500  1.00 45.73           O  
ATOM    715  CB  GLU B  88      13.282   5.816  -0.950  1.00 45.73           C  
ATOM    716  CG  GLU B  88      12.559   6.938  -1.702  1.00 45.73           C  
ATOM    717  CD  GLU B  88      11.084   6.579  -1.834  1.00 45.73           C  
ATOM    718  OE1 GLU B  88      10.493   6.096  -0.832  1.00 45.73           O  
ATOM    719  OE2 GLU B  88      10.523   6.789  -2.942  1.00 45.73           O1-
ATOM    722  N   ARG B  89      15.717   3.959  -0.180  1.00129.85           N  
ATOM    723  CA  ARG B  89      16.211   2.948   0.708  1.00129.85           C  
ATOM    731  C   ARG B  89      17.380   3.515   1.439  1.00129.85           C  
ATOM    732  O   ARG B  89      17.580   3.227   2.618  1.00129.85           O  
ATOM    724  CB  ARG B  89      16.721   1.698  -0.027  1.00129.85           C  
ATOM    725  CG  ARG B  89      17.349   0.684   0.926  1.00129.85           C  
ATOM    726  CD  ARG B  89      17.866  -0.587   0.252  1.00129.85           C  
ATOM    727  NE  ARG B  89      19.232  -0.299  -0.272  1.00129.85           N  
ATOM    728  CZ  ARG B  89      19.399   0.111  -1.562  1.00129.85           C  
ATOM    729  NH1 ARG B  89      18.318   0.250  -2.383  1.00129.85           N1+
ATOM    730  NH2 ARG B  89      20.649   0.384  -2.034  1.00129.85           N  
ATOM    733  N   ALA B  90      18.195   4.337   0.756  1.00 23.42           N  
ATOM    734  CA  ALA B  90      19.348   4.871   1.409  1.00 23.42           C  
ATOM    736  C   ALA B  90      18.893   5.676   2.584  1.00 23.42           C  
ATOM    737  O   ALA B  90      19.455   5.565   3.673  1.00 23.42           O  
ATOM    735  CB  ALA B  90      20.173   5.799   0.502  1.00 23.42           C  
ATOM    738  N   LEU B  91      17.850   6.504   2.399  1.00 41.74           N  
ATOM    739  CA  LEU B  91      17.366   7.317   3.474  1.00 41.74           C  
ATOM    744  C   LEU B  91      16.788   6.443   4.548  1.00 41.74           C  
ATOM    745  O   LEU B  91      17.015   6.682   5.733  1.00 41.74           O  
ATOM    740  CB  LEU B  91      16.296   8.325   3.026  1.00 41.74           C  
ATOM    741  CG  LEU B  91      16.838   9.358   2.021  1.00 41.74           C  
ATOM    742  CD1 LEU B  91      15.779  10.417   1.672  1.00 41.74           C  
ATOM    743  CD2 LEU B  91      18.160   9.971   2.507  1.00 41.74           C  
ATOM    746  N   ILE B  92      16.021   5.402   4.166  1.00103.06           N  
ATOM    747  CA  ILE B  92      15.418   4.547   5.153  1.00103.06           C  
ATOM    752  C   ILE B  92      16.465   3.815   5.934  1.00103.06           C  
ATOM    753  O   ILE B  92      16.399   3.763   7.160  1.00103.06           O  
ATOM    748  CB  ILE B  92      14.461   3.516   4.605  1.00103.06           C  
ATOM    749  CG1 ILE B  92      13.100   4.142   4.247  1.00103.06           C  
ATOM    750  CG2 ILE B  92      14.350   2.385   5.642  1.00103.06           C  
ATOM    751  CD1 ILE B  92      13.100   5.088   3.055  1.00103.06           C  
ATOM    754  N   ASP B  93      17.474   3.241   5.254  1.00 40.59           N  
ATOM    755  CA  ASP B  93      18.448   2.464   5.962  1.00 40.59           C  
ATOM    760  C   ASP B  93      19.175   3.345   6.926  1.00 40.59           C  
ATOM    761  O   ASP B  93      19.440   2.946   8.059  1.00 40.59           O  
ATOM    756  CB  ASP B  93      19.490   1.800   5.043  1.00 40.59           C  
ATOM    757  CG  ASP B  93      18.813   0.661   4.288  1.00 40.59           C  
ATOM    758  OD1 ASP B  93      17.556   0.575   4.333  1.00 40.59           O  
ATOM    759  OD2 ASP B  93      19.549  -0.144   3.657  1.00 40.59           O1-
ATOM    762  N   MET B  94      19.517   4.577   6.508  1.00 49.47           N  
ATOM    763  CA  MET B  94      20.259   5.426   7.387  1.00 49.47           C  
ATOM    768  C   MET B  94      19.429   5.724   8.597  1.00 49.47           C  
ATOM    769  O   MET B  94      19.922   5.657   9.722  1.00 49.47           O  
ATOM    764  CB  MET B  94      20.640   6.772   6.752  1.00 49.47           C  
ATOM    765  CG  MET B  94      21.437   7.677   7.694  1.00 49.47           C  
ATOM    766  SD  MET B  94      21.926   9.274   6.977  1.00 49.47           S  
ATOM    767  CE  MET B  94      23.316   8.585   6.036  1.00 49.47           C  
ATOM    770  N   TYR B  95      18.132   6.046   8.409  1.00 73.20           N  
ATOM    771  CA  TYR B  95      17.346   6.406   9.556  1.00 73.20           C  
ATOM    780  C   TYR B  95      17.204   5.221  10.456  1.00 73.20           C  
ATOM    781  O   TYR B  95      17.338   5.336  11.672  1.00 73.20           O  
ATOM    772  CB  TYR B  95      15.909   6.879   9.267  1.00 73.20           C  
ATOM    773  CG  TYR B  95      15.961   8.044   8.348  1.00 73.20           C  
ATOM    774  CD1 TYR B  95      16.984   8.959   8.426  1.00 73.20           C  
ATOM    775  CD2 TYR B  95      14.936   8.253   7.454  1.00 73.20           C  
ATOM    776  CE1 TYR B  95      17.013  10.038   7.576  1.00 73.20           C  
ATOM    777  CE2 TYR B  95      14.958   9.331   6.603  1.00 73.20           C  
ATOM    778  CZ  TYR B  95      16.003  10.222   6.661  1.00 73.20           C  
ATOM    779  OH  TYR B  95      16.037  11.330   5.790  1.00 73.20           O  
ATOM    782  N   SER B  96      16.933   4.039   9.871  1.00 33.68           N  
ATOM    783  CA  SER B  96      16.678   2.863  10.651  1.00 33.68           C  
ATOM    786  C   SER B  96      17.894   2.518  11.455  1.00 33.68           C  
ATOM    787  O   SER B  96      17.783   2.094  12.603  1.00 33.68           O  
ATOM    784  CB  SER B  96      16.314   1.650   9.777  1.00 33.68           C  
ATOM    785  OG  SER B  96      15.110   1.909   9.066  1.00 33.68           O  
ATOM    788  N   GLU B  97      19.092   2.702  10.873  1.00 74.54           N  
ATOM    789  CA  GLU B  97      20.307   2.355  11.555  1.00 74.54           C  
ATOM    795  C   GLU B  97      20.463   3.220  12.762  1.00 74.54           C  
ATOM    796  O   GLU B  97      20.865   2.740  13.821  1.00 74.54           O  
ATOM    790  CB  GLU B  97      21.552   2.540  10.670  1.00 74.54           C  
ATOM    791  CG  GLU B  97      21.686   1.472   9.585  1.00 74.54           C  
ATOM    792  CD  GLU B  97      22.280   0.229  10.239  1.00 74.54           C  
ATOM    793  OE1 GLU B  97      21.703  -0.252  11.250  1.00 74.54           O  
ATOM    794  OE2 GLU B  97      23.328  -0.257   9.734  1.00 74.54           O1-
ATOM    797  N   GLY B  98      20.156   4.524  12.634  1.00 16.21           N  
ATOM    798  CA  GLY B  98      20.308   5.406  13.754  1.00 16.21           C  
ATOM    799  C   GLY B  98      19.369   4.969  14.832  1.00 16.21           C  
ATOM    800  O   GLY B  98      19.736   4.910  16.004  1.00 16.21           O  
ATOM    801  N   ILE B  99      18.126   4.624  14.453  1.00 39.10           N  
ATOM    802  CA  ILE B  99      17.148   4.223  15.422  1.00 39.10           C  
ATOM    807  C   ILE B  99      17.663   3.004  16.115  1.00 39.10           C  
ATOM    808  O   ILE B  99      17.539   2.864  17.331  1.00 39.10           O  
ATOM    803  CB  ILE B  99      15.820   3.887  14.810  1.00 39.10           C  
ATOM    804  CG1 ILE B  99      15.185   5.151  14.208  1.00 39.10           C  
ATOM    805  CG2 ILE B  99      14.951   3.189  15.873  1.00 39.10           C  
ATOM    806  CD1 ILE B  99      13.954   4.880  13.344  1.00 39.10           C  
ATOM    809  N   LEU B 100      18.276   2.091  15.350  1.00135.93           N  
ATOM    810  CA  LEU B 100      18.782   0.869  15.894  1.00135.93           C  
ATOM    815  C   LEU B 100      19.835   1.171  16.923  1.00135.93           C  
ATOM    816  O   LEU B 100      19.860   0.550  17.986  1.00135.93           O  
ATOM    811  CB  LEU B 100      19.365  -0.014  14.769  1.00135.93           C  
ATOM    812  CG  LEU B 100      19.950  -1.369  15.198  1.00135.93           C  
ATOM    813  CD1 LEU B 100      21.342  -1.210  15.821  1.00135.93           C  
ATOM    814  CD2 LEU B 100      18.969  -2.126  16.106  1.00135.93           C  
ATOM    817  N   ASP B 101      20.720   2.149  16.655  1.00 34.55           N  
ATOM    818  CA  ASP B 101      21.773   2.426  17.590  1.00 34.55           C  
ATOM    823  C   ASP B 101      21.211   2.898  18.899  1.00 34.55           C  
ATOM    824  O   ASP B 101      21.668   2.473  19.959  1.00 34.55           O  
ATOM    819  CB  ASP B 101      22.757   3.498  17.094  1.00 34.55           C  
ATOM    820  CG  ASP B 101      23.674   2.852  16.066  1.00 34.55           C  
ATOM    821  OD1 ASP B 101      23.772   1.596  16.070  1.00 34.55           O  
ATOM    822  OD2 ASP B 101      24.296   3.603  15.268  1.00 34.55           O1-
ATOM    825  N   LEU B 102      20.211   3.801  18.868  1.00 48.14           N  
ATOM    826  CA  LEU B 102      19.677   4.322  20.095  1.00 48.14           C  
ATOM    831  C   LEU B 102      18.948   3.242  20.842  1.00 48.14           C  
ATOM    832  O   LEU B 102      19.078   3.127  22.060  1.00 48.14           O  
ATOM    827  CB  LEU B 102      18.705   5.495  19.890  1.00 48.14           C  
ATOM    828  CG  LEU B 102      18.150   6.053  21.212  1.00 48.14           C  
ATOM    829  CD1 LEU B 102      19.277   6.598  22.108  1.00 48.14           C  
ATOM    830  CD2 LEU B 102      17.045   7.091  20.959  1.00 48.14           C  
ATOM    833  N   THR B 103      18.168   2.410  20.122  1.00 34.31           N  
ATOM    834  CA  THR B 103      17.387   1.390  20.760  1.00 34.31           C  
ATOM    838  C   THR B 103      18.307   0.454  21.477  1.00 34.31           C  
ATOM    839  O   THR B 103      18.077   0.104  22.634  1.00 34.31           O  
ATOM    835  CB  THR B 103      16.585   0.582  19.780  1.00 34.31           C  
ATOM    837  CG2 THR B 103      15.774  -0.468  20.557  1.00 34.31           C  
ATOM    836  OG1 THR B 103      15.710   1.428  19.049  1.00 34.31           O  
ATOM    840  N   GLU B 104      19.406   0.049  20.817  1.00 84.19           N  
ATOM    841  CA  GLU B 104      20.306  -0.868  21.448  1.00 84.19           C  
ATOM    847  C   GLU B 104      20.828  -0.229  22.688  1.00 84.19           C  
ATOM    848  O   GLU B 104      21.044  -0.899  23.697  1.00 84.19           O  
ATOM    842  CB  GLU B 104      21.523  -1.251  20.588  1.00 84.19           C  
ATOM    843  CG  GLU B 104      22.532  -2.119  21.349  1.00 84.19           C  
ATOM    844  CD  GLU B 104      21.827  -3.384  21.821  1.00 84.19           C  
ATOM    845  OE1 GLU B 104      21.448  -4.210  20.951  1.00 84.19           O  
ATOM    846  OE2 GLU B 104      21.650  -3.542  23.059  1.00 84.19           O1-
ATOM    849  N   MET B 105      21.054   1.093  22.648  1.00 89.21           N  
ATOM    850  CA  MET B 105      21.615   1.752  23.784  1.00 89.21           C  
ATOM    855  C   MET B 105      20.673   1.693  24.955  1.00 89.21           C  
ATOM    856  O   MET B 105      21.113   1.522  26.090  1.00 89.21           O  
ATOM    851  CB  MET B 105      22.004   3.210  23.493  1.00 89.21           C  
ATOM    852  CG  MET B 105      22.941   3.800  24.549  1.00 89.21           C  
ATOM    853  SD  MET B 105      23.852   5.281  24.024  1.00 89.21           S  
ATOM    854  CE  MET B 105      22.394   6.350  23.898  1.00 89.21           C  
ATOM    857  N   ILE B 106      19.355   1.872  24.727  1.00 60.53           N  
ATOM    858  CA  ILE B 106      18.397   1.861  25.803  1.00 60.53           C  
ATOM    863  C   ILE B 106      18.199   0.486  26.372  1.00 60.53           C  
ATOM    864  O   ILE B 106      18.250   0.287  27.584  1.00 60.53           O  
ATOM    859  CB  ILE B 106      17.050   2.385  25.395  1.00 60.53           C  
ATOM    860  CG1 ILE B 106      17.139   3.891  25.081  1.00 60.53           C  
ATOM    861  CG2 ILE B 106      16.040   2.030  26.496  1.00 60.53           C  
ATOM    862  CD1 ILE B 106      15.868   4.468  24.457  1.00 60.53           C  
ATOM    865  N   ILE B 107      18.011  -0.512  25.494  1.00141.88           N  
ATOM    866  CA  ILE B 107      17.670  -1.849  25.890  1.00141.88           C  
ATOM    871  C   ILE B 107      18.745  -2.395  26.766  1.00141.88           C  
ATOM    872  O   ILE B 107      18.465  -3.107  27.728  1.00141.88           O  
ATOM    867  CB  ILE B 107      17.610  -2.785  24.723  1.00141.88           C  
ATOM    868  CG1 ILE B 107      16.611  -2.300  23.669  1.00141.88           C  
ATOM    869  CG2 ILE B 107      17.288  -4.181  25.267  1.00141.88           C  
ATOM    870  CD1 ILE B 107      16.716  -3.070  22.354  1.00141.88           C  
ATOM    873  N   GLN B 108      20.007  -2.099  26.415  1.00130.49           N  
ATOM    874  CA  GLN B 108      21.170  -2.613  27.078  1.00130.49           C  
ATOM    880  C   GLN B 108      21.329  -2.053  28.459  1.00130.49           C  
ATOM    881  O   GLN B 108      21.983  -2.659  29.305  1.00130.49           O  
ATOM    875  CB  GLN B 108      22.483  -2.402  26.304  1.00130.49           C  
ATOM    876  CG  GLN B 108      22.912  -0.946  26.145  1.00130.49           C  
ATOM    877  CD  GLN B 108      24.219  -0.950  25.367  1.00130.49           C  
ATOM    879  NE2 GLN B 108      25.097  -1.943  25.663  1.00130.49           N  
ATOM    878  OE1 GLN B 108      24.455  -0.090  24.518  1.00130.49           O  
ATOM    882  N   LEU B 109      20.756  -0.872  28.737  1.00160.13           N  
ATOM    883  CA  LEU B 109      20.978  -0.218  29.994  1.00160.13           C  
ATOM    888  C   LEU B 109      20.590  -1.139  31.120  1.00160.13           C  
ATOM    889  O   LEU B 109      21.242  -1.160  32.163  1.00160.13           O  
ATOM    884  CB  LEU B 109      20.183   1.103  30.046  1.00160.13           C  
ATOM    885  CG  LEU B 109      20.327   1.938  31.329  1.00160.13           C  
ATOM    886  CD1 LEU B 109      19.509   1.355  32.485  1.00160.13           C  
ATOM    887  CD2 LEU B 109      21.806   2.154  31.690  1.00160.13           C  
ATOM    890  N   VAL B 110      19.516  -1.927  30.936  1.00129.11           N  
ATOM    891  CA  VAL B 110      19.024  -2.861  31.913  1.00129.11           C  
ATOM    895  C   VAL B 110      20.005  -3.976  32.147  1.00129.11           C  
ATOM    896  O   VAL B 110      19.999  -4.577  33.219  1.00129.11           O  
ATOM    892  CB  VAL B 110      17.731  -3.494  31.488  1.00129.11           C  
ATOM    893  CG1 VAL B 110      17.959  -4.255  30.173  1.00129.11           C  
ATOM    894  CG2 VAL B 110      17.237  -4.392  32.630  1.00129.11           C  
ATOM    897  N   ILE B 111      20.763  -4.364  31.101  1.00 72.90           N  
ATOM    898  CA  ILE B 111      21.717  -5.447  31.109  1.00 72.90           C  
ATOM    903  C   ILE B 111      23.022  -5.157  31.805  1.00 72.90           C  
ATOM    904  O   ILE B 111      23.512  -5.980  32.578  1.00 72.90           O  
ATOM    899  CB  ILE B 111      22.053  -5.900  29.721  1.00 72.90           C  
ATOM    900  CG1 ILE B 111      20.776  -6.381  29.015  1.00 72.90           C  
ATOM    901  CG2 ILE B 111      23.148  -6.976  29.815  1.00 72.90           C  
ATOM    902  CD1 ILE B 111      20.946  -6.590  27.513  1.00 72.90           C  
ATOM    905  N   CYS B 112      23.609  -3.971  31.559  1.00 64.97           N  
ATOM    906  CA  CYS B 112      24.958  -3.655  31.955  1.00 64.97           C  
ATOM    909  C   CYS B 112      25.139  -3.740  33.435  1.00 64.97           C  
ATOM    910  O   CYS B 112      24.192  -3.814  34.215  1.00 64.97           O  
ATOM    907  CB  CYS B 112      25.388  -2.235  31.545  1.00 64.97           C  
ATOM    908  SG  CYS B 112      24.479  -0.951  32.460  1.00 64.97           S  
ATOM    911  N   PRO B 113      26.394  -3.763  33.814  1.00 70.28           N  
ATOM    912  CA  PRO B 113      26.736  -3.800  35.203  1.00 70.28           C  
ATOM    916  C   PRO B 113      26.308  -2.506  35.802  1.00 70.28           C  
ATOM    917  O   PRO B 113      26.347  -1.484  35.117  1.00 70.28           O  
ATOM    914  CB  PRO B 113      28.241  -4.053  35.252  1.00 70.28           C  
ATOM    915  CG  PRO B 113      28.514  -4.836  33.954  1.00 70.28           C  
ATOM    913  CD  PRO B 113      27.427  -4.353  32.978  1.00 70.28           C  
ATOM    918  N   PRO B 114      25.901  -2.534  37.031  1.00107.80           N  
ATOM    919  CA  PRO B 114      25.449  -1.337  37.671  1.00107.80           C  
ATOM    923  C   PRO B 114      26.597  -0.408  37.846  1.00107.80           C  
ATOM    924  O   PRO B 114      26.373   0.751  38.184  1.00107.80           O  
ATOM    921  CB  PRO B 114      24.784  -1.785  38.968  1.00107.80           C  
ATOM    922  CG  PRO B 114      24.265  -3.194  38.631  1.00107.80           C  
ATOM    920  CD  PRO B 114      25.237  -3.713  37.560  1.00107.80           C  
ATOM    925  N   ASP B 115      27.835  -0.899  37.654  1.00100.98           N  
ATOM    926  CA  ASP B 115      28.950  -0.021  37.795  1.00100.98           C  
ATOM    931  C   ASP B 115      28.744   1.072  36.796  1.00100.98           C  
ATOM    932  O   ASP B 115      28.861   2.255  37.110  1.00100.98           O  
ATOM    927  CB  ASP B 115      30.281  -0.677  37.393  1.00100.98           C  
ATOM    928  CG  ASP B 115      30.594  -1.822  38.341  1.00100.98           C  
ATOM    929  OD1 ASP B 115      29.650  -2.586  38.674  1.00100.98           O  
ATOM    930  OD2 ASP B 115      31.777  -1.950  38.752  1.00100.98           O1-
ATOM    933  N   GLN B 116      28.455   0.649  35.551  1.00161.86           N  
ATOM    934  CA  GLN B 116      28.255   1.414  34.348  1.00161.86           C  
ATOM    940  C   GLN B 116      26.916   2.090  34.232  1.00161.86           C  
ATOM    941  O   GLN B 116      26.800   3.115  33.562  1.00161.86           O  
ATOM    935  CB  GLN B 116      28.346   0.536  33.096  1.00161.86           C  
ATOM    936  CG  GLN B 116      29.673  -0.201  32.948  1.00161.86           C  
ATOM    937  CD  GLN B 116      29.573  -1.015  31.672  1.00161.86           C  
ATOM    939  NE2 GLN B 116      30.016  -2.300  31.735  1.00161.86           N  
ATOM    938  OE1 GLN B 116      29.091  -0.528  30.651  1.00161.86           O  
ATOM    942  N   ARG B 117      25.855   1.542  34.848  1.00179.77           N  
ATOM    943  CA  ARG B 117      24.521   1.953  34.493  1.00179.77           C  
ATOM    951  C   ARG B 117      24.273   3.431  34.594  1.00179.77           C  
ATOM    952  O   ARG B 117      23.645   3.992  33.697  1.00179.77           O  
ATOM    944  CB  ARG B 117      23.413   1.239  35.287  1.00179.77           C  
ATOM    945  CG  ARG B 117      23.492   1.420  36.799  1.00179.77           C  
ATOM    946  CD  ARG B 117      22.193   1.030  37.508  1.00179.77           C  
ATOM    947  NE  ARG B 117      21.742  -0.276  36.950  1.00179.77           N  
ATOM    948  CZ  ARG B 117      20.483  -0.728  37.223  1.00179.77           C  
ATOM    949  NH1 ARG B 117      19.632   0.035  37.971  1.00179.77           N1+
ATOM    950  NH2 ARG B 117      20.077  -1.943  36.752  1.00179.77           N  
ATOM    953  N   GLU B 118      24.737   4.119  35.650  1.00 77.78           N  
ATOM    954  CA  GLU B 118      24.389   5.508  35.788  1.00 77.78           C  
ATOM    960  C   GLU B 118      24.930   6.335  34.654  1.00 77.78           C  
ATOM    961  O   GLU B 118      24.195   7.116  34.050  1.00 77.78           O  
ATOM    955  CB  GLU B 118      24.901   6.094  37.119  1.00 77.78           C  
ATOM    956  CG  GLU B 118      24.435   7.521  37.412  1.00 77.78           C  
ATOM    957  CD  GLU B 118      25.442   8.484  36.798  1.00 77.78           C  
ATOM    958  OE1 GLU B 118      26.667   8.277  37.006  1.00 77.78           O  
ATOM    959  OE2 GLU B 118      24.997   9.444  36.113  1.00 77.78           O1-
ATOM    962  N   ALA B 119      26.227   6.179  34.326  1.00 31.05           N  
ATOM    963  CA  ALA B 119      26.843   6.972  33.297  1.00 31.05           C  
ATOM    965  C   ALA B 119      26.229   6.649  31.978  1.00 31.05           C  
ATOM    966  O   ALA B 119      25.942   7.538  31.177  1.00 31.05           O  
ATOM    964  CB  ALA B 119      28.355   6.720  33.175  1.00 31.05           C  
ATOM    967  N   LYS B 120      26.004   5.349  31.724  1.00119.69           N  
ATOM    968  CA  LYS B 120      25.470   4.916  30.471  1.00119.69           C  
ATOM    974  C   LYS B 120      24.083   5.458  30.337  1.00119.69           C  
ATOM    975  O   LYS B 120      23.643   5.777  29.234  1.00119.69           O  
ATOM    969  CB  LYS B 120      25.426   3.382  30.345  1.00119.69           C  
ATOM    970  CG  LYS B 120      25.339   2.911  28.892  1.00119.69           C  
ATOM    971  CD  LYS B 120      25.713   1.440  28.694  1.00119.69           C  
ATOM    972  CE  LYS B 120      24.516   0.518  28.477  1.00119.69           C  
ATOM    973  NZ  LYS B 120      23.838   0.272  29.763  1.00119.69           N1+
ATOM    976  N   THR B 121      23.342   5.548  31.460  1.00 33.72           N  
ATOM    977  CA  THR B 121      22.009   6.080  31.426  1.00 33.72           C  
ATOM    981  C   THR B 121      22.085   7.517  31.029  1.00 33.72           C  
ATOM    982  O   THR B 121      21.317   7.989  30.193  1.00 33.72           O  
ATOM    978  CB  THR B 121      21.314   6.018  32.755  1.00 33.72           C  
ATOM    980  CG2 THR B 121      19.915   6.639  32.614  1.00 33.72           C  
ATOM    979  OG1 THR B 121      21.209   4.671  33.190  1.00 33.72           O  
ATOM    983  N   ALA B 122      23.044   8.251  31.615  1.00 28.95           N  
ATOM    984  CA  ALA B 122      23.179   9.642  31.314  1.00 28.95           C  
ATOM    986  C   ALA B 122      23.483   9.755  29.860  1.00 28.95           C  
ATOM    987  O   ALA B 122      23.029  10.688  29.203  1.00 28.95           O  
ATOM    985  CB  ALA B 122      24.324  10.320  32.083  1.00 28.95           C  
ATOM    988  N   LEU B 123      24.287   8.815  29.323  1.00 47.28           N  
ATOM    989  CA  LEU B 123      24.650   8.883  27.937  1.00 47.28           C  
ATOM    994  C   LEU B 123      23.445   8.710  27.058  1.00 47.28           C  
ATOM    995  O   LEU B 123      23.238   9.498  26.135  1.00 47.28           O  
ATOM    990  CB  LEU B 123      25.678   7.818  27.515  1.00 47.28           C  
ATOM    991  CG  LEU B 123      26.047   7.911  26.019  1.00 47.28           C  
ATOM    992  CD1 LEU B 123      26.693   9.267  25.681  1.00 47.28           C  
ATOM    993  CD2 LEU B 123      26.909   6.718  25.577  1.00 47.28           C  
ATOM    996  N   ALA B 124      22.591   7.706  27.341  1.00 37.47           N  
ATOM    997  CA  ALA B 124      21.474   7.435  26.480  1.00 37.47           C  
ATOM    999  C   ALA B 124      20.611   8.653  26.432  1.00 37.47           C  
ATOM   1000  O   ALA B 124      20.190   9.095  25.365  1.00 37.47           O  
ATOM    998  CB  ALA B 124      20.605   6.273  27.002  1.00 37.47           C  
ATOM   1001  N   LYS B 125      20.361   9.259  27.601  1.00 74.12           N  
ATOM   1002  CA  LYS B 125      19.515  10.411  27.646  1.00 74.12           C  
ATOM   1008  C   LYS B 125      20.129  11.486  26.812  1.00 74.12           C  
ATOM   1009  O   LYS B 125      19.437  12.156  26.048  1.00 74.12           O  
ATOM   1003  CB  LYS B 125      19.369  10.974  29.064  1.00 74.12           C  
ATOM   1004  CG  LYS B 125      18.502  10.114  29.979  1.00 74.12           C  
ATOM   1005  CD  LYS B 125      18.678  10.459  31.458  1.00 74.12           C  
ATOM   1006  CE  LYS B 125      17.441  10.133  32.289  1.00 74.12           C  
ATOM   1007  NZ  LYS B 125      16.341  11.027  31.873  1.00 74.12           N1+
ATOM   1010  N   ASP B 126      21.458  11.665  26.931  1.00 39.92           N  
ATOM   1011  CA  ASP B 126      22.126  12.714  26.220  1.00 39.92           C  
ATOM   1016  C   ASP B 126      21.962  12.479  24.752  1.00 39.92           C  
ATOM   1017  O   ASP B 126      21.591  13.383  24.003  1.00 39.92           O  
ATOM   1012  CB  ASP B 126      23.636  12.746  26.512  1.00 39.92           C  
ATOM   1013  CG  ASP B 126      24.186  14.047  25.957  1.00 39.92           C  
ATOM   1014  OD1 ASP B 126      23.361  14.961  25.701  1.00 39.92           O  
ATOM   1015  OD2 ASP B 126      25.428  14.144  25.774  1.00 39.92           O1-
ATOM   1018  N   ARG B 127      22.207  11.234  24.305  1.00135.22           N  
ATOM   1019  CA  ARG B 127      22.131  10.926  22.908  1.00135.22           C  
ATOM   1027  C   ARG B 127      20.722  11.109  22.444  1.00135.22           C  
ATOM   1028  O   ARG B 127      20.476  11.624  21.355  1.00135.22           O  
ATOM   1020  CB  ARG B 127      22.537   9.479  22.588  1.00135.22           C  
ATOM   1021  CG  ARG B 127      24.012   9.175  22.855  1.00135.22           C  
ATOM   1022  CD  ARG B 127      24.963   9.807  21.838  1.00135.22           C  
ATOM   1023  NE  ARG B 127      24.990  11.267  22.119  1.00135.22           N  
ATOM   1024  CZ  ARG B 127      26.056  12.023  21.728  1.00135.22           C  
ATOM   1025  NH1 ARG B 127      27.102  11.447  21.069  1.00135.22           N1+
ATOM   1026  NH2 ARG B 127      26.075  13.359  22.001  1.00135.22           N  
ATOM   1029  N   THR B 128      19.752  10.688  23.273  1.00 46.85           N  
ATOM   1030  CA  THR B 128      18.378  10.771  22.881  1.00 46.85           C  
ATOM   1034  C   THR B 128      18.028  12.202  22.594  1.00 46.85           C  
ATOM   1035  O   THR B 128      17.540  12.528  21.512  1.00 46.85           O  
ATOM   1031  CB  THR B 128      17.479  10.286  23.985  1.00 46.85           C  
ATOM   1033  CG2 THR B 128      16.011  10.424  23.561  1.00 46.85           C  
ATOM   1032  OG1 THR B 128      17.779   8.933  24.296  1.00 46.85           O  
ATOM   1036  N   LYS B 129      18.284  13.098  23.561  1.00132.22           N  
ATOM   1037  CA  LYS B 129      17.911  14.476  23.447  1.00132.22           C  
ATOM   1043  C   LYS B 129      18.734  15.202  22.440  1.00132.22           C  
ATOM   1044  O   LYS B 129      18.201  15.973  21.649  1.00132.22           O  
ATOM   1038  CB  LYS B 129      18.107  15.230  24.768  1.00132.22           C  
ATOM   1039  CG  LYS B 129      17.354  14.617  25.945  1.00132.22           C  
ATOM   1040  CD  LYS B 129      17.801  15.166  27.301  1.00132.22           C  
ATOM   1041  CE  LYS B 129      19.264  14.855  27.631  1.00132.22           C  
ATOM   1042  NZ  LYS B 129      19.657  15.523  28.889  1.00132.22           N1+
ATOM   1045  N   ASN B 130      20.068  15.048  22.506  1.00 92.50           N  
ATOM   1046  CA  ASN B 130      20.908  15.816  21.638  1.00 92.50           C  
ATOM   1051  C   ASN B 130      21.019  15.309  20.231  1.00 92.50           C  
ATOM   1052  O   ASN B 130      20.837  16.087  19.299  1.00 92.50           O  
ATOM   1047  CB  ASN B 130      22.325  15.974  22.203  1.00 92.50           C  
ATOM   1048  CG  ASN B 130      22.191  16.845  23.445  1.00 92.50           C  
ATOM   1050  ND2 ASN B 130      23.333  17.108  24.132  1.00 92.50           N  
ATOM   1049  OD1 ASN B 130      21.097  17.291  23.788  1.00 92.50           O  
ATOM   1053  N   ARG B 131      21.449  14.037  20.046  1.00147.62           N  
ATOM   1054  CA  ARG B 131      21.680  13.515  18.720  1.00147.62           C  
ATOM   1062  C   ARG B 131      20.503  12.980  17.937  1.00147.62           C  
ATOM   1063  O   ARG B 131      20.178  13.493  16.867  1.00147.62           O  
ATOM   1055  CB  ARG B 131      22.774  12.433  18.714  1.00147.62           C  
ATOM   1056  CG  ARG B 131      23.199  11.994  17.312  1.00147.62           C  
ATOM   1057  CD  ARG B 131      24.552  11.276  17.286  1.00147.62           C  
ATOM   1058  NE  ARG B 131      24.433  10.042  18.110  1.00147.62           N  
ATOM   1059  CZ  ARG B 131      25.554   9.453  18.619  1.00147.62           C  
ATOM   1060  NH1 ARG B 131      26.780  10.002  18.381  1.00147.62           N1+
ATOM   1061  NH2 ARG B 131      25.449   8.320  19.372  1.00147.62           N  
ATOM   1064  N   TYR B 132      19.832  11.930  18.467  1.00 79.23           N  
ATOM   1065  CA  TYR B 132      18.852  11.179  17.715  1.00 79.23           C  
ATOM   1074  C   TYR B 132      17.552  11.889  17.486  1.00 79.23           C  
ATOM   1075  O   TYR B 132      17.089  11.995  16.350  1.00 79.23           O  
ATOM   1066  CB  TYR B 132      18.512   9.837  18.390  1.00 79.23           C  
ATOM   1067  CG  TYR B 132      19.742   8.992  18.407  1.00 79.23           C  
ATOM   1068  CD1 TYR B 132      20.108   8.250  17.307  1.00 79.23           C  
ATOM   1069  CD2 TYR B 132      20.529   8.936  19.533  1.00 79.23           C  
ATOM   1070  CE1 TYR B 132      21.242   7.470  17.332  1.00 79.23           C  
ATOM   1071  CE2 TYR B 132      21.664   8.159  19.566  1.00 79.23           C  
ATOM   1072  CZ  TYR B 132      22.023   7.425  18.462  1.00 79.23           C  
ATOM   1073  OH  TYR B 132      23.185   6.625  18.489  1.00 79.23           O  
ATOM   1076  N   LEU B 133      16.923  12.404  18.557  1.00117.27           N  
ATOM   1077  CA  LEU B 133      15.640  13.015  18.367  1.00117.27           C  
ATOM   1082  C   LEU B 133      15.754  14.223  17.507  1.00117.27           C  
ATOM   1083  O   LEU B 133      14.914  14.425  16.633  1.00117.27           O  
ATOM   1078  CB  LEU B 133      14.909  13.431  19.652  1.00117.27           C  
ATOM   1079  CG  LEU B 133      14.213  12.256  20.357  1.00117.27           C  
ATOM   1080  CD1 LEU B 133      15.224  11.218  20.840  1.00117.27           C  
ATOM   1081  CD2 LEU B 133      13.269  12.744  21.461  1.00117.27           C  
ATOM   1084  N   PRO B 134      16.741  15.043  17.692  1.00 72.42           N  
ATOM   1085  CA  PRO B 134      16.837  16.206  16.865  1.00 72.42           C  
ATOM   1089  C   PRO B 134      17.009  15.822  15.438  1.00 72.42           C  
ATOM   1090  O   PRO B 134      16.537  16.549  14.567  1.00 72.42           O  
ATOM   1087  CB  PRO B 134      17.978  17.033  17.437  1.00 72.42           C  
ATOM   1088  CG  PRO B 134      17.950  16.673  18.930  1.00 72.42           C  
ATOM   1086  CD  PRO B 134      17.377  15.243  18.983  1.00 72.42           C  
ATOM   1091  N   ALA B 135      17.674  14.683  15.176  1.00 38.32           N  
ATOM   1092  CA  ALA B 135      17.915  14.294  13.820  1.00 38.32           C  
ATOM   1094  C   ALA B 135      16.603  14.041  13.142  1.00 38.32           C  
ATOM   1095  O   ALA B 135      16.397  14.473  12.010  1.00 38.32           O  
ATOM   1093  CB  ALA B 135      18.742  13.000  13.708  1.00 38.32           C  
ATOM   1096  N   PHE B 136      15.693  13.312  13.819  1.00 71.25           N  
ATOM   1097  CA  PHE B 136      14.397  12.966  13.302  1.00 71.25           C  
ATOM   1105  C   PHE B 136      13.475  14.141  13.274  1.00 71.25           C  
ATOM   1106  O   PHE B 136      12.664  14.273  12.359  1.00 71.25           O  
ATOM   1098  CB  PHE B 136      13.698  11.863  14.111  1.00 71.25           C  
ATOM   1099  CG  PHE B 136      14.483  10.624  13.879  1.00 71.25           C  
ATOM   1100  CD1 PHE B 136      14.400   9.971  12.671  1.00 71.25           C  
ATOM   1101  CD2 PHE B 136      15.289  10.112  14.867  1.00 71.25           C  
ATOM   1102  CE1 PHE B 136      15.125   8.823  12.450  1.00 71.25           C  
ATOM   1103  CE2 PHE B 136      16.014   8.966  14.653  1.00 71.25           C  
ATOM   1104  CZ  PHE B 136      15.932   8.320  13.444  1.00 71.25           C  
ATOM   1107  N   GLU B 137      13.537  15.010  14.299  1.00 89.71           N  
ATOM   1108  CA  GLU B 137      12.659  16.143  14.328  1.00 89.71           C  
ATOM   1114  C   GLU B 137      12.952  16.955  13.109  1.00 89.71           C  
ATOM   1115  O   GLU B 137      12.045  17.457  12.448  1.00 89.71           O  
ATOM   1109  CB  GLU B 137      12.891  17.051  15.552  1.00 89.71           C  
ATOM   1110  CG  GLU B 137      12.018  18.313  15.589  1.00 89.71           C  
ATOM   1111  CD  GLU B 137      10.631  17.959  16.105  1.00 89.71           C  
ATOM   1112  OE1 GLU B 137      10.377  16.749  16.350  1.00 89.71           O  
ATOM   1113  OE2 GLU B 137       9.807  18.899  16.268  1.00 89.71           O1-
ATOM   1116  N   LYS B 138      14.249  17.084  12.782  1.00131.25           N  
ATOM   1117  CA  LYS B 138      14.692  17.870  11.671  1.00131.25           C  
ATOM   1123  C   LYS B 138      14.175  17.281  10.396  1.00131.25           C  
ATOM   1124  O   LYS B 138      13.661  18.003   9.547  1.00131.25           O  
ATOM   1118  CB  LYS B 138      16.227  17.914  11.575  1.00131.25           C  
ATOM   1119  CG  LYS B 138      16.754  19.090  10.753  1.00131.25           C  
ATOM   1120  CD  LYS B 138      16.202  19.157   9.332  1.00131.25           C  
ATOM   1121  CE  LYS B 138      16.880  20.229   8.479  1.00131.25           C  
ATOM   1122  NZ  LYS B 138      16.542  21.573   8.995  1.00131.25           N1+
ATOM   1125  N   VAL B 139      14.248  15.946  10.237  1.00 37.79           N  
ATOM   1126  CA  VAL B 139      13.851  15.333   9.000  1.00 37.79           C  
ATOM   1130  C   VAL B 139      12.422  15.684   8.732  1.00 37.79           C  
ATOM   1131  O   VAL B 139      12.050  15.986   7.599  1.00 37.79           O  
ATOM   1127  CB  VAL B 139      13.961  13.833   9.039  1.00 37.79           C  
ATOM   1128  CG1 VAL B 139      13.408  13.260   7.724  1.00 37.79           C  
ATOM   1129  CG2 VAL B 139      15.429  13.449   9.308  1.00 37.79           C  
ATOM   1132  N   LEU B 140      11.576  15.641   9.774  1.00 44.13           N  
ATOM   1133  CA  LEU B 140      10.193  15.976   9.606  1.00 44.13           C  
ATOM   1138  C   LEU B 140      10.089  17.433   9.260  1.00 44.13           C  
ATOM   1139  O   LEU B 140       9.257  17.830   8.448  1.00 44.13           O  
ATOM   1134  CB  LEU B 140       9.360  15.719  10.876  1.00 44.13           C  
ATOM   1135  CG  LEU B 140       9.280  14.230  11.277  1.00 44.13           C  
ATOM   1136  CD1 LEU B 140       8.426  14.028  12.541  1.00 44.13           C  
ATOM   1137  CD2 LEU B 140       8.809  13.353  10.105  1.00 44.13           C  
ATOM   1140  N   LYS B 141      10.933  18.266   9.897  1.00 84.35           N  
ATOM   1141  CA  LYS B 141      10.936  19.694   9.743  1.00 84.35           C  
ATOM   1147  C   LYS B 141      11.348  20.104   8.367  1.00 84.35           C  
ATOM   1148  O   LYS B 141      10.780  21.034   7.796  1.00 84.35           O  
ATOM   1142  CB  LYS B 141      11.922  20.349  10.722  1.00 84.35           C  
ATOM   1143  CG  LYS B 141      11.947  21.873  10.648  1.00 84.35           C  
ATOM   1144  CD  LYS B 141      10.663  22.522  11.157  1.00 84.35           C  
ATOM   1145  CE  LYS B 141      10.716  24.050  11.153  1.00 84.35           C  
ATOM   1146  NZ  LYS B 141       9.459  24.604  11.705  1.00 84.35           N1+
ATOM   1149  N   SER B 142      12.363  19.428   7.799  1.00 95.26           N  
ATOM   1150  CA  SER B 142      12.870  19.835   6.528  0.56 95.26           C  
ATOM   1153  C   SER B 142      11.748  19.825   5.537  1.00 95.26           C  
ATOM   1154  O   SER B 142      11.369  20.866   5.000  1.00 95.26           O  
ATOM   1151  CB  SER B 142      13.947  18.885   5.975  0.56 95.26           C  
ATOM   1152  OG  SER B 142      15.112  18.918   6.783  0.56 95.26           O  
ATOM   1155  N   HIS B 143      11.214  18.621   5.262  1.00 86.66           N  
ATOM   1156  CA  HIS B 143      10.164  18.406   4.303  1.00 86.66           C  
ATOM   1163  C   HIS B 143       8.791  18.794   4.781  1.00 86.66           C  
ATOM   1164  O   HIS B 143       7.944  19.157   3.967  1.00 86.66           O  
ATOM   1159  CB  HIS B 143      10.115  16.973   3.739  1.00 86.66           C  
ATOM   1158  CG  HIS B 143      10.026  15.902   4.776  1.00 86.66           C  
ATOM   1161  CD2 HIS B 143      10.928  14.941   5.115  1.00 86.66           C  
ATOM   1157  ND1 HIS B 143       8.931  15.690   5.582  1.00 86.66           N  
ATOM   1162  CE1 HIS B 143       9.220  14.617   6.361  1.00 86.66           C  
ATOM   1160  NE2 HIS B 143      10.422  14.128   6.113  1.00 86.66           N  
ATOM   1165  N   GLY B 144       8.488  18.672   6.089  1.00 33.74           N  
ATOM   1166  CA  GLY B 144       7.186  19.066   6.562  1.00 33.74           C  
ATOM   1167  C   GLY B 144       6.136  18.136   6.027  1.00 33.74           C  
ATOM   1168  O   GLY B 144       5.066  18.580   5.612  1.00 33.74           O  
ATOM   1169  N   GLN B 145       6.407  16.816   6.022  1.00 67.97           N  
ATOM   1170  CA  GLN B 145       5.448  15.891   5.494  1.00 67.97           C  
ATOM   1176  C   GLN B 145       5.075  14.906   6.562  1.00 67.97           C  
ATOM   1177  O   GLN B 145       5.639  14.893   7.655  1.00 67.97           O  
ATOM   1171  CB  GLN B 145       5.969  15.147   4.258  1.00 67.97           C  
ATOM   1172  CG  GLN B 145       6.222  16.123   3.107  1.00 67.97           C  
ATOM   1173  CD  GLN B 145       6.879  15.371   1.963  1.00 67.97           C  
ATOM   1175  NE2 GLN B 145       6.589  15.796   0.705  1.00 67.97           N  
ATOM   1174  OE1 GLN B 145       7.639  14.429   2.183  1.00 67.97           O  
ATOM   1178  N   ASP B 146       4.068  14.066   6.259  1.00 60.79           N  
ATOM   1179  CA  ASP B 146       3.484  13.126   7.176  1.00 60.79           C  
ATOM   1184  C   ASP B 146       4.423  12.016   7.541  1.00 60.79           C  
ATOM   1185  O   ASP B 146       4.321  11.460   8.635  1.00 60.79           O  
ATOM   1180  CB  ASP B 146       2.194  12.491   6.633  1.00 60.79           C  
ATOM   1181  CG  ASP B 146       1.100  13.547   6.682  1.00 60.79           C  
ATOM   1182  OD1 ASP B 146       1.302  14.581   7.375  1.00 60.79           O  
ATOM   1183  OD2 ASP B 146       0.043  13.331   6.032  1.00 60.79           O1-
ATOM   1186  N   TYR B 147       5.343  11.631   6.637  1.00 69.27           N  
ATOM   1187  CA  TYR B 147       6.166  10.492   6.930  1.00 69.27           C  
ATOM   1196  C   TYR B 147       7.604  10.846   6.703  1.00 69.27           C  
ATOM   1197  O   TYR B 147       7.928  11.882   6.128  1.00 69.27           O  
ATOM   1188  CB  TYR B 147       5.843   9.274   6.051  1.00 69.27           C  
ATOM   1189  CG  TYR B 147       4.441   8.861   6.351  1.00 69.27           C  
ATOM   1190  CD1 TYR B 147       4.157   8.056   7.431  1.00 69.27           C  
ATOM   1191  CD2 TYR B 147       3.405   9.287   5.550  1.00 69.27           C  
ATOM   1192  CE1 TYR B 147       2.863   7.675   7.703  1.00 69.27           C  
ATOM   1193  CE2 TYR B 147       2.109   8.911   5.816  1.00 69.27           C  
ATOM   1194  CZ  TYR B 147       1.837   8.107   6.895  1.00 69.27           C  
ATOM   1195  OH  TYR B 147       0.506   7.722   7.167  1.00 69.27           O  
ATOM   1198  N   LEU B 148       8.504   9.970   7.192  1.00 60.97           N  
ATOM   1199  CA  LEU B 148       9.923  10.170   7.144  1.00 60.97           C  
ATOM   1204  C   LEU B 148      10.432  10.197   5.734  1.00 60.97           C  
ATOM   1205  O   LEU B 148      11.203  11.085   5.375  1.00 60.97           O  
ATOM   1200  CB  LEU B 148      10.674   9.065   7.908  1.00 60.97           C  
ATOM   1201  CG  LEU B 148      10.432   9.108   9.430  1.00 60.97           C  
ATOM   1202  CD1 LEU B 148      11.192   7.989  10.155  1.00 60.97           C  
ATOM   1203  CD2 LEU B 148      10.768  10.495  10.003  1.00 60.97           C  
ATOM   1206  N   VAL B 149      10.012   9.248   4.875  1.00 58.79           N  
ATOM   1207  CA  VAL B 149      10.605   9.237   3.566  1.00 58.79           C  
ATOM   1211  C   VAL B 149       9.574   8.990   2.509  1.00 58.79           C  
ATOM   1212  O   VAL B 149       8.684   8.155   2.662  1.00 58.79           O  
ATOM   1208  CB  VAL B 149      11.654   8.174   3.415  1.00 58.79           C  
ATOM   1209  CG1 VAL B 149      12.158   8.176   1.961  1.00 58.79           C  
ATOM   1210  CG2 VAL B 149      12.753   8.431   4.461  1.00 58.79           C  
ATOM   1213  N   GLY B 150       9.666   9.759   1.402  1.00 36.71           N  
ATOM   1214  CA  GLY B 150       8.865   9.520   0.234  1.00 36.71           C  
ATOM   1215  C   GLY B 150       7.444   9.938   0.445  1.00 36.71           C  
ATOM   1216  O   GLY B 150       6.582   9.634  -0.379  1.00 36.71           O  
ATOM   1217  N   ASN B 151       7.152  10.634   1.555  1.00 67.37           N  
ATOM   1218  CA  ASN B 151       5.824  11.120   1.799  1.00 67.37           C  
ATOM   1223  C   ASN B 151       4.864   9.968   1.804  1.00 67.37           C  
ATOM   1224  O   ASN B 151       3.685  10.132   1.495  1.00 67.37           O  
ATOM   1219  CB  ASN B 151       5.366  12.136   0.739  1.00 67.37           C  
ATOM   1220  CG  ASN B 151       4.265  13.007   1.329  1.00 67.37           C  
ATOM   1222  ND2 ASN B 151       4.226  14.293   0.892  1.00 67.37           N  
ATOM   1221  OD1 ASN B 151       3.473  12.573   2.162  1.00 67.37           O  
ATOM   1225  N   ARG B 152       5.343   8.763   2.166  1.00152.73           N  
ATOM   1226  CA  ARG B 152       4.477   7.618   2.255  1.00152.73           C  
ATOM   1234  C   ARG B 152       5.012   6.744   3.341  1.00152.73           C  
ATOM   1235  O   ARG B 152       6.193   6.800   3.681  1.00152.73           O  
ATOM   1227  CB  ARG B 152       4.411   6.750   0.989  1.00152.73           C  
ATOM   1228  CG  ARG B 152       3.516   7.322  -0.107  1.00152.73           C  
ATOM   1229  CD  ARG B 152       2.022   7.068   0.120  1.00152.73           C  
ATOM   1230  NE  ARG B 152       1.422   8.289   0.736  1.00152.73           N  
ATOM   1231  CZ  ARG B 152       1.074   8.304   2.054  1.00152.73           C  
ATOM   1232  NH1 ARG B 152       1.303   7.203   2.827  1.00152.73           N1+
ATOM   1233  NH2 ARG B 152       0.476   9.411   2.589  1.00152.73           N  
ATOM   1236  N   LEU B 153       4.140   5.877   3.889  1.00130.66           N  
ATOM   1237  CA  LEU B 153       4.510   5.063   5.011  1.00130.66           C  
ATOM   1242  C   LEU B 153       5.568   4.087   4.585  1.00130.66           C  
ATOM   1243  O   LEU B 153       5.454   3.437   3.546  1.00130.66           O  
ATOM   1238  CB  LEU B 153       3.305   4.279   5.579  1.00130.66           C  
ATOM   1239  CG  LEU B 153       3.513   3.630   6.963  1.00130.66           C  
ATOM   1240  CD1 LEU B 153       4.618   2.570   6.954  1.00130.66           C  
ATOM   1241  CD2 LEU B 153       3.709   4.693   8.055  1.00130.66           C  
ATOM   1244  N   THR B 154       6.642   3.977   5.397  1.00 55.86           N  
ATOM   1245  CA  THR B 154       7.723   3.063   5.148  1.00 55.86           C  
ATOM   1249  C   THR B 154       8.024   2.382   6.452  1.00 55.86           C  
ATOM   1250  O   THR B 154       7.507   2.755   7.504  1.00 55.86           O  
ATOM   1246  CB  THR B 154       8.992   3.729   4.688  1.00 55.86           C  
ATOM   1248  CG2 THR B 154       8.715   4.520   3.398  1.00 55.86           C  
ATOM   1247  OG1 THR B 154       9.485   4.597   5.696  1.00 55.86           O  
ATOM   1251  N   ARG B 155       8.909   1.369   6.410  1.00 86.45           N  
ATOM   1252  CA  ARG B 155       9.284   0.570   7.541  1.00 86.45           C  
ATOM   1260  C   ARG B 155       9.863   1.439   8.617  1.00 86.45           C  
ATOM   1261  O   ARG B 155       9.679   1.168   9.800  1.00 86.45           O  
ATOM   1253  CB  ARG B 155      10.333  -0.487   7.155  1.00 86.45           C  
ATOM   1254  CG  ARG B 155      11.587   0.122   6.526  1.00 86.45           C  
ATOM   1255  CD  ARG B 155      12.630  -0.905   6.072  1.00 86.45           C  
ATOM   1256  NE  ARG B 155      13.220  -1.511   7.297  1.00 86.45           N  
ATOM   1257  CZ  ARG B 155      14.354  -2.267   7.215  1.00 86.45           C  
ATOM   1258  NH1 ARG B 155      14.953  -2.477   6.007  1.00 86.45           N1+
ATOM   1259  NH2 ARG B 155      14.891  -2.803   8.349  1.00 86.45           N  
ATOM   1262  N   VAL B 156      10.591   2.503   8.243  1.00112.97           N  
ATOM   1263  CA  VAL B 156      11.255   3.353   9.196  1.00112.97           C  
ATOM   1267  C   VAL B 156      10.266   4.080  10.062  1.00112.97           C  
ATOM   1268  O   VAL B 156      10.558   4.373  11.220  1.00112.97           O  
ATOM   1264  CB  VAL B 156      12.162   4.361   8.547  1.00112.97           C  
ATOM   1265  CG1 VAL B 156      11.312   5.391   7.782  1.00112.97           C  
ATOM   1266  CG2 VAL B 156      13.077   4.965   9.625  1.00112.97           C  
ATOM   1269  N   ASP B 157       9.082   4.426   9.521  1.00 54.45           N  
ATOM   1270  CA  ASP B 157       8.103   5.132  10.301  1.00 54.45           C  
ATOM   1275  C   ASP B 157       7.751   4.277  11.478  1.00 54.45           C  
ATOM   1276  O   ASP B 157       7.661   4.767  12.603  1.00 54.45           O  
ATOM   1271  CB  ASP B 157       6.805   5.389   9.517  1.00 54.45           C  
ATOM   1272  CG  ASP B 157       7.120   6.388   8.416  1.00 54.45           C  
ATOM   1273  OD1 ASP B 157       7.735   7.441   8.731  1.00 54.45           O  
ATOM   1274  OD2 ASP B 157       6.766   6.105   7.241  1.00 54.45           O1-
ATOM   1277  N   ILE B 158       7.535   2.967  11.254  1.00140.33           N  
ATOM   1278  CA  ILE B 158       7.210   2.119  12.364  1.00140.33           C  
ATOM   1283  C   ILE B 158       8.368   2.008  13.299  1.00140.33           C  
ATOM   1284  O   ILE B 158       8.178   1.992  14.513  1.00140.33           O  
ATOM   1279  CB  ILE B 158       6.668   0.762  12.019  1.00140.33           C  
ATOM   1280  CG1 ILE B 158       7.611  -0.030  11.122  1.00140.33           C  
ATOM   1281  CG2 ILE B 158       5.253   0.941  11.459  1.00140.33           C  
ATOM   1282  CD1 ILE B 158       7.076  -1.421  10.829  1.00140.33           C  
ATOM   1285  N   HIS B 159       9.603   1.935  12.773  1.00 52.58           N  
ATOM   1286  CA  HIS B 159      10.737   1.797  13.640  1.00 52.58           C  
ATOM   1293  C   HIS B 159      10.799   2.994  14.544  1.00 52.58           C  
ATOM   1294  O   HIS B 159      11.033   2.856  15.745  1.00 52.58           O  
ATOM   1289  CB  HIS B 159      12.069   1.703  12.874  1.00 52.58           C  
ATOM   1288  CG  HIS B 159      12.111   0.553  11.906  1.00 52.58           C  
ATOM   1291  CD2 HIS B 159      12.280   0.552  10.555  1.00 52.58           C  
ATOM   1287  ND1 HIS B 159      11.967  -0.769  12.265  1.00 52.58           N  
ATOM   1292  CE1 HIS B 159      12.053  -1.498  11.123  1.00 52.58           C  
ATOM   1290  NE2 HIS B 159      12.242  -0.739  10.059  1.00 52.58           N  
ATOM   1295  N   LEU B 160      10.575   4.203  13.993  1.00 49.36           N  
ATOM   1296  CA  LEU B 160      10.656   5.409  14.772  1.00 49.36           C  
ATOM   1301  C   LEU B 160       9.596   5.418  15.834  1.00 49.36           C  
ATOM   1302  O   LEU B 160       9.873   5.765  16.982  1.00 49.36           O  
ATOM   1297  CB  LEU B 160      10.496   6.682  13.916  1.00 49.36           C  
ATOM   1298  CG  LEU B 160      10.583   7.987  14.727  1.00 49.36           C  
ATOM   1299  CD1 LEU B 160      11.902   8.062  15.510  1.00 49.36           C  
ATOM   1300  CD2 LEU B 160      10.376   9.213  13.823  1.00 49.36           C  
ATOM   1303  N   LEU B 161       8.353   5.016  15.496  1.00 57.48           N  
ATOM   1304  CA  LEU B 161       7.301   5.023  16.477  1.00 57.48           C  
ATOM   1309  C   LEU B 161       7.679   4.115  17.596  1.00 57.48           C  
ATOM   1310  O   LEU B 161       7.531   4.458  18.769  1.00 57.48           O  
ATOM   1305  CB  LEU B 161       5.954   4.513  15.942  1.00 57.48           C  
ATOM   1306  CG  LEU B 161       4.938   4.226  17.067  1.00 57.48           C  
ATOM   1307  CD1 LEU B 161       4.670   5.467  17.934  1.00 57.48           C  
ATOM   1308  CD2 LEU B 161       3.652   3.606  16.496  1.00 57.48           C  
ATOM   1311  N   GLU B 162       8.217   2.937  17.252  1.00 41.09           N  
ATOM   1312  CA  GLU B 162       8.568   1.973  18.247  1.00 41.09           C  
ATOM   1318  C   GLU B 162       9.568   2.615  19.163  1.00 41.09           C  
ATOM   1319  O   GLU B 162       9.493   2.452  20.379  1.00 41.09           O  
ATOM   1313  CB  GLU B 162       9.224   0.729  17.626  1.00 41.09           C  
ATOM   1314  CG  GLU B 162       9.555  -0.379  18.625  1.00 41.09           C  
ATOM   1315  CD  GLU B 162      10.193  -1.516  17.838  1.00 41.09           C  
ATOM   1316  OE1 GLU B 162      10.341  -1.363  16.596  1.00 41.09           O  
ATOM   1317  OE2 GLU B 162      10.543  -2.549  18.467  1.00 41.09           O1-
ATOM   1320  N   LEU B 163      10.530   3.372  18.599  1.00 44.50           N  
ATOM   1321  CA  LEU B 163      11.540   4.006  19.400  1.00 44.50           C  
ATOM   1326  C   LEU B 163      10.916   5.030  20.290  1.00 44.50           C  
ATOM   1327  O   LEU B 163      11.269   5.134  21.465  1.00 44.50           O  
ATOM   1322  CB  LEU B 163      12.616   4.726  18.570  1.00 44.50           C  
ATOM   1323  CG  LEU B 163      13.680   5.411  19.446  1.00 44.50           C  
ATOM   1324  CD1 LEU B 163      14.415   4.389  20.326  1.00 44.50           C  
ATOM   1325  CD2 LEU B 163      14.635   6.269  18.602  1.00 44.50           C  
ATOM   1328  N   LEU B 164       9.955   5.803  19.755  1.00 49.78           N  
ATOM   1329  CA  LEU B 164       9.341   6.853  20.516  1.00 49.78           C  
ATOM   1334  C   LEU B 164       8.672   6.235  21.698  1.00 49.78           C  
ATOM   1335  O   LEU B 164       8.656   6.795  22.791  1.00 49.78           O  
ATOM   1330  CB  LEU B 164       8.281   7.627  19.715  1.00 49.78           C  
ATOM   1331  CG  LEU B 164       8.878   8.414  18.534  1.00 49.78           C  
ATOM   1332  CD1 LEU B 164       7.790   9.176  17.763  1.00 49.78           C  
ATOM   1333  CD2 LEU B 164      10.027   9.324  18.999  1.00 49.78           C  
ATOM   1336  N   LEU B 165       8.090   5.048  21.503  1.00142.79           N  
ATOM   1337  CA  LEU B 165       7.400   4.388  22.567  1.00142.79           C  
ATOM   1342  C   LEU B 165       8.402   4.066  23.653  1.00142.79           C  
ATOM   1343  O   LEU B 165       8.135   4.268  24.837  1.00142.79           O  
ATOM   1338  CB  LEU B 165       6.735   3.112  22.016  1.00142.79           C  
ATOM   1339  CG  LEU B 165       5.708   2.439  22.934  1.00142.79           C  
ATOM   1340  CD1 LEU B 165       6.384   1.764  24.128  1.00142.79           C  
ATOM   1341  CD2 LEU B 165       4.600   3.427  23.339  1.00142.79           C  
ATOM   1344  N   TYR B 166       9.605   3.588  23.270  1.00 77.64           N  
ATOM   1345  CA  TYR B 166      10.640   3.228  24.211  1.00 77.64           C  
ATOM   1354  C   TYR B 166      11.150   4.429  24.941  1.00 77.64           C  
ATOM   1355  O   TYR B 166      11.456   4.349  26.131  1.00 77.64           O  
ATOM   1346  CB  TYR B 166      11.896   2.630  23.559  1.00 77.64           C  
ATOM   1347  CG  TYR B 166      11.565   1.317  22.946  1.00 77.64           C  
ATOM   1348  CD1 TYR B 166      11.259   0.238  23.739  1.00 77.64           C  
ATOM   1349  CD2 TYR B 166      11.592   1.160  21.582  1.00 77.64           C  
ATOM   1350  CE1 TYR B 166      10.965  -0.981  23.176  1.00 77.64           C  
ATOM   1351  CE2 TYR B 166      11.298  -0.057  21.015  1.00 77.64           C  
ATOM   1352  CZ  TYR B 166      10.981  -1.130  21.811  1.00 77.64           C  
ATOM   1353  OH  TYR B 166      10.680  -2.378  21.227  1.00 77.64           O  
ATOM   1356  N   VAL B 167      11.326   5.561  24.234  1.00111.57           N  
ATOM   1357  CA  VAL B 167      11.857   6.716  24.899  1.00111.57           C  
ATOM   1361  C   VAL B 167      10.905   7.146  25.964  1.00111.57           C  
ATOM   1362  O   VAL B 167      11.321   7.535  27.052  1.00111.57           O  
ATOM   1358  CB  VAL B 167      12.171   7.882  23.993  1.00111.57           C  
ATOM   1359  CG1 VAL B 167      13.371   7.502  23.117  1.00111.57           C  
ATOM   1360  CG2 VAL B 167      10.939   8.256  23.164  1.00111.57           C  
ATOM   1363  N   GLU B 168       9.594   7.070  25.688  1.00 39.88           N  
ATOM   1364  CA  GLU B 168       8.623   7.487  26.655  1.00 39.88           C  
ATOM   1370  C   GLU B 168       8.756   6.624  27.873  1.00 39.88           C  
ATOM   1371  O   GLU B 168       8.697   7.119  28.999  1.00 39.88           O  
ATOM   1365  CB  GLU B 168       7.188   7.358  26.120  1.00 39.88           C  
ATOM   1366  CG  GLU B 168       6.127   7.955  27.045  1.00 39.88           C  
ATOM   1367  CD  GLU B 168       4.792   7.875  26.323  1.00 39.88           C  
ATOM   1368  OE1 GLU B 168       4.554   6.852  25.631  1.00 39.88           O  
ATOM   1369  OE2 GLU B 168       3.995   8.844  26.448  1.00 39.88           O1-
ATOM   1372  N   GLU B 169       8.951   5.304  27.681  1.00 56.73           N  
ATOM   1373  CA  GLU B 169       9.082   4.405  28.793  1.00 56.73           C  
ATOM   1379  C   GLU B 169      10.294   4.817  29.575  1.00 56.73           C  
ATOM   1380  O   GLU B 169      10.238   5.009  30.788  1.00 56.73           O  
ATOM   1374  CB  GLU B 169       9.414   2.961  28.355  1.00 56.73           C  
ATOM   1375  CG  GLU B 169       8.393   2.261  27.454  1.00 56.73           C  
ATOM   1376  CD  GLU B 169       9.063   0.986  26.951  1.00 56.73           C  
ATOM   1377  OE1 GLU B 169      10.147   0.636  27.492  1.00 56.73           O  
ATOM   1378  OE2 GLU B 169       8.510   0.352  26.013  1.00 56.73           O1-
ATOM   1381  N   PHE B 170      11.422   4.996  28.862  1.00 69.95           N  
ATOM   1382  CA  PHE B 170      12.693   5.282  29.466  1.00 69.95           C  
ATOM   1390  C   PHE B 170      12.618   6.581  30.201  1.00 69.95           C  
ATOM   1391  O   PHE B 170      13.014   6.664  31.364  1.00 69.95           O  
ATOM   1383  CB  PHE B 170      13.801   5.357  28.395  1.00 69.95           C  
ATOM   1384  CG  PHE B 170      15.121   5.658  29.018  1.00 69.95           C  
ATOM   1385  CD1 PHE B 170      15.795   4.704  29.743  1.00 69.95           C  
ATOM   1386  CD2 PHE B 170      15.705   6.893  28.841  1.00 69.95           C  
ATOM   1387  CE1 PHE B 170      17.018   4.987  30.307  1.00 69.95           C  
ATOM   1388  CE2 PHE B 170      16.928   7.180  29.402  1.00 69.95           C  
ATOM   1389  CZ  PHE B 170      17.587   6.225  30.139  1.00 69.95           C  
ATOM   1392  N   ASP B 171      12.112   7.636  29.536  1.00 79.13           N  
ATOM   1393  CA  ASP B 171      11.942   8.920  30.152  1.00 79.13           C  
ATOM   1398  C   ASP B 171      11.079   9.723  29.227  1.00 79.13           C  
ATOM   1399  O   ASP B 171      11.533  10.183  28.181  1.00 79.13           O  
ATOM   1394  CB  ASP B 171      13.255   9.695  30.369  1.00 79.13           C  
ATOM   1395  CG  ASP B 171      12.959  10.920  31.233  1.00 79.13           C  
ATOM   1396  OD1 ASP B 171      12.007  11.676  30.906  1.00 79.13           O  
ATOM   1397  OD2 ASP B 171      13.676  11.106  32.250  1.00 79.13           O1-
ATOM   1400  N   ALA B 172       9.809   9.929  29.616  1.00 45.19           N  
ATOM   1401  CA  ALA B 172       8.817  10.608  28.830  1.00 45.19           C  
ATOM   1403  C   ALA B 172       9.214  12.036  28.592  1.00 45.19           C  
ATOM   1404  O   ALA B 172       8.864  12.619  27.569  1.00 45.19           O  
ATOM   1402  CB  ALA B 172       7.433  10.624  29.499  1.00 45.19           C  
ATOM   1405  N   SER B 173       9.936  12.645  29.549  1.00 90.44           N  
ATOM   1406  CA  SER B 173      10.280  14.042  29.518  1.00 90.44           C  
ATOM   1409  C   SER B 173      11.086  14.379  28.299  1.00 90.44           C  
ATOM   1410  O   SER B 173      11.030  15.505  27.808  1.00 90.44           O  
ATOM   1407  CB  SER B 173      11.150  14.447  30.717  1.00 90.44           C  
ATOM   1408  OG  SER B 173      10.492  14.118  31.929  1.00 90.44           O  
ATOM   1411  N   LEU B 174      11.832  13.402  27.764  1.00 78.58           N  
ATOM   1412  CA  LEU B 174      12.762  13.609  26.689  1.00 78.58           C  
ATOM   1417  C   LEU B 174      12.073  14.121  25.448  1.00 78.58           C  
ATOM   1418  O   LEU B 174      12.669  14.873  24.678  1.00 78.58           O  
ATOM   1413  CB  LEU B 174      13.484  12.296  26.322  1.00 78.58           C  
ATOM   1414  CG  LEU B 174      14.370  11.736  27.456  1.00 78.58           C  
ATOM   1415  CD1 LEU B 174      15.051  10.422  27.046  1.00 78.58           C  
ATOM   1416  CD2 LEU B 174      15.382  12.790  27.938  1.00 78.58           C  
ATOM   1419  N   LEU B 175      10.824  13.678  25.199  1.00 84.71           N  
ATOM   1420  CA  LEU B 175      10.032  13.959  24.026  1.00 84.71           C  
ATOM   1425  C   LEU B 175       9.494  15.367  23.915  1.00 84.71           C  
ATOM   1426  O   LEU B 175       9.251  15.842  22.806  1.00 84.71           O  
ATOM   1421  CB  LEU B 175       8.862  12.975  23.859  1.00 84.71           C  
ATOM   1422  CG  LEU B 175       9.331  11.526  23.611  1.00 84.71           C  
ATOM   1423  CD1 LEU B 175       8.136  10.579  23.437  1.00 84.71           C  
ATOM   1424  CD2 LEU B 175      10.320  11.443  22.438  1.00 84.71           C  
ATOM   1427  N   THR B 176       9.293  16.083  25.034  1.00 55.44           N  
ATOM   1428  CA  THR B 176       8.566  17.331  25.041  1.00 55.44           C  
ATOM   1432  C   THR B 176       9.131  18.347  24.087  1.00 55.44           C  
ATOM   1433  O   THR B 176       8.378  19.118  23.496  1.00 55.44           O  
ATOM   1429  CB  THR B 176       8.530  17.975  26.398  1.00 55.44           C  
ATOM   1431  CG2 THR B 176       7.930  16.974  27.400  1.00 55.44           C  
ATOM   1430  OG1 THR B 176       9.838  18.348  26.806  1.00 55.44           O  
ATOM   1434  N   SER B 177      10.462  18.414  23.934  1.00106.73           N  
ATOM   1435  CA  SER B 177      11.084  19.404  23.095  1.00106.73           C  
ATOM   1438  C   SER B 177      10.867  19.123  21.630  1.00106.73           C  
ATOM   1439  O   SER B 177      11.245  19.951  20.801  1.00106.73           O  
ATOM   1436  CB  SER B 177      12.605  19.480  23.304  1.00106.73           C  
ATOM   1437  OG  SER B 177      12.893  19.855  24.641  1.00106.73           O  
ATOM   1440  N   PHE B 178      10.314  17.956  21.234  1.00 82.08           N  
ATOM   1441  CA  PHE B 178      10.178  17.739  19.816  1.00 82.08           C  
ATOM   1449  C   PHE B 178       8.722  17.617  19.452  1.00 82.08           C  
ATOM   1450  O   PHE B 178       8.102  16.572  19.647  1.00 82.08           O  
ATOM   1442  CB  PHE B 178      10.895  16.460  19.353  1.00 82.08           C  
ATOM   1443  CG  PHE B 178      12.338  16.621  19.697  1.00 82.08           C  
ATOM   1444  CD1 PHE B 178      13.192  17.324  18.878  1.00 82.08           C  
ATOM   1445  CD2 PHE B 178      12.840  16.060  20.849  1.00 82.08           C  
ATOM   1446  CE1 PHE B 178      14.519  17.466  19.206  1.00 82.08           C  
ATOM   1447  CE2 PHE B 178      14.166  16.198  21.183  1.00 82.08           C  
ATOM   1448  CZ  PHE B 178      15.009  16.904  20.359  1.00 82.08           C  
ATOM   1451  N   PRO B 179       8.159  18.680  18.934  1.00147.63           N  
ATOM   1452  CA  PRO B 179       6.759  18.676  18.583  1.00147.63           C  
ATOM   1456  C   PRO B 179       6.355  17.842  17.405  1.00147.63           C  
ATOM   1457  O   PRO B 179       5.305  17.203  17.462  1.00147.63           O  
ATOM   1454  CB  PRO B 179       6.354  20.141  18.448  1.00147.63           C  
ATOM   1455  CG  PRO B 179       7.352  20.880  19.356  1.00147.63           C  
ATOM   1453  CD  PRO B 179       8.612  20.002  19.336  1.00147.63           C  
ATOM   1458  N   LEU B 180       7.165  17.826  16.331  1.00 51.74           N  
ATOM   1459  CA  LEU B 180       6.797  17.115  15.142  1.00 51.74           C  
ATOM   1464  C   LEU B 180       6.761  15.660  15.455  1.00 51.74           C  
ATOM   1465  O   LEU B 180       5.846  14.954  15.039  1.00 51.74           O  
ATOM   1460  CB  LEU B 180       7.789  17.342  13.987  1.00 51.74           C  
ATOM   1461  CG  LEU B 180       7.852  18.811  13.524  1.00 51.74           C  
ATOM   1462  CD1 LEU B 180       8.785  18.983  12.313  1.00 51.74           C  
ATOM   1463  CD2 LEU B 180       6.446  19.380  13.279  1.00 51.74           C  
ATOM   1466  N   LEU B 181       7.748  15.175  16.224  1.00 54.22           N  
ATOM   1467  CA  LEU B 181       7.807  13.792  16.587  1.00 54.22           C  
ATOM   1472  C   LEU B 181       6.576  13.477  17.374  1.00 54.22           C  
ATOM   1473  O   LEU B 181       5.992  12.406  17.227  1.00 54.22           O  
ATOM   1468  CB  LEU B 181       9.010  13.485  17.494  1.00 54.22           C  
ATOM   1469  CG  LEU B 181      10.363  13.663  16.784  1.00 54.22           C  
ATOM   1470  CD1 LEU B 181      11.542  13.364  17.728  1.00 54.22           C  
ATOM   1471  CD2 LEU B 181      10.415  12.820  15.501  1.00 54.22           C  
ATOM   1474  N   LYS B 182       6.157  14.413  18.247  1.00171.61           N  
ATOM   1475  CA  LYS B 182       4.994  14.197  19.058  1.00171.61           C  
ATOM   1481  C   LYS B 182       3.819  14.010  18.154  1.00171.61           C  
ATOM   1482  O   LYS B 182       3.034  13.078  18.326  1.00171.61           O  
ATOM   1476  CB  LYS B 182       4.675  15.406  19.949  1.00171.61           C  
ATOM   1477  CG  LYS B 182       5.710  15.655  21.043  1.00171.61           C  
ATOM   1478  CD  LYS B 182       5.829  14.486  22.019  1.00171.61           C  
ATOM   1479  CE  LYS B 182       4.503  14.148  22.701  1.00171.61           C  
ATOM   1480  NZ  LYS B 182       3.993  15.335  23.421  1.00171.61           N1+
ATOM   1483  N   ALA B 183       3.680  14.900  17.155  1.00 27.47           N  
ATOM   1484  CA  ALA B 183       2.582  14.831  16.235  1.00 27.47           C  
ATOM   1486  C   ALA B 183       2.694  13.549  15.468  1.00 27.47           C  
ATOM   1487  O   ALA B 183       1.706  12.854  15.237  1.00 27.47           O  
ATOM   1485  CB  ALA B 183       2.590  15.990  15.220  1.00 27.47           C  
ATOM   1488  N   PHE B 184       3.932  13.203  15.081  1.00109.25           N  
ATOM   1489  CA  PHE B 184       4.249  12.050  14.295  1.00109.25           C  
ATOM   1497  C   PHE B 184       3.833  10.830  15.048  1.00109.25           C  
ATOM   1498  O   PHE B 184       3.243   9.912  14.478  1.00109.25           O  
ATOM   1490  CB  PHE B 184       5.764  11.952  14.023  1.00109.25           C  
ATOM   1491  CG  PHE B 184       6.078  10.672  13.327  1.00109.25           C  
ATOM   1492  CD1 PHE B 184       6.300   9.529  14.059  1.00109.25           C  
ATOM   1493  CD2 PHE B 184       6.169  10.612  11.954  1.00109.25           C  
ATOM   1494  CE1 PHE B 184       6.596   8.341  13.434  1.00109.25           C  
ATOM   1495  CE2 PHE B 184       6.465   9.426  11.323  1.00109.25           C  
ATOM   1496  CZ  PHE B 184       6.680   8.290  12.064  1.00109.25           C  
ATOM   1499  N   LYS B 185       4.120  10.790  16.360  1.00 46.67           N  
ATOM   1500  CA  LYS B 185       3.782   9.620  17.113  1.00 46.67           C  
ATOM   1506  C   LYS B 185       2.306   9.393  17.044  1.00 46.67           C  
ATOM   1507  O   LYS B 185       1.859   8.272  16.806  1.00 46.67           O  
ATOM   1501  CB  LYS B 185       4.131   9.699  18.609  1.00 46.67           C  
ATOM   1502  CG  LYS B 185       3.701   8.431  19.355  1.00 46.67           C  
ATOM   1503  CD  LYS B 185       4.248   8.295  20.778  1.00 46.67           C  
ATOM   1504  CE  LYS B 185       3.776   7.017  21.476  1.00 46.67           C  
ATOM   1505  NZ  LYS B 185       4.295   6.966  22.858  1.00 46.67           N1+
ATOM   1508  N   SER B 186       1.502  10.452  17.246  1.00 30.42           N  
ATOM   1509  CA  SER B 186       0.081  10.268  17.250  1.00 30.42           C  
ATOM   1512  C   SER B 186      -0.375   9.832  15.895  1.00 30.42           C  
ATOM   1513  O   SER B 186      -1.183   8.911  15.782  1.00 30.42           O  
ATOM   1510  CB  SER B 186      -0.690  11.552  17.610  1.00 30.42           C  
ATOM   1511  OG  SER B 186      -0.476  12.549  16.620  1.00 30.42           O  
ATOM   1514  N   ARG B 187       0.144  10.466  14.823  1.00185.20           N  
ATOM   1515  CA  ARG B 187      -0.377  10.127  13.533  1.00185.20           C  
ATOM   1523  C   ARG B 187      -0.125   8.678  13.221  1.00185.20           C  
ATOM   1524  O   ARG B 187      -1.036   7.968  12.797  1.00185.20           O  
ATOM   1516  CB  ARG B 187       0.128  11.011  12.371  1.00185.20           C  
ATOM   1517  CG  ARG B 187       1.633  11.027  12.097  1.00185.20           C  
ATOM   1518  CD  ARG B 187       1.970  11.775  10.801  1.00185.20           C  
ATOM   1519  NE  ARG B 187       1.882  13.237  11.074  1.00185.20           N  
ATOM   1520  CZ  ARG B 187       3.013  13.947  11.361  1.00185.20           C  
ATOM   1521  NH1 ARG B 187       4.233  13.338  11.294  1.00185.20           N1+
ATOM   1522  NH2 ARG B 187       2.925  15.264  11.705  1.00185.20           N  
ATOM   1525  N   ILE B 188       1.105   8.179  13.447  1.00108.01           N  
ATOM   1526  CA  ILE B 188       1.406   6.803  13.150  1.00108.01           C  
ATOM   1531  C   ILE B 188       0.638   5.889  14.057  1.00108.01           C  
ATOM   1532  O   ILE B 188       0.167   4.835  13.632  1.00108.01           O  
ATOM   1527  CB  ILE B 188       2.870   6.463  13.224  1.00108.01           C  
ATOM   1528  CG1 ILE B 188       3.616   7.099  12.036  1.00108.01           C  
ATOM   1529  CG2 ILE B 188       3.002   4.927  13.233  1.00108.01           C  
ATOM   1530  CD1 ILE B 188       3.521   8.620  11.967  1.00108.01           C  
ATOM   1533  N   SER B 189       0.480   6.267  15.336  1.00 41.21           N  
ATOM   1534  CA  SER B 189      -0.174   5.408  16.285  1.00 41.21           C  
ATOM   1537  C   SER B 189      -1.581   5.127  15.836  1.00 41.21           C  
ATOM   1538  O   SER B 189      -2.125   4.066  16.131  1.00 41.21           O  
ATOM   1535  CB  SER B 189      -0.262   6.044  17.684  1.00 41.21           C  
ATOM   1536  OG  SER B 189       1.040   6.258  18.212  1.00 41.21           O  
ATOM   1539  N   SER B 190      -2.205   6.088  15.130  1.00 97.59           N  
ATOM   1540  CA  SER B 190      -3.578   6.037  14.692  1.00 97.59           C  
ATOM   1543  C   SER B 190      -3.788   5.125  13.519  1.00 97.59           C  
ATOM   1544  O   SER B 190      -4.930   4.772  13.227  1.00 97.59           O  
ATOM   1541  CB  SER B 190      -4.095   7.421  14.264  1.00 97.59           C  
ATOM   1542  OG  SER B 190      -4.004   8.330  15.350  1.00 97.59           O  
ATOM   1545  N   LEU B 191      -2.720   4.736  12.794  1.00 55.51           N  
ATOM   1546  CA  LEU B 191      -2.922   3.895  11.642  1.00 55.51           C  
ATOM   1551  C   LEU B 191      -3.578   2.633  12.124  1.00 55.51           C  
ATOM   1552  O   LEU B 191      -3.291   2.154  13.218  1.00 55.51           O  
ATOM   1547  CB  LEU B 191      -1.612   3.516  10.924  1.00 55.51           C  
ATOM   1548  CG  LEU B 191      -0.886   4.724  10.301  1.00 55.51           C  
ATOM   1549  CD1 LEU B 191       0.409   4.295   9.595  1.00 55.51           C  
ATOM   1550  CD2 LEU B 191      -1.825   5.522   9.379  1.00 55.51           C  
ATOM   1553  N   PRO B 192      -4.475   2.079  11.347  1.00 75.32           N  
ATOM   1554  CA  PRO B 192      -5.227   0.931  11.776  1.00 75.32           C  
ATOM   1558  C   PRO B 192      -4.417  -0.258  12.174  1.00 75.32           C  
ATOM   1559  O   PRO B 192      -4.702  -0.836  13.221  1.00 75.32           O  
ATOM   1556  CB  PRO B 192      -6.241   0.663  10.668  1.00 75.32           C  
ATOM   1557  CG  PRO B 192      -6.481   2.062  10.066  1.00 75.32           C  
ATOM   1555  CD  PRO B 192      -5.167   2.829  10.312  1.00 75.32           C  
ATOM   1560  N   ASN B 193      -3.400  -0.638  11.383  1.00 46.72           N  
ATOM   1561  CA  ASN B 193      -2.629  -1.799  11.712  1.00 46.72           C  
ATOM   1566  C   ASN B 193      -1.884  -1.528  12.980  1.00 46.72           C  
ATOM   1567  O   ASN B 193      -1.762  -2.402  13.836  1.00 46.72           O  
ATOM   1562  CB  ASN B 193      -1.595  -2.139  10.625  1.00 46.72           C  
ATOM   1563  CG  ASN B 193      -2.361  -2.473   9.351  1.00 46.72           C  
ATOM   1565  ND2 ASN B 193      -2.165  -3.712   8.826  1.00 46.72           N  
ATOM   1564  OD1 ASN B 193      -3.120  -1.651   8.840  1.00 46.72           O  
ATOM   1568  N   VAL B 194      -1.338  -0.302  13.118  1.00 40.91           N  
ATOM   1569  CA  VAL B 194      -0.576   0.051  14.282  1.00 40.91           C  
ATOM   1573  C   VAL B 194      -1.468   0.109  15.481  1.00 40.91           C  
ATOM   1574  O   VAL B 194      -1.131  -0.410  16.544  1.00 40.91           O  
ATOM   1570  CB  VAL B 194       0.114   1.377  14.163  1.00 40.91           C  
ATOM   1571  CG1 VAL B 194       0.813   1.684  15.501  1.00 40.91           C  
ATOM   1572  CG2 VAL B 194       1.076   1.314  12.960  1.00 40.91           C  
ATOM   1575  N   LYS B 195      -2.655   0.720  15.321  1.00101.98           N  
ATOM   1576  CA  LYS B 195      -3.564   0.926  16.412  1.00101.98           C  
ATOM   1582  C   LYS B 195      -3.900  -0.431  16.947  1.00101.98           C  
ATOM   1583  O   LYS B 195      -3.952  -0.651  18.157  1.00101.98           O  
ATOM   1577  CB  LYS B 195      -4.856   1.598  15.909  1.00101.98           C  
ATOM   1578  CG  LYS B 195      -5.567   2.523  16.901  1.00101.98           C  
ATOM   1579  CD  LYS B 195      -6.101   1.887  18.180  1.00101.98           C  
ATOM   1580  CE  LYS B 195      -6.782   2.927  19.077  1.00101.98           C  
ATOM   1581  NZ  LYS B 195      -7.320   2.294  20.300  1.00101.98           N1+
ATOM   1584  N   LYS B 196      -4.092  -1.394  16.028  1.00 88.07           N  
ATOM   1585  CA  LYS B 196      -4.464  -2.734  16.375  1.00 88.07           C  
ATOM   1591  C   LYS B 196      -3.378  -3.346  17.214  1.00 88.07           C  
ATOM   1592  O   LYS B 196      -3.653  -4.075  18.164  1.00 88.07           O  
ATOM   1586  CB  LYS B 196      -4.671  -3.607  15.124  1.00 88.07           C  
ATOM   1587  CG  LYS B 196      -5.330  -4.963  15.385  1.00 88.07           C  
ATOM   1588  CD  LYS B 196      -4.522  -5.907  16.276  1.00 88.07           C  
ATOM   1589  CE  LYS B 196      -5.213  -7.254  16.510  1.00 88.07           C  
ATOM   1590  NZ  LYS B 196      -4.329  -8.153  17.284  1.00 88.07           N1+
ATOM   1593  N   PHE B 197      -2.106  -3.070  16.872  1.00 65.40           N  
ATOM   1594  CA  PHE B 197      -0.973  -3.630  17.560  1.00 65.40           C  
ATOM   1602  C   PHE B 197      -0.898  -3.085  18.953  1.00 65.40           C  
ATOM   1603  O   PHE B 197      -0.606  -3.812  19.901  1.00 65.40           O  
ATOM   1595  CB  PHE B 197       0.348  -3.303  16.841  1.00 65.40           C  
ATOM   1596  CG  PHE B 197       1.446  -4.075  17.486  1.00 65.40           C  
ATOM   1597  CD1 PHE B 197       1.543  -5.431  17.277  1.00 65.40           C  
ATOM   1598  CD2 PHE B 197       2.391  -3.451  18.267  1.00 65.40           C  
ATOM   1599  CE1 PHE B 197       2.551  -6.164  17.855  1.00 65.40           C  
ATOM   1600  CE2 PHE B 197       3.403  -4.179  18.847  1.00 65.40           C  
ATOM   1601  CZ  PHE B 197       3.485  -5.535  18.642  1.00 65.40           C  
ATOM   1604  N   LEU B 198      -1.157  -1.775  19.101  1.00 58.81           N  
ATOM   1605  CA  LEU B 198      -1.097  -1.075  20.352  1.00 58.81           C  
ATOM   1610  C   LEU B 198      -2.141  -1.624  21.274  1.00 58.81           C  
ATOM   1611  O   LEU B 198      -1.950  -1.650  22.489  1.00 58.81           O  
ATOM   1606  CB  LEU B 198      -1.346   0.438  20.194  1.00 58.81           C  
ATOM   1607  CG  LEU B 198      -0.222   1.177  19.435  1.00 58.81           C  
ATOM   1608  CD1 LEU B 198      -0.522   2.679  19.300  1.00 58.81           C  
ATOM   1609  CD2 LEU B 198       1.148   0.912  20.082  1.00 58.81           C  
ATOM   1612  N   GLN B 199      -3.282  -2.072  20.722  1.00 72.75           N  
ATOM   1613  CA  GLN B 199      -4.368  -2.540  21.535  1.00 72.75           C  
ATOM   1619  C   GLN B 199      -3.881  -3.654  22.408  1.00 72.75           C  
ATOM   1620  O   GLN B 199      -2.875  -4.306  22.134  1.00 72.75           O  
ATOM   1614  CB  GLN B 199      -5.557  -3.071  20.716  1.00 72.75           C  
ATOM   1615  CG  GLN B 199      -6.206  -2.009  19.824  1.00 72.75           C  
ATOM   1616  CD  GLN B 199      -7.357  -2.668  19.080  1.00 72.75           C  
ATOM   1618  NE2 GLN B 199      -7.597  -2.223  17.818  1.00 72.75           N  
ATOM   1617  OE1 GLN B 199      -8.020  -3.562  19.603  1.00 72.75           O  
ATOM   1621  N   PRO B 200      -4.577  -3.848  23.495  1.00 67.01           N  
ATOM   1622  CA  PRO B 200      -4.223  -4.874  24.435  1.00 67.01           C  
ATOM   1626  C   PRO B 200      -4.547  -6.228  23.892  1.00 67.01           C  
ATOM   1627  O   PRO B 200      -5.424  -6.336  23.037  1.00 67.01           O  
ATOM   1624  CB  PRO B 200      -4.948  -4.525  25.738  1.00 67.01           C  
ATOM   1625  CG  PRO B 200      -5.977  -3.450  25.341  1.00 67.01           C  
ATOM   1623  CD  PRO B 200      -5.347  -2.782  24.110  1.00 67.01           C  
ATOM   1628  N   GLY B 201      -3.828  -7.267  24.362  1.00 17.16           N  
ATOM   1629  CA  GLY B 201      -4.079  -8.611  23.935  1.00 17.16           C  
ATOM   1630  C   GLY B 201      -3.288  -8.898  22.697  1.00 17.16           C  
ATOM   1631  O   GLY B 201      -3.376  -9.994  22.145  1.00 17.16           O  
ATOM   1632  N   SER B 202      -2.486  -7.923  22.231  1.00 38.51           N  
ATOM   1633  CA  SER B 202      -1.728  -8.120  21.027  1.00 38.51           C  
ATOM   1636  C   SER B 202      -0.438  -8.808  21.353  1.00 38.51           C  
ATOM   1637  O   SER B 202      -0.112  -9.054  22.513  1.00 38.51           O  
ATOM   1634  CB  SER B 202      -1.349  -6.816  20.308  1.00 38.51           C  
ATOM   1635  OG  SER B 202      -0.393  -6.100  21.077  1.00 38.51           O  
ATOM   1638  N   GLN B 203       0.321  -9.134  20.288  1.00132.36           N  
ATOM   1639  CA  GLN B 203       1.605  -9.778  20.308  1.00132.36           C  
ATOM   1645  C   GLN B 203       2.636  -8.877  20.909  1.00132.36           C  
ATOM   1646  O   GLN B 203       3.708  -9.355  21.278  1.00132.36           O  
ATOM   1640  CB  GLN B 203       2.154 -10.178  18.927  1.00132.36           C  
ATOM   1641  CG  GLN B 203       1.556 -11.455  18.343  1.00132.36           C  
ATOM   1642  CD  GLN B 203       0.277 -11.108  17.604  1.00132.36           C  
ATOM   1644  NE2 GLN B 203      -0.828 -11.816  17.957  1.00132.36           N  
ATOM   1643  OE1 GLN B 203       0.258 -10.240  16.732  1.00132.36           O  
ATOM   1647  N   ARG B 204       2.384  -7.549  20.937  1.00139.77           N  
ATOM   1648  CA  ARG B 204       3.347  -6.599  21.442  1.00139.77           C  
ATOM   1656  C   ARG B 204       3.854  -7.073  22.774  1.00139.77           C  
ATOM   1657  O   ARG B 204       3.112  -7.668  23.554  1.00139.77           O  
ATOM   1649  CB  ARG B 204       2.786  -5.186  21.697  1.00139.77           C  
ATOM   1650  CG  ARG B 204       3.887  -4.159  21.989  1.00139.77           C  
ATOM   1651  CD  ARG B 204       3.496  -3.018  22.936  1.00139.77           C  
ATOM   1652  NE  ARG B 204       2.321  -2.291  22.381  1.00139.77           N  
ATOM   1653  CZ  ARG B 204       1.824  -1.220  23.066  1.00139.77           C  
ATOM   1654  NH1 ARG B 204       2.448  -0.783  24.199  1.00139.77           N1+
ATOM   1655  NH2 ARG B 204       0.699  -0.586  22.624  1.00139.77           N  
ATOM   1658  N   LYS B 205       5.154  -6.827  23.057  1.00126.22           N  
ATOM   1659  CA  LYS B 205       5.747  -7.307  24.278  1.00126.22           C  
ATOM   1665  C   LYS B 205       6.120  -6.151  25.167  1.00126.22           C  
ATOM   1666  O   LYS B 205       6.504  -5.071  24.720  1.00126.22           O  
ATOM   1660  CB  LYS B 205       7.053  -8.097  24.062  1.00126.22           C  
ATOM   1661  CG  LYS B 205       6.905  -9.323  23.160  1.00126.22           C  
ATOM   1662  CD  LYS B 205       5.835 -10.308  23.630  1.00126.22           C  
ATOM   1663  CE  LYS B 205       5.694 -11.520  22.710  1.00126.22           C  
ATOM   1664  NZ  LYS B 205       4.308 -12.033  22.754  1.00126.22           N1+
ATOM   1667  N   PRO B 206       5.968  -6.386  26.444  1.00155.90           N  
ATOM   1668  CA  PRO B 206       6.348  -5.403  27.429  1.00155.90           C  
ATOM   1672  C   PRO B 206       7.806  -5.479  27.739  1.00155.90           C  
ATOM   1673  O   PRO B 206       8.459  -6.445  27.343  1.00155.90           O  
ATOM   1670  CB  PRO B 206       5.503  -5.683  28.669  1.00155.90           C  
ATOM   1671  CG  PRO B 206       4.269  -6.406  28.116  1.00155.90           C  
ATOM   1669  CD  PRO B 206       4.789  -7.126  26.863  1.00155.90           C  
ATOM   1674  N   ALA B 207       8.336  -4.458  28.440  1.00 35.04           N  
ATOM   1675  CA  ALA B 207       9.700  -4.509  28.872  1.00 35.04           C  
ATOM   1677  C   ALA B 207       9.747  -5.627  29.859  1.00 35.04           C  
ATOM   1678  O   ALA B 207       8.819  -5.800  30.648  1.00 35.04           O  
ATOM   1676  CB  ALA B 207      10.166  -3.233  29.593  1.00 35.04           C  
ATOM   1679  N   MET B 208      10.833  -6.423  29.849  1.00 96.46           N  
ATOM   1680  CA  MET B 208      10.843  -7.555  30.725  1.00 96.46           C  
ATOM   1685  C   MET B 208      11.882  -7.354  31.781  1.00 96.46           C  
ATOM   1686  O   MET B 208      12.902  -6.706  31.558  1.00 96.46           O  
ATOM   1681  CB  MET B 208      11.113  -8.878  29.976  1.00 96.46           C  
ATOM   1682  CG  MET B 208      10.794 -10.154  30.764  1.00 96.46           C  
ATOM   1683  SD  MET B 208      12.090 -10.705  31.910  1.00 96.46           S  
ATOM   1684  CE  MET B 208      13.074 -11.573  30.654  1.00 96.46           C  
ATOM   1687  N   ASP B 209      11.614  -7.880  32.994  1.00 93.99           N  
ATOM   1688  CA  ASP B 209      12.546  -7.762  34.076  1.00 93.99           C  
ATOM   1693  C   ASP B 209      13.038  -9.138  34.373  1.00 93.99           C  
ATOM   1694  O   ASP B 209      12.287  -9.981  34.865  1.00 93.99           O  
ATOM   1689  CB  ASP B 209      11.906  -7.230  35.369  1.00 93.99           C  
ATOM   1690  CG  ASP B 209      11.507  -5.786  35.117  1.00 93.99           C  
ATOM   1691  OD1 ASP B 209      12.080  -5.172  34.178  1.00 93.99           O  
ATOM   1692  OD2 ASP B 209      10.626  -5.273  35.859  1.00 93.99           O1-
ATOM   1695  N   ALA B 210      14.319  -9.417  34.071  1.00171.34           N  
ATOM   1696  CA  ALA B 210      14.795 -10.737  34.348  1.00171.34           C  
ATOM   1698  C   ALA B 210      15.541 -10.682  35.640  1.00171.34           C  
ATOM   1699  O   ALA B 210      16.594 -10.054  35.739  1.00171.34           O  
ATOM   1697  CB  ALA B 210      15.769 -11.261  33.282  1.00171.34           C  
ATOM   1700  N   LYS B 211      14.996 -11.348  36.677  1.00135.78           N  
ATOM   1701  CA  LYS B 211      15.646 -11.356  37.952  1.00135.78           C  
ATOM   1707  C   LYS B 211      16.922 -12.114  37.797  1.00135.78           C  
ATOM   1708  O   LYS B 211      17.992 -11.642  38.180  1.00135.78           O  
ATOM   1702  CB  LYS B 211      14.817 -12.072  39.031  1.00135.78           C  
ATOM   1703  CG  LYS B 211      13.420 -11.477  39.235  1.00135.78           C  
ATOM   1704  CD  LYS B 211      13.398 -10.026  39.721  1.00135.78           C  
ATOM   1705  CE  LYS B 211      13.330  -9.886  41.243  1.00135.78           C  
ATOM   1706  NZ  LYS B 211      13.022  -8.485  41.613  1.00135.78           N1+
ATOM   1709  N   GLN B 212      16.827 -13.319  37.201  1.00258.85           N  
ATOM   1710  CA  GLN B 212      17.972 -14.153  36.984  1.00258.85           C  
ATOM   1716  C   GLN B 212      17.555 -15.223  36.027  1.00258.85           C  
ATOM   1717  O   GLN B 212      16.374 -15.363  35.712  1.00258.85           O  
ATOM   1711  CB  GLN B 212      18.480 -14.851  38.259  1.00258.85           C  
ATOM   1712  CG  GLN B 212      19.130 -13.900  39.271  1.00258.85           C  
ATOM   1713  CD  GLN B 212      20.499 -13.501  38.731  1.00258.85           C  
ATOM   1715  NE2 GLN B 212      20.938 -14.174  37.634  1.00258.85           N  
ATOM   1714  OE1 GLN B 212      21.163 -12.616  39.272  1.00258.85           O  
ATOM   1718  N   ILE B 213      18.530 -16.001  35.522  1.00159.75           N  
ATOM   1719  CA  ILE B 213      18.208 -17.048  34.600  1.00159.75           C  
ATOM   1724  C   ILE B 213      18.875 -18.294  35.082  1.00159.75           C  
ATOM   1725  O   ILE B 213      19.851 -18.243  35.829  1.00159.75           O  
ATOM   1720  CB  ILE B 213      18.695 -16.791  33.204  1.00159.75           C  
ATOM   1721  CG1 ILE B 213      18.079 -17.804  32.225  1.00159.75           C  
ATOM   1722  CG2 ILE B 213      20.232 -16.797  33.228  1.00159.75           C  
ATOM   1723  CD1 ILE B 213      16.567 -17.651  32.059  1.00159.75           C  
ATOM   1726  N   GLU B 214      18.326 -19.461  34.694  1.00261.94           N  
ATOM   1727  CA  GLU B 214      18.923 -20.696  35.100  1.00261.94           C  
ATOM   1733  C   GLU B 214      19.532 -21.314  33.887  1.00261.94           C  
ATOM   1734  O   GLU B 214      18.949 -21.289  32.805  1.00261.94           O  
ATOM   1728  CB  GLU B 214      17.927 -21.729  35.664  1.00261.94           C  
ATOM   1729  CG  GLU B 214      16.890 -22.232  34.653  1.00261.94           C  
ATOM   1730  CD  GLU B 214      15.743 -21.232  34.572  1.00261.94           C  
ATOM   1731  OE1 GLU B 214      15.923 -20.169  33.923  1.00261.94           O  
ATOM   1732  OE2 GLU B 214      14.665 -21.526  35.158  1.00261.94           O1-
ATOM   1735  N   GLU B 215      20.752 -21.860  34.037  1.00290.32           N  
ATOM   1736  CA  GLU B 215      21.380 -22.520  32.935  1.00290.32           C  
ATOM   1742  C   GLU B 215      21.539 -23.953  33.307  1.00290.32           C  
ATOM   1743  O   GLU B 215      22.165 -24.283  34.313  1.00290.32           O  
ATOM   1737  CB  GLU B 215      22.782 -21.983  32.601  1.00290.32           C  
ATOM   1738  CG  GLU B 215      23.561 -22.886  31.640  1.00290.32           C  
ATOM   1739  CD  GLU B 215      22.831 -22.920  30.305  1.00290.32           C  
ATOM   1740  OE1 GLU B 215      22.883 -21.897  29.573  1.00290.32           O  
ATOM   1741  OE2 GLU B 215      22.213 -23.974  30.000  1.00290.32           O1-
ATOM   1744  N   ALA B 216      20.949 -24.845  32.491  1.00267.16           N  
ATOM   1745  CA  ALA B 216      21.077 -26.249  32.733  1.00267.16           C  
ATOM   1747  C   ALA B 216      21.555 -26.832  31.449  1.00267.16           C  
ATOM   1748  O   ALA B 216      21.151 -26.391  30.374  1.00267.16           O  
ATOM   1746  CB  ALA B 216      19.750 -26.942  33.092  1.00267.16           C  
ATOM   1749  N   ARG B 217      22.459 -27.826  31.523  1.00349.08           N  
ATOM   1750  CA  ARG B 217      22.951 -28.397  30.305  1.00349.08           C  
ATOM   1758  C   ARG B 217      22.021 -29.469  29.853  1.00349.08           C  
ATOM   1759  O   ARG B 217      21.348 -30.119  30.650  1.00349.08           O  
ATOM   1751  CB  ARG B 217      24.360 -29.008  30.393  1.00349.08           C  
ATOM   1752  CG  ARG B 217      24.751 -29.757  29.115  1.00349.08           C  
ATOM   1753  CD  ARG B 217      24.708 -28.892  27.853  1.00349.08           C  
ATOM   1754  NE  ARG B 217      25.933 -28.048  27.839  1.00349.08           N  
ATOM   1755  CZ  ARG B 217      26.258 -27.355  26.709  1.00349.08           C  
ATOM   1756  NH1 ARG B 217      25.455 -27.436  25.609  1.00349.08           N1+
ATOM   1757  NH2 ARG B 217      27.385 -26.584  26.676  1.00349.08           N  
ATOM   1760  N   LYS B 218      21.961 -29.656  28.522  1.00249.95           N  
ATOM   1761  CA  LYS B 218      21.145 -30.665  27.923  1.00249.95           C  
ATOM   1767  C   LYS B 218      22.018 -31.379  26.947  1.00249.95           C  
ATOM   1768  O   LYS B 218      23.243 -31.370  27.066  1.00249.95           O  
ATOM   1762  CB  LYS B 218      19.945 -30.114  27.138  1.00249.95           C  
ATOM   1763  CG  LYS B 218      18.885 -29.463  28.025  1.00249.95           C  
ATOM   1764  CD  LYS B 218      19.343 -28.152  28.665  1.00249.95           C  
ATOM   1765  CE  LYS B 218      18.268 -27.517  29.546  1.00249.95           C  
ATOM   1766  NZ  LYS B 218      17.054 -27.259  28.741  1.00249.95           N1+
ATOM   1769  N   ILE B 219      21.399 -32.039  25.954  1.00122.68           N  
ATOM   1770  CA  ILE B 219      22.161 -32.767  24.989  1.00122.68           C  
ATOM   1775  C   ILE B 219      23.043 -31.793  24.284  1.00122.68           C  
ATOM   1776  O   ILE B 219      22.609 -30.714  23.883  1.00122.68           O  
ATOM   1771  CB  ILE B 219      21.318 -33.462  23.960  1.00122.68           C  
ATOM   1772  CG1 ILE B 219      20.428 -34.528  24.622  1.00122.68           C  
ATOM   1773  CG2 ILE B 219      22.258 -34.026  22.883  1.00122.68           C  
ATOM   1774  CD1 ILE B 219      19.355 -33.947  25.540  1.00122.68           C  
ATOM   1777  N   PHE B 220      24.330 -32.155  24.144  1.00222.99           N  
ATOM   1778  CA  PHE B 220      25.280 -31.299  23.505  1.00222.99           C  
ATOM   1786  C   PHE B 220      25.231 -31.612  22.048  1.00222.99           C  
ATOM   1787  O   PHE B 220      24.758 -32.673  21.644  1.00222.99           O  
ATOM   1779  CB  PHE B 220      26.725 -31.531  23.980  1.00222.99           C  
ATOM   1780  CG  PHE B 220      27.545 -30.363  23.547  1.00222.99           C  
ATOM   1781  CD1 PHE B 220      27.553 -29.219  24.312  1.00222.99           C  
ATOM   1782  CD2 PHE B 220      28.304 -30.402  22.398  1.00222.99           C  
ATOM   1783  CE1 PHE B 220      28.299 -28.125  23.939  1.00222.99           C  
ATOM   1784  CE2 PHE B 220      29.054 -29.312  22.020  1.00222.99           C  
ATOM   1785  CZ  PHE B 220      29.052 -28.174  22.791  1.00222.99           C  
ATOM   1788  N   ARG B 221      25.704 -30.669  21.212  1.00273.86           N  
ATOM   1789  CA  ARG B 221      25.703 -30.883  19.796  1.00273.86           C  
ATOM   1797  C   ARG B 221      26.659 -31.992  19.518  1.00273.86           C  
ATOM   1798  O   ARG B 221      27.467 -32.342  20.377  1.00273.86           O  
ATOM   1790  CB  ARG B 221      26.155 -29.661  18.974  1.00273.86           C  
ATOM   1791  CG  ARG B 221      26.144 -29.896  17.457  1.00273.86           C  
ATOM   1792  CD  ARG B 221      26.500 -28.650  16.643  1.00273.86           C  
ATOM   1793  NE  ARG B 221      27.973 -28.449  16.740  1.00273.86           N  
ATOM   1794  CZ  ARG B 221      28.779 -28.775  15.686  1.00273.86           C  
ATOM   1795  NH1 ARG B 221      28.230 -29.219  14.517  1.00273.86           N1+
ATOM   1796  NH2 ARG B 221      30.132 -28.633  15.793  1.00273.86           N  
ATOM   1799  N   PHE B 222      26.540 -32.589  18.312  1.00 39.08           N  
ATOM   1800  CA  PHE B 222      27.356 -33.680  17.855  1.00 39.08           C  
ATOM   1808  C   PHE B 222      28.800 -33.440  18.269  1.00 39.08           C  
ATOM   1809  O   PHE B 222      29.404 -32.449  17.777  1.00 39.08           O  
ATOM   1801  CB  PHE B 222      27.360 -33.838  16.323  1.00 39.08           C  
ATOM   1802  CG  PHE B 222      26.003 -34.261  15.876  1.00 39.08           C  
ATOM   1803  CD1 PHE B 222      25.006 -33.331  15.694  1.00 39.08           C  
ATOM   1804  CD2 PHE B 222      25.728 -35.587  15.629  1.00 39.08           C  
ATOM   1805  CE1 PHE B 222      23.752 -33.714  15.277  1.00 39.08           C  
ATOM   1806  CE2 PHE B 222      24.477 -35.976  15.212  1.00 39.08           C  
ATOM   1807  CZ  PHE B 222      23.487 -35.039  15.034  1.00 39.08           C  
ATOM   1810  OXT PHE B 222      29.316 -34.244  19.090  1.00 39.08           O1-
TER   
