# Supplementary material for: Structural Descriptors for Subunit Interface Regions in Homodimers: Effect of Lipid Membrane and Secondary Structure Type
Source: J Chem Inf Model. 2025 Mar 27;65(7):3117–26. doi: 10.1021/acs.jcim.4c01233 (PMC12004529; doi:10.1021/acs.jcim.4c01233)
Supplement: Supplementary file 3 — ci4c01233_si_003.tar [file ci4c01233_si_003.tar › database/alpha/1ynf_cytop.pdb]

ATOM      1  N   GLY A  11      15.323 -22.881  16.830  1.00 83.40           N  
ATOM      2  CA  GLY A  11      14.262 -22.819  15.872  1.00 83.40           C  
ATOM      3  C   GLY A  11      14.571 -21.724  14.904  1.00 83.40           C  
ATOM      4  O   GLY A  11      15.208 -20.732  15.254  1.00 83.40           O  
ATOM      5  N   SER A  12      14.115 -21.886  13.644  1.00121.38           N  
ATOM      6  CA  SER A  12      14.307 -20.860  12.662  1.00121.38           C  
ATOM      7  C   SER A  12      13.216 -19.871  12.886  1.00121.38           C  
ATOM      8  O   SER A  12      12.175 -20.212  13.446  1.00121.38           O  
ATOM      9  CB  SER A  12      14.188 -21.353  11.209  1.00121.38           C  
ATOM     10  OG  SER A  12      12.867 -21.803  10.946  1.00121.38           O  
ATOM     11  N   ASN A  13      13.422 -18.605  12.480  1.00252.36           N  
ATOM     12  CA  ASN A  13      12.355 -17.683  12.708  1.00252.36           C  
ATOM     13  C   ASN A  13      12.181 -16.828  11.510  1.00252.36           C  
ATOM     14  O   ASN A  13      13.079 -16.072  11.150  1.00252.36           O  
ATOM     15  CB  ASN A  13      12.621 -16.706  13.866  1.00252.36           C  
ATOM     16  CG  ASN A  13      12.430 -17.436  15.181  1.00252.36           C  
ATOM     17  ND2 ASN A  13      13.542 -17.971  15.753  1.00252.36           N  
ATOM     18  OD1 ASN A  13      11.313 -17.528  15.688  1.00252.36           O  
ATOM     19  N   ALA A  14      11.004 -16.922  10.869  1.00 72.24           N  
ATOM     20  CA  ALA A  14      10.701 -16.029   9.799  1.00 72.24           C  
ATOM     21  C   ALA A  14       9.756 -15.067  10.429  1.00 72.24           C  
ATOM     22  O   ALA A  14       8.876 -15.467  11.189  1.00 72.24           O  
ATOM     23  CB  ALA A  14       9.972 -16.684   8.613  1.00 72.24           C  
ATOM     24  N   TRP A  15       9.940 -13.763  10.170  1.00 62.54           N  
ATOM     25  CA  TRP A  15       9.062 -12.804  10.762  1.00 62.54           C  
ATOM     26  C   TRP A  15       8.480 -12.005   9.653  1.00 62.54           C  
ATOM     27  O   TRP A  15       9.015 -11.967   8.546  1.00 62.54           O  
ATOM     28  CB  TRP A  15       9.755 -11.795  11.695  1.00 62.54           C  
ATOM     29  CG  TRP A  15      10.244 -12.369  13.003  1.00 62.54           C  
ATOM     30  CD1 TRP A  15      10.127 -13.634  13.497  1.00 62.54           C  
ATOM     31  CD2 TRP A  15      10.958 -11.610  13.987  1.00 62.54           C  
ATOM     32  CE2 TRP A  15      11.244 -12.470  15.046  1.00 62.54           C  
ATOM     33  CE3 TRP A  15      11.337 -10.297  14.012  1.00 62.54           C  
ATOM     34  NE1 TRP A  15      10.728 -13.711  14.732  1.00 62.54           N  
ATOM     35  CZ2 TRP A  15      11.917 -12.032  16.150  1.00 62.54           C  
ATOM     36  CZ3 TRP A  15      12.028  -9.862  15.120  1.00 62.54           C  
ATOM     37  CH2 TRP A  15      12.312 -10.713  16.168  1.00 62.54           C  
ATOM     38  N   GLU A  16       7.333 -11.357   9.926  1.00 64.40           N  
ATOM     39  CA  GLU A  16       6.737 -10.534   8.925  1.00 64.40           C  
ATOM     40  C   GLU A  16       7.270  -9.157   9.152  1.00 64.40           C  
ATOM     41  O   GLU A  16       7.205  -8.630  10.262  1.00 64.40           O  
ATOM     42  CB  GLU A  16       5.205 -10.459   9.020  1.00 64.40           C  
ATOM     43  CG  GLU A  16       4.549  -9.747   7.836  1.00 64.40           C  
ATOM     44  CD  GLU A  16       3.049  -9.739   8.085  1.00 64.40           C  
ATOM     45  OE1 GLU A  16       2.412 -10.821   7.978  1.00 64.40           O  
ATOM     46  OE2 GLU A  16       2.518  -8.641   8.398  1.00 64.40           O1-
ATOM     47  N   VAL A  17       7.837  -8.543   8.098  1.00 41.56           N  
ATOM     48  CA  VAL A  17       8.386  -7.232   8.260  1.00 41.56           C  
ATOM     49  C   VAL A  17       7.520  -6.288   7.494  1.00 41.56           C  
ATOM     50  O   VAL A  17       7.154  -6.558   6.351  1.00 41.56           O  
ATOM     51  CB  VAL A  17       9.776  -7.095   7.709  1.00 41.56           C  
ATOM     52  CG1 VAL A  17      10.220  -5.630   7.850  1.00 41.56           C  
ATOM     53  CG2 VAL A  17      10.695  -8.093   8.433  1.00 41.56           C  
ATOM     54  N   ASN A  18       7.169  -5.144   8.116  1.00 58.92           N  
ATOM     55  CA  ASN A  18       6.323  -4.198   7.447  1.00 58.92           C  
ATOM     56  C   ASN A  18       7.183  -3.124   6.868  1.00 58.92           C  
ATOM     57  O   ASN A  18       7.998  -2.519   7.561  1.00 58.92           O  
ATOM     58  CB  ASN A  18       5.321  -3.478   8.367  1.00 58.92           C  
ATOM     59  CG  ASN A  18       4.207  -4.442   8.734  1.00 58.92           C  
ATOM     60  ND2 ASN A  18       3.731  -4.367  10.006  1.00 58.92           N  
ATOM     61  OD1 ASN A  18       3.762  -5.237   7.907  1.00 58.92           O  
ATOM     62  N   PHE A  19       7.013  -2.875   5.554  1.00 83.34           N  
ATOM     63  CA  PHE A  19       7.707  -1.826   4.869  1.00 83.34           C  
ATOM     64  C   PHE A  19       6.698  -0.741   4.631  1.00 83.34           C  
ATOM     65  O   PHE A  19       5.706  -0.958   3.937  1.00 83.34           O  
ATOM     66  CB  PHE A  19       8.241  -2.246   3.486  1.00 83.34           C  
ATOM     67  CG  PHE A  19       9.432  -3.134   3.638  1.00 83.34           C  
ATOM     68  CD1 PHE A  19       9.302  -4.447   4.025  1.00 83.34           C  
ATOM     69  CD2 PHE A  19      10.690  -2.645   3.363  1.00 83.34           C  
ATOM     70  CE1 PHE A  19      10.413  -5.252   4.149  1.00 83.34           C  
ATOM     71  CE2 PHE A  19      11.802  -3.444   3.483  1.00 83.34           C  
ATOM     72  CZ  PHE A  19      11.665  -4.751   3.880  1.00 83.34           C  
ATOM     73  N   ASP A  20       6.922   0.464   5.203  1.00 73.75           N  
ATOM     74  CA  ASP A  20       5.972   1.531   5.015  1.00 73.75           C  
ATOM     75  C   ASP A  20       6.512   2.513   4.028  1.00 73.75           C  
ATOM     76  O   ASP A  20       7.715   2.586   3.781  1.00 73.75           O  
ATOM     77  CB  ASP A  20       5.638   2.338   6.285  1.00 73.75           C  
ATOM     78  CG  ASP A  20       4.740   1.500   7.180  1.00 73.75           C  
ATOM     79  OD1 ASP A  20       4.711   0.255   6.991  1.00 73.75           O  
ATOM     80  OD2 ASP A  20       4.060   2.096   8.060  1.00 73.75           O1-
ATOM     81  N   GLY A  21       5.604   3.317   3.441  1.00 47.03           N  
ATOM     82  CA  GLY A  21       6.008   4.272   2.452  1.00 47.03           C  
ATOM     83  C   GLY A  21       6.120   5.620   3.090  1.00 47.03           C  
ATOM     84  O   GLY A  21       5.197   6.099   3.747  1.00 47.03           O  
ATOM     85  N   LEU A  22       7.274   6.278   2.867  1.00 70.16           N  
ATOM     86  CA  LEU A  22       7.526   7.587   3.397  1.00 70.16           C  
ATOM     87  C   LEU A  22       6.833   8.552   2.485  1.00 70.16           C  
ATOM     88  O   LEU A  22       7.090   8.590   1.283  1.00 70.16           O  
ATOM     89  CB  LEU A  22       9.031   7.918   3.420  1.00 70.16           C  
ATOM     90  CG  LEU A  22       9.399   9.304   3.979  1.00 70.16           C  
ATOM     91  CD1 LEU A  22       9.011   9.441   5.458  1.00 70.16           C  
ATOM     92  CD2 LEU A  22      10.886   9.612   3.727  1.00 70.16           C  
ATOM     93  N   VAL A  23       5.933   9.379   3.051  1.00 50.27           N  
ATOM     94  CA  VAL A  23       5.137  10.283   2.266  1.00 50.27           C  
ATOM     95  C   VAL A  23       6.020  11.259   1.556  1.00 50.27           C  
ATOM     96  O   VAL A  23       6.962  11.803   2.128  1.00 50.27           O  
ATOM     97  CB  VAL A  23       4.159  11.072   3.086  1.00 50.27           C  
ATOM     98  CG1 VAL A  23       3.469  12.096   2.168  1.00 50.27           C  
ATOM     99  CG2 VAL A  23       3.189  10.093   3.767  1.00 50.27           C  
ATOM    100  N   GLY A  24       5.706  11.508   0.268  1.00 39.01           N  
ATOM    101  CA  GLY A  24       6.486  12.389  -0.552  1.00 39.01           C  
ATOM    102  C   GLY A  24       6.127  13.816  -0.264  1.00 39.01           C  
ATOM    103  O   GLY A  24       5.112  14.111   0.363  1.00 39.01           O  
ATOM    104  N   LEU A  25       6.978  14.735  -0.772  1.00112.93           N  
ATOM    105  CA  LEU A  25       6.914  16.163  -0.605  1.00112.93           C  
ATOM    106  C   LEU A  25       5.703  16.744  -1.281  1.00112.93           C  
ATOM    107  O   LEU A  25       5.193  17.782  -0.866  1.00112.93           O  
ATOM    108  CB  LEU A  25       8.143  16.879  -1.199  1.00112.93           C  
ATOM    109  CG  LEU A  25       9.483  16.462  -0.560  1.00112.93           C  
ATOM    110  CD1 LEU A  25       9.800  14.984  -0.844  1.00112.93           C  
ATOM    111  CD2 LEU A  25      10.628  17.394  -0.988  1.00112.93           C  
ATOM    112  N   THR A  26       5.268  16.124  -2.389  1.00101.82           N  
ATOM    113  CA  THR A  26       4.185  16.539  -3.244  1.00101.82           C  
ATOM    114  C   THR A  26       2.806  16.289  -2.709  1.00101.82           C  
ATOM    115  O   THR A  26       1.860  16.747  -3.348  1.00101.82           O  
ATOM    116  CB  THR A  26       4.250  15.935  -4.617  1.00101.82           C  
ATOM    117  CG2 THR A  26       5.559  16.393  -5.280  1.00101.82           C  
ATOM    118  OG1 THR A  26       4.195  14.518  -4.550  1.00101.82           O  
ATOM    119  N   HIS A  27       2.639  15.500  -1.620  1.00 88.24           N  
ATOM    120  CA  HIS A  27       1.336  15.115  -1.108  1.00 88.24           C  
ATOM    121  C   HIS A  27       0.372  16.270  -1.141  1.00 88.24           C  
ATOM    122  O   HIS A  27       0.625  17.329  -0.568  1.00 88.24           O  
ATOM    123  CB  HIS A  27       1.386  14.583   0.335  1.00 88.24           C  
ATOM    124  CG  HIS A  27       0.046  14.166   0.865  1.00 88.24           C  
ATOM    125  CD2 HIS A  27      -0.825  14.844   1.662  1.00 88.24           C  
ATOM    126  ND1 HIS A  27      -0.544  12.946   0.618  1.00 88.24           N  
ATOM    127  CE1 HIS A  27      -1.732  12.946   1.275  1.00 88.24           C  
ATOM    128  NE2 HIS A  27      -1.946  14.077   1.923  1.00 88.24           N  
ATOM    129  N   HIS A  28      -0.763  16.091  -1.858  1.00 65.90           N  
ATOM    130  CA  HIS A  28      -1.722  17.154  -1.983  1.00 65.90           C  
ATOM    131  C   HIS A  28      -3.075  16.574  -2.250  1.00 65.90           C  
ATOM    132  O   HIS A  28      -3.219  15.374  -2.474  1.00 65.90           O  
ATOM    133  CB  HIS A  28      -1.424  18.125  -3.138  1.00 65.90           C  
ATOM    134  CG  HIS A  28      -1.459  17.467  -4.486  1.00 65.90           C  
ATOM    135  CD2 HIS A  28      -2.503  17.261  -5.334  1.00 65.90           C  
ATOM    136  ND1 HIS A  28      -0.355  16.931  -5.109  1.00 65.90           N  
ATOM    137  CE1 HIS A  28      -0.783  16.430  -6.296  1.00 65.90           C  
ATOM    138  NE2 HIS A  28      -2.078  16.607  -6.477  1.00 65.90           N  
ATOM    139  N   TYR A  29      -4.116  17.439  -2.248  1.00136.15           N  
ATOM    140  CA  TYR A  29      -5.458  16.964  -2.441  1.00136.15           C  
ATOM    141  C   TYR A  29      -5.908  17.303  -3.818  1.00136.15           C  
ATOM    142  O   TYR A  29      -6.132  18.466  -4.161  1.00136.15           O  
ATOM    143  CB  TYR A  29      -6.483  17.605  -1.484  1.00136.15           C  
ATOM    144  CG  TYR A  29      -6.229  17.125  -0.094  1.00136.15           C  
ATOM    145  CD1 TYR A  29      -6.803  15.959   0.358  1.00136.15           C  
ATOM    146  CD2 TYR A  29      -5.424  17.842   0.759  1.00136.15           C  
ATOM    147  CE1 TYR A  29      -6.576  15.513   1.639  1.00136.15           C  
ATOM    148  CE2 TYR A  29      -5.191  17.402   2.042  1.00136.15           C  
ATOM    149  CZ  TYR A  29      -5.769  16.236   2.484  1.00136.15           C  
ATOM    150  OH  TYR A  29      -5.536  15.779   3.797  1.00136.15           O  
ATOM    151  N   ALA A  30      -5.968  16.260  -4.668  1.00 68.37           N  
ATOM    152  CA  ALA A  30      -6.488  16.305  -6.001  1.00 68.37           C  
ATOM    153  C   ALA A  30      -7.972  16.426  -5.928  1.00 68.37           C  
ATOM    154  O   ALA A  30      -8.598  17.055  -6.782  1.00 68.37           O  
ATOM    155  CB  ALA A  30      -6.174  15.034  -6.808  1.00 68.37           C  
ATOM    156  N   GLY A  31      -8.582  15.772  -4.920  1.00 57.61           N  
ATOM    157  CA  GLY A  31     -10.005  15.820  -4.775  1.00 57.61           C  
ATOM    158  C   GLY A  31     -10.379  14.824  -3.724  1.00 57.61           C  
ATOM    159  O   GLY A  31      -9.586  14.507  -2.839  1.00 57.61           O  
ATOM    160  N   LEU A  32     -11.626  14.316  -3.795  1.00206.49           N  
ATOM    161  CA  LEU A  32     -12.101  13.375  -2.824  1.00206.49           C  
ATOM    162  C   LEU A  32     -12.070  11.999  -3.407  1.00206.49           C  
ATOM    163  O   LEU A  32     -11.440  11.748  -4.434  1.00206.49           O  
ATOM    164  CB  LEU A  32     -13.537  13.635  -2.333  1.00206.49           C  
ATOM    165  CG  LEU A  32     -13.692  14.914  -1.489  1.00206.49           C  
ATOM    166  CD1 LEU A  32     -13.417  16.172  -2.325  1.00206.49           C  
ATOM    167  CD2 LEU A  32     -15.059  14.964  -0.788  1.00206.49           C  
ATOM    168  N   SER A  33     -12.713  11.056  -2.687  1.00138.07           N  
ATOM    169  CA  SER A  33     -12.774   9.669  -3.052  1.00138.07           C  
ATOM    170  C   SER A  33     -14.143   9.325  -3.556  1.00138.07           C  
ATOM    171  O   SER A  33     -14.909  10.183  -3.992  1.00138.07           O  
ATOM    172  CB  SER A  33     -12.498   8.726  -1.876  1.00138.07           C  
ATOM    173  OG  SER A  33     -13.558   8.811  -0.937  1.00138.07           O  
ATOM    174  N   PHE A  34     -14.459   8.010  -3.499  1.00199.61           N  
ATOM    175  CA  PHE A  34     -15.714   7.485  -3.951  1.00199.61           C  
ATOM    176  C   PHE A  34     -16.804   8.304  -3.354  1.00199.61           C  
ATOM    177  O   PHE A  34     -16.843   8.548  -2.149  1.00199.61           O  
ATOM    178  CB  PHE A  34     -15.984   6.035  -3.503  1.00199.61           C  
ATOM    179  CG  PHE A  34     -15.128   5.098  -4.281  1.00199.61           C  
ATOM    180  CD1 PHE A  34     -13.794   4.948  -3.986  1.00199.61           C  
ATOM    181  CD2 PHE A  34     -15.673   4.351  -5.301  1.00199.61           C  
ATOM    182  CE1 PHE A  34     -13.012   4.074  -4.703  1.00199.61           C  
ATOM    183  CE2 PHE A  34     -14.894   3.476  -6.021  1.00199.61           C  
ATOM    184  CZ  PHE A  34     -13.560   3.338  -5.726  1.00199.61           C  
ATOM    185  N   GLY A  35     -17.721   8.759  -4.222  1.00 63.91           N  
ATOM    186  CA  GLY A  35     -18.819   9.565  -3.797  1.00 63.91           C  
ATOM    187  C   GLY A  35     -18.345  10.970  -3.911  1.00 63.91           C  
ATOM    188  O   GLY A  35     -17.500  11.413  -3.135  1.00 63.91           O  
ATOM    189  N   ASN A  36     -18.882  11.708  -4.897  1.00 77.24           N  
ATOM    190  CA  ASN A  36     -18.533  13.083  -5.078  1.00 77.24           C  
ATOM    191  C   ASN A  36     -19.130  13.824  -3.936  1.00 77.24           C  
ATOM    192  O   ASN A  36     -18.619  14.867  -3.528  1.00 77.24           O  
ATOM    193  CB  ASN A  36     -19.053  13.672  -6.396  1.00 77.24           C  
ATOM    194  CG  ASN A  36     -18.167  13.099  -7.492  1.00 77.24           C  
ATOM    195  ND2 ASN A  36     -16.858  12.919  -7.169  1.00 77.24           N  
ATOM    196  OD1 ASN A  36     -18.622  12.815  -8.599  1.00 77.24           O  
ATOM    197  N   GLU A  37     -20.237  13.256  -3.412  1.00235.45           N  
ATOM    198  CA  GLU A  37     -21.019  13.794  -2.338  1.00235.45           C  
ATOM    199  C   GLU A  37     -20.071  14.272  -1.300  1.00235.45           C  
ATOM    200  O   GLU A  37     -19.194  13.539  -0.847  1.00235.45           O  
ATOM    201  CB  GLU A  37     -21.908  12.733  -1.659  1.00235.45           C  
ATOM    202  CG  GLU A  37     -22.997  12.139  -2.556  1.00235.45           C  
ATOM    203  CD  GLU A  37     -24.297  12.878  -2.285  1.00235.45           C  
ATOM    204  OE1 GLU A  37     -24.688  12.975  -1.091  1.00235.45           O  
ATOM    205  OE2 GLU A  37     -24.928  13.342  -3.272  1.00235.45           O1-
ATOM    206  N   ALA A  38     -20.226  15.547  -0.910  1.00220.03           N  
ATOM    207  CA  ALA A  38     -19.331  16.080   0.060  1.00220.03           C  
ATOM    208  C   ALA A  38     -19.503  15.258   1.283  1.00220.03           C  
ATOM    209  O   ALA A  38     -20.624  14.994   1.717  1.00220.03           O  
ATOM    210  CB  ALA A  38     -19.647  17.535   0.446  1.00220.03           C  
ATOM    211  N   SER A  39     -18.379  14.802   1.858  1.00177.50           N  
ATOM    212  CA  SER A  39     -18.483  14.059   3.071  1.00177.50           C  
ATOM    213  C   SER A  39     -18.338  15.064   4.158  1.00177.50           C  
ATOM    214  O   SER A  39     -18.109  16.245   3.905  1.00177.50           O  
ATOM    215  CB  SER A  39     -17.400  12.980   3.250  1.00177.50           C  
ATOM    216  OG  SER A  39     -17.593  12.288   4.474  1.00177.50           O  
ATOM    217  N   THR A  40     -18.489  14.620   5.412  1.00257.78           N  
ATOM    218  CA  THR A  40     -18.382  15.556   6.485  1.00257.78           C  
ATOM    219  C   THR A  40     -16.940  15.703   6.859  1.00257.78           C  
ATOM    220  O   THR A  40     -16.091  14.899   6.478  1.00257.78           O  
ATOM    221  CB  THR A  40     -19.120  15.111   7.709  1.00257.78           C  
ATOM    222  CG2 THR A  40     -20.595  14.895   7.329  1.00257.78           C  
ATOM    223  OG1 THR A  40     -18.561  13.900   8.199  1.00257.78           O  
ATOM    224  N   ARG A  41     -16.646  16.780   7.611  1.00298.76           N  
ATOM    225  CA  ARG A  41     -15.350  17.036   8.171  1.00298.76           C  
ATOM    226  C   ARG A  41     -14.259  16.912   7.156  1.00298.76           C  
ATOM    227  O   ARG A  41     -13.395  16.047   7.291  1.00298.76           O  
ATOM    228  CB  ARG A  41     -15.013  16.096   9.345  1.00298.76           C  
ATOM    229  CG  ARG A  41     -15.925  16.280  10.561  1.00298.76           C  
ATOM    230  CD  ARG A  41     -15.210  16.769  11.824  1.00298.76           C  
ATOM    231  NE  ARG A  41     -14.361  15.648  12.318  1.00298.76           N  
ATOM    232  CZ  ARG A  41     -14.870  14.728  13.189  1.00298.76           C  
ATOM    233  NH1 ARG A  41     -16.151  14.847  13.652  1.00298.76           N1+
ATOM    234  NH2 ARG A  41     -14.090  13.682  13.587  1.00298.76           N  
ATOM    235  N   HIS A  42     -14.261  17.747   6.095  1.00269.97           N  
ATOM    236  CA  HIS A  42     -13.123  17.691   5.220  1.00269.97           C  
ATOM    237  C   HIS A  42     -12.475  19.048   5.229  1.00269.97           C  
ATOM    238  O   HIS A  42     -13.145  20.067   5.073  1.00269.97           O  
ATOM    239  CB  HIS A  42     -13.424  17.361   3.752  1.00269.97           C  
ATOM    240  CG  HIS A  42     -12.170  16.921   3.059  1.00269.97           C  
ATOM    241  CD2 HIS A  42     -11.903  15.779   2.366  1.00269.97           C  
ATOM    242  ND1 HIS A  42     -11.001  17.651   3.041  1.00269.97           N  
ATOM    243  CE1 HIS A  42     -10.093  16.919   2.348  1.00269.97           C  
ATOM    244  NE2 HIS A  42     -10.595  15.774   1.920  1.00269.97           N  
ATOM    245  N   ARG A  43     -11.137  19.074   5.421  1.00185.18           N  
ATOM    246  CA  ARG A  43     -10.331  20.269   5.519  1.00185.18           C  
ATOM    247  C   ARG A  43     -10.355  21.055   4.247  1.00185.18           C  
ATOM    248  O   ARG A  43     -10.531  22.271   4.294  1.00185.18           O  
ATOM    249  CB  ARG A  43      -8.853  19.927   5.806  1.00185.18           C  
ATOM    250  CG  ARG A  43      -7.874  21.105   5.909  1.00185.18           C  
ATOM    251  CD  ARG A  43      -7.993  21.953   7.179  1.00185.18           C  
ATOM    252  NE  ARG A  43      -6.749  22.771   7.285  1.00185.18           N  
ATOM    253  CZ  ARG A  43      -5.793  22.446   8.207  1.00185.18           C  
ATOM    254  NH1 ARG A  43      -6.003  21.409   9.071  1.00185.18           N1+
ATOM    255  NH2 ARG A  43      -4.635  23.166   8.277  1.00185.18           N  
ATOM    256  N   PHE A  44     -10.126  20.378   3.099  1.00170.43           N  
ATOM    257  CA  PHE A  44     -10.156  20.945   1.773  1.00170.43           C  
ATOM    258  C   PHE A  44      -8.867  20.780   1.029  1.00170.43           C  
ATOM    259  O   PHE A  44      -8.229  19.731   1.071  1.00170.43           O  
ATOM    260  CB  PHE A  44     -10.664  22.391   1.591  1.00170.43           C  
ATOM    261  CG  PHE A  44     -12.138  22.350   1.828  1.00170.43           C  
ATOM    262  CD1 PHE A  44     -12.942  21.617   0.988  1.00170.43           C  
ATOM    263  CD2 PHE A  44     -12.725  23.058   2.854  1.00170.43           C  
ATOM    264  CE1 PHE A  44     -14.301  21.569   1.186  1.00170.43           C  
ATOM    265  CE2 PHE A  44     -14.084  23.014   3.056  1.00170.43           C  
ATOM    266  CZ  PHE A  44     -14.877  22.262   2.223  1.00170.43           C  
ATOM    267  N   GLN A  45      -8.523  21.838   0.260  1.00129.73           N  
ATOM    268  CA  GLN A  45      -7.448  21.944  -0.695  1.00129.73           C  
ATOM    269  C   GLN A  45      -6.056  21.923  -0.126  1.00129.73           C  
ATOM    270  O   GLN A  45      -5.169  21.327  -0.735  1.00129.73           O  
ATOM    271  CB  GLN A  45      -7.535  23.228  -1.536  1.00129.73           C  
ATOM    272  CG  GLN A  45      -8.845  23.365  -2.310  1.00129.73           C  
ATOM    273  CD  GLN A  45      -9.917  23.754  -1.301  1.00129.73           C  
ATOM    274  NE2 GLN A  45     -11.210  23.601  -1.689  1.00129.73           N  
ATOM    275  OE1 GLN A  45      -9.610  24.188  -0.192  1.00129.73           O  
ATOM    276  N   VAL A  46      -5.790  22.581   1.021  1.00134.98           N  
ATOM    277  CA  VAL A  46      -4.410  22.651   1.431  1.00134.98           C  
ATOM    278  C   VAL A  46      -4.021  21.459   2.245  1.00134.98           C  
ATOM    279  O   VAL A  46      -4.729  21.036   3.155  1.00134.98           O  
ATOM    280  CB  VAL A  46      -4.040  23.893   2.195  1.00134.98           C  
ATOM    281  CG1 VAL A  46      -4.118  25.101   1.247  1.00134.98           C  
ATOM    282  CG2 VAL A  46      -4.961  24.009   3.416  1.00134.98           C  
ATOM    283  N   SER A  47      -2.839  20.890   1.924  1.00 62.08           N  
ATOM    284  CA  SER A  47      -2.363  19.720   2.598  1.00 62.08           C  
ATOM    285  C   SER A  47      -1.075  20.061   3.278  1.00 62.08           C  
ATOM    286  O   SER A  47      -0.459  21.087   2.990  1.00 62.08           O  
ATOM    287  CB  SER A  47      -2.103  18.532   1.653  1.00 62.08           C  
ATOM    288  OG  SER A  47      -1.059  18.846   0.743  1.00 62.08           O  
ATOM    289  N   ASN A  48      -0.669  19.216   4.251  1.00 78.09           N  
ATOM    290  CA  ASN A  48       0.557  19.430   4.966  1.00 78.09           C  
ATOM    291  C   ASN A  48       1.441  18.244   4.719  1.00 78.09           C  
ATOM    292  O   ASN A  48       1.320  17.226   5.400  1.00 78.09           O  
ATOM    293  CB  ASN A  48       0.337  19.514   6.486  1.00 78.09           C  
ATOM    294  CG  ASN A  48       1.641  19.929   7.149  1.00 78.09           C  
ATOM    295  ND2 ASN A  48       1.582  20.217   8.477  1.00 78.09           N  
ATOM    296  OD1 ASN A  48       2.690  19.986   6.509  1.00 78.09           O  
ATOM    297  N   PRO A  49       2.346  18.335   3.781  1.00 80.46           N  
ATOM    298  CA  PRO A  49       3.196  17.212   3.497  1.00 80.46           C  
ATOM    299  C   PRO A  49       4.081  16.839   4.643  1.00 80.46           C  
ATOM    300  O   PRO A  49       4.299  15.647   4.856  1.00 80.46           O  
ATOM    301  CB  PRO A  49       3.932  17.566   2.210  1.00 80.46           C  
ATOM    302  CG  PRO A  49       2.940  18.492   1.480  1.00 80.46           C  
ATOM    303  CD  PRO A  49       2.139  19.167   2.608  1.00 80.46           C  
ATOM    304  N   ARG A  50       4.583  17.828   5.404  1.00118.43           N  
ATOM    305  CA  ARG A  50       5.472  17.533   6.490  1.00118.43           C  
ATOM    306  C   ARG A  50       4.747  16.694   7.488  1.00118.43           C  
ATOM    307  O   ARG A  50       5.265  15.685   7.964  1.00118.43           O  
ATOM    308  CB  ARG A  50       5.934  18.784   7.255  1.00118.43           C  
ATOM    309  CG  ARG A  50       6.751  18.442   8.504  1.00118.43           C  
ATOM    310  CD  ARG A  50       6.859  19.586   9.514  1.00118.43           C  
ATOM    311  NE  ARG A  50       7.753  20.620   8.926  1.00118.43           N  
ATOM    312  CZ  ARG A  50       8.840  21.060   9.623  1.00118.43           C  
ATOM    313  NH1 ARG A  50       9.112  20.562  10.864  1.00118.43           N1+
ATOM    314  NH2 ARG A  50       9.660  22.006   9.078  1.00118.43           N  
ATOM    315  N   LEU A  51       3.508  17.095   7.815  1.00114.83           N  
ATOM    316  CA  LEU A  51       2.713  16.423   8.802  1.00114.83           C  
ATOM    317  C   LEU A  51       2.444  15.041   8.305  1.00114.83           C  
ATOM    318  O   LEU A  51       2.455  14.083   9.078  1.00114.83           O  
ATOM    319  CB  LEU A  51       1.366  17.151   9.026  1.00114.83           C  
ATOM    320  CG  LEU A  51       0.393  16.587  10.092  1.00114.83           C  
ATOM    321  CD1 LEU A  51      -0.838  17.493  10.192  1.00114.83           C  
ATOM    322  CD2 LEU A  51      -0.048  15.137   9.840  1.00114.83           C  
ATOM    323  N   ALA A  52       2.191  14.898   6.993  1.00 45.82           N  
ATOM    324  CA  ALA A  52       1.844  13.609   6.474  1.00 45.82           C  
ATOM    325  C   ALA A  52       2.977  12.665   6.724  1.00 45.82           C  
ATOM    326  O   ALA A  52       2.767  11.533   7.155  1.00 45.82           O  
ATOM    327  CB  ALA A  52       1.609  13.634   4.954  1.00 45.82           C  
ATOM    328  N   ALA A  53       4.216  13.113   6.453  1.00 47.56           N  
ATOM    329  CA  ALA A  53       5.367  12.274   6.616  1.00 47.56           C  
ATOM    330  C   ALA A  53       5.565  11.922   8.063  1.00 47.56           C  
ATOM    331  O   ALA A  53       5.805  10.763   8.396  1.00 47.56           O  
ATOM    332  CB  ALA A  53       6.659  12.956   6.133  1.00 47.56           C  
ATOM    333  N   LYS A  54       5.449  12.915   8.968  1.00142.42           N  
ATOM    334  CA  LYS A  54       5.683  12.673  10.367  1.00142.42           C  
ATOM    335  C   LYS A  54       4.704  11.684  10.906  1.00142.42           C  
ATOM    336  O   LYS A  54       5.077  10.794  11.669  1.00142.42           O  
ATOM    337  CB  LYS A  54       5.562  13.923  11.261  1.00142.42           C  
ATOM    338  CG  LYS A  54       6.869  14.680  11.515  1.00142.42           C  
ATOM    339  CD  LYS A  54       7.493  15.359  10.298  1.00142.42           C  
ATOM    340  CE  LYS A  54       8.583  16.366  10.676  1.00142.42           C  
ATOM    341  NZ  LYS A  54       9.454  15.811  11.736  1.00142.42           N1+
ATOM    342  N   GLN A  55       3.418  11.800  10.539  1.00137.07           N  
ATOM    343  CA  GLN A  55       2.496  10.883  11.135  1.00137.07           C  
ATOM    344  C   GLN A  55       2.802   9.487  10.678  1.00137.07           C  
ATOM    345  O   GLN A  55       2.652   8.538  11.446  1.00137.07           O  
ATOM    346  CB  GLN A  55       1.004  11.270  10.998  1.00137.07           C  
ATOM    347  CG  GLN A  55       0.389  11.359   9.604  1.00137.07           C  
ATOM    348  CD  GLN A  55      -0.981  11.996   9.824  1.00137.07           C  
ATOM    349  NE2 GLN A  55      -1.136  12.703  10.976  1.00137.07           N  
ATOM    350  OE1 GLN A  55      -1.887  11.870   9.002  1.00137.07           O  
ATOM    351  N   GLY A  56       3.241   9.316   9.416  1.00 34.39           N  
ATOM    352  CA  GLY A  56       3.584   8.010   8.926  1.00 34.39           C  
ATOM    353  C   GLY A  56       4.778   7.481   9.672  1.00 34.39           C  
ATOM    354  O   GLY A  56       4.838   6.302  10.020  1.00 34.39           O  
ATOM    355  N   LEU A  57       5.776   8.351   9.911  1.00 59.79           N  
ATOM    356  CA  LEU A  57       6.998   7.990  10.574  1.00 59.79           C  
ATOM    357  C   LEU A  57       6.724   7.634  12.000  1.00 59.79           C  
ATOM    358  O   LEU A  57       7.367   6.744  12.554  1.00 59.79           O  
ATOM    359  CB  LEU A  57       8.047   9.117  10.551  1.00 59.79           C  
ATOM    360  CG  LEU A  57       8.556   9.437   9.132  1.00 59.79           C  
ATOM    361  CD1 LEU A  57       9.643  10.524   9.147  1.00 59.79           C  
ATOM    362  CD2 LEU A  57       9.007   8.160   8.404  1.00 59.79           C  
ATOM    363  N   LEU A  58       5.755   8.318  12.634  1.00 56.00           N  
ATOM    364  CA  LEU A  58       5.458   8.118  14.026  1.00 56.00           C  
ATOM    365  C   LEU A  58       5.030   6.707  14.229  1.00 56.00           C  
ATOM    366  O   LEU A  58       5.324   6.102  15.259  1.00 56.00           O  
ATOM    367  CB  LEU A  58       4.352   9.054  14.549  1.00 56.00           C  
ATOM    368  CG  LEU A  58       4.760  10.540  14.517  1.00 56.00           C  
ATOM    369  CD1 LEU A  58       3.671  11.438  15.128  1.00 56.00           C  
ATOM    370  CD2 LEU A  58       6.143  10.749  15.156  1.00 56.00           C  
ATOM    371  N   LYS A  59       4.342   6.136  13.228  1.00137.93           N  
ATOM    372  CA  LYS A  59       3.895   4.785  13.337  1.00137.93           C  
ATOM    373  C   LYS A  59       5.131   3.943  13.578  1.00137.93           C  
ATOM    374  O   LYS A  59       5.026   2.860  14.146  1.00137.93           O  
ATOM    375  CB  LYS A  59       3.171   4.291  12.065  1.00137.93           C  
ATOM    376  CG  LYS A  59       2.429   2.967  12.253  1.00137.93           C  
ATOM    377  CD  LYS A  59       1.394   2.683  11.159  1.00137.93           C  
ATOM    378  CE  LYS A  59       1.967   2.690   9.741  1.00137.93           C  
ATOM    379  NZ  LYS A  59       0.920   2.302   8.768  1.00137.93           N1+
ATOM    380  N   MET A  60       6.324   4.415  13.135  1.00293.65           N  
ATOM    381  CA  MET A  60       7.610   3.768  13.294  1.00293.65           C  
ATOM    382  C   MET A  60       8.076   3.873  14.668  1.00293.65           C  
ATOM    383  O   MET A  60       7.865   4.866  15.350  1.00293.65           O  
ATOM    384  CB  MET A  60       8.712   4.364  12.399  1.00293.65           C  
ATOM    385  CG  MET A  60      10.093   3.747  12.625  1.00293.65           C  
ATOM    386  SD  MET A  60      11.381   4.350  11.489  1.00293.65           S  
ATOM    387  CE  MET A  60      12.765   3.617  12.409  1.00293.65           C  
ATOM    388  N   LYS A  61       8.697   2.792  15.156  1.00302.20           N  
ATOM    389  CA  LYS A  61       9.221   2.764  16.480  1.00302.20           C  
ATOM    390  C   LYS A  61       8.069   2.676  17.429  1.00302.20           C  
ATOM    391  O   LYS A  61       8.207   2.135  18.521  1.00302.20           O  
ATOM    392  CB  LYS A  61      10.060   4.021  16.784  1.00302.20           C  
ATOM    393  CG  LYS A  61      10.875   3.950  18.078  1.00302.20           C  
ATOM    394  CD  LYS A  61      10.038   3.999  19.354  1.00302.20           C  
ATOM    395  CE  LYS A  61      10.009   5.384  20.003  1.00302.20           C  
ATOM    396  NZ  LYS A  61       9.524   6.393  19.033  1.00302.20           N1+
ATOM    397  N   ALA A  62       6.873   3.181  17.072  1.00104.42           N  
ATOM    398  CA  ALA A  62       5.824   2.843  17.951  1.00104.42           C  
ATOM    399  C   ALA A  62       5.704   1.380  17.719  1.00104.42           C  
ATOM    400  O   ALA A  62       5.795   0.559  18.629  1.00104.42           O  
ATOM    401  CB  ALA A  62       4.488   3.500  17.567  1.00104.42           C  
ATOM    402  N   LEU A  63       5.573   1.051  16.421  1.00159.57           N  
ATOM    403  CA  LEU A  63       5.482  -0.283  15.926  1.00159.57           C  
ATOM    404  C   LEU A  63       6.835  -0.923  16.043  1.00159.57           C  
ATOM    405  O   LEU A  63       6.970  -2.033  16.554  1.00159.57           O  
ATOM    406  CB  LEU A  63       5.072  -0.253  14.443  1.00159.57           C  
ATOM    407  CG  LEU A  63       4.707  -1.607  13.826  1.00159.57           C  
ATOM    408  CD1 LEU A  63       3.456  -2.187  14.495  1.00159.57           C  
ATOM    409  CD2 LEU A  63       4.542  -1.485  12.303  1.00159.57           C  
ATOM    410  N   ALA A  64       7.881  -0.208  15.574  1.00 53.68           N  
ATOM    411  CA  ALA A  64       9.218  -0.733  15.537  1.00 53.68           C  
ATOM    412  C   ALA A  64       9.780  -0.942  16.907  1.00 53.68           C  
ATOM    413  O   ALA A  64      10.350  -1.994  17.193  1.00 53.68           O  
ATOM    414  CB  ALA A  64      10.193   0.190  14.788  1.00 53.68           C  
ATOM    415  N   ASP A  65       9.643   0.053  17.803  1.00110.15           N  
ATOM    416  CA  ASP A  65      10.213  -0.133  19.106  1.00110.15           C  
ATOM    417  C   ASP A  65       9.399  -1.178  19.791  1.00110.15           C  
ATOM    418  O   ASP A  65       9.911  -1.938  20.611  1.00110.15           O  
ATOM    419  CB  ASP A  65      10.260   1.128  19.982  1.00110.15           C  
ATOM    420  CG  ASP A  65      11.313   0.930  21.055  1.00110.15           C  
ATOM    421  OD1 ASP A  65      11.658  -0.247  21.340  1.00110.15           O  
ATOM    422  OD2 ASP A  65      11.799   1.959  21.593  1.00110.15           O1-
ATOM    423  N   ALA A  66       8.107  -1.253  19.415  1.00 60.08           N  
ATOM    424  CA  ALA A  66       7.157  -2.177  19.966  1.00 60.08           C  
ATOM    425  C   ALA A  66       7.726  -3.541  19.741  1.00 60.08           C  
ATOM    426  O   ALA A  66       7.460  -4.468  20.505  1.00 60.08           O  
ATOM    427  CB  ALA A  66       5.775  -2.112  19.290  1.00 60.08           C  
ATOM    428  N   GLY A  67       8.532  -3.704  18.674  1.00 46.26           N  
ATOM    429  CA  GLY A  67       9.122  -4.992  18.455  1.00 46.26           C  
ATOM    430  C   GLY A  67       8.616  -5.571  17.177  1.00 46.26           C  
ATOM    431  O   GLY A  67       8.928  -6.716  16.852  1.00 46.26           O  
ATOM    432  N   PHE A  68       7.806  -4.806  16.422  1.00 81.88           N  
ATOM    433  CA  PHE A  68       7.360  -5.324  15.163  1.00 81.88           C  
ATOM    434  C   PHE A  68       8.373  -4.903  14.144  1.00 81.88           C  
ATOM    435  O   PHE A  68       8.773  -3.741  14.071  1.00 81.88           O  
ATOM    436  CB  PHE A  68       5.990  -4.773  14.730  1.00 81.88           C  
ATOM    437  CG  PHE A  68       5.022  -5.166  15.791  1.00 81.88           C  
ATOM    438  CD1 PHE A  68       4.856  -4.365  16.896  1.00 81.88           C  
ATOM    439  CD2 PHE A  68       4.288  -6.327  15.689  1.00 81.88           C  
ATOM    440  CE1 PHE A  68       3.973  -4.714  17.889  1.00 81.88           C  
ATOM    441  CE2 PHE A  68       3.401  -6.681  16.679  1.00 81.88           C  
ATOM    442  CZ  PHE A  68       3.240  -5.872  17.778  1.00 81.88           C  
ATOM    443  N   PRO A  69       8.799  -5.825  13.335  1.00 94.18           N  
ATOM    444  CA  PRO A  69       9.811  -5.505  12.373  1.00 94.18           C  
ATOM    445  C   PRO A  69       9.293  -4.463  11.441  1.00 94.18           C  
ATOM    446  O   PRO A  69       8.188  -4.622  10.928  1.00 94.18           O  
ATOM    447  CB  PRO A  69      10.198  -6.827  11.719  1.00 94.18           C  
ATOM    448  CG  PRO A  69       9.919  -7.860  12.829  1.00 94.18           C  
ATOM    449  CD  PRO A  69       8.787  -7.239  13.670  1.00 94.18           C  
ATOM    450  N   GLN A  70      10.074  -3.394  11.192  1.00 92.87           N  
ATOM    451  CA  GLN A  70       9.574  -2.348  10.348  1.00 92.87           C  
ATOM    452  C   GLN A  70      10.674  -1.893   9.443  1.00 92.87           C  
ATOM    453  O   GLN A  70      11.845  -1.955   9.809  1.00 92.87           O  
ATOM    454  CB  GLN A  70       9.108  -1.113  11.140  1.00 92.87           C  
ATOM    455  CG  GLN A  70       8.638   0.054  10.267  1.00 92.87           C  
ATOM    456  CD  GLN A  70       7.308  -0.317   9.629  1.00 92.87           C  
ATOM    457  NE2 GLN A  70       7.015   0.293   8.449  1.00 92.87           N  
ATOM    458  OE1 GLN A  70       6.549  -1.124  10.161  1.00 92.87           O  
ATOM    459  N   ALA A  71      10.309  -1.412   8.234  1.00 80.44           N  
ATOM    460  CA  ALA A  71      11.242  -0.946   7.244  1.00 80.44           C  
ATOM    461  C   ALA A  71      10.580   0.186   6.517  1.00 80.44           C  
ATOM    462  O   ALA A  71       9.407   0.473   6.759  1.00 80.44           O  
ATOM    463  CB  ALA A  71      11.612  -2.016   6.204  1.00 80.44           C  
ATOM    464  N   VAL A  72      11.328   0.894   5.636  1.00139.30           N  
ATOM    465  CA  VAL A  72      10.705   2.003   4.959  1.00139.30           C  
ATOM    466  C   VAL A  72      11.063   2.024   3.507  1.00139.30           C  
ATOM    467  O   VAL A  72      12.105   1.544   3.076  1.00139.30           O  
ATOM    468  CB  VAL A  72      11.097   3.338   5.525  1.00139.30           C  
ATOM    469  CG1 VAL A  72      12.597   3.564   5.269  1.00139.30           C  
ATOM    470  CG2 VAL A  72      10.192   4.419   4.909  1.00139.30           C  
ATOM    471  N   ILE A  73      10.158   2.587   2.694  1.00 71.59           N  
ATOM    472  CA  ILE A  73      10.386   2.738   1.284  1.00 71.59           C  
ATOM    473  C   ILE A  73      10.198   4.199   0.981  1.00 71.59           C  
ATOM    474  O   ILE A  73       9.238   4.823   1.431  1.00 71.59           O  
ATOM    475  CB  ILE A  73       9.440   1.942   0.425  1.00 71.59           C  
ATOM    476  CG1 ILE A  73       9.646   0.433   0.656  1.00 71.59           C  
ATOM    477  CG2 ILE A  73       9.646   2.364  -1.039  1.00 71.59           C  
ATOM    478  CD1 ILE A  73       8.551  -0.435   0.034  1.00 71.59           C  
ATOM    479  N   PRO A  74      11.114   4.759   0.231  1.00109.82           N  
ATOM    480  CA  PRO A  74      11.112   6.170  -0.098  1.00109.82           C  
ATOM    481  C   PRO A  74      10.072   6.602  -1.102  1.00109.82           C  
ATOM    482  O   PRO A  74       9.512   5.765  -1.805  1.00109.82           O  
ATOM    483  CB  PRO A  74      12.541   6.493  -0.547  1.00109.82           C  
ATOM    484  CG  PRO A  74      13.162   5.126  -0.887  1.00109.82           C  
ATOM    485  CD  PRO A  74      12.420   4.150   0.042  1.00109.82           C  
ATOM    486  N   PRO A  75       9.817   7.889  -1.151  1.00 98.25           N  
ATOM    487  CA  PRO A  75       8.873   8.505  -2.059  1.00 98.25           C  
ATOM    488  C   PRO A  75       9.468   8.551  -3.436  1.00 98.25           C  
ATOM    489  O   PRO A  75      10.639   8.213  -3.586  1.00 98.25           O  
ATOM    490  CB  PRO A  75       8.586   9.895  -1.485  1.00 98.25           C  
ATOM    491  CG  PRO A  75       9.755  10.165  -0.521  1.00 98.25           C  
ATOM    492  CD  PRO A  75      10.163   8.764  -0.043  1.00 98.25           C  
ATOM    493  N   HIS A  76       8.677   8.943  -4.457  1.00 92.28           N  
ATOM    494  CA  HIS A  76       9.151   8.953  -5.817  1.00 92.28           C  
ATOM    495  C   HIS A  76       9.386  10.356  -6.283  1.00 92.28           C  
ATOM    496  O   HIS A  76       9.019  11.317  -5.608  1.00 92.28           O  
ATOM    497  CB  HIS A  76       8.172   8.272  -6.791  1.00 92.28           C  
ATOM    498  CG  HIS A  76       7.920   6.830  -6.447  1.00 92.28           C  
ATOM    499  CD2 HIS A  76       8.528   6.033  -5.525  1.00 92.28           C  
ATOM    500  ND1 HIS A  76       6.962   6.044  -7.047  1.00 92.28           N  
ATOM    501  CE1 HIS A  76       7.036   4.820  -6.463  1.00 92.28           C  
ATOM    502  NE2 HIS A  76       7.972   4.765  -5.534  1.00 92.28           N  
ATOM    503  N   GLU A  77      10.051  10.509  -7.456  1.00125.30           N  
ATOM    504  CA  GLU A  77      10.311  11.840  -7.925  1.00125.30           C  
ATOM    505  C   GLU A  77       9.036  12.456  -8.391  1.00125.30           C  
ATOM    506  O   GLU A  77       8.330  11.912  -9.239  1.00125.30           O  
ATOM    507  CB  GLU A  77      11.373  11.973  -9.035  1.00125.30           C  
ATOM    508  CG  GLU A  77      11.000  11.370 -10.386  1.00125.30           C  
ATOM    509  CD  GLU A  77      12.157  11.638 -11.342  1.00125.30           C  
ATOM    510  OE1 GLU A  77      13.328  11.407 -10.938  1.00125.30           O  
ATOM    511  OE2 GLU A  77      11.884  12.080 -12.490  1.00125.30           O1-
ATOM    512  N   ARG A  78       8.717  13.636  -7.827  1.00185.13           N  
ATOM    513  CA  ARG A  78       7.509  14.320  -8.189  1.00185.13           C  
ATOM    514  C   ARG A  78       7.829  15.780  -8.152  1.00185.13           C  
ATOM    515  O   ARG A  78       8.511  16.229  -7.232  1.00185.13           O  
ATOM    516  CB  ARG A  78       6.356  14.086  -7.196  1.00185.13           C  
ATOM    517  CG  ARG A  78       5.915  12.624  -7.034  1.00185.13           C  
ATOM    518  CD  ARG A  78       4.918  12.142  -8.092  1.00185.13           C  
ATOM    519  NE  ARG A  78       5.629  11.175  -8.973  1.00185.13           N  
ATOM    520  CZ  ARG A  78       5.608   9.837  -8.696  1.00185.13           C  
ATOM    521  NH1 ARG A  78       4.851   9.352  -7.668  1.00185.13           N1+
ATOM    522  NH2 ARG A  78       6.354   8.982  -9.456  1.00185.13           N  
ATOM    523  N   PRO A  79       7.382  16.567  -9.096  1.00 76.71           N  
ATOM    524  CA  PRO A  79       6.577  16.121 -10.200  1.00 76.71           C  
ATOM    525  C   PRO A  79       7.397  15.239 -11.082  1.00 76.71           C  
ATOM    526  O   PRO A  79       8.623  15.348 -11.060  1.00 76.71           O  
ATOM    527  CB  PRO A  79       6.102  17.388 -10.905  1.00 76.71           C  
ATOM    528  CG  PRO A  79       6.114  18.454  -9.797  1.00 76.71           C  
ATOM    529  CD  PRO A  79       7.216  17.988  -8.835  1.00 76.71           C  
ATOM    530  N   PHE A  80       6.742  14.349 -11.852  1.00 97.07           N  
ATOM    531  CA  PHE A  80       7.457  13.447 -12.707  1.00 97.07           C  
ATOM    532  C   PHE A  80       7.418  14.035 -14.089  1.00 97.07           C  
ATOM    533  O   PHE A  80       6.468  13.837 -14.843  1.00 97.07           O  
ATOM    534  CB  PHE A  80       6.783  12.060 -12.727  1.00 97.07           C  
ATOM    535  CG  PHE A  80       7.687  11.049 -13.343  1.00 97.07           C  
ATOM    536  CD1 PHE A  80       8.785  10.594 -12.652  1.00 97.07           C  
ATOM    537  CD2 PHE A  80       7.423  10.528 -14.589  1.00 97.07           C  
ATOM    538  CE1 PHE A  80       9.623   9.653 -13.203  1.00 97.07           C  
ATOM    539  CE2 PHE A  80       8.257   9.586 -15.145  1.00 97.07           C  
ATOM    540  CZ  PHE A  80       9.362   9.148 -14.454  1.00 97.07           C  
ATOM    541  N   ILE A  81       8.490  14.762 -14.452  1.00112.80           N  
ATOM    542  CA  ILE A  81       8.626  15.467 -15.701  1.00112.80           C  
ATOM    543  C   ILE A  81       8.673  14.528 -16.877  1.00112.80           C  
ATOM    544  O   ILE A  81       8.090  14.836 -17.917  1.00112.80           O  
ATOM    545  CB  ILE A  81       9.873  16.303 -15.766  1.00112.80           C  
ATOM    546  CG1 ILE A  81       9.908  17.330 -14.618  1.00112.80           C  
ATOM    547  CG2 ILE A  81       9.916  16.958 -17.159  1.00112.80           C  
ATOM    548  CD1 ILE A  81       8.761  18.338 -14.653  1.00112.80           C  
ATOM    549  N   PRO A  82       9.327  13.401 -16.796  1.00 80.17           N  
ATOM    550  CA  PRO A  82       9.450  12.583 -17.973  1.00 80.17           C  
ATOM    551  C   PRO A  82       8.154  12.167 -18.594  1.00 80.17           C  
ATOM    552  O   PRO A  82       8.118  11.986 -19.809  1.00 80.17           O  
ATOM    553  CB  PRO A  82      10.389  11.448 -17.578  1.00 80.17           C  
ATOM    554  CG  PRO A  82      11.318  12.110 -16.541  1.00 80.17           C  
ATOM    555  CD  PRO A  82      10.462  13.221 -15.904  1.00 80.17           C  
ATOM    556  N   VAL A  83       7.087  11.978 -17.798  1.00 95.81           N  
ATOM    557  CA  VAL A  83       5.822  11.604 -18.363  1.00 95.81           C  
ATOM    558  C   VAL A  83       5.288  12.760 -19.144  1.00 95.81           C  
ATOM    559  O   VAL A  83       4.642  12.584 -20.174  1.00 95.81           O  
ATOM    560  CB  VAL A  83       4.799  11.224 -17.328  1.00 95.81           C  
ATOM    561  CG1 VAL A  83       4.492  12.448 -16.448  1.00 95.81           C  
ATOM    562  CG2 VAL A  83       3.565  10.653 -18.047  1.00 95.81           C  
ATOM    563  N   LEU A  84       5.544  13.986 -18.654  1.00 45.12           N  
ATOM    564  CA  LEU A  84       5.050  15.172 -19.285  1.00 45.12           C  
ATOM    565  C   LEU A  84       5.620  15.246 -20.666  1.00 45.12           C  
ATOM    566  O   LEU A  84       4.927  15.628 -21.608  1.00 45.12           O  
ATOM    567  CB  LEU A  84       5.462  16.447 -18.529  1.00 45.12           C  
ATOM    568  CG  LEU A  84       4.841  16.562 -17.122  1.00 45.12           C  
ATOM    569  CD1 LEU A  84       5.287  17.851 -16.416  1.00 45.12           C  
ATOM    570  CD2 LEU A  84       3.311  16.439 -17.174  1.00 45.12           C  
ATOM    571  N   ARG A  85       6.909  14.893 -20.824  1.00 81.94           N  
ATOM    572  CA  ARG A  85       7.521  14.938 -22.123  1.00 81.94           C  
ATOM    573  C   ARG A  85       6.903  13.919 -23.022  1.00 81.94           C  
ATOM    574  O   ARG A  85       6.759  14.146 -24.223  1.00 81.94           O  
ATOM    575  CB  ARG A  85       9.044  14.737 -22.115  1.00 81.94           C  
ATOM    576  CG  ARG A  85       9.780  16.060 -21.906  1.00 81.94           C  
ATOM    577  CD  ARG A  85      11.293  15.981 -22.103  1.00 81.94           C  
ATOM    578  NE  ARG A  85      11.885  15.560 -20.807  1.00 81.94           N  
ATOM    579  CZ  ARG A  85      12.198  16.519 -19.888  1.00 81.94           C  
ATOM    580  NH1 ARG A  85      11.989  17.834 -20.188  1.00 81.94           N1+
ATOM    581  NH2 ARG A  85      12.714  16.166 -18.676  1.00 81.94           N  
ATOM    582  N   GLN A  86       6.520  12.762 -22.461  1.00 40.25           N  
ATOM    583  CA  GLN A  86       5.926  11.721 -23.248  1.00 40.25           C  
ATOM    584  C   GLN A  86       4.660  12.281 -23.821  1.00 40.25           C  
ATOM    585  O   GLN A  86       4.275  11.964 -24.944  1.00 40.25           O  
ATOM    586  CB  GLN A  86       5.595  10.474 -22.406  1.00 40.25           C  
ATOM    587  CG  GLN A  86       5.004   9.310 -23.205  1.00 40.25           C  
ATOM    588  CD  GLN A  86       4.846   8.131 -22.253  1.00 40.25           C  
ATOM    589  NE2 GLN A  86       3.598   7.911 -21.758  1.00 40.25           N  
ATOM    590  OE1 GLN A  86       5.809   7.429 -21.951  1.00 40.25           O  
ATOM    591  N   LEU A  87       3.996  13.146 -23.034  1.00 74.87           N  
ATOM    592  CA  LEU A  87       2.760  13.802 -23.354  1.00 74.87           C  
ATOM    593  C   LEU A  87       2.944  14.777 -24.479  1.00 74.87           C  
ATOM    594  O   LEU A  87       1.966  15.158 -25.119  1.00 74.87           O  
ATOM    595  CB  LEU A  87       2.127  14.507 -22.144  1.00 74.87           C  
ATOM    596  CG  LEU A  87       1.685  13.494 -21.071  1.00 74.87           C  
ATOM    597  CD1 LEU A  87       0.968  14.177 -19.898  1.00 74.87           C  
ATOM    598  CD2 LEU A  87       0.864  12.353 -21.696  1.00 74.87           C  
ATOM    599  N   GLY A  88       4.178  15.250 -24.744  1.00 39.46           N  
ATOM    600  CA  GLY A  88       4.310  16.153 -25.856  1.00 39.46           C  
ATOM    601  C   GLY A  88       4.804  17.499 -25.417  1.00 39.46           C  
ATOM    602  O   GLY A  88       4.924  18.406 -26.240  1.00 39.46           O  
ATOM    603  N   PHE A  89       5.101  17.683 -24.119  1.00 61.18           N  
ATOM    604  CA  PHE A  89       5.612  18.957 -23.693  1.00 61.18           C  
ATOM    605  C   PHE A  89       7.112  18.872 -23.759  1.00 61.18           C  
ATOM    606  O   PHE A  89       7.715  17.984 -23.158  1.00 61.18           O  
ATOM    607  CB  PHE A  89       5.249  19.278 -22.233  1.00 61.18           C  
ATOM    608  CG  PHE A  89       3.764  19.214 -22.126  1.00 61.18           C  
ATOM    609  CD1 PHE A  89       3.142  18.006 -21.909  1.00 61.18           C  
ATOM    610  CD2 PHE A  89       2.998  20.349 -22.240  1.00 61.18           C  
ATOM    611  CE1 PHE A  89       1.773  17.927 -21.810  1.00 61.18           C  
ATOM    612  CE2 PHE A  89       1.628  20.277 -22.140  1.00 61.18           C  
ATOM    613  CZ  PHE A  89       1.014  19.066 -21.923  1.00 61.18           C  
ATOM    614  N   SER A  90       7.764  19.811 -24.478  1.00 37.27           N  
ATOM    615  CA  SER A  90       9.191  19.726 -24.646  1.00 37.27           C  
ATOM    616  C   SER A  90       9.854  20.922 -24.033  1.00 37.27           C  
ATOM    617  O   SER A  90       9.199  21.889 -23.646  1.00 37.27           O  
ATOM    618  CB  SER A  90       9.621  19.660 -26.122  1.00 37.27           C  
ATOM    619  OG  SER A  90       9.215  20.840 -26.801  1.00 37.27           O  
ATOM    620  N   GLY A  91      11.196  20.856 -23.896  1.00 28.83           N  
ATOM    621  CA  GLY A  91      11.935  21.950 -23.333  1.00 28.83           C  
ATOM    622  C   GLY A  91      12.685  21.430 -22.149  1.00 28.83           C  
ATOM    623  O   GLY A  91      12.930  20.231 -22.026  1.00 28.83           O  
ATOM    624  N   SER A  92      13.092  22.351 -21.254  1.00 36.91           N  
ATOM    625  CA  SER A  92      13.795  22.008 -20.052  1.00 36.91           C  
ATOM    626  C   SER A  92      12.765  21.588 -19.052  1.00 36.91           C  
ATOM    627  O   SER A  92      11.568  21.745 -19.281  1.00 36.91           O  
ATOM    628  CB  SER A  92      14.562  23.193 -19.448  1.00 36.91           C  
ATOM    629  OG  SER A  92      13.648  24.217 -19.082  1.00 36.91           O  
ATOM    630  N   ASP A  93      13.210  21.052 -17.898  1.00 45.83           N  
ATOM    631  CA  ASP A  93      12.283  20.584 -16.905  1.00 45.83           C  
ATOM    632  C   ASP A  93      11.428  21.739 -16.494  1.00 45.83           C  
ATOM    633  O   ASP A  93      10.220  21.602 -16.309  1.00 45.83           O  
ATOM    634  CB  ASP A  93      12.970  20.075 -15.623  1.00 45.83           C  
ATOM    635  CG  ASP A  93      13.656  18.743 -15.892  1.00 45.83           C  
ATOM    636  OD1 ASP A  93      13.201  18.010 -16.811  1.00 45.83           O  
ATOM    637  OD2 ASP A  93      14.646  18.437 -15.172  1.00 45.83           O1-
ATOM    638  N   GLU A  94      12.053  22.915 -16.331  1.00 93.15           N  
ATOM    639  CA  GLU A  94      11.366  24.086 -15.874  1.00 93.15           C  
ATOM    640  C   GLU A  94      10.397  24.541 -16.921  1.00 93.15           C  
ATOM    641  O   GLU A  94       9.269  24.929 -16.620  1.00 93.15           O  
ATOM    642  CB  GLU A  94      12.373  25.210 -15.568  1.00 93.15           C  
ATOM    643  CG  GLU A  94      11.846  26.300 -14.639  1.00 93.15           C  
ATOM    644  CD  GLU A  94      13.052  27.036 -14.057  1.00 93.15           C  
ATOM    645  OE1 GLU A  94      13.890  27.530 -14.858  1.00 93.15           O  
ATOM    646  OE2 GLU A  94      13.157  27.106 -12.803  1.00 93.15           O1-
ATOM    647  N   GLN A  95      10.828  24.492 -18.191  1.00 87.50           N  
ATOM    648  CA  GLN A  95      10.037  24.949 -19.293  1.00 87.50           C  
ATOM    649  C   GLN A  95       8.838  24.066 -19.450  1.00 87.50           C  
ATOM    650  O   GLN A  95       7.722  24.546 -19.656  1.00 87.50           O  
ATOM    651  CB  GLN A  95      10.864  24.904 -20.583  1.00 87.50           C  
ATOM    652  CG  GLN A  95      10.209  25.570 -21.783  1.00 87.50           C  
ATOM    653  CD  GLN A  95      11.241  25.535 -22.899  1.00 87.50           C  
ATOM    654  NE2 GLN A  95      10.861  24.948 -24.065  1.00 87.50           N  
ATOM    655  OE1 GLN A  95      12.364  26.011 -22.733  1.00 87.50           O  
ATOM    656  N   VAL A  96       9.039  22.740 -19.334  1.00 30.41           N  
ATOM    657  CA  VAL A  96       7.963  21.807 -19.507  1.00 30.41           C  
ATOM    658  C   VAL A  96       6.940  22.082 -18.452  1.00 30.41           C  
ATOM    659  O   VAL A  96       5.741  22.133 -18.726  1.00 30.41           O  
ATOM    660  CB  VAL A  96       8.411  20.380 -19.339  1.00 30.41           C  
ATOM    661  CG1 VAL A  96       7.183  19.459 -19.451  1.00 30.41           C  
ATOM    662  CG2 VAL A  96       9.512  20.083 -20.369  1.00 30.41           C  
ATOM    663  N   LEU A  97       7.401  22.298 -17.210  1.00 50.37           N  
ATOM    664  CA  LEU A  97       6.497  22.508 -16.119  1.00 50.37           C  
ATOM    665  C   LEU A  97       5.716  23.758 -16.390  1.00 50.37           C  
ATOM    666  O   LEU A  97       4.518  23.824 -16.118  1.00 50.37           O  
ATOM    667  CB  LEU A  97       7.223  22.629 -14.768  1.00 50.37           C  
ATOM    668  CG  LEU A  97       6.275  22.612 -13.555  1.00 50.37           C  
ATOM    669  CD1 LEU A  97       5.515  21.276 -13.466  1.00 50.37           C  
ATOM    670  CD2 LEU A  97       7.027  22.947 -12.256  1.00 50.37           C  
ATOM    671  N   GLU A  98       6.385  24.788 -16.942  1.00 77.08           N  
ATOM    672  CA  GLU A  98       5.752  26.047 -17.229  1.00 77.08           C  
ATOM    673  C   GLU A  98       4.700  25.851 -18.281  1.00 77.08           C  
ATOM    674  O   GLU A  98       3.581  26.345 -18.160  1.00 77.08           O  
ATOM    675  CB  GLU A  98       6.754  27.068 -17.792  1.00 77.08           C  
ATOM    676  CG  GLU A  98       6.182  28.472 -17.975  1.00 77.08           C  
ATOM    677  CD  GLU A  98       6.446  29.262 -16.703  1.00 77.08           C  
ATOM    678  OE1 GLU A  98       7.645  29.506 -16.409  1.00 77.08           O  
ATOM    679  OE2 GLU A  98       5.460  29.634 -16.012  1.00 77.08           O1-
ATOM    680  N   LYS A  99       5.041  25.098 -19.343  1.00106.17           N  
ATOM    681  CA  LYS A  99       4.150  24.906 -20.452  1.00106.17           C  
ATOM    682  C   LYS A  99       2.919  24.206 -19.979  1.00106.17           C  
ATOM    683  O   LYS A  99       1.804  24.574 -20.347  1.00106.17           O  
ATOM    684  CB  LYS A  99       4.773  24.017 -21.543  1.00106.17           C  
ATOM    685  CG  LYS A  99       3.944  23.918 -22.823  1.00106.17           C  
ATOM    686  CD  LYS A  99       4.654  23.171 -23.956  1.00106.17           C  
ATOM    687  CE  LYS A  99       6.020  23.749 -24.330  1.00106.17           C  
ATOM    688  NZ  LYS A  99       6.653  22.905 -25.369  1.00106.17           N1+
ATOM    689  N   VAL A 100       3.093  23.165 -19.146  1.00 35.35           N  
ATOM    690  CA  VAL A 100       1.978  22.399 -18.674  1.00 35.35           C  
ATOM    691  C   VAL A 100       1.104  23.261 -17.824  1.00 35.35           C  
ATOM    692  O   VAL A 100      -0.121  23.211 -17.928  1.00 35.35           O  
ATOM    693  CB  VAL A 100       2.391  21.217 -17.846  1.00 35.35           C  
ATOM    694  CG1 VAL A 100       1.119  20.500 -17.368  1.00 35.35           C  
ATOM    695  CG2 VAL A 100       3.324  20.326 -18.684  1.00 35.35           C  
ATOM    696  N   ALA A 101       1.713  24.091 -16.957  1.00 33.75           N  
ATOM    697  CA  ALA A 101       0.900  24.873 -16.076  1.00 33.75           C  
ATOM    698  C   ALA A 101       0.028  25.760 -16.905  1.00 33.75           C  
ATOM    699  O   ALA A 101      -1.167  25.883 -16.638  1.00 33.75           O  
ATOM    700  CB  ALA A 101       1.723  25.763 -15.130  1.00 33.75           C  
ATOM    701  N   ARG A 102       0.600  26.428 -17.924  1.00107.88           N  
ATOM    702  CA  ARG A 102      -0.223  27.277 -18.735  1.00107.88           C  
ATOM    703  C   ARG A 102      -1.173  26.492 -19.593  1.00107.88           C  
ATOM    704  O   ARG A 102      -2.378  26.742 -19.594  1.00107.88           O  
ATOM    705  CB  ARG A 102       0.580  28.167 -19.698  1.00107.88           C  
ATOM    706  CG  ARG A 102       1.379  29.269 -19.004  1.00107.88           C  
ATOM    707  CD  ARG A 102       1.866  30.353 -19.970  1.00107.88           C  
ATOM    708  NE  ARG A 102       2.628  31.358 -19.176  1.00107.88           N  
ATOM    709  CZ  ARG A 102       3.976  31.218 -19.026  1.00107.88           C  
ATOM    710  NH1 ARG A 102       4.617  30.186 -19.647  1.00107.88           N1+
ATOM    711  NH2 ARG A 102       4.683  32.112 -18.275  1.00107.88           N  
ATOM    712  N   GLN A 103      -0.636  25.526 -20.364  1.00115.54           N  
ATOM    713  CA  GLN A 103      -1.414  24.820 -21.342  1.00115.54           C  
ATOM    714  C   GLN A 103      -2.398  23.862 -20.743  1.00115.54           C  
ATOM    715  O   GLN A 103      -3.594  23.955 -21.016  1.00115.54           O  
ATOM    716  CB  GLN A 103      -0.504  24.043 -22.295  1.00115.54           C  
ATOM    717  CG  GLN A 103      -1.206  23.558 -23.554  1.00115.54           C  
ATOM    718  CD  GLN A 103      -0.116  22.998 -24.449  1.00115.54           C  
ATOM    719  NE2 GLN A 103       1.097  22.797 -23.865  1.00115.54           N  
ATOM    720  OE1 GLN A 103      -0.331  22.755 -25.633  1.00115.54           O  
ATOM    721  N   ALA A 104      -1.933  22.912 -19.902  1.00 75.93           N  
ATOM    722  CA  ALA A 104      -2.883  22.009 -19.315  1.00 75.93           C  
ATOM    723  C   ALA A 104      -2.405  21.671 -17.939  1.00 75.93           C  
ATOM    724  O   ALA A 104      -1.748  20.656 -17.714  1.00 75.93           O  
ATOM    725  CB  ALA A 104      -3.014  20.685 -20.085  1.00 75.93           C  
ATOM    726  N   PRO A 105      -2.812  22.481 -17.008  1.00 76.57           N  
ATOM    727  CA  PRO A 105      -2.436  22.398 -15.622  1.00 76.57           C  
ATOM    728  C   PRO A 105      -2.927  21.161 -14.930  1.00 76.57           C  
ATOM    729  O   PRO A 105      -2.390  20.831 -13.875  1.00 76.57           O  
ATOM    730  CB  PRO A 105      -3.025  23.649 -14.976  1.00 76.57           C  
ATOM    731  CG  PRO A 105      -4.245  23.971 -15.859  1.00 76.57           C  
ATOM    732  CD  PRO A 105      -3.820  23.496 -17.257  1.00 76.57           C  
ATOM    733  N   HIS A 106      -3.948  20.476 -15.472  1.00 59.12           N  
ATOM    734  CA  HIS A 106      -4.528  19.352 -14.790  1.00 59.12           C  
ATOM    735  C   HIS A 106      -3.525  18.250 -14.672  1.00 59.12           C  
ATOM    736  O   HIS A 106      -3.579  17.456 -13.734  1.00 59.12           O  
ATOM    737  CB  HIS A 106      -5.797  18.803 -15.472  1.00 59.12           C  
ATOM    738  CG  HIS A 106      -5.578  18.223 -16.835  1.00 59.12           C  
ATOM    739  CD2 HIS A 106      -5.571  18.823 -18.057  1.00 59.12           C  
ATOM    740  ND1 HIS A 106      -5.359  16.884 -17.074  1.00 59.12           N  
ATOM    741  CE1 HIS A 106      -5.236  16.743 -18.415  1.00 59.12           C  
ATOM    742  NE2 HIS A 106      -5.355  17.891 -19.056  1.00 59.12           N  
ATOM    743  N   TRP A 107      -2.597  18.165 -15.639  1.00 80.61           N  
ATOM    744  CA  TRP A 107      -1.602  17.134 -15.693  1.00 80.61           C  
ATOM    745  C   TRP A 107      -0.683  17.241 -14.513  1.00 80.61           C  
ATOM    746  O   TRP A 107      -0.175  16.230 -14.031  1.00 80.61           O  
ATOM    747  CB  TRP A 107      -0.742  17.200 -16.961  1.00 80.61           C  
ATOM    748  CG  TRP A 107      -1.530  16.958 -18.225  1.00 80.61           C  
ATOM    749  CD1 TRP A 107      -1.923  17.854 -19.173  1.00 80.61           C  
ATOM    750  CD2 TRP A 107      -2.042  15.680 -18.630  1.00 80.61           C  
ATOM    751  CE2 TRP A 107      -2.720  15.874 -19.833  1.00 80.61           C  
ATOM    752  CE3 TRP A 107      -1.966  14.448 -18.043  1.00 80.61           C  
ATOM    753  NE1 TRP A 107      -2.635  17.213 -20.157  1.00 80.61           N  
ATOM    754  CZ2 TRP A 107      -3.336  14.837 -20.471  1.00 80.61           C  
ATOM    755  CZ3 TRP A 107      -2.575  13.400 -18.695  1.00 80.61           C  
ATOM    756  CH2 TRP A 107      -3.246  13.592 -19.886  1.00 80.61           C  
ATOM    757  N   LEU A 108      -0.446  18.466 -14.007  1.00100.20           N  
ATOM    758  CA  LEU A 108       0.505  18.661 -12.947  1.00100.20           C  
ATOM    759  C   LEU A 108       0.137  17.801 -11.777  1.00100.20           C  
ATOM    760  O   LEU A 108       0.999  17.141 -11.199  1.00100.20           O  
ATOM    761  CB  LEU A 108       0.536  20.104 -12.407  1.00100.20           C  
ATOM    762  CG  LEU A 108       1.067  21.179 -13.378  1.00100.20           C  
ATOM    763  CD1 LEU A 108       2.568  21.003 -13.653  1.00100.20           C  
ATOM    764  CD2 LEU A 108       0.229  21.251 -14.659  1.00100.20           C  
ATOM    765  N   SER A 109      -1.153  17.777 -11.399  1.00 42.57           N  
ATOM    766  CA  SER A 109      -1.574  17.017 -10.257  1.00 42.57           C  
ATOM    767  C   SER A 109      -1.346  15.557 -10.503  1.00 42.57           C  
ATOM    768  O   SER A 109      -0.903  14.826  -9.617  1.00 42.57           O  
ATOM    769  CB  SER A 109      -3.068  17.197  -9.939  1.00 42.57           C  
ATOM    770  OG  SER A 109      -3.424  16.419  -8.807  1.00 42.57           O  
ATOM    771  N   SER A 110      -1.624  15.093 -11.732  1.00103.62           N  
ATOM    772  CA  SER A 110      -1.542  13.696 -12.046  1.00103.62           C  
ATOM    773  C   SER A 110      -0.141  13.209 -11.823  1.00103.62           C  
ATOM    774  O   SER A 110       0.077  12.101 -11.333  1.00103.62           O  
ATOM    775  CB  SER A 110      -1.850  13.424 -13.527  1.00103.62           C  
ATOM    776  OG  SER A 110      -3.124  13.946 -13.869  1.00103.62           O  
ATOM    777  N   VAL A 111       0.842  14.012 -12.260  1.00 97.68           N  
ATOM    778  CA  VAL A 111       2.240  13.698 -12.180  1.00 97.68           C  
ATOM    779  C   VAL A 111       2.816  13.916 -10.807  1.00 97.68           C  
ATOM    780  O   VAL A 111       3.924  13.461 -10.532  1.00 97.68           O  
ATOM    781  CB  VAL A 111       3.066  14.465 -13.171  1.00 97.68           C  
ATOM    782  CG1 VAL A 111       2.563  14.106 -14.581  1.00 97.68           C  
ATOM    783  CG2 VAL A 111       3.012  15.964 -12.834  1.00 97.68           C  
ATOM    784  N   SER A 112       2.177  14.762  -9.978  1.00 97.23           N  
ATOM    785  CA  SER A 112       2.670  15.115  -8.667  1.00 97.23           C  
ATOM    786  C   SER A 112       2.138  14.304  -7.515  1.00 97.23           C  
ATOM    787  O   SER A 112       2.362  14.693  -6.369  1.00 97.23           O  
ATOM    788  CB  SER A 112       2.410  16.589  -8.319  1.00 97.23           C  
ATOM    789  OG  SER A 112       3.109  17.432  -9.222  1.00 97.23           O  
ATOM    790  N   SER A 113       1.400  13.202  -7.734  1.00 60.06           N  
ATOM    791  CA  SER A 113       0.770  12.558  -6.609  1.00 60.06           C  
ATOM    792  C   SER A 113       1.741  11.859  -5.702  1.00 60.06           C  
ATOM    793  O   SER A 113       2.735  11.281  -6.139  1.00 60.06           O  
ATOM    794  CB  SER A 113      -0.309  11.546  -7.027  1.00 60.06           C  
ATOM    795  OG  SER A 113      -0.891  10.946  -5.880  1.00 60.06           O  
ATOM    796  N   ALA A 114       1.449  11.940  -4.381  1.00 97.38           N  
ATOM    797  CA  ALA A 114       2.141  11.240  -3.333  1.00 97.38           C  
ATOM    798  C   ALA A 114       1.826   9.819  -3.611  1.00 97.38           C  
ATOM    799  O   ALA A 114       2.597   8.922  -3.288  1.00 97.38           O  
ATOM    800  CB  ALA A 114       1.609  11.579  -1.930  1.00 97.38           C  
ATOM    801  N   SER A 115       0.587   9.614  -4.096  1.00314.46           N  
ATOM    802  CA  SER A 115       0.155   8.436  -4.779  1.00314.46           C  
ATOM    803  C   SER A 115       0.083   7.168  -4.041  1.00314.46           C  
ATOM    804  O   SER A 115       0.392   6.959  -2.875  1.00314.46           O  
ATOM    805  CB  SER A 115       1.038   8.153  -6.022  1.00314.46           C  
ATOM    806  OG  SER A 115       0.603   8.919  -7.133  1.00314.46           O  
ATOM    807  N   PRO A 116      -0.179   6.252  -4.937  1.00232.71           N  
ATOM    808  CA  PRO A 116      -0.038   4.867  -4.626  1.00232.71           C  
ATOM    809  C   PRO A 116       1.389   4.498  -4.389  1.00232.71           C  
ATOM    810  O   PRO A 116       1.727   3.318  -4.460  1.00232.71           O  
ATOM    811  CB  PRO A 116      -0.767   4.096  -5.701  1.00232.71           C  
ATOM    812  CG  PRO A 116      -1.938   5.032  -6.015  1.00232.71           C  
ATOM    813  CD  PRO A 116      -1.386   6.436  -5.744  1.00232.71           C  
ATOM    814  N   MET A 117       2.228   5.504  -4.048  1.00287.91           N  
ATOM    815  CA  MET A 117       3.491   5.220  -3.510  1.00287.91           C  
ATOM    816  C   MET A 117       3.117   4.324  -2.317  1.00287.91           C  
ATOM    817  O   MET A 117       3.954   3.510  -1.944  1.00287.91           O  
ATOM    818  CB  MET A 117       4.258   6.454  -2.994  1.00287.91           C  
ATOM    819  CG  MET A 117       3.749   7.043  -1.668  1.00287.91           C  
ATOM    820  SD  MET A 117       4.232   6.167  -0.147  1.00287.91           S  
ATOM    821  CE  MET A 117       5.985   6.610  -0.286  1.00287.91           C  
ATOM    822  N   TRP A 118       1.896   4.491  -1.672  1.00199.33           N  
ATOM    823  CA  TRP A 118       1.226   3.587  -0.734  1.00199.33           C  
ATOM    824  C   TRP A 118       1.651   2.228  -1.193  1.00199.33           C  
ATOM    825  O   TRP A 118       1.163   1.700  -2.190  1.00199.33           O  
ATOM    826  CB  TRP A 118      -0.298   3.600  -0.936  1.00199.33           C  
ATOM    827  CG  TRP A 118      -0.901   4.974  -0.855  1.00199.33           C  
ATOM    828  CD1 TRP A 118      -0.595   6.020  -0.033  1.00199.33           C  
ATOM    829  CD2 TRP A 118      -1.916   5.446  -1.753  1.00199.33           C  
ATOM    830  CE2 TRP A 118      -2.170   6.775  -1.427  1.00199.33           C  
ATOM    831  CE3 TRP A 118      -2.566   4.826  -2.784  1.00199.33           C  
ATOM    832  NE1 TRP A 118      -1.354   7.114  -0.366  1.00199.33           N  
ATOM    833  CZ2 TRP A 118      -3.081   7.507  -2.130  1.00199.33           C  
ATOM    834  CZ3 TRP A 118      -3.503   5.562  -3.473  1.00199.33           C  
ATOM    835  CH2 TRP A 118      -3.754   6.879  -3.152  1.00199.33           C  
ATOM    836  N   VAL A 119       2.541   1.621  -0.396  1.00 87.03           N  
ATOM    837  CA  VAL A 119       3.280   0.421  -0.659  1.00 87.03           C  
ATOM    838  C   VAL A 119       2.438  -0.806  -0.769  1.00 87.03           C  
ATOM    839  O   VAL A 119       2.899  -1.798  -1.330  1.00 87.03           O  
ATOM    840  CB  VAL A 119       4.332   0.148   0.379  1.00 87.03           C  
ATOM    841  CG1 VAL A 119       5.403   1.248   0.290  1.00 87.03           C  
ATOM    842  CG2 VAL A 119       3.654   0.064   1.757  1.00 87.03           C  
ATOM    843  N   ALA A 120       1.218  -0.816  -0.210  1.00 58.09           N  
ATOM    844  CA  ALA A 120       0.433  -2.017  -0.251  1.00 58.09           C  
ATOM    845  C   ALA A 120       0.255  -2.400  -1.691  1.00 58.09           C  
ATOM    846  O   ALA A 120       0.164  -3.577  -2.035  1.00 58.09           O  
ATOM    847  CB  ALA A 120      -0.965  -1.834   0.362  1.00 58.09           C  
ATOM    848  N   ASN A 121       0.137  -1.381  -2.553  1.00113.94           N  
ATOM    849  CA  ASN A 121      -0.031  -1.453  -3.977  1.00113.94           C  
ATOM    850  C   ASN A 121       1.253  -1.754  -4.715  1.00113.94           C  
ATOM    851  O   ASN A 121       1.224  -2.095  -5.900  1.00113.94           O  
ATOM    852  CB  ASN A 121      -0.570  -0.127  -4.513  1.00113.94           C  
ATOM    853  CG  ASN A 121      -1.913   0.098  -3.833  1.00113.94           C  
ATOM    854  ND2 ASN A 121      -2.857  -0.864  -4.013  1.00113.94           N  
ATOM    855  OD1 ASN A 121      -2.115   1.101  -3.150  1.00113.94           O  
ATOM    856  N   ALA A 122       2.420  -1.576  -4.066  1.00 59.52           N  
ATOM    857  CA  ALA A 122       3.689  -1.657  -4.745  1.00 59.52           C  
ATOM    858  C   ALA A 122       3.913  -2.986  -5.413  1.00 59.52           C  
ATOM    859  O   ALA A 122       4.382  -3.026  -6.552  1.00 59.52           O  
ATOM    860  CB  ALA A 122       4.879  -1.420  -3.797  1.00 59.52           C  
ATOM    861  N   ALA A 123       3.601  -4.118  -4.749  1.00 52.61           N  
ATOM    862  CA  ALA A 123       3.864  -5.374  -5.397  1.00 52.61           C  
ATOM    863  C   ALA A 123       3.196  -6.478  -4.637  1.00 52.61           C  
ATOM    864  O   ALA A 123       2.487  -6.238  -3.661  1.00 52.61           O  
ATOM    865  CB  ALA A 123       5.361  -5.716  -5.479  1.00 52.61           C  
ATOM    866  N   THR A 124       3.383  -7.732  -5.113  1.00 46.09           N  
ATOM    867  CA  THR A 124       2.830  -8.886  -4.455  1.00 46.09           C  
ATOM    868  C   THR A 124       4.004  -9.686  -3.973  1.00 46.09           C  
ATOM    869  O   THR A 124       4.971  -9.873  -4.708  1.00 46.09           O  
ATOM    870  CB  THR A 124       2.037  -9.771  -5.370  1.00 46.09           C  
ATOM    871  CG2 THR A 124       1.448 -10.926  -4.540  1.00 46.09           C  
ATOM    872  OG1 THR A 124       0.987  -9.032  -5.975  1.00 46.09           O  
ATOM    873  N   ILE A 125       3.947 -10.195  -2.721  1.00114.16           N  
ATOM    874  CA  ILE A 125       5.086 -10.874  -2.167  1.00114.16           C  
ATOM    875  C   ILE A 125       4.802 -12.324  -1.937  1.00114.16           C  
ATOM    876  O   ILE A 125       3.694 -12.716  -1.575  1.00114.16           O  
ATOM    877  CB  ILE A 125       5.558 -10.305  -0.853  1.00114.16           C  
ATOM    878  CG1 ILE A 125       6.147  -8.901  -1.056  1.00114.16           C  
ATOM    879  CG2 ILE A 125       6.552 -11.296  -0.222  1.00114.16           C  
ATOM    880  CD1 ILE A 125       5.127  -7.864  -1.506  1.00114.16           C  
ATOM    881  N   ALA A 126       5.819 -13.168  -2.210  1.00 60.90           N  
ATOM    882  CA  ALA A 126       5.716 -14.572  -1.935  1.00 60.90           C  
ATOM    883  C   ALA A 126       6.893 -14.920  -1.072  1.00 60.90           C  
ATOM    884  O   ALA A 126       8.042 -14.812  -1.500  1.00 60.90           O  
ATOM    885  CB  ALA A 126       5.787 -15.445  -3.200  1.00 60.90           C  
ATOM    886  N   PRO A 127       6.632 -15.366   0.130  1.00 81.55           N  
ATOM    887  CA  PRO A 127       7.705 -15.706   1.030  1.00 81.55           C  
ATOM    888  C   PRO A 127       8.375 -16.947   0.536  1.00 81.55           C  
ATOM    889  O   PRO A 127       7.749 -17.713  -0.194  1.00 81.55           O  
ATOM    890  CB  PRO A 127       7.067 -15.833   2.411  1.00 81.55           C  
ATOM    891  CG  PRO A 127       5.856 -14.885   2.334  1.00 81.55           C  
ATOM    892  CD  PRO A 127       5.458 -14.895   0.847  1.00 81.55           C  
ATOM    893  N   SER A 128       9.642 -17.168   0.936  1.00 48.06           N  
ATOM    894  CA  SER A 128      10.422 -18.279   0.471  1.00 48.06           C  
ATOM    895  C   SER A 128       9.738 -19.561   0.840  1.00 48.06           C  
ATOM    896  O   SER A 128       9.931 -20.590   0.198  1.00 48.06           O  
ATOM    897  CB  SER A 128      11.830 -18.308   1.094  1.00 48.06           C  
ATOM    898  OG  SER A 128      11.743 -18.476   2.500  1.00 48.06           O  
ATOM    899  N   ALA A 129       8.903 -19.533   1.888  1.00 62.18           N  
ATOM    900  CA  ALA A 129       8.236 -20.717   2.349  1.00 62.18           C  
ATOM    901  C   ALA A 129       7.325 -21.239   1.272  1.00 62.18           C  
ATOM    902  O   ALA A 129       7.059 -22.438   1.206  1.00 62.18           O  
ATOM    903  CB  ALA A 129       7.367 -20.453   3.589  1.00 62.18           C  
ATOM    904  N   ASP A 130       6.723 -20.313   0.502  1.00100.86           N  
ATOM    905  CA  ASP A 130       5.789 -20.542  -0.567  1.00100.86           C  
ATOM    906  C   ASP A 130       6.412 -20.952  -1.886  1.00100.86           C  
ATOM    907  O   ASP A 130       5.773 -21.649  -2.676  1.00100.86           O  
ATOM    908  CB  ASP A 130       4.994 -19.259  -0.851  1.00100.86           C  
ATOM    909  CG  ASP A 130       4.301 -18.857   0.444  1.00100.86           C  
ATOM    910  OD1 ASP A 130       4.166 -19.736   1.338  1.00100.86           O  
ATOM    911  OD2 ASP A 130       3.910 -17.666   0.563  1.00100.86           O1-
ATOM    912  N   THR A 131       7.644 -20.486  -2.192  1.00 69.54           N  
ATOM    913  CA  THR A 131       8.235 -20.643  -3.502  1.00 69.54           C  
ATOM    914  C   THR A 131       8.860 -21.986  -3.734  1.00 69.54           C  
ATOM    915  O   THR A 131       9.366 -22.628  -2.818  1.00 69.54           O  
ATOM    916  CB  THR A 131       9.285 -19.605  -3.783  1.00 69.54           C  
ATOM    917  CG2 THR A 131       9.945 -19.873  -5.146  1.00 69.54           C  
ATOM    918  OG1 THR A 131       8.698 -18.313  -3.766  1.00 69.54           O  
ATOM    919  N   LEU A 132       8.799 -22.445  -5.008  1.00 74.09           N  
ATOM    920  CA  LEU A 132       9.401 -23.678  -5.454  1.00 74.09           C  
ATOM    921  C   LEU A 132      10.897 -23.541  -5.428  1.00 74.09           C  
ATOM    922  O   LEU A 132      11.630 -24.466  -5.081  1.00 74.09           O  
ATOM    923  CB  LEU A 132       9.005 -24.045  -6.895  1.00 74.09           C  
ATOM    924  CG  LEU A 132       7.521 -24.417  -7.056  1.00 74.09           C  
ATOM    925  CD1 LEU A 132       7.190 -24.773  -8.514  1.00 74.09           C  
ATOM    926  CD2 LEU A 132       7.124 -25.536  -6.078  1.00 74.09           C  
ATOM    927  N   ASP A 133      11.343 -22.349  -5.846  1.00173.64           N  
ATOM    928  CA  ASP A 133      12.661 -21.812  -6.012  1.00173.64           C  
ATOM    929  C   ASP A 133      13.319 -21.634  -4.669  1.00173.64           C  
ATOM    930  O   ASP A 133      14.545 -21.649  -4.569  1.00173.64           O  
ATOM    931  CB  ASP A 133      12.464 -20.452  -6.709  1.00173.64           C  
ATOM    932  CG  ASP A 133      13.745 -19.699  -6.930  1.00173.64           C  
ATOM    933  OD1 ASP A 133      14.465 -19.484  -5.924  1.00173.64           O  
ATOM    934  OD2 ASP A 133      14.006 -19.305  -8.098  1.00173.64           O1-
ATOM    935  N   GLY A 134      12.530 -21.394  -3.604  1.00 31.13           N  
ATOM    936  CA  GLY A 134      13.078 -21.246  -2.283  1.00 31.13           C  
ATOM    937  C   GLY A 134      13.533 -19.830  -2.062  1.00 31.13           C  
ATOM    938  O   GLY A 134      14.145 -19.530  -1.039  1.00 31.13           O  
ATOM    939  N   LYS A 135      13.246 -18.913  -3.009  1.00 60.49           N  
ATOM    940  CA  LYS A 135      13.662 -17.543  -2.841  1.00 60.49           C  
ATOM    941  C   LYS A 135      12.445 -16.713  -2.587  1.00 60.49           C  
ATOM    942  O   LYS A 135      11.319 -17.162  -2.790  1.00 60.49           O  
ATOM    943  CB  LYS A 135      14.292 -16.892  -4.085  1.00 60.49           C  
ATOM    944  CG  LYS A 135      15.644 -17.442  -4.534  1.00 60.49           C  
ATOM    945  CD  LYS A 135      16.065 -16.862  -5.888  1.00 60.49           C  
ATOM    946  CE  LYS A 135      17.417 -17.359  -6.396  1.00 60.49           C  
ATOM    947  NZ  LYS A 135      17.723 -16.730  -7.701  1.00 60.49           N1+
ATOM    948  N   VAL A 136      12.655 -15.469  -2.103  1.00 55.17           N  
ATOM    949  CA  VAL A 136      11.557 -14.569  -1.897  1.00 55.17           C  
ATOM    950  C   VAL A 136      11.291 -13.890  -3.210  1.00 55.17           C  
ATOM    951  O   VAL A 136      12.213 -13.406  -3.866  1.00 55.17           O  
ATOM    952  CB  VAL A 136      11.844 -13.522  -0.860  1.00 55.17           C  
ATOM    953  CG1 VAL A 136      10.626 -12.590  -0.745  1.00 55.17           C  
ATOM    954  CG2 VAL A 136      12.209 -14.239   0.452  1.00 55.17           C  
ATOM    955  N   HIS A 137      10.007 -13.830  -3.628  1.00 73.88           N  
ATOM    956  CA  HIS A 137       9.704 -13.249  -4.909  1.00 73.88           C  
ATOM    957  C   HIS A 137       8.803 -12.064  -4.727  1.00 73.88           C  
ATOM    958  O   HIS A 137       7.879 -12.084  -3.914  1.00 73.88           O  
ATOM    959  CB  HIS A 137       9.011 -14.236  -5.872  1.00 73.88           C  
ATOM    960  CG  HIS A 137       9.917 -15.343  -6.343  1.00 73.88           C  
ATOM    961  CD2 HIS A 137      10.291 -16.501  -5.730  1.00 73.88           C  
ATOM    962  ND1 HIS A 137      10.558 -15.346  -7.562  1.00 73.88           N  
ATOM    963  CE1 HIS A 137      11.280 -16.494  -7.627  1.00 73.88           C  
ATOM    964  NE2 HIS A 137      11.148 -17.227  -6.538  1.00 73.88           N  
ATOM    965  N   LEU A 138       9.089 -10.974  -5.475  1.00101.66           N  
ATOM    966  CA  LEU A 138       8.279  -9.786  -5.426  1.00101.66           C  
ATOM    967  C   LEU A 138       7.986  -9.363  -6.835  1.00101.66           C  
ATOM    968  O   LEU A 138       8.900  -9.127  -7.626  1.00101.66           O  
ATOM    969  CB  LEU A 138       8.968  -8.594  -4.740  1.00101.66           C  
ATOM    970  CG  LEU A 138       9.287  -8.834  -3.253  1.00101.66           C  
ATOM    971  CD1 LEU A 138      10.350  -9.928  -3.077  1.00101.66           C  
ATOM    972  CD2 LEU A 138       9.660  -7.525  -2.539  1.00101.66           C  
ATOM    973  N   THR A 139       6.688  -9.241  -7.182  1.00 49.47           N  
ATOM    974  CA  THR A 139       6.294  -8.829  -8.504  1.00 49.47           C  
ATOM    975  C   THR A 139       5.672  -7.468  -8.393  1.00 49.47           C  
ATOM    976  O   THR A 139       4.690  -7.277  -7.676  1.00 49.47           O  
ATOM    977  CB  THR A 139       5.263  -9.736  -9.121  1.00 49.47           C  
ATOM    978  CG2 THR A 139       4.901  -9.211 -10.520  1.00 49.47           C  
ATOM    979  OG1 THR A 139       5.764 -11.062  -9.210  1.00 49.47           O  
ATOM    980  N   VAL A 140       6.223  -6.483  -9.133  1.00102.82           N  
ATOM    981  CA  VAL A 140       5.735  -5.134  -9.040  1.00102.82           C  
ATOM    982  C   VAL A 140       4.387  -5.055  -9.703  1.00102.82           C  
ATOM    983  O   VAL A 140       4.138  -5.696 -10.723  1.00102.82           O  
ATOM    984  CB  VAL A 140       6.648  -4.128  -9.684  1.00102.82           C  
ATOM    985  CG1 VAL A 140       6.384  -4.112 -11.196  1.00102.82           C  
ATOM    986  CG2 VAL A 140       6.484  -2.771  -8.988  1.00102.82           C  
ATOM    987  N   ALA A 141       3.453  -4.290  -9.098  1.00 51.64           N  
ATOM    988  CA  ALA A 141       2.129  -4.144  -9.642  1.00 51.64           C  
ATOM    989  C   ALA A 141       2.124  -3.048 -10.668  1.00 51.64           C  
ATOM    990  O   ALA A 141       2.724  -1.995 -10.475  1.00 51.64           O  
ATOM    991  CB  ALA A 141       1.073  -3.786  -8.584  1.00 51.64           C  
ATOM    992  N   ASN A 142       1.420  -3.273 -11.796  1.00 77.91           N  
ATOM    993  CA  ASN A 142       1.313  -2.303 -12.851  1.00 77.91           C  
ATOM    994  C   ASN A 142       0.471  -1.129 -12.437  1.00 77.91           C  
ATOM    995  O   ASN A 142       0.749   0.004 -12.827  1.00 77.91           O  
ATOM    996  CB  ASN A 142       0.760  -2.903 -14.162  1.00 77.91           C  
ATOM    997  CG  ASN A 142      -0.558  -3.630 -13.903  1.00 77.91           C  
ATOM    998  ND2 ASN A 142      -0.609  -4.926 -14.305  1.00 77.91           N  
ATOM    999  OD1 ASN A 142      -1.512  -3.078 -13.359  1.00 77.91           O  
ATOM   1000  N   LEU A 143      -0.584  -1.359 -11.632  1.00 77.60           N  
ATOM   1001  CA  LEU A 143      -1.457  -0.289 -11.229  1.00 77.60           C  
ATOM   1002  C   LEU A 143      -1.942   0.426 -12.465  1.00 77.60           C  
ATOM   1003  O   LEU A 143      -1.942   1.655 -12.533  1.00 77.60           O  
ATOM   1004  CB  LEU A 143      -0.756   0.721 -10.310  1.00 77.60           C  
ATOM   1005  CG  LEU A 143      -0.135   0.067  -9.061  1.00 77.60           C  
ATOM   1006  CD1 LEU A 143       0.490   1.125  -8.138  1.00 77.60           C  
ATOM   1007  CD2 LEU A 143      -1.132  -0.856  -8.339  1.00 77.60           C  
ATOM   1008  N   ASN A 144      -2.402  -0.347 -13.468  1.00120.53           N  
ATOM   1009  CA  ASN A 144      -2.838   0.117 -14.763  1.00120.53           C  
ATOM   1010  C   ASN A 144      -4.046   1.010 -14.669  1.00120.53           C  
ATOM   1011  O   ASN A 144      -4.180   1.956 -15.443  1.00120.53           O  
ATOM   1012  CB  ASN A 144      -3.345  -1.022 -15.668  1.00120.53           C  
ATOM   1013  CG  ASN A 144      -2.311  -2.124 -15.802  1.00120.53           C  
ATOM   1014  ND2 ASN A 144      -1.038  -1.747 -16.075  1.00120.53           N  
ATOM   1015  OD1 ASN A 144      -2.636  -3.301 -15.667  1.00120.53           O  
ATOM   1016  N   ASN A 145      -4.971   0.723 -13.735  1.00 70.93           N  
ATOM   1017  CA  ASN A 145      -6.255   1.377 -13.697  1.00 70.93           C  
ATOM   1018  C   ASN A 145      -6.146   2.869 -13.549  1.00 70.93           C  
ATOM   1019  O   ASN A 145      -6.867   3.605 -14.226  1.00 70.93           O  
ATOM   1020  CB  ASN A 145      -7.136   0.839 -12.557  1.00 70.93           C  
ATOM   1021  CG  ASN A 145      -8.568   1.304 -12.781  1.00 70.93           C  
ATOM   1022  ND2 ASN A 145      -9.223   0.762 -13.843  1.00 70.93           N  
ATOM   1023  OD1 ASN A 145      -9.087   2.135 -12.037  1.00 70.93           O  
ATOM   1024  N   LYS A 146      -5.261   3.377 -12.671  1.00 96.98           N  
ATOM   1025  CA  LYS A 146      -5.216   4.806 -12.535  1.00 96.98           C  
ATOM   1026  C   LYS A 146      -3.936   5.314 -13.104  1.00 96.98           C  
ATOM   1027  O   LYS A 146      -2.852   4.815 -12.817  1.00 96.98           O  
ATOM   1028  CB  LYS A 146      -5.346   5.277 -11.084  1.00 96.98           C  
ATOM   1029  CG  LYS A 146      -6.737   4.958 -10.546  1.00 96.98           C  
ATOM   1030  CD  LYS A 146      -6.880   5.114  -9.041  1.00 96.98           C  
ATOM   1031  CE  LYS A 146      -8.321   4.898  -8.584  1.00 96.98           C  
ATOM   1032  NZ  LYS A 146      -9.217   5.847  -9.281  1.00 96.98           N1+
ATOM   1033  N   PHE A 147      -4.052   6.374 -13.916  1.00 84.30           N  
ATOM   1034  CA  PHE A 147      -2.941   6.929 -14.623  1.00 84.30           C  
ATOM   1035  C   PHE A 147      -1.870   7.377 -13.678  1.00 84.30           C  
ATOM   1036  O   PHE A 147      -0.704   7.026 -13.860  1.00 84.30           O  
ATOM   1037  CB  PHE A 147      -3.374   8.122 -15.499  1.00 84.30           C  
ATOM   1038  CG  PHE A 147      -2.180   8.920 -15.892  1.00 84.30           C  
ATOM   1039  CD1 PHE A 147      -1.325   8.493 -16.881  1.00 84.30           C  
ATOM   1040  CD2 PHE A 147      -1.912  10.104 -15.242  1.00 84.30           C  
ATOM   1041  CE1 PHE A 147      -0.228   9.248 -17.223  1.00 84.30           C  
ATOM   1042  CE2 PHE A 147      -0.818  10.863 -15.582  1.00 84.30           C  
ATOM   1043  CZ  PHE A 147       0.026  10.435 -16.576  1.00 84.30           C  
ATOM   1044  N   HIS A 148      -2.223   8.120 -12.614  1.00 83.32           N  
ATOM   1045  CA  HIS A 148      -1.181   8.642 -11.780  1.00 83.32           C  
ATOM   1046  C   HIS A 148      -0.419   7.527 -11.132  1.00 83.32           C  
ATOM   1047  O   HIS A 148       0.781   7.651 -10.890  1.00 83.32           O  
ATOM   1048  CB  HIS A 148      -1.679   9.638 -10.714  1.00 83.32           C  
ATOM   1049  CG  HIS A 148      -2.563   9.052  -9.658  1.00 83.32           C  
ATOM   1050  CD2 HIS A 148      -2.324   8.866  -8.331  1.00 83.32           C  
ATOM   1051  ND1 HIS A 148      -3.850   8.614  -9.874  1.00 83.32           N  
ATOM   1052  CE1 HIS A 148      -4.322   8.187  -8.675  1.00 83.32           C  
ATOM   1053  NE2 HIS A 148      -3.432   8.320  -7.709  1.00 83.32           N  
ATOM   1054  N   ARG A 149      -1.114   6.431 -10.785  1.00219.00           N  
ATOM   1055  CA  ARG A 149      -0.553   5.274 -10.145  1.00219.00           C  
ATOM   1056  C   ARG A 149       0.311   4.469 -11.084  1.00219.00           C  
ATOM   1057  O   ARG A 149       1.310   3.882 -10.671  1.00219.00           O  
ATOM   1058  CB  ARG A 149      -1.665   4.331  -9.697  1.00219.00           C  
ATOM   1059  CG  ARG A 149      -2.758   5.056  -8.919  1.00219.00           C  
ATOM   1060  CD  ARG A 149      -3.705   4.060  -8.274  1.00219.00           C  
ATOM   1061  NE  ARG A 149      -2.857   2.870  -8.014  1.00219.00           N  
ATOM   1062  CZ  ARG A 149      -2.874   2.250  -6.803  1.00219.00           C  
ATOM   1063  NH1 ARG A 149      -3.703   2.677  -5.805  1.00219.00           N1+
ATOM   1064  NH2 ARG A 149      -1.997   1.234  -6.577  1.00219.00           N  
ATOM   1065  N   SER A 150      -0.072   4.396 -12.372  1.00 52.04           N  
ATOM   1066  CA  SER A 150       0.594   3.560 -13.337  1.00 52.04           C  
ATOM   1067  C   SER A 150       2.010   4.012 -13.518  1.00 52.04           C  
ATOM   1068  O   SER A 150       2.859   3.252 -13.979  1.00 52.04           O  
ATOM   1069  CB  SER A 150      -0.084   3.596 -14.720  1.00 52.04           C  
ATOM   1070  OG  SER A 150      -0.030   4.909 -15.260  1.00 52.04           O  
ATOM   1071  N   LEU A 151       2.293   5.273 -13.160  1.00 74.69           N  
ATOM   1072  CA  LEU A 151       3.583   5.891 -13.295  1.00 74.69           C  
ATOM   1073  C   LEU A 151       4.579   5.245 -12.376  1.00 74.69           C  
ATOM   1074  O   LEU A 151       5.782   5.299 -12.618  1.00 74.69           O  
ATOM   1075  CB  LEU A 151       3.572   7.381 -12.912  1.00 74.69           C  
ATOM   1076  CG  LEU A 151       2.690   8.275 -13.803  1.00 74.69           C  
ATOM   1077  CD1 LEU A 151       2.750   9.738 -13.333  1.00 74.69           C  
ATOM   1078  CD2 LEU A 151       3.038   8.116 -15.291  1.00 74.69           C  
ATOM   1079  N   GLU A 152       4.087   4.682 -11.261  1.00107.51           N  
ATOM   1080  CA  GLU A 152       4.868   4.172 -10.165  1.00107.51           C  
ATOM   1081  C   GLU A 152       5.741   2.979 -10.486  1.00107.51           C  
ATOM   1082  O   GLU A 152       6.887   2.923 -10.040  1.00107.51           O  
ATOM   1083  CB  GLU A 152       3.949   3.790  -8.983  1.00107.51           C  
ATOM   1084  CG  GLU A 152       3.195   4.994  -8.395  1.00107.51           C  
ATOM   1085  CD  GLU A 152       1.978   4.503  -7.616  1.00107.51           C  
ATOM   1086  OE1 GLU A 152       2.081   3.430  -6.967  1.00107.51           O  
ATOM   1087  OE2 GLU A 152       0.925   5.194  -7.672  1.00107.51           O1-
ATOM   1088  N   ALA A 153       5.276   2.025 -11.315  1.00 64.85           N  
ATOM   1089  CA  ALA A 153       5.932   0.745 -11.428  1.00 64.85           C  
ATOM   1090  C   ALA A 153       7.395   0.831 -11.764  1.00 64.85           C  
ATOM   1091  O   ALA A 153       8.188   0.157 -11.106  1.00 64.85           O  
ATOM   1092  CB  ALA A 153       5.276  -0.154 -12.491  1.00 64.85           C  
ATOM   1093  N   PRO A 154       7.834   1.601 -12.714  1.00 78.12           N  
ATOM   1094  CA  PRO A 154       9.239   1.579 -13.020  1.00 78.12           C  
ATOM   1095  C   PRO A 154      10.119   2.010 -11.888  1.00 78.12           C  
ATOM   1096  O   PRO A 154      11.157   1.385 -11.670  1.00 78.12           O  
ATOM   1097  CB  PRO A 154       9.383   2.383 -14.309  1.00 78.12           C  
ATOM   1098  CG  PRO A 154       8.029   2.162 -15.015  1.00 78.12           C  
ATOM   1099  CD  PRO A 154       7.023   1.937 -13.872  1.00 78.12           C  
ATOM   1100  N   VAL A 155       9.730   3.073 -11.160  1.00 46.66           N  
ATOM   1101  CA  VAL A 155      10.498   3.569 -10.055  1.00 46.66           C  
ATOM   1102  C   VAL A 155      10.433   2.574  -8.942  1.00 46.66           C  
ATOM   1103  O   VAL A 155      11.427   2.306  -8.268  1.00 46.66           O  
ATOM   1104  CB  VAL A 155       9.977   4.879  -9.529  1.00 46.66           C  
ATOM   1105  CG1 VAL A 155      10.808   5.292  -8.300  1.00 46.66           C  
ATOM   1106  CG2 VAL A 155      10.011   5.905 -10.675  1.00 46.66           C  
ATOM   1107  N   THR A 156       9.241   1.988  -8.741  1.00 46.23           N  
ATOM   1108  CA  THR A 156       9.028   1.056  -7.676  1.00 46.23           C  
ATOM   1109  C   THR A 156       9.941  -0.114  -7.865  1.00 46.23           C  
ATOM   1110  O   THR A 156      10.470  -0.655  -6.896  1.00 46.23           O  
ATOM   1111  CB  THR A 156       7.623   0.530  -7.632  1.00 46.23           C  
ATOM   1112  CG2 THR A 156       7.508  -0.471  -6.470  1.00 46.23           C  
ATOM   1113  OG1 THR A 156       6.704   1.599  -7.452  1.00 46.23           O  
ATOM   1114  N   GLU A 157      10.144  -0.556  -9.121  1.00 50.15           N  
ATOM   1115  CA  GLU A 157      10.982  -1.702  -9.329  1.00 50.15           C  
ATOM   1116  C   GLU A 157      12.387  -1.383  -8.918  1.00 50.15           C  
ATOM   1117  O   GLU A 157      13.058  -2.206  -8.297  1.00 50.15           O  
ATOM   1118  CB  GLU A 157      11.014  -2.210 -10.782  1.00 50.15           C  
ATOM   1119  CG  GLU A 157      11.763  -3.541 -10.910  1.00 50.15           C  
ATOM   1120  CD  GLU A 157      11.673  -4.048 -12.342  1.00 50.15           C  
ATOM   1121  OE1 GLU A 157      10.730  -3.632 -13.066  1.00 50.15           O  
ATOM   1122  OE2 GLU A 157      12.548  -4.869 -12.728  1.00 50.15           O1-
ATOM   1123  N   SER A 158      12.865  -0.169  -9.245  1.00 30.64           N  
ATOM   1124  CA  SER A 158      14.215   0.216  -8.946  1.00 30.64           C  
ATOM   1125  C   SER A 158      14.415   0.220  -7.460  1.00 30.64           C  
ATOM   1126  O   SER A 158      15.436  -0.258  -6.964  1.00 30.64           O  
ATOM   1127  CB  SER A 158      14.555   1.622  -9.476  1.00 30.64           C  
ATOM   1128  OG  SER A 158      14.471   1.644 -10.894  1.00 30.64           O  
ATOM   1129  N   LEU A 159      13.435   0.755  -6.702  1.00 57.87           N  
ATOM   1130  CA  LEU A 159      13.550   0.845  -5.269  1.00 57.87           C  
ATOM   1131  C   LEU A 159      13.604  -0.529  -4.661  1.00 57.87           C  
ATOM   1132  O   LEU A 159      14.405  -0.785  -3.762  1.00 57.87           O  
ATOM   1133  CB  LEU A 159      12.365   1.592  -4.624  1.00 57.87           C  
ATOM   1134  CG  LEU A 159      12.285   3.091  -4.983  1.00 57.87           C  
ATOM   1135  CD1 LEU A 159      11.084   3.763  -4.300  1.00 57.87           C  
ATOM   1136  CD2 LEU A 159      13.601   3.822  -4.667  1.00 57.87           C  
ATOM   1137  N   LEU A 160      12.761  -1.461  -5.137  1.00 46.98           N  
ATOM   1138  CA  LEU A 160      12.724  -2.775  -4.552  1.00 46.98           C  
ATOM   1139  C   LEU A 160      14.040  -3.446  -4.761  1.00 46.98           C  
ATOM   1140  O   LEU A 160      14.547  -4.137  -3.878  1.00 46.98           O  
ATOM   1141  CB  LEU A 160      11.656  -3.685  -5.182  1.00 46.98           C  
ATOM   1142  CG  LEU A 160      10.215  -3.211  -4.924  1.00 46.98           C  
ATOM   1143  CD1 LEU A 160       9.194  -4.158  -5.575  1.00 46.98           C  
ATOM   1144  CD2 LEU A 160       9.957  -2.999  -3.423  1.00 46.98           C  
ATOM   1145  N   LYS A 161      14.623  -3.269  -5.956  1.00 72.35           N  
ATOM   1146  CA  LYS A 161      15.867  -3.902  -6.265  1.00 72.35           C  
ATOM   1147  C   LYS A 161      16.924  -3.356  -5.356  1.00 72.35           C  
ATOM   1148  O   LYS A 161      17.816  -4.082  -4.922  1.00 72.35           O  
ATOM   1149  CB  LYS A 161      16.270  -3.689  -7.733  1.00 72.35           C  
ATOM   1150  CG  LYS A 161      15.239  -4.311  -8.680  1.00 72.35           C  
ATOM   1151  CD  LYS A 161      15.421  -3.957 -10.155  1.00 72.35           C  
ATOM   1152  CE  LYS A 161      15.975  -5.120 -10.979  1.00 72.35           C  
ATOM   1153  NZ  LYS A 161      16.144  -4.713 -12.390  1.00 72.35           N1+
ATOM   1154  N   ALA A 162      16.874  -2.045  -5.065  1.00 59.11           N  
ATOM   1155  CA  ALA A 162      17.833  -1.425  -4.192  1.00 59.11           C  
ATOM   1156  C   ALA A 162      17.683  -1.933  -2.784  1.00 59.11           C  
ATOM   1157  O   ALA A 162      18.670  -2.062  -2.058  1.00 59.11           O  
ATOM   1158  CB  ALA A 162      17.676   0.102  -4.134  1.00 59.11           C  
ATOM   1159  N   ILE A 163      16.430  -2.111  -2.320  1.00168.27           N  
ATOM   1160  CA  ILE A 163      16.186  -2.594  -0.992  1.00168.27           C  
ATOM   1161  C   ILE A 163      16.473  -4.064  -0.865  1.00168.27           C  
ATOM   1162  O   ILE A 163      17.181  -4.485   0.051  1.00168.27           O  
ATOM   1163  CB  ILE A 163      14.786  -2.286  -0.518  1.00168.27           C  
ATOM   1164  CG1 ILE A 163      13.710  -2.987  -1.345  1.00168.27           C  
ATOM   1165  CG2 ILE A 163      14.600  -0.766  -0.570  1.00168.27           C  
ATOM   1166  CD1 ILE A 163      12.308  -2.649  -0.835  1.00168.27           C  
ATOM   1167  N   PHE A 164      15.938  -4.892  -1.789  1.00109.15           N  
ATOM   1168  CA  PHE A 164      16.180  -6.311  -1.740  1.00109.15           C  
ATOM   1169  C   PHE A 164      17.165  -6.613  -2.833  1.00109.15           C  
ATOM   1170  O   PHE A 164      16.820  -7.231  -3.841  1.00109.15           O  
ATOM   1171  CB  PHE A 164      14.942  -7.162  -2.077  1.00109.15           C  
ATOM   1172  CG  PHE A 164      13.820  -6.844  -1.145  1.00109.15           C  
ATOM   1173  CD1 PHE A 164      12.929  -5.842  -1.449  1.00109.15           C  
ATOM   1174  CD2 PHE A 164      13.642  -7.545   0.026  1.00109.15           C  
ATOM   1175  CE1 PHE A 164      11.887  -5.549  -0.599  1.00109.15           C  
ATOM   1176  CE2 PHE A 164      12.602  -7.252   0.879  1.00109.15           C  
ATOM   1177  CZ  PHE A 164      11.716  -6.250   0.566  1.00109.15           C  
ATOM   1178  N   ASN A 165      18.426  -6.188  -2.641  1.00108.99           N  
ATOM   1179  CA  ASN A 165      19.466  -6.314  -3.625  1.00108.99           C  
ATOM   1180  C   ASN A 165      19.973  -7.721  -3.804  1.00108.99           C  
ATOM   1181  O   ASN A 165      20.249  -8.133  -4.930  1.00108.99           O  
ATOM   1182  CB  ASN A 165      20.663  -5.381  -3.347  1.00108.99           C  
ATOM   1183  CG  ASN A 165      21.255  -5.693  -1.978  1.00108.99           C  
ATOM   1184  ND2 ASN A 165      22.567  -6.048  -1.953  1.00108.99           N  
ATOM   1185  OD1 ASN A 165      20.571  -5.618  -0.957  1.00108.99           O  
ATOM   1186  N   ASP A 166      20.119  -8.493  -2.707  1.00 71.13           N  
ATOM   1187  CA  ASP A 166      20.711  -9.807  -2.765  1.00 71.13           C  
ATOM   1188  C   ASP A 166      19.896 -10.694  -3.659  1.00 71.13           C  
ATOM   1189  O   ASP A 166      18.797 -11.118  -3.309  1.00 71.13           O  
ATOM   1190  CB  ASP A 166      20.795 -10.458  -1.369  1.00 71.13           C  
ATOM   1191  CG  ASP A 166      21.672 -11.701  -1.420  1.00 71.13           C  
ATOM   1192  OD1 ASP A 166      21.840 -12.270  -2.532  1.00 71.13           O  
ATOM   1193  OD2 ASP A 166      22.186 -12.099  -0.341  1.00 71.13           O1-
ATOM   1194  N   GLU A 167      20.461 -11.038  -4.833  1.00 78.45           N  
ATOM   1195  CA  GLU A 167      19.803 -11.840  -5.829  1.00 78.45           C  
ATOM   1196  C   GLU A 167      19.607 -13.242  -5.344  1.00 78.45           C  
ATOM   1197  O   GLU A 167      18.638 -13.900  -5.717  1.00 78.45           O  
ATOM   1198  CB  GLU A 167      20.585 -11.945  -7.149  1.00 78.45           C  
ATOM   1199  CG  GLU A 167      20.663 -10.638  -7.940  1.00 78.45           C  
ATOM   1200  CD  GLU A 167      21.843  -9.834  -7.417  1.00 78.45           C  
ATOM   1201  OE1 GLU A 167      22.461 -10.277  -6.413  1.00 78.45           O  
ATOM   1202  OE2 GLU A 167      22.144  -8.769  -8.018  1.00 78.45           O1-
ATOM   1203  N   GLU A 168      20.537 -13.775  -4.535  1.00 97.90           N  
ATOM   1204  CA  GLU A 168      20.359 -15.144  -4.147  1.00 97.90           C  
ATOM   1205  C   GLU A 168      19.109 -15.258  -3.329  1.00 97.90           C  
ATOM   1206  O   GLU A 168      18.377 -16.237  -3.449  1.00 97.90           O  
ATOM   1207  CB  GLU A 168      21.535 -15.716  -3.334  1.00 97.90           C  
ATOM   1208  CG  GLU A 168      21.789 -15.030  -1.992  1.00 97.90           C  
ATOM   1209  CD  GLU A 168      22.978 -15.732  -1.347  1.00 97.90           C  
ATOM   1210  OE1 GLU A 168      23.916 -16.107  -2.100  1.00 97.90           O  
ATOM   1211  OE2 GLU A 168      22.967 -15.904  -0.099  1.00 97.90           O1-
ATOM   1212  N   LYS A 169      18.884 -14.291  -2.418  1.00132.40           N  
ATOM   1213  CA  LYS A 169      17.739 -14.243  -1.551  1.00132.40           C  
ATOM   1214  C   LYS A 169      16.472 -13.753  -2.206  1.00132.40           C  
ATOM   1215  O   LYS A 169      15.400 -14.295  -1.942  1.00132.40           O  
ATOM   1216  CB  LYS A 169      17.978 -13.338  -0.331  1.00132.40           C  
ATOM   1217  CG  LYS A 169      19.125 -13.819   0.560  1.00132.40           C  
ATOM   1218  CD  LYS A 169      18.911 -15.217   1.141  1.00132.40           C  
ATOM   1219  CE  LYS A 169      20.078 -15.703   2.004  1.00132.40           C  
ATOM   1220  NZ  LYS A 169      19.702 -16.947   2.712  1.00132.40           N1+
ATOM   1221  N   PHE A 170      16.543 -12.707  -3.065  1.00150.95           N  
ATOM   1222  CA  PHE A 170      15.311 -12.116  -3.529  1.00150.95           C  
ATOM   1223  C   PHE A 170      15.248 -12.055  -5.024  1.00150.95           C  
ATOM   1224  O   PHE A 170      16.264 -11.923  -5.703  1.00150.95           O  
ATOM   1225  CB  PHE A 170      15.108 -10.677  -3.027  1.00150.95           C  
ATOM   1226  CG  PHE A 170      15.139 -10.697  -1.535  1.00150.95           C  
ATOM   1227  CD1 PHE A 170      14.004 -10.960  -0.803  1.00150.95           C  
ATOM   1228  CD2 PHE A 170      16.319 -10.461  -0.864  1.00150.95           C  
ATOM   1229  CE1 PHE A 170      14.047 -10.974   0.573  1.00150.95           C  
ATOM   1230  CE2 PHE A 170      16.368 -10.473   0.510  1.00150.95           C  
ATOM   1231  CZ  PHE A 170      15.229 -10.732   1.233  1.00150.95           C  
ATOM   1232  N   SER A 171      14.012 -12.142  -5.572  1.00102.11           N  
ATOM   1233  CA  SER A 171      13.830 -12.098  -6.993  1.00102.11           C  
ATOM   1234  C   SER A 171      12.724 -11.121  -7.285  1.00102.11           C  
ATOM   1235  O   SER A 171      11.568 -11.348  -6.926  1.00102.11           O  
ATOM   1236  CB  SER A 171      13.427 -13.474  -7.544  1.00102.11           C  
ATOM   1237  OG  SER A 171      13.524 -13.483  -8.955  1.00102.11           O  
ATOM   1238  N   VAL A 172      13.051 -10.010  -7.983  1.00 48.93           N  
ATOM   1239  CA  VAL A 172      12.078  -8.995  -8.271  1.00 48.93           C  
ATOM   1240  C   VAL A 172      11.687  -9.132  -9.705  1.00 48.93           C  
ATOM   1241  O   VAL A 172      12.538  -9.199 -10.590  1.00 48.93           O  
ATOM   1242  CB  VAL A 172      12.611  -7.609  -8.063  1.00 48.93           C  
ATOM   1243  CG1 VAL A 172      11.541  -6.591  -8.493  1.00 48.93           C  
ATOM   1244  CG2 VAL A 172      13.032  -7.480  -6.588  1.00 48.93           C  
ATOM   1245  N   HIS A 173      10.366  -9.174  -9.964  1.00 55.87           N  
ATOM   1246  CA  HIS A 173       9.881  -9.355 -11.302  1.00 55.87           C  
ATOM   1247  C   HIS A 173       9.216  -8.078 -11.717  1.00 55.87           C  
ATOM   1248  O   HIS A 173       8.595  -7.392 -10.906  1.00 55.87           O  
ATOM   1249  CB  HIS A 173       8.835 -10.476 -11.392  1.00 55.87           C  
ATOM   1250  CG  HIS A 173       9.314 -11.750 -10.755  1.00 55.87           C  
ATOM   1251  CD2 HIS A 173       8.930 -12.340  -9.590  1.00 55.87           C  
ATOM   1252  ND1 HIS A 173      10.287 -12.566 -11.288  1.00 55.87           N  
ATOM   1253  CE1 HIS A 173      10.442 -13.603 -10.425  1.00 55.87           C  
ATOM   1254  NE2 HIS A 173       9.640 -13.509  -9.380  1.00 55.87           N  
ATOM   1255  N   SER A 174       9.337  -7.723 -13.012  1.00 76.96           N  
ATOM   1256  CA  SER A 174       8.765  -6.494 -13.486  1.00 76.96           C  
ATOM   1257  C   SER A 174       7.280  -6.647 -13.577  1.00 76.96           C  
ATOM   1258  O   SER A 174       6.744  -7.754 -13.586  1.00 76.96           O  
ATOM   1259  CB  SER A 174       9.306  -6.038 -14.853  1.00 76.96           C  
ATOM   1260  OG  SER A 174       9.010  -7.004 -15.848  1.00 76.96           O  
ATOM   1261  N   ALA A 175       6.576  -5.502 -13.647  1.00 37.36           N  
ATOM   1262  CA  ALA A 175       5.142  -5.473 -13.642  1.00 37.36           C  
ATOM   1263  C   ALA A 175       4.610  -6.067 -14.908  1.00 37.36           C  
ATOM   1264  O   ALA A 175       5.291  -6.129 -15.930  1.00 37.36           O  
ATOM   1265  CB  ALA A 175       4.555  -4.057 -13.513  1.00 37.36           C  
ATOM   1266  N   LEU A 176       3.345  -6.532 -14.844  1.00 96.82           N  
ATOM   1267  CA  LEU A 176       2.660  -7.140 -15.949  1.00 96.82           C  
ATOM   1268  C   LEU A 176       2.388  -6.064 -16.957  1.00 96.82           C  
ATOM   1269  O   LEU A 176       2.489  -4.877 -16.649  1.00 96.82           O  
ATOM   1270  CB  LEU A 176       1.321  -7.782 -15.542  1.00 96.82           C  
ATOM   1271  CG  LEU A 176       1.473  -8.986 -14.586  1.00 96.82           C  
ATOM   1272  CD1 LEU A 176       2.196  -8.593 -13.289  1.00 96.82           C  
ATOM   1273  CD2 LEU A 176       0.115  -9.649 -14.305  1.00 96.82           C  
ATOM   1274  N   PRO A 177       2.051  -6.435 -18.165  1.00 74.83           N  
ATOM   1275  CA  PRO A 177       1.850  -5.435 -19.174  1.00 74.83           C  
ATOM   1276  C   PRO A 177       0.759  -4.493 -18.788  1.00 74.83           C  
ATOM   1277  O   PRO A 177      -0.177  -4.902 -18.104  1.00 74.83           O  
ATOM   1278  CB  PRO A 177       1.656  -6.196 -20.480  1.00 74.83           C  
ATOM   1279  CG  PRO A 177       2.508  -7.465 -20.264  1.00 74.83           C  
ATOM   1280  CD  PRO A 177       2.486  -7.698 -18.740  1.00 74.83           C  
ATOM   1281  N   GLN A 178       0.881  -3.218 -19.206  1.00 75.80           N  
ATOM   1282  CA  GLN A 178      -0.045  -2.202 -18.801  1.00 75.80           C  
ATOM   1283  C   GLN A 178      -1.242  -2.276 -19.690  1.00 75.80           C  
ATOM   1284  O   GLN A 178      -1.325  -1.573 -20.696  1.00 75.80           O  
ATOM   1285  CB  GLN A 178       0.551  -0.790 -18.956  1.00 75.80           C  
ATOM   1286  CG  GLN A 178       1.880  -0.585 -18.216  1.00 75.80           C  
ATOM   1287  CD  GLN A 178       1.600  -0.110 -16.797  1.00 75.80           C  
ATOM   1288  NE2 GLN A 178       2.623  -0.221 -15.906  1.00 75.80           N  
ATOM   1289  OE1 GLN A 178       0.509   0.367 -16.492  1.00 75.80           O  
ATOM   1290  N   VAL A 179      -2.221  -3.126 -19.312  1.00116.63           N  
ATOM   1291  CA  VAL A 179      -3.427  -3.300 -20.069  1.00116.63           C  
ATOM   1292  C   VAL A 179      -4.522  -3.511 -19.067  1.00116.63           C  
ATOM   1293  O   VAL A 179      -4.274  -3.969 -17.956  1.00116.63           O  
ATOM   1294  CB  VAL A 179      -3.421  -4.553 -20.893  1.00116.63           C  
ATOM   1295  CG1 VAL A 179      -4.746  -4.637 -21.656  1.00116.63           C  
ATOM   1296  CG2 VAL A 179      -2.177  -4.571 -21.786  1.00116.63           C  
ATOM   1297  N   ALA A 180      -5.772  -3.199 -19.446  1.00 37.72           N  
ATOM   1298  CA  ALA A 180      -6.907  -3.342 -18.575  1.00 37.72           C  
ATOM   1299  C   ALA A 180      -7.087  -4.787 -18.225  1.00 37.72           C  
ATOM   1300  O   ALA A 180      -7.487  -5.124 -17.112  1.00 37.72           O  
ATOM   1301  CB  ALA A 180      -8.217  -2.859 -19.219  1.00 37.72           C  
ATOM   1302  N   LEU A 181      -6.801  -5.688 -19.180  1.00181.29           N  
ATOM   1303  CA  LEU A 181      -7.020  -7.090 -18.955  1.00181.29           C  
ATOM   1304  C   LEU A 181      -6.188  -7.545 -17.796  1.00181.29           C  
ATOM   1305  O   LEU A 181      -6.598  -8.408 -17.024  1.00181.29           O  
ATOM   1306  CB  LEU A 181      -6.596  -7.958 -20.148  1.00181.29           C  
ATOM   1307  CG  LEU A 181      -7.504  -7.785 -21.372  1.00181.29           C  
ATOM   1308  CD1 LEU A 181      -8.908  -8.347 -21.091  1.00181.29           C  
ATOM   1309  CD2 LEU A 181      -7.518  -6.323 -21.848  1.00181.29           C  
ATOM   1310  N   LEU A 182      -4.957  -7.027 -17.731  1.00135.17           N  
ATOM   1311  CA  LEU A 182      -3.895  -7.267 -16.793  1.00135.17           C  
ATOM   1312  C   LEU A 182      -3.932  -6.494 -15.500  1.00135.17           C  
ATOM   1313  O   LEU A 182      -2.952  -6.576 -14.762  1.00135.17           O  
ATOM   1314  CB  LEU A 182      -2.513  -7.080 -17.425  1.00135.17           C  
ATOM   1315  CG  LEU A 182      -2.270  -8.127 -18.521  1.00135.17           C  
ATOM   1316  CD1 LEU A 182      -0.859  -8.009 -19.112  1.00135.17           C  
ATOM   1317  CD2 LEU A 182      -2.599  -9.539 -18.009  1.00135.17           C  
ATOM   1318  N   GLY A 183      -4.932  -5.621 -15.251  1.00 49.88           N  
ATOM   1319  CA  GLY A 183      -4.920  -4.747 -14.095  1.00 49.88           C  
ATOM   1320  C   GLY A 183      -4.516  -5.470 -12.834  1.00 49.88           C  
ATOM   1321  O   GLY A 183      -5.124  -6.466 -12.445  1.00 49.88           O  
ATOM   1322  N   ASP A 184      -3.454  -4.947 -12.164  1.00 84.20           N  
ATOM   1323  CA  ASP A 184      -2.892  -5.550 -10.981  1.00 84.20           C  
ATOM   1324  C   ASP A 184      -2.617  -4.483  -9.945  1.00 84.20           C  
ATOM   1325  O   ASP A 184      -1.868  -3.540 -10.197  1.00 84.20           O  
ATOM   1326  CB  ASP A 184      -1.551  -6.253 -11.277  1.00 84.20           C  
ATOM   1327  CG  ASP A 184      -1.050  -6.966 -10.031  1.00 84.20           C  
ATOM   1328  OD1 ASP A 184      -1.857  -7.153  -9.082  1.00 84.20           O  
ATOM   1329  OD2 ASP A 184       0.157  -7.328 -10.011  1.00 84.20           O1-
ATOM   1330  N   GLU A 185      -3.315  -4.572  -8.789  1.00178.52           N  
ATOM   1331  CA  GLU A 185      -3.213  -3.735  -7.617  1.00178.52           C  
ATOM   1332  C   GLU A 185      -2.176  -4.185  -6.617  1.00178.52           C  
ATOM   1333  O   GLU A 185      -1.913  -3.465  -5.654  1.00178.52           O  
ATOM   1334  CB  GLU A 185      -4.548  -3.551  -6.880  1.00178.52           C  
ATOM   1335  CG  GLU A 185      -5.570  -2.789  -7.726  1.00178.52           C  
ATOM   1336  CD  GLU A 185      -4.914  -1.501  -8.208  1.00178.52           C  
ATOM   1337  OE1 GLU A 185      -4.550  -0.662  -7.342  1.00178.52           O  
ATOM   1338  OE2 GLU A 185      -4.763  -1.340  -9.448  1.00178.52           O1-
ATOM   1339  N   GLY A 186      -1.669  -5.431  -6.711  1.00 53.43           N  
ATOM   1340  CA  GLY A 186      -0.637  -5.863  -5.799  1.00 53.43           C  
ATOM   1341  C   GLY A 186      -1.179  -6.474  -4.532  1.00 53.43           C  
ATOM   1342  O   GLY A 186      -2.261  -7.056  -4.493  1.00 53.43           O  
ATOM   1343  N   ALA A 187      -0.403  -6.306  -3.441  1.00 56.25           N  
ATOM   1344  CA  ALA A 187      -0.585  -6.881  -2.132  1.00 56.25           C  
ATOM   1345  C   ALA A 187      -1.916  -6.491  -1.576  1.00 56.25           C  
ATOM   1346  O   ALA A 187      -2.505  -7.213  -0.774  1.00 56.25           O  
ATOM   1347  CB  ALA A 187       0.479  -6.413  -1.125  1.00 56.25           C  
ATOM   1348  N   ALA A 188      -2.427  -5.331  -2.000  1.00 80.58           N  
ATOM   1349  CA  ALA A 188      -3.658  -4.786  -1.522  1.00 80.58           C  
ATOM   1350  C   ALA A 188      -4.716  -5.845  -1.669  1.00 80.58           C  
ATOM   1351  O   ALA A 188      -5.650  -5.907  -0.866  1.00 80.58           O  
ATOM   1352  CB  ALA A 188      -4.065  -3.593  -2.408  1.00 80.58           C  
ATOM   1353  N   ASN A 189      -4.632  -6.681  -2.724  1.00113.29           N  
ATOM   1354  CA  ASN A 189      -5.625  -7.710  -2.880  1.00113.29           C  
ATOM   1355  C   ASN A 189      -5.034  -9.064  -2.589  1.00113.29           C  
ATOM   1356  O   ASN A 189      -5.550 -10.079  -3.057  1.00113.29           O  
ATOM   1357  CB  ASN A 189      -6.186  -7.784  -4.312  1.00113.29           C  
ATOM   1358  CG  ASN A 189      -7.020  -6.539  -4.581  1.00113.29           C  
ATOM   1359  ND2 ASN A 189      -6.939  -6.010  -5.831  1.00113.29           N  
ATOM   1360  OD1 ASN A 189      -7.729  -6.050  -3.706  1.00113.29           O  
ATOM   1361  N   HIS A 190      -3.982  -9.138  -1.753  1.00 79.86           N  
ATOM   1362  CA  HIS A 190      -3.376 -10.414  -1.491  1.00 79.86           C  
ATOM   1363  C   HIS A 190      -3.559 -10.739  -0.037  1.00 79.86           C  
ATOM   1364  O   HIS A 190      -3.800  -9.855   0.783  1.00 79.86           O  
ATOM   1365  CB  HIS A 190      -1.869 -10.448  -1.813  1.00 79.86           C  
ATOM   1366  CG  HIS A 190      -1.261 -11.818  -1.735  1.00 79.86           C  
ATOM   1367  CD2 HIS A 190      -1.385 -12.879  -2.579  1.00 79.86           C  
ATOM   1368  ND1 HIS A 190      -0.421 -12.240  -0.727  1.00 79.86           N  
ATOM   1369  CE1 HIS A 190      -0.080 -13.522  -1.012  1.00 79.86           C  
ATOM   1370  NE2 HIS A 190      -0.643 -13.955  -2.126  1.00 79.86           N  
ATOM   1371  N   ASN A 191      -3.489 -12.044   0.313  1.00 79.75           N  
ATOM   1372  CA  ASN A 191      -3.669 -12.461   1.681  1.00 79.75           C  
ATOM   1373  C   ASN A 191      -2.849 -13.701   1.901  1.00 79.75           C  
ATOM   1374  O   ASN A 191      -2.630 -14.463   0.960  1.00 79.75           O  
ATOM   1375  CB  ASN A 191      -5.122 -12.874   1.974  1.00 79.75           C  
ATOM   1376  CG  ASN A 191      -6.025 -11.681   1.689  1.00 79.75           C  
ATOM   1377  ND2 ASN A 191      -6.709 -11.709   0.513  1.00 79.75           N  
ATOM   1378  OD1 ASN A 191      -6.113 -10.748   2.483  1.00 79.75           O  
ATOM   1379  N   ARG A 192      -2.338 -13.927   3.137  1.00195.82           N  
ATOM   1380  CA  ARG A 192      -1.679 -15.185   3.376  1.00195.82           C  
ATOM   1381  C   ARG A 192      -2.078 -15.704   4.726  1.00195.82           C  
ATOM   1382  O   ARG A 192      -2.025 -15.000   5.735  1.00195.82           O  
ATOM   1383  CB  ARG A 192      -0.145 -15.192   3.202  1.00195.82           C  
ATOM   1384  CG  ARG A 192       0.684 -14.301   4.118  1.00195.82           C  
ATOM   1385  CD  ARG A 192       2.079 -14.045   3.535  1.00195.82           C  
ATOM   1386  NE  ARG A 192       2.694 -15.360   3.184  1.00195.82           N  
ATOM   1387  CZ  ARG A 192       3.462 -16.019   4.099  1.00195.82           C  
ATOM   1388  NH1 ARG A 192       3.596 -15.509   5.357  1.00195.82           N1+
ATOM   1389  NH2 ARG A 192       4.108 -17.173   3.755  1.00195.82           N  
ATOM   1390  N   LEU A 193      -2.487 -16.988   4.762  1.00180.56           N  
ATOM   1391  CA  LEU A 193      -3.051 -17.551   5.957  1.00180.56           C  
ATOM   1392  C   LEU A 193      -2.325 -18.824   6.285  1.00180.56           C  
ATOM   1393  O   LEU A 193      -1.965 -19.593   5.396  1.00180.56           O  
ATOM   1394  CB  LEU A 193      -4.529 -17.866   5.697  1.00180.56           C  
ATOM   1395  CG  LEU A 193      -5.400 -18.213   6.905  1.00180.56           C  
ATOM   1396  CD1 LEU A 193      -5.666 -16.994   7.800  1.00180.56           C  
ATOM   1397  CD2 LEU A 193      -6.702 -18.854   6.421  1.00180.56           C  
ATOM   1398  N   GLY A 194      -2.075 -19.090   7.584  1.00 48.08           N  
ATOM   1399  CA  GLY A 194      -1.363 -20.292   7.920  1.00 48.08           C  
ATOM   1400  C   GLY A 194      -1.042 -20.277   9.380  1.00 48.08           C  
ATOM   1401  O   GLY A 194      -1.670 -19.582  10.176  1.00 48.08           O  
ATOM   1402  N   GLY A 195      -0.026 -21.070   9.759  1.00 52.67           N  
ATOM   1403  CA  GLY A 195       0.396 -21.149  11.124  1.00 52.67           C  
ATOM   1404  C   GLY A 195       1.465 -20.122  11.255  1.00 52.67           C  
ATOM   1405  O   GLY A 195       1.200 -18.929  11.116  1.00 52.67           O  
ATOM   1406  N   HIS A 196       2.699 -20.565  11.551  1.00 62.37           N  
ATOM   1407  CA  HIS A 196       3.803 -19.665  11.697  1.00 62.37           C  
ATOM   1408  C   HIS A 196       4.105 -19.091  10.346  1.00 62.37           C  
ATOM   1409  O   HIS A 196       3.906 -19.741   9.322  1.00 62.37           O  
ATOM   1410  CB  HIS A 196       5.075 -20.365  12.206  1.00 62.37           C  
ATOM   1411  CG  HIS A 196       4.850 -21.068  13.511  1.00 62.37           C  
ATOM   1412  CD2 HIS A 196       5.072 -20.651  14.788  1.00 62.37           C  
ATOM   1413  ND1 HIS A 196       4.336 -22.342  13.617  1.00 62.37           N  
ATOM   1414  CE1 HIS A 196       4.272 -22.629  14.941  1.00 62.37           C  
ATOM   1415  NE2 HIS A 196       4.708 -21.633  15.691  1.00 62.37           N  
ATOM   1416  N   TYR A 197       4.627 -17.848  10.324  1.00135.94           N  
ATOM   1417  CA  TYR A 197       4.892 -17.131   9.107  1.00135.94           C  
ATOM   1418  C   TYR A 197       5.856 -17.922   8.286  1.00135.94           C  
ATOM   1419  O   TYR A 197       5.720 -18.022   7.068  1.00135.94           O  
ATOM   1420  CB  TYR A 197       5.586 -15.770   9.311  1.00135.94           C  
ATOM   1421  CG  TYR A 197       4.711 -14.825  10.064  1.00135.94           C  
ATOM   1422  CD1 TYR A 197       3.757 -14.085   9.405  1.00135.94           C  
ATOM   1423  CD2 TYR A 197       4.841 -14.677  11.425  1.00135.94           C  
ATOM   1424  CE1 TYR A 197       2.952 -13.205  10.087  1.00135.94           C  
ATOM   1425  CE2 TYR A 197       4.039 -13.797  12.113  1.00135.94           C  
ATOM   1426  CZ  TYR A 197       3.093 -13.059  11.444  1.00135.94           C  
ATOM   1427  OH  TYR A 197       2.266 -12.155  12.143  1.00135.94           O  
ATOM   1428  N   GLY A 198       6.864 -18.506   8.950  1.00 37.96           N  
ATOM   1429  CA  GLY A 198       7.904 -19.242   8.292  1.00 37.96           C  
ATOM   1430  C   GLY A 198       7.305 -20.407   7.572  1.00 37.96           C  
ATOM   1431  O   GLY A 198       7.853 -20.874   6.576  1.00 37.96           O  
ATOM   1432  N   GLU A 199       6.190 -20.945   8.093  1.00129.45           N  
ATOM   1433  CA  GLU A 199       5.575 -22.114   7.531  1.00129.45           C  
ATOM   1434  C   GLU A 199       4.962 -21.781   6.203  1.00129.45           C  
ATOM   1435  O   GLU A 199       4.554 -20.654   5.930  1.00129.45           O  
ATOM   1436  CB  GLU A 199       4.454 -22.660   8.429  1.00129.45           C  
ATOM   1437  CG  GLU A 199       4.103 -24.121   8.169  1.00129.45           C  
ATOM   1438  CD  GLU A 199       5.114 -24.951   8.945  1.00129.45           C  
ATOM   1439  OE1 GLU A 199       5.053 -24.927  10.205  1.00129.45           O  
ATOM   1440  OE2 GLU A 199       5.968 -25.606   8.292  1.00129.45           O1-
ATOM   1441  N   PRO A 200       4.937 -22.785   5.364  1.00161.11           N  
ATOM   1442  CA  PRO A 200       4.371 -22.683   4.042  1.00161.11           C  
ATOM   1443  C   PRO A 200       2.896 -22.902   4.053  1.00161.11           C  
ATOM   1444  O   PRO A 200       2.317 -23.095   5.122  1.00161.11           O  
ATOM   1445  CB  PRO A 200       5.098 -23.715   3.180  1.00161.11           C  
ATOM   1446  CG  PRO A 200       5.754 -24.669   4.190  1.00161.11           C  
ATOM   1447  CD  PRO A 200       5.995 -23.780   5.417  1.00161.11           C  
ATOM   1448  N   GLY A 201       2.273 -22.865   2.860  1.00 16.34           N  
ATOM   1449  CA  GLY A 201       0.874 -23.140   2.753  1.00 16.34           C  
ATOM   1450  C   GLY A 201       0.123 -21.858   2.673  1.00 16.34           C  
ATOM   1451  O   GLY A 201      -1.099 -21.864   2.536  1.00 16.34           O  
ATOM   1452  N   MET A 202       0.819 -20.710   2.750  1.00239.13           N  
ATOM   1453  CA  MET A 202       0.021 -19.508   2.680  1.00239.13           C  
ATOM   1454  C   MET A 202      -0.425 -19.296   1.201  1.00239.13           C  
ATOM   1455  O   MET A 202       0.337 -19.734   0.346  1.00239.13           O  
ATOM   1456  CB  MET A 202       0.844 -18.255   3.021  1.00239.13           C  
ATOM   1457  CG  MET A 202       1.547 -18.293   4.380  1.00239.13           C  
ATOM   1458  SD  MET A 202       0.541 -17.850   5.822  1.00239.13           S  
ATOM   1459  CE  MET A 202       1.904 -18.020   7.010  1.00239.13           C  
ATOM   1460  N   GLN A 203      -1.657 -18.731   0.844  1.00172.31           N  
ATOM   1461  CA  GLN A 203      -1.882 -17.717  -0.217  1.00172.31           C  
ATOM   1462  C   GLN A 203      -3.305 -17.577  -0.788  1.00172.31           C  
ATOM   1463  O   GLN A 203      -3.863 -18.523  -1.344  1.00172.31           O  
ATOM   1464  CB  GLN A 203      -0.906 -17.813  -1.400  1.00172.31           C  
ATOM   1465  CG  GLN A 203       0.503 -17.356  -1.021  1.00172.31           C  
ATOM   1466  CD  GLN A 203       1.365 -17.400  -2.271  1.00172.31           C  
ATOM   1467  NE2 GLN A 203       2.629 -17.878  -2.119  1.00172.31           N  
ATOM   1468  OE1 GLN A 203       0.923 -17.024  -3.355  1.00172.31           O  
ATOM   1469  N   LEU A 204      -3.899 -16.341  -0.733  1.00 90.43           N  
ATOM   1470  CA  LEU A 204      -5.235 -16.065  -1.251  1.00 90.43           C  
ATOM   1471  C   LEU A 204      -5.225 -14.805  -2.091  1.00 90.43           C  
ATOM   1472  O   LEU A 204      -4.910 -13.724  -1.594  1.00 90.43           O  
ATOM   1473  CB  LEU A 204      -6.274 -15.853  -0.135  1.00 90.43           C  
ATOM   1474  CG  LEU A 204      -7.690 -15.558  -0.657  1.00 90.43           C  
ATOM   1475  CD1 LEU A 204      -8.234 -16.732  -1.487  1.00 90.43           C  
ATOM   1476  CD2 LEU A 204      -8.629 -15.153   0.492  1.00 90.43           C  
ATOM   1477  N   PHE A 205      -5.611 -14.902  -3.390  1.00 67.99           N  
ATOM   1478  CA  PHE A 205      -5.626 -13.757  -4.273  1.00 67.99           C  
ATOM   1479  C   PHE A 205      -7.052 -13.360  -4.521  1.00 67.99           C  
ATOM   1480  O   PHE A 205      -7.880 -14.187  -4.899  1.00 67.99           O  
ATOM   1481  CB  PHE A 205      -5.019 -14.033  -5.662  1.00 67.99           C  
ATOM   1482  CG  PHE A 205      -3.539 -14.172  -5.547  1.00 67.99           C  
ATOM   1483  CD1 PHE A 205      -2.963 -15.350  -5.134  1.00 67.99           C  
ATOM   1484  CD2 PHE A 205      -2.723 -13.113  -5.876  1.00 67.99           C  
ATOM   1485  CE1 PHE A 205      -1.595 -15.463  -5.040  1.00 67.99           C  
ATOM   1486  CE2 PHE A 205      -1.355 -13.219  -5.783  1.00 67.99           C  
ATOM   1487  CZ  PHE A 205      -0.788 -14.397  -5.363  1.00 67.99           C  
ATOM   1488  N   VAL A 206      -7.372 -12.060  -4.330  1.00 51.39           N  
ATOM   1489  CA  VAL A 206      -8.719 -11.594  -4.526  1.00 51.39           C  
ATOM   1490  C   VAL A 206      -8.742 -10.686  -5.721  1.00 51.39           C  
ATOM   1491  O   VAL A 206      -7.896  -9.804  -5.854  1.00 51.39           O  
ATOM   1492  CB  VAL A 206      -9.246 -10.814  -3.353  1.00 51.39           C  
ATOM   1493  CG1 VAL A 206     -10.653 -10.285  -3.679  1.00 51.39           C  
ATOM   1494  CG2 VAL A 206      -9.194 -11.723  -2.114  1.00 51.39           C  
ATOM   1495  N   TYR A 207      -9.728 -10.891  -6.624  1.00 75.14           N  
ATOM   1496  CA  TYR A 207      -9.839 -10.095  -7.819  1.00 75.14           C  
ATOM   1497  C   TYR A 207     -11.250  -9.595  -7.965  1.00 75.14           C  
ATOM   1498  O   TYR A 207     -12.192 -10.154  -7.404  1.00 75.14           O  
ATOM   1499  CB  TYR A 207      -9.465 -10.859  -9.107  1.00 75.14           C  
ATOM   1500  CG  TYR A 207     -10.365 -12.040  -9.273  1.00 75.14           C  
ATOM   1501  CD1 TYR A 207     -11.583 -11.919  -9.902  1.00 75.14           C  
ATOM   1502  CD2 TYR A 207      -9.982 -13.276  -8.803  1.00 75.14           C  
ATOM   1503  CE1 TYR A 207     -12.406 -13.012 -10.055  1.00 75.14           C  
ATOM   1504  CE2 TYR A 207     -10.801 -14.371  -8.953  1.00 75.14           C  
ATOM   1505  CZ  TYR A 207     -12.015 -14.241  -9.579  1.00 75.14           C  
ATOM   1506  OH  TYR A 207     -12.852 -15.367  -9.732  1.00 75.14           O  
ATOM   1507  N   GLY A 208     -11.389  -8.424  -8.624  1.00 65.45           N  
ATOM   1508  CA  GLY A 208     -12.636  -7.771  -8.933  1.00 65.45           C  
ATOM   1509  C   GLY A 208     -13.365  -8.369 -10.100  1.00 65.45           C  
ATOM   1510  O   GLY A 208     -14.596  -8.423 -10.097  1.00 65.45           O  
ATOM   1511  N   ARG A 209     -12.634  -8.763 -11.167  1.00128.94           N  
ATOM   1512  CA  ARG A 209     -13.326  -9.248 -12.329  1.00128.94           C  
ATOM   1513  C   ARG A 209     -12.449 -10.168 -13.124  1.00128.94           C  
ATOM   1514  O   ARG A 209     -11.231 -10.200 -12.955  1.00128.94           O  
ATOM   1515  CB  ARG A 209     -13.883  -8.111 -13.210  1.00128.94           C  
ATOM   1516  CG  ARG A 209     -12.865  -7.102 -13.742  1.00128.94           C  
ATOM   1517  CD  ARG A 209     -12.161  -7.538 -15.023  1.00128.94           C  
ATOM   1518  NE  ARG A 209     -11.329  -6.386 -15.467  1.00128.94           N  
ATOM   1519  CZ  ARG A 209     -11.032  -6.241 -16.791  1.00128.94           C  
ATOM   1520  NH1 ARG A 209     -11.519  -7.140 -17.695  1.00128.94           N1+
ATOM   1521  NH2 ARG A 209     -10.252  -5.200 -17.207  1.00128.94           N  
ATOM   1522  N   GLU A 210     -13.089 -10.980 -13.995  1.00 54.93           N  
ATOM   1523  CA  GLU A 210     -12.407 -11.949 -14.807  1.00 54.93           C  
ATOM   1524  C   GLU A 210     -13.113 -12.010 -16.124  1.00 54.93           C  
ATOM   1525  O   GLU A 210     -14.285 -11.652 -16.235  1.00 54.93           O  
ATOM   1526  CB  GLU A 210     -12.456 -13.359 -14.191  1.00 54.93           C  
ATOM   1527  CG  GLU A 210     -13.888 -13.842 -13.948  1.00 54.93           C  
ATOM   1528  CD  GLU A 210     -13.848 -15.117 -13.114  1.00 54.93           C  
ATOM   1529  OE1 GLU A 210     -13.190 -16.100 -13.548  1.00 54.93           O  
ATOM   1530  OE2 GLU A 210     -14.479 -15.120 -12.024  1.00 54.93           O1-
ATOM   1531  N   GLU A 211     -12.402 -12.467 -17.172  1.00107.74           N  
ATOM   1532  CA  GLU A 211     -13.003 -12.524 -18.470  1.00107.74           C  
ATOM   1533  C   GLU A 211     -13.995 -13.644 -18.490  1.00107.74           C  
ATOM   1534  O   GLU A 211     -13.778 -14.704 -17.905  1.00107.74           O  
ATOM   1535  CB  GLU A 211     -11.985 -12.773 -19.595  1.00107.74           C  
ATOM   1536  CG  GLU A 211     -12.551 -12.500 -20.987  1.00107.74           C  
ATOM   1537  CD  GLU A 211     -12.609 -10.990 -21.155  1.00107.74           C  
ATOM   1538  OE1 GLU A 211     -11.513 -10.373 -21.219  1.00107.74           O  
ATOM   1539  OE2 GLU A 211     -13.738 -10.434 -21.216  1.00107.74           O1-
ATOM   1540  N   GLY A 212     -15.138 -13.411 -19.161  1.00 22.94           N  
ATOM   1541  CA  GLY A 212     -16.139 -14.424 -19.310  1.00 22.94           C  
ATOM   1542  C   GLY A 212     -17.071 -14.359 -18.145  1.00 22.94           C  
ATOM   1543  O   GLY A 212     -18.140 -14.967 -18.168  1.00 22.94           O  
ATOM   1544  N   ASN A 213     -16.705 -13.605 -17.092  1.00 52.36           N  
ATOM   1545  CA  ASN A 213     -17.586 -13.563 -15.962  1.00 52.36           C  
ATOM   1546  C   ASN A 213     -18.364 -12.296 -16.034  1.00 52.36           C  
ATOM   1547  O   ASN A 213     -17.815 -11.195 -15.998  1.00 52.36           O  
ATOM   1548  CB  ASN A 213     -16.865 -13.568 -14.601  1.00 52.36           C  
ATOM   1549  CG  ASN A 213     -17.911 -13.767 -13.509  1.00 52.36           C  
ATOM   1550  ND2 ASN A 213     -17.544 -13.428 -12.244  1.00 52.36           N  
ATOM   1551  OD1 ASN A 213     -19.030 -14.205 -13.774  1.00 52.36           O  
ATOM   1552  N   ASP A 214     -19.692 -12.450 -16.131  1.00119.89           N  
ATOM   1553  CA  ASP A 214     -20.612 -11.363 -16.229  1.00119.89           C  
ATOM   1554  C   ASP A 214     -20.593 -10.601 -14.944  1.00119.89           C  
ATOM   1555  O   ASP A 214     -20.790  -9.386 -14.933  1.00119.89           O  
ATOM   1556  CB  ASP A 214     -22.043 -11.859 -16.482  1.00119.89           C  
ATOM   1557  CG  ASP A 214     -22.889 -10.671 -16.896  1.00119.89           C  
ATOM   1558  OD1 ASP A 214     -23.020  -9.714 -16.088  1.00119.89           O  
ATOM   1559  OD2 ASP A 214     -23.408 -10.702 -18.042  1.00119.89           O1-
ATOM   1560  N   THR A 215     -20.351 -11.302 -13.820  1.00 60.39           N  
ATOM   1561  CA  THR A 215     -20.409 -10.690 -12.521  1.00 60.39           C  
ATOM   1562  C   THR A 215     -19.220  -9.805 -12.313  1.00 60.39           C  
ATOM   1563  O   THR A 215     -18.090 -10.274 -12.175  1.00 60.39           O  
ATOM   1564  CB  THR A 215     -20.418 -11.695 -11.407  1.00 60.39           C  
ATOM   1565  CG2 THR A 215     -20.442 -10.950 -10.062  1.00 60.39           C  
ATOM   1566  OG1 THR A 215     -21.545 -12.550 -11.524  1.00 60.39           O  
ATOM   1567  N   ARG A 216     -19.467  -8.479 -12.274  1.00169.00           N  
ATOM   1568  CA  ARG A 216     -18.417  -7.521 -12.066  1.00169.00           C  
ATOM   1569  C   ARG A 216     -19.060  -6.255 -11.583  1.00169.00           C  
ATOM   1570  O   ARG A 216     -20.276  -6.089 -11.673  1.00169.00           O  
ATOM   1571  CB  ARG A 216     -17.659  -7.177 -13.361  1.00169.00           C  
ATOM   1572  CG  ARG A 216     -16.985  -8.395 -13.990  1.00169.00           C  
ATOM   1573  CD  ARG A 216     -16.076  -8.075 -15.177  1.00169.00           C  
ATOM   1574  NE  ARG A 216     -16.923  -7.664 -16.328  1.00169.00           N  
ATOM   1575  CZ  ARG A 216     -16.363  -7.599 -17.571  1.00169.00           C  
ATOM   1576  NH1 ARG A 216     -15.031  -7.850 -17.732  1.00169.00           N1+
ATOM   1577  NH2 ARG A 216     -17.139  -7.296 -18.651  1.00169.00           N  
ATOM   1578  N   PRO A 217     -18.265  -5.355 -11.060  1.00 85.52           N  
ATOM   1579  CA  PRO A 217     -18.804  -4.115 -10.563  1.00 85.52           C  
ATOM   1580  C   PRO A 217     -19.354  -3.257 -11.662  1.00 85.52           C  
ATOM   1581  O   PRO A 217     -18.747  -3.190 -12.730  1.00 85.52           O  
ATOM   1582  CB  PRO A 217     -17.682  -3.472  -9.753  1.00 85.52           C  
ATOM   1583  CG  PRO A 217     -16.861  -4.679  -9.257  1.00 85.52           C  
ATOM   1584  CD  PRO A 217     -17.069  -5.756 -10.337  1.00 85.52           C  
ATOM   1585  N   SER A 218     -20.549  -2.666 -11.448  1.00 67.79           N  
ATOM   1586  CA  SER A 218     -21.157  -1.792 -12.414  1.00 67.79           C  
ATOM   1587  C   SER A 218     -20.662  -0.377 -12.300  1.00 67.79           C  
ATOM   1588  O   SER A 218     -20.283   0.243 -13.294  1.00 67.79           O  
ATOM   1589  CB  SER A 218     -22.687  -1.763 -12.282  1.00 67.79           C  
ATOM   1590  OG  SER A 218     -23.204  -3.069 -12.498  1.00 67.79           O  
ATOM   1591  N   ARG A 219     -20.732   0.188 -11.073  1.00126.32           N  
ATOM   1592  CA  ARG A 219     -20.387   1.561 -10.806  1.00126.32           C  
ATOM   1593  C   ARG A 219     -18.919   1.833 -10.894  1.00126.32           C  
ATOM   1594  O   ARG A 219     -18.500   2.779 -11.559  1.00126.32           O  
ATOM   1595  CB  ARG A 219     -20.807   2.023  -9.402  1.00126.32           C  
ATOM   1596  CG  ARG A 219     -22.295   2.333  -9.252  1.00126.32           C  
ATOM   1597  CD  ARG A 219     -22.653   2.796  -7.839  1.00126.32           C  
ATOM   1598  NE  ARG A 219     -24.058   3.290  -7.855  1.00126.32           N  
ATOM   1599  CZ  ARG A 219     -24.629   3.739  -6.698  1.00126.32           C  
ATOM   1600  NH1 ARG A 219     -23.933   3.672  -5.526  1.00126.32           N1+
ATOM   1601  NH2 ARG A 219     -25.891   4.261  -6.714  1.00126.32           N  
ATOM   1602  N   TYR A 220     -18.091   1.019 -10.213  1.00133.34           N  
ATOM   1603  CA  TYR A 220     -16.687   1.308 -10.229  1.00133.34           C  
ATOM   1604  C   TYR A 220     -15.938   0.125 -10.747  1.00133.34           C  
ATOM   1605  O   TYR A 220     -15.991  -0.980 -10.209  1.00133.34           O  
ATOM   1606  CB  TYR A 220     -16.105   1.724  -8.867  1.00133.34           C  
ATOM   1607  CG  TYR A 220     -16.607   3.104  -8.605  1.00133.34           C  
ATOM   1608  CD1 TYR A 220     -15.893   4.192  -9.049  1.00133.34           C  
ATOM   1609  CD2 TYR A 220     -17.792   3.319  -7.938  1.00133.34           C  
ATOM   1610  CE1 TYR A 220     -16.342   5.471  -8.822  1.00133.34           C  
ATOM   1611  CE2 TYR A 220     -18.248   4.598  -7.709  1.00133.34           C  
ATOM   1612  CZ  TYR A 220     -17.522   5.677  -8.151  1.00133.34           C  
ATOM   1613  OH  TYR A 220     -17.981   6.992  -7.921  1.00133.34           O  
ATOM   1614  N   PRO A 221     -15.202   0.398 -11.788  1.00 74.12           N  
ATOM   1615  CA  PRO A 221     -14.471  -0.607 -12.507  1.00 74.12           C  
ATOM   1616  C   PRO A 221     -13.564  -1.353 -11.583  1.00 74.12           C  
ATOM   1617  O   PRO A 221     -13.010  -0.744 -10.670  1.00 74.12           O  
ATOM   1618  CB  PRO A 221     -13.656   0.159 -13.545  1.00 74.12           C  
ATOM   1619  CG  PRO A 221     -13.389   1.506 -12.847  1.00 74.12           C  
ATOM   1620  CD  PRO A 221     -14.639   1.725 -11.978  1.00 74.12           C  
ATOM   1621  N   ALA A 222     -13.411  -2.676 -11.798  1.00 52.12           N  
ATOM   1622  CA  ALA A 222     -12.555  -3.463 -10.964  1.00 52.12           C  
ATOM   1623  C   ALA A 222     -11.153  -3.287 -11.450  1.00 52.12           C  
ATOM   1624  O   ALA A 222     -10.852  -3.514 -12.622  1.00 52.12           O  
ATOM   1625  CB  ALA A 222     -12.878  -4.966 -11.020  1.00 52.12           C  
ATOM   1626  N   ARG A 223     -10.257  -2.861 -10.541  1.00106.43           N  
ATOM   1627  CA  ARG A 223      -8.874  -2.646 -10.850  1.00106.43           C  
ATOM   1628  C   ARG A 223      -8.148  -3.946 -11.015  1.00106.43           C  
ATOM   1629  O   ARG A 223      -7.200  -4.032 -11.796  1.00106.43           O  
ATOM   1630  CB  ARG A 223      -8.145  -1.839  -9.768  1.00106.43           C  
ATOM   1631  CG  ARG A 223      -8.774  -0.462  -9.569  1.00106.43           C  
ATOM   1632  CD  ARG A 223      -8.080   0.384  -8.507  1.00106.43           C  
ATOM   1633  NE  ARG A 223      -9.006   1.497  -8.159  1.00106.43           N  
ATOM   1634  CZ  ARG A 223      -8.762   2.257  -7.054  1.00106.43           C  
ATOM   1635  NH1 ARG A 223      -7.628   2.050  -6.323  1.00106.43           N1+
ATOM   1636  NH2 ARG A 223      -9.651   3.221  -6.675  1.00106.43           N  
ATOM   1637  N   GLN A 224      -8.552  -4.986 -10.255  1.00 60.58           N  
ATOM   1638  CA  GLN A 224      -7.840  -6.239 -10.262  1.00 60.58           C  
ATOM   1639  C   GLN A 224      -8.573  -7.252 -11.088  1.00 60.58           C  
ATOM   1640  O   GLN A 224      -9.781  -7.442 -10.947  1.00 60.58           O  
ATOM   1641  CB  GLN A 224      -7.690  -6.832  -8.848  1.00 60.58           C  
ATOM   1642  CG  GLN A 224      -6.864  -8.120  -8.773  1.00 60.58           C  
ATOM   1643  CD  GLN A 224      -5.390  -7.745  -8.700  1.00 60.58           C  
ATOM   1644  NE2 GLN A 224      -4.497  -8.738  -8.958  1.00 60.58           N  
ATOM   1645  OE1 GLN A 224      -5.041  -6.601  -8.413  1.00 60.58           O  
ATOM   1646  N   THR A 225      -7.831  -7.957 -11.967  1.00 43.29           N  
ATOM   1647  CA  THR A 225      -8.414  -8.961 -12.813  1.00 43.29           C  
ATOM   1648  C   THR A 225      -7.828 -10.279 -12.406  1.00 43.29           C  
ATOM   1649  O   THR A 225      -6.704 -10.350 -11.912  1.00 43.29           O  
ATOM   1650  CB  THR A 225      -8.086  -8.774 -14.264  1.00 43.29           C  
ATOM   1651  CG2 THR A 225      -8.526  -7.363 -14.689  1.00 43.29           C  
ATOM   1652  OG1 THR A 225      -6.689  -8.927 -14.472  1.00 43.29           O  
ATOM   1653  N   ARG A 226      -8.597 -11.366 -12.603  1.00103.64           N  
ATOM   1654  CA  ARG A 226      -8.175 -12.687 -12.238  1.00103.64           C  
ATOM   1655  C   ARG A 226      -6.971 -13.041 -13.055  1.00103.64           C  
ATOM   1656  O   ARG A 226      -6.034 -13.668 -12.562  1.00103.64           O  
ATOM   1657  CB  ARG A 226      -9.261 -13.740 -12.522  1.00103.64           C  
ATOM   1658  CG  ARG A 226      -8.875 -15.175 -12.155  1.00103.64           C  
ATOM   1659  CD  ARG A 226      -9.903 -16.202 -12.636  1.00103.64           C  
ATOM   1660  NE  ARG A 226      -9.351 -17.564 -12.392  1.00103.64           N  
ATOM   1661  CZ  ARG A 226      -9.624 -18.217 -11.226  1.00103.64           C  
ATOM   1662  NH1 ARG A 226     -10.409 -17.617 -10.283  1.00103.64           N1+
ATOM   1663  NH2 ARG A 226      -9.125 -19.468 -11.009  1.00103.64           N  
ATOM   1664  N   GLU A 227      -6.960 -12.622 -14.333  1.00 83.54           N  
ATOM   1665  CA  GLU A 227      -5.881 -12.963 -15.217  1.00 83.54           C  
ATOM   1666  C   GLU A 227      -4.607 -12.447 -14.627  1.00 83.54           C  
ATOM   1667  O   GLU A 227      -3.587 -13.134 -14.645  1.00 83.54           O  
ATOM   1668  CB  GLU A 227      -6.020 -12.309 -16.606  1.00 83.54           C  
ATOM   1669  CG  GLU A 227      -7.175 -12.858 -17.450  1.00 83.54           C  
ATOM   1670  CD  GLU A 227      -8.488 -12.364 -16.856  1.00 83.54           C  
ATOM   1671  OE1 GLU A 227      -8.545 -11.179 -16.433  1.00 83.54           O  
ATOM   1672  OE2 GLU A 227      -9.452 -13.173 -16.815  1.00 83.54           O1-
ATOM   1673  N   ALA A 228      -4.628 -11.213 -14.097  1.00 32.69           N  
ATOM   1674  CA  ALA A 228      -3.441 -10.630 -13.539  1.00 32.69           C  
ATOM   1675  C   ALA A 228      -3.008 -11.405 -12.332  1.00 32.69           C  
ATOM   1676  O   ALA A 228      -1.824 -11.696 -12.162  1.00 32.69           O  
ATOM   1677  CB  ALA A 228      -3.648  -9.171 -13.098  1.00 32.69           C  
ATOM   1678  N   SER A 229      -3.969 -11.782 -11.468  1.00 34.64           N  
ATOM   1679  CA  SER A 229      -3.643 -12.447 -10.239  1.00 34.64           C  
ATOM   1680  C   SER A 229      -2.961 -13.740 -10.545  1.00 34.64           C  
ATOM   1681  O   SER A 229      -1.959 -14.082  -9.920  1.00 34.64           O  
ATOM   1682  CB  SER A 229      -4.883 -12.775  -9.388  1.00 34.64           C  
ATOM   1683  OG  SER A 229      -5.533 -11.577  -8.988  1.00 34.64           O  
ATOM   1684  N   GLU A 230      -3.482 -14.494 -11.528  1.00 56.88           N  
ATOM   1685  CA  GLU A 230      -2.908 -15.768 -11.842  1.00 56.88           C  
ATOM   1686  C   GLU A 230      -1.518 -15.585 -12.365  1.00 56.88           C  
ATOM   1687  O   GLU A 230      -0.631 -16.381 -12.068  1.00 56.88           O  
ATOM   1688  CB  GLU A 230      -3.717 -16.573 -12.872  1.00 56.88           C  
ATOM   1689  CG  GLU A 230      -5.073 -17.018 -12.320  1.00 56.88           C  
ATOM   1690  CD  GLU A 230      -5.666 -18.062 -13.254  1.00 56.88           C  
ATOM   1691  OE1 GLU A 230      -4.984 -18.427 -14.249  1.00 56.88           O  
ATOM   1692  OE2 GLU A 230      -6.811 -18.513 -12.982  1.00 56.88           O1-
ATOM   1693  N   ALA A 231      -1.285 -14.534 -13.170  1.00 34.65           N  
ATOM   1694  CA  ALA A 231       0.017 -14.330 -13.738  1.00 34.65           C  
ATOM   1695  C   ALA A 231       1.012 -14.074 -12.645  1.00 34.65           C  
ATOM   1696  O   ALA A 231       2.117 -14.610 -12.670  1.00 34.65           O  
ATOM   1697  CB  ALA A 231       0.059 -13.146 -14.716  1.00 34.65           C  
ATOM   1698  N   VAL A 232       0.638 -13.257 -11.643  1.00 38.44           N  
ATOM   1699  CA  VAL A 232       1.533 -12.923 -10.571  1.00 38.44           C  
ATOM   1700  C   VAL A 232       1.864 -14.183  -9.834  1.00 38.44           C  
ATOM   1701  O   VAL A 232       3.008 -14.407  -9.440  1.00 38.44           O  
ATOM   1702  CB  VAL A 232       0.922 -11.962  -9.592  1.00 38.44           C  
ATOM   1703  CG1 VAL A 232       1.942 -11.672  -8.478  1.00 38.44           C  
ATOM   1704  CG2 VAL A 232       0.462 -10.713 -10.365  1.00 38.44           C  
ATOM   1705  N   ALA A 233       0.863 -15.062  -9.655  1.00 41.16           N  
ATOM   1706  CA  ALA A 233       1.071 -16.279  -8.932  1.00 41.16           C  
ATOM   1707  C   ALA A 233       2.146 -17.049  -9.632  1.00 41.16           C  
ATOM   1708  O   ALA A 233       2.990 -17.680  -8.996  1.00 41.16           O  
ATOM   1709  CB  ALA A 233      -0.185 -17.165  -8.891  1.00 41.16           C  
ATOM   1710  N   ARG A 234       2.117 -17.033 -10.976  1.00150.04           N  
ATOM   1711  CA  ARG A 234       3.059 -17.729 -11.810  1.00150.04           C  
ATOM   1712  C   ARG A 234       4.435 -17.148 -11.627  1.00150.04           C  
ATOM   1713  O   ARG A 234       5.398 -17.879 -11.398  1.00150.04           O  
ATOM   1714  CB  ARG A 234       2.700 -17.543 -13.293  1.00150.04           C  
ATOM   1715  CG  ARG A 234       1.250 -17.922 -13.606  1.00150.04           C  
ATOM   1716  CD  ARG A 234       0.643 -17.103 -14.750  1.00150.04           C  
ATOM   1717  NE  ARG A 234       1.027 -17.738 -16.038  1.00150.04           N  
ATOM   1718  CZ  ARG A 234       0.220 -18.696 -16.578  1.00150.04           C  
ATOM   1719  NH1 ARG A 234      -0.923 -19.066 -15.931  1.00150.04           N1+
ATOM   1720  NH2 ARG A 234       0.556 -19.280 -17.764  1.00150.04           N  
ATOM   1721  N   LEU A 235       4.555 -15.804 -11.685  1.00105.27           N  
ATOM   1722  CA  LEU A 235       5.842 -15.163 -11.599  1.00105.27           C  
ATOM   1723  C   LEU A 235       6.461 -15.449 -10.268  1.00105.27           C  
ATOM   1724  O   LEU A 235       7.669 -15.646 -10.163  1.00105.27           O  
ATOM   1725  CB  LEU A 235       5.812 -13.627 -11.726  1.00105.27           C  
ATOM   1726  CG  LEU A 235       5.660 -13.075 -13.156  1.00105.27           C  
ATOM   1727  CD1 LEU A 235       4.285 -13.356 -13.764  1.00105.27           C  
ATOM   1728  CD2 LEU A 235       6.021 -11.585 -13.197  1.00105.27           C  
ATOM   1729  N   ASN A 236       5.628 -15.460  -9.219  1.00 94.03           N  
ATOM   1730  CA  ASN A 236       5.997 -15.662  -7.848  1.00 94.03           C  
ATOM   1731  C   ASN A 236       6.439 -17.078  -7.600  1.00 94.03           C  
ATOM   1732  O   ASN A 236       6.941 -17.380  -6.520  1.00 94.03           O  
ATOM   1733  CB  ASN A 236       4.854 -15.362  -6.867  1.00 94.03           C  
ATOM   1734  CG  ASN A 236       4.636 -13.859  -6.847  1.00 94.03           C  
ATOM   1735  ND2 ASN A 236       3.461 -13.426  -6.316  1.00 94.03           N  
ATOM   1736  OD1 ASN A 236       5.493 -13.091  -7.281  1.00 94.03           O  
ATOM   1737  N   GLN A 237       6.193 -18.008  -8.541  1.00 76.67           N  
ATOM   1738  CA  GLN A 237       6.593 -19.381  -8.365  1.00 76.67           C  
ATOM   1739  C   GLN A 237       5.870 -19.950  -7.179  1.00 76.67           C  
ATOM   1740  O   GLN A 237       6.432 -20.719  -6.399  1.00 76.67           O  
ATOM   1741  CB  GLN A 237       8.101 -19.549  -8.094  1.00 76.67           C  
ATOM   1742  CG  GLN A 237       9.013 -18.924  -9.154  1.00 76.67           C  
ATOM   1743  CD  GLN A 237       8.829 -19.662 -10.468  1.00 76.67           C  
ATOM   1744  NE2 GLN A 237       9.006 -18.930 -11.602  1.00 76.67           N  
ATOM   1745  OE1 GLN A 237       8.534 -20.856 -10.490  1.00 76.67           O  
ATOM   1746  N   VAL A 238       4.585 -19.583  -7.025  1.00 49.30           N  
ATOM   1747  CA  VAL A 238       3.790 -20.061  -5.931  1.00 49.30           C  
ATOM   1748  C   VAL A 238       3.365 -21.475  -6.198  1.00 49.30           C  
ATOM   1749  O   VAL A 238       2.963 -21.822  -7.308  1.00 49.30           O  
ATOM   1750  CB  VAL A 238       2.538 -19.260  -5.726  1.00 49.30           C  
ATOM   1751  CG1 VAL A 238       1.708 -19.927  -4.617  1.00 49.30           C  
ATOM   1752  CG2 VAL A 238       2.923 -17.800  -5.435  1.00 49.30           C  
ATOM   1753  N   ASN A 239       3.430 -22.333  -5.157  1.00 54.71           N  
ATOM   1754  CA  ASN A 239       3.028 -23.703  -5.310  1.00 54.71           C  
ATOM   1755  C   ASN A 239       1.555 -23.700  -5.579  1.00 54.71           C  
ATOM   1756  O   ASN A 239       0.775 -23.026  -4.909  1.00 54.71           O  
ATOM   1757  CB  ASN A 239       3.294 -24.562  -4.060  1.00 54.71           C  
ATOM   1758  CG  ASN A 239       2.967 -26.013  -4.380  1.00 54.71           C  
ATOM   1759  ND2 ASN A 239       4.001 -26.896  -4.315  1.00 54.71           N  
ATOM   1760  OD1 ASN A 239       1.825 -26.356  -4.683  1.00 54.71           O  
ATOM   1761  N   PRO A 240       1.162 -24.470  -6.554  1.00 72.28           N  
ATOM   1762  CA  PRO A 240      -0.210 -24.493  -6.981  1.00 72.28           C  
ATOM   1763  C   PRO A 240      -1.192 -24.902  -5.927  1.00 72.28           C  
ATOM   1764  O   PRO A 240      -2.326 -24.429  -5.970  1.00 72.28           O  
ATOM   1765  CB  PRO A 240      -0.227 -25.354  -8.239  1.00 72.28           C  
ATOM   1766  CG  PRO A 240       1.177 -25.138  -8.836  1.00 72.28           C  
ATOM   1767  CD  PRO A 240       2.075 -24.847  -7.620  1.00 72.28           C  
ATOM   1768  N   GLN A 241      -0.802 -25.787  -4.992  1.00103.90           N  
ATOM   1769  CA  GLN A 241      -1.685 -26.214  -3.942  1.00103.90           C  
ATOM   1770  C   GLN A 241      -1.925 -25.081  -2.993  1.00103.90           C  
ATOM   1771  O   GLN A 241      -2.981 -24.987  -2.373  1.00103.90           O  
ATOM   1772  CB  GLN A 241      -1.148 -27.411  -3.136  1.00103.90           C  
ATOM   1773  CG  GLN A 241      -1.296 -28.753  -3.858  1.00103.90           C  
ATOM   1774  CD  GLN A 241      -0.430 -28.739  -5.108  1.00103.90           C  
ATOM   1775  NE2 GLN A 241      -1.090 -28.713  -6.297  1.00103.90           N  
ATOM   1776  OE1 GLN A 241       0.798 -28.750  -5.030  1.00103.90           O  
ATOM   1777  N   GLN A 242      -0.904 -24.224  -2.840  1.00124.65           N  
ATOM   1778  CA  GLN A 242      -0.805 -23.098  -1.957  1.00124.65           C  
ATOM   1779  C   GLN A 242      -1.644 -21.910  -2.355  1.00124.65           C  
ATOM   1780  O   GLN A 242      -1.635 -20.918  -1.630  1.00124.65           O  
ATOM   1781  CB  GLN A 242       0.642 -22.626  -1.747  1.00124.65           C  
ATOM   1782  CG  GLN A 242       1.485 -23.678  -1.023  1.00124.65           C  
ATOM   1783  CD  GLN A 242       2.882 -23.119  -0.792  1.00124.65           C  
ATOM   1784  NE2 GLN A 242       2.956 -21.851  -0.309  1.00124.65           N  
ATOM   1785  OE1 GLN A 242       3.882 -23.799  -1.020  1.00124.65           O  
ATOM   1786  N   VAL A 243      -2.264 -21.870  -3.555  1.00122.56           N  
ATOM   1787  CA  VAL A 243      -2.968 -20.653  -3.892  1.00122.56           C  
ATOM   1788  C   VAL A 243      -4.442 -20.865  -4.120  1.00122.56           C  
ATOM   1789  O   VAL A 243      -4.874 -21.938  -4.532  1.00122.56           O  
ATOM   1790  CB  VAL A 243      -2.413 -19.997  -5.122  1.00122.56           C  
ATOM   1791  CG1 VAL A 243      -2.622 -20.943  -6.316  1.00122.56           C  
ATOM   1792  CG2 VAL A 243      -3.081 -18.624  -5.291  1.00122.56           C  
ATOM   1793  N   ILE A 244      -5.255 -19.822  -3.808  1.00 73.27           N  
ATOM   1794  CA  ILE A 244      -6.678 -19.823  -4.026  1.00 73.27           C  
ATOM   1795  C   ILE A 244      -7.022 -18.486  -4.601  1.00 73.27           C  
ATOM   1796  O   ILE A 244      -6.546 -17.459  -4.118  1.00 73.27           O  
ATOM   1797  CB  ILE A 244      -7.489 -19.889  -2.764  1.00 73.27           C  
ATOM   1798  CG1 ILE A 244      -7.164 -21.135  -1.933  1.00 73.27           C  
ATOM   1799  CG2 ILE A 244      -8.972 -19.785  -3.157  1.00 73.27           C  
ATOM   1800  CD1 ILE A 244      -7.760 -21.051  -0.529  1.00 73.27           C  
ATOM   1801  N   PHE A 245      -7.876 -18.464  -5.642  1.00 61.52           N  
ATOM   1802  CA  PHE A 245      -8.279 -17.212  -6.211  1.00 61.52           C  
ATOM   1803  C   PHE A 245      -9.725 -17.042  -5.858  1.00 61.52           C  
ATOM   1804  O   PHE A 245     -10.527 -17.949  -6.071  1.00 61.52           O  
ATOM   1805  CB  PHE A 245      -8.175 -17.171  -7.750  1.00 61.52           C  
ATOM   1806  CG  PHE A 245      -6.739 -17.273  -8.158  1.00 61.52           C  
ATOM   1807  CD1 PHE A 245      -6.150 -18.497  -8.389  1.00 61.52           C  
ATOM   1808  CD2 PHE A 245      -5.981 -16.136  -8.310  1.00 61.52           C  
ATOM   1809  CE1 PHE A 245      -4.830 -18.583  -8.768  1.00 61.52           C  
ATOM   1810  CE2 PHE A 245      -4.661 -16.214  -8.688  1.00 61.52           C  
ATOM   1811  CZ  PHE A 245      -4.083 -17.440  -8.918  1.00 61.52           C  
ATOM   1812  N   ALA A 246     -10.097 -15.876  -5.286  1.00 39.90           N  
ATOM   1813  CA  ALA A 246     -11.467 -15.651  -4.919  1.00 39.90           C  
ATOM   1814  C   ALA A 246     -11.892 -14.322  -5.462  1.00 39.90           C  
ATOM   1815  O   ALA A 246     -11.097 -13.387  -5.534  1.00 39.90           O  
ATOM   1816  CB  ALA A 246     -11.690 -15.612  -3.399  1.00 39.90           C  
ATOM   1817  N   GLN A 247     -13.179 -14.204  -5.854  1.00 50.35           N  
ATOM   1818  CA  GLN A 247     -13.668 -12.973  -6.415  1.00 50.35           C  
ATOM   1819  C   GLN A 247     -14.276 -12.150  -5.327  1.00 50.35           C  
ATOM   1820  O   GLN A 247     -14.978 -12.654  -4.453  1.00 50.35           O  
ATOM   1821  CB  GLN A 247     -14.764 -13.158  -7.485  1.00 50.35           C  
ATOM   1822  CG  GLN A 247     -15.268 -11.831  -8.064  1.00 50.35           C  
ATOM   1823  CD  GLN A 247     -16.347 -12.098  -9.110  1.00 50.35           C  
ATOM   1824  NE2 GLN A 247     -16.790 -11.013  -9.802  1.00 50.35           N  
ATOM   1825  OE1 GLN A 247     -16.785 -13.230  -9.305  1.00 50.35           O  
ATOM   1826  N   GLN A 248     -14.012 -10.832  -5.363  1.00 92.20           N  
ATOM   1827  CA  GLN A 248     -14.552  -9.960  -4.367  1.00 92.20           C  
ATOM   1828  C   GLN A 248     -15.993  -9.721  -4.694  1.00 92.20           C  
ATOM   1829  O   GLN A 248     -16.406  -9.823  -5.848  1.00 92.20           O  
ATOM   1830  CB  GLN A 248     -13.782  -8.639  -4.248  1.00 92.20           C  
ATOM   1831  CG  GLN A 248     -14.102  -7.885  -2.963  1.00 92.20           C  
ATOM   1832  CD  GLN A 248     -12.892  -7.023  -2.650  1.00 92.20           C  
ATOM   1833  NE2 GLN A 248     -12.821  -6.530  -1.387  1.00 92.20           N  
ATOM   1834  OE1 GLN A 248     -12.020  -6.816  -3.493  1.00 92.20           O  
ATOM   1835  N   ASN A 249     -16.815  -9.441  -3.663  1.00 63.33           N  
ATOM   1836  CA  ASN A 249     -18.217  -9.226  -3.897  1.00 63.33           C  
ATOM   1837  C   ASN A 249     -18.342  -7.971  -4.703  1.00 63.33           C  
ATOM   1838  O   ASN A 249     -17.832  -6.922  -4.317  1.00 63.33           O  
ATOM   1839  CB  ASN A 249     -19.014  -9.036  -2.596  1.00 63.33           C  
ATOM   1840  CG  ASN A 249     -20.497  -9.101  -2.918  1.00 63.33           C  
ATOM   1841  ND2 ASN A 249     -21.332  -9.265  -1.858  1.00 63.33           N  
ATOM   1842  OD1 ASN A 249     -20.906  -8.997  -4.073  1.00 63.33           O  
ATOM   1843  N   PRO A 250     -19.005  -8.039  -5.824  1.00 80.20           N  
ATOM   1844  CA  PRO A 250     -19.166  -6.908  -6.696  1.00 80.20           C  
ATOM   1845  C   PRO A 250     -19.951  -5.793  -6.085  1.00 80.20           C  
ATOM   1846  O   PRO A 250     -19.705  -4.640  -6.436  1.00 80.20           O  
ATOM   1847  CB  PRO A 250     -19.780  -7.457  -7.985  1.00 80.20           C  
ATOM   1848  CG  PRO A 250     -20.290  -8.862  -7.609  1.00 80.20           C  
ATOM   1849  CD  PRO A 250     -19.366  -9.293  -6.461  1.00 80.20           C  
ATOM   1850  N   ASP A 251     -20.914  -6.098  -5.196  1.00121.95           N  
ATOM   1851  CA  ASP A 251     -21.705  -5.043  -4.632  1.00121.95           C  
ATOM   1852  C   ASP A 251     -20.887  -4.208  -3.692  1.00121.95           C  
ATOM   1853  O   ASP A 251     -21.134  -3.011  -3.557  1.00121.95           O  
ATOM   1854  CB  ASP A 251     -23.023  -5.502  -3.965  1.00121.95           C  
ATOM   1855  CG  ASP A 251     -22.816  -6.408  -2.764  1.00121.95           C  
ATOM   1856  OD1 ASP A 251     -21.647  -6.669  -2.379  1.00121.95           O  
ATOM   1857  OD2 ASP A 251     -23.855  -6.862  -2.211  1.00121.95           O1-
ATOM   1858  N   VAL A 252     -19.907  -4.816  -2.996  1.00103.56           N  
ATOM   1859  CA  VAL A 252     -19.092  -4.089  -2.064  1.00103.56           C  
ATOM   1860  C   VAL A 252     -18.225  -3.121  -2.812  1.00103.56           C  
ATOM   1861  O   VAL A 252     -17.974  -2.009  -2.352  1.00103.56           O  
ATOM   1862  CB  VAL A 252     -18.207  -4.978  -1.231  1.00103.56           C  
ATOM   1863  CG1 VAL A 252     -17.054  -5.509  -2.099  1.00103.56           C  
ATOM   1864  CG2 VAL A 252     -17.740  -4.191   0.006  1.00103.56           C  
ATOM   1865  N   ILE A 253     -17.736  -3.529  -3.997  1.00 43.92           N  
ATOM   1866  CA  ILE A 253     -16.856  -2.714  -4.790  1.00 43.92           C  
ATOM   1867  C   ILE A 253     -17.568  -1.460  -5.209  1.00 43.92           C  
ATOM   1868  O   ILE A 253     -16.995  -0.370  -5.192  1.00 43.92           O  
ATOM   1869  CB  ILE A 253     -16.366  -3.435  -6.012  1.00 43.92           C  
ATOM   1870  CG1 ILE A 253     -15.540  -4.662  -5.583  1.00 43.92           C  
ATOM   1871  CG2 ILE A 253     -15.591  -2.436  -6.888  1.00 43.92           C  
ATOM   1872  CD1 ILE A 253     -15.252  -5.646  -6.715  1.00 43.92           C  
ATOM   1873  N   ASP A 254     -18.851  -1.573  -5.584  1.00 64.06           N  
ATOM   1874  CA  ASP A 254     -19.599  -0.434  -6.037  1.00 64.06           C  
ATOM   1875  C   ASP A 254     -19.683   0.551  -4.910  1.00 64.06           C  
ATOM   1876  O   ASP A 254     -19.798   1.757  -5.125  1.00 64.06           O  
ATOM   1877  CB  ASP A 254     -21.039  -0.802  -6.429  1.00 64.06           C  
ATOM   1878  CG  ASP A 254     -20.953  -1.697  -7.655  1.00 64.06           C  
ATOM   1879  OD1 ASP A 254     -20.146  -1.374  -8.568  1.00 64.06           O  
ATOM   1880  OD2 ASP A 254     -21.679  -2.727  -7.684  1.00 64.06           O1-
ATOM   1881  N   GLN A 255     -19.672   0.028  -3.674  1.00138.90           N  
ATOM   1882  CA  GLN A 255     -19.796   0.754  -2.444  1.00138.90           C  
ATOM   1883  C   GLN A 255     -18.563   1.552  -2.101  1.00138.90           C  
ATOM   1884  O   GLN A 255     -18.638   2.454  -1.266  1.00138.90           O  
ATOM   1885  CB  GLN A 255     -20.198  -0.154  -1.271  1.00138.90           C  
ATOM   1886  CG  GLN A 255     -20.797   0.622  -0.100  1.00138.90           C  
ATOM   1887  CD  GLN A 255     -21.615  -0.360   0.729  1.00138.90           C  
ATOM   1888  NE2 GLN A 255     -21.761  -1.612   0.216  1.00138.90           N  
ATOM   1889  OE1 GLN A 255     -22.122  -0.020   1.797  1.00138.90           O  
ATOM   1890  N   GLY A 256     -17.381   1.234  -2.682  1.00 53.20           N  
ATOM   1891  CA  GLY A 256     -16.212   1.995  -2.313  1.00 53.20           C  
ATOM   1892  C   GLY A 256     -15.069   1.084  -1.966  1.00 53.20           C  
ATOM   1893  O   GLY A 256     -13.979   1.561  -1.653  1.00 53.20           O  
ATOM   1894  N   VAL A 257     -15.280  -0.248  -1.998  1.00 75.34           N  
ATOM   1895  CA  VAL A 257     -14.216  -1.173  -1.720  1.00 75.34           C  
ATOM   1896  C   VAL A 257     -13.459  -1.423  -2.994  1.00 75.34           C  
ATOM   1897  O   VAL A 257     -13.754  -2.356  -3.739  1.00 75.34           O  
ATOM   1898  CB  VAL A 257     -14.753  -2.494  -1.258  1.00 75.34           C  
ATOM   1899  CG1 VAL A 257     -13.618  -3.528  -1.183  1.00 75.34           C  
ATOM   1900  CG2 VAL A 257     -15.497  -2.254   0.065  1.00 75.34           C  
ATOM   1901  N   PHE A 258     -12.443  -0.578  -3.252  1.00102.03           N  
ATOM   1902  CA  PHE A 258     -11.570  -0.603  -4.396  1.00102.03           C  
ATOM   1903  C   PHE A 258     -10.584  -1.737  -4.317  1.00102.03           C  
ATOM   1904  O   PHE A 258     -10.128  -2.237  -5.347  1.00102.03           O  
ATOM   1905  CB  PHE A 258     -10.805   0.724  -4.560  1.00102.03           C  
ATOM   1906  CG  PHE A 258     -10.142   1.055  -3.264  1.00102.03           C  
ATOM   1907  CD1 PHE A 258      -8.896   0.567  -2.943  1.00102.03           C  
ATOM   1908  CD2 PHE A 258     -10.783   1.871  -2.360  1.00102.03           C  
ATOM   1909  CE1 PHE A 258      -8.306   0.885  -1.740  1.00102.03           C  
ATOM   1910  CE2 PHE A 258     -10.200   2.193  -1.158  1.00102.03           C  
ATOM   1911  CZ  PHE A 258      -8.956   1.700  -0.845  1.00102.03           C  
ATOM   1912  N   HIS A 259     -10.165  -2.117  -3.092  1.00105.14           N  
ATOM   1913  CA  HIS A 259      -9.224  -3.189  -2.913  1.00105.14           C  
ATOM   1914  C   HIS A 259      -9.729  -4.045  -1.790  1.00105.14           C  
ATOM   1915  O   HIS A 259     -10.567  -3.626  -0.995  1.00105.14           O  
ATOM   1916  CB  HIS A 259      -7.821  -2.736  -2.481  1.00105.14           C  
ATOM   1917  CG  HIS A 259      -7.109  -1.903  -3.501  1.00105.14           C  
ATOM   1918  CD2 HIS A 259      -7.043  -2.034  -4.854  1.00105.14           C  
ATOM   1919  ND1 HIS A 259      -6.350  -0.798  -3.191  1.00105.14           N  
ATOM   1920  CE1 HIS A 259      -5.862  -0.316  -4.361  1.00105.14           C  
ATOM   1921  NE2 HIS A 259      -6.256  -1.034  -5.397  1.00105.14           N  
ATOM   1922  N   ASN A 260      -9.196  -5.274  -1.684  1.00 78.70           N  
ATOM   1923  CA  ASN A 260      -9.602  -6.226  -0.688  1.00 78.70           C  
ATOM   1924  C   ASN A 260      -9.275  -5.697   0.686  1.00 78.70           C  
ATOM   1925  O   ASN A 260      -9.966  -5.999   1.658  1.00 78.70           O  
ATOM   1926  CB  ASN A 260      -8.906  -7.586  -0.855  1.00 78.70           C  
ATOM   1927  CG  ASN A 260      -9.595  -8.573   0.071  1.00 78.70           C  
ATOM   1928  ND2 ASN A 260      -8.790  -9.286   0.904  1.00 78.70           N  
ATOM   1929  OD1 ASN A 260     -10.820  -8.703   0.058  1.00 78.70           O  
ATOM   1930  N   ASP A 261      -8.216  -4.871   0.792  1.00215.93           N  
ATOM   1931  CA  ASP A 261      -7.695  -4.350   2.036  1.00215.93           C  
ATOM   1932  C   ASP A 261      -8.711  -3.513   2.738  1.00215.93           C  
ATOM   1933  O   ASP A 261      -8.478  -3.135   3.883  1.00215.93           O  
ATOM   1934  CB  ASP A 261      -6.614  -3.276   1.898  1.00215.93           C  
ATOM   1935  CG  ASP A 261      -5.482  -3.775   1.065  1.00215.93           C  
ATOM   1936  OD1 ASP A 261      -4.667  -4.618   1.523  1.00215.93           O  
ATOM   1937  OD2 ASP A 261      -5.430  -3.268  -0.080  1.00215.93           O1-
ATOM   1938  N   VAL A 262      -9.711  -2.983   2.016  1.00193.16           N  
ATOM   1939  CA  VAL A 262     -10.723  -2.195   2.670  1.00193.16           C  
ATOM   1940  C   VAL A 262     -11.792  -3.036   3.339  1.00193.16           C  
ATOM   1941  O   VAL A 262     -12.503  -2.545   4.213  1.00193.16           O  
ATOM   1942  CB  VAL A 262     -11.388  -1.162   1.803  1.00193.16           C  
ATOM   1943  CG1 VAL A 262     -10.371  -0.067   1.456  1.00193.16           C  
ATOM   1944  CG2 VAL A 262     -11.958  -1.846   0.565  1.00193.16           C  
ATOM   1945  N   ILE A 263     -12.109  -4.223   2.786  1.00269.58           N  
ATOM   1946  CA  ILE A 263     -13.085  -5.128   3.348  1.00269.58           C  
ATOM   1947  C   ILE A 263     -12.556  -6.186   4.283  1.00269.58           C  
ATOM   1948  O   ILE A 263     -13.319  -6.726   5.085  1.00269.58           O  
ATOM   1949  CB  ILE A 263     -13.990  -5.774   2.331  1.00269.58           C  
ATOM   1950  CG1 ILE A 263     -13.262  -6.762   1.434  1.00269.58           C  
ATOM   1951  CG2 ILE A 263     -14.656  -4.659   1.532  1.00269.58           C  
ATOM   1952  CD1 ILE A 263     -13.051  -8.094   2.127  1.00269.58           C  
ATOM   1953  N   ALA A 264     -11.301  -6.656   4.077  1.00 65.89           N  
ATOM   1954  CA  ALA A 264     -10.820  -7.758   4.871  1.00 65.89           C  
ATOM   1955  C   ALA A 264      -9.323  -7.719   4.986  1.00 65.89           C  
ATOM   1956  O   ALA A 264      -8.637  -7.101   4.173  1.00 65.89           O  
ATOM   1957  CB  ALA A 264     -11.180  -9.132   4.281  1.00 65.89           C  
ATOM   1958  N   VAL A 265      -8.787  -8.383   6.037  1.00114.08           N  
ATOM   1959  CA  VAL A 265      -7.366  -8.447   6.252  1.00114.08           C  
ATOM   1960  C   VAL A 265      -7.050  -9.763   6.901  1.00114.08           C  
ATOM   1961  O   VAL A 265      -7.852 -10.289   7.671  1.00114.08           O  
ATOM   1962  CB  VAL A 265      -6.864  -7.366   7.160  1.00114.08           C  
ATOM   1963  CG1 VAL A 265      -7.536  -7.532   8.532  1.00114.08           C  
ATOM   1964  CG2 VAL A 265      -5.328  -7.438   7.201  1.00114.08           C  
ATOM   1965  N   SER A 266      -5.853 -10.326   6.620  1.00110.41           N  
ATOM   1966  CA  SER A 266      -5.522 -11.615   7.169  1.00110.41           C  
ATOM   1967  C   SER A 266      -4.221 -11.538   7.894  1.00110.41           C  
ATOM   1968  O   SER A 266      -3.434 -10.611   7.710  1.00110.41           O  
ATOM   1969  CB  SER A 266      -5.296 -12.708   6.114  1.00110.41           C  
ATOM   1970  OG  SER A 266      -6.458 -12.875   5.322  1.00110.41           O  
ATOM   1971  N   ASN A 267      -3.992 -12.527   8.783  1.00102.81           N  
ATOM   1972  CA  ASN A 267      -2.753 -12.626   9.497  1.00102.81           C  
ATOM   1973  C   ASN A 267      -2.727 -13.960  10.172  1.00102.81           C  
ATOM   1974  O   ASN A 267      -3.608 -14.273  10.969  1.00102.81           O  
ATOM   1975  CB  ASN A 267      -2.605 -11.552  10.591  1.00102.81           C  
ATOM   1976  CG  ASN A 267      -1.168 -11.536  11.094  1.00102.81           C  
ATOM   1977  ND2 ASN A 267      -0.999 -11.370  12.433  1.00102.81           N  
ATOM   1978  OD1 ASN A 267      -0.223 -11.659  10.318  1.00102.81           O  
ATOM   1979  N   ARG A 268      -1.713 -14.797   9.884  1.00182.35           N  
ATOM   1980  CA  ARG A 268      -1.660 -16.051  10.579  1.00182.35           C  
ATOM   1981  C   ARG A 268      -2.889 -16.831  10.247  1.00182.35           C  
ATOM   1982  O   ARG A 268      -3.241 -16.995   9.083  1.00182.35           O  
ATOM   1983  CB  ARG A 268      -1.574 -15.921  12.107  1.00182.35           C  
ATOM   1984  CG  ARG A 268      -0.224 -15.403  12.601  1.00182.35           C  
ATOM   1985  CD  ARG A 268       0.912 -16.414  12.427  1.00182.35           C  
ATOM   1986  NE  ARG A 268       2.136 -15.824  13.038  1.00182.35           N  
ATOM   1987  CZ  ARG A 268       2.417 -16.047  14.356  1.00182.35           C  
ATOM   1988  NH1 ARG A 268       1.601 -16.845  15.104  1.00182.35           N1+
ATOM   1989  NH2 ARG A 268       3.513 -15.469  14.929  1.00182.35           N  
ATOM   1990  N   GLN A 269      -3.508 -17.403  11.296  1.00192.28           N  
ATOM   1991  CA  GLN A 269      -4.692 -18.212  11.255  1.00192.28           C  
ATOM   1992  C   GLN A 269      -5.892 -17.373  10.944  1.00192.28           C  
ATOM   1993  O   GLN A 269      -6.875 -17.874  10.401  1.00192.28           O  
ATOM   1994  CB  GLN A 269      -5.037 -18.848  12.612  1.00192.28           C  
ATOM   1995  CG  GLN A 269      -3.890 -19.593  13.288  1.00192.28           C  
ATOM   1996  CD  GLN A 269      -3.154 -18.580  14.154  1.00192.28           C  
ATOM   1997  NE2 GLN A 269      -3.708 -18.296  15.364  1.00192.28           N  
ATOM   1998  OE1 GLN A 269      -2.119 -18.048  13.762  1.00192.28           O  
ATOM   1999  N   VAL A 270      -5.866 -16.083  11.330  1.00 80.96           N  
ATOM   2000  CA  VAL A 270      -7.069 -15.292  11.322  1.00 80.96           C  
ATOM   2001  C   VAL A 270      -7.281 -14.464  10.085  1.00 80.96           C  
ATOM   2002  O   VAL A 270      -6.355 -13.915   9.487  1.00 80.96           O  
ATOM   2003  CB  VAL A 270      -7.144 -14.376  12.507  1.00 80.96           C  
ATOM   2004  CG1 VAL A 270      -8.402 -13.501  12.398  1.00 80.96           C  
ATOM   2005  CG2 VAL A 270      -7.070 -15.231  13.784  1.00 80.96           C  
ATOM   2006  N   LEU A 271      -8.572 -14.388   9.683  1.00 97.28           N  
ATOM   2007  CA  LEU A 271      -9.067 -13.629   8.569  1.00 97.28           C  
ATOM   2008  C   LEU A 271     -10.145 -12.731   9.105  1.00 97.28           C  
ATOM   2009  O   LEU A 271     -11.252 -13.182   9.397  1.00 97.28           O  
ATOM   2010  CB  LEU A 271      -9.710 -14.541   7.507  1.00 97.28           C  
ATOM   2011  CG  LEU A 271     -10.305 -13.802   6.295  1.00 97.28           C  
ATOM   2012  CD1 LEU A 271      -9.229 -13.047   5.506  1.00 97.28           C  
ATOM   2013  CD2 LEU A 271     -11.106 -14.763   5.403  1.00 97.28           C  
ATOM   2014  N   PHE A 272      -9.853 -11.423   9.237  1.00116.51           N  
ATOM   2015  CA  PHE A 272     -10.829 -10.505   9.750  1.00116.51           C  
ATOM   2016  C   PHE A 272     -11.505  -9.939   8.544  1.00116.51           C  
ATOM   2017  O   PHE A 272     -10.888  -9.220   7.758  1.00116.51           O  
ATOM   2018  CB  PHE A 272     -10.157  -9.363  10.544  1.00116.51           C  
ATOM   2019  CG  PHE A 272     -11.160  -8.493  11.226  1.00116.51           C  
ATOM   2020  CD1 PHE A 272     -11.938  -8.996  12.243  1.00116.51           C  
ATOM   2021  CD2 PHE A 272     -11.285  -7.164  10.892  1.00116.51           C  
ATOM   2022  CE1 PHE A 272     -12.851  -8.197  12.890  1.00116.51           C  
ATOM   2023  CE2 PHE A 272     -12.195  -6.360  11.536  1.00116.51           C  
ATOM   2024  CZ  PHE A 272     -12.986  -6.878  12.533  1.00116.51           C  
ATOM   2025  N   CYS A 273     -12.800 -10.268   8.351  1.00 62.49           N  
ATOM   2026  CA  CYS A 273     -13.444  -9.782   7.165  1.00 62.49           C  
ATOM   2027  C   CYS A 273     -14.886  -9.517   7.436  1.00 62.49           C  
ATOM   2028  O   CYS A 273     -15.455  -9.953   8.434  1.00 62.49           O  
ATOM   2029  CB  CYS A 273     -13.376 -10.769   5.989  1.00 62.49           C  
ATOM   2030  SG  CYS A 273     -14.153 -12.368   6.377  1.00 62.49           S  
ATOM   2031  N   HIS A 274     -15.491  -8.755   6.508  1.00 87.44           N  
ATOM   2032  CA  HIS A 274     -16.862  -8.347   6.509  1.00 87.44           C  
ATOM   2033  C   HIS A 274     -17.641  -9.488   5.921  1.00 87.44           C  
ATOM   2034  O   HIS A 274     -17.113 -10.263   5.126  1.00 87.44           O  
ATOM   2035  CB  HIS A 274     -17.040  -7.115   5.603  1.00 87.44           C  
ATOM   2036  CG  HIS A 274     -18.322  -6.370   5.784  1.00 87.44           C  
ATOM   2037  CD2 HIS A 274     -18.556  -5.194   6.430  1.00 87.44           C  
ATOM   2038  ND1 HIS A 274     -19.538  -6.771   5.282  1.00 87.44           N  
ATOM   2039  CE1 HIS A 274     -20.441  -5.826   5.644  1.00 87.44           C  
ATOM   2040  NE2 HIS A 274     -19.892  -4.848   6.341  1.00 87.44           N  
ATOM   2041  N   GLN A 275     -18.925  -9.625   6.299  1.00 54.38           N  
ATOM   2042  CA  GLN A 275     -19.741 -10.704   5.808  1.00 54.38           C  
ATOM   2043  C   GLN A 275     -19.920 -10.562   4.319  1.00 54.38           C  
ATOM   2044  O   GLN A 275     -19.989 -11.551   3.594  1.00 54.38           O  
ATOM   2045  CB  GLN A 275     -21.143 -10.732   6.442  1.00 54.38           C  
ATOM   2046  CG  GLN A 275     -22.010  -9.530   6.071  1.00 54.38           C  
ATOM   2047  CD  GLN A 275     -23.357  -9.690   6.765  1.00 54.38           C  
ATOM   2048  NE2 GLN A 275     -24.397  -8.987   6.241  1.00 54.38           N  
ATOM   2049  OE1 GLN A 275     -23.483 -10.418   7.747  1.00 54.38           O  
ATOM   2050  N   GLN A 276     -20.030  -9.308   3.850  1.00149.38           N  
ATOM   2051  CA  GLN A 276     -20.257  -8.839   2.504  1.00149.38           C  
ATOM   2052  C   GLN A 276     -19.042  -8.985   1.627  1.00149.38           C  
ATOM   2053  O   GLN A 276     -19.109  -8.703   0.432  1.00149.38           O  
ATOM   2054  CB  GLN A 276     -20.628  -7.348   2.481  1.00149.38           C  
ATOM   2055  CG  GLN A 276     -21.896  -7.013   3.271  1.00149.38           C  
ATOM   2056  CD  GLN A 276     -23.089  -7.005   2.334  1.00149.38           C  
ATOM   2057  NE2 GLN A 276     -23.441  -8.194   1.780  1.00149.38           N  
ATOM   2058  OE1 GLN A 276     -23.690  -5.958   2.100  1.00149.38           O  
ATOM   2059  N   ALA A 277     -17.877  -9.309   2.214  1.00 74.90           N  
ATOM   2060  CA  ALA A 277     -16.604  -9.258   1.544  1.00 74.90           C  
ATOM   2061  C   ALA A 277     -16.465 -10.084   0.289  1.00 74.90           C  
ATOM   2062  O   ALA A 277     -16.025  -9.547  -0.728  1.00 74.90           O  
ATOM   2063  CB  ALA A 277     -15.477  -9.712   2.481  1.00 74.90           C  
ATOM   2064  N   PHE A 278     -16.840 -11.382   0.277  1.00154.34           N  
ATOM   2065  CA  PHE A 278     -16.530 -12.152  -0.905  1.00154.34           C  
ATOM   2066  C   PHE A 278     -17.791 -12.688  -1.517  1.00154.34           C  
ATOM   2067  O   PHE A 278     -18.783 -12.913  -0.828  1.00154.34           O  
ATOM   2068  CB  PHE A 278     -15.589 -13.336  -0.616  1.00154.34           C  
ATOM   2069  CG  PHE A 278     -14.342 -12.764  -0.025  1.00154.34           C  
ATOM   2070  CD1 PHE A 278     -13.322 -12.300  -0.824  1.00154.34           C  
ATOM   2071  CD2 PHE A 278     -14.201 -12.675   1.342  1.00154.34           C  
ATOM   2072  CE1 PHE A 278     -12.180 -11.769  -0.269  1.00154.34           C  
ATOM   2073  CE2 PHE A 278     -13.061 -12.148   1.902  1.00154.34           C  
ATOM   2074  CZ  PHE A 278     -12.046 -11.694   1.096  1.00154.34           C  
ATOM   2075  N   ALA A 279     -17.778 -12.898  -2.854  1.00 64.16           N  
ATOM   2076  CA  ALA A 279     -18.966 -13.319  -3.548  1.00 64.16           C  
ATOM   2077  C   ALA A 279     -19.429 -14.669  -3.060  1.00 64.16           C  
ATOM   2078  O   ALA A 279     -20.592 -14.848  -2.704  1.00 64.16           O  
ATOM   2079  CB  ALA A 279     -18.747 -13.432  -5.066  1.00 64.16           C  
ATOM   2080  N   ARG A 280     -18.497 -15.637  -3.062  1.00119.88           N  
ATOM   2081  CA  ARG A 280     -18.543 -17.034  -2.708  1.00119.88           C  
ATOM   2082  C   ARG A 280     -18.330 -17.287  -1.246  1.00119.88           C  
ATOM   2083  O   ARG A 280     -18.163 -18.443  -0.867  1.00119.88           O  
ATOM   2084  CB  ARG A 280     -17.497 -17.874  -3.451  1.00119.88           C  
ATOM   2085  CG  ARG A 280     -17.709 -17.873  -4.961  1.00119.88           C  
ATOM   2086  CD  ARG A 280     -16.875 -18.921  -5.693  1.00119.88           C  
ATOM   2087  NE  ARG A 280     -17.200 -18.789  -7.139  1.00119.88           N  
ATOM   2088  CZ  ARG A 280     -18.327 -19.376  -7.634  1.00119.88           C  
ATOM   2089  NH1 ARG A 280     -19.160 -20.071  -6.805  1.00119.88           N1+
ATOM   2090  NH2 ARG A 280     -18.628 -19.263  -8.961  1.00119.88           N  
ATOM   2091  N   GLN A 281     -18.284 -16.248  -0.395  1.00113.87           N  
ATOM   2092  CA  GLN A 281     -17.708 -16.304   0.925  1.00113.87           C  
ATOM   2093  C   GLN A 281     -18.030 -17.545   1.715  1.00113.87           C  
ATOM   2094  O   GLN A 281     -17.105 -18.105   2.301  1.00113.87           O  
ATOM   2095  CB  GLN A 281     -18.077 -15.055   1.749  1.00113.87           C  
ATOM   2096  CG  GLN A 281     -17.317 -14.913   3.069  1.00113.87           C  
ATOM   2097  CD  GLN A 281     -17.473 -13.471   3.539  1.00113.87           C  
ATOM   2098  NE2 GLN A 281     -17.399 -13.257   4.880  1.00113.87           N  
ATOM   2099  OE1 GLN A 281     -17.649 -12.557   2.734  1.00113.87           O  
ATOM   2100  N   SER A 282     -19.276 -18.053   1.752  1.00 39.99           N  
ATOM   2101  CA  SER A 282     -19.522 -19.223   2.559  1.00 39.99           C  
ATOM   2102  C   SER A 282     -18.637 -20.351   2.095  1.00 39.99           C  
ATOM   2103  O   SER A 282     -17.991 -21.017   2.904  1.00 39.99           O  
ATOM   2104  CB  SER A 282     -20.988 -19.688   2.487  1.00 39.99           C  
ATOM   2105  OG  SER A 282     -21.171 -20.836   3.298  1.00 39.99           O  
ATOM   2106  N   GLN A 283     -18.557 -20.568   0.769  1.00 35.25           N  
ATOM   2107  CA  GLN A 283     -17.760 -21.623   0.205  1.00 35.25           C  
ATOM   2108  C   GLN A 283     -16.303 -21.359   0.455  1.00 35.25           C  
ATOM   2109  O   GLN A 283     -15.547 -22.277   0.768  1.00 35.25           O  
ATOM   2110  CB  GLN A 283     -17.969 -21.746  -1.318  1.00 35.25           C  
ATOM   2111  CG  GLN A 283     -17.157 -22.851  -1.998  1.00 35.25           C  
ATOM   2112  CD  GLN A 283     -17.517 -22.836  -3.481  1.00 35.25           C  
ATOM   2113  NE2 GLN A 283     -16.679 -23.504  -4.317  1.00 35.25           N  
ATOM   2114  OE1 GLN A 283     -18.519 -22.247  -3.885  1.00 35.25           O  
ATOM   2115  N   LEU A 284     -15.871 -20.090   0.324  1.00 57.77           N  
ATOM   2116  CA  LEU A 284     -14.478 -19.759   0.445  1.00 57.77           C  
ATOM   2117  C   LEU A 284     -13.986 -20.061   1.824  1.00 57.77           C  
ATOM   2118  O   LEU A 284     -12.954 -20.708   1.990  1.00 57.77           O  
ATOM   2119  CB  LEU A 284     -14.206 -18.273   0.142  1.00 57.77           C  
ATOM   2120  CG  LEU A 284     -12.724 -17.871   0.253  1.00 57.77           C  
ATOM   2121  CD1 LEU A 284     -11.853 -18.671  -0.728  1.00 57.77           C  
ATOM   2122  CD2 LEU A 284     -12.550 -16.350   0.093  1.00 57.77           C  
ATOM   2123  N   LEU A 285     -14.732 -19.637   2.858  1.00111.46           N  
ATOM   2124  CA  LEU A 285     -14.274 -19.847   4.201  1.00111.46           C  
ATOM   2125  C   LEU A 285     -14.203 -21.307   4.504  1.00111.46           C  
ATOM   2126  O   LEU A 285     -13.284 -21.750   5.189  1.00111.46           O  
ATOM   2127  CB  LEU A 285     -15.117 -19.146   5.280  1.00111.46           C  
ATOM   2128  CG  LEU A 285     -14.865 -17.626   5.325  1.00111.46           C  
ATOM   2129  CD1 LEU A 285     -15.390 -16.918   4.072  1.00111.46           C  
ATOM   2130  CD2 LEU A 285     -15.380 -17.006   6.629  1.00111.46           C  
ATOM   2131  N   ALA A 286     -15.162 -22.101   3.997  1.00 29.33           N  
ATOM   2132  CA  ALA A 286     -15.141 -23.508   4.280  1.00 29.33           C  
ATOM   2133  C   ALA A 286     -13.869 -24.076   3.734  1.00 29.33           C  
ATOM   2134  O   ALA A 286     -13.234 -24.919   4.367  1.00 29.33           O  
ATOM   2135  CB  ALA A 286     -16.306 -24.268   3.625  1.00 29.33           C  
ATOM   2136  N   ASN A 287     -13.460 -23.621   2.536  1.00 50.41           N  
ATOM   2137  CA  ASN A 287     -12.269 -24.126   1.910  1.00 50.41           C  
ATOM   2138  C   ASN A 287     -11.091 -23.811   2.777  1.00 50.41           C  
ATOM   2139  O   ASN A 287     -10.236 -24.664   3.004  1.00 50.41           O  
ATOM   2140  CB  ASN A 287     -12.005 -23.471   0.540  1.00 50.41           C  
ATOM   2141  CG  ASN A 287     -10.734 -24.044  -0.081  1.00 50.41           C  
ATOM   2142  ND2 ASN A 287     -10.362 -23.510  -1.276  1.00 50.41           N  
ATOM   2143  OD1 ASN A 287     -10.082 -24.923   0.480  1.00 50.41           O  
ATOM   2144  N   LEU A 288     -11.018 -22.570   3.291  1.00102.62           N  
ATOM   2145  CA  LEU A 288      -9.893 -22.180   4.098  1.00102.62           C  
ATOM   2146  C   LEU A 288      -9.872 -22.977   5.358  1.00102.62           C  
ATOM   2147  O   LEU A 288      -8.811 -23.336   5.861  1.00102.62           O  
ATOM   2148  CB  LEU A 288      -9.882 -20.688   4.475  1.00102.62           C  
ATOM   2149  CG  LEU A 288      -9.440 -19.751   3.334  1.00102.62           C  
ATOM   2150  CD1 LEU A 288     -10.342 -19.890   2.102  1.00102.62           C  
ATOM   2151  CD2 LEU A 288      -9.330 -18.296   3.818  1.00102.62           C  
ATOM   2152  N   ARG A 289     -11.054 -23.278   5.913  1.00132.24           N  
ATOM   2153  CA  ARG A 289     -11.066 -23.985   7.154  1.00132.24           C  
ATOM   2154  C   ARG A 289     -10.394 -25.305   6.941  1.00132.24           C  
ATOM   2155  O   ARG A 289      -9.570 -25.728   7.752  1.00132.24           O  
ATOM   2156  CB  ARG A 289     -12.502 -24.212   7.658  1.00132.24           C  
ATOM   2157  CG  ARG A 289     -13.313 -22.910   7.708  1.00132.24           C  
ATOM   2158  CD  ARG A 289     -14.701 -23.051   8.337  1.00132.24           C  
ATOM   2159  NE  ARG A 289     -14.788 -22.091   9.474  1.00132.24           N  
ATOM   2160  CZ  ARG A 289     -15.533 -20.953   9.340  1.00132.24           C  
ATOM   2161  NH1 ARG A 289     -16.234 -20.738   8.188  1.00132.24           N1+
ATOM   2162  NH2 ARG A 289     -15.593 -20.045  10.357  1.00132.24           N  
ATOM   2163  N   ALA A 290     -10.728 -25.996   5.836  1.00 40.93           N  
ATOM   2164  CA  ALA A 290     -10.129 -27.276   5.598  1.00 40.93           C  
ATOM   2165  C   ALA A 290      -8.657 -27.136   5.337  1.00 40.93           C  
ATOM   2166  O   ALA A 290      -7.840 -27.837   5.930  1.00 40.93           O  
ATOM   2167  CB  ALA A 290     -10.747 -27.995   4.387  1.00 40.93           C  
ATOM   2168  N   ARG A 291      -8.284 -26.204   4.440  1.00142.80           N  
ATOM   2169  CA  ARG A 291      -6.920 -26.058   4.009  1.00142.80           C  
ATOM   2170  C   ARG A 291      -6.011 -25.494   5.053  1.00142.80           C  
ATOM   2171  O   ARG A 291      -4.857 -25.908   5.155  1.00142.80           O  
ATOM   2172  CB  ARG A 291      -6.766 -25.190   2.749  1.00142.80           C  
ATOM   2173  CG  ARG A 291      -7.286 -23.764   2.896  1.00142.80           C  
ATOM   2174  CD  ARG A 291      -6.991 -22.907   1.665  1.00142.80           C  
ATOM   2175  NE  ARG A 291      -7.353 -23.704   0.457  1.00142.80           N  
ATOM   2176  CZ  ARG A 291      -6.381 -24.168  -0.383  1.00142.80           C  
ATOM   2177  NH1 ARG A 291      -5.065 -23.967  -0.081  1.00142.80           N1+
ATOM   2178  NH2 ARG A 291      -6.724 -24.829  -1.526  1.00142.80           N  
ATOM   2179  N   VAL A 292      -6.479 -24.521   5.853  1.00 52.46           N  
ATOM   2180  CA  VAL A 292      -5.551 -23.917   6.760  1.00 52.46           C  
ATOM   2181  C   VAL A 292      -5.679 -24.589   8.075  1.00 52.46           C  
ATOM   2182  O   VAL A 292      -6.744 -24.586   8.692  1.00 52.46           O  
ATOM   2183  CB  VAL A 292      -5.778 -22.447   6.960  1.00 52.46           C  
ATOM   2184  CG1 VAL A 292      -4.779 -21.927   8.009  1.00 52.46           C  
ATOM   2185  CG2 VAL A 292      -5.658 -21.753   5.593  1.00 52.46           C  
ATOM   2186  N   ASN A 293      -4.558 -25.170   8.539  1.00 66.98           N  
ATOM   2187  CA  ASN A 293      -4.562 -25.886   9.771  1.00 66.98           C  
ATOM   2188  C   ASN A 293      -4.790 -24.906  10.855  1.00 66.98           C  
ATOM   2189  O   ASN A 293      -4.568 -23.706  10.700  1.00 66.98           O  
ATOM   2190  CB  ASN A 293      -3.259 -26.645  10.079  1.00 66.98           C  
ATOM   2191  CG  ASN A 293      -3.516 -27.541  11.287  1.00 66.98           C  
ATOM   2192  ND2 ASN A 293      -2.634 -27.441  12.317  1.00 66.98           N  
ATOM   2193  OD1 ASN A 293      -4.480 -28.304  11.316  1.00 66.98           O  
ATOM   2194  N   GLY A 294      -5.269 -25.416  11.997  1.00 78.63           N  
ATOM   2195  CA  GLY A 294      -5.606 -24.518  13.043  1.00 78.63           C  
ATOM   2196  C   GLY A 294      -6.968 -24.061  12.671  1.00 78.63           C  
ATOM   2197  O   GLY A 294      -7.502 -24.455  11.636  1.00 78.63           O  
ATOM   2198  N   PHE A 295      -7.565 -23.201  13.498  1.00249.24           N  
ATOM   2199  CA  PHE A 295      -8.886 -22.763  13.202  1.00249.24           C  
ATOM   2200  C   PHE A 295      -8.781 -21.366  12.694  1.00249.24           C  
ATOM   2201  O   PHE A 295      -7.897 -20.639  13.136  1.00249.24           O  
ATOM   2202  CB  PHE A 295      -9.783 -22.688  14.453  1.00249.24           C  
ATOM   2203  CG  PHE A 295      -9.196 -21.645  15.348  1.00249.24           C  
ATOM   2204  CD1 PHE A 295      -8.185 -21.974  16.223  1.00249.24           C  
ATOM   2205  CD2 PHE A 295      -9.637 -20.339  15.313  1.00249.24           C  
ATOM   2206  CE1 PHE A 295      -7.631 -21.024  17.047  1.00249.24           C  
ATOM   2207  CE2 PHE A 295      -9.087 -19.384  16.137  1.00249.24           C  
ATOM   2208  CZ  PHE A 295      -8.081 -19.726  17.006  1.00249.24           C  
ATOM   2209  N   MET A 296      -9.661 -20.965  11.746  1.00258.74           N  
ATOM   2210  CA  MET A 296      -9.658 -19.608  11.247  1.00258.74           C  
ATOM   2211  C   MET A 296     -11.099 -19.068  11.082  1.00258.74           C  
ATOM   2212  O   MET A 296     -12.021 -19.878  11.131  1.00258.74           O  
ATOM   2213  CB  MET A 296      -9.069 -19.456   9.840  1.00258.74           C  
ATOM   2214  CG  MET A 296     -10.130 -19.699   8.764  1.00258.74           C  
ATOM   2215  SD  MET A 296      -9.680 -19.122   7.104  1.00258.74           S  
ATOM   2216  CE  MET A 296     -11.383 -18.978   6.491  1.00258.74           C  
ATOM   2217  N   ALA A 297     -11.301 -17.692  10.970  1.00155.77           N  
ATOM   2218  CA  ALA A 297     -12.450 -16.883  10.497  1.00155.77           C  
ATOM   2219  C   ALA A 297     -13.185 -16.002  11.503  1.00155.77           C  
ATOM   2220  O   ALA A 297     -13.864 -16.494  12.400  1.00155.77           O  
ATOM   2221  CB  ALA A 297     -13.516 -17.722   9.767  1.00155.77           C  
ATOM   2222  N   ILE A 298     -13.153 -14.649  11.312  1.00 82.09           N  
ATOM   2223  CA  ILE A 298     -13.913 -13.709  12.116  1.00 82.09           C  
ATOM   2224  C   ILE A 298     -14.674 -12.840  11.150  1.00 82.09           C  
ATOM   2225  O   ILE A 298     -14.086 -12.056  10.407  1.00 82.09           O  
ATOM   2226  CB  ILE A 298     -13.058 -12.817  12.977  1.00 82.09           C  
ATOM   2227  CG1 ILE A 298     -12.275 -13.655  14.004  1.00 82.09           C  
ATOM   2228  CG2 ILE A 298     -13.960 -11.754  13.625  1.00 82.09           C  
ATOM   2229  CD1 ILE A 298     -11.199 -12.865  14.751  1.00 82.09           C  
ATOM   2230  N   GLU A 299     -16.020 -12.931  11.145  1.00 59.85           N  
ATOM   2231  CA  GLU A 299     -16.764 -12.177  10.173  1.00 59.85           C  
ATOM   2232  C   GLU A 299     -17.550 -11.127  10.886  1.00 59.85           C  
ATOM   2233  O   GLU A 299     -18.142 -11.379  11.934  1.00 59.85           O  
ATOM   2234  CB  GLU A 299     -17.747 -13.044   9.368  1.00 59.85           C  
ATOM   2235  CG  GLU A 299     -17.054 -14.153   8.568  1.00 59.85           C  
ATOM   2236  CD  GLU A 299     -18.115 -14.910   7.779  1.00 59.85           C  
ATOM   2237  OE1 GLU A 299     -18.786 -14.267   6.929  1.00 59.85           O  
ATOM   2238  OE2 GLU A 299     -18.267 -16.137   8.016  1.00 59.85           O1-
ATOM   2239  N   VAL A 300     -17.568  -9.903  10.323  1.00 50.54           N  
ATOM   2240  CA  VAL A 300     -18.304  -8.840  10.940  1.00 50.54           C  
ATOM   2241  C   VAL A 300     -19.612  -8.753  10.218  1.00 50.54           C  
ATOM   2242  O   VAL A 300     -19.671  -8.491   9.017  1.00 50.54           O  
ATOM   2243  CB  VAL A 300     -17.612  -7.509  10.818  1.00 50.54           C  
ATOM   2244  CG1 VAL A 300     -18.472  -6.431  11.495  1.00 50.54           C  
ATOM   2245  CG2 VAL A 300     -16.197  -7.639  11.405  1.00 50.54           C  
ATOM   2246  N   PRO A 301     -20.676  -8.972  10.938  1.00 77.17           N  
ATOM   2247  CA  PRO A 301     -21.997  -8.942  10.372  1.00 77.17           C  
ATOM   2248  C   PRO A 301     -22.392  -7.550   9.997  1.00 77.17           C  
ATOM   2249  O   PRO A 301     -21.977  -6.602  10.660  1.00 77.17           O  
ATOM   2250  CB  PRO A 301     -22.915  -9.596  11.408  1.00 77.17           C  
ATOM   2251  CG  PRO A 301     -22.075  -9.645  12.700  1.00 77.17           C  
ATOM   2252  CD  PRO A 301     -20.627  -9.704  12.189  1.00 77.17           C  
ATOM   2253  N   ALA A 302     -23.218  -7.418   8.945  1.00 31.99           N  
ATOM   2254  CA  ALA A 302     -23.648  -6.147   8.438  1.00 31.99           C  
ATOM   2255  C   ALA A 302     -24.424  -5.439   9.497  1.00 31.99           C  
ATOM   2256  O   ALA A 302     -24.355  -4.216   9.614  1.00 31.99           O  
ATOM   2257  CB  ALA A 302     -24.545  -6.278   7.196  1.00 31.99           C  
ATOM   2258  N   THR A 303     -25.192  -6.194  10.302  1.00 30.39           N  
ATOM   2259  CA  THR A 303     -26.011  -5.560  11.291  1.00 30.39           C  
ATOM   2260  C   THR A 303     -25.134  -4.743  12.187  1.00 30.39           C  
ATOM   2261  O   THR A 303     -25.463  -3.598  12.495  1.00 30.39           O  
ATOM   2262  CB  THR A 303     -26.745  -6.542  12.154  1.00 30.39           C  
ATOM   2263  CG2 THR A 303     -27.645  -7.409  11.258  1.00 30.39           C  
ATOM   2264  OG1 THR A 303     -25.821  -7.354  12.863  1.00 30.39           O  
ATOM   2265  N   GLN A 304     -23.997  -5.309  12.642  1.00 57.10           N  
ATOM   2266  CA  GLN A 304     -23.132  -4.554  13.506  1.00 57.10           C  
ATOM   2267  C   GLN A 304     -22.478  -3.421  12.773  1.00 57.10           C  
ATOM   2268  O   GLN A 304     -22.474  -2.294  13.268  1.00 57.10           O  
ATOM   2269  CB  GLN A 304     -22.009  -5.385  14.157  1.00 57.10           C  
ATOM   2270  CG  GLN A 304     -22.489  -6.344  15.250  1.00 57.10           C  
ATOM   2271  CD  GLN A 304     -21.263  -6.842  16.006  1.00 57.10           C  
ATOM   2272  NE2 GLN A 304     -20.942  -6.167  17.143  1.00 57.10           N  
ATOM   2273  OE1 GLN A 304     -20.605  -7.797  15.598  1.00 57.10           O  
ATOM   2274  N   VAL A 305     -21.905  -3.672  11.573  1.00 53.69           N  
ATOM   2275  CA  VAL A 305     -21.266  -2.588  10.876  1.00 53.69           C  
ATOM   2276  C   VAL A 305     -21.613  -2.696   9.423  1.00 53.69           C  
ATOM   2277  O   VAL A 305     -21.467  -3.754   8.813  1.00 53.69           O  
ATOM   2278  CB  VAL A 305     -19.766  -2.609  10.981  1.00 53.69           C  
ATOM   2279  CG1 VAL A 305     -19.192  -1.410  10.206  1.00 53.69           C  
ATOM   2280  CG2 VAL A 305     -19.380  -2.637  12.469  1.00 53.69           C  
ATOM   2281  N   SER A 306     -22.066  -1.577   8.827  1.00 33.61           N  
ATOM   2282  CA  SER A 306     -22.462  -1.557   7.448  1.00 33.61           C  
ATOM   2283  C   SER A 306     -21.242  -1.376   6.605  1.00 33.61           C  
ATOM   2284  O   SER A 306     -20.167  -1.056   7.108  1.00 33.61           O  
ATOM   2285  CB  SER A 306     -23.423  -0.403   7.109  1.00 33.61           C  
ATOM   2286  OG  SER A 306     -22.780   0.844   7.330  1.00 33.61           O  
ATOM   2287  N   VAL A 307     -21.379  -1.608   5.283  1.00 49.32           N  
ATOM   2288  CA  VAL A 307     -20.262  -1.446   4.402  1.00 49.32           C  
ATOM   2289  C   VAL A 307     -19.925   0.015   4.380  1.00 49.32           C  
ATOM   2290  O   VAL A 307     -18.757   0.391   4.291  1.00 49.32           O  
ATOM   2291  CB  VAL A 307     -20.517  -1.900   2.997  1.00 49.32           C  
ATOM   2292  CG1 VAL A 307     -19.236  -1.657   2.176  1.00 49.32           C  
ATOM   2293  CG2 VAL A 307     -20.988  -3.363   3.016  1.00 49.32           C  
ATOM   2294  N   SER A 308     -20.954   0.878   4.466  1.00 33.76           N  
ATOM   2295  CA  SER A 308     -20.746   2.300   4.432  1.00 33.76           C  
ATOM   2296  C   SER A 308     -19.829   2.662   5.555  1.00 33.76           C  
ATOM   2297  O   SER A 308     -18.872   3.412   5.372  1.00 33.76           O  
ATOM   2298  CB  SER A 308     -22.046   3.094   4.645  1.00 33.76           C  
ATOM   2299  OG  SER A 308     -22.967   2.811   3.604  1.00 33.76           O  
ATOM   2300  N   ASP A 309     -20.096   2.115   6.754  1.00 41.02           N  
ATOM   2301  CA  ASP A 309     -19.293   2.419   7.900  1.00 41.02           C  
ATOM   2302  C   ASP A 309     -17.910   1.917   7.642  1.00 41.02           C  
ATOM   2303  O   ASP A 309     -16.933   2.569   8.005  1.00 41.02           O  
ATOM   2304  CB  ASP A 309     -19.805   1.756   9.187  1.00 41.02           C  
ATOM   2305  CG  ASP A 309     -21.100   2.453   9.577  1.00 41.02           C  
ATOM   2306  OD1 ASP A 309     -21.442   3.480   8.933  1.00 41.02           O  
ATOM   2307  OD2 ASP A 309     -21.765   1.969  10.531  1.00 41.02           O1-
ATOM   2308  N   THR A 310     -17.795   0.744   6.987  1.00 62.21           N  
ATOM   2309  CA  THR A 310     -16.509   0.158   6.731  1.00 62.21           C  
ATOM   2310  C   THR A 310     -15.693   1.096   5.896  1.00 62.21           C  
ATOM   2311  O   THR A 310     -14.520   1.326   6.186  1.00 62.21           O  
ATOM   2312  CB  THR A 310     -16.582  -1.148   5.975  1.00 62.21           C  
ATOM   2313  CG2 THR A 310     -15.157  -1.649   5.676  1.00 62.21           C  
ATOM   2314  OG1 THR A 310     -17.296  -2.120   6.726  1.00 62.21           O  
ATOM   2315  N   VAL A 311     -16.293   1.671   4.836  1.00 49.55           N  
ATOM   2316  CA  VAL A 311     -15.571   2.533   3.938  1.00 49.55           C  
ATOM   2317  C   VAL A 311     -15.125   3.785   4.634  1.00 49.55           C  
ATOM   2318  O   VAL A 311     -14.015   4.269   4.412  1.00 49.55           O  
ATOM   2319  CB  VAL A 311     -16.380   2.958   2.747  1.00 49.55           C  
ATOM   2320  CG1 VAL A 311     -15.558   3.986   1.950  1.00 49.55           C  
ATOM   2321  CG2 VAL A 311     -16.754   1.705   1.938  1.00 49.55           C  
ATOM   2322  N   SER A 312     -16.006   4.364   5.470  1.00103.72           N  
ATOM   2323  CA  SER A 312     -15.731   5.608   6.133  1.00103.72           C  
ATOM   2324  C   SER A 312     -14.617   5.454   7.131  1.00103.72           C  
ATOM   2325  O   SER A 312     -13.678   6.249   7.155  1.00103.72           O  
ATOM   2326  CB  SER A 312     -16.950   6.113   6.922  1.00103.72           C  
ATOM   2327  OG  SER A 312     -18.072   6.225   6.060  1.00103.72           O  
ATOM   2328  N   THR A 313     -14.744   4.450   8.021  1.00144.49           N  
ATOM   2329  CA  THR A 313     -13.809   4.193   9.088  1.00144.49           C  
ATOM   2330  C   THR A 313     -12.539   3.528   8.642  1.00144.49           C  
ATOM   2331  O   THR A 313     -11.486   3.749   9.240  1.00144.49           O  
ATOM   2332  CB  THR A 313     -14.388   3.393  10.217  1.00144.49           C  
ATOM   2333  CG2 THR A 313     -14.861   2.027   9.710  1.00144.49           C  
ATOM   2334  OG1 THR A 313     -13.403   3.221  11.222  1.00144.49           O  
ATOM   2335  N   TYR A 314     -12.588   2.698   7.583  1.00104.18           N  
ATOM   2336  CA  TYR A 314     -11.441   1.918   7.194  1.00104.18           C  
ATOM   2337  C   TYR A 314     -11.071   0.947   8.271  1.00104.18           C  
ATOM   2338  O   TYR A 314      -9.894   0.704   8.535  1.00104.18           O  
ATOM   2339  CB  TYR A 314     -10.188   2.727   6.809  1.00104.18           C  
ATOM   2340  CG  TYR A 314     -10.277   3.051   5.358  1.00104.18           C  
ATOM   2341  CD1 TYR A 314     -11.065   4.077   4.886  1.00104.18           C  
ATOM   2342  CD2 TYR A 314      -9.548   2.306   4.459  1.00104.18           C  
ATOM   2343  CE1 TYR A 314     -11.123   4.346   3.538  1.00104.18           C  
ATOM   2344  CE2 TYR A 314      -9.601   2.569   3.112  1.00104.18           C  
ATOM   2345  CZ  TYR A 314     -10.393   3.592   2.651  1.00104.18           C  
ATOM   2346  OH  TYR A 314     -10.453   3.869   1.268  1.00104.18           O  
ATOM   2347  N   LEU A 315     -12.094   0.313   8.871  1.00 75.92           N  
ATOM   2348  CA  LEU A 315     -11.922  -0.658   9.913  1.00 75.92           C  
ATOM   2349  C   LEU A 315     -11.082  -1.792   9.397  1.00 75.92           C  
ATOM   2350  O   LEU A 315     -10.217  -2.314  10.096  1.00 75.92           O  
ATOM   2351  CB  LEU A 315     -13.281  -1.235  10.356  1.00 75.92           C  
ATOM   2352  CG  LEU A 315     -13.218  -2.293  11.471  1.00 75.92           C  
ATOM   2353  CD1 LEU A 315     -12.627  -1.720  12.767  1.00 75.92           C  
ATOM   2354  CD2 LEU A 315     -14.601  -2.926  11.694  1.00 75.92           C  
ATOM   2355  N   PHE A 316     -11.342  -2.215   8.153  1.00194.92           N  
ATOM   2356  CA  PHE A 316     -10.661  -3.298   7.497  1.00194.92           C  
ATOM   2357  C   PHE A 316      -9.284  -2.947   7.021  1.00194.92           C  
ATOM   2358  O   PHE A 316      -8.514  -3.850   6.696  1.00194.92           O  
ATOM   2359  CB  PHE A 316     -11.443  -3.928   6.331  1.00194.92           C  
ATOM   2360  CG  PHE A 316     -12.562  -4.694   6.951  1.00194.92           C  
ATOM   2361  CD1 PHE A 316     -12.312  -5.901   7.562  1.00194.92           C  
ATOM   2362  CD2 PHE A 316     -13.848  -4.204   6.956  1.00194.92           C  
ATOM   2363  CE1 PHE A 316     -13.328  -6.618   8.150  1.00194.92           C  
ATOM   2364  CE2 PHE A 316     -14.870  -4.918   7.541  1.00194.92           C  
ATOM   2365  CZ  PHE A 316     -14.613  -6.128   8.139  1.00194.92           C  
ATOM   2366  N   ASN A 317      -8.958  -1.652   6.838  1.00132.54           N  
ATOM   2367  CA  ASN A 317      -7.644  -1.363   6.334  1.00132.54           C  
ATOM   2368  C   ASN A 317      -6.727  -1.222   7.511  1.00132.54           C  
ATOM   2369  O   ASN A 317      -5.823  -0.389   7.515  1.00132.54           O  
ATOM   2370  CB  ASN A 317      -7.611  -0.052   5.527  1.00132.54           C  
ATOM   2371  CG  ASN A 317      -6.343  -0.029   4.686  1.00132.54           C  
ATOM   2372  ND2 ASN A 317      -6.425  -0.603   3.455  1.00132.54           N  
ATOM   2373  OD1 ASN A 317      -5.307   0.476   5.114  1.00132.54           O  
ATOM   2374  N   SER A 318      -6.928  -2.075   8.534  1.00 58.57           N  
ATOM   2375  CA  SER A 318      -6.117  -2.058   9.712  1.00 58.57           C  
ATOM   2376  C   SER A 318      -5.041  -3.072   9.537  1.00 58.57           C  
ATOM   2377  O   SER A 318      -5.130  -3.944   8.674  1.00 58.57           O  
ATOM   2378  CB  SER A 318      -6.896  -2.427  10.988  1.00 58.57           C  
ATOM   2379  OG  SER A 318      -7.388  -3.757  10.896  1.00 58.57           O  
ATOM   2380  N   GLN A 319      -3.985  -2.976  10.369  1.00 74.92           N  
ATOM   2381  CA  GLN A 319      -2.915  -3.918  10.291  1.00 74.92           C  
ATOM   2382  C   GLN A 319      -3.145  -4.902  11.391  1.00 74.92           C  
ATOM   2383  O   GLN A 319      -3.366  -4.529  12.545  1.00 74.92           O  
ATOM   2384  CB  GLN A 319      -1.531  -3.283  10.525  1.00 74.92           C  
ATOM   2385  CG  GLN A 319      -1.147  -2.240   9.472  1.00 74.92           C  
ATOM   2386  CD  GLN A 319       0.184  -1.616   9.874  1.00 74.92           C  
ATOM   2387  NE2 GLN A 319       1.262  -2.444   9.910  1.00 74.92           N  
ATOM   2388  OE1 GLN A 319       0.263  -0.421  10.151  1.00 74.92           O  
ATOM   2389  N   LEU A 320      -3.117  -6.202  11.044  1.00102.50           N  
ATOM   2390  CA  LEU A 320      -3.338  -7.224  12.028  1.00102.50           C  
ATOM   2391  C   LEU A 320      -1.990  -7.828  12.286  1.00102.50           C  
ATOM   2392  O   LEU A 320      -1.467  -8.571  11.455  1.00102.50           O  
ATOM   2393  CB  LEU A 320      -4.291  -8.298  11.480  1.00102.50           C  
ATOM   2394  CG  LEU A 320      -4.649  -9.445  12.433  1.00102.50           C  
ATOM   2395  CD1 LEU A 320      -5.269  -8.925  13.740  1.00102.50           C  
ATOM   2396  CD2 LEU A 320      -5.585 -10.430  11.715  1.00102.50           C  
ATOM   2397  N   LEU A 321      -1.401  -7.519  13.465  1.00100.35           N  
ATOM   2398  CA  LEU A 321      -0.062  -7.936  13.779  1.00100.35           C  
ATOM   2399  C   LEU A 321      -0.065  -9.017  14.809  1.00100.35           C  
ATOM   2400  O   LEU A 321      -1.073  -9.271  15.459  1.00100.35           O  
ATOM   2401  CB  LEU A 321       0.816  -6.790  14.291  1.00100.35           C  
ATOM   2402  CG  LEU A 321       1.001  -5.699  13.224  1.00100.35           C  
ATOM   2403  CD1 LEU A 321       1.886  -4.561  13.736  1.00100.35           C  
ATOM   2404  CD2 LEU A 321       1.509  -6.295  11.899  1.00100.35           C  
ATOM   2405  N   SER A 322       1.077  -9.714  14.963  1.00 49.55           N  
ATOM   2406  CA  SER A 322       1.137 -10.759  15.941  1.00 49.55           C  
ATOM   2407  C   SER A 322       2.287 -10.486  16.854  1.00 49.55           C  
ATOM   2408  O   SER A 322       3.301  -9.913  16.456  1.00 49.55           O  
ATOM   2409  CB  SER A 322       1.346 -12.161  15.340  1.00 49.55           C  
ATOM   2410  OG  SER A 322       0.222 -12.527  14.553  1.00 49.55           O  
ATOM   2411  N   ARG A 323       2.136 -10.873  18.132  1.00110.87           N  
ATOM   2412  CA  ARG A 323       3.217 -10.721  19.055  1.00110.87           C  
ATOM   2413  C   ARG A 323       3.760 -12.089  19.312  1.00110.87           C  
ATOM   2414  O   ARG A 323       3.208 -13.082  18.843  1.00110.87           O  
ATOM   2415  CB  ARG A 323       2.838 -10.031  20.377  1.00110.87           C  
ATOM   2416  CG  ARG A 323       2.654  -8.519  20.196  1.00110.87           C  
ATOM   2417  CD  ARG A 323       2.475  -7.736  21.499  1.00110.87           C  
ATOM   2418  NE  ARG A 323       2.466  -6.285  21.148  1.00110.87           N  
ATOM   2419  CZ  ARG A 323       1.940  -5.363  22.006  1.00110.87           C  
ATOM   2420  NH1 ARG A 323       1.391  -5.762  23.191  1.00110.87           N1+
ATOM   2421  NH2 ARG A 323       1.961  -4.036  21.681  1.00110.87           N  
ATOM   2422  N   ASP A 324       4.885 -12.167  20.045  1.00 38.03           N  
ATOM   2423  CA  ASP A 324       5.535 -13.422  20.296  1.00 38.03           C  
ATOM   2424  C   ASP A 324       4.579 -14.298  21.034  1.00 38.03           C  
ATOM   2425  O   ASP A 324       4.538 -15.508  20.822  1.00 38.03           O  
ATOM   2426  CB  ASP A 324       6.794 -13.283  21.172  1.00 38.03           C  
ATOM   2427  CG  ASP A 324       7.869 -12.571  20.366  1.00 38.03           C  
ATOM   2428  OD1 ASP A 324       7.654 -12.370  19.140  1.00 38.03           O  
ATOM   2429  OD2 ASP A 324       8.920 -12.215  20.964  1.00 38.03           O1-
ATOM   2430  N   ASP A 325       3.759 -13.696  21.908  1.00 55.61           N  
ATOM   2431  CA  ASP A 325       2.832 -14.460  22.684  1.00 55.61           C  
ATOM   2432  C   ASP A 325       1.921 -15.162  21.730  1.00 55.61           C  
ATOM   2433  O   ASP A 325       1.434 -16.254  22.016  1.00 55.61           O  
ATOM   2434  CB  ASP A 325       1.965 -13.585  23.606  1.00 55.61           C  
ATOM   2435  CG  ASP A 325       1.107 -12.672  22.741  1.00 55.61           C  
ATOM   2436  OD1 ASP A 325       1.648 -12.089  21.763  1.00 55.61           O  
ATOM   2437  OD2 ASP A 325      -0.109 -12.553  23.042  1.00 55.61           O1-
ATOM   2438  N   GLY A 326       1.663 -14.553  20.557  1.00 45.88           N  
ATOM   2439  CA  GLY A 326       0.807 -15.207  19.612  1.00 45.88           C  
ATOM   2440  C   GLY A 326      -0.520 -14.523  19.599  1.00 45.88           C  
ATOM   2441  O   GLY A 326      -1.399 -14.881  18.816  1.00 45.88           O  
ATOM   2442  N   SER A 327      -0.718 -13.514  20.464  1.00110.14           N  
ATOM   2443  CA  SER A 327      -1.977 -12.840  20.382  1.00110.14           C  
ATOM   2444  C   SER A 327      -1.977 -12.174  19.052  1.00110.14           C  
ATOM   2445  O   SER A 327      -0.921 -11.931  18.471  1.00110.14           O  
ATOM   2446  CB  SER A 327      -2.179 -11.738  21.435  1.00110.14           C  
ATOM   2447  OG  SER A 327      -1.268 -10.673  21.204  1.00110.14           O  
ATOM   2448  N   MET A 328      -3.175 -11.893  18.508  1.00229.65           N  
ATOM   2449  CA  MET A 328      -3.206 -11.242  17.239  1.00229.65           C  
ATOM   2450  C   MET A 328      -3.618  -9.838  17.509  1.00229.65           C  
ATOM   2451  O   MET A 328      -4.791  -9.554  17.724  1.00229.65           O  
ATOM   2452  CB  MET A 328      -4.241 -11.867  16.304  1.00229.65           C  
ATOM   2453  CG  MET A 328      -4.029 -11.522  14.838  1.00229.65           C  
ATOM   2454  SD  MET A 328      -4.948 -12.633  13.742  1.00229.65           S  
ATOM   2455  CE  MET A 328      -4.056 -14.140  14.219  1.00229.65           C  
ATOM   2456  N   MET A 329      -2.653  -8.908  17.491  1.00291.13           N  
ATOM   2457  CA  MET A 329      -2.969  -7.543  17.819  1.00291.13           C  
ATOM   2458  C   MET A 329      -3.626  -6.801  16.629  1.00291.13           C  
ATOM   2459  O   MET A 329      -3.688  -7.410  15.565  1.00291.13           O  
ATOM   2460  CB  MET A 329      -1.733  -6.729  18.246  1.00291.13           C  
ATOM   2461  CG  MET A 329      -2.051  -5.284  18.635  1.00291.13           C  
ATOM   2462  SD  MET A 329      -0.590  -4.247  18.943  1.00291.13           S  
ATOM   2463  CE  MET A 329      -0.086  -4.207  17.199  1.00291.13           C  
ATOM   2464  N   LEU A 330      -4.169  -5.513  16.777  1.00140.93           N  
ATOM   2465  CA  LEU A 330      -4.828  -4.690  15.730  1.00140.93           C  
ATOM   2466  C   LEU A 330      -4.427  -3.212  15.725  1.00140.93           C  
ATOM   2467  O   LEU A 330      -4.506  -2.519  16.739  1.00140.93           O  
ATOM   2468  CB  LEU A 330      -6.372  -4.667  15.807  1.00140.93           C  
ATOM   2469  CG  LEU A 330      -7.097  -5.896  15.225  1.00140.93           C  
ATOM   2470  CD1 LEU A 330      -8.627  -5.763  15.362  1.00140.93           C  
ATOM   2471  CD2 LEU A 330      -6.685  -6.132  13.762  1.00140.93           C  
ATOM   2472  N   VAL A 331      -4.053  -2.661  14.538  1.00 65.69           N  
ATOM   2473  CA  VAL A 331      -3.682  -1.265  14.404  1.00 65.69           C  
ATOM   2474  C   VAL A 331      -4.729  -0.589  13.560  1.00 65.69           C  
ATOM   2475  O   VAL A 331      -5.032  -1.052  12.461  1.00 65.69           O  
ATOM   2476  CB  VAL A 331      -2.366  -1.085  13.701  1.00 65.69           C  
ATOM   2477  CG1 VAL A 331      -2.124   0.416  13.474  1.00 65.69           C  
ATOM   2478  CG2 VAL A 331      -1.267  -1.782  14.523  1.00 65.69           C  
ATOM   2479  N   LEU A 332      -5.307   0.541  14.039  1.00112.05           N  
ATOM   2480  CA  LEU A 332      -6.367   1.163  13.284  1.00112.05           C  
ATOM   2481  C   LEU A 332      -6.164   2.647  13.189  1.00112.05           C  
ATOM   2482  O   LEU A 332      -5.369   3.249  13.909  1.00112.05           O  
ATOM   2483  CB  LEU A 332      -7.761   0.960  13.898  1.00112.05           C  
ATOM   2484  CG  LEU A 332      -8.160  -0.519  14.027  1.00112.05           C  
ATOM   2485  CD1 LEU A 332      -7.287  -1.241  15.066  1.00112.05           C  
ATOM   2486  CD2 LEU A 332      -9.664  -0.673  14.295  1.00112.05           C  
ATOM   2487  N   PRO A 333      -6.878   3.227  12.253  1.00 87.48           N  
ATOM   2488  CA  PRO A 333      -6.883   4.652  12.054  1.00 87.48           C  
ATOM   2489  C   PRO A 333      -7.783   5.298  13.065  1.00 87.48           C  
ATOM   2490  O   PRO A 333      -8.637   4.618  13.632  1.00 87.48           O  
ATOM   2491  CB  PRO A 333      -7.333   4.881  10.607  1.00 87.48           C  
ATOM   2492  CG  PRO A 333      -7.983   3.553  10.188  1.00 87.48           C  
ATOM   2493  CD  PRO A 333      -7.247   2.509  11.044  1.00 87.48           C  
ATOM   2494  N   GLN A 334      -7.639   6.622  13.259  1.00115.37           N  
ATOM   2495  CA  GLN A 334      -8.357   7.380  14.248  1.00115.37           C  
ATOM   2496  C   GLN A 334      -9.833   7.297  13.988  1.00115.37           C  
ATOM   2497  O   GLN A 334     -10.635   7.310  14.921  1.00115.37           O  
ATOM   2498  CB  GLN A 334      -7.939   8.865  14.253  1.00115.37           C  
ATOM   2499  CG  GLN A 334      -8.585   9.700  15.360  1.00115.37           C  
ATOM   2500  CD  GLN A 334      -8.057  11.131  15.268  1.00115.37           C  
ATOM   2501  NE2 GLN A 334      -7.473  11.499  14.095  1.00115.37           N  
ATOM   2502  OE1 GLN A 334      -8.158  11.903  16.220  1.00115.37           O  
ATOM   2503  N   GLU A 335     -10.235   7.185  12.710  1.00 87.72           N  
ATOM   2504  CA  GLU A 335     -11.623   7.192  12.334  1.00 87.72           C  
ATOM   2505  C   GLU A 335     -12.354   6.086  13.035  1.00 87.72           C  
ATOM   2506  O   GLU A 335     -13.543   6.214  13.322  1.00 87.72           O  
ATOM   2507  CB  GLU A 335     -11.829   6.998  10.819  1.00 87.72           C  
ATOM   2508  CG  GLU A 335     -11.311   8.167   9.976  1.00 87.72           C  
ATOM   2509  CD  GLU A 335      -9.800   8.029   9.857  1.00 87.72           C  
ATOM   2510  OE1 GLU A 335      -9.282   6.925  10.171  1.00 87.72           O  
ATOM   2511  OE2 GLU A 335      -9.140   9.022   9.448  1.00 87.72           O1-
ATOM   2512  N   CYS A 336     -11.684   4.948  13.292  1.00 49.49           N  
ATOM   2513  CA  CYS A 336     -12.340   3.844  13.937  1.00 49.49           C  
ATOM   2514  C   CYS A 336     -12.765   4.211  15.331  1.00 49.49           C  
ATOM   2515  O   CYS A 336     -13.858   3.840  15.757  1.00 49.49           O  
ATOM   2516  CB  CYS A 336     -11.456   2.590  14.046  1.00 49.49           C  
ATOM   2517  SG  CYS A 336     -11.115   1.837  12.427  1.00 49.49           S  
ATOM   2518  N   ARG A 337     -11.910   4.907  16.107  1.00129.23           N  
ATOM   2519  CA  ARG A 337     -12.318   5.222  17.449  1.00129.23           C  
ATOM   2520  C   ARG A 337     -13.370   6.290  17.456  1.00129.23           C  
ATOM   2521  O   ARG A 337     -14.205   6.341  18.357  1.00129.23           O  
ATOM   2522  CB  ARG A 337     -11.188   5.553  18.447  1.00129.23           C  
ATOM   2523  CG  ARG A 337     -10.345   6.791  18.184  1.00129.23           C  
ATOM   2524  CD  ARG A 337      -9.346   7.031  19.320  1.00129.23           C  
ATOM   2525  NE  ARG A 337      -8.799   8.406  19.164  1.00129.23           N  
ATOM   2526  CZ  ARG A 337      -7.609   8.611  18.530  1.00129.23           C  
ATOM   2527  NH1 ARG A 337      -6.903   7.558  18.028  1.00129.23           N1+
ATOM   2528  NH2 ARG A 337      -7.114   9.878  18.411  1.00129.23           N  
ATOM   2529  N   GLU A 338     -13.344   7.187  16.456  1.00 51.14           N  
ATOM   2530  CA  GLU A 338     -14.277   8.275  16.354  1.00 51.14           C  
ATOM   2531  C   GLU A 338     -15.661   7.740  16.144  1.00 51.14           C  
ATOM   2532  O   GLU A 338     -16.630   8.340  16.606  1.00 51.14           O  
ATOM   2533  CB  GLU A 338     -13.961   9.196  15.167  1.00 51.14           C  
ATOM   2534  CG  GLU A 338     -12.639   9.949  15.320  1.00 51.14           C  
ATOM   2535  CD  GLU A 338     -12.334  10.633  13.994  1.00 51.14           C  
ATOM   2536  OE1 GLU A 338     -12.954  10.242  12.970  1.00 51.14           O  
ATOM   2537  OE2 GLU A 338     -11.473  11.553  13.986  1.00 51.14           O1-
ATOM   2538  N   HIS A 339     -15.791   6.607  15.424  1.00 67.98           N  
ATOM   2539  CA  HIS A 339     -17.079   6.060  15.088  1.00 67.98           C  
ATOM   2540  C   HIS A 339     -17.533   5.180  16.216  1.00 67.98           C  
ATOM   2541  O   HIS A 339     -16.937   4.139  16.490  1.00 67.98           O  
ATOM   2542  CB  HIS A 339     -17.013   5.209  13.803  1.00 67.98           C  
ATOM   2543  CG  HIS A 339     -18.347   4.867  13.210  1.00 67.98           C  
ATOM   2544  CD2 HIS A 339     -19.219   3.870  13.522  1.00 67.98           C  
ATOM   2545  ND1 HIS A 339     -18.925   5.566  12.174  1.00 67.98           N  
ATOM   2546  CE1 HIS A 339     -20.113   4.964  11.912  1.00 67.98           C  
ATOM   2547  NE2 HIS A 339     -20.334   3.930  12.704  1.00 67.98           N  
ATOM   2548  N   ALA A 340     -18.641   5.571  16.879  1.00 28.29           N  
ATOM   2549  CA  ALA A 340     -19.125   4.873  18.036  1.00 28.29           C  
ATOM   2550  C   ALA A 340     -19.490   3.469  17.676  1.00 28.29           C  
ATOM   2551  O   ALA A 340     -19.175   2.536  18.413  1.00 28.29           O  
ATOM   2552  CB  ALA A 340     -20.380   5.522  18.648  1.00 28.29           C  
ATOM   2553  N   GLY A 341     -20.159   3.271  16.526  1.00 26.84           N  
ATOM   2554  CA  GLY A 341     -20.606   1.954  16.178  1.00 26.84           C  
ATOM   2555  C   GLY A 341     -19.445   1.023  15.980  1.00 26.84           C  
ATOM   2556  O   GLY A 341     -19.473  -0.105  16.468  1.00 26.84           O  
ATOM   2557  N   VAL A 342     -18.409   1.451  15.229  1.00115.79           N  
ATOM   2558  CA  VAL A 342     -17.289   0.581  14.981  1.00115.79           C  
ATOM   2559  C   VAL A 342     -16.504   0.365  16.226  1.00115.79           C  
ATOM   2560  O   VAL A 342     -16.084  -0.752  16.525  1.00115.79           O  
ATOM   2561  CB  VAL A 342     -16.340   1.071  13.923  1.00115.79           C  
ATOM   2562  CG1 VAL A 342     -17.032   0.976  12.559  1.00115.79           C  
ATOM   2563  CG2 VAL A 342     -15.893   2.496  14.270  1.00115.79           C  
ATOM   2564  N   TRP A 343     -16.294   1.438  17.001  1.00 84.71           N  
ATOM   2565  CA  TRP A 343     -15.464   1.317  18.156  1.00 84.71           C  
ATOM   2566  C   TRP A 343     -16.128   0.379  19.114  1.00 84.71           C  
ATOM   2567  O   TRP A 343     -15.460  -0.413  19.776  1.00 84.71           O  
ATOM   2568  CB  TRP A 343     -15.169   2.670  18.825  1.00 84.71           C  
ATOM   2569  CG  TRP A 343     -14.063   2.602  19.848  1.00 84.71           C  
ATOM   2570  CD1 TRP A 343     -14.092   2.739  21.206  1.00 84.71           C  
ATOM   2571  CD2 TRP A 343     -12.705   2.299  19.498  1.00 84.71           C  
ATOM   2572  CE2 TRP A 343     -11.966   2.284  20.679  1.00 84.71           C  
ATOM   2573  CE3 TRP A 343     -12.125   2.046  18.287  1.00 84.71           C  
ATOM   2574  NE1 TRP A 343     -12.827   2.563  21.719  1.00 84.71           N  
ATOM   2575  CZ2 TRP A 343     -10.626   2.014  20.667  1.00 84.71           C  
ATOM   2576  CZ3 TRP A 343     -10.774   1.782  18.277  1.00 84.71           C  
ATOM   2577  CH2 TRP A 343     -10.040   1.766  19.445  1.00 84.71           C  
ATOM   2578  N   GLY A 344     -17.470   0.435  19.210  1.00 13.71           N  
ATOM   2579  CA  GLY A 344     -18.170  -0.429  20.117  1.00 13.71           C  
ATOM   2580  C   GLY A 344     -17.925  -1.853  19.721  1.00 13.71           C  
ATOM   2581  O   GLY A 344     -17.712  -2.714  20.573  1.00 13.71           O  
ATOM   2582  N   TYR A 345     -17.954  -2.136  18.406  1.00 56.74           N  
ATOM   2583  CA  TYR A 345     -17.756  -3.466  17.901  1.00 56.74           C  
ATOM   2584  C   TYR A 345     -16.384  -3.935  18.263  1.00 56.74           C  
ATOM   2585  O   TYR A 345     -16.203  -5.073  18.695  1.00 56.74           O  
ATOM   2586  CB  TYR A 345     -17.892  -3.530  16.366  1.00 56.74           C  
ATOM   2587  CG  TYR A 345     -17.295  -4.807  15.877  1.00 56.74           C  
ATOM   2588  CD1 TYR A 345     -17.967  -6.003  15.975  1.00 56.74           C  
ATOM   2589  CD2 TYR A 345     -16.047  -4.788  15.297  1.00 56.74           C  
ATOM   2590  CE1 TYR A 345     -17.390  -7.164  15.516  1.00 56.74           C  
ATOM   2591  CE2 TYR A 345     -15.465  -5.943  14.835  1.00 56.74           C  
ATOM   2592  CZ  TYR A 345     -16.140  -7.134  14.945  1.00 56.74           C  
ATOM   2593  OH  TYR A 345     -15.550  -8.326  14.473  1.00 56.74           O  
ATOM   2594  N   LEU A 346     -15.376  -3.058  18.113  1.00 53.32           N  
ATOM   2595  CA  LEU A 346     -14.017  -3.445  18.354  1.00 53.32           C  
ATOM   2596  C   LEU A 346     -13.854  -3.833  19.790  1.00 53.32           C  
ATOM   2597  O   LEU A 346     -13.165  -4.803  20.103  1.00 53.32           O  
ATOM   2598  CB  LEU A 346     -13.029  -2.314  18.034  1.00 53.32           C  
ATOM   2599  CG  LEU A 346     -13.061  -1.909  16.548  1.00 53.32           C  
ATOM   2600  CD1 LEU A 346     -12.054  -0.790  16.249  1.00 53.32           C  
ATOM   2601  CD2 LEU A 346     -12.873  -3.129  15.632  1.00 53.32           C  
ATOM   2602  N   ASN A 347     -14.490  -3.081  20.705  1.00 41.47           N  
ATOM   2603  CA  ASN A 347     -14.368  -3.371  22.104  1.00 41.47           C  
ATOM   2604  C   ASN A 347     -14.946  -4.724  22.368  1.00 41.47           C  
ATOM   2605  O   ASN A 347     -14.418  -5.474  23.187  1.00 41.47           O  
ATOM   2606  CB  ASN A 347     -15.101  -2.352  22.990  1.00 41.47           C  
ATOM   2607  CG  ASN A 347     -14.278  -1.074  22.964  1.00 41.47           C  
ATOM   2608  ND2 ASN A 347     -14.871   0.022  22.421  1.00 41.47           N  
ATOM   2609  OD1 ASN A 347     -13.131  -1.053  23.408  1.00 41.47           O  
ATOM   2610  N   GLU A 348     -16.058  -5.067  21.692  1.00 33.61           N  
ATOM   2611  CA  GLU A 348     -16.678  -6.347  21.886  1.00 33.61           C  
ATOM   2612  C   GLU A 348     -15.747  -7.414  21.403  1.00 33.61           C  
ATOM   2613  O   GLU A 348     -15.585  -8.451  22.047  1.00 33.61           O  
ATOM   2614  CB  GLU A 348     -17.992  -6.479  21.098  1.00 33.61           C  
ATOM   2615  CG  GLU A 348     -18.772  -7.763  21.380  1.00 33.61           C  
ATOM   2616  CD  GLU A 348     -20.029  -7.715  20.522  1.00 33.61           C  
ATOM   2617  OE1 GLU A 348     -20.768  -6.701  20.626  1.00 33.61           O  
ATOM   2618  OE2 GLU A 348     -20.266  -8.685  19.754  1.00 33.61           O1-
ATOM   2619  N   LEU A 349     -15.093  -7.167  20.253  1.00 50.85           N  
ATOM   2620  CA  LEU A 349     -14.205  -8.114  19.643  1.00 50.85           C  
ATOM   2621  C   LEU A 349     -13.046  -8.339  20.569  1.00 50.85           C  
ATOM   2622  O   LEU A 349     -12.529  -9.450  20.679  1.00 50.85           O  
ATOM   2623  CB  LEU A 349     -13.654  -7.615  18.294  1.00 50.85           C  
ATOM   2624  CG  LEU A 349     -12.724  -8.615  17.583  1.00 50.85           C  
ATOM   2625  CD1 LEU A 349     -13.469  -9.910  17.216  1.00 50.85           C  
ATOM   2626  CD2 LEU A 349     -12.037  -7.967  16.369  1.00 50.85           C  
ATOM   2627  N   LEU A 350     -12.613  -7.275  21.269  1.00 56.20           N  
ATOM   2628  CA  LEU A 350     -11.503  -7.348  22.175  1.00 56.20           C  
ATOM   2629  C   LEU A 350     -11.825  -8.362  23.234  1.00 56.20           C  
ATOM   2630  O   LEU A 350     -10.977  -9.174  23.599  1.00 56.20           O  
ATOM   2631  CB  LEU A 350     -11.274  -5.990  22.872  1.00 56.20           C  
ATOM   2632  CG  LEU A 350     -10.107  -5.939  23.874  1.00 56.20           C  
ATOM   2633  CD1 LEU A 350      -8.750  -6.123  23.179  1.00 56.20           C  
ATOM   2634  CD2 LEU A 350     -10.168  -4.659  24.728  1.00 56.20           C  
ATOM   2635  N   ALA A 351     -13.066  -8.320  23.754  1.00 42.30           N  
ATOM   2636  CA  ALA A 351     -13.571  -9.187  24.788  1.00 42.30           C  
ATOM   2637  C   ALA A 351     -13.697 -10.603  24.309  1.00 42.30           C  
ATOM   2638  O   ALA A 351     -13.476 -11.541  25.074  1.00 42.30           O  
ATOM   2639  CB  ALA A 351     -14.964  -8.764  25.281  1.00 42.30           C  
ATOM   2640  N   ALA A 352     -14.082 -10.789  23.032  1.00 37.28           N  
ATOM   2641  CA  ALA A 352     -14.360 -12.092  22.494  1.00 37.28           C  
ATOM   2642  C   ALA A 352     -13.134 -12.942  22.565  1.00 37.28           C  
ATOM   2643  O   ALA A 352     -12.018 -12.443  22.699  1.00 37.28           O  
ATOM   2644  CB  ALA A 352     -14.829 -12.065  21.029  1.00 37.28           C  
ATOM   2645  N   ASP A 353     -13.327 -14.279  22.515  1.00 62.03           N  
ATOM   2646  CA  ASP A 353     -12.209 -15.169  22.623  1.00 62.03           C  
ATOM   2647  C   ASP A 353     -11.571 -15.288  21.275  1.00 62.03           C  
ATOM   2648  O   ASP A 353     -11.985 -16.084  20.431  1.00 62.03           O  
ATOM   2649  CB  ASP A 353     -12.593 -16.588  23.090  1.00 62.03           C  
ATOM   2650  CG  ASP A 353     -11.333 -17.318  23.545  1.00 62.03           C  
ATOM   2651  OD1 ASP A 353     -10.306 -16.633  23.798  1.00 62.03           O  
ATOM   2652  OD2 ASP A 353     -11.381 -18.573  23.650  1.00 62.03           O1-
ATOM   2653  N   ASN A 354     -10.539 -14.454  21.050  1.00 82.36           N  
ATOM   2654  CA  ASN A 354      -9.776 -14.456  19.840  1.00 82.36           C  
ATOM   2655  C   ASN A 354      -8.425 -13.908  20.177  1.00 82.36           C  
ATOM   2656  O   ASN A 354      -8.193 -13.485  21.308  1.00 82.36           O  
ATOM   2657  CB  ASN A 354     -10.396 -13.635  18.695  1.00 82.36           C  
ATOM   2658  CG  ASN A 354     -10.600 -12.189  19.126  1.00 82.36           C  
ATOM   2659  ND2 ASN A 354     -11.824 -11.665  18.856  1.00 82.36           N  
ATOM   2660  OD1 ASN A 354      -9.711 -11.542  19.679  1.00 82.36           O  
ATOM   2661  N   PRO A 355      -7.517 -13.929  19.237  1.00161.41           N  
ATOM   2662  CA  PRO A 355      -6.188 -13.441  19.491  1.00161.41           C  
ATOM   2663  C   PRO A 355      -6.080 -11.966  19.715  1.00161.41           C  
ATOM   2664  O   PRO A 355      -5.075 -11.541  20.282  1.00161.41           O  
ATOM   2665  CB  PRO A 355      -5.315 -13.979  18.349  1.00161.41           C  
ATOM   2666  CG  PRO A 355      -6.302 -14.623  17.355  1.00161.41           C  
ATOM   2667  CD  PRO A 355      -7.519 -14.970  18.224  1.00161.41           C  
ATOM   2668  N   ILE A 356      -7.080 -11.161  19.311  1.00 90.02           N  
ATOM   2669  CA  ILE A 356      -6.901  -9.740  19.441  1.00 90.02           C  
ATOM   2670  C   ILE A 356      -7.010  -9.296  20.876  1.00 90.02           C  
ATOM   2671  O   ILE A 356      -8.091  -9.278  21.467  1.00 90.02           O  
ATOM   2672  CB  ILE A 356      -7.889  -8.945  18.645  1.00 90.02           C  
ATOM   2673  CG1 ILE A 356      -7.709  -9.236  17.147  1.00 90.02           C  
ATOM   2674  CG2 ILE A 356      -7.716  -7.463  19.019  1.00 90.02           C  
ATOM   2675  CD1 ILE A 356      -8.856  -8.721  16.281  1.00 90.02           C  
ATOM   2676  N   SER A 357      -5.837  -8.962  21.467  1.00 90.92           N  
ATOM   2677  CA  SER A 357      -5.682  -8.477  22.816  1.00 90.92           C  
ATOM   2678  C   SER A 357      -5.683  -6.970  22.958  1.00 90.92           C  
ATOM   2679  O   SER A 357      -6.008  -6.459  24.031  1.00 90.92           O  
ATOM   2680  CB  SER A 357      -4.376  -8.970  23.462  1.00 90.92           C  
ATOM   2681  OG  SER A 357      -3.254  -8.392  22.812  1.00 90.92           O  
ATOM   2682  N   GLU A 358      -5.288  -6.203  21.917  1.00108.66           N  
ATOM   2683  CA  GLU A 358      -5.128  -4.787  22.167  1.00108.66           C  
ATOM   2684  C   GLU A 358      -5.537  -3.983  20.965  1.00108.66           C  
ATOM   2685  O   GLU A 358      -5.490  -4.457  19.832  1.00108.66           O  
ATOM   2686  CB  GLU A 358      -3.657  -4.426  22.462  1.00108.66           C  
ATOM   2687  CG  GLU A 358      -3.413  -2.982  22.909  1.00108.66           C  
ATOM   2688  CD  GLU A 358      -1.905  -2.750  22.929  1.00108.66           C  
ATOM   2689  OE1 GLU A 358      -1.161  -3.660  22.475  1.00108.66           O  
ATOM   2690  OE2 GLU A 358      -1.478  -1.658  23.390  1.00108.66           O1-
ATOM   2691  N   LEU A 359      -5.979  -2.726  21.182  1.00123.25           N  
ATOM   2692  CA  LEU A 359      -6.270  -1.921  20.030  1.00123.25           C  
ATOM   2693  C   LEU A 359      -5.311  -0.776  20.040  1.00123.25           C  
ATOM   2694  O   LEU A 359      -5.040  -0.201  21.092  1.00123.25           O  
ATOM   2695  CB  LEU A 359      -7.695  -1.344  19.958  1.00123.25           C  
ATOM   2696  CG  LEU A 359      -8.800  -2.417  19.894  1.00123.25           C  
ATOM   2697  CD1 LEU A 359      -9.132  -2.972  21.285  1.00123.25           C  
ATOM   2698  CD2 LEU A 359     -10.026  -1.917  19.124  1.00123.25           C  
ATOM   2699  N   LYS A 360      -4.735  -0.436  18.869  1.00 69.55           N  
ATOM   2700  CA  LYS A 360      -3.816   0.667  18.823  1.00 69.55           C  
ATOM   2701  C   LYS A 360      -4.244   1.546  17.697  1.00 69.55           C  
ATOM   2702  O   LYS A 360      -4.419   1.081  16.570  1.00 69.55           O  
ATOM   2703  CB  LYS A 360      -2.369   0.219  18.566  1.00 69.55           C  
ATOM   2704  CG  LYS A 360      -1.331   1.314  18.805  1.00 69.55           C  
ATOM   2705  CD  LYS A 360       0.093   0.769  18.928  1.00 69.55           C  
ATOM   2706  CE  LYS A 360       1.150   1.853  19.147  1.00 69.55           C  
ATOM   2707  NZ  LYS A 360       2.480   1.231  19.329  1.00 69.55           N1+
ATOM   2708  N   VAL A 361      -4.412   2.856  17.975  1.00 49.42           N  
ATOM   2709  CA  VAL A 361      -4.897   3.736  16.955  1.00 49.42           C  
ATOM   2710  C   VAL A 361      -3.839   4.753  16.651  1.00 49.42           C  
ATOM   2711  O   VAL A 361      -3.068   5.147  17.525  1.00 49.42           O  
ATOM   2712  CB  VAL A 361      -6.140   4.484  17.349  1.00 49.42           C  
ATOM   2713  CG1 VAL A 361      -6.556   5.400  16.182  1.00 49.42           C  
ATOM   2714  CG2 VAL A 361      -7.214   3.464  17.766  1.00 49.42           C  
ATOM   2715  N   PHE A 362      -3.771   5.182  15.374  1.00 69.90           N  
ATOM   2716  CA  PHE A 362      -2.810   6.166  14.964  1.00 69.90           C  
ATOM   2717  C   PHE A 362      -3.548   7.258  14.247  1.00 69.90           C  
ATOM   2718  O   PHE A 362      -4.622   7.030  13.695  1.00 69.90           O  
ATOM   2719  CB  PHE A 362      -1.769   5.657  13.948  1.00 69.90           C  
ATOM   2720  CG  PHE A 362      -0.844   4.668  14.576  1.00 69.90           C  
ATOM   2721  CD1 PHE A 362      -1.191   3.341  14.684  1.00 69.90           C  
ATOM   2722  CD2 PHE A 362       0.387   5.072  15.037  1.00 69.90           C  
ATOM   2723  CE1 PHE A 362      -0.326   2.434  15.252  1.00 69.90           C  
ATOM   2724  CE2 PHE A 362       1.255   4.170  15.607  1.00 69.90           C  
ATOM   2725  CZ  PHE A 362       0.900   2.847  15.714  1.00 69.90           C  
ATOM   2726  N   ASP A 363      -2.976   8.482  14.241  1.00 93.02           N  
ATOM   2727  CA  ASP A 363      -3.598   9.611  13.599  1.00 93.02           C  
ATOM   2728  C   ASP A 363      -2.970   9.794  12.241  1.00 93.02           C  
ATOM   2729  O   ASP A 363      -1.927  10.424  12.097  1.00 93.02           O  
ATOM   2730  CB  ASP A 363      -3.422  10.909  14.407  1.00 93.02           C  
ATOM   2731  CG  ASP A 363      -4.204  12.033  13.743  1.00 93.02           C  
ATOM   2732  OD1 ASP A 363      -4.782  11.808  12.647  1.00 93.02           O  
ATOM   2733  OD2 ASP A 363      -4.226  13.147  14.330  1.00 93.02           O1-
ATOM   2734  N   LEU A 364      -3.577   9.129  11.241  1.00158.63           N  
ATOM   2735  CA  LEU A 364      -3.350   9.036   9.818  1.00158.63           C  
ATOM   2736  C   LEU A 364      -4.045  10.052   8.950  1.00158.63           C  
ATOM   2737  O   LEU A 364      -4.111   9.847   7.740  1.00158.63           O  
ATOM   2738  CB  LEU A 364      -3.607   7.634   9.262  1.00158.63           C  
ATOM   2739  CG  LEU A 364      -2.573   6.635   9.809  1.00158.63           C  
ATOM   2740  CD1 LEU A 364      -2.693   5.273   9.116  1.00158.63           C  
ATOM   2741  CD2 LEU A 364      -1.149   7.215   9.750  1.00158.63           C  
ATOM   2742  N   ARG A 365      -4.678  11.099   9.500  1.00228.25           N  
ATOM   2743  CA  ARG A 365      -5.563  11.955   8.750  1.00228.25           C  
ATOM   2744  C   ARG A 365      -5.011  12.456   7.440  1.00228.25           C  
ATOM   2745  O   ARG A 365      -5.770  12.555   6.476  1.00228.25           O  
ATOM   2746  CB  ARG A 365      -6.042  13.139   9.601  1.00228.25           C  
ATOM   2747  CG  ARG A 365      -4.883  13.900  10.244  1.00228.25           C  
ATOM   2748  CD  ARG A 365      -5.267  14.536  11.581  1.00228.25           C  
ATOM   2749  NE  ARG A 365      -4.011  14.867  12.317  1.00228.25           N  
ATOM   2750  CZ  ARG A 365      -3.509  16.133  12.307  1.00228.25           C  
ATOM   2751  NH1 ARG A 365      -4.152  17.102  11.594  1.00228.25           N1+
ATOM   2752  NH2 ARG A 365      -2.375  16.429  13.010  1.00228.25           N  
ATOM   2753  N   GLU A 366      -3.711  12.774   7.327  1.00120.31           N  
ATOM   2754  CA  GLU A 366      -3.217  13.296   6.076  1.00120.31           C  
ATOM   2755  C   GLU A 366      -3.499  12.338   4.952  1.00120.31           C  
ATOM   2756  O   GLU A 366      -3.872  12.749   3.854  1.00120.31           O  
ATOM   2757  CB  GLU A 366      -1.700  13.551   6.085  1.00120.31           C  
ATOM   2758  CG  GLU A 366      -1.314  14.874   6.745  1.00120.31           C  
ATOM   2759  CD  GLU A 366      -1.592  15.961   5.717  1.00120.31           C  
ATOM   2760  OE1 GLU A 366      -1.150  15.778   4.551  1.00120.31           O  
ATOM   2761  OE2 GLU A 366      -2.240  16.980   6.075  1.00120.31           O1-
ATOM   2762  N   SER A 367      -3.373  11.027   5.191  1.00153.90           N  
ATOM   2763  CA  SER A 367      -3.575  10.064   4.141  1.00153.90           C  
ATOM   2764  C   SER A 367      -5.029  10.057   3.679  1.00153.90           C  
ATOM   2765  O   SER A 367      -5.423   9.153   2.944  1.00153.90           O  
ATOM   2766  CB  SER A 367      -3.213   8.630   4.563  1.00153.90           C  
ATOM   2767  OG  SER A 367      -1.815   8.527   4.796  1.00153.90           O  
ATOM   2768  N   MET A 368      -5.855  11.060   4.069  1.00284.05           N  
ATOM   2769  CA  MET A 368      -7.251  11.153   3.703  1.00284.05           C  
ATOM   2770  C   MET A 368      -7.488  11.174   2.232  1.00284.05           C  
ATOM   2771  O   MET A 368      -8.378  10.488   1.742  1.00284.05           O  
ATOM   2772  CB  MET A 368      -7.969  12.359   4.322  1.00284.05           C  
ATOM   2773  CG  MET A 368      -9.480  12.308   4.084  1.00284.05           C  
ATOM   2774  SD  MET A 368     -10.285  10.843   4.802  1.00284.05           S  
ATOM   2775  CE  MET A 368      -9.786  11.181   6.515  1.00284.05           C  
ATOM   2776  N   ALA A 369      -6.753  11.973   1.463  1.00104.26           N  
ATOM   2777  CA  ALA A 369      -6.989  11.934   0.049  1.00104.26           C  
ATOM   2778  C   ALA A 369      -6.552  10.625  -0.455  1.00104.26           C  
ATOM   2779  O   ALA A 369      -7.169  10.038  -1.342  1.00104.26           O  
ATOM   2780  CB  ALA A 369      -6.182  13.001  -0.704  1.00104.26           C  
ATOM   2781  N   ASN A 370      -5.451  10.144   0.135  1.00 50.06           N  
ATOM   2782  CA  ASN A 370      -4.874   8.914  -0.272  1.00 50.06           C  
ATOM   2783  C   ASN A 370      -5.961   7.924  -0.116  1.00 50.06           C  
ATOM   2784  O   ASN A 370      -6.077   6.981  -0.897  1.00 50.06           O  
ATOM   2785  CB  ASN A 370      -3.712   8.493   0.639  1.00 50.06           C  
ATOM   2786  CG  ASN A 370      -2.630   9.557   0.518  1.00 50.06           C  
ATOM   2787  ND2 ASN A 370      -2.695  10.371  -0.570  1.00 50.06           N  
ATOM   2788  OD1 ASN A 370      -1.754   9.669   1.375  1.00 50.06           O  
ATOM   2789  N   GLY A 371      -6.821   8.148   0.892  1.00 49.13           N  
ATOM   2790  CA  GLY A 371      -7.827   7.167   1.082  1.00 49.13           C  
ATOM   2791  C   GLY A 371      -7.004   6.009   1.492  1.00 49.13           C  
ATOM   2792  O   GLY A 371      -7.248   4.872   1.098  1.00 49.13           O  
ATOM   2793  N   GLY A 372      -5.944   6.314   2.263  1.00 39.23           N  
ATOM   2794  CA  GLY A 372      -5.049   5.288   2.675  1.00 39.23           C  
ATOM   2795  C   GLY A 372      -5.051   5.227   4.160  1.00 39.23           C  
ATOM   2796  O   GLY A 372      -4.887   6.237   4.844  1.00 39.23           O  
ATOM   2797  N   GLY A 373      -5.243   4.004   4.684  1.00 40.26           N  
ATOM   2798  CA  GLY A 373      -5.228   3.768   6.094  1.00 40.26           C  
ATOM   2799  C   GLY A 373      -3.886   3.204   6.420  1.00 40.26           C  
ATOM   2800  O   GLY A 373      -2.953   3.261   5.621  1.00 40.26           O  
ATOM   2801  N   PRO A 374      -3.786   2.637   7.589  1.00 83.60           N  
ATOM   2802  CA  PRO A 374      -2.552   2.066   8.038  1.00 83.60           C  
ATOM   2803  C   PRO A 374      -2.061   0.969   7.148  1.00 83.60           C  
ATOM   2804  O   PRO A 374      -0.855   0.892   6.917  1.00 83.60           O  
ATOM   2805  CB  PRO A 374      -2.802   1.640   9.484  1.00 83.60           C  
ATOM   2806  CG  PRO A 374      -3.890   2.619   9.964  1.00 83.60           C  
ATOM   2807  CD  PRO A 374      -4.670   2.984   8.688  1.00 83.60           C  
ATOM   2808  N   ALA A 375      -2.966   0.105   6.653  1.00 53.79           N  
ATOM   2809  CA  ALA A 375      -2.603  -1.007   5.816  1.00 53.79           C  
ATOM   2810  C   ALA A 375      -2.102  -0.551   4.480  1.00 53.79           C  
ATOM   2811  O   ALA A 375      -1.143  -1.106   3.945  1.00 53.79           O  
ATOM   2812  CB  ALA A 375      -3.775  -1.970   5.550  1.00 53.79           C  
ATOM   2813  N   CYS A 376      -2.740   0.483   3.902  1.00 67.55           N  
ATOM   2814  CA  CYS A 376      -2.385   0.921   2.581  1.00 67.55           C  
ATOM   2815  C   CYS A 376      -0.971   1.400   2.583  1.00 67.55           C  
ATOM   2816  O   CYS A 376      -0.245   1.262   1.600  1.00 67.55           O  
ATOM   2817  CB  CYS A 376      -3.298   2.045   2.067  1.00 67.55           C  
ATOM   2818  SG  CYS A 376      -4.997   1.450   1.810  1.00 67.55           S  
ATOM   2819  N   LEU A 377      -0.560   1.990   3.710  1.00107.92           N  
ATOM   2820  CA  LEU A 377       0.746   2.537   3.927  1.00107.92           C  
ATOM   2821  C   LEU A 377       1.802   1.456   3.992  1.00107.92           C  
ATOM   2822  O   LEU A 377       2.984   1.766   3.850  1.00107.92           O  
ATOM   2823  CB  LEU A 377       0.814   3.367   5.222  1.00107.92           C  
ATOM   2824  CG  LEU A 377      -0.196   4.536   5.250  1.00107.92           C  
ATOM   2825  CD1 LEU A 377      -0.064   5.356   6.545  1.00107.92           C  
ATOM   2826  CD2 LEU A 377      -0.117   5.398   3.978  1.00107.92           C  
ATOM   2827  N   ARG A 378       1.448   0.180   4.283  1.00167.57           N  
ATOM   2828  CA  ARG A 378       2.517  -0.780   4.451  1.00167.57           C  
ATOM   2829  C   ARG A 378       2.435  -1.975   3.539  1.00167.57           C  
ATOM   2830  O   ARG A 378       1.393  -2.288   2.963  1.00167.57           O  
ATOM   2831  CB  ARG A 378       2.660  -1.265   5.909  1.00167.57           C  
ATOM   2832  CG  ARG A 378       1.437  -1.943   6.547  1.00167.57           C  
ATOM   2833  CD  ARG A 378       1.327  -3.457   6.325  1.00167.57           C  
ATOM   2834  NE  ARG A 378       0.598  -3.712   5.055  1.00167.57           N  
ATOM   2835  CZ  ARG A 378      -0.731  -4.028   5.058  1.00167.57           C  
ATOM   2836  NH1 ARG A 378      -1.415  -4.135   6.235  1.00167.57           N1+
ATOM   2837  NH2 ARG A 378      -1.376  -4.252   3.877  1.00167.57           N  
ATOM   2838  N   LEU A 379       3.600  -2.648   3.360  1.00 75.03           N  
ATOM   2839  CA  LEU A 379       3.730  -3.829   2.545  1.00 75.03           C  
ATOM   2840  C   LEU A 379       4.327  -4.893   3.421  1.00 75.03           C  
ATOM   2841  O   LEU A 379       5.375  -4.690   4.031  1.00 75.03           O  
ATOM   2842  CB  LEU A 379       4.669  -3.612   1.343  1.00 75.03           C  
ATOM   2843  CG  LEU A 379       4.838  -4.838   0.430  1.00 75.03           C  
ATOM   2844  CD1 LEU A 379       3.505  -5.224  -0.231  1.00 75.03           C  
ATOM   2845  CD2 LEU A 379       5.963  -4.613  -0.595  1.00 75.03           C  
ATOM   2846  N   ARG A 380       3.687  -6.079   3.486  1.00134.18           N  
ATOM   2847  CA  ARG A 380       4.122  -7.113   4.388  1.00134.18           C  
ATOM   2848  C   ARG A 380       5.051  -8.054   3.682  1.00134.18           C  
ATOM   2849  O   ARG A 380       4.702  -8.639   2.657  1.00134.18           O  
ATOM   2850  CB  ARG A 380       2.947  -7.961   4.903  1.00134.18           C  
ATOM   2851  CG  ARG A 380       1.880  -7.152   5.646  1.00134.18           C  
ATOM   2852  CD  ARG A 380       0.588  -7.939   5.884  1.00134.18           C  
ATOM   2853  NE  ARG A 380      -0.371  -7.063   6.616  1.00134.18           N  
ATOM   2854  CZ  ARG A 380      -1.688  -7.418   6.692  1.00134.18           C  
ATOM   2855  NH1 ARG A 380      -2.127  -8.541   6.052  1.00134.18           N1+
ATOM   2856  NH2 ARG A 380      -2.570  -6.653   7.399  1.00134.18           N  
ATOM   2857  N   VAL A 381       6.275  -8.225   4.228  1.00 61.94           N  
ATOM   2858  CA  VAL A 381       7.211  -9.138   3.634  1.00 61.94           C  
ATOM   2859  C   VAL A 381       7.687 -10.084   4.697  1.00 61.94           C  
ATOM   2860  O   VAL A 381       8.373  -9.681   5.634  1.00 61.94           O  
ATOM   2861  CB  VAL A 381       8.424  -8.449   3.085  1.00 61.94           C  
ATOM   2862  CG1 VAL A 381       9.373  -9.503   2.495  1.00 61.94           C  
ATOM   2863  CG2 VAL A 381       7.961  -7.385   2.075  1.00 61.94           C  
ATOM   2864  N   VAL A 382       7.354 -11.384   4.572  1.00 56.10           N  
ATOM   2865  CA  VAL A 382       7.811 -12.331   5.556  1.00 56.10           C  
ATOM   2866  C   VAL A 382       9.198 -12.729   5.173  1.00 56.10           C  
ATOM   2867  O   VAL A 382       9.443 -13.141   4.039  1.00 56.10           O  
ATOM   2868  CB  VAL A 382       6.978 -13.576   5.624  1.00 56.10           C  
ATOM   2869  CG1 VAL A 382       7.643 -14.557   6.606  1.00 56.10           C  
ATOM   2870  CG2 VAL A 382       5.542 -13.184   6.013  1.00 56.10           C  
ATOM   2871  N   LEU A 383      10.152 -12.625   6.121  1.00 70.58           N  
ATOM   2872  CA  LEU A 383      11.517 -12.924   5.800  1.00 70.58           C  
ATOM   2873  C   LEU A 383      12.124 -13.776   6.871  1.00 70.58           C  
ATOM   2874  O   LEU A 383      11.807 -13.647   8.052  1.00 70.58           O  
ATOM   2875  CB  LEU A 383      12.385 -11.659   5.695  1.00 70.58           C  
ATOM   2876  CG  LEU A 383      11.990 -10.708   4.547  1.00 70.58           C  
ATOM   2877  CD1 LEU A 383      12.892  -9.465   4.529  1.00 70.58           C  
ATOM   2878  CD2 LEU A 383      11.982 -11.429   3.189  1.00 70.58           C  
ATOM   2879  N   THR A 384      13.038 -14.678   6.462  1.00103.61           N  
ATOM   2880  CA  THR A 384      13.753 -15.512   7.384  1.00103.61           C  
ATOM   2881  C   THR A 384      14.792 -14.643   8.013  1.00103.61           C  
ATOM   2882  O   THR A 384      14.991 -13.502   7.604  1.00103.61           O  
ATOM   2883  CB  THR A 384      14.464 -16.651   6.708  1.00103.61           C  
ATOM   2884  CG2 THR A 384      15.461 -16.083   5.689  1.00103.61           C  
ATOM   2885  OG1 THR A 384      15.153 -17.439   7.661  1.00103.61           O  
ATOM   2886  N   GLU A 385      15.476 -15.159   9.050  1.00 66.36           N  
ATOM   2887  CA  GLU A 385      16.466 -14.371   9.724  1.00 66.36           C  
ATOM   2888  C   GLU A 385      17.563 -14.066   8.754  1.00 66.36           C  
ATOM   2889  O   GLU A 385      18.092 -12.955   8.740  1.00 66.36           O  
ATOM   2890  CB  GLU A 385      17.074 -15.076  10.951  1.00 66.36           C  
ATOM   2891  CG  GLU A 385      16.065 -15.299  12.081  1.00 66.36           C  
ATOM   2892  CD  GLU A 385      16.786 -15.948  13.253  1.00 66.36           C  
ATOM   2893  OE1 GLU A 385      18.036 -16.094  13.174  1.00 66.36           O  
ATOM   2894  OE2 GLU A 385      16.097 -16.300  14.248  1.00 66.36           O1-
ATOM   2895  N   GLU A 386      17.931 -15.051   7.912  1.00 41.78           N  
ATOM   2896  CA  GLU A 386      18.982 -14.870   6.954  1.00 41.78           C  
ATOM   2897  C   GLU A 386      18.564 -13.822   5.966  1.00 41.78           C  
ATOM   2898  O   GLU A 386      19.351 -12.950   5.603  1.00 41.78           O  
ATOM   2899  CB  GLU A 386      19.262 -16.142   6.136  1.00 41.78           C  
ATOM   2900  CG  GLU A 386      19.860 -17.304   6.931  1.00 41.78           C  
ATOM   2901  CD  GLU A 386      20.010 -18.466   5.960  1.00 41.78           C  
ATOM   2902  OE1 GLU A 386      19.297 -18.454   4.921  1.00 41.78           O  
ATOM   2903  OE2 GLU A 386      20.834 -19.378   6.237  1.00 41.78           O1-
ATOM   2904  N   GLU A 387      17.301 -13.886   5.504  1.00 51.88           N  
ATOM   2905  CA  GLU A 387      16.791 -12.977   4.519  1.00 51.88           C  
ATOM   2906  C   GLU A 387      16.746 -11.589   5.080  1.00 51.88           C  
ATOM   2907  O   GLU A 387      17.045 -10.621   4.381  1.00 51.88           O  
ATOM   2908  CB  GLU A 387      15.378 -13.360   4.048  1.00 51.88           C  
ATOM   2909  CG  GLU A 387      15.368 -14.598   3.147  1.00 51.88           C  
ATOM   2910  CD  GLU A 387      13.947 -15.142   3.096  1.00 51.88           C  
ATOM   2911  OE1 GLU A 387      13.045 -14.503   3.702  1.00 51.88           O  
ATOM   2912  OE2 GLU A 387      13.745 -16.211   2.462  1.00 51.88           O1-
ATOM   2913  N   ARG A 388      16.381 -11.448   6.366  1.00110.76           N  
ATOM   2914  CA  ARG A 388      16.296 -10.145   6.963  1.00110.76           C  
ATOM   2915  C   ARG A 388      17.653  -9.518   6.939  1.00110.76           C  
ATOM   2916  O   ARG A 388      17.792  -8.314   6.733  1.00110.76           O  
ATOM   2917  CB  ARG A 388      15.791 -10.164   8.418  1.00110.76           C  
ATOM   2918  CG  ARG A 388      14.269 -10.304   8.527  1.00110.76           C  
ATOM   2919  CD  ARG A 388      13.738 -10.325   9.963  1.00110.76           C  
ATOM   2920  NE  ARG A 388      13.943 -11.697  10.505  1.00110.76           N  
ATOM   2921  CZ  ARG A 388      13.914 -11.902  11.853  1.00110.76           C  
ATOM   2922  NH1 ARG A 388      13.825 -10.836  12.698  1.00110.76           N1+
ATOM   2923  NH2 ARG A 388      13.971 -13.166  12.364  1.00110.76           N  
ATOM   2924  N   ARG A 389      18.694 -10.338   7.152  1.00 80.74           N  
ATOM   2925  CA  ARG A 389      20.055  -9.889   7.182  1.00 80.74           C  
ATOM   2926  C   ARG A 389      20.386  -9.323   5.835  1.00 80.74           C  
ATOM   2927  O   ARG A 389      21.045  -8.291   5.722  1.00 80.74           O  
ATOM   2928  CB  ARG A 389      21.007 -11.070   7.423  1.00 80.74           C  
ATOM   2929  CG  ARG A 389      22.444 -10.692   7.773  1.00 80.74           C  
ATOM   2930  CD  ARG A 389      23.382 -11.900   7.749  1.00 80.74           C  
ATOM   2931  NE  ARG A 389      22.724 -12.987   8.531  1.00 80.74           N  
ATOM   2932  CZ  ARG A 389      22.938 -13.096   9.874  1.00 80.74           C  
ATOM   2933  NH1 ARG A 389      23.765 -12.214  10.502  1.00 80.74           N1+
ATOM   2934  NH2 ARG A 389      22.324 -14.089  10.583  1.00 80.74           N  
ATOM   2935  N   ALA A 390      19.902 -10.000   4.779  1.00 53.82           N  
ATOM   2936  CA  ALA A 390      20.186  -9.706   3.403  1.00 53.82           C  
ATOM   2937  C   ALA A 390      19.685  -8.357   2.973  1.00 53.82           C  
ATOM   2938  O   ALA A 390      20.303  -7.720   2.120  1.00 53.82           O  
ATOM   2939  CB  ALA A 390      19.581 -10.747   2.444  1.00 53.82           C  
ATOM   2940  N   VAL A 391      18.538  -7.877   3.496  1.00144.80           N  
ATOM   2941  CA  VAL A 391      18.052  -6.642   2.936  1.00144.80           C  
ATOM   2942  C   VAL A 391      18.867  -5.443   3.323  1.00144.80           C  
ATOM   2943  O   VAL A 391      19.143  -5.210   4.499  1.00144.80           O  
ATOM   2944  CB  VAL A 391      16.593  -6.380   3.182  1.00144.80           C  
ATOM   2945  CG1 VAL A 391      15.783  -7.292   2.251  1.00144.80           C  
ATOM   2946  CG2 VAL A 391      16.291  -6.668   4.658  1.00144.80           C  
ATOM   2947  N   ASN A 392      19.342  -4.698   2.288  1.00154.56           N  
ATOM   2948  CA  ASN A 392      20.076  -3.471   2.449  1.00154.56           C  
ATOM   2949  C   ASN A 392      19.146  -2.373   2.839  1.00154.56           C  
ATOM   2950  O   ASN A 392      19.319  -1.854   3.931  1.00154.56           O  
ATOM   2951  CB  ASN A 392      20.885  -3.094   1.188  1.00154.56           C  
ATOM   2952  CG  ASN A 392      21.794  -1.904   1.486  1.00154.56           C  
ATOM   2953  ND2 ASN A 392      22.928  -1.814   0.739  1.00154.56           N  
ATOM   2954  OD1 ASN A 392      21.509  -1.075   2.347  1.00154.56           O  
ATOM   2955  N   PRO A 393      18.159  -1.954   2.088  1.00216.55           N  
ATOM   2956  CA  PRO A 393      17.297  -1.049   2.771  1.00216.55           C  
ATOM   2957  C   PRO A 393      16.597  -1.933   3.730  1.00216.55           C  
ATOM   2958  O   PRO A 393      15.924  -2.877   3.319  1.00216.55           O  
ATOM   2959  CB  PRO A 393      16.509  -0.306   1.713  1.00216.55           C  
ATOM   2960  CG  PRO A 393      17.506  -0.244   0.542  1.00216.55           C  
ATOM   2961  CD  PRO A 393      18.391  -1.490   0.727  1.00216.55           C  
ATOM   2962  N   ALA A 394      16.755  -1.594   5.012  1.00240.07           N  
ATOM   2963  CA  ALA A 394      16.445  -2.451   6.104  1.00240.07           C  
ATOM   2964  C   ALA A 394      17.654  -2.166   6.906  1.00240.07           C  
ATOM   2965  O   ALA A 394      17.588  -1.583   7.987  1.00240.07           O  
ATOM   2966  CB  ALA A 394      16.491  -3.948   5.771  1.00240.07           C  
ATOM   2967  N   VAL A 395      18.808  -2.601   6.351  1.00118.85           N  
ATOM   2968  CA  VAL A 395      20.044  -2.235   6.954  1.00118.85           C  
ATOM   2969  C   VAL A 395      19.995  -0.741   6.990  1.00118.85           C  
ATOM   2970  O   VAL A 395      20.020  -0.127   8.050  1.00118.85           O  
ATOM   2971  CB  VAL A 395      21.234  -2.621   6.126  1.00118.85           C  
ATOM   2972  CG1 VAL A 395      22.504  -2.062   6.790  1.00118.85           C  
ATOM   2973  CG2 VAL A 395      21.237  -4.150   5.959  1.00118.85           C  
ATOM   2974  N   MET A 396      19.832  -0.136   5.805  1.00180.12           N  
ATOM   2975  CA  MET A 396      19.707   1.265   5.561  1.00180.12           C  
ATOM   2976  C   MET A 396      18.376   1.779   6.041  1.00180.12           C  
ATOM   2977  O   MET A 396      18.232   2.985   6.218  1.00180.12           O  
ATOM   2978  CB  MET A 396      19.870   1.621   4.082  1.00180.12           C  
ATOM   2979  CG  MET A 396      21.300   1.400   3.585  1.00180.12           C  
ATOM   2980  SD  MET A 396      22.546   2.400   4.459  1.00180.12           S  
ATOM   2981  CE  MET A 396      23.986   1.554   3.745  1.00180.12           C  
ATOM   2982  N   MET A 397      17.334   0.923   6.160  1.00310.63           N  
ATOM   2983  CA  MET A 397      16.039   1.419   6.606  1.00310.63           C  
ATOM   2984  C   MET A 397      15.765   1.111   8.151  1.00310.63           C  
ATOM   2985  O   MET A 397      14.939   0.200   8.261  1.00310.63           O  
ATOM   2986  CB  MET A 397      14.863   0.645   5.975  1.00310.63           C  
ATOM   2987  CG  MET A 397      14.751   0.536   4.454  1.00310.63           C  
ATOM   2988  SD  MET A 397      13.534  -0.750   4.013  1.00310.63           S  
ATOM   2989  CE  MET A 397      13.546  -0.612   2.203  1.00310.63           C  
ATOM   2990  N   ASN A 398      16.255   1.879   9.280  1.00416.65           N  
ATOM   2991  CA  ASN A 398      16.334   1.640  10.792  1.00416.65           C  
ATOM   2992  C   ASN A 398      16.088   2.890  11.742  1.00416.65           C  
ATOM   2993  O   ASN A 398      15.631   3.941  11.305  1.00416.65           O  
ATOM   2994  CB  ASN A 398      17.739   1.044  11.077  1.00416.65           C  
ATOM   2995  CG  ASN A 398      17.958   0.602  12.514  1.00416.65           C  
ATOM   2996  ND2 ASN A 398      17.287  -0.504  12.928  1.00416.65           N  
ATOM   2997  OD1 ASN A 398      18.686   1.259  13.259  1.00416.65           O  
ATOM   2998  N   ASP A 399      16.343   2.788  13.105  1.00140.30           N  
ATOM   2999  CA  ASP A 399      16.128   3.732  14.216  1.00140.30           C  
ATOM   3000  C   ASP A 399      16.937   4.983  14.141  1.00140.30           C  
ATOM   3001  O   ASP A 399      16.408   6.079  14.332  1.00140.30           O  
ATOM   3002  CB  ASP A 399      16.400   3.095  15.585  1.00140.30           C  
ATOM   3003  CG  ASP A 399      15.298   2.078  15.845  1.00140.30           C  
ATOM   3004  OD1 ASP A 399      14.120   2.375  15.508  1.00140.30           O  
ATOM   3005  OD2 ASP A 399      15.623   0.982  16.376  1.00140.30           O1-
ATOM   3006  N   THR A 400      18.245   4.859  13.873  1.00 68.10           N  
ATOM   3007  CA  THR A 400      19.048   6.032  13.753  1.00 68.10           C  
ATOM   3008  C   THR A 400      18.425   6.755  12.611  1.00 68.10           C  
ATOM   3009  O   THR A 400      18.393   7.982  12.557  1.00 68.10           O  
ATOM   3010  CB  THR A 400      20.473   5.715  13.402  1.00 68.10           C  
ATOM   3011  CG2 THR A 400      21.271   7.027  13.308  1.00 68.10           C  
ATOM   3012  OG1 THR A 400      21.039   4.871  14.394  1.00 68.10           O  
ATOM   3013  N   LEU A 401      17.891   5.969  11.663  1.00 94.70           N  
ATOM   3014  CA  LEU A 401      17.238   6.504  10.511  1.00 94.70           C  
ATOM   3015  C   LEU A 401      15.993   7.239  10.918  1.00 94.70           C  
ATOM   3016  O   LEU A 401      15.611   8.215  10.277  1.00 94.70           O  
ATOM   3017  CB  LEU A 401      16.898   5.454   9.432  1.00 94.70           C  
ATOM   3018  CG  LEU A 401      16.231   6.041   8.174  1.00 94.70           C  
ATOM   3019  CD1 LEU A 401      17.193   6.968   7.413  1.00 94.70           C  
ATOM   3020  CD2 LEU A 401      15.641   4.935   7.282  1.00 94.70           C  
ATOM   3021  N   PHE A 402      15.310   6.801  11.994  1.00 83.90           N  
ATOM   3022  CA  PHE A 402      14.093   7.463  12.376  1.00 83.90           C  
ATOM   3023  C   PHE A 402      14.413   8.893  12.658  1.00 83.90           C  
ATOM   3024  O   PHE A 402      13.736   9.789  12.154  1.00 83.90           O  
ATOM   3025  CB  PHE A 402      13.429   6.816  13.606  1.00 83.90           C  
ATOM   3026  CG  PHE A 402      12.107   7.463  13.856  1.00 83.90           C  
ATOM   3027  CD1 PHE A 402      11.083   7.359  12.943  1.00 83.90           C  
ATOM   3028  CD2 PHE A 402      11.878   8.145  15.027  1.00 83.90           C  
ATOM   3029  CE1 PHE A 402       9.862   7.945  13.184  1.00 83.90           C  
ATOM   3030  CE2 PHE A 402      10.659   8.731  15.275  1.00 83.90           C  
ATOM   3031  CZ  PHE A 402       9.648   8.639  14.350  1.00 83.90           C  
ATOM   3032  N   ASN A 403      15.469   9.154  13.449  1.00110.45           N  
ATOM   3033  CA  ASN A 403      15.807  10.516  13.740  1.00110.45           C  
ATOM   3034  C   ASN A 403      16.286  11.206  12.496  1.00110.45           C  
ATOM   3035  O   ASN A 403      15.973  12.374  12.278  1.00110.45           O  
ATOM   3036  CB  ASN A 403      16.845  10.664  14.870  1.00110.45           C  
ATOM   3037  CG  ASN A 403      18.096   9.887  14.506  1.00110.45           C  
ATOM   3038  ND2 ASN A 403      18.269   8.696  15.139  1.00110.45           N  
ATOM   3039  OD1 ASN A 403      18.896  10.325  13.681  1.00110.45           O  
ATOM   3040  N   ALA A 404      17.053  10.504  11.636  1.00 39.88           N  
ATOM   3041  CA  ALA A 404      17.588  11.121  10.452  1.00 39.88           C  
ATOM   3042  C   ALA A 404      16.475  11.543   9.538  1.00 39.88           C  
ATOM   3043  O   ALA A 404      16.514  12.635   8.972  1.00 39.88           O  
ATOM   3044  CB  ALA A 404      18.520  10.189   9.657  1.00 39.88           C  
ATOM   3045  N   LEU A 405      15.449  10.685   9.369  1.00 58.15           N  
ATOM   3046  CA  LEU A 405      14.349  10.977   8.488  1.00 58.15           C  
ATOM   3047  C   LEU A 405      13.587  12.154   9.007  1.00 58.15           C  
ATOM   3048  O   LEU A 405      13.165  13.015   8.236  1.00 58.15           O  
ATOM   3049  CB  LEU A 405      13.343   9.818   8.352  1.00 58.15           C  
ATOM   3050  CG  LEU A 405      13.905   8.557   7.667  1.00 58.15           C  
ATOM   3051  CD1 LEU A 405      12.830   7.463   7.567  1.00 58.15           C  
ATOM   3052  CD2 LEU A 405      14.539   8.878   6.303  1.00 58.15           C  
ATOM   3053  N   ASN A 406      13.385  12.231  10.335  1.00 37.75           N  
ATOM   3054  CA  ASN A 406      12.621  13.324  10.861  1.00 37.75           C  
ATOM   3055  C   ASN A 406      13.333  14.597  10.528  1.00 37.75           C  
ATOM   3056  O   ASN A 406      12.703  15.587  10.162  1.00 37.75           O  
ATOM   3057  CB  ASN A 406      12.449  13.275  12.391  1.00 37.75           C  
ATOM   3058  CG  ASN A 406      11.449  12.175  12.729  1.00 37.75           C  
ATOM   3059  ND2 ASN A 406      11.831  11.274  13.674  1.00 37.75           N  
ATOM   3060  OD1 ASN A 406      10.357  12.120  12.165  1.00 37.75           O  
ATOM   3061  N   ASP A 407      14.673  14.605  10.646  1.00 33.32           N  
ATOM   3062  CA  ASP A 407      15.423  15.796  10.365  1.00 33.32           C  
ATOM   3063  C   ASP A 407      15.276  16.139   8.911  1.00 33.32           C  
ATOM   3064  O   ASP A 407      15.108  17.305   8.554  1.00 33.32           O  
ATOM   3065  CB  ASP A 407      16.931  15.646  10.652  1.00 33.32           C  
ATOM   3066  CG  ASP A 407      17.137  15.487  12.154  1.00 33.32           C  
ATOM   3067  OD1 ASP A 407      16.123  15.563  12.899  1.00 33.32           O  
ATOM   3068  OD2 ASP A 407      18.307  15.290  12.578  1.00 33.32           O1-
ATOM   3069  N   TRP A 408      15.323  15.122   8.029  1.00 80.66           N  
ATOM   3070  CA  TRP A 408      15.258  15.335   6.606  1.00 80.66           C  
ATOM   3071  C   TRP A 408      13.935  15.953   6.275  1.00 80.66           C  
ATOM   3072  O   TRP A 408      13.855  16.884   5.473  1.00 80.66           O  
ATOM   3073  CB  TRP A 408      15.422  14.013   5.820  1.00 80.66           C  
ATOM   3074  CG  TRP A 408      15.390  14.094   4.306  1.00 80.66           C  
ATOM   3075  CD1 TRP A 408      16.298  14.627   3.432  1.00 80.66           C  
ATOM   3076  CD2 TRP A 408      14.352  13.512   3.501  1.00 80.66           C  
ATOM   3077  CE2 TRP A 408      14.688  13.731   2.165  1.00 80.66           C  
ATOM   3078  CE3 TRP A 408      13.215  12.844   3.849  1.00 80.66           C  
ATOM   3079  NE1 TRP A 408      15.883  14.418   2.138  1.00 80.66           N  
ATOM   3080  CZ2 TRP A 408      13.888  13.279   1.155  1.00 80.66           C  
ATOM   3081  CZ3 TRP A 408      12.405  12.397   2.829  1.00 80.66           C  
ATOM   3082  CH2 TRP A 408      12.735  12.611   1.507  1.00 80.66           C  
ATOM   3083  N   VAL A 409      12.854  15.452   6.900  1.00 39.84           N  
ATOM   3084  CA  VAL A 409      11.531  15.943   6.644  1.00 39.84           C  
ATOM   3085  C   VAL A 409      11.447  17.387   7.028  1.00 39.84           C  
ATOM   3086  O   VAL A 409      10.913  18.208   6.284  1.00 39.84           O  
ATOM   3087  CB  VAL A 409      10.491  15.215   7.446  1.00 39.84           C  
ATOM   3088  CG1 VAL A 409       9.144  15.926   7.249  1.00 39.84           C  
ATOM   3089  CG2 VAL A 409      10.481  13.736   7.021  1.00 39.84           C  
ATOM   3090  N   ASP A 410      12.002  17.744   8.200  1.00 57.91           N  
ATOM   3091  CA  ASP A 410      11.906  19.088   8.689  1.00 57.91           C  
ATOM   3092  C   ASP A 410      12.577  20.004   7.716  1.00 57.91           C  
ATOM   3093  O   ASP A 410      12.109  21.113   7.469  1.00 57.91           O  
ATOM   3094  CB  ASP A 410      12.604  19.273  10.047  1.00 57.91           C  
ATOM   3095  CG  ASP A 410      11.814  18.493  11.084  1.00 57.91           C  
ATOM   3096  OD1 ASP A 410      10.579  18.331  10.887  1.00 57.91           O  
ATOM   3097  OD2 ASP A 410      12.433  18.045  12.086  1.00 57.91           O1-
ATOM   3098  N   ARG A 411      13.723  19.579   7.161  1.00112.42           N  
ATOM   3099  CA  ARG A 411      14.435  20.438   6.264  1.00112.42           C  
ATOM   3100  C   ARG A 411      13.673  20.699   4.986  1.00112.42           C  
ATOM   3101  O   ARG A 411      13.448  21.850   4.619  1.00112.42           O  
ATOM   3102  CB  ARG A 411      15.811  19.840   5.904  1.00112.42           C  
ATOM   3103  CG  ARG A 411      16.770  19.808   7.101  1.00112.42           C  
ATOM   3104  CD  ARG A 411      18.006  18.919   6.920  1.00112.42           C  
ATOM   3105  NE  ARG A 411      17.567  17.498   7.040  1.00112.42           N  
ATOM   3106  CZ  ARG A 411      18.441  16.544   7.475  1.00112.42           C  
ATOM   3107  NH1 ARG A 411      19.723  16.885   7.798  1.00112.42           N1+
ATOM   3108  NH2 ARG A 411      18.030  15.248   7.599  1.00112.42           N  
ATOM   3109  N   TYR A 412      13.289  19.628   4.261  1.00176.98           N  
ATOM   3110  CA  TYR A 412      12.651  19.711   2.967  1.00176.98           C  
ATOM   3111  C   TYR A 412      11.166  19.970   2.910  1.00176.98           C  
ATOM   3112  O   TYR A 412      10.702  20.682   2.019  1.00176.98           O  
ATOM   3113  CB  TYR A 412      12.959  18.495   2.079  1.00176.98           C  
ATOM   3114  CG  TYR A 412      14.393  18.625   1.689  1.00176.98           C  
ATOM   3115  CD1 TYR A 412      14.731  19.326   0.555  1.00176.98           C  
ATOM   3116  CD2 TYR A 412      15.398  18.071   2.449  1.00176.98           C  
ATOM   3117  CE1 TYR A 412      16.044  19.466   0.173  1.00176.98           C  
ATOM   3118  CE2 TYR A 412      16.715  18.206   2.073  1.00176.98           C  
ATOM   3119  CZ  TYR A 412      17.041  18.903   0.934  1.00176.98           C  
ATOM   3120  OH  TYR A 412      18.391  19.043   0.548  1.00176.98           O  
ATOM   3121  N   TYR A 413      10.375  19.373   3.822  1.00 81.27           N  
ATOM   3122  CA  TYR A 413       8.936  19.367   3.703  1.00 81.27           C  
ATOM   3123  C   TYR A 413       8.299  20.654   4.123  1.00 81.27           C  
ATOM   3124  O   TYR A 413       8.660  21.259   5.130  1.00 81.27           O  
ATOM   3125  CB  TYR A 413       8.282  18.230   4.506  1.00 81.27           C  
ATOM   3126  CG  TYR A 413       8.640  16.940   3.844  1.00 81.27           C  
ATOM   3127  CD1 TYR A 413       9.943  16.496   3.819  1.00 81.27           C  
ATOM   3128  CD2 TYR A 413       7.661  16.160   3.269  1.00 81.27           C  
ATOM   3129  CE1 TYR A 413      10.266  15.302   3.217  1.00 81.27           C  
ATOM   3130  CE2 TYR A 413       7.977  14.965   2.666  1.00 81.27           C  
ATOM   3131  CZ  TYR A 413       9.284  14.535   2.639  1.00 81.27           C  
ATOM   3132  OH  TYR A 413       9.616  13.310   2.021  1.00 81.27           O  
ATOM   3133  N   ARG A 414       7.318  21.101   3.308  1.00197.31           N  
ATOM   3134  CA  ARG A 414       6.564  22.296   3.549  1.00197.31           C  
ATOM   3135  C   ARG A 414       5.341  21.965   4.353  1.00197.31           C  
ATOM   3136  O   ARG A 414       4.818  20.853   4.293  1.00197.31           O  
ATOM   3137  CB  ARG A 414       6.209  23.015   2.235  1.00197.31           C  
ATOM   3138  CG  ARG A 414       5.496  22.122   1.221  1.00197.31           C  
ATOM   3139  CD  ARG A 414       5.824  22.480  -0.233  1.00197.31           C  
ATOM   3140  NE  ARG A 414       5.425  23.895  -0.470  1.00197.31           N  
ATOM   3141  CZ  ARG A 414       6.196  24.696  -1.262  1.00197.31           C  
ATOM   3142  NH1 ARG A 414       7.363  24.226  -1.792  1.00197.31           N1+
ATOM   3143  NH2 ARG A 414       5.799  25.974  -1.527  1.00197.31           N  
ATOM   3144  N   ASP A 415       4.918  22.930   5.196  1.00 70.35           N  
ATOM   3145  CA  ASP A 415       3.782  22.833   6.066  1.00 70.35           C  
ATOM   3146  C   ASP A 415       2.507  22.936   5.288  1.00 70.35           C  
ATOM   3147  O   ASP A 415       1.497  22.352   5.674  1.00 70.35           O  
ATOM   3148  CB  ASP A 415       3.784  23.921   7.154  1.00 70.35           C  
ATOM   3149  CG  ASP A 415       4.936  23.617   8.105  1.00 70.35           C  
ATOM   3150  OD1 ASP A 415       5.187  22.410   8.368  1.00 70.35           O  
ATOM   3151  OD2 ASP A 415       5.579  24.590   8.584  1.00 70.35           O1-
ATOM   3152  N   ARG A 416       2.488  23.719   4.191  1.00144.77           N  
ATOM   3153  CA  ARG A 416       1.249  23.821   3.479  1.00144.77           C  
ATOM   3154  C   ARG A 416       1.520  23.715   2.011  1.00144.77           C  
ATOM   3155  O   ARG A 416       2.578  24.121   1.531  1.00144.77           O  
ATOM   3156  CB  ARG A 416       0.486  25.124   3.763  1.00144.77           C  
ATOM   3157  CG  ARG A 416      -0.939  25.109   3.218  1.00144.77           C  
ATOM   3158  CD  ARG A 416      -1.804  26.237   3.774  1.00144.77           C  
ATOM   3159  NE  ARG A 416      -0.978  27.470   3.706  1.00144.77           N  
ATOM   3160  CZ  ARG A 416      -0.854  28.152   2.531  1.00144.77           C  
ATOM   3161  NH1 ARG A 416      -1.491  27.711   1.406  1.00144.77           N1+
ATOM   3162  NH2 ARG A 416      -0.076  29.271   2.485  1.00144.77           N  
ATOM   3163  N   LEU A 417       0.565  23.120   1.261  1.00 77.70           N  
ATOM   3164  CA  LEU A 417       0.750  22.942  -0.151  1.00 77.70           C  
ATOM   3165  C   LEU A 417      -0.595  22.905  -0.805  1.00 77.70           C  
ATOM   3166  O   LEU A 417      -1.585  22.508  -0.196  1.00 77.70           O  
ATOM   3167  CB  LEU A 417       1.461  21.619  -0.495  1.00 77.70           C  
ATOM   3168  CG  LEU A 417       1.764  21.421  -1.993  1.00 77.70           C  
ATOM   3169  CD1 LEU A 417       2.826  22.419  -2.482  1.00 77.70           C  
ATOM   3170  CD2 LEU A 417       2.139  19.960  -2.295  1.00 77.70           C  
ATOM   3171  N   THR A 418      -0.650  23.339  -2.080  1.00120.89           N  
ATOM   3172  CA  THR A 418      -1.856  23.344  -2.854  1.00120.89           C  
ATOM   3173  C   THR A 418      -1.491  22.885  -4.233  1.00120.89           C  
ATOM   3174  O   THR A 418      -0.318  22.841  -4.595  1.00120.89           O  
ATOM   3175  CB  THR A 418      -2.455  24.716  -2.945  1.00120.89           C  
ATOM   3176  CG2 THR A 418      -1.417  25.675  -3.540  1.00120.89           C  
ATOM   3177  OG1 THR A 418      -3.639  24.699  -3.723  1.00120.89           O  
ATOM   3178  N   ALA A 419      -2.508  22.534  -5.044  1.00 51.00           N  
ATOM   3179  CA  ALA A 419      -2.304  22.048  -6.385  1.00 51.00           C  
ATOM   3180  C   ALA A 419      -1.617  23.119  -7.175  1.00 51.00           C  
ATOM   3181  O   ALA A 419      -0.840  22.843  -8.089  1.00 51.00           O  
ATOM   3182  CB  ALA A 419      -3.619  21.704  -7.105  1.00 51.00           C  
ATOM   3183  N   ALA A 420      -1.912  24.385  -6.844  1.00 49.61           N  
ATOM   3184  CA  ALA A 420      -1.365  25.513  -7.543  1.00 49.61           C  
ATOM   3185  C   ALA A 420       0.132  25.513  -7.427  1.00 49.61           C  
ATOM   3186  O   ALA A 420       0.829  25.942  -8.344  1.00 49.61           O  
ATOM   3187  CB  ALA A 420      -1.859  26.857  -6.983  1.00 49.61           C  
ATOM   3188  N   ASP A 421       0.657  25.051  -6.281  1.00 79.46           N  
ATOM   3189  CA  ASP A 421       2.059  25.064  -5.944  1.00 79.46           C  
ATOM   3190  C   ASP A 421       2.864  24.151  -6.828  1.00 79.46           C  
ATOM   3191  O   ASP A 421       4.075  24.324  -6.959  1.00 79.46           O  
ATOM   3192  CB  ASP A 421       2.296  24.647  -4.483  1.00 79.46           C  
ATOM   3193  CG  ASP A 421       1.643  25.712  -3.615  1.00 79.46           C  
ATOM   3194  OD1 ASP A 421       1.410  26.832  -4.141  1.00 79.46           O  
ATOM   3195  OD2 ASP A 421       1.360  25.422  -2.422  1.00 79.46           O1-
ATOM   3196  N   LEU A 422       2.226  23.146  -7.448  1.00135.92           N  
ATOM   3197  CA  LEU A 422       2.908  22.154  -8.237  1.00135.92           C  
ATOM   3198  C   LEU A 422       3.638  22.774  -9.396  1.00135.92           C  
ATOM   3199  O   LEU A 422       4.588  22.193  -9.917  1.00135.92           O  
ATOM   3200  CB  LEU A 422       1.954  21.064  -8.749  1.00135.92           C  
ATOM   3201  CG  LEU A 422       1.407  20.193  -7.599  1.00135.92           C  
ATOM   3202  CD1 LEU A 422       0.548  20.996  -6.615  1.00135.92           C  
ATOM   3203  CD2 LEU A 422       0.670  18.960  -8.125  1.00135.92           C  
ATOM   3204  N   ALA A 423       3.160  23.930  -9.888  1.00 59.59           N  
ATOM   3205  CA  ALA A 423       3.756  24.665 -10.975  1.00 59.59           C  
ATOM   3206  C   ALA A 423       5.107  25.218 -10.602  1.00 59.59           C  
ATOM   3207  O   ALA A 423       5.968  25.369 -11.465  1.00 59.59           O  
ATOM   3208  CB  ALA A 423       2.883  25.851 -11.422  1.00 59.59           C  
ATOM   3209  N   ASP A 424       5.309  25.586  -9.319  1.00 62.65           N  
ATOM   3210  CA  ASP A 424       6.496  26.249  -8.830  1.00 62.65           C  
ATOM   3211  C   ASP A 424       7.740  25.450  -9.107  1.00 62.65           C  
ATOM   3212  O   ASP A 424       7.870  24.290  -8.717  1.00 62.65           O  
ATOM   3213  CB  ASP A 424       6.412  26.487  -7.309  1.00 62.65           C  
ATOM   3214  CG  ASP A 424       7.509  27.432  -6.844  1.00 62.65           C  
ATOM   3215  OD1 ASP A 424       8.429  27.734  -7.651  1.00 62.65           O  
ATOM   3216  OD2 ASP A 424       7.436  27.867  -5.663  1.00 62.65           O1-
ATOM   3217  N   PRO A 425       8.670  26.090  -9.781  1.00 68.83           N  
ATOM   3218  CA  PRO A 425       9.939  25.485 -10.096  1.00 68.83           C  
ATOM   3219  C   PRO A 425      10.767  25.272  -8.868  1.00 68.83           C  
ATOM   3220  O   PRO A 425      11.649  24.415  -8.884  1.00 68.83           O  
ATOM   3221  CB  PRO A 425      10.596  26.404 -11.121  1.00 68.83           C  
ATOM   3222  CG  PRO A 425       9.403  27.078 -11.822  1.00 68.83           C  
ATOM   3223  CD  PRO A 425       8.300  27.109 -10.750  1.00 68.83           C  
ATOM   3224  N   GLN A 426      10.522  26.066  -7.808  1.00 82.65           N  
ATOM   3225  CA  GLN A 426      11.253  25.958  -6.576  1.00 82.65           C  
ATOM   3226  C   GLN A 426      10.954  24.638  -5.951  1.00 82.65           C  
ATOM   3227  O   GLN A 426      11.846  23.957  -5.450  1.00 82.65           O  
ATOM   3228  CB  GLN A 426      10.813  27.001  -5.536  1.00 82.65           C  
ATOM   3229  CG  GLN A 426      11.402  26.766  -4.142  1.00 82.65           C  
ATOM   3230  CD  GLN A 426      12.770  27.423  -4.070  1.00 82.65           C  
ATOM   3231  NE2 GLN A 426      13.794  26.643  -3.632  1.00 82.65           N  
ATOM   3232  OE1 GLN A 426      12.920  28.601  -4.389  1.00 82.65           O  
ATOM   3233  N   LEU A 427       9.670  24.244  -5.978  1.00 95.61           N  
ATOM   3234  CA  LEU A 427       9.244  23.033  -5.348  1.00 95.61           C  
ATOM   3235  C   LEU A 427       9.957  21.913  -6.034  1.00 95.61           C  
ATOM   3236  O   LEU A 427      10.418  20.969  -5.395  1.00 95.61           O  
ATOM   3237  CB  LEU A 427       7.711  22.845  -5.477  1.00 95.61           C  
ATOM   3238  CG  LEU A 427       7.065  21.589  -4.837  1.00 95.61           C  
ATOM   3239  CD1 LEU A 427       5.538  21.633  -5.012  1.00 95.61           C  
ATOM   3240  CD2 LEU A 427       7.628  20.264  -5.378  1.00 95.61           C  
ATOM   3241  N   LEU A 428      10.076  22.007  -7.365  1.00114.19           N  
ATOM   3242  CA  LEU A 428      10.670  20.972  -8.157  1.00114.19           C  
ATOM   3243  C   LEU A 428      12.099  20.792  -7.726  1.00114.19           C  
ATOM   3244  O   LEU A 428      12.550  19.671  -7.496  1.00114.19           O  
ATOM   3245  CB  LEU A 428      10.632  21.363  -9.650  1.00114.19           C  
ATOM   3246  CG  LEU A 428      11.070  20.281 -10.652  1.00114.19           C  
ATOM   3247  CD1 LEU A 428      12.555  19.936 -10.510  1.00114.19           C  
ATOM   3248  CD2 LEU A 428      10.148  19.055 -10.587  1.00114.19           C  
ATOM   3249  N   ARG A 429      12.839  21.906  -7.575  1.00 71.68           N  
ATOM   3250  CA  ARG A 429      14.234  21.874  -7.227  1.00 71.68           C  
ATOM   3251  C   ARG A 429      14.412  21.319  -5.847  1.00 71.68           C  
ATOM   3252  O   ARG A 429      15.345  20.563  -5.581  1.00 71.68           O  
ATOM   3253  CB  ARG A 429      14.870  23.276  -7.272  1.00 71.68           C  
ATOM   3254  CG  ARG A 429      14.972  23.845  -8.691  1.00 71.68           C  
ATOM   3255  CD  ARG A 429      15.438  25.302  -8.748  1.00 71.68           C  
ATOM   3256  NE  ARG A 429      15.564  25.675 -10.185  1.00 71.68           N  
ATOM   3257  CZ  ARG A 429      15.541  26.986 -10.563  1.00 71.68           C  
ATOM   3258  NH1 ARG A 429      15.352  27.967  -9.632  1.00 71.68           N1+
ATOM   3259  NH2 ARG A 429      15.710  27.317 -11.876  1.00 71.68           N  
ATOM   3260  N   GLU A 430      13.505  21.695  -4.933  1.00103.13           N  
ATOM   3261  CA  GLU A 430      13.539  21.310  -3.554  1.00103.13           C  
ATOM   3262  C   GLU A 430      13.418  19.818  -3.477  1.00103.13           C  
ATOM   3263  O   GLU A 430      14.171  19.153  -2.766  1.00103.13           O  
ATOM   3264  CB  GLU A 430      12.322  21.940  -2.854  1.00103.13           C  
ATOM   3265  CG  GLU A 430      12.312  21.961  -1.330  1.00103.13           C  
ATOM   3266  CD  GLU A 430      11.122  22.837  -0.949  1.00103.13           C  
ATOM   3267  OE1 GLU A 430       9.988  22.296  -0.840  1.00103.13           O  
ATOM   3268  OE2 GLU A 430      11.330  24.069  -0.783  1.00103.13           O1-
ATOM   3269  N   GLY A 431      12.468  19.255  -4.246  1.00 27.64           N  
ATOM   3270  CA  GLY A 431      12.204  17.847  -4.227  1.00 27.64           C  
ATOM   3271  C   GLY A 431      13.380  17.075  -4.737  1.00 27.64           C  
ATOM   3272  O   GLY A 431      13.680  15.993  -4.236  1.00 27.64           O  
ATOM   3273  N   ARG A 432      14.055  17.582  -5.786  1.00127.83           N  
ATOM   3274  CA  ARG A 432      15.150  16.851  -6.355  1.00127.83           C  
ATOM   3275  C   ARG A 432      16.285  16.750  -5.380  1.00127.83           C  
ATOM   3276  O   ARG A 432      16.864  15.678  -5.208  1.00127.83           O  
ATOM   3277  CB  ARG A 432      15.647  17.459  -7.677  1.00127.83           C  
ATOM   3278  CG  ARG A 432      14.580  17.365  -8.774  1.00127.83           C  
ATOM   3279  CD  ARG A 432      14.382  15.946  -9.320  1.00127.83           C  
ATOM   3280  NE  ARG A 432      13.115  15.928 -10.108  1.00127.83           N  
ATOM   3281  CZ  ARG A 432      13.100  16.330 -11.413  1.00127.83           C  
ATOM   3282  NH1 ARG A 432      14.249  16.759 -12.011  1.00127.83           N1+
ATOM   3283  NH2 ARG A 432      11.929  16.317 -12.116  1.00127.83           N  
ATOM   3284  N   GLU A 433      16.630  17.855  -4.691  1.00 75.00           N  
ATOM   3285  CA  GLU A 433      17.727  17.791  -3.765  1.00 75.00           C  
ATOM   3286  C   GLU A 433      17.370  16.842  -2.674  1.00 75.00           C  
ATOM   3287  O   GLU A 433      18.187  16.024  -2.255  1.00 75.00           O  
ATOM   3288  CB  GLU A 433      18.026  19.106  -3.033  1.00 75.00           C  
ATOM   3289  CG  GLU A 433      18.720  20.179  -3.859  1.00 75.00           C  
ATOM   3290  CD  GLU A 433      18.958  21.342  -2.909  1.00 75.00           C  
ATOM   3291  OE1 GLU A 433      18.926  21.109  -1.671  1.00 75.00           O  
ATOM   3292  OE2 GLU A 433      19.177  22.478  -3.407  1.00 75.00           O1-
ATOM   3293  N   ALA A 434      16.117  16.924  -2.194  1.00 33.31           N  
ATOM   3294  CA  ALA A 434      15.721  16.120  -1.078  1.00 33.31           C  
ATOM   3295  C   ALA A 434      15.868  14.673  -1.431  1.00 33.31           C  
ATOM   3296  O   ALA A 434      16.414  13.891  -0.654  1.00 33.31           O  
ATOM   3297  CB  ALA A 434      14.252  16.343  -0.685  1.00 33.31           C  
ATOM   3298  N   LEU A 435      15.404  14.275  -2.628  1.00 53.77           N  
ATOM   3299  CA  LEU A 435      15.462  12.890  -2.997  1.00 53.77           C  
ATOM   3300  C   LEU A 435      16.884  12.453  -3.132  1.00 53.77           C  
ATOM   3301  O   LEU A 435      17.225  11.332  -2.759  1.00 53.77           O  
ATOM   3302  CB  LEU A 435      14.721  12.572  -4.306  1.00 53.77           C  
ATOM   3303  CG  LEU A 435      13.196  12.721  -4.160  1.00 53.77           C  
ATOM   3304  CD1 LEU A 435      12.462  12.290  -5.438  1.00 53.77           C  
ATOM   3305  CD2 LEU A 435      12.687  11.996  -2.901  1.00 53.77           C  
ATOM   3306  N   ASP A 436      17.756  13.318  -3.676  1.00 40.67           N  
ATOM   3307  CA  ASP A 436      19.118  12.914  -3.865  1.00 40.67           C  
ATOM   3308  C   ASP A 436      19.752  12.654  -2.531  1.00 40.67           C  
ATOM   3309  O   ASP A 436      20.479  11.677  -2.364  1.00 40.67           O  
ATOM   3310  CB  ASP A 436      19.974  13.957  -4.597  1.00 40.67           C  
ATOM   3311  CG  ASP A 436      21.264  13.260  -5.009  1.00 40.67           C  
ATOM   3312  OD1 ASP A 436      21.394  12.039  -4.723  1.00 40.67           O  
ATOM   3313  OD2 ASP A 436      22.136  13.936  -5.615  1.00 40.67           O1-
ATOM   3314  N   VAL A 437      19.489  13.525  -1.541  1.00 38.18           N  
ATOM   3315  CA  VAL A 437      20.075  13.380  -0.238  1.00 38.18           C  
ATOM   3316  C   VAL A 437      19.566  12.116   0.393  1.00 38.18           C  
ATOM   3317  O   VAL A 437      20.317  11.363   1.012  1.00 38.18           O  
ATOM   3318  CB  VAL A 437      19.721  14.520   0.673  1.00 38.18           C  
ATOM   3319  CG1 VAL A 437      20.324  14.250   2.060  1.00 38.18           C  
ATOM   3320  CG2 VAL A 437      20.204  15.831   0.027  1.00 38.18           C  
ATOM   3321  N   LEU A 438      18.259  11.854   0.223  1.00131.09           N  
ATOM   3322  CA  LEU A 438      17.564  10.741   0.806  1.00131.09           C  
ATOM   3323  C   LEU A 438      18.163   9.469   0.282  1.00131.09           C  
ATOM   3324  O   LEU A 438      18.340   8.501   1.022  1.00131.09           O  
ATOM   3325  CB  LEU A 438      16.068  10.813   0.423  1.00131.09           C  
ATOM   3326  CG  LEU A 438      15.122   9.758   1.031  1.00131.09           C  
ATOM   3327  CD1 LEU A 438      15.451   8.353   0.534  1.00131.09           C  
ATOM   3328  CD2 LEU A 438      15.050   9.851   2.558  1.00131.09           C  
ATOM   3329  N   SER A 439      18.509   9.451  -1.018  1.00 85.86           N  
ATOM   3330  CA  SER A 439      19.036   8.273  -1.645  1.00 85.86           C  
ATOM   3331  C   SER A 439      20.308   7.903  -0.962  1.00 85.86           C  
ATOM   3332  O   SER A 439      20.602   6.723  -0.782  1.00 85.86           O  
ATOM   3333  CB  SER A 439      19.382   8.512  -3.123  1.00 85.86           C  
ATOM   3334  OG  SER A 439      18.229   8.959  -3.818  1.00 85.86           O  
ATOM   3335  N   GLN A 440      21.112   8.913  -0.590  1.00 44.36           N  
ATOM   3336  CA  GLN A 440      22.365   8.668   0.060  1.00 44.36           C  
ATOM   3337  C   GLN A 440      22.122   8.107   1.429  1.00 44.36           C  
ATOM   3338  O   GLN A 440      22.781   7.153   1.845  1.00 44.36           O  
ATOM   3339  CB  GLN A 440      23.205   9.948   0.176  1.00 44.36           C  
ATOM   3340  CG  GLN A 440      23.627  10.470  -1.200  1.00 44.36           C  
ATOM   3341  CD  GLN A 440      24.406  11.762  -1.020  1.00 44.36           C  
ATOM   3342  NE2 GLN A 440      25.009  12.263  -2.131  1.00 44.36           N  
ATOM   3343  OE1 GLN A 440      24.474  12.315   0.076  1.00 44.36           O  
ATOM   3344  N   LEU A 441      21.143   8.670   2.162  1.00170.03           N  
ATOM   3345  CA  LEU A 441      20.902   8.211   3.500  1.00170.03           C  
ATOM   3346  C   LEU A 441      20.497   6.769   3.460  1.00170.03           C  
ATOM   3347  O   LEU A 441      20.991   5.946   4.226  1.00170.03           O  
ATOM   3348  CB  LEU A 441      19.750   8.951   4.201  1.00170.03           C  
ATOM   3349  CG  LEU A 441      20.064  10.411   4.563  1.00170.03           C  
ATOM   3350  CD1 LEU A 441      18.872  11.087   5.259  1.00170.03           C  
ATOM   3351  CD2 LEU A 441      21.351  10.492   5.393  1.00170.03           C  
ATOM   3352  N   LEU A 442      19.566   6.442   2.551  1.00161.31           N  
ATOM   3353  CA  LEU A 442      19.031   5.126   2.355  1.00161.31           C  
ATOM   3354  C   LEU A 442      20.030   4.205   1.730  1.00161.31           C  
ATOM   3355  O   LEU A 442      19.835   2.990   1.720  1.00161.31           O  
ATOM   3356  CB  LEU A 442      17.712   5.100   1.572  1.00161.31           C  
ATOM   3357  CG  LEU A 442      16.549   5.616   2.436  1.00161.31           C  
ATOM   3358  CD1 LEU A 442      16.758   7.077   2.845  1.00161.31           C  
ATOM   3359  CD2 LEU A 442      15.196   5.374   1.764  1.00161.31           C  
ATOM   3360  N   ASN A 443      21.092   4.767   1.126  1.00 92.08           N  
ATOM   3361  CA  ASN A 443      22.125   3.983   0.505  1.00 92.08           C  
ATOM   3362  C   ASN A 443      21.536   3.244  -0.650  1.00 92.08           C  
ATOM   3363  O   ASN A 443      21.836   2.070  -0.873  1.00 92.08           O  
ATOM   3364  CB  ASN A 443      22.783   2.967   1.451  1.00 92.08           C  
ATOM   3365  CG  ASN A 443      24.123   2.568   0.851  1.00 92.08           C  
ATOM   3366  ND2 ASN A 443      24.181   1.367   0.214  1.00 92.08           N  
ATOM   3367  OD1 ASN A 443      25.101   3.309   0.948  1.00 92.08           O  
ATOM   3368  N   LEU A 444      20.589   3.911  -1.340  1.00 94.09           N  
ATOM   3369  CA  LEU A 444      19.941   3.453  -2.535  1.00 94.09           C  
ATOM   3370  C   LEU A 444      20.781   3.659  -3.771  1.00 94.09           C  
ATOM   3371  O   LEU A 444      20.674   2.901  -4.732  1.00 94.09           O  
ATOM   3372  CB  LEU A 444      18.571   4.111  -2.740  1.00 94.09           C  
ATOM   3373  CG  LEU A 444      17.599   3.749  -1.601  1.00 94.09           C  
ATOM   3374  CD1 LEU A 444      16.215   4.375  -1.818  1.00 94.09           C  
ATOM   3375  CD2 LEU A 444      17.544   2.225  -1.377  1.00 94.09           C  
ATOM   3376  N   GLY A 445      21.608   4.724  -3.814  1.00 32.84           N  
ATOM   3377  CA  GLY A 445      22.380   4.984  -5.004  1.00 32.84           C  
ATOM   3378  C   GLY A 445      21.524   5.798  -5.931  1.00 32.84           C  
ATOM   3379  O   GLY A 445      20.528   6.383  -5.512  1.00 32.84           O  
ATOM   3380  N   SER A 446      21.894   5.857  -7.229  1.00 95.72           N  
ATOM   3381  CA  SER A 446      21.139   6.647  -8.162  1.00 95.72           C  
ATOM   3382  C   SER A 446      19.971   5.823  -8.611  1.00 95.72           C  
ATOM   3383  O   SER A 446      19.961   5.264  -9.706  1.00 95.72           O  
ATOM   3384  CB  SER A 446      21.957   7.022  -9.410  1.00 95.72           C  
ATOM   3385  OG  SER A 446      21.170   7.796 -10.304  1.00 95.72           O  
ATOM   3386  N   VAL A 447      18.960   5.724  -7.729  1.00126.31           N  
ATOM   3387  CA  VAL A 447      17.747   4.987  -7.944  1.00126.31           C  
ATOM   3388  C   VAL A 447      16.773   5.689  -8.850  1.00126.31           C  
ATOM   3389  O   VAL A 447      16.035   5.032  -9.583  1.00126.31           O  
ATOM   3390  CB  VAL A 447      17.025   4.694  -6.664  1.00126.31           C  
ATOM   3391  CG1 VAL A 447      16.569   6.021  -6.036  1.00126.31           C  
ATOM   3392  CG2 VAL A 447      15.875   3.721  -6.974  1.00126.31           C  
ATOM   3393  N   TYR A 448      16.722   7.039  -8.789  1.00152.67           N  
ATOM   3394  CA  TYR A 448      15.734   7.841  -9.472  1.00152.67           C  
ATOM   3395  C   TYR A 448      16.169   8.197 -10.863  1.00152.67           C  
ATOM   3396  O   TYR A 448      17.355   8.316 -11.166  1.00152.67           O  
ATOM   3397  CB  TYR A 448      15.421   9.177  -8.769  1.00152.67           C  
ATOM   3398  CG  TYR A 448      14.850   8.922  -7.413  1.00152.67           C  
ATOM   3399  CD1 TYR A 448      13.503   8.684  -7.252  1.00152.67           C  
ATOM   3400  CD2 TYR A 448      15.660   8.916  -6.300  1.00152.67           C  
ATOM   3401  CE1 TYR A 448      12.971   8.454  -6.005  1.00152.67           C  
ATOM   3402  CE2 TYR A 448      15.133   8.688  -5.049  1.00152.67           C  
ATOM   3403  CZ  TYR A 448      13.786   8.457  -4.899  1.00152.67           C  
ATOM   3404  OH  TYR A 448      13.244   8.223  -3.617  1.00152.67           O  
ATOM   3405  N   PRO A 449      15.195   8.346 -11.724  1.00 73.53           N  
ATOM   3406  CA  PRO A 449      15.443   8.691 -13.098  1.00 73.53           C  
ATOM   3407  C   PRO A 449      16.150   9.998 -13.276  1.00 73.53           C  
ATOM   3408  O   PRO A 449      16.980  10.094 -14.178  1.00 73.53           O  
ATOM   3409  CB  PRO A 449      14.086   8.613 -13.791  1.00 73.53           C  
ATOM   3410  CG  PRO A 449      13.316   7.568 -12.961  1.00 73.53           C  
ATOM   3411  CD  PRO A 449      13.912   7.684 -11.547  1.00 73.53           C  
ATOM   3412  N   PHE A 450      15.861  11.011 -12.435  1.00 65.31           N  
ATOM   3413  CA  PHE A 450      16.488  12.289 -12.621  1.00 65.31           C  
ATOM   3414  C   PHE A 450      17.949  12.129 -12.348  1.00 65.31           C  
ATOM   3415  O   PHE A 450      18.787  12.773 -12.974  1.00 65.31           O  
ATOM   3416  CB  PHE A 450      15.911  13.424 -11.744  1.00 65.31           C  
ATOM   3417  CG  PHE A 450      16.312  13.271 -10.318  1.00 65.31           C  
ATOM   3418  CD1 PHE A 450      17.522  13.773  -9.897  1.00 65.31           C  
ATOM   3419  CD2 PHE A 450      15.491  12.654  -9.402  1.00 65.31           C  
ATOM   3420  CE1 PHE A 450      17.917  13.655  -8.586  1.00 65.31           C  
ATOM   3421  CE2 PHE A 450      15.882  12.534  -8.088  1.00 65.31           C  
ATOM   3422  CZ  PHE A 450      17.095  13.032  -7.678  1.00 65.31           C  
ATOM   3423  N   GLN A 451      18.286  11.264 -11.377  1.00 56.93           N  
ATOM   3424  CA  GLN A 451      19.649  11.015 -11.014  1.00 56.93           C  
ATOM   3425  C   GLN A 451      20.344  10.369 -12.169  1.00 56.93           C  
ATOM   3426  O   GLN A 451      21.530  10.604 -12.393  1.00 56.93           O  
ATOM   3427  CB  GLN A 451      19.753  10.140  -9.754  1.00 56.93           C  
ATOM   3428  CG  GLN A 451      19.200  10.874  -8.526  1.00 56.93           C  
ATOM   3429  CD  GLN A 451      19.282   9.966  -7.307  1.00 56.93           C  
ATOM   3430  NE2 GLN A 451      19.219  10.574  -6.092  1.00 56.93           N  
ATOM   3431  OE1 GLN A 451      19.390   8.747  -7.430  1.00 56.93           O  
ATOM   3432  N   ARG A 452      19.627   9.519 -12.923  1.00118.52           N  
ATOM   3433  CA  ARG A 452      20.205   8.904 -14.080  1.00118.52           C  
ATOM   3434  C   ARG A 452      20.209   9.945 -15.145  1.00118.52           C  
ATOM   3435  O   ARG A 452      19.474  10.928 -15.073  1.00118.52           O  
ATOM   3436  CB  ARG A 452      19.376   7.735 -14.641  1.00118.52           C  
ATOM   3437  CG  ARG A 452      19.228   6.522 -13.719  1.00118.52           C  
ATOM   3438  CD  ARG A 452      18.492   5.367 -14.407  1.00118.52           C  
ATOM   3439  NE  ARG A 452      18.428   4.211 -13.469  1.00118.52           N  
ATOM   3440  CZ  ARG A 452      17.329   4.012 -12.682  1.00118.52           C  
ATOM   3441  NH1 ARG A 452      16.273   4.875 -12.738  1.00118.52           N1+
ATOM   3442  NH2 ARG A 452      17.274   2.931 -11.851  1.00118.52           N  
ATOM   3443  N   GLU A 453      21.068   9.773 -16.164  1.00250.04           N  
ATOM   3444  CA  GLU A 453      21.029  10.731 -17.221  1.00250.04           C  
ATOM   3445  C   GLU A 453      19.736  10.493 -17.923  1.00250.04           C  
ATOM   3446  O   GLU A 453      19.149   9.418 -17.815  1.00250.04           O  
ATOM   3447  CB  GLU A 453      22.177  10.615 -18.239  1.00250.04           C  
ATOM   3448  CG  GLU A 453      22.157  11.724 -19.295  1.00250.04           C  
ATOM   3449  CD  GLU A 453      22.572  13.030 -18.628  1.00250.04           C  
ATOM   3450  OE1 GLU A 453      23.236  12.967 -17.559  1.00250.04           O  
ATOM   3451  OE2 GLU A 453      22.232  14.110 -19.181  1.00250.04           O1-
ATOM   3452  N   GLY A 454      19.244  11.513 -18.647  1.00 76.19           N  
ATOM   3453  CA  GLY A 454      17.970  11.400 -19.288  1.00 76.19           C  
ATOM   3454  C   GLY A 454      18.117  10.487 -20.455  1.00 76.19           C  
ATOM   3455  O   GLY A 454      19.205   9.989 -20.741  1.00 76.19           O  
ATOM   3456  N   GLY A 455      16.997  10.248 -21.160  1.00 75.00           N  
ATOM   3457  CA  GLY A 455      17.011   9.371 -22.288  1.00 75.00           C  
ATOM   3458  C   GLY A 455      16.333   8.105 -21.884  1.00 75.00           C  
ATOM   3459  O   GLY A 455      16.264   7.762 -20.704  1.00 75.00           O  
ATOM   3460  N   GLY A 456      15.807   7.381 -22.888  1.00116.03           N  
ATOM   3461  CA  GLY A 456      15.113   6.152 -22.667  1.00116.03           C  
ATOM   3462  C   GLY A 456      14.580   5.756 -24.000  1.00116.03           C  
ATOM   3463  O   GLY A 456      14.709   6.498 -24.972  1.00116.03           O  
ATOM   3464  N   ASN A 457      13.957   4.568 -24.082  1.00159.53           N  
ATOM   3465  CA  ASN A 457      13.447   4.154 -25.351  1.00159.53           C  
ATOM   3466  C   ASN A 457      12.271   5.013 -25.657  1.00159.53           C  
ATOM   3467  O   ASN A 457      11.534   5.427 -24.763  1.00159.53           O  
ATOM   3468  CB  ASN A 457      12.995   2.685 -25.394  1.00159.53           C  
ATOM   3469  CG  ASN A 457      14.240   1.812 -25.318  1.00159.53           C  
ATOM   3470  ND2 ASN A 457      14.202   0.773 -24.441  1.00159.53           N  
ATOM   3471  OD1 ASN A 457      15.224   2.049 -26.016  1.00159.53           O  
ATOM   3472  N   GLY A 458      12.086   5.320 -26.952  1.00 24.92           N  
ATOM   3473  CA  GLY A 458      10.990   6.143 -27.358  1.00 24.92           C  
ATOM   3474  C   GLY A 458      10.148   5.310 -28.312  1.00 24.92           C  
ATOM   3475  O   GLY A 458       8.906   5.264 -28.108  1.00 24.92           O  
ATOM   3476  OXT GLY A 458      10.732   4.710 -29.254  1.00 24.92           O1-
TER   
ATOM   3477  N   GLY B  11      10.760  22.038 -59.156  1.00 76.24           N  
ATOM   3478  CA  GLY B  11      10.093  22.543 -57.996  1.00 76.24           C  
ATOM   3479  C   GLY B  11       9.815  21.350 -57.152  1.00 76.24           C  
ATOM   3480  O   GLY B  11       9.352  20.322 -57.644  1.00 76.24           O  
ATOM   3481  N   SER B  12      10.094  21.463 -55.843  1.00157.54           N  
ATOM   3482  CA  SER B  12       9.923  20.323 -55.001  1.00157.54           C  
ATOM   3483  C   SER B  12       8.479  19.980 -54.997  1.00157.54           C  
ATOM   3484  O   SER B  12       7.614  20.855 -54.958  1.00157.54           O  
ATOM   3485  CB  SER B  12      10.349  20.560 -53.543  1.00157.54           C  
ATOM   3486  OG  SER B  12      11.733  20.868 -53.483  1.00157.54           O  
ATOM   3487  N   ASN B  13       8.186  18.672 -55.065  1.00248.36           N  
ATOM   3488  CA  ASN B  13       6.827  18.242 -55.023  1.00248.36           C  
ATOM   3489  C   ASN B  13       6.762  17.247 -53.924  1.00248.36           C  
ATOM   3490  O   ASN B  13       7.630  16.385 -53.815  1.00248.36           O  
ATOM   3491  CB  ASN B  13       6.379  17.484 -56.286  1.00248.36           C  
ATOM   3492  CG  ASN B  13       6.416  18.424 -57.481  1.00248.36           C  
ATOM   3493  ND2 ASN B  13       5.438  19.365 -57.549  1.00248.36           N  
ATOM   3494  OD1 ASN B  13       7.291  18.317 -58.339  1.00248.36           O  
ATOM   3495  N   ALA B  14       5.730  17.347 -53.072  1.00 55.81           N  
ATOM   3496  CA  ALA B  14       5.590  16.379 -52.035  1.00 55.81           C  
ATOM   3497  C   ALA B  14       4.539  15.441 -52.518  1.00 55.81           C  
ATOM   3498  O   ALA B  14       3.556  15.859 -53.128  1.00 55.81           O  
ATOM   3499  CB  ALA B  14       5.112  16.968 -50.697  1.00 55.81           C  
ATOM   3500  N   TRP B  15       4.744  14.133 -52.289  1.00 57.52           N  
ATOM   3501  CA  TRP B  15       3.792  13.166 -52.744  1.00 57.52           C  
ATOM   3502  C   TRP B  15       3.351  12.383 -51.555  1.00 57.52           C  
ATOM   3503  O   TRP B  15       4.082  12.252 -50.575  1.00 57.52           O  
ATOM   3504  CB  TRP B  15       4.375  12.146 -53.739  1.00 57.52           C  
ATOM   3505  CG  TRP B  15       4.729  12.722 -55.090  1.00 57.52           C  
ATOM   3506  CD1 TRP B  15       4.417  13.939 -55.618  1.00 57.52           C  
ATOM   3507  CD2 TRP B  15       5.499  12.030 -56.085  1.00 57.52           C  
ATOM   3508  CE2 TRP B  15       5.612  12.881 -57.183  1.00 57.52           C  
ATOM   3509  CE3 TRP B  15       6.067  10.788 -56.084  1.00 57.52           C  
ATOM   3510  NE1 TRP B  15       4.942  14.050 -56.884  1.00 57.52           N  
ATOM   3511  CZ2 TRP B  15       6.297  12.502 -58.301  1.00 57.52           C  
ATOM   3512  CZ3 TRP B  15       6.756  10.407 -57.215  1.00 57.52           C  
ATOM   3513  CH2 TRP B  15       6.869  11.249 -58.302  1.00 57.52           C  
ATOM   3514  N   GLU B  16       2.117  11.853 -51.612  1.00 61.03           N  
ATOM   3515  CA  GLU B  16       1.652  11.047 -50.528  1.00 61.03           C  
ATOM   3516  C   GLU B  16       2.089   9.660 -50.853  1.00 61.03           C  
ATOM   3517  O   GLU B  16       1.809   9.152 -51.937  1.00 61.03           O  
ATOM   3518  CB  GLU B  16       0.118  11.043 -50.380  1.00 61.03           C  
ATOM   3519  CG  GLU B  16      -0.376  10.284 -49.147  1.00 61.03           C  
ATOM   3520  CD  GLU B  16      -1.897  10.356 -49.119  1.00 61.03           C  
ATOM   3521  OE1 GLU B  16      -2.523   9.953 -50.135  1.00 61.03           O  
ATOM   3522  OE2 GLU B  16      -2.452  10.812 -48.084  1.00 61.03           O1-
ATOM   3523  N   VAL B  17       2.813   9.014 -49.922  1.00117.87           N  
ATOM   3524  CA  VAL B  17       3.307   7.706 -50.221  1.00117.87           C  
ATOM   3525  C   VAL B  17       2.622   6.741 -49.298  1.00117.87           C  
ATOM   3526  O   VAL B  17       2.506   6.982 -48.098  1.00117.87           O  
ATOM   3527  CB  VAL B  17       4.799   7.619 -50.060  1.00117.87           C  
ATOM   3528  CG1 VAL B  17       5.150   7.543 -48.570  1.00117.87           C  
ATOM   3529  CG2 VAL B  17       5.331   6.473 -50.924  1.00117.87           C  
ATOM   3530  N   ASN B  18       2.136   5.609 -49.850  1.00 64.22           N  
ATOM   3531  CA  ASN B  18       1.400   4.675 -49.047  1.00 64.22           C  
ATOM   3532  C   ASN B  18       2.316   3.574 -48.611  1.00 64.22           C  
ATOM   3533  O   ASN B  18       3.048   2.999 -49.413  1.00 64.22           O  
ATOM   3534  CB  ASN B  18       0.231   4.013 -49.800  1.00 64.22           C  
ATOM   3535  CG  ASN B  18      -0.839   5.070 -50.050  1.00 64.22           C  
ATOM   3536  ND2 ASN B  18      -1.605   4.911 -51.162  1.00 64.22           N  
ATOM   3537  OD1 ASN B  18      -0.995   6.009 -49.273  1.00 64.22           O  
ATOM   3538  N   PHE B  19       2.298   3.272 -47.298  1.00 97.95           N  
ATOM   3539  CA  PHE B  19       3.065   2.206 -46.716  1.00 97.95           C  
ATOM   3540  C   PHE B  19       2.082   1.137 -46.338  1.00 97.95           C  
ATOM   3541  O   PHE B  19       1.214   1.367 -45.496  1.00 97.95           O  
ATOM   3542  CB  PHE B  19       3.763   2.628 -45.410  1.00 97.95           C  
ATOM   3543  CG  PHE B  19       4.953   3.467 -45.726  1.00 97.95           C  
ATOM   3544  CD1 PHE B  19       4.838   4.626 -46.454  1.00 97.95           C  
ATOM   3545  CD2 PHE B  19       6.190   3.108 -45.245  1.00 97.95           C  
ATOM   3546  CE1 PHE B  19       5.952   5.387 -46.726  1.00 97.95           C  
ATOM   3547  CE2 PHE B  19       7.302   3.870 -45.511  1.00 97.95           C  
ATOM   3548  CZ  PHE B  19       7.188   5.015 -46.260  1.00 97.95           C  
ATOM   3549  N   ASP B  20       2.195  -0.067 -46.943  1.00 72.29           N  
ATOM   3550  CA  ASP B  20       1.260  -1.122 -46.633  1.00 72.29           C  
ATOM   3551  C   ASP B  20       1.925  -2.118 -45.731  1.00 72.29           C  
ATOM   3552  O   ASP B  20       3.150  -2.219 -45.681  1.00 72.29           O  
ATOM   3553  CB  ASP B  20       0.774  -1.912 -47.863  1.00 72.29           C  
ATOM   3554  CG  ASP B  20      -0.122  -1.015 -48.704  1.00 72.29           C  
ATOM   3555  OD1 ASP B  20      -0.165   0.211 -48.425  1.00 72.29           O  
ATOM   3556  OD2 ASP B  20      -0.780  -1.548 -49.637  1.00 72.29           O1-
ATOM   3557  N   GLY B  21       1.114  -2.903 -44.991  1.00 47.46           N  
ATOM   3558  CA  GLY B  21       1.672  -3.851 -44.068  1.00 47.46           C  
ATOM   3559  C   GLY B  21       1.619  -5.224 -44.662  1.00 47.46           C  
ATOM   3560  O   GLY B  21       0.563  -5.704 -45.074  1.00 47.46           O  
ATOM   3561  N   LEU B  22       2.782  -5.908 -44.675  1.00 71.57           N  
ATOM   3562  CA  LEU B  22       2.876  -7.238 -45.210  1.00 71.57           C  
ATOM   3563  C   LEU B  22       2.341  -8.167 -44.162  1.00 71.57           C  
ATOM   3564  O   LEU B  22       2.830  -8.197 -43.033  1.00 71.57           O  
ATOM   3565  CB  LEU B  22       4.331  -7.637 -45.527  1.00 71.57           C  
ATOM   3566  CG  LEU B  22       4.515  -9.053 -46.105  1.00 71.57           C  
ATOM   3567  CD1 LEU B  22       3.815  -9.211 -47.465  1.00 71.57           C  
ATOM   3568  CD2 LEU B  22       6.007  -9.423 -46.165  1.00 71.57           C  
ATOM   3569  N   VAL B  23       1.324  -8.974 -44.524  1.00108.64           N  
ATOM   3570  CA  VAL B  23       0.676  -9.819 -43.558  1.00108.64           C  
ATOM   3571  C   VAL B  23       1.641 -10.840 -43.045  1.00108.64           C  
ATOM   3572  O   VAL B  23       2.444 -11.396 -43.791  1.00108.64           O  
ATOM   3573  CB  VAL B  23      -0.531 -10.548 -44.071  1.00108.64           C  
ATOM   3574  CG1 VAL B  23      -0.075 -11.769 -44.885  1.00108.64           C  
ATOM   3575  CG2 VAL B  23      -1.428 -10.893 -42.874  1.00108.64           C  
ATOM   3576  N   GLY B  24       1.570 -11.106 -41.724  1.00 39.63           N  
ATOM   3577  CA  GLY B  24       2.471 -12.022 -41.083  1.00 39.63           C  
ATOM   3578  C   GLY B  24       2.036 -13.441 -41.312  1.00 39.63           C  
ATOM   3579  O   GLY B  24       0.923 -13.712 -41.757  1.00 39.63           O  
ATOM   3580  N   LEU B  25       2.942 -14.382 -40.971  1.00112.94           N  
ATOM   3581  CA  LEU B  25       2.799 -15.805 -41.142  1.00112.94           C  
ATOM   3582  C   LEU B  25       1.728 -16.366 -40.257  1.00112.94           C  
ATOM   3583  O   LEU B  25       1.102 -17.372 -40.577  1.00112.94           O  
ATOM   3584  CB  LEU B  25       4.086 -16.581 -40.806  1.00112.94           C  
ATOM   3585  CG  LEU B  25       5.283 -16.242 -41.714  1.00112.94           C  
ATOM   3586  CD1 LEU B  25       5.727 -14.783 -41.526  1.00112.94           C  
ATOM   3587  CD2 LEU B  25       6.432 -17.244 -41.520  1.00112.94           C  
ATOM   3588  N   THR B  26       1.555 -15.764 -39.075  1.00173.55           N  
ATOM   3589  CA  THR B  26       0.664 -16.198 -38.041  1.00173.55           C  
ATOM   3590  C   THR B  26      -0.786 -15.879 -38.281  1.00173.55           C  
ATOM   3591  O   THR B  26      -1.612 -16.284 -37.466  1.00173.55           O  
ATOM   3592  CB  THR B  26       1.106 -15.712 -36.700  1.00173.55           C  
ATOM   3593  CG2 THR B  26       1.032 -14.182 -36.668  1.00173.55           C  
ATOM   3594  OG1 THR B  26       0.315 -16.304 -35.686  1.00173.55           O  
ATOM   3595  N   HIS B  27      -1.118 -15.080 -39.324  1.00 89.31           N  
ATOM   3596  CA  HIS B  27      -2.468 -14.663 -39.648  1.00 89.31           C  
ATOM   3597  C   HIS B  27      -3.432 -15.793 -39.420  1.00 89.31           C  
ATOM   3598  O   HIS B  27      -3.314 -16.866 -40.009  1.00 89.31           O  
ATOM   3599  CB  HIS B  27      -2.578 -14.226 -41.122  1.00 89.31           C  
ATOM   3600  CG  HIS B  27      -3.955 -13.850 -41.581  1.00 89.31           C  
ATOM   3601  CD2 HIS B  27      -4.846 -14.565 -42.321  1.00 89.31           C  
ATOM   3602  ND1 HIS B  27      -4.564 -12.640 -41.329  1.00 89.31           N  
ATOM   3603  CE1 HIS B  27      -5.782 -12.684 -41.925  1.00 89.31           C  
ATOM   3604  NE2 HIS B  27      -5.998 -13.832 -42.540  1.00 89.31           N  
ATOM   3605  N   HIS B  28      -4.416 -15.574 -38.514  1.00 64.57           N  
ATOM   3606  CA  HIS B  28      -5.363 -16.614 -38.220  1.00 64.57           C  
ATOM   3607  C   HIS B  28      -6.618 -16.000 -37.687  1.00 64.57           C  
ATOM   3608  O   HIS B  28      -6.687 -14.793 -37.457  1.00 64.57           O  
ATOM   3609  CB  HIS B  28      -4.866 -17.645 -37.190  1.00 64.57           C  
ATOM   3610  CG  HIS B  28      -4.651 -17.079 -35.819  1.00 64.57           C  
ATOM   3611  CD2 HIS B  28      -5.408 -17.202 -34.692  1.00 64.57           C  
ATOM   3612  ND1 HIS B  28      -3.572 -16.303 -35.462  1.00 64.57           N  
ATOM   3613  CE1 HIS B  28      -3.726 -15.997 -34.149  1.00 64.57           C  
ATOM   3614  NE2 HIS B  28      -4.825 -16.521 -33.638  1.00 64.57           N  
ATOM   3615  N   TYR B  29      -7.658 -16.836 -37.474  1.00131.25           N  
ATOM   3616  CA  TYR B  29      -8.909 -16.311 -37.020  1.00131.25           C  
ATOM   3617  C   TYR B  29      -9.105 -16.721 -35.596  1.00131.25           C  
ATOM   3618  O   TYR B  29      -9.296 -17.896 -35.286  1.00131.25           O  
ATOM   3619  CB  TYR B  29     -10.125 -16.835 -37.810  1.00131.25           C  
ATOM   3620  CG  TYR B  29      -9.926 -16.488 -39.248  1.00131.25           C  
ATOM   3621  CD1 TYR B  29     -10.284 -15.252 -39.736  1.00131.25           C  
ATOM   3622  CD2 TYR B  29      -9.365 -17.406 -40.106  1.00131.25           C  
ATOM   3623  CE1 TYR B  29     -10.091 -14.939 -41.063  1.00131.25           C  
ATOM   3624  CE2 TYR B  29      -9.171 -17.098 -41.432  1.00131.25           C  
ATOM   3625  CZ  TYR B  29      -9.534 -15.865 -41.914  1.00131.25           C  
ATOM   3626  OH  TYR B  29      -9.333 -15.547 -43.276  1.00131.25           O  
ATOM   3627  N   ALA B  30      -8.983 -15.728 -34.704  1.00 62.58           N  
ATOM   3628  CA  ALA B  30      -9.241 -15.864 -33.302  1.00 62.58           C  
ATOM   3629  C   ALA B  30     -10.709 -16.000 -33.127  1.00 62.58           C  
ATOM   3630  O   ALA B  30     -11.184 -16.649 -32.198  1.00 62.58           O  
ATOM   3631  CB  ALA B  30      -8.792 -14.634 -32.491  1.00 62.58           C  
ATOM   3632  N   GLY B  31     -11.468 -15.330 -34.009  1.00 72.31           N  
ATOM   3633  CA  GLY B  31     -12.891 -15.392 -33.922  1.00 72.31           C  
ATOM   3634  C   GLY B  31     -13.329 -13.973 -34.020  1.00 72.31           C  
ATOM   3635  O   GLY B  31     -13.604 -13.474 -35.111  1.00 72.31           O  
ATOM   3636  N   LEU B  32     -13.416 -13.299 -32.853  1.00334.65           N  
ATOM   3637  CA  LEU B  32     -13.783 -11.920 -32.760  1.00334.65           C  
ATOM   3638  C   LEU B  32     -15.264 -11.847 -32.736  1.00334.65           C  
ATOM   3639  O   LEU B  32     -15.943 -12.559 -33.474  1.00334.65           O  
ATOM   3640  CB  LEU B  32     -13.259 -11.039 -33.910  1.00334.65           C  
ATOM   3641  CG  LEU B  32     -11.730 -10.851 -33.911  1.00334.65           C  
ATOM   3642  CD1 LEU B  32     -10.982 -12.186 -34.080  1.00334.65           C  
ATOM   3643  CD2 LEU B  32     -11.314  -9.811 -34.964  1.00334.65           C  
ATOM   3644  N   SER B  33     -15.813 -10.994 -31.853  1.00178.28           N  
ATOM   3645  CA  SER B  33     -17.238 -10.934 -31.823  1.00178.28           C  
ATOM   3646  C   SER B  33     -17.672  -9.555 -32.181  1.00178.28           C  
ATOM   3647  O   SER B  33     -17.684  -8.654 -31.344  1.00178.28           O  
ATOM   3648  CB  SER B  33     -17.839 -11.240 -30.439  1.00178.28           C  
ATOM   3649  OG  SER B  33     -17.542 -12.574 -30.056  1.00178.28           O  
ATOM   3650  N   PHE B  34     -18.022  -9.359 -33.463  1.00226.70           N  
ATOM   3651  CA  PHE B  34     -18.636  -8.136 -33.868  1.00226.70           C  
ATOM   3652  C   PHE B  34     -19.937  -8.578 -34.422  1.00226.70           C  
ATOM   3653  O   PHE B  34     -20.009  -9.077 -35.544  1.00226.70           O  
ATOM   3654  CB  PHE B  34     -17.866  -7.362 -34.953  1.00226.70           C  
ATOM   3655  CG  PHE B  34     -18.741  -6.254 -35.439  1.00226.70           C  
ATOM   3656  CD1 PHE B  34     -19.174  -5.265 -34.586  1.00226.70           C  
ATOM   3657  CD2 PHE B  34     -19.099  -6.189 -36.766  1.00226.70           C  
ATOM   3658  CE1 PHE B  34     -19.974  -4.245 -35.046  1.00226.70           C  
ATOM   3659  CE2 PHE B  34     -19.896  -5.169 -37.231  1.00226.70           C  
ATOM   3660  CZ  PHE B  34     -20.338  -4.196 -36.370  1.00226.70           C  
ATOM   3661  N   GLY B  35     -21.012  -8.407 -33.637  1.00143.65           N  
ATOM   3662  CA  GLY B  35     -22.261  -8.907 -34.104  1.00143.65           C  
ATOM   3663  C   GLY B  35     -23.222  -7.780 -34.134  1.00143.65           C  
ATOM   3664  O   GLY B  35     -23.343  -7.003 -33.188  1.00143.65           O  
ATOM   3665  N   ASN B  36     -23.941  -7.691 -35.260  1.00219.47           N  
ATOM   3666  CA  ASN B  36     -24.957  -6.712 -35.437  1.00219.47           C  
ATOM   3667  C   ASN B  36     -26.147  -7.559 -35.713  1.00219.47           C  
ATOM   3668  O   ASN B  36     -26.039  -8.784 -35.688  1.00219.47           O  
ATOM   3669  CB  ASN B  36     -24.713  -5.791 -36.645  1.00219.47           C  
ATOM   3670  CG  ASN B  36     -25.466  -4.488 -36.417  1.00219.47           C  
ATOM   3671  ND2 ASN B  36     -25.263  -3.503 -37.333  1.00219.47           N  
ATOM   3672  OD1 ASN B  36     -26.211  -4.348 -35.448  1.00219.47           O  
ATOM   3673  N   GLU B  37     -27.323  -6.962 -35.948  1.00253.68           N  
ATOM   3674  CA  GLU B  37     -28.427  -7.835 -36.184  1.00253.68           C  
ATOM   3675  C   GLU B  37     -28.224  -8.420 -37.548  1.00253.68           C  
ATOM   3676  O   GLU B  37     -28.577  -7.815 -38.557  1.00253.68           O  
ATOM   3677  CB  GLU B  37     -29.774  -7.090 -36.113  1.00253.68           C  
ATOM   3678  CG  GLU B  37     -31.002  -7.992 -35.999  1.00253.68           C  
ATOM   3679  CD  GLU B  37     -32.128  -7.147 -35.414  1.00253.68           C  
ATOM   3680  OE1 GLU B  37     -31.849  -5.984 -35.017  1.00253.68           O  
ATOM   3681  OE2 GLU B  37     -33.278  -7.657 -35.343  1.00253.68           O1-
ATOM   3682  N   ALA B  38     -27.613  -9.624 -37.599  1.00254.82           N  
ATOM   3683  CA  ALA B  38     -27.353 -10.291 -38.841  1.00254.82           C  
ATOM   3684  C   ALA B  38     -27.313 -11.757 -38.553  1.00254.82           C  
ATOM   3685  O   ALA B  38     -26.945 -12.182 -37.459  1.00254.82           O  
ATOM   3686  CB  ALA B  38     -26.004  -9.914 -39.476  1.00254.82           C  
ATOM   3687  N   SER B  39     -27.722 -12.568 -39.548  1.00135.43           N  
ATOM   3688  CA  SER B  39     -27.798 -13.992 -39.408  1.00135.43           C  
ATOM   3689  C   SER B  39     -26.448 -14.646 -39.400  1.00135.43           C  
ATOM   3690  O   SER B  39     -26.239 -15.606 -38.661  1.00135.43           O  
ATOM   3691  CB  SER B  39     -28.606 -14.657 -40.537  1.00135.43           C  
ATOM   3692  OG  SER B  39     -29.957 -14.224 -40.492  1.00135.43           O  
ATOM   3693  N   THR B  40     -25.478 -14.149 -40.194  1.00274.58           N  
ATOM   3694  CA  THR B  40     -24.278 -14.934 -40.313  1.00274.58           C  
ATOM   3695  C   THR B  40     -23.078 -14.210 -39.795  1.00274.58           C  
ATOM   3696  O   THR B  40     -23.098 -13.004 -39.553  1.00274.58           O  
ATOM   3697  CB  THR B  40     -23.958 -15.300 -41.731  1.00274.58           C  
ATOM   3698  CG2 THR B  40     -25.166 -16.032 -42.338  1.00274.58           C  
ATOM   3699  OG1 THR B  40     -23.678 -14.128 -42.480  1.00274.58           O  
ATOM   3700  N   ARG B  41     -21.995 -14.995 -39.593  1.00309.68           N  
ATOM   3701  CA  ARG B  41     -20.706 -14.537 -39.159  1.00309.68           C  
ATOM   3702  C   ARG B  41     -19.689 -15.344 -39.901  1.00309.68           C  
ATOM   3703  O   ARG B  41     -20.035 -16.216 -40.698  1.00309.68           O  
ATOM   3704  CB  ARG B  41     -20.417 -14.745 -37.661  1.00309.68           C  
ATOM   3705  CG  ARG B  41     -21.006 -13.662 -36.754  1.00309.68           C  
ATOM   3706  CD  ARG B  41     -22.532 -13.653 -36.686  1.00309.68           C  
ATOM   3707  NE  ARG B  41     -22.941 -14.663 -35.670  1.00309.68           N  
ATOM   3708  CZ  ARG B  41     -24.265 -14.873 -35.417  1.00309.68           C  
ATOM   3709  NH1 ARG B  41     -25.212 -14.156 -36.090  1.00309.68           N1+
ATOM   3710  NH2 ARG B  41     -24.644 -15.804 -34.494  1.00309.68           N  
ATOM   3711  N   HIS B  42     -18.393 -15.049 -39.674  1.00214.40           N  
ATOM   3712  CA  HIS B  42     -17.359 -15.788 -40.336  1.00214.40           C  
ATOM   3713  C   HIS B  42     -17.005 -16.948 -39.451  1.00214.40           C  
ATOM   3714  O   HIS B  42     -16.243 -16.816 -38.494  1.00214.40           O  
ATOM   3715  CB  HIS B  42     -16.094 -14.944 -40.573  1.00214.40           C  
ATOM   3716  CG  HIS B  42     -15.013 -15.649 -41.334  1.00214.40           C  
ATOM   3717  CD2 HIS B  42     -13.735 -15.943 -40.967  1.00214.40           C  
ATOM   3718  ND1 HIS B  42     -15.150 -16.114 -42.623  1.00214.40           N  
ATOM   3719  CE1 HIS B  42     -13.957 -16.661 -42.970  1.00214.40           C  
ATOM   3720  NE2 HIS B  42     -13.067 -16.579 -41.998  1.00214.40           N  
ATOM   3721  N   ARG B  43     -17.589 -18.124 -39.754  1.00105.84           N  
ATOM   3722  CA  ARG B  43     -17.406 -19.334 -39.000  1.00105.84           C  
ATOM   3723  C   ARG B  43     -16.019 -19.883 -39.151  1.00105.84           C  
ATOM   3724  O   ARG B  43     -15.443 -20.398 -38.193  1.00105.84           O  
ATOM   3725  CB  ARG B  43     -18.346 -20.468 -39.452  1.00105.84           C  
ATOM   3726  CG  ARG B  43     -18.172 -21.773 -38.663  1.00105.84           C  
ATOM   3727  CD  ARG B  43     -18.907 -22.969 -39.279  1.00105.84           C  
ATOM   3728  NE  ARG B  43     -18.824 -24.111 -38.321  1.00105.84           N  
ATOM   3729  CZ  ARG B  43     -17.809 -25.020 -38.403  1.00105.84           C  
ATOM   3730  NH1 ARG B  43     -16.831 -24.875 -39.343  1.00105.84           N1+
ATOM   3731  NH2 ARG B  43     -17.771 -26.081 -37.543  1.00105.84           N  
ATOM   3732  N   PHE B  44     -15.444 -19.771 -40.361  1.00155.77           N  
ATOM   3733  CA  PHE B  44     -14.255 -20.504 -40.693  1.00155.77           C  
ATOM   3734  C   PHE B  44     -13.091 -20.173 -39.812  1.00155.77           C  
ATOM   3735  O   PHE B  44     -12.716 -19.017 -39.631  1.00155.77           O  
ATOM   3736  CB  PHE B  44     -13.874 -20.331 -42.168  1.00155.77           C  
ATOM   3737  CG  PHE B  44     -15.124 -20.711 -42.885  1.00155.77           C  
ATOM   3738  CD1 PHE B  44     -15.490 -22.028 -43.035  1.00155.77           C  
ATOM   3739  CD2 PHE B  44     -15.945 -19.732 -43.399  1.00155.77           C  
ATOM   3740  CE1 PHE B  44     -16.653 -22.361 -43.692  1.00155.77           C  
ATOM   3741  CE2 PHE B  44     -17.108 -20.058 -44.056  1.00155.77           C  
ATOM   3742  CZ  PHE B  44     -17.464 -21.377 -44.205  1.00155.77           C  
ATOM   3743  N   GLN B  45     -12.553 -21.241 -39.186  1.00130.91           N  
ATOM   3744  CA  GLN B  45     -11.390 -21.279 -38.345  1.00130.91           C  
ATOM   3745  C   GLN B  45     -10.110 -21.274 -39.133  1.00130.91           C  
ATOM   3746  O   GLN B  45      -9.089 -20.786 -38.647  1.00130.91           O  
ATOM   3747  CB  GLN B  45     -11.374 -22.485 -37.386  1.00130.91           C  
ATOM   3748  CG  GLN B  45     -11.438 -23.847 -38.075  1.00130.91           C  
ATOM   3749  CD  GLN B  45     -12.908 -24.174 -38.296  1.00130.91           C  
ATOM   3750  NE2 GLN B  45     -13.250 -24.643 -39.525  1.00130.91           N  
ATOM   3751  OE1 GLN B  45     -13.731 -24.015 -37.397  1.00130.91           O  
ATOM   3752  N   VAL B  46     -10.112 -21.852 -40.352  1.00113.81           N  
ATOM   3753  CA  VAL B  46      -8.873 -21.990 -41.065  1.00113.81           C  
ATOM   3754  C   VAL B  46      -8.604 -20.771 -41.889  1.00113.81           C  
ATOM   3755  O   VAL B  46      -9.474 -20.257 -42.589  1.00113.81           O  
ATOM   3756  CB  VAL B  46      -8.824 -23.177 -41.981  1.00113.81           C  
ATOM   3757  CG1 VAL B  46      -9.752 -22.925 -43.179  1.00113.81           C  
ATOM   3758  CG2 VAL B  46      -7.361 -23.427 -42.373  1.00113.81           C  
ATOM   3759  N   SER B  47      -7.350 -20.283 -41.823  1.00 55.38           N  
ATOM   3760  CA  SER B  47      -6.962 -19.106 -42.541  1.00 55.38           C  
ATOM   3761  C   SER B  47      -5.885 -19.494 -43.507  1.00 55.38           C  
ATOM   3762  O   SER B  47      -5.295 -20.567 -43.388  1.00 55.38           O  
ATOM   3763  CB  SER B  47      -6.371 -18.018 -41.632  1.00 55.38           C  
ATOM   3764  OG  SER B  47      -5.177 -18.491 -41.024  1.00 55.38           O  
ATOM   3765  N   ASN B  48      -5.639 -18.637 -44.523  1.00 76.88           N  
ATOM   3766  CA  ASN B  48      -4.600 -18.886 -45.485  1.00 76.88           C  
ATOM   3767  C   ASN B  48      -3.638 -17.736 -45.400  1.00 76.88           C  
ATOM   3768  O   ASN B  48      -3.839 -16.709 -46.047  1.00 76.88           O  
ATOM   3769  CB  ASN B  48      -5.149 -18.927 -46.927  1.00 76.88           C  
ATOM   3770  CG  ASN B  48      -4.097 -19.494 -47.871  1.00 76.88           C  
ATOM   3771  ND2 ASN B  48      -4.561 -20.154 -48.966  1.00 76.88           N  
ATOM   3772  OD1 ASN B  48      -2.896 -19.349 -47.649  1.00 76.88           O  
ATOM   3773  N   PRO B  49      -2.587 -17.874 -44.634  1.00 81.74           N  
ATOM   3774  CA  PRO B  49      -1.656 -16.791 -44.480  1.00 81.74           C  
ATOM   3775  C   PRO B  49      -0.975 -16.417 -45.755  1.00 81.74           C  
ATOM   3776  O   PRO B  49      -0.764 -15.227 -45.985  1.00 81.74           O  
ATOM   3777  CB  PRO B  49      -0.713 -17.218 -43.357  1.00 81.74           C  
ATOM   3778  CG  PRO B  49      -1.585 -18.146 -42.491  1.00 81.74           C  
ATOM   3779  CD  PRO B  49      -2.596 -18.755 -43.477  1.00 81.74           C  
ATOM   3780  N   ARG B  50      -0.641 -17.407 -46.602  1.00111.59           N  
ATOM   3781  CA  ARG B  50       0.067 -17.116 -47.813  1.00111.59           C  
ATOM   3782  C   ARG B  50      -0.794 -16.264 -48.685  1.00111.59           C  
ATOM   3783  O   ARG B  50      -0.334 -15.277 -49.255  1.00111.59           O  
ATOM   3784  CB  ARG B  50       0.414 -18.374 -48.629  1.00111.59           C  
ATOM   3785  CG  ARG B  50       1.181 -18.057 -49.914  1.00111.59           C  
ATOM   3786  CD  ARG B  50       1.406 -19.272 -50.813  1.00111.59           C  
ATOM   3787  NE  ARG B  50       2.139 -20.290 -50.012  1.00111.59           N  
ATOM   3788  CZ  ARG B  50       2.316 -21.549 -50.510  1.00111.59           C  
ATOM   3789  NH1 ARG B  50       1.883 -21.851 -51.770  1.00111.59           N1+
ATOM   3790  NH2 ARG B  50       2.915 -22.506 -49.746  1.00111.59           N  
ATOM   3791  N   LEU B  51      -2.084 -16.627 -48.798  1.00 53.70           N  
ATOM   3792  CA  LEU B  51      -3.008 -15.917 -49.636  1.00 53.70           C  
ATOM   3793  C   LEU B  51      -3.192 -14.529 -49.114  1.00 53.70           C  
ATOM   3794  O   LEU B  51      -3.309 -13.578 -49.885  1.00 53.70           O  
ATOM   3795  CB  LEU B  51      -4.395 -16.578 -49.683  1.00 53.70           C  
ATOM   3796  CG  LEU B  51      -5.407 -15.822 -50.561  1.00 53.70           C  
ATOM   3797  CD1 LEU B  51      -4.945 -15.746 -52.025  1.00 53.70           C  
ATOM   3798  CD2 LEU B  51      -6.813 -16.421 -50.415  1.00 53.70           C  
ATOM   3799  N   ALA B  52      -3.234 -14.376 -47.779  1.00 38.14           N  
ATOM   3800  CA  ALA B  52      -3.479 -13.081 -47.217  1.00 38.14           C  
ATOM   3801  C   ALA B  52      -2.372 -12.156 -47.614  1.00 38.14           C  
ATOM   3802  O   ALA B  52      -2.617 -11.010 -47.988  1.00 38.14           O  
ATOM   3803  CB  ALA B  52      -3.528 -13.104 -45.681  1.00 38.14           C  
ATOM   3804  N   ALA B  53      -1.115 -12.632 -47.535  1.00 48.62           N  
ATOM   3805  CA  ALA B  53       0.012 -11.810 -47.864  1.00 48.62           C  
ATOM   3806  C   ALA B  53      -0.018 -11.468 -49.319  1.00 48.62           C  
ATOM   3807  O   ALA B  53       0.215 -10.325 -49.707  1.00 48.62           O  
ATOM   3808  CB  ALA B  53       1.357 -12.502 -47.583  1.00 48.62           C  
ATOM   3809  N   LYS B  54      -0.328 -12.464 -50.164  1.00139.29           N  
ATOM   3810  CA  LYS B  54      -0.301 -12.294 -51.586  1.00139.29           C  
ATOM   3811  C   LYS B  54      -1.326 -11.275 -51.994  1.00139.29           C  
ATOM   3812  O   LYS B  54      -1.070 -10.449 -52.868  1.00139.29           O  
ATOM   3813  CB  LYS B  54      -0.574 -13.622 -52.310  1.00139.29           C  
ATOM   3814  CG  LYS B  54      -0.053 -13.668 -53.744  1.00139.29           C  
ATOM   3815  CD  LYS B  54       0.023 -15.090 -54.302  1.00139.29           C  
ATOM   3816  CE  LYS B  54       1.255 -15.878 -53.844  1.00139.29           C  
ATOM   3817  NZ  LYS B  54       2.393 -15.604 -54.748  1.00139.29           N1+
ATOM   3818  N   GLN B  55      -2.516 -11.296 -51.361  1.00 52.22           N  
ATOM   3819  CA  GLN B  55      -3.554 -10.374 -51.736  1.00 52.22           C  
ATOM   3820  C   GLN B  55      -3.087  -8.977 -51.469  1.00 52.22           C  
ATOM   3821  O   GLN B  55      -3.304  -8.078 -52.280  1.00 52.22           O  
ATOM   3822  CB  GLN B  55      -4.856 -10.572 -50.935  1.00 52.22           C  
ATOM   3823  CG  GLN B  55      -5.529 -11.927 -51.175  1.00 52.22           C  
ATOM   3824  CD  GLN B  55      -6.795 -11.996 -50.332  1.00 52.22           C  
ATOM   3825  NE2 GLN B  55      -7.833 -12.698 -50.861  1.00 52.22           N  
ATOM   3826  OE1 GLN B  55      -6.864 -11.442 -49.237  1.00 52.22           O  
ATOM   3827  N   GLY B  56      -2.441  -8.756 -50.309  1.00 37.53           N  
ATOM   3828  CA  GLY B  56      -1.987  -7.442 -49.956  1.00 37.53           C  
ATOM   3829  C   GLY B  56      -0.911  -7.009 -50.898  1.00 37.53           C  
ATOM   3830  O   GLY B  56      -0.854  -5.855 -51.321  1.00 37.53           O  
ATOM   3831  N   LEU B  57      -0.007  -7.945 -51.221  1.00162.25           N  
ATOM   3832  CA  LEU B  57       1.114  -7.681 -52.069  1.00162.25           C  
ATOM   3833  C   LEU B  57       0.628  -7.438 -53.459  1.00162.25           C  
ATOM   3834  O   LEU B  57       1.265  -6.705 -54.203  1.00162.25           O  
ATOM   3835  CB  LEU B  57       2.131  -8.835 -52.070  1.00162.25           C  
ATOM   3836  CG  LEU B  57       3.456  -8.486 -52.767  1.00162.25           C  
ATOM   3837  CD1 LEU B  57       4.148  -7.300 -52.074  1.00162.25           C  
ATOM   3838  CD2 LEU B  57       4.370  -9.718 -52.859  1.00162.25           C  
ATOM   3839  N   LEU B  58      -0.488  -8.081 -53.850  1.00162.71           N  
ATOM   3840  CA  LEU B  58      -1.080  -7.982 -55.158  1.00162.71           C  
ATOM   3841  C   LEU B  58      -1.561  -6.595 -55.356  1.00162.71           C  
ATOM   3842  O   LEU B  58      -1.504  -6.063 -56.467  1.00162.71           O  
ATOM   3843  CB  LEU B  58      -2.277  -8.932 -55.311  1.00162.71           C  
ATOM   3844  CG  LEU B  58      -2.875  -8.955 -56.724  1.00162.71           C  
ATOM   3845  CD1 LEU B  58      -1.874  -9.524 -57.743  1.00162.71           C  
ATOM   3846  CD2 LEU B  58      -4.216  -9.699 -56.737  1.00162.71           C  
ATOM   3847  N   LYS B  59      -2.021  -5.970 -54.253  1.00178.31           N  
ATOM   3848  CA  LYS B  59      -2.497  -4.633 -54.325  1.00178.31           C  
ATOM   3849  C   LYS B  59      -1.344  -3.857 -54.873  1.00178.31           C  
ATOM   3850  O   LYS B  59      -1.613  -2.789 -55.399  1.00178.31           O  
ATOM   3851  CB  LYS B  59      -2.965  -4.041 -52.987  1.00178.31           C  
ATOM   3852  CG  LYS B  59      -3.767  -2.751 -53.183  1.00178.31           C  
ATOM   3853  CD  LYS B  59      -4.634  -2.375 -51.983  1.00178.31           C  
ATOM   3854  CE  LYS B  59      -3.825  -2.051 -50.729  1.00178.31           C  
ATOM   3855  NZ  LYS B  59      -3.179  -0.727 -50.871  1.00178.31           N1+
ATOM   3856  N   MET B  60      -0.068  -4.330 -54.627  1.00239.06           N  
ATOM   3857  CA  MET B  60       1.169  -4.318 -55.419  1.00239.06           C  
ATOM   3858  C   MET B  60       1.584  -2.968 -55.648  1.00239.06           C  
ATOM   3859  O   MET B  60       2.644  -2.720 -56.229  1.00239.06           O  
ATOM   3860  CB  MET B  60       1.028  -5.030 -56.781  1.00239.06           C  
ATOM   3861  CG  MET B  60       2.321  -5.070 -57.602  1.00239.06           C  
ATOM   3862  SD  MET B  60       2.189  -5.919 -59.205  1.00239.06           S  
ATOM   3863  CE  MET B  60       3.888  -5.537 -59.726  1.00239.06           C  
ATOM   3864  N   LYS B  61       0.839  -2.118 -54.953  1.00313.23           N  
ATOM   3865  CA  LYS B  61       0.726  -0.882 -55.552  1.00313.23           C  
ATOM   3866  C   LYS B  61       0.672  -1.150 -57.028  1.00313.23           C  
ATOM   3867  O   LYS B  61       1.636  -0.979 -57.774  1.00313.23           O  
ATOM   3868  CB  LYS B  61       1.492   0.312 -54.981  1.00313.23           C  
ATOM   3869  CG  LYS B  61       0.527   1.192 -54.174  1.00313.23           C  
ATOM   3870  CD  LYS B  61       1.099   2.514 -53.658  1.00313.23           C  
ATOM   3871  CE  LYS B  61       0.096   3.338 -52.851  1.00313.23           C  
ATOM   3872  NZ  LYS B  61      -1.018   3.772 -53.723  1.00313.23           N1+
ATOM   3873  N   ALA B  62      -0.495  -1.703 -57.432  1.00113.56           N  
ATOM   3874  CA  ALA B  62      -0.980  -1.782 -58.767  1.00113.56           C  
ATOM   3875  C   ALA B  62      -1.083  -0.316 -58.992  1.00113.56           C  
ATOM   3876  O   ALA B  62      -0.880   0.202 -60.088  1.00113.56           O  
ATOM   3877  CB  ALA B  62      -2.395  -2.381 -58.856  1.00113.56           C  
ATOM   3878  N   LEU B  63      -1.414   0.364 -57.871  1.00105.01           N  
ATOM   3879  CA  LEU B  63      -1.356   1.771 -57.702  1.00105.01           C  
ATOM   3880  C   LEU B  63       0.065   2.225 -57.980  1.00105.01           C  
ATOM   3881  O   LEU B  63       0.247   3.209 -58.679  1.00105.01           O  
ATOM   3882  CB  LEU B  63      -1.690   2.182 -56.258  1.00105.01           C  
ATOM   3883  CG  LEU B  63      -3.093   1.725 -55.816  1.00105.01           C  
ATOM   3884  CD1 LEU B  63      -3.398   2.154 -54.371  1.00105.01           C  
ATOM   3885  CD2 LEU B  63      -4.165   2.179 -56.821  1.00105.01           C  
ATOM   3886  N   ALA B  64       1.114   1.547 -57.457  1.00 74.54           N  
ATOM   3887  CA  ALA B  64       2.512   1.874 -57.658  1.00 74.54           C  
ATOM   3888  C   ALA B  64       2.866   1.745 -59.095  1.00 74.54           C  
ATOM   3889  O   ALA B  64       3.495   2.640 -59.657  1.00 74.54           O  
ATOM   3890  CB  ALA B  64       3.533   0.963 -56.954  1.00 74.54           C  
ATOM   3891  N   ASP B  65       2.488   0.626 -59.738  1.00132.22           N  
ATOM   3892  CA  ASP B  65       2.808   0.566 -61.129  1.00132.22           C  
ATOM   3893  C   ASP B  65       1.978   1.617 -61.780  1.00132.22           C  
ATOM   3894  O   ASP B  65       2.382   2.210 -62.777  1.00132.22           O  
ATOM   3895  CB  ASP B  65       2.643  -0.815 -61.800  1.00132.22           C  
ATOM   3896  CG  ASP B  65       1.247  -1.370 -61.600  1.00132.22           C  
ATOM   3897  OD1 ASP B  65       1.056  -2.068 -60.571  1.00132.22           O  
ATOM   3898  OD2 ASP B  65       0.370  -1.145 -62.475  1.00132.22           O1-
ATOM   3899  N   ALA B  66       0.802   1.888 -61.179  1.00 72.32           N  
ATOM   3900  CA  ALA B  66      -0.130   2.892 -61.609  1.00 72.32           C  
ATOM   3901  C   ALA B  66       0.548   4.234 -61.506  1.00 72.32           C  
ATOM   3902  O   ALA B  66       0.179   5.172 -62.212  1.00 72.32           O  
ATOM   3903  CB  ALA B  66      -1.445   2.917 -60.803  1.00 72.32           C  
ATOM   3904  N   GLY B  67       1.550   4.378 -60.608  1.00 52.00           N  
ATOM   3905  CA  GLY B  67       2.223   5.644 -60.475  1.00 52.00           C  
ATOM   3906  C   GLY B  67       1.999   6.249 -59.115  1.00 52.00           C  
ATOM   3907  O   GLY B  67       2.401   7.387 -58.872  1.00 52.00           O  
ATOM   3908  N   PHE B  68       1.348   5.514 -58.191  1.00 98.86           N  
ATOM   3909  CA  PHE B  68       1.130   6.022 -56.866  1.00 98.86           C  
ATOM   3910  C   PHE B  68       2.213   5.473 -55.984  1.00 98.86           C  
ATOM   3911  O   PHE B  68       2.523   4.283 -55.977  1.00 98.86           O  
ATOM   3912  CB  PHE B  68      -0.241   5.628 -56.289  1.00 98.86           C  
ATOM   3913  CG  PHE B  68      -1.276   6.218 -57.193  1.00 98.86           C  
ATOM   3914  CD1 PHE B  68      -1.736   5.511 -58.282  1.00 98.86           C  
ATOM   3915  CD2 PHE B  68      -1.782   7.478 -56.964  1.00 98.86           C  
ATOM   3916  CE1 PHE B  68      -2.686   6.042 -59.124  1.00 98.86           C  
ATOM   3917  CE2 PHE B  68      -2.732   8.014 -57.804  1.00 98.86           C  
ATOM   3918  CZ  PHE B  68      -3.187   7.298 -58.886  1.00 98.86           C  
ATOM   3919  N   PRO B  69       2.800   6.339 -55.214  1.00 99.47           N  
ATOM   3920  CA  PRO B  69       3.916   5.971 -54.389  1.00 99.47           C  
ATOM   3921  C   PRO B  69       3.542   4.867 -53.446  1.00 99.47           C  
ATOM   3922  O   PRO B  69       2.580   5.027 -52.698  1.00 99.47           O  
ATOM   3923  CB  PRO B  69       4.347   7.262 -53.694  1.00 99.47           C  
ATOM   3924  CG  PRO B  69       3.889   8.373 -54.663  1.00 99.47           C  
ATOM   3925  CD  PRO B  69       2.675   7.775 -55.395  1.00 99.47           C  
ATOM   3926  N   GLN B  70       4.322   3.766 -53.432  1.00113.82           N  
ATOM   3927  CA  GLN B  70       4.031   2.611 -52.619  1.00113.82           C  
ATOM   3928  C   GLN B  70       5.236   2.264 -51.811  1.00113.82           C  
ATOM   3929  O   GLN B  70       6.362   2.456 -52.263  1.00113.82           O  
ATOM   3930  CB  GLN B  70       3.784   1.341 -53.451  1.00113.82           C  
ATOM   3931  CG  GLN B  70       3.862   0.022 -52.672  1.00113.82           C  
ATOM   3932  CD  GLN B  70       2.637  -0.168 -51.788  1.00113.82           C  
ATOM   3933  NE2 GLN B  70       2.617  -1.304 -51.043  1.00113.82           N  
ATOM   3934  OE1 GLN B  70       1.726   0.656 -51.754  1.00113.82           O  
ATOM   3935  N   ALA B  71       5.008   1.699 -50.604  1.00 88.38           N  
ATOM   3936  CA  ALA B  71       6.045   1.302 -49.696  1.00 88.38           C  
ATOM   3937  C   ALA B  71       5.532   0.135 -48.902  1.00 88.38           C  
ATOM   3938  O   ALA B  71       4.342  -0.177 -48.953  1.00 88.38           O  
ATOM   3939  CB  ALA B  71       6.366   2.407 -48.687  1.00 88.38           C  
ATOM   3940  N   VAL B  72       6.429  -0.561 -48.160  1.00137.45           N  
ATOM   3941  CA  VAL B  72       5.972  -1.685 -47.383  1.00137.45           C  
ATOM   3942  C   VAL B  72       6.533  -1.644 -45.990  1.00137.45           C  
ATOM   3943  O   VAL B  72       7.580  -1.062 -45.713  1.00137.45           O  
ATOM   3944  CB  VAL B  72       6.353  -3.013 -47.972  1.00137.45           C  
ATOM   3945  CG1 VAL B  72       7.885  -3.157 -47.913  1.00137.45           C  
ATOM   3946  CG2 VAL B  72       5.593  -4.120 -47.222  1.00137.45           C  
ATOM   3947  N   ILE B  73       5.792  -2.277 -45.063  1.00137.04           N  
ATOM   3948  CA  ILE B  73       6.114  -2.397 -43.664  1.00137.04           C  
ATOM   3949  C   ILE B  73       6.038  -3.872 -43.356  1.00137.04           C  
ATOM   3950  O   ILE B  73       5.042  -4.516 -43.681  1.00137.04           O  
ATOM   3951  CB  ILE B  73       5.062  -1.762 -42.789  1.00137.04           C  
ATOM   3952  CG1 ILE B  73       4.890  -0.258 -43.073  1.00137.04           C  
ATOM   3953  CG2 ILE B  73       5.414  -2.073 -41.326  1.00137.04           C  
ATOM   3954  CD1 ILE B  73       6.073   0.607 -42.651  1.00137.04           C  
ATOM   3955  N   PRO B  74       7.043  -4.433 -42.731  1.00108.01           N  
ATOM   3956  CA  PRO B  74       7.082  -5.852 -42.418  1.00108.01           C  
ATOM   3957  C   PRO B  74       6.224  -6.269 -41.246  1.00108.01           C  
ATOM   3958  O   PRO B  74       5.808  -5.423 -40.459  1.00108.01           O  
ATOM   3959  CB  PRO B  74       8.561  -6.181 -42.200  1.00108.01           C  
ATOM   3960  CG  PRO B  74       9.228  -4.819 -41.935  1.00108.01           C  
ATOM   3961  CD  PRO B  74       8.363  -3.830 -42.727  1.00108.01           C  
ATOM   3962  N   PRO B  75       5.967  -7.554 -41.141  1.00 96.54           N  
ATOM   3963  CA  PRO B  75       5.192  -8.168 -40.083  1.00 96.54           C  
ATOM   3964  C   PRO B  75       6.002  -8.242 -38.821  1.00 96.54           C  
ATOM   3965  O   PRO B  75       7.187  -7.912 -38.856  1.00 96.54           O  
ATOM   3966  CB  PRO B  75       4.796  -9.551 -40.602  1.00 96.54           C  
ATOM   3967  CG  PRO B  75       5.772  -9.823 -41.758  1.00 96.54           C  
ATOM   3968  CD  PRO B  75       6.096  -8.423 -42.297  1.00 96.54           C  
ATOM   3969  N   HIS B  76       5.380  -8.660 -37.696  1.00 96.98           N  
ATOM   3970  CA  HIS B  76       6.055  -8.699 -36.426  1.00 96.98           C  
ATOM   3971  C   HIS B  76       6.360 -10.108 -36.007  1.00 96.98           C  
ATOM   3972  O   HIS B  76       5.915 -11.079 -36.616  1.00 96.98           O  
ATOM   3973  CB  HIS B  76       5.236  -8.048 -35.300  1.00 96.98           C  
ATOM   3974  CG  HIS B  76       4.887  -6.618 -35.595  1.00 96.98           C  
ATOM   3975  CD2 HIS B  76       5.092  -5.878 -36.718  1.00 96.98           C  
ATOM   3976  ND1 HIS B  76       4.237  -5.787 -34.711  1.00 96.98           N  
ATOM   3977  CE1 HIS B  76       4.083  -4.593 -35.339  1.00 96.98           C  
ATOM   3978  NE2 HIS B  76       4.587  -4.600 -36.559  1.00 96.98           N  
ATOM   3979  N   GLU B  77       7.185 -10.231 -34.942  1.00 71.48           N  
ATOM   3980  CA  GLU B  77       7.586 -11.495 -34.388  1.00 71.48           C  
ATOM   3981  C   GLU B  77       6.386 -12.140 -33.760  1.00 71.48           C  
ATOM   3982  O   GLU B  77       5.830 -11.621 -32.793  1.00 71.48           O  
ATOM   3983  CB  GLU B  77       8.661 -11.310 -33.301  1.00 71.48           C  
ATOM   3984  CG  GLU B  77       9.165 -12.591 -32.635  1.00 71.48           C  
ATOM   3985  CD  GLU B  77      10.209 -12.171 -31.606  1.00 71.48           C  
ATOM   3986  OE1 GLU B  77      10.998 -11.239 -31.916  1.00 71.48           O  
ATOM   3987  OE2 GLU B  77      10.227 -12.766 -30.495  1.00 71.48           O1-
ATOM   3988  N   ARG B  78       5.969 -13.311 -34.283  1.00 91.51           N  
ATOM   3989  CA  ARG B  78       4.829 -13.983 -33.717  1.00 91.51           C  
ATOM   3990  C   ARG B  78       5.078 -15.456 -33.828  1.00 91.51           C  
ATOM   3991  O   ARG B  78       5.562 -15.918 -34.861  1.00 91.51           O  
ATOM   3992  CB  ARG B  78       3.517 -13.677 -34.461  1.00 91.51           C  
ATOM   3993  CG  ARG B  78       3.128 -12.193 -34.456  1.00 91.51           C  
ATOM   3994  CD  ARG B  78       2.395 -11.741 -33.190  1.00 91.51           C  
ATOM   3995  NE  ARG B  78       2.050 -10.298 -33.350  1.00 91.51           N  
ATOM   3996  CZ  ARG B  78       2.864  -9.317 -32.864  1.00 91.51           C  
ATOM   3997  NH1 ARG B  78       4.010  -9.650 -32.200  1.00 91.51           N1+
ATOM   3998  NH2 ARG B  78       2.535  -8.003 -33.042  1.00 91.51           N  
ATOM   3999  N   PRO B  79       4.780 -16.236 -32.818  1.00 74.45           N  
ATOM   4000  CA  PRO B  79       4.227 -15.746 -31.583  1.00 74.45           C  
ATOM   4001  C   PRO B  79       5.225 -14.914 -30.849  1.00 74.45           C  
ATOM   4002  O   PRO B  79       6.424 -15.085 -31.066  1.00 74.45           O  
ATOM   4003  CB  PRO B  79       3.763 -16.979 -30.812  1.00 74.45           C  
ATOM   4004  CG  PRO B  79       3.434 -17.991 -31.923  1.00 74.45           C  
ATOM   4005  CD  PRO B  79       4.373 -17.607 -33.078  1.00 74.45           C  
ATOM   4006  N   PHE B  80       4.749 -13.992 -29.988  1.00 89.39           N  
ATOM   4007  CA  PHE B  80       5.641 -13.117 -29.285  1.00 89.39           C  
ATOM   4008  C   PHE B  80       5.847 -13.684 -27.906  1.00 89.39           C  
ATOM   4009  O   PHE B  80       5.089 -13.430 -26.974  1.00 89.39           O  
ATOM   4010  CB  PHE B  80       5.057 -11.693 -29.178  1.00 89.39           C  
ATOM   4011  CG  PHE B  80       6.104 -10.715 -28.761  1.00 89.39           C  
ATOM   4012  CD1 PHE B  80       7.123 -10.383 -29.624  1.00 89.39           C  
ATOM   4013  CD2 PHE B  80       6.047 -10.095 -27.534  1.00 89.39           C  
ATOM   4014  CE1 PHE B  80       8.088  -9.472 -29.260  1.00 89.39           C  
ATOM   4015  CE2 PHE B  80       7.009  -9.182 -27.164  1.00 89.39           C  
ATOM   4016  CZ  PHE B  80       8.034  -8.871 -28.025  1.00 89.39           C  
ATOM   4017  N   ILE B  81       6.942 -14.446 -27.742  1.00114.02           N  
ATOM   4018  CA  ILE B  81       7.278 -15.145 -26.528  1.00114.02           C  
ATOM   4019  C   ILE B  81       7.531 -14.205 -25.381  1.00114.02           C  
ATOM   4020  O   ILE B  81       7.141 -14.517 -24.255  1.00114.02           O  
ATOM   4021  CB  ILE B  81       8.510 -15.990 -26.673  1.00114.02           C  
ATOM   4022  CG1 ILE B  81       8.313 -17.043 -27.777  1.00114.02           C  
ATOM   4023  CG2 ILE B  81       8.827 -16.604 -25.298  1.00114.02           C  
ATOM   4024  CD1 ILE B  81       7.162 -18.010 -27.501  1.00114.02           C  
ATOM   4025  N   PRO B  82       8.161 -13.076 -25.568  1.00 82.54           N  
ATOM   4026  CA  PRO B  82       8.483 -12.263 -24.427  1.00 82.54           C  
ATOM   4027  C   PRO B  82       7.311 -11.845 -23.590  1.00 82.54           C  
ATOM   4028  O   PRO B  82       7.490 -11.683 -22.384  1.00 82.54           O  
ATOM   4029  CB  PRO B  82       9.352 -11.131 -24.966  1.00 82.54           C  
ATOM   4030  CG  PRO B  82      10.082 -11.789 -26.154  1.00 82.54           C  
ATOM   4031  CD  PRO B  82       9.118 -12.882 -26.648  1.00 82.54           C  
ATOM   4032  N   VAL B  83       6.120 -11.642 -24.183  1.00 99.13           N  
ATOM   4033  CA  VAL B  83       4.972 -11.265 -23.406  1.00 99.13           C  
ATOM   4034  C   VAL B  83       4.572 -12.420 -22.547  1.00 99.13           C  
ATOM   4035  O   VAL B  83       4.102 -12.240 -21.425  1.00 99.13           O  
ATOM   4036  CB  VAL B  83       3.782 -10.870 -24.240  1.00 99.13           C  
ATOM   4037  CG1 VAL B  83       3.304 -12.084 -25.054  1.00 99.13           C  
ATOM   4038  CG2 VAL B  83       2.704 -10.293 -23.307  1.00 99.13           C  
ATOM   4039  N   LEU B  84       4.743 -13.649 -23.068  1.00 42.80           N  
ATOM   4040  CA  LEU B  84       4.372 -14.832 -22.347  1.00 42.80           C  
ATOM   4041  C   LEU B  84       5.191 -14.893 -21.097  1.00 42.80           C  
ATOM   4042  O   LEU B  84       4.698 -15.293 -20.043  1.00 42.80           O  
ATOM   4043  CB  LEU B  84       4.632 -16.125 -23.141  1.00 42.80           C  
ATOM   4044  CG  LEU B  84       3.761 -16.265 -24.405  1.00 42.80           C  
ATOM   4045  CD1 LEU B  84       4.064 -17.575 -25.151  1.00 42.80           C  
ATOM   4046  CD2 LEU B  84       2.269 -16.107 -24.074  1.00 42.80           C  
ATOM   4047  N   ARG B  85       6.478 -14.508 -21.187  1.00 91.84           N  
ATOM   4048  CA  ARG B  85       7.338 -14.519 -20.037  1.00 91.84           C  
ATOM   4049  C   ARG B  85       6.825 -13.530 -19.036  1.00 91.84           C  
ATOM   4050  O   ARG B  85       6.874 -13.775 -17.833  1.00 91.84           O  
ATOM   4051  CB  ARG B  85       8.796 -14.143 -20.353  1.00 91.84           C  
ATOM   4052  CG  ARG B  85       9.608 -15.291 -20.952  1.00 91.84           C  
ATOM   4053  CD  ARG B  85      11.076 -14.932 -21.190  1.00 91.84           C  
ATOM   4054  NE  ARG B  85      11.814 -16.205 -21.423  1.00 91.84           N  
ATOM   4055  CZ  ARG B  85      11.899 -16.753 -22.670  1.00 91.84           C  
ATOM   4056  NH1 ARG B  85      11.322 -16.133 -23.741  1.00 91.84           N1+
ATOM   4057  NH2 ARG B  85      12.565 -17.932 -22.839  1.00 91.84           N  
ATOM   4058  N   GLN B  86       6.307 -12.383 -19.511  1.00 71.84           N  
ATOM   4059  CA  GLN B  86       5.808 -11.368 -18.627  1.00 71.84           C  
ATOM   4060  C   GLN B  86       4.693 -11.975 -17.840  1.00 71.84           C  
ATOM   4061  O   GLN B  86       4.493 -11.667 -16.666  1.00 71.84           O  
ATOM   4062  CB  GLN B  86       5.219 -10.157 -19.373  1.00 71.84           C  
ATOM   4063  CG  GLN B  86       4.686  -9.071 -18.435  1.00 71.84           C  
ATOM   4064  CD  GLN B  86       4.125  -7.938 -19.283  1.00 71.84           C  
ATOM   4065  NE2 GLN B  86       3.591  -6.886 -18.607  1.00 71.84           N  
ATOM   4066  OE1 GLN B  86       4.159  -7.986 -20.511  1.00 71.84           O  
ATOM   4067  N   LEU B  87       3.942 -12.869 -18.502  1.00 70.87           N  
ATOM   4068  CA  LEU B  87       2.803 -13.560 -17.975  1.00 70.87           C  
ATOM   4069  C   LEU B  87       3.228 -14.469 -16.861  1.00 70.87           C  
ATOM   4070  O   LEU B  87       2.409 -14.815 -16.012  1.00 70.87           O  
ATOM   4071  CB  LEU B  87       2.094 -14.420 -19.032  1.00 70.87           C  
ATOM   4072  CG  LEU B  87       1.547 -13.587 -20.205  1.00 70.87           C  
ATOM   4073  CD1 LEU B  87       0.801 -14.465 -21.219  1.00 70.87           C  
ATOM   4074  CD2 LEU B  87       0.702 -12.406 -19.705  1.00 70.87           C  
ATOM   4075  N   GLY B  88       4.500 -14.918 -16.836  1.00 39.28           N  
ATOM   4076  CA  GLY B  88       4.881 -15.780 -15.754  1.00 39.28           C  
ATOM   4077  C   GLY B  88       5.281 -17.140 -16.246  1.00 39.28           C  
ATOM   4078  O   GLY B  88       5.553 -18.027 -15.439  1.00 39.28           O  
ATOM   4079  N   PHE B  89       5.324 -17.363 -17.574  1.00 55.99           N  
ATOM   4080  CA  PHE B  89       5.751 -18.656 -18.037  1.00 55.99           C  
ATOM   4081  C   PHE B  89       7.227 -18.565 -18.308  1.00 55.99           C  
ATOM   4082  O   PHE B  89       7.671 -17.720 -19.083  1.00 55.99           O  
ATOM   4083  CB  PHE B  89       5.069 -19.094 -19.343  1.00 55.99           C  
ATOM   4084  CG  PHE B  89       3.603 -19.175 -19.081  1.00 55.99           C  
ATOM   4085  CD1 PHE B  89       2.813 -18.057 -19.222  1.00 55.99           C  
ATOM   4086  CD2 PHE B  89       3.019 -20.358 -18.695  1.00 55.99           C  
ATOM   4087  CE1 PHE B  89       1.459 -18.119 -18.986  1.00 55.99           C  
ATOM   4088  CE2 PHE B  89       1.666 -20.424 -18.456  1.00 55.99           C  
ATOM   4089  CZ  PHE B  89       0.883 -19.305 -18.601  1.00 55.99           C  
ATOM   4090  N   SER B  90       8.031 -19.439 -17.662  1.00 40.89           N  
ATOM   4091  CA  SER B  90       9.461 -19.380 -17.813  1.00 40.89           C  
ATOM   4092  C   SER B  90       9.953 -20.568 -18.582  1.00 40.89           C  
ATOM   4093  O   SER B  90       9.201 -21.493 -18.888  1.00 40.89           O  
ATOM   4094  CB  SER B  90      10.215 -19.365 -16.472  1.00 40.89           C  
ATOM   4095  OG  SER B  90      10.020 -20.595 -15.788  1.00 40.89           O  
ATOM   4096  N   GLY B  91      11.259 -20.550 -18.930  1.00 29.66           N  
ATOM   4097  CA  GLY B  91      11.854 -21.651 -19.629  1.00 29.66           C  
ATOM   4098  C   GLY B  91      12.393 -21.144 -20.927  1.00 29.66           C  
ATOM   4099  O   GLY B  91      12.627 -19.949 -21.100  1.00 29.66           O  
ATOM   4100  N   SER B  92      12.634 -22.075 -21.869  1.00 31.08           N  
ATOM   4101  CA  SER B  92      13.113 -21.724 -23.172  1.00 31.08           C  
ATOM   4102  C   SER B  92      11.920 -21.314 -23.974  1.00 31.08           C  
ATOM   4103  O   SER B  92      10.783 -21.476 -23.535  1.00 31.08           O  
ATOM   4104  CB  SER B  92      13.807 -22.888 -23.896  1.00 31.08           C  
ATOM   4105  OG  SER B  92      12.897 -23.962 -24.074  1.00 31.08           O  
ATOM   4106  N   ASP B  93      12.152 -20.776 -25.186  1.00 33.61           N  
ATOM   4107  CA  ASP B  93      11.071 -20.297 -25.998  1.00 33.61           C  
ATOM   4108  C   ASP B  93      10.143 -21.437 -26.273  1.00 33.61           C  
ATOM   4109  O   ASP B  93       8.924 -21.273 -26.248  1.00 33.61           O  
ATOM   4110  CB  ASP B  93      11.544 -19.738 -27.352  1.00 33.61           C  
ATOM   4111  CG  ASP B  93      12.302 -18.440 -27.100  1.00 33.61           C  
ATOM   4112  OD1 ASP B  93      12.279 -17.954 -25.938  1.00 33.61           O  
ATOM   4113  OD2 ASP B  93      12.910 -17.913 -28.070  1.00 33.61           O1-
ATOM   4114  N   GLU B  94      10.693 -22.631 -26.557  1.00 41.08           N  
ATOM   4115  CA  GLU B  94       9.854 -23.760 -26.843  1.00 41.08           C  
ATOM   4116  C   GLU B  94       9.116 -24.183 -25.612  1.00 41.08           C  
ATOM   4117  O   GLU B  94       7.941 -24.537 -25.684  1.00 41.08           O  
ATOM   4118  CB  GLU B  94      10.628 -24.987 -27.351  1.00 41.08           C  
ATOM   4119  CG  GLU B  94      11.219 -24.801 -28.750  1.00 41.08           C  
ATOM   4120  CD  GLU B  94      11.926 -26.092 -29.128  1.00 41.08           C  
ATOM   4121  OE1 GLU B  94      11.268 -27.164 -29.054  1.00 41.08           O  
ATOM   4122  OE2 GLU B  94      13.130 -26.028 -29.489  1.00 41.08           O1-
ATOM   4123  N   GLN B  95       9.794 -24.169 -24.449  1.00 35.88           N  
ATOM   4124  CA  GLN B  95       9.195 -24.631 -23.228  1.00 35.88           C  
ATOM   4125  C   GLN B  95       8.062 -23.728 -22.851  1.00 35.88           C  
ATOM   4126  O   GLN B  95       6.998 -24.191 -22.440  1.00 35.88           O  
ATOM   4127  CB  GLN B  95      10.206 -24.662 -22.069  1.00 35.88           C  
ATOM   4128  CG  GLN B  95      11.348 -25.652 -22.321  1.00 35.88           C  
ATOM   4129  CD  GLN B  95      12.307 -25.617 -21.141  1.00 35.88           C  
ATOM   4130  NE2 GLN B  95      13.633 -25.687 -21.437  1.00 35.88           N  
ATOM   4131  OE1 GLN B  95      11.891 -25.522 -19.987  1.00 35.88           O  
ATOM   4132  N   VAL B  96       8.258 -22.406 -22.997  1.00 26.18           N  
ATOM   4133  CA  VAL B  96       7.233 -21.473 -22.630  1.00 26.18           C  
ATOM   4134  C   VAL B  96       6.043 -21.734 -23.494  1.00 26.18           C  
ATOM   4135  O   VAL B  96       4.907 -21.763 -23.024  1.00 26.18           O  
ATOM   4136  CB  VAL B  96       7.650 -20.046 -22.849  1.00 26.18           C  
ATOM   4137  CG1 VAL B  96       6.454 -19.132 -22.531  1.00 26.18           C  
ATOM   4138  CG2 VAL B  96       8.898 -19.759 -21.997  1.00 26.18           C  
ATOM   4139  N   LEU B  97       6.291 -21.962 -24.793  1.00 43.23           N  
ATOM   4140  CA  LEU B  97       5.231 -22.165 -25.735  1.00 43.23           C  
ATOM   4141  C   LEU B  97       4.474 -23.392 -25.325  1.00 43.23           C  
ATOM   4142  O   LEU B  97       3.245 -23.419 -25.376  1.00 43.23           O  
ATOM   4143  CB  LEU B  97       5.777 -22.361 -27.160  1.00 43.23           C  
ATOM   4144  CG  LEU B  97       4.706 -22.433 -28.261  1.00 43.23           C  
ATOM   4145  CD1 LEU B  97       3.908 -21.123 -28.349  1.00 43.23           C  
ATOM   4146  CD2 LEU B  97       5.337 -22.816 -29.609  1.00 43.23           C  
ATOM   4147  N   GLU B  98       5.201 -24.444 -24.904  1.00 36.45           N  
ATOM   4148  CA  GLU B  98       4.589 -25.682 -24.513  1.00 36.45           C  
ATOM   4149  C   GLU B  98       3.778 -25.483 -23.269  1.00 36.45           C  
ATOM   4150  O   GLU B  98       2.648 -25.960 -23.172  1.00 36.45           O  
ATOM   4151  CB  GLU B  98       5.635 -26.774 -24.236  1.00 36.45           C  
ATOM   4152  CG  GLU B  98       6.390 -27.197 -25.499  1.00 36.45           C  
ATOM   4153  CD  GLU B  98       7.605 -28.013 -25.079  1.00 36.45           C  
ATOM   4154  OE1 GLU B  98       7.892 -28.055 -23.854  1.00 36.45           O  
ATOM   4155  OE2 GLU B  98       8.264 -28.598 -25.979  1.00 36.45           O1-
ATOM   4156  N   LYS B  99       4.329 -24.752 -22.281  1.00 31.76           N  
ATOM   4157  CA  LYS B  99       3.632 -24.579 -21.039  1.00 31.76           C  
ATOM   4158  C   LYS B  99       2.358 -23.836 -21.283  1.00 31.76           C  
ATOM   4159  O   LYS B  99       1.315 -24.190 -20.737  1.00 31.76           O  
ATOM   4160  CB  LYS B  99       4.445 -23.806 -19.988  1.00 31.76           C  
ATOM   4161  CG  LYS B  99       5.629 -24.607 -19.444  1.00 31.76           C  
ATOM   4162  CD  LYS B  99       6.585 -23.794 -18.570  1.00 31.76           C  
ATOM   4163  CE  LYS B  99       7.738 -24.624 -17.999  1.00 31.76           C  
ATOM   4164  NZ  LYS B  99       8.606 -23.774 -17.153  1.00 31.76           N1+
ATOM   4165  N   VAL B 100       2.404 -22.782 -22.115  1.00 32.42           N  
ATOM   4166  CA  VAL B 100       1.229 -22.006 -22.376  1.00 32.42           C  
ATOM   4167  C   VAL B 100       0.222 -22.857 -23.073  1.00 32.42           C  
ATOM   4168  O   VAL B 100      -0.967 -22.804 -22.761  1.00 32.42           O  
ATOM   4169  CB  VAL B 100       1.505 -20.810 -23.240  1.00 32.42           C  
ATOM   4170  CG1 VAL B 100       0.171 -20.104 -23.533  1.00 32.42           C  
ATOM   4171  CG2 VAL B 100       2.538 -19.920 -22.526  1.00 32.42           C  
ATOM   4172  N   ALA B 101       0.669 -23.686 -24.034  1.00 32.65           N  
ATOM   4173  CA  ALA B 101      -0.285 -24.468 -24.759  1.00 32.65           C  
ATOM   4174  C   ALA B 101      -0.998 -25.350 -23.786  1.00 32.65           C  
ATOM   4175  O   ALA B 101      -2.223 -25.458 -23.829  1.00 32.65           O  
ATOM   4176  CB  ALA B 101       0.366 -25.373 -25.819  1.00 32.65           C  
ATOM   4177  N   ARG B 102      -0.252 -26.023 -22.889  1.00 70.74           N  
ATOM   4178  CA  ARG B 102      -0.907 -26.891 -21.954  1.00 70.74           C  
ATOM   4179  C   ARG B 102      -1.700 -26.133 -20.922  1.00 70.74           C  
ATOM   4180  O   ARG B 102      -2.885 -26.402 -20.728  1.00 70.74           O  
ATOM   4181  CB  ARG B 102       0.074 -27.819 -21.211  1.00 70.74           C  
ATOM   4182  CG  ARG B 102       1.129 -27.105 -20.363  1.00 70.74           C  
ATOM   4183  CD  ARG B 102       2.197 -28.058 -19.816  1.00 70.74           C  
ATOM   4184  NE  ARG B 102       3.093 -27.274 -18.918  1.00 70.74           N  
ATOM   4185  CZ  ARG B 102       4.353 -27.724 -18.644  1.00 70.74           C  
ATOM   4186  NH1 ARG B 102       4.830 -28.844 -19.261  1.00 70.74           N1+
ATOM   4187  NH2 ARG B 102       5.138 -27.055 -17.748  1.00 70.74           N  
ATOM   4188  N   GLN B 103      -1.061 -25.167 -20.224  1.00 59.77           N  
ATOM   4189  CA  GLN B 103      -1.711 -24.481 -19.137  1.00 59.77           C  
ATOM   4190  C   GLN B 103      -2.771 -23.520 -19.587  1.00 59.77           C  
ATOM   4191  O   GLN B 103      -3.919 -23.627 -19.157  1.00 59.77           O  
ATOM   4192  CB  GLN B 103      -0.714 -23.705 -18.259  1.00 59.77           C  
ATOM   4193  CG  GLN B 103       0.283 -24.630 -17.555  1.00 59.77           C  
ATOM   4194  CD  GLN B 103       1.227 -23.785 -16.713  1.00 59.77           C  
ATOM   4195  NE2 GLN B 103       2.483 -24.278 -16.538  1.00 59.77           N  
ATOM   4196  OE1 GLN B 103       0.863 -22.716 -16.225  1.00 59.77           O  
ATOM   4197  N   ALA B 104      -2.430 -22.556 -20.472  1.00 75.31           N  
ATOM   4198  CA  ALA B 104      -3.454 -21.639 -20.892  1.00 75.31           C  
ATOM   4199  C   ALA B 104      -3.216 -21.299 -22.329  1.00 75.31           C  
ATOM   4200  O   ALA B 104      -2.561 -20.312 -22.662  1.00 75.31           O  
ATOM   4201  CB  ALA B 104      -3.434 -20.321 -20.099  1.00 75.31           C  
ATOM   4202  N   PRO B 105      -3.816 -22.074 -23.181  1.00 74.69           N  
ATOM   4203  CA  PRO B 105      -3.675 -21.969 -24.608  1.00 74.69           C  
ATOM   4204  C   PRO B 105      -4.285 -20.732 -25.190  1.00 74.69           C  
ATOM   4205  O   PRO B 105      -3.957 -20.396 -26.326  1.00 74.69           O  
ATOM   4206  CB  PRO B 105      -4.283 -23.253 -25.177  1.00 74.69           C  
ATOM   4207  CG  PRO B 105      -5.192 -23.781 -24.052  1.00 74.69           C  
ATOM   4208  CD  PRO B 105      -4.505 -23.285 -22.771  1.00 74.69           C  
ATOM   4209  N   HIS B 106      -5.173 -20.046 -24.453  1.00 53.06           N  
ATOM   4210  CA  HIS B 106      -5.861 -18.906 -24.990  1.00 53.06           C  
ATOM   4211  C   HIS B 106      -4.887 -17.807 -25.284  1.00 53.06           C  
ATOM   4212  O   HIS B 106      -5.105 -17.009 -26.193  1.00 53.06           O  
ATOM   4213  CB  HIS B 106      -6.973 -18.365 -24.069  1.00 53.06           C  
ATOM   4214  CG  HIS B 106      -6.519 -17.988 -22.691  1.00 53.06           C  
ATOM   4215  CD2 HIS B 106      -6.559 -18.701 -21.532  1.00 53.06           C  
ATOM   4216  ND1 HIS B 106      -5.976 -16.767 -22.362  1.00 53.06           N  
ATOM   4217  CE1 HIS B 106      -5.716 -16.799 -21.031  1.00 53.06           C  
ATOM   4218  NE2 HIS B 106      -6.054 -17.953 -20.484  1.00 53.06           N  
ATOM   4219  N   TRP B 107      -3.789 -17.725 -24.511  1.00 72.73           N  
ATOM   4220  CA  TRP B 107      -2.811 -16.690 -24.681  1.00 72.73           C  
ATOM   4221  C   TRP B 107      -2.144 -16.815 -26.016  1.00 72.73           C  
ATOM   4222  O   TRP B 107      -1.716 -15.818 -26.594  1.00 72.73           O  
ATOM   4223  CB  TRP B 107      -1.703 -16.702 -23.614  1.00 72.73           C  
ATOM   4224  CG  TRP B 107      -2.178 -16.306 -22.239  1.00 72.73           C  
ATOM   4225  CD1 TRP B 107      -2.286 -17.055 -21.103  1.00 72.73           C  
ATOM   4226  CD2 TRP B 107      -2.643 -14.989 -21.904  1.00 72.73           C  
ATOM   4227  CE2 TRP B 107      -3.007 -15.011 -20.558  1.00 72.73           C  
ATOM   4228  CE3 TRP B 107      -2.761 -13.857 -22.659  1.00 72.73           C  
ATOM   4229  NE1 TRP B 107      -2.778 -16.284 -20.078  1.00 72.73           N  
ATOM   4230  CZ2 TRP B 107      -3.494 -13.892 -19.943  1.00 72.73           C  
ATOM   4231  CZ3 TRP B 107      -3.253 -12.730 -22.035  1.00 72.73           C  
ATOM   4232  CH2 TRP B 107      -3.611 -12.749 -20.704  1.00 72.73           C  
ATOM   4233  N   LEU B 108      -2.032 -18.043 -26.550  1.00 52.79           N  
ATOM   4234  CA  LEU B 108      -1.302 -18.256 -27.770  1.00 52.79           C  
ATOM   4235  C   LEU B 108      -1.870 -17.386 -28.851  1.00 52.79           C  
ATOM   4236  O   LEU B 108      -1.121 -16.738 -29.582  1.00 52.79           O  
ATOM   4237  CB  LEU B 108      -1.422 -19.702 -28.285  1.00 52.79           C  
ATOM   4238  CG  LEU B 108      -0.855 -20.767 -27.329  1.00 52.79           C  
ATOM   4239  CD1 LEU B 108      -1.013 -22.178 -27.920  1.00 52.79           C  
ATOM   4240  CD2 LEU B 108       0.595 -20.448 -26.926  1.00 52.79           C  
ATOM   4241  N   SER B 109      -3.207 -17.341 -28.982  1.00 85.64           N  
ATOM   4242  CA  SER B 109      -3.824 -16.577 -30.030  1.00 85.64           C  
ATOM   4243  C   SER B 109      -3.539 -15.118 -29.840  1.00 85.64           C  
ATOM   4244  O   SER B 109      -3.246 -14.403 -30.798  1.00 85.64           O  
ATOM   4245  CB  SER B 109      -5.356 -16.731 -30.064  1.00 85.64           C  
ATOM   4246  OG  SER B 109      -5.714 -18.053 -30.432  1.00 85.64           O  
ATOM   4247  N   SER B 110      -3.596 -14.637 -28.587  1.00 94.12           N  
ATOM   4248  CA  SER B 110      -3.446 -13.231 -28.340  1.00 94.12           C  
ATOM   4249  C   SER B 110      -2.084 -12.760 -28.755  1.00 94.12           C  
ATOM   4250  O   SER B 110      -1.928 -11.637 -29.232  1.00 94.12           O  
ATOM   4251  CB  SER B 110      -3.640 -12.866 -26.858  1.00 94.12           C  
ATOM   4252  OG  SER B 110      -2.623 -13.462 -26.067  1.00 94.12           O  
ATOM   4253  N   VAL B 111      -1.052 -13.583 -28.512  1.00147.38           N  
ATOM   4254  CA  VAL B 111       0.310 -13.265 -28.837  1.00147.38           C  
ATOM   4255  C   VAL B 111       0.640 -13.480 -30.292  1.00147.38           C  
ATOM   4256  O   VAL B 111       1.684 -13.034 -30.764  1.00147.38           O  
ATOM   4257  CB  VAL B 111       1.298 -14.017 -28.003  1.00147.38           C  
ATOM   4258  CG1 VAL B 111       1.255 -15.511 -28.362  1.00147.38           C  
ATOM   4259  CG2 VAL B 111       2.655 -13.341 -28.211  1.00147.38           C  
ATOM   4260  N   SER B 112      -0.150 -14.319 -30.988  1.00 94.40           N  
ATOM   4261  CA  SER B 112       0.066 -14.693 -32.363  1.00 94.40           C  
ATOM   4262  C   SER B 112      -0.650 -13.844 -33.384  1.00 94.40           C  
ATOM   4263  O   SER B 112      -0.697 -14.236 -34.548  1.00 94.40           O  
ATOM   4264  CB  SER B 112      -0.330 -16.154 -32.623  1.00 94.40           C  
ATOM   4265  OG  SER B 112       0.483 -17.014 -31.836  1.00 94.40           O  
ATOM   4266  N   SER B 113      -1.269 -12.703 -33.039  1.00113.63           N  
ATOM   4267  CA  SER B 113      -2.047 -12.037 -34.055  1.00113.63           C  
ATOM   4268  C   SER B 113      -1.205 -11.303 -35.065  1.00113.63           C  
ATOM   4269  O   SER B 113      -0.163 -10.727 -34.759  1.00113.63           O  
ATOM   4270  CB  SER B 113      -3.048 -11.017 -33.485  1.00113.63           C  
ATOM   4271  OG  SER B 113      -2.350  -9.926 -32.902  1.00113.63           O  
ATOM   4272  N   ALA B 114      -1.656 -11.379 -36.332  1.00 83.99           N  
ATOM   4273  CA  ALA B 114      -1.187 -10.698 -37.512  1.00 83.99           C  
ATOM   4274  C   ALA B 114      -1.615  -9.256 -37.442  1.00 83.99           C  
ATOM   4275  O   ALA B 114      -1.093  -8.405 -38.161  1.00 83.99           O  
ATOM   4276  CB  ALA B 114      -1.766 -11.290 -38.809  1.00 83.99           C  
ATOM   4277  N   SER B 115      -2.659  -9.004 -36.623  1.00187.69           N  
ATOM   4278  CA  SER B 115      -3.459  -7.809 -36.460  1.00187.69           C  
ATOM   4279  C   SER B 115      -2.774  -6.528 -36.233  1.00187.69           C  
ATOM   4280  O   SER B 115      -2.927  -5.640 -37.073  1.00187.69           O  
ATOM   4281  CB  SER B 115      -4.416  -7.881 -35.268  1.00187.69           C  
ATOM   4282  OG  SER B 115      -4.893  -6.574 -34.981  1.00187.69           O  
ATOM   4283  N   PRO B 116      -2.008  -6.381 -35.170  1.00129.37           N  
ATOM   4284  CA  PRO B 116      -1.408  -5.116 -34.822  1.00129.37           C  
ATOM   4285  C   PRO B 116      -0.676  -4.614 -36.011  1.00129.37           C  
ATOM   4286  O   PRO B 116      -0.508  -3.415 -36.201  1.00129.37           O  
ATOM   4287  CB  PRO B 116      -0.460  -5.419 -33.661  1.00129.37           C  
ATOM   4288  CG  PRO B 116      -0.050  -6.878 -33.912  1.00129.37           C  
ATOM   4289  CD  PRO B 116      -1.293  -7.497 -34.567  1.00129.37           C  
ATOM   4290  N   MET B 117      -0.304  -5.528 -36.901  1.00182.22           N  
ATOM   4291  CA  MET B 117       0.418  -5.086 -38.011  1.00182.22           C  
ATOM   4292  C   MET B 117      -0.318  -4.037 -38.871  1.00182.22           C  
ATOM   4293  O   MET B 117       0.397  -3.143 -39.312  1.00182.22           O  
ATOM   4294  CB  MET B 117       0.784  -6.234 -38.959  1.00182.22           C  
ATOM   4295  CG  MET B 117       1.631  -7.343 -38.336  1.00182.22           C  
ATOM   4296  SD  MET B 117       1.969  -8.726 -39.467  1.00182.22           S  
ATOM   4297  CE  MET B 117       2.613  -9.835 -38.183  1.00182.22           C  
ATOM   4298  N   TRP B 118      -1.676  -4.089 -39.161  1.00198.13           N  
ATOM   4299  CA  TRP B 118      -2.411  -3.100 -39.977  1.00198.13           C  
ATOM   4300  C   TRP B 118      -1.935  -1.743 -39.585  1.00198.13           C  
ATOM   4301  O   TRP B 118      -2.268  -1.200 -38.529  1.00198.13           O  
ATOM   4302  CB  TRP B 118      -3.941  -3.192 -39.852  1.00198.13           C  
ATOM   4303  CG  TRP B 118      -4.538  -4.281 -40.712  1.00198.13           C  
ATOM   4304  CD1 TRP B 118      -5.354  -4.169 -41.800  1.00198.13           C  
ATOM   4305  CD2 TRP B 118      -4.261  -5.681 -40.557  1.00198.13           C  
ATOM   4306  CE2 TRP B 118      -4.938  -6.351 -41.575  1.00198.13           C  
ATOM   4307  CE3 TRP B 118      -3.497  -6.350 -39.651  1.00198.13           C  
ATOM   4308  NE1 TRP B 118      -5.606  -5.411 -42.330  1.00198.13           N  
ATOM   4309  CZ2 TRP B 118      -4.857  -7.709 -41.698  1.00198.13           C  
ATOM   4310  CZ3 TRP B 118      -3.426  -7.720 -39.769  1.00198.13           C  
ATOM   4311  CH2 TRP B 118      -4.094  -8.387 -40.775  1.00198.13           C  
ATOM   4312  N   VAL B 119      -1.172  -1.153 -40.517  1.00154.17           N  
ATOM   4313  CA  VAL B 119      -0.370   0.028 -40.389  1.00154.17           C  
ATOM   4314  C   VAL B 119      -1.141   1.287 -40.176  1.00154.17           C  
ATOM   4315  O   VAL B 119      -0.563   2.268 -39.715  1.00154.17           O  
ATOM   4316  CB  VAL B 119       0.592   0.225 -41.530  1.00154.17           C  
ATOM   4317  CG1 VAL B 119      -0.190   0.508 -42.821  1.00154.17           C  
ATOM   4318  CG2 VAL B 119       1.586   1.334 -41.141  1.00154.17           C  
ATOM   4319  N   ALA B 120      -2.436   1.331 -40.532  1.00 51.68           N  
ATOM   4320  CA  ALA B 120      -3.170   2.553 -40.366  1.00 51.68           C  
ATOM   4321  C   ALA B 120      -3.091   2.930 -38.914  1.00 51.68           C  
ATOM   4322  O   ALA B 120      -3.065   4.108 -38.562  1.00 51.68           O  
ATOM   4323  CB  ALA B 120      -4.658   2.411 -40.733  1.00 51.68           C  
ATOM   4324  N   ASN B 121      -3.104   1.910 -38.040  1.00105.13           N  
ATOM   4325  CA  ASN B 121      -3.011   1.997 -36.608  1.00105.13           C  
ATOM   4326  C   ASN B 121      -1.603   2.228 -36.104  1.00105.13           C  
ATOM   4327  O   ASN B 121      -1.411   2.541 -34.929  1.00105.13           O  
ATOM   4328  CB  ASN B 121      -3.567   0.741 -35.916  1.00105.13           C  
ATOM   4329  CG  ASN B 121      -5.068   0.728 -36.167  1.00105.13           C  
ATOM   4330  ND2 ASN B 121      -5.758   1.823 -35.748  1.00105.13           N  
ATOM   4331  OD1 ASN B 121      -5.612  -0.222 -36.728  1.00105.13           O  
ATOM   4332  N   ALA B 122      -0.573   2.016 -36.947  1.00 58.34           N  
ATOM   4333  CA  ALA B 122       0.797   2.049 -36.495  1.00 58.34           C  
ATOM   4334  C   ALA B 122       1.188   3.371 -35.885  1.00 58.34           C  
ATOM   4335  O   ALA B 122       1.859   3.392 -34.852  1.00 58.34           O  
ATOM   4336  CB  ALA B 122       1.796   1.768 -37.632  1.00 58.34           C  
ATOM   4337  N   ALA B 123       0.807   4.515 -36.493  1.00 51.36           N  
ATOM   4338  CA  ALA B 123       1.232   5.761 -35.917  1.00 51.36           C  
ATOM   4339  C   ALA B 123       0.489   6.889 -36.559  1.00 51.36           C  
ATOM   4340  O   ALA B 123      -0.367   6.682 -37.418  1.00 51.36           O  
ATOM   4341  CB  ALA B 123       2.731   6.045 -36.114  1.00 51.36           C  
ATOM   4342  N   THR B 124       0.782   8.128 -36.105  1.00 45.82           N  
ATOM   4343  CA  THR B 124       0.177   9.306 -36.656  1.00 45.82           C  
ATOM   4344  C   THR B 124       1.284  10.073 -37.306  1.00 45.82           C  
ATOM   4345  O   THR B 124       2.363  10.220 -36.736  1.00 45.82           O  
ATOM   4346  CB  THR B 124      -0.435  10.209 -35.626  1.00 45.82           C  
ATOM   4347  CG2 THR B 124      -1.042  11.428 -36.339  1.00 45.82           C  
ATOM   4348  OG1 THR B 124      -1.436   9.515 -34.897  1.00 45.82           O  
ATOM   4349  N   ILE B 125       1.041  10.594 -38.524  1.00196.52           N  
ATOM   4350  CA  ILE B 125       2.088  11.266 -39.236  1.00196.52           C  
ATOM   4351  C   ILE B 125       1.813  12.715 -39.452  1.00196.52           C  
ATOM   4352  O   ILE B 125       0.679  13.147 -39.645  1.00196.52           O  
ATOM   4353  CB  ILE B 125       2.477  10.647 -40.554  1.00196.52           C  
ATOM   4354  CG1 ILE B 125       1.254  10.380 -41.440  1.00196.52           C  
ATOM   4355  CG2 ILE B 125       3.351   9.421 -40.277  1.00196.52           C  
ATOM   4356  CD1 ILE B 125       0.373   9.249 -40.911  1.00196.52           C  
ATOM   4357  N   ALA B 126       2.896  13.518 -39.351  1.00 60.51           N  
ATOM   4358  CA  ALA B 126       2.810  14.920 -39.621  1.00 60.51           C  
ATOM   4359  C   ALA B 126       3.815  15.213 -40.693  1.00 60.51           C  
ATOM   4360  O   ALA B 126       5.016  15.024 -40.503  1.00 60.51           O  
ATOM   4361  CB  ALA B 126       3.166  15.799 -38.408  1.00 60.51           C  
ATOM   4362  N   PRO B 127       3.345  15.693 -41.814  1.00 90.04           N  
ATOM   4363  CA  PRO B 127       4.237  16.019 -42.895  1.00 90.04           C  
ATOM   4364  C   PRO B 127       5.034  17.230 -42.526  1.00 90.04           C  
ATOM   4365  O   PRO B 127       4.579  18.019 -41.701  1.00 90.04           O  
ATOM   4366  CB  PRO B 127       3.354  16.187 -44.129  1.00 90.04           C  
ATOM   4367  CG  PRO B 127       2.165  15.253 -43.842  1.00 90.04           C  
ATOM   4368  CD  PRO B 127       2.055  15.235 -42.308  1.00 90.04           C  
ATOM   4369  N   SER B 128       6.214  17.398 -43.147  1.00 93.71           N  
ATOM   4370  CA  SER B 128       7.132  18.462 -42.856  1.00 93.71           C  
ATOM   4371  C   SER B 128       6.458  19.782 -43.069  1.00 93.71           C  
ATOM   4372  O   SER B 128       6.816  20.785 -42.454  1.00 93.71           O  
ATOM   4373  CB  SER B 128       8.338  18.405 -43.805  1.00 93.71           C  
ATOM   4374  OG  SER B 128       9.157  19.545 -43.624  1.00 93.71           O  
ATOM   4375  N   ALA B 129       5.451  19.819 -43.949  1.00 65.55           N  
ATOM   4376  CA  ALA B 129       4.764  21.038 -44.268  1.00 65.55           C  
ATOM   4377  C   ALA B 129       4.068  21.571 -43.047  1.00 65.55           C  
ATOM   4378  O   ALA B 129       3.851  22.776 -42.932  1.00 65.55           O  
ATOM   4379  CB  ALA B 129       3.694  20.840 -45.353  1.00 65.55           C  
ATOM   4380  N   ASP B 130       3.570  20.657 -42.191  1.00111.75           N  
ATOM   4381  CA  ASP B 130       2.842  20.926 -40.979  1.00111.75           C  
ATOM   4382  C   ASP B 130       3.705  21.274 -39.782  1.00111.75           C  
ATOM   4383  O   ASP B 130       3.267  21.994 -38.884  1.00111.75           O  
ATOM   4384  CB  ASP B 130       2.003  19.696 -40.579  1.00111.75           C  
ATOM   4385  CG  ASP B 130       1.063  19.364 -41.736  1.00111.75           C  
ATOM   4386  OD1 ASP B 130       0.953  20.204 -42.669  1.00111.75           O  
ATOM   4387  OD2 ASP B 130       0.451  18.262 -41.709  1.00111.75           O1-
ATOM   4388  N   THR B 131       4.937  20.731 -39.704  1.00 64.14           N  
ATOM   4389  CA  THR B 131       5.724  20.831 -38.499  1.00 64.14           C  
ATOM   4390  C   THR B 131       6.466  22.122 -38.369  1.00 64.14           C  
ATOM   4391  O   THR B 131       6.826  22.776 -39.346  1.00 64.14           O  
ATOM   4392  CB  THR B 131       6.710  19.709 -38.362  1.00 64.14           C  
ATOM   4393  CG2 THR B 131       5.932  18.381 -38.334  1.00 64.14           C  
ATOM   4394  OG1 THR B 131       7.620  19.720 -39.452  1.00 64.14           O  
ATOM   4395  N   LEU B 132       6.676  22.524 -37.099  1.00168.82           N  
ATOM   4396  CA  LEU B 132       7.380  23.723 -36.765  1.00168.82           C  
ATOM   4397  C   LEU B 132       8.845  23.588 -37.074  1.00168.82           C  
ATOM   4398  O   LEU B 132       9.465  24.527 -37.575  1.00168.82           O  
ATOM   4399  CB  LEU B 132       7.182  24.092 -35.295  1.00168.82           C  
ATOM   4400  CG  LEU B 132       7.860  25.406 -34.904  1.00168.82           C  
ATOM   4401  CD1 LEU B 132       7.440  26.554 -35.835  1.00168.82           C  
ATOM   4402  CD2 LEU B 132       7.546  25.727 -33.440  1.00168.82           C  
ATOM   4403  N   ASP B 133       9.442  22.419 -36.750  1.00 83.89           N  
ATOM   4404  CA  ASP B 133      10.835  22.133 -36.983  1.00 83.89           C  
ATOM   4405  C   ASP B 133      11.092  21.859 -38.438  1.00 83.89           C  
ATOM   4406  O   ASP B 133      12.239  21.860 -38.881  1.00 83.89           O  
ATOM   4407  CB  ASP B 133      11.413  20.994 -36.117  1.00 83.89           C  
ATOM   4408  CG  ASP B 133      10.718  19.677 -36.409  1.00 83.89           C  
ATOM   4409  OD1 ASP B 133       9.588  19.703 -36.963  1.00 83.89           O  
ATOM   4410  OD2 ASP B 133      11.314  18.621 -36.066  1.00 83.89           O1-
ATOM   4411  N   GLY B 134      10.047  21.534 -39.219  1.00 37.17           N  
ATOM   4412  CA  GLY B 134      10.253  21.328 -40.626  1.00 37.17           C  
ATOM   4413  C   GLY B 134      10.669  19.911 -40.899  1.00 37.17           C  
ATOM   4414  O   GLY B 134      11.148  19.607 -41.989  1.00 37.17           O  
ATOM   4415  N   LYS B 135      10.508  18.998 -39.921  1.00 75.68           N  
ATOM   4416  CA  LYS B 135      10.878  17.626 -40.147  1.00 75.68           C  
ATOM   4417  C   LYS B 135       9.617  16.814 -40.153  1.00 75.68           C  
ATOM   4418  O   LYS B 135       8.563  17.288 -39.733  1.00 75.68           O  
ATOM   4419  CB  LYS B 135      11.770  17.041 -39.038  1.00 75.68           C  
ATOM   4420  CG  LYS B 135      13.118  17.749 -38.880  1.00 75.68           C  
ATOM   4421  CD  LYS B 135      13.855  17.376 -37.591  1.00 75.68           C  
ATOM   4422  CE  LYS B 135      15.141  18.172 -37.366  1.00 75.68           C  
ATOM   4423  NZ  LYS B 135      16.111  17.877 -38.442  1.00 75.68           N1+
ATOM   4424  N   VAL B 136       9.683  15.569 -40.674  1.00 54.86           N  
ATOM   4425  CA  VAL B 136       8.523  14.721 -40.668  1.00 54.86           C  
ATOM   4426  C   VAL B 136       8.472  14.030 -39.337  1.00 54.86           C  
ATOM   4427  O   VAL B 136       9.476  13.493 -38.868  1.00 54.86           O  
ATOM   4428  CB  VAL B 136       8.534  13.676 -41.744  1.00 54.86           C  
ATOM   4429  CG1 VAL B 136       7.298  12.776 -41.572  1.00 54.86           C  
ATOM   4430  CG2 VAL B 136       8.598  14.389 -43.106  1.00 54.86           C  
ATOM   4431  N   HIS B 137       7.282  14.018 -38.695  1.00 62.51           N  
ATOM   4432  CA  HIS B 137       7.170  13.435 -37.385  1.00 62.51           C  
ATOM   4433  C   HIS B 137       6.217  12.278 -37.415  1.00 62.51           C  
ATOM   4434  O   HIS B 137       5.175  12.327 -38.067  1.00 62.51           O  
ATOM   4435  CB  HIS B 137       6.639  14.419 -36.329  1.00 62.51           C  
ATOM   4436  CG  HIS B 137       7.624  15.496 -36.001  1.00 62.51           C  
ATOM   4437  CD2 HIS B 137       7.935  16.637 -36.675  1.00 62.51           C  
ATOM   4438  ND1 HIS B 137       8.442  15.479 -34.893  1.00 62.51           N  
ATOM   4439  CE1 HIS B 137       9.201  16.602 -34.949  1.00 62.51           C  
ATOM   4440  NE2 HIS B 137       8.928  17.336 -36.013  1.00 62.51           N  
ATOM   4441  N   LEU B 138       6.578  11.184 -36.711  1.00104.43           N  
ATOM   4442  CA  LEU B 138       5.716  10.041 -36.621  1.00104.43           C  
ATOM   4443  C   LEU B 138       5.670   9.621 -35.184  1.00104.43           C  
ATOM   4444  O   LEU B 138       6.707   9.377 -34.567  1.00104.43           O  
ATOM   4445  CB  LEU B 138       6.214   8.817 -37.408  1.00104.43           C  
ATOM   4446  CG  LEU B 138       6.333   9.043 -38.925  1.00104.43           C  
ATOM   4447  CD1 LEU B 138       7.435  10.063 -39.253  1.00104.43           C  
ATOM   4448  CD2 LEU B 138       6.515   7.712 -39.671  1.00104.43           C  
ATOM   4449  N   THR B 139       4.457   9.528 -34.607  1.00137.86           N  
ATOM   4450  CA  THR B 139       4.324   9.084 -33.247  1.00137.86           C  
ATOM   4451  C   THR B 139       3.622   7.762 -33.246  1.00137.86           C  
ATOM   4452  O   THR B 139       2.519   7.620 -33.774  1.00137.86           O  
ATOM   4453  CB  THR B 139       3.538  10.009 -32.369  1.00137.86           C  
ATOM   4454  CG2 THR B 139       4.331  11.294 -32.140  1.00137.86           C  
ATOM   4455  OG1 THR B 139       2.286  10.301 -32.964  1.00137.86           O  
ATOM   4456  N   VAL B 140       4.257   6.753 -32.614  1.00 46.13           N  
ATOM   4457  CA  VAL B 140       3.704   5.426 -32.585  1.00 46.13           C  
ATOM   4458  C   VAL B 140       2.476   5.428 -31.724  1.00 46.13           C  
ATOM   4459  O   VAL B 140       2.423   6.094 -30.692  1.00 46.13           O  
ATOM   4460  CB  VAL B 140       4.642   4.400 -32.013  1.00 46.13           C  
ATOM   4461  CG1 VAL B 140       3.932   3.037 -32.016  1.00 46.13           C  
ATOM   4462  CG2 VAL B 140       5.958   4.423 -32.811  1.00 46.13           C  
ATOM   4463  N   ALA B 141       1.429   4.694 -32.160  1.00 52.16           N  
ATOM   4464  CA  ALA B 141       0.210   4.601 -31.399  1.00 52.16           C  
ATOM   4465  C   ALA B 141       0.328   3.478 -30.409  1.00 52.16           C  
ATOM   4466  O   ALA B 141       0.812   2.396 -30.733  1.00 52.16           O  
ATOM   4467  CB  ALA B 141      -1.036   4.329 -32.259  1.00 52.16           C  
ATOM   4468  N   ASN B 142      -0.130   3.708 -29.163  1.00 71.88           N  
ATOM   4469  CA  ASN B 142      -0.074   2.702 -28.137  1.00 71.88           C  
ATOM   4470  C   ASN B 142      -1.046   1.582 -28.402  1.00 71.88           C  
ATOM   4471  O   ASN B 142      -0.769   0.429 -28.073  1.00 71.88           O  
ATOM   4472  CB  ASN B 142      -0.265   3.272 -26.712  1.00 71.88           C  
ATOM   4473  CG  ASN B 142      -1.565   4.059 -26.584  1.00 71.88           C  
ATOM   4474  ND2 ASN B 142      -1.527   5.134 -25.751  1.00 71.88           N  
ATOM   4475  OD1 ASN B 142      -2.578   3.748 -27.204  1.00 71.88           O  
ATOM   4476  N   LEU B 143      -2.217   1.884 -28.996  1.00 80.59           N  
ATOM   4477  CA  LEU B 143      -3.205   0.876 -29.282  1.00 80.59           C  
ATOM   4478  C   LEU B 143      -3.497   0.113 -28.023  1.00 80.59           C  
ATOM   4479  O   LEU B 143      -3.564  -1.115 -28.020  1.00 80.59           O  
ATOM   4480  CB  LEU B 143      -2.763  -0.090 -30.393  1.00 80.59           C  
ATOM   4481  CG  LEU B 143      -2.464   0.656 -31.709  1.00 80.59           C  
ATOM   4482  CD1 LEU B 143      -2.155  -0.311 -32.861  1.00 80.59           C  
ATOM   4483  CD2 LEU B 143      -3.579   1.656 -32.048  1.00 80.59           C  
ATOM   4484  N   ASN B 144      -3.709   0.850 -26.913  1.00110.65           N  
ATOM   4485  CA  ASN B 144      -3.904   0.283 -25.606  1.00110.65           C  
ATOM   4486  C   ASN B 144      -5.197  -0.477 -25.468  1.00110.65           C  
ATOM   4487  O   ASN B 144      -5.282  -1.398 -24.658  1.00110.65           O  
ATOM   4488  CB  ASN B 144      -3.835   1.311 -24.462  1.00110.65           C  
ATOM   4489  CG  ASN B 144      -5.037   2.229 -24.503  1.00110.65           C  
ATOM   4490  ND2 ASN B 144      -5.632   2.463 -23.305  1.00110.65           N  
ATOM   4491  OD1 ASN B 144      -5.437   2.717 -25.557  1.00110.65           O  
ATOM   4492  N   ASN B 145      -6.243  -0.120 -26.234  1.00 56.72           N  
ATOM   4493  CA  ASN B 145      -7.545  -0.712 -26.056  1.00 56.72           C  
ATOM   4494  C   ASN B 145      -7.498  -2.208 -26.203  1.00 56.72           C  
ATOM   4495  O   ASN B 145      -8.101  -2.919 -25.398  1.00 56.72           O  
ATOM   4496  CB  ASN B 145      -8.559  -0.156 -27.074  1.00 56.72           C  
ATOM   4497  CG  ASN B 145      -9.963  -0.573 -26.664  1.00 56.72           C  
ATOM   4498  ND2 ASN B 145     -10.762   0.405 -26.156  1.00 56.72           N  
ATOM   4499  OD1 ASN B 145     -10.343  -1.735 -26.794  1.00 56.72           O  
ATOM   4500  N   LYS B 146      -6.787  -2.740 -27.221  1.00103.91           N  
ATOM   4501  CA  LYS B 146      -6.785  -4.169 -27.395  1.00103.91           C  
ATOM   4502  C   LYS B 146      -5.452  -4.715 -26.994  1.00103.91           C  
ATOM   4503  O   LYS B 146      -4.400  -4.229 -27.405  1.00103.91           O  
ATOM   4504  CB  LYS B 146      -7.057  -4.603 -28.845  1.00103.91           C  
ATOM   4505  CG  LYS B 146      -8.449  -4.182 -29.319  1.00103.91           C  
ATOM   4506  CD  LYS B 146      -9.569  -4.735 -28.436  1.00103.91           C  
ATOM   4507  CE  LYS B 146     -10.954  -4.184 -28.775  1.00103.91           C  
ATOM   4508  NZ  LYS B 146     -11.968  -4.797 -27.888  1.00103.91           N1+
ATOM   4509  N   PHE B 147      -5.480  -5.793 -26.191  1.00 71.72           N  
ATOM   4510  CA  PHE B 147      -4.296  -6.391 -25.652  1.00 71.72           C  
ATOM   4511  C   PHE B 147      -3.398  -6.849 -26.757  1.00 71.72           C  
ATOM   4512  O   PHE B 147      -2.218  -6.506 -26.770  1.00 71.72           O  
ATOM   4513  CB  PHE B 147      -4.640  -7.607 -24.769  1.00 71.72           C  
ATOM   4514  CG  PHE B 147      -3.393  -8.295 -24.330  1.00 71.72           C  
ATOM   4515  CD1 PHE B 147      -2.740  -7.905 -23.185  1.00 71.72           C  
ATOM   4516  CD2 PHE B 147      -2.880  -9.339 -25.066  1.00 71.72           C  
ATOM   4517  CE1 PHE B 147      -1.591  -8.546 -22.784  1.00 71.72           C  
ATOM   4518  CE2 PHE B 147      -1.733  -9.984 -24.669  1.00 71.72           C  
ATOM   4519  CZ  PHE B 147      -1.085  -9.588 -23.524  1.00 71.72           C  
ATOM   4520  N   HIS B 148      -3.932  -7.583 -27.749  1.00 76.07           N  
ATOM   4521  CA  HIS B 148      -3.083  -8.133 -28.770  1.00 76.07           C  
ATOM   4522  C   HIS B 148      -2.385  -7.033 -29.508  1.00 76.07           C  
ATOM   4523  O   HIS B 148      -1.234  -7.187 -29.914  1.00 76.07           O  
ATOM   4524  CB  HIS B 148      -3.852  -8.992 -29.795  1.00 76.07           C  
ATOM   4525  CG  HIS B 148      -4.956  -8.261 -30.503  1.00 76.07           C  
ATOM   4526  CD2 HIS B 148      -4.991  -7.715 -31.751  1.00 76.07           C  
ATOM   4527  ND1 HIS B 148      -6.199  -8.030 -29.957  1.00 76.07           N  
ATOM   4528  CE1 HIS B 148      -6.919  -7.360 -30.893  1.00 76.07           C  
ATOM   4529  NE2 HIS B 148      -6.228  -7.146 -31.997  1.00 76.07           N  
ATOM   4530  N   ARG B 149      -3.097  -5.918 -29.744  1.00232.26           N  
ATOM   4531  CA  ARG B 149      -2.618  -4.777 -30.471  1.00232.26           C  
ATOM   4532  C   ARG B 149      -1.584  -3.998 -29.690  1.00232.26           C  
ATOM   4533  O   ARG B 149      -0.646  -3.444 -30.262  1.00232.26           O  
ATOM   4534  CB  ARG B 149      -3.786  -3.834 -30.793  1.00232.26           C  
ATOM   4535  CG  ARG B 149      -3.436  -2.740 -31.787  1.00232.26           C  
ATOM   4536  CD  ARG B 149      -3.086  -3.281 -33.169  1.00232.26           C  
ATOM   4537  NE  ARG B 149      -4.323  -3.318 -33.991  1.00232.26           N  
ATOM   4538  CZ  ARG B 149      -4.252  -3.048 -35.328  1.00232.26           C  
ATOM   4539  NH1 ARG B 149      -3.055  -2.725 -35.897  1.00232.26           N1+
ATOM   4540  NH2 ARG B 149      -5.376  -3.087 -36.100  1.00232.26           N  
ATOM   4541  N   SER B 150      -1.733  -3.920 -28.354  1.00 54.95           N  
ATOM   4542  CA  SER B 150      -0.874  -3.103 -27.539  1.00 54.95           C  
ATOM   4543  C   SER B 150       0.541  -3.604 -27.587  1.00 54.95           C  
ATOM   4544  O   SER B 150       1.475  -2.860 -27.293  1.00 54.95           O  
ATOM   4545  CB  SER B 150      -1.302  -3.075 -26.060  1.00 54.95           C  
ATOM   4546  OG  SER B 150      -1.134  -4.358 -25.478  1.00 54.95           O  
ATOM   4547  N   LEU B 151       0.738  -4.884 -27.952  1.00135.65           N  
ATOM   4548  CA  LEU B 151       2.040  -5.500 -28.019  1.00135.65           C  
ATOM   4549  C   LEU B 151       2.881  -4.865 -29.085  1.00135.65           C  
ATOM   4550  O   LEU B 151       4.108  -4.921 -29.042  1.00135.65           O  
ATOM   4551  CB  LEU B 151       2.037  -7.003 -28.377  1.00135.65           C  
ATOM   4552  CG  LEU B 151       1.621  -7.992 -27.268  1.00135.65           C  
ATOM   4553  CD1 LEU B 151       2.575  -7.928 -26.069  1.00135.65           C  
ATOM   4554  CD2 LEU B 151       0.154  -7.852 -26.874  1.00135.65           C  
ATOM   4555  N   GLU B 152       2.215  -4.304 -30.099  1.00176.07           N  
ATOM   4556  CA  GLU B 152       2.754  -3.788 -31.323  1.00176.07           C  
ATOM   4557  C   GLU B 152       3.712  -2.630 -31.169  1.00176.07           C  
ATOM   4558  O   GLU B 152       4.754  -2.605 -31.822  1.00176.07           O  
ATOM   4559  CB  GLU B 152       1.577  -3.313 -32.174  1.00176.07           C  
ATOM   4560  CG  GLU B 152       1.917  -2.724 -33.524  1.00176.07           C  
ATOM   4561  CD  GLU B 152       0.592  -2.211 -34.042  1.00176.07           C  
ATOM   4562  OE1 GLU B 152      -0.452  -2.602 -33.457  1.00176.07           O  
ATOM   4563  OE2 GLU B 152       0.591  -1.444 -35.041  1.00176.07           O1-
ATOM   4564  N   ALA B 153       3.441  -1.671 -30.264  1.00 64.01           N  
ATOM   4565  CA  ALA B 153       4.144  -0.414 -30.285  1.00 64.01           C  
ATOM   4566  C   ALA B 153       5.641  -0.547 -30.225  1.00 64.01           C  
ATOM   4567  O   ALA B 153       6.316   0.107 -31.022  1.00 64.01           O  
ATOM   4568  CB  ALA B 153       3.728   0.508 -29.124  1.00 64.01           C  
ATOM   4569  N   PRO B 154       6.229  -1.334 -29.371  1.00 77.75           N  
ATOM   4570  CA  PRO B 154       7.667  -1.357 -29.325  1.00 77.75           C  
ATOM   4571  C   PRO B 154       8.317  -1.802 -30.600  1.00 77.75           C  
ATOM   4572  O   PRO B 154       9.315  -1.203 -31.000  1.00 77.75           O  
ATOM   4573  CB  PRO B 154       8.021  -2.187 -28.094  1.00 77.75           C  
ATOM   4574  CG  PRO B 154       6.828  -1.938 -27.148  1.00 77.75           C  
ATOM   4575  CD  PRO B 154       5.637  -1.655 -28.085  1.00 77.75           C  
ATOM   4576  N   VAL B 155       7.774  -2.852 -31.244  1.00 50.91           N  
ATOM   4577  CA  VAL B 155       8.315  -3.361 -32.470  1.00 50.91           C  
ATOM   4578  C   VAL B 155       8.087  -2.355 -33.545  1.00 50.91           C  
ATOM   4579  O   VAL B 155       8.956  -2.103 -34.377  1.00 50.91           O  
ATOM   4580  CB  VAL B 155       7.648  -4.632 -32.918  1.00 50.91           C  
ATOM   4581  CG1 VAL B 155       8.203  -5.019 -34.301  1.00 50.91           C  
ATOM   4582  CG2 VAL B 155       7.856  -5.708 -31.840  1.00 50.91           C  
ATOM   4583  N   THR B 156       6.892  -1.740 -33.532  1.00 44.55           N  
ATOM   4584  CA  THR B 156       6.511  -0.809 -34.548  1.00 44.55           C  
ATOM   4585  C   THR B 156       7.478   0.332 -34.528  1.00 44.55           C  
ATOM   4586  O   THR B 156       7.858   0.850 -35.577  1.00 44.55           O  
ATOM   4587  CB  THR B 156       5.131  -0.257 -34.341  1.00 44.55           C  
ATOM   4588  CG2 THR B 156       4.814   0.729 -35.479  1.00 44.55           C  
ATOM   4589  OG1 THR B 156       4.184  -1.314 -34.335  1.00 44.55           O  
ATOM   4590  N   GLU B 157       7.906   0.766 -33.330  1.00 43.35           N  
ATOM   4591  CA  GLU B 157       8.809   1.878 -33.277  1.00 43.35           C  
ATOM   4592  C   GLU B 157      10.101   1.509 -33.940  1.00 43.35           C  
ATOM   4593  O   GLU B 157      10.671   2.306 -34.682  1.00 43.35           O  
ATOM   4594  CB  GLU B 157       9.138   2.353 -31.852  1.00 43.35           C  
ATOM   4595  CG  GLU B 157      10.005   3.616 -31.845  1.00 43.35           C  
ATOM   4596  CD  GLU B 157      10.183   4.085 -30.409  1.00 43.35           C  
ATOM   4597  OE1 GLU B 157      10.768   3.319 -29.597  1.00 43.35           O  
ATOM   4598  OE2 GLU B 157       9.735   5.222 -30.107  1.00 43.35           O1-
ATOM   4599  N   SER B 158      10.598   0.280 -33.702  1.00 34.62           N  
ATOM   4600  CA  SER B 158      11.863  -0.113 -34.254  1.00 34.62           C  
ATOM   4601  C   SER B 158      11.787  -0.097 -35.752  1.00 34.62           C  
ATOM   4602  O   SER B 158      12.704   0.380 -36.417  1.00 34.62           O  
ATOM   4603  CB  SER B 158      12.291  -1.530 -33.832  1.00 34.62           C  
ATOM   4604  OG  SER B 158      12.507  -1.580 -32.431  1.00 34.62           O  
ATOM   4605  N   LEU B 159      10.679  -0.610 -36.325  1.00 60.51           N  
ATOM   4606  CA  LEU B 159      10.541  -0.700 -37.756  1.00 60.51           C  
ATOM   4607  C   LEU B 159      10.535   0.672 -38.364  1.00 60.51           C  
ATOM   4608  O   LEU B 159      11.171   0.910 -39.391  1.00 60.51           O  
ATOM   4609  CB  LEU B 159       9.240  -1.409 -38.177  1.00 60.51           C  
ATOM   4610  CG  LEU B 159       9.170  -2.888 -37.742  1.00 60.51           C  
ATOM   4611  CD1 LEU B 159       7.852  -3.540 -38.191  1.00 60.51           C  
ATOM   4612  CD2 LEU B 159      10.401  -3.675 -38.219  1.00 60.51           C  
ATOM   4613  N   LEU B 160       9.820   1.620 -37.734  1.00 49.21           N  
ATOM   4614  CA  LEU B 160       9.708   2.944 -38.283  1.00 49.21           C  
ATOM   4615  C   LEU B 160      11.058   3.578 -38.326  1.00 49.21           C  
ATOM   4616  O   LEU B 160      11.405   4.260 -39.289  1.00 49.21           O  
ATOM   4617  CB  LEU B 160       8.813   3.875 -37.444  1.00 49.21           C  
ATOM   4618  CG  LEU B 160       7.340   3.435 -37.372  1.00 49.21           C  
ATOM   4619  CD1 LEU B 160       6.510   4.420 -36.534  1.00 49.21           C  
ATOM   4620  CD2 LEU B 160       6.754   3.203 -38.773  1.00 49.21           C  
ATOM   4621  N   LYS B 161      11.854   3.388 -37.261  1.00 66.16           N  
ATOM   4622  CA  LYS B 161      13.145   4.000 -37.245  1.00 66.16           C  
ATOM   4623  C   LYS B 161      14.012   3.390 -38.304  1.00 66.16           C  
ATOM   4624  O   LYS B 161      14.848   4.071 -38.890  1.00 66.16           O  
ATOM   4625  CB  LYS B 161      13.811   3.976 -35.859  1.00 66.16           C  
ATOM   4626  CG  LYS B 161      13.146   5.020 -34.951  1.00 66.16           C  
ATOM   4627  CD  LYS B 161      13.476   4.933 -33.461  1.00 66.16           C  
ATOM   4628  CE  LYS B 161      12.761   6.011 -32.639  1.00 66.16           C  
ATOM   4629  NZ  LYS B 161      13.124   5.894 -31.209  1.00 66.16           N1+
ATOM   4630  N   ALA B 162      13.861   2.080 -38.562  1.00 57.53           N  
ATOM   4631  CA  ALA B 162      14.629   1.431 -39.591  1.00 57.53           C  
ATOM   4632  C   ALA B 162      14.243   1.951 -40.950  1.00 57.53           C  
ATOM   4633  O   ALA B 162      15.081   2.048 -41.848  1.00 57.53           O  
ATOM   4634  CB  ALA B 162      14.421  -0.093 -39.610  1.00 57.53           C  
ATOM   4635  N   ILE B 163      12.932   2.190 -41.170  1.00 85.01           N  
ATOM   4636  CA  ILE B 163      12.452   2.701 -42.420  1.00 85.01           C  
ATOM   4637  C   ILE B 163      12.801   4.145 -42.604  1.00 85.01           C  
ATOM   4638  O   ILE B 163      13.357   4.533 -43.633  1.00 85.01           O  
ATOM   4639  CB  ILE B 163      10.964   2.578 -42.569  1.00 85.01           C  
ATOM   4640  CG1 ILE B 163      10.533   1.102 -42.507  1.00 85.01           C  
ATOM   4641  CG2 ILE B 163      10.569   3.276 -43.881  1.00 85.01           C  
ATOM   4642  CD1 ILE B 163       9.022   0.903 -42.414  1.00 85.01           C  
ATOM   4643  N   PHE B 164      12.472   4.981 -41.597  1.00103.92           N  
ATOM   4644  CA  PHE B 164      12.745   6.389 -41.681  1.00103.92           C  
ATOM   4645  C   PHE B 164      13.913   6.639 -40.774  1.00103.92           C  
ATOM   4646  O   PHE B 164      13.768   7.240 -39.711  1.00103.92           O  
ATOM   4647  CB  PHE B 164      11.594   7.257 -41.134  1.00103.92           C  
ATOM   4648  CG  PHE B 164      10.340   6.967 -41.895  1.00103.92           C  
ATOM   4649  CD1 PHE B 164       9.507   5.946 -41.495  1.00103.92           C  
ATOM   4650  CD2 PHE B 164       9.989   7.714 -42.996  1.00103.92           C  
ATOM   4651  CE1 PHE B 164       8.349   5.673 -42.184  1.00103.92           C  
ATOM   4652  CE2 PHE B 164       8.832   7.446 -43.690  1.00103.92           C  
ATOM   4653  CZ  PHE B 164       8.008   6.423 -43.284  1.00103.92           C  
ATOM   4654  N   ASN B 165      15.104   6.183 -41.198  1.00 70.46           N  
ATOM   4655  CA  ASN B 165      16.311   6.253 -40.421  1.00 70.46           C  
ATOM   4656  C   ASN B 165      16.875   7.646 -40.326  1.00 70.46           C  
ATOM   4657  O   ASN B 165      17.360   8.049 -39.268  1.00 70.46           O  
ATOM   4658  CB  ASN B 165      17.418   5.349 -40.987  1.00 70.46           C  
ATOM   4659  CG  ASN B 165      18.500   5.214 -39.924  1.00 70.46           C  
ATOM   4660  ND2 ASN B 165      19.768   5.024 -40.376  1.00 70.46           N  
ATOM   4661  OD1 ASN B 165      18.226   5.278 -38.727  1.00 70.46           O  
ATOM   4662  N   ASP B 166      16.842   8.414 -41.435  1.00 91.41           N  
ATOM   4663  CA  ASP B 166      17.483   9.702 -41.485  1.00 91.41           C  
ATOM   4664  C   ASP B 166      16.877  10.618 -40.465  1.00 91.41           C  
ATOM   4665  O   ASP B 166      15.740  11.064 -40.602  1.00 91.41           O  
ATOM   4666  CB  ASP B 166      17.341  10.369 -42.866  1.00 91.41           C  
ATOM   4667  CG  ASP B 166      18.353  11.498 -42.966  1.00 91.41           C  
ATOM   4668  OD1 ASP B 166      19.569  11.185 -43.068  1.00 91.41           O  
ATOM   4669  OD2 ASP B 166      17.929  12.682 -42.942  1.00 91.41           O1-
ATOM   4670  N   GLU B 167      17.665  10.955 -39.427  1.00 61.81           N  
ATOM   4671  CA  GLU B 167      17.248  11.792 -38.336  1.00 61.81           C  
ATOM   4672  C   GLU B 167      17.030  13.198 -38.800  1.00 61.81           C  
ATOM   4673  O   GLU B 167      16.197  13.913 -38.248  1.00 61.81           O  
ATOM   4674  CB  GLU B 167      18.273  11.845 -37.194  1.00 61.81           C  
ATOM   4675  CG  GLU B 167      18.401  10.520 -36.444  1.00 61.81           C  
ATOM   4676  CD  GLU B 167      19.347  10.740 -35.275  1.00 61.81           C  
ATOM   4677  OE1 GLU B 167      18.866  11.225 -34.216  1.00 61.81           O  
ATOM   4678  OE2 GLU B 167      20.560  10.434 -35.424  1.00 61.81           O1-
ATOM   4679  N   GLU B 168      17.799  13.661 -39.797  1.00 98.55           N  
ATOM   4680  CA  GLU B 168      17.632  15.021 -40.217  1.00 98.55           C  
ATOM   4681  C   GLU B 168      16.243  15.185 -40.748  1.00 98.55           C  
ATOM   4682  O   GLU B 168      15.591  16.194 -40.492  1.00 98.55           O  
ATOM   4683  CB  GLU B 168      18.579  15.415 -41.360  1.00 98.55           C  
ATOM   4684  CG  GLU B 168      20.047  15.479 -40.945  1.00 98.55           C  
ATOM   4685  CD  GLU B 168      20.217  16.699 -40.054  1.00 98.55           C  
ATOM   4686  OE1 GLU B 168      19.182  17.261 -39.609  1.00 98.55           O  
ATOM   4687  OE2 GLU B 168      21.390  17.082 -39.805  1.00 98.55           O1-
ATOM   4688  N   LYS B 169      15.797  14.227 -41.581  1.00134.27           N  
ATOM   4689  CA  LYS B 169      14.486  14.225 -42.170  1.00134.27           C  
ATOM   4690  C   LYS B 169      13.373  13.765 -41.270  1.00134.27           C  
ATOM   4691  O   LYS B 169      12.280  14.327 -41.326  1.00134.27           O  
ATOM   4692  CB  LYS B 169      14.399  13.368 -43.445  1.00134.27           C  
ATOM   4693  CG  LYS B 169      14.831  14.105 -44.713  1.00134.27           C  
ATOM   4694  CD  LYS B 169      16.310  14.481 -44.773  1.00134.27           C  
ATOM   4695  CE  LYS B 169      16.678  15.237 -46.053  1.00134.27           C  
ATOM   4696  NZ  LYS B 169      18.116  15.583 -46.052  1.00134.27           N1+
ATOM   4697  N   PHE B 170      13.589  12.726 -40.431  1.00149.41           N  
ATOM   4698  CA  PHE B 170      12.446  12.168 -39.750  1.00149.41           C  
ATOM   4699  C   PHE B 170      12.650  12.106 -38.262  1.00149.41           C  
ATOM   4700  O   PHE B 170      13.768  11.949 -37.776  1.00149.41           O  
ATOM   4701  CB  PHE B 170      12.130  10.735 -40.218  1.00149.41           C  
ATOM   4702  CG  PHE B 170      11.937  10.756 -41.700  1.00149.41           C  
ATOM   4703  CD1 PHE B 170      10.709  11.035 -42.255  1.00149.41           C  
ATOM   4704  CD2 PHE B 170      12.996  10.503 -42.543  1.00149.41           C  
ATOM   4705  CE1 PHE B 170      10.542  11.052 -43.621  1.00149.41           C  
ATOM   4706  CE2 PHE B 170      12.836  10.518 -43.910  1.00149.41           C  
ATOM   4707  CZ  PHE B 170      11.605  10.794 -44.452  1.00149.41           C  
ATOM   4708  N   SER B 171      11.535  12.232 -37.500  1.00 57.67           N  
ATOM   4709  CA  SER B 171      11.594  12.160 -36.064  1.00 57.67           C  
ATOM   4710  C   SER B 171      10.515  11.218 -35.594  1.00 57.67           C  
ATOM   4711  O   SER B 171       9.325  11.480 -35.778  1.00 57.67           O  
ATOM   4712  CB  SER B 171      11.342  13.526 -35.400  1.00 57.67           C  
ATOM   4713  OG  SER B 171      11.411  13.414 -33.987  1.00 57.67           O  
ATOM   4714  N   VAL B 172      10.908  10.104 -34.936  1.00 47.02           N  
ATOM   4715  CA  VAL B 172       9.943   9.139 -34.481  1.00 47.02           C  
ATOM   4716  C   VAL B 172       9.807   9.268 -32.998  1.00 47.02           C  
ATOM   4717  O   VAL B 172      10.799   9.294 -32.272  1.00 47.02           O  
ATOM   4718  CB  VAL B 172      10.324   7.718 -34.778  1.00 47.02           C  
ATOM   4719  CG1 VAL B 172       9.298   6.789 -34.110  1.00 47.02           C  
ATOM   4720  CG2 VAL B 172      10.410   7.547 -36.305  1.00 47.02           C  
ATOM   4721  N   HIS B 173       8.549   9.340 -32.514  1.00 62.29           N  
ATOM   4722  CA  HIS B 173       8.292   9.523 -31.112  1.00 62.29           C  
ATOM   4723  C   HIS B 173       7.689   8.256 -30.585  1.00 62.29           C  
ATOM   4724  O   HIS B 173       6.925   7.585 -31.277  1.00 62.29           O  
ATOM   4725  CB  HIS B 173       7.258  10.628 -30.836  1.00 62.29           C  
ATOM   4726  CG  HIS B 173       7.574  11.913 -31.541  1.00 62.29           C  
ATOM   4727  CD2 HIS B 173       7.041  12.436 -32.680  1.00 62.29           C  
ATOM   4728  ND1 HIS B 173       8.524  12.818 -31.122  1.00 62.29           N  
ATOM   4729  CE1 HIS B 173       8.519  13.834 -32.022  1.00 62.29           C  
ATOM   4730  NE2 HIS B 173       7.636  13.646 -32.985  1.00 62.29           N  
ATOM   4731  N   SER B 174       8.011   7.905 -29.323  1.00 30.17           N  
ATOM   4732  CA  SER B 174       7.501   6.697 -28.735  1.00 30.17           C  
ATOM   4733  C   SER B 174       6.043   6.880 -28.439  1.00 30.17           C  
ATOM   4734  O   SER B 174       5.542   8.000 -28.368  1.00 30.17           O  
ATOM   4735  CB  SER B 174       8.194   6.304 -27.418  1.00 30.17           C  
ATOM   4736  OG  SER B 174       9.563   6.007 -27.653  1.00 30.17           O  
ATOM   4737  N   ALA B 175       5.327   5.754 -28.253  1.00 33.93           N  
ATOM   4738  CA  ALA B 175       3.910   5.762 -28.021  1.00 33.93           C  
ATOM   4739  C   ALA B 175       3.615   6.337 -26.671  1.00 33.93           C  
ATOM   4740  O   ALA B 175       4.455   6.339 -25.772  1.00 33.93           O  
ATOM   4741  CB  ALA B 175       3.265   4.366 -28.081  1.00 33.93           C  
ATOM   4742  N   LEU B 176       2.379   6.855 -26.516  1.00100.40           N  
ATOM   4743  CA  LEU B 176       1.913   7.449 -25.294  1.00100.40           C  
ATOM   4744  C   LEU B 176       1.751   6.360 -24.279  1.00100.40           C  
ATOM   4745  O   LEU B 176       1.753   5.175 -24.606  1.00100.40           O  
ATOM   4746  CB  LEU B 176       0.562   8.170 -25.442  1.00100.40           C  
ATOM   4747  CG  LEU B 176       0.629   9.458 -26.286  1.00100.40           C  
ATOM   4748  CD1 LEU B 176       1.140   9.183 -27.710  1.00100.40           C  
ATOM   4749  CD2 LEU B 176      -0.723  10.187 -26.281  1.00100.40           C  
ATOM   4750  N   PRO B 177       1.617   6.743 -23.036  1.00 69.10           N  
ATOM   4751  CA  PRO B 177       1.532   5.818 -21.936  1.00 69.10           C  
ATOM   4752  C   PRO B 177       0.387   4.880 -22.155  1.00 69.10           C  
ATOM   4753  O   PRO B 177      -0.630   5.303 -22.704  1.00 69.10           O  
ATOM   4754  CB  PRO B 177       1.380   6.688 -20.690  1.00 69.10           C  
ATOM   4755  CG  PRO B 177       2.039   8.025 -21.083  1.00 69.10           C  
ATOM   4756  CD  PRO B 177       1.850   8.112 -22.608  1.00 69.10           C  
ATOM   4757  N   GLN B 178       0.529   3.602 -21.740  1.00 73.10           N  
ATOM   4758  CA  GLN B 178      -0.511   2.643 -21.983  1.00 73.10           C  
ATOM   4759  C   GLN B 178      -1.531   2.745 -20.898  1.00 73.10           C  
ATOM   4760  O   GLN B 178      -1.472   2.028 -19.899  1.00 73.10           O  
ATOM   4761  CB  GLN B 178      -0.016   1.185 -22.001  1.00 73.10           C  
ATOM   4762  CG  GLN B 178       0.917   0.854 -23.168  1.00 73.10           C  
ATOM   4763  CD  GLN B 178       0.067   0.648 -24.411  1.00 73.10           C  
ATOM   4764  NE2 GLN B 178       0.722   0.306 -25.553  1.00 73.10           N  
ATOM   4765  OE1 GLN B 178      -1.153   0.783 -24.369  1.00 73.10           O  
ATOM   4766  N   VAL B 179      -2.517   3.639 -21.097  1.00118.99           N  
ATOM   4767  CA  VAL B 179      -3.578   3.821 -20.154  1.00118.99           C  
ATOM   4768  C   VAL B 179      -4.797   4.099 -20.974  1.00118.99           C  
ATOM   4769  O   VAL B 179      -4.696   4.629 -22.077  1.00118.99           O  
ATOM   4770  CB  VAL B 179      -3.411   5.040 -19.300  1.00118.99           C  
ATOM   4771  CG1 VAL B 179      -4.620   5.141 -18.365  1.00118.99           C  
ATOM   4772  CG2 VAL B 179      -2.070   4.976 -18.568  1.00118.99           C  
ATOM   4773  N   ALA B 180      -5.986   3.780 -20.433  1.00 37.75           N  
ATOM   4774  CA  ALA B 180      -7.232   3.965 -21.123  1.00 37.75           C  
ATOM   4775  C   ALA B 180      -7.420   5.421 -21.413  1.00 37.75           C  
ATOM   4776  O   ALA B 180      -7.987   5.794 -22.439  1.00 37.75           O  
ATOM   4777  CB  ALA B 180      -8.451   3.497 -20.307  1.00 37.75           C  
ATOM   4778  N   LEU B 181      -6.956   6.291 -20.502  1.00 70.42           N  
ATOM   4779  CA  LEU B 181      -7.159   7.703 -20.654  1.00 70.42           C  
ATOM   4780  C   LEU B 181      -6.482   8.177 -21.915  1.00 70.42           C  
ATOM   4781  O   LEU B 181      -6.963   9.090 -22.581  1.00 70.42           O  
ATOM   4782  CB  LEU B 181      -6.587   8.498 -19.467  1.00 70.42           C  
ATOM   4783  CG  LEU B 181      -6.843  10.013 -19.554  1.00 70.42           C  
ATOM   4784  CD1 LEU B 181      -8.349  10.315 -19.557  1.00 70.42           C  
ATOM   4785  CD2 LEU B 181      -6.097  10.769 -18.444  1.00 70.42           C  
ATOM   4786  N   LEU B 182      -5.301   7.608 -22.196  1.00172.39           N  
ATOM   4787  CA  LEU B 182      -4.365   7.808 -23.274  1.00172.39           C  
ATOM   4788  C   LEU B 182      -4.663   7.079 -24.565  1.00172.39           C  
ATOM   4789  O   LEU B 182      -3.829   7.142 -25.467  1.00172.39           O  
ATOM   4790  CB  LEU B 182      -2.929   7.432 -22.867  1.00172.39           C  
ATOM   4791  CG  LEU B 182      -2.326   8.349 -21.783  1.00172.39           C  
ATOM   4792  CD1 LEU B 182      -2.084   9.768 -22.319  1.00172.39           C  
ATOM   4793  CD2 LEU B 182      -3.168   8.345 -20.499  1.00172.39           C  
ATOM   4794  N   GLY B 183      -5.732   6.257 -24.658  1.00 50.40           N  
ATOM   4795  CA  GLY B 183      -5.947   5.401 -25.810  1.00 50.40           C  
ATOM   4796  C   GLY B 183      -5.731   6.111 -27.124  1.00 50.40           C  
ATOM   4797  O   GLY B 183      -6.372   7.119 -27.417  1.00 50.40           O  
ATOM   4798  N   ASP B 184      -4.808   5.559 -27.957  1.00 90.28           N  
ATOM   4799  CA  ASP B 184      -4.466   6.153 -29.228  1.00 90.28           C  
ATOM   4800  C   ASP B 184      -4.381   5.081 -30.294  1.00 90.28           C  
ATOM   4801  O   ASP B 184      -3.632   4.115 -30.164  1.00 90.28           O  
ATOM   4802  CB  ASP B 184      -3.117   6.901 -29.178  1.00 90.28           C  
ATOM   4803  CG  ASP B 184      -3.024   7.814 -30.390  1.00 90.28           C  
ATOM   4804  OD1 ASP B 184      -3.323   7.332 -31.511  1.00 90.28           O  
ATOM   4805  OD2 ASP B 184      -2.677   9.010 -30.214  1.00 90.28           O1-
ATOM   4806  N   GLU B 185      -5.252   5.190 -31.325  1.00172.60           N  
ATOM   4807  CA  GLU B 185      -5.386   4.351 -32.493  1.00172.60           C  
ATOM   4808  C   GLU B 185      -4.520   4.757 -33.661  1.00172.60           C  
ATOM   4809  O   GLU B 185      -4.455   4.032 -34.653  1.00172.60           O  
ATOM   4810  CB  GLU B 185      -6.840   4.268 -32.979  1.00172.60           C  
ATOM   4811  CG  GLU B 185      -7.781   3.695 -31.914  1.00172.60           C  
ATOM   4812  CD  GLU B 185      -7.198   2.384 -31.399  1.00172.60           C  
ATOM   4813  OE1 GLU B 185      -6.333   2.444 -30.485  1.00172.60           O  
ATOM   4814  OE2 GLU B 185      -7.608   1.306 -31.907  1.00172.60           O1-
ATOM   4815  N   GLY B 186      -3.963   5.985 -33.656  1.00 53.18           N  
ATOM   4816  CA  GLY B 186      -3.086   6.411 -34.718  1.00 53.18           C  
ATOM   4817  C   GLY B 186      -3.820   7.036 -35.873  1.00 53.18           C  
ATOM   4818  O   GLY B 186      -4.867   7.665 -35.728  1.00 53.18           O  
ATOM   4819  N   ALA B 187      -3.253   6.828 -37.077  1.00 55.93           N  
ATOM   4820  CA  ALA B 187      -3.634   7.411 -38.337  1.00 55.93           C  
ATOM   4821  C   ALA B 187      -5.057   7.089 -38.666  1.00 55.93           C  
ATOM   4822  O   ALA B 187      -5.727   7.865 -39.345  1.00 55.93           O  
ATOM   4823  CB  ALA B 187      -2.764   6.913 -39.502  1.00 55.93           C  
ATOM   4824  N   ALA B 188      -5.564   5.938 -38.199  1.00 70.38           N  
ATOM   4825  CA  ALA B 188      -6.896   5.522 -38.532  1.00 70.38           C  
ATOM   4826  C   ALA B 188      -7.853   6.617 -38.150  1.00 70.38           C  
ATOM   4827  O   ALA B 188      -8.916   6.744 -38.759  1.00 70.38           O  
ATOM   4828  CB  ALA B 188      -7.326   4.246 -37.787  1.00 70.38           C  
ATOM   4829  N   ASN B 189      -7.546   7.398 -37.093  1.00113.37           N  
ATOM   4830  CA  ASN B 189      -8.436   8.472 -36.730  1.00113.37           C  
ATOM   4831  C   ASN B 189      -7.851   9.800 -37.136  1.00113.37           C  
ATOM   4832  O   ASN B 189      -8.228  10.834 -36.586  1.00113.37           O  
ATOM   4833  CB  ASN B 189      -8.656   8.573 -35.211  1.00113.37           C  
ATOM   4834  CG  ASN B 189      -9.434   7.354 -34.748  1.00113.37           C  
ATOM   4835  ND2 ASN B 189      -8.858   6.613 -33.764  1.00113.37           N  
ATOM   4836  OD1 ASN B 189     -10.520   7.067 -35.247  1.00113.37           O  
ATOM   4837  N   HIS B 190      -6.970   9.832 -38.151  1.00 75.70           N  
ATOM   4838  CA  HIS B 190      -6.357  11.083 -38.507  1.00 75.70           C  
ATOM   4839  C   HIS B 190      -6.767  11.443 -39.908  1.00 75.70           C  
ATOM   4840  O   HIS B 190      -7.176  10.586 -40.687  1.00 75.70           O  
ATOM   4841  CB  HIS B 190      -4.819  11.028 -38.443  1.00 75.70           C  
ATOM   4842  CG  HIS B 190      -4.147  12.365 -38.560  1.00 75.70           C  
ATOM   4843  CD2 HIS B 190      -3.937  13.319 -37.613  1.00 75.70           C  
ATOM   4844  ND1 HIS B 190      -3.593  12.858 -39.720  1.00 75.70           N  
ATOM   4845  CE1 HIS B 190      -3.076  14.076 -39.419  1.00 75.70           C  
ATOM   4846  NE2 HIS B 190      -3.260  14.399 -38.153  1.00 75.70           N  
ATOM   4847  N   ASN B 191      -6.708  12.751 -40.249  1.00 74.70           N  
ATOM   4848  CA  ASN B 191      -7.082  13.194 -41.568  1.00 74.70           C  
ATOM   4849  C   ASN B 191      -6.280  14.418 -41.903  1.00 74.70           C  
ATOM   4850  O   ASN B 191      -5.871  15.150 -41.004  1.00 74.70           O  
ATOM   4851  CB  ASN B 191      -8.562  13.604 -41.655  1.00 74.70           C  
ATOM   4852  CG  ASN B 191      -9.407  12.372 -41.362  1.00 74.70           C  
ATOM   4853  ND2 ASN B 191     -10.126  12.394 -40.208  1.00 74.70           N  
ATOM   4854  OD1 ASN B 191      -9.420  11.412 -42.132  1.00 74.70           O  
ATOM   4855  N   ARG B 192      -5.998  14.658 -43.208  1.00232.95           N  
ATOM   4856  CA  ARG B 192      -5.328  15.884 -43.569  1.00232.95           C  
ATOM   4857  C   ARG B 192      -5.947  16.424 -44.828  1.00232.95           C  
ATOM   4858  O   ARG B 192      -6.064  15.726 -45.836  1.00232.95           O  
ATOM   4859  CB  ARG B 192      -3.797  15.766 -43.755  1.00232.95           C  
ATOM   4860  CG  ARG B 192      -3.340  14.816 -44.861  1.00232.95           C  
ATOM   4861  CD  ARG B 192      -1.851  14.444 -44.783  1.00232.95           C  
ATOM   4862  NE  ARG B 192      -1.028  15.644 -45.117  1.00232.95           N  
ATOM   4863  CZ  ARG B 192      -0.605  16.485 -44.130  1.00232.95           C  
ATOM   4864  NH1 ARG B 192      -0.941  16.219 -42.836  1.00232.95           N1+
ATOM   4865  NH2 ARG B 192       0.160  17.575 -44.434  1.00232.95           N  
ATOM   4866  N   LEU B 193      -6.353  17.714 -44.792  1.00 79.15           N  
ATOM   4867  CA  LEU B 193      -7.043  18.315 -45.902  1.00 79.15           C  
ATOM   4868  C   LEU B 193      -6.331  19.559 -46.324  1.00 79.15           C  
ATOM   4869  O   LEU B 193      -5.803  20.299 -45.497  1.00 79.15           O  
ATOM   4870  CB  LEU B 193      -8.479  18.727 -45.541  1.00 79.15           C  
ATOM   4871  CG  LEU B 193      -9.387  17.536 -45.180  1.00 79.15           C  
ATOM   4872  CD1 LEU B 193     -10.778  18.011 -44.737  1.00 79.15           C  
ATOM   4873  CD2 LEU B 193      -9.453  16.520 -46.334  1.00 79.15           C  
ATOM   4874  N   GLY B 194      -6.316  19.838 -47.642  1.00 45.42           N  
ATOM   4875  CA  GLY B 194      -5.657  21.024 -48.101  1.00 45.42           C  
ATOM   4876  C   GLY B 194      -5.612  20.991 -49.592  1.00 45.42           C  
ATOM   4877  O   GLY B 194      -6.365  20.274 -50.249  1.00 45.42           O  
ATOM   4878  N   GLY B 195      -4.690  21.783 -50.161  1.00 53.84           N  
ATOM   4879  CA  GLY B 195      -4.529  21.849 -51.581  1.00 53.84           C  
ATOM   4880  C   GLY B 195      -3.536  20.788 -51.909  1.00 53.84           C  
ATOM   4881  O   GLY B 195      -3.827  19.601 -51.774  1.00 53.84           O  
ATOM   4882  N   HIS B 196      -2.347  21.192 -52.389  1.00 52.12           N  
ATOM   4883  CA  HIS B 196      -1.324  20.246 -52.718  1.00 52.12           C  
ATOM   4884  C   HIS B 196      -0.795  19.672 -51.437  1.00 52.12           C  
ATOM   4885  O   HIS B 196      -0.782  20.333 -50.400  1.00 52.12           O  
ATOM   4886  CB  HIS B 196      -0.150  20.874 -53.487  1.00 52.12           C  
ATOM   4887  CG  HIS B 196      -0.578  21.439 -54.808  1.00 52.12           C  
ATOM   4888  CD2 HIS B 196      -0.568  20.876 -56.047  1.00 52.12           C  
ATOM   4889  ND1 HIS B 196      -1.099  22.703 -54.973  1.00 52.12           N  
ATOM   4890  CE1 HIS B 196      -1.377  22.841 -56.295  1.00 52.12           C  
ATOM   4891  NE2 HIS B 196      -1.071  21.759 -56.986  1.00 52.12           N  
ATOM   4892  N   TYR B 197      -0.315  18.414 -51.494  1.00138.79           N  
ATOM   4893  CA  TYR B 197       0.150  17.708 -50.332  1.00138.79           C  
ATOM   4894  C   TYR B 197       1.278  18.467 -49.710  1.00138.79           C  
ATOM   4895  O   TYR B 197       1.377  18.560 -48.489  1.00138.79           O  
ATOM   4896  CB  TYR B 197       0.714  16.305 -50.624  1.00138.79           C  
ATOM   4897  CG  TYR B 197      -0.372  15.404 -51.101  1.00138.79           C  
ATOM   4898  CD1 TYR B 197      -1.154  14.726 -50.195  1.00138.79           C  
ATOM   4899  CD2 TYR B 197      -0.612  15.237 -52.446  1.00138.79           C  
ATOM   4900  CE1 TYR B 197      -2.156  13.888 -50.623  1.00138.79           C  
ATOM   4901  CE2 TYR B 197      -1.612  14.399 -52.878  1.00138.79           C  
ATOM   4902  CZ  TYR B 197      -2.385  13.722 -51.966  1.00138.79           C  
ATOM   4903  OH  TYR B 197      -3.412  12.861 -52.406  1.00138.79           O  
ATOM   4904  N   GLY B 198       2.167  19.026 -50.546  1.00 37.28           N  
ATOM   4905  CA  GLY B 198       3.333  19.724 -50.085  1.00 37.28           C  
ATOM   4906  C   GLY B 198       2.928  20.903 -49.255  1.00 37.28           C  
ATOM   4907  O   GLY B 198       3.658  21.309 -48.354  1.00 37.28           O  
ATOM   4908  N   GLU B 199       1.775  21.521 -49.568  1.00 48.57           N  
ATOM   4909  CA  GLU B 199       1.342  22.691 -48.857  1.00 48.57           C  
ATOM   4910  C   GLU B 199       0.942  22.325 -47.463  1.00 48.57           C  
ATOM   4911  O   GLU B 199       0.513  21.214 -47.161  1.00 48.57           O  
ATOM   4912  CB  GLU B 199       0.126  23.378 -49.500  1.00 48.57           C  
ATOM   4913  CG  GLU B 199       0.421  24.032 -50.850  1.00 48.57           C  
ATOM   4914  CD  GLU B 199      -0.877  24.653 -51.343  1.00 48.57           C  
ATOM   4915  OE1 GLU B 199      -1.937  24.378 -50.719  1.00 48.57           O  
ATOM   4916  OE2 GLU B 199      -0.829  25.409 -52.350  1.00 48.57           O1-
ATOM   4917  N   PRO B 200       1.140  23.294 -46.615  1.00176.60           N  
ATOM   4918  CA  PRO B 200       0.806  23.157 -45.220  1.00176.60           C  
ATOM   4919  C   PRO B 200      -0.630  23.433 -44.941  1.00176.60           C  
ATOM   4920  O   PRO B 200      -1.397  23.699 -45.866  1.00176.60           O  
ATOM   4921  CB  PRO B 200       1.715  24.119 -44.460  1.00176.60           C  
ATOM   4922  CG  PRO B 200       2.925  24.298 -45.387  1.00176.60           C  
ATOM   4923  CD  PRO B 200       2.339  24.101 -46.792  1.00176.60           C  
ATOM   4924  N   GLY B 201      -0.999  23.352 -43.648  1.00 20.30           N  
ATOM   4925  CA  GLY B 201      -2.318  23.700 -43.229  1.00 20.30           C  
ATOM   4926  C   GLY B 201      -3.129  22.468 -43.042  1.00 20.30           C  
ATOM   4927  O   GLY B 201      -4.268  22.550 -42.585  1.00 20.30           O  
ATOM   4928  N   MET B 202      -2.594  21.280 -43.376  1.00188.70           N  
ATOM   4929  CA  MET B 202      -3.520  20.194 -43.161  1.00188.70           C  
ATOM   4930  C   MET B 202      -3.584  19.828 -41.652  1.00188.70           C  
ATOM   4931  O   MET B 202      -2.584  20.075 -40.988  1.00188.70           O  
ATOM   4932  CB  MET B 202      -3.167  18.908 -43.933  1.00188.70           C  
ATOM   4933  CG  MET B 202      -3.378  19.029 -45.443  1.00188.70           C  
ATOM   4934  SD  MET B 202      -3.093  17.502 -46.385  1.00188.70           S  
ATOM   4935  CE  MET B 202      -1.384  17.909 -46.841  1.00188.70           C  
ATOM   4936  N   GLN B 203      -4.757  19.359 -41.050  1.00175.68           N  
ATOM   4937  CA  GLN B 203      -4.851  18.318 -39.997  1.00175.68           C  
ATOM   4938  C   GLN B 203      -6.137  18.255 -39.166  1.00175.68           C
[truncated: 163,142 more chars]
