# Supplementary material for: Structural Descriptors for Subunit Interface Regions in Homodimers: Effect of Lipid Membrane and Secondary Structure Type
Source: J Chem Inf Model. 2025 Mar 27;65(7):3117–26. doi: 10.1021/acs.jcim.4c01233 (PMC12004529; doi:10.1021/acs.jcim.4c01233)
Supplement: Supplementary file 3 — ci4c01233_si_003.tar [file ci4c01233_si_003.tar › database/alpha/3n2s_cytop.pdb]

HEADER    model_1_1_chain_A
ATOM      1  N   MET A   1      48.908  25.543  57.576  1.00 33.26           N  
ATOM      2  CA  MET A   1      47.924  24.498  57.936  1.00 33.26           C  
ATOM      7  C   MET A   1      48.414  23.147  57.542  1.00 33.26           C  
ATOM      8  O   MET A   1      49.167  22.513  58.280  1.00 33.26           O  
ATOM      3  CB  MET A   1      46.579  24.761  57.239  1.00 33.26           C  
ATOM      4  CG  MET A   1      45.860  26.004  57.766  1.00 33.26           C  
ATOM      5  SD  MET A   1      44.264  26.352  56.970  1.00 33.26           S  
ATOM      6  CE  MET A   1      43.419  24.913  57.689  1.00 33.26           C  
ATOM      9  N   ASN A   2      47.997  22.662  56.358  1.00248.06           N  
ATOM     10  CA  ASN A   2      48.430  21.357  55.965  1.00248.06           C  
ATOM     15  C   ASN A   2      49.073  21.461  54.619  1.00248.06           C  
ATOM     16  O   ASN A   2      48.838  22.403  53.865  1.00248.06           O  
ATOM     11  CB  ASN A   2      47.278  20.347  55.845  1.00248.06           C  
ATOM     12  CG  ASN A   2      47.875  18.950  55.890  1.00248.06           C  
ATOM     14  ND2 ASN A   2      47.046  17.929  55.547  1.00248.06           N  
ATOM     13  OD1 ASN A   2      49.047  18.771  56.220  1.00248.06           O  
ATOM     17  N   ASN A   3      49.940  20.489  54.295  1.00 92.36           N  
ATOM     18  CA  ASN A   3      50.587  20.478  53.018  1.00 92.36           C  
ATOM     23  C   ASN A   3      49.521  20.255  52.001  1.00 92.36           C  
ATOM     24  O   ASN A   3      49.569  20.790  50.895  1.00 92.36           O  
ATOM     19  CB  ASN A   3      51.602  19.334  52.884  1.00 92.36           C  
ATOM     20  CG  ASN A   3      52.731  19.598  53.868  1.00 92.36           C  
ATOM     22  ND2 ASN A   3      52.911  18.662  54.839  1.00 92.36           N  
ATOM     21  OD1 ASN A   3      53.428  20.609  53.787  1.00 92.36           O  
ATOM     25  N   THR A   4      48.512  19.451  52.383  1.00 42.38           N  
ATOM     26  CA  THR A   4      47.456  19.073  51.497  1.00 42.38           C  
ATOM     30  C   THR A   4      46.702  20.286  51.056  1.00 42.38           C  
ATOM     31  O   THR A   4      46.306  20.372  49.895  1.00 42.38           O  
ATOM     27  CB  THR A   4      46.469  18.133  52.118  1.00 42.38           C  
ATOM     29  CG2 THR A   4      45.407  17.779  51.063  1.00 42.38           C  
ATOM     28  OG1 THR A   4      47.130  16.953  52.552  1.00 42.38           O  
ATOM     32  N   ILE A   5      46.484  21.267  51.953  1.00104.11           N  
ATOM     33  CA  ILE A   5      45.694  22.396  51.552  1.00104.11           C  
ATOM     38  C   ILE A   5      46.377  23.072  50.409  1.00104.11           C  
ATOM     39  O   ILE A   5      45.736  23.425  49.422  1.00104.11           O  
ATOM     34  CB  ILE A   5      45.486  23.420  52.639  1.00104.11           C  
ATOM     35  CG1 ILE A   5      46.811  24.061  53.074  1.00104.11           C  
ATOM     36  CG2 ILE A   5      44.719  22.746  53.784  1.00104.11           C  
ATOM     37  CD1 ILE A   5      46.636  25.211  54.065  1.00104.11           C  
ATOM     40  N   GLU A   6      47.708  23.243  50.489  1.00109.60           N  
ATOM     41  CA  GLU A   6      48.393  23.900  49.414  1.00109.60           C  
ATOM     47  C   GLU A   6      48.164  23.065  48.194  1.00109.60           C  
ATOM     48  O   GLU A   6      47.968  23.584  47.097  1.00109.60           O  
ATOM     42  CB  GLU A   6      49.918  24.008  49.623  1.00109.60           C  
ATOM     43  CG  GLU A   6      50.606  25.042  48.721  1.00109.60           C  
ATOM     44  CD  GLU A   6      50.506  24.601  47.267  1.00109.60           C  
ATOM     45  OE1 GLU A   6      51.146  23.578  46.906  1.00109.60           O  
ATOM     46  OE2 GLU A   6      49.776  25.282  46.497  1.00109.60           O1-
ATOM     49  N   THR A   7      48.149  21.733  48.374  1.00 50.66           N  
ATOM     50  CA  THR A   7      47.971  20.809  47.291  1.00 50.66           C  
ATOM     54  C   THR A   7      46.662  21.091  46.609  1.00 50.66           C  
ATOM     55  O   THR A   7      46.609  21.232  45.388  1.00 50.66           O  
ATOM     51  CB  THR A   7      47.914  19.394  47.801  1.00 50.66           C  
ATOM     53  CG2 THR A   7      47.713  18.434  46.621  1.00 50.66           C  
ATOM     52  OG1 THR A   7      49.111  19.075  48.498  1.00 50.66           O  
ATOM     56  N   ILE A   8      45.570  21.220  47.389  1.00 52.61           N  
ATOM     57  CA  ILE A   8      44.265  21.422  46.822  1.00 52.61           C  
ATOM     62  C   ILE A   8      44.240  22.714  46.058  1.00 52.61           C  
ATOM     63  O   ILE A   8      43.774  22.759  44.921  1.00 52.61           O  
ATOM     58  CB  ILE A   8      43.184  21.534  47.866  1.00 52.61           C  
ATOM     59  CG1 ILE A   8      43.064  20.240  48.688  1.00 52.61           C  
ATOM     60  CG2 ILE A   8      41.880  21.946  47.161  1.00 52.61           C  
ATOM     61  CD1 ILE A   8      42.193  20.400  49.934  1.00 52.61           C  
ATOM     64  N   LEU A   9      44.763  23.803  46.650  1.00101.51           N  
ATOM     65  CA  LEU A   9      44.698  25.091  46.013  1.00101.51           C  
ATOM     70  C   LEU A   9      45.493  25.116  44.741  1.00101.51           C  
ATOM     71  O   LEU A   9      45.118  25.797  43.789  1.00101.51           O  
ATOM     66  CB  LEU A   9      45.188  26.251  46.900  1.00101.51           C  
ATOM     67  CG  LEU A   9      44.213  26.647  48.029  1.00101.51           C  
ATOM     68  CD1 LEU A   9      44.023  25.529  49.063  1.00101.51           C  
ATOM     69  CD2 LEU A   9      44.627  27.984  48.661  1.00101.51           C  
ATOM     72  N   ASN A  10      46.615  24.377  44.701  1.00 88.02           N  
ATOM     73  CA  ASN A  10      47.564  24.354  43.617  1.00 88.02           C  
ATOM     78  C   ASN A  10      46.988  23.764  42.351  1.00 88.02           C  
ATOM     79  O   ASN A  10      47.500  24.019  41.262  1.00 88.02           O  
ATOM     74  CB  ASN A  10      48.835  23.565  43.980  1.00 88.02           C  
ATOM     75  CG  ASN A  10      49.919  23.903  42.966  1.00 88.02           C  
ATOM     77  ND2 ASN A  10      50.074  23.037  41.930  1.00 88.02           N  
ATOM     76  OD1 ASN A  10      50.615  24.908  43.096  1.00 88.02           O  
ATOM     80  N   HIS A  11      45.925  22.945  42.456  1.00100.73           N  
ATOM     81  CA  HIS A  11      45.377  22.192  41.353  1.00100.73           C  
ATOM     88  C   HIS A  11      45.130  22.960  40.088  1.00100.73           C  
ATOM     89  O   HIS A  11      44.726  24.122  40.081  1.00100.73           O  
ATOM     84  CB  HIS A  11      44.051  21.487  41.687  1.00100.73           C  
ATOM     83  CG  HIS A  11      43.412  20.881  40.472  1.00100.73           C  
ATOM     86  CD2 HIS A  11      43.571  19.656  39.896  1.00100.73           C  
ATOM     82  ND1 HIS A  11      42.500  21.549  39.684  1.00100.73           N  
ATOM     87  CE1 HIS A  11      42.155  20.703  38.680  1.00100.73           C  
ATOM     85  NE2 HIS A  11      42.780  19.542  38.766  1.00100.73           N  
ATOM     90  N   ARG A  12      45.432  22.265  38.965  1.00177.10           N  
ATOM     91  CA  ARG A  12      45.139  22.636  37.609  1.00177.10           C  
ATOM     99  C   ARG A  12      45.199  21.362  36.829  1.00177.10           C  
ATOM    100  O   ARG A  12      45.943  20.447  37.182  1.00177.10           O  
ATOM     92  CB  ARG A  12      46.124  23.614  36.954  1.00177.10           C  
ATOM     93  CG  ARG A  12      47.555  23.095  36.945  1.00177.10           C  
ATOM     94  CD  ARG A  12      48.287  23.528  38.209  1.00177.10           C  
ATOM     95  NE  ARG A  12      49.587  22.817  38.263  1.00177.10           N  
ATOM     96  CZ  ARG A  12      50.610  23.366  38.975  1.00177.10           C  
ATOM     97  NH1 ARG A  12      50.429  24.565  39.605  1.00177.10           N1+
ATOM     98  NH2 ARG A  12      51.810  22.723  39.048  1.00177.10           N  
ATOM    101  N   SER A  13      44.406  21.261  35.747  1.00 86.86           N  
ATOM    102  CA  SER A  13      44.416  20.049  34.984  1.00 86.86           C  
ATOM    105  C   SER A  13      45.699  19.984  34.213  1.00 86.86           C  
ATOM    106  O   SER A  13      46.231  21.007  33.784  1.00 86.86           O  
ATOM    103  CB  SER A  13      43.230  19.921  34.012  1.00 86.86           C  
ATOM    104  OG  SER A  13      43.229  21.004  33.097  1.00 86.86           O  
ATOM    107  N   ILE A  14      46.238  18.758  34.039  1.00116.45           N  
ATOM    108  CA  ILE A  14      47.479  18.597  33.333  1.00116.45           C  
ATOM    113  C   ILE A  14      47.202  17.795  32.095  1.00116.45           C  
ATOM    114  O   ILE A  14      46.778  16.643  32.157  1.00116.45           O  
ATOM    109  CB  ILE A  14      48.515  17.866  34.139  1.00116.45           C  
ATOM    110  CG1 ILE A  14      48.846  18.645  35.426  1.00116.45           C  
ATOM    111  CG2 ILE A  14      49.739  17.624  33.241  1.00116.45           C  
ATOM    112  CD1 ILE A  14      49.434  20.034  35.174  1.00116.45           C  
ATOM    115  N   ARG A  15      47.320  18.463  30.934  1.00168.36           N  
ATOM    116  CA  ARG A  15      47.154  17.950  29.602  1.00168.36           C  
ATOM    124  C   ARG A  15      48.396  17.368  28.981  1.00168.36           C  
ATOM    125  O   ARG A  15      48.302  16.745  27.925  1.00168.36           O  
ATOM    117  CB  ARG A  15      46.498  18.980  28.675  1.00168.36           C  
ATOM    118  CG  ARG A  15      45.059  19.245  29.134  1.00168.36           C  
ATOM    119  CD  ARG A  15      44.315  20.320  28.346  1.00168.36           C  
ATOM    120  NE  ARG A  15      42.925  20.373  28.883  1.00168.36           N  
ATOM    121  CZ  ARG A  15      42.629  21.154  29.965  1.00168.36           C  
ATOM    122  NH1 ARG A  15      43.600  21.919  30.542  1.00168.36           N1+
ATOM    123  NH2 ARG A  15      41.359  21.169  30.468  1.00168.36           N  
ATOM    126  N   SER A  16      49.605  17.648  29.518  1.00 59.52           N  
ATOM    127  CA  SER A  16      50.787  17.129  28.872  1.00 59.52           C  
ATOM    130  C   SER A  16      51.561  16.308  29.864  1.00 59.52           C  
ATOM    131  O   SER A  16      51.932  16.796  30.931  1.00 59.52           O  
ATOM    128  CB  SER A  16      51.718  18.233  28.346  1.00 59.52           C  
ATOM    129  OG  SER A  16      52.852  17.658  27.715  1.00 59.52           O  
ATOM    132  N   PHE A  17      51.859  15.037  29.509  1.00 67.61           N  
ATOM    133  CA  PHE A  17      52.521  14.138  30.420  1.00 67.61           C  
ATOM    141  C   PHE A  17      53.711  13.525  29.741  1.00 67.61           C  
ATOM    142  O   PHE A  17      53.808  13.518  28.515  1.00 67.61           O  
ATOM    134  CB  PHE A  17      51.664  12.924  30.839  1.00 67.61           C  
ATOM    135  CG  PHE A  17      50.457  13.335  31.615  1.00 67.61           C  
ATOM    136  CD1 PHE A  17      50.546  13.633  32.956  1.00 67.61           C  
ATOM    137  CD2 PHE A  17      49.223  13.396  31.006  1.00 67.61           C  
ATOM    138  CE1 PHE A  17      49.428  14.001  33.670  1.00 67.61           C  
ATOM    139  CE2 PHE A  17      48.103  13.763  31.715  1.00 67.61           C  
ATOM    140  CZ  PHE A  17      48.203  14.068  33.050  1.00 67.61           C  
ATOM    143  N   THR A  18      54.646  12.985  30.557  1.00118.21           N  
ATOM    144  CA  THR A  18      55.827  12.305  30.100  1.00118.21           C  
ATOM    148  C   THR A  18      55.381  10.913  29.761  1.00118.21           C  
ATOM    149  O   THR A  18      54.266  10.511  30.091  1.00118.21           O  
ATOM    145  CB  THR A  18      56.848  12.109  31.187  1.00118.21           C  
ATOM    147  CG2 THR A  18      58.153  11.599  30.558  1.00118.21           C  
ATOM    146  OG1 THR A  18      57.114  13.331  31.848  1.00118.21           O  
ATOM    150  N   ASP A  19      56.247  10.150  29.070  1.00 67.03           N  
ATOM    151  CA  ASP A  19      55.998   8.790  28.684  1.00 67.03           C  
ATOM    156  C   ASP A  19      56.078   7.874  29.872  1.00 67.03           C  
ATOM    157  O   ASP A  19      55.626   6.732  29.796  1.00 67.03           O  
ATOM    152  CB  ASP A  19      56.961   8.262  27.600  1.00 67.03           C  
ATOM    153  CG  ASP A  19      58.377   8.209  28.152  1.00 67.03           C  
ATOM    154  OD1 ASP A  19      58.617   8.794  29.241  1.00 67.03           O  
ATOM    155  OD2 ASP A  19      59.240   7.578  27.485  1.00 67.03           O1-
ATOM    158  N   GLN A  20      56.702   8.312  30.987  1.00 70.37           N  
ATOM    159  CA  GLN A  20      56.907   7.408  32.088  1.00 70.37           C  
ATOM    165  C   GLN A  20      55.604   6.926  32.648  1.00 70.37           C  
ATOM    166  O   GLN A  20      54.730   7.711  33.017  1.00 70.37           O  
ATOM    160  CB  GLN A  20      57.727   7.995  33.248  1.00 70.37           C  
ATOM    161  CG  GLN A  20      58.015   6.959  34.337  1.00 70.37           C  
ATOM    162  CD  GLN A  20      58.826   7.615  35.441  1.00 70.37           C  
ATOM    164  NE2 GLN A  20      59.281   6.791  36.422  1.00 70.37           N  
ATOM    163  OE1 GLN A  20      59.047   8.825  35.435  1.00 70.37           O  
ATOM    167  N   LEU A  21      55.466   5.585  32.741  1.00 44.49           N  
ATOM    168  CA  LEU A  21      54.275   4.948  33.230  1.00 44.49           C  
ATOM    173  C   LEU A  21      54.293   4.914  34.726  1.00 44.49           C  
ATOM    174  O   LEU A  21      55.346   4.993  35.356  1.00 44.49           O  
ATOM    169  CB  LEU A  21      54.098   3.500  32.732  1.00 44.49           C  
ATOM    170  CG  LEU A  21      53.899   3.396  31.206  1.00 44.49           C  
ATOM    171  CD1 LEU A  21      53.724   1.933  30.762  1.00 44.49           C  
ATOM    172  CD2 LEU A  21      52.754   4.306  30.727  1.00 44.49           C  
ATOM    175  N   LEU A  22      53.089   4.808  35.329  1.00 55.04           N  
ATOM    176  CA  LEU A  22      52.944   4.738  36.756  1.00 55.04           C  
ATOM    181  C   LEU A  22      53.432   3.390  37.169  1.00 55.04           C  
ATOM    182  O   LEU A  22      53.319   2.421  36.418  1.00 55.04           O  
ATOM    177  CB  LEU A  22      51.481   4.813  37.235  1.00 55.04           C  
ATOM    178  CG  LEU A  22      50.735   6.093  36.819  1.00 55.04           C  
ATOM    179  CD1 LEU A  22      49.344   6.161  37.469  1.00 55.04           C  
ATOM    180  CD2 LEU A  22      51.581   7.348  37.080  1.00 55.04           C  
ATOM    183  N   THR A  23      54.007   3.300  38.384  1.00 25.55           N  
ATOM    184  CA  THR A  23      54.481   2.041  38.876  1.00 25.55           C  
ATOM    188  C   THR A  23      53.311   1.328  39.476  1.00 25.55           C  
ATOM    189  O   THR A  23      52.250   1.912  39.687  1.00 25.55           O  
ATOM    185  CB  THR A  23      55.536   2.175  39.934  1.00 25.55           C  
ATOM    187  CG2 THR A  23      56.709   2.978  39.347  1.00 25.55           C  
ATOM    186  OG1 THR A  23      55.011   2.839  41.076  1.00 25.55           O  
ATOM    190  N   ALA A  24      53.481   0.022  39.754  1.00 20.52           N  
ATOM    191  CA  ALA A  24      52.426  -0.773  40.317  1.00 20.52           C  
ATOM    193  C   ALA A  24      52.088  -0.208  41.657  1.00 20.52           C  
ATOM    194  O   ALA A  24      50.924  -0.160  42.049  1.00 20.52           O  
ATOM    192  CB  ALA A  24      52.831  -2.244  40.523  1.00 20.52           C  
ATOM    195  N   GLU A  25      53.124   0.227  42.394  1.00 35.46           N  
ATOM    196  CA  GLU A  25      52.973   0.748  43.720  1.00 35.46           C  
ATOM    202  C   GLU A  25      52.156   2.005  43.676  1.00 35.46           C  
ATOM    203  O   GLU A  25      51.268   2.199  44.503  1.00 35.46           O  
ATOM    197  CB  GLU A  25      54.338   1.084  44.340  1.00 35.46           C  
ATOM    198  CG  GLU A  25      54.285   1.518  45.802  1.00 35.46           C  
ATOM    199  CD  GLU A  25      55.728   1.604  46.277  1.00 35.46           C  
ATOM    200  OE1 GLU A  25      56.630   1.240  45.476  1.00 35.46           O  
ATOM    201  OE2 GLU A  25      55.950   2.034  47.439  1.00 35.46           O1-
ATOM    204  N   GLU A  26      52.432   2.891  42.699  1.00 49.87           N  
ATOM    205  CA  GLU A  26      51.732   4.144  42.607  1.00 49.87           C  
ATOM    211  C   GLU A  26      50.287   3.891  42.332  1.00 49.87           C  
ATOM    212  O   GLU A  26      49.411   4.512  42.934  1.00 49.87           O  
ATOM    206  CB  GLU A  26      52.219   5.022  41.443  1.00 49.87           C  
ATOM    207  CG  GLU A  26      53.626   5.592  41.608  1.00 49.87           C  
ATOM    208  CD  GLU A  26      53.925   6.372  40.338  1.00 49.87           C  
ATOM    209  OE1 GLU A  26      53.048   6.364  39.434  1.00 49.87           O  
ATOM    210  OE2 GLU A  26      55.025   6.980  40.249  1.00 49.87           O1-
ATOM    213  N   ILE A  27      49.990   2.972  41.396  1.00139.11           N  
ATOM    214  CA  ILE A  27      48.615   2.738  41.078  1.00139.11           C  
ATOM    219  C   ILE A  27      47.906   2.140  42.249  1.00139.11           C  
ATOM    220  O   ILE A  27      46.762   2.498  42.531  1.00139.11           O  
ATOM    215  CB  ILE A  27      48.380   1.994  39.787  1.00139.11           C  
ATOM    216  CG1 ILE A  27      49.014   0.604  39.741  1.00139.11           C  
ATOM    217  CG2 ILE A  27      48.865   2.911  38.656  1.00139.11           C  
ATOM    218  CD1 ILE A  27      48.612  -0.176  38.488  1.00139.11           C  
ATOM    221  N   ASP A  28      48.569   1.234  42.989  1.00 47.14           N  
ATOM    222  CA  ASP A  28      47.909   0.613  44.100  1.00 47.14           C  
ATOM    227  C   ASP A  28      47.529   1.676  45.092  1.00 47.14           C  
ATOM    228  O   ASP A  28      46.420   1.666  45.622  1.00 47.14           O  
ATOM    223  CB  ASP A  28      48.781  -0.435  44.817  1.00 47.14           C  
ATOM    224  CG  ASP A  28      47.862  -1.306  45.664  1.00 47.14           C  
ATOM    225  OD1 ASP A  28      46.789  -0.801  46.089  1.00 47.14           O  
ATOM    226  OD2 ASP A  28      48.215  -2.495  45.884  1.00 47.14           O1-
ATOM    229  N   THR A  29      48.433   2.641  45.357  1.00110.39           N  
ATOM    230  CA  THR A  29      48.157   3.665  46.330  1.00110.39           C  
ATOM    234  C   THR A  29      47.027   4.541  45.863  1.00110.39           C  
ATOM    235  O   THR A  29      46.189   4.961  46.658  1.00110.39           O  
ATOM    231  CB  THR A  29      49.343   4.534  46.650  1.00110.39           C  
ATOM    233  CG2 THR A  29      49.636   5.483  45.480  1.00110.39           C  
ATOM    232  OG1 THR A  29      49.076   5.295  47.816  1.00110.39           O  
ATOM    236  N   LEU A  30      46.972   4.850  44.554  1.00 49.50           N  
ATOM    237  CA  LEU A  30      45.934   5.701  44.050  1.00 49.50           C  
ATOM    242  C   LEU A  30      44.608   5.044  44.260  1.00 49.50           C  
ATOM    243  O   LEU A  30      43.645   5.706  44.649  1.00 49.50           O  
ATOM    238  CB  LEU A  30      46.059   5.980  42.541  1.00 49.50           C  
ATOM    239  CG  LEU A  30      47.284   6.830  42.162  1.00 49.50           C  
ATOM    240  CD1 LEU A  30      47.347   7.072  40.646  1.00 49.50           C  
ATOM    241  CD2 LEU A  30      47.326   8.136  42.971  1.00 49.50           C  
ATOM    244  N   VAL A  31      44.528   3.724  43.990  1.00 41.94           N  
ATOM    245  CA  VAL A  31      43.295   3.001  44.109  1.00 41.94           C  
ATOM    249  C   VAL A  31      42.848   2.988  45.539  1.00 41.94           C  
ATOM    250  O   VAL A  31      41.685   3.258  45.833  1.00 41.94           O  
ATOM    246  CB  VAL A  31      43.407   1.583  43.626  1.00 41.94           C  
ATOM    247  CG1 VAL A  31      42.052   0.885  43.825  1.00 41.94           C  
ATOM    248  CG2 VAL A  31      43.881   1.605  42.160  1.00 41.94           C  
ATOM    251  N   LYS A  32      43.767   2.697  46.480  1.00 53.02           N  
ATOM    252  CA  LYS A  32      43.377   2.630  47.860  1.00 53.02           C  
ATOM    258  C   LYS A  32      42.920   3.981  48.317  1.00 53.02           C  
ATOM    259  O   LYS A  32      41.988   4.081  49.114  1.00 53.02           O  
ATOM    253  CB  LYS A  32      44.470   2.082  48.793  1.00 53.02           C  
ATOM    254  CG  LYS A  32      44.640   0.571  48.604  1.00 53.02           C  
ATOM    255  CD  LYS A  32      45.816  -0.064  49.348  1.00 53.02           C  
ATOM    256  CE  LYS A  32      45.927  -1.571  49.095  1.00 53.02           C  
ATOM    257  NZ  LYS A  32      46.857  -2.192  50.064  1.00 53.02           N1+
ATOM    260  N   SER A  33      43.556   5.061  47.823  1.00 32.39           N  
ATOM    261  CA  SER A  33      43.191   6.392  48.225  1.00 32.39           C  
ATOM    264  C   SER A  33      41.783   6.664  47.786  1.00 32.39           C  
ATOM    265  O   SER A  33      41.007   7.278  48.519  1.00 32.39           O  
ATOM    262  CB  SER A  33      44.088   7.471  47.594  1.00 32.39           C  
ATOM    263  OG  SER A  33      45.426   7.318  48.045  1.00 32.39           O  
ATOM    266  N   ALA A  34      41.415   6.206  46.575  1.00 38.60           N  
ATOM    267  CA  ALA A  34      40.098   6.426  46.048  1.00 38.60           C  
ATOM    269  C   ALA A  34      39.110   5.745  46.943  1.00 38.60           C  
ATOM    270  O   ALA A  34      38.065   6.305  47.265  1.00 38.60           O  
ATOM    268  CB  ALA A  34      39.925   5.853  44.631  1.00 38.60           C  
ATOM    271  N   GLN A  35      39.456   4.529  47.406  1.00 99.54           N  
ATOM    272  CA  GLN A  35      38.615   3.672  48.200  1.00 99.54           C  
ATOM    278  C   GLN A  35      38.288   4.342  49.502  1.00 99.54           C  
ATOM    279  O   GLN A  35      37.211   4.141  50.059  1.00 99.54           O  
ATOM    273  CB  GLN A  35      39.314   2.356  48.580  1.00 99.54           C  
ATOM    274  CG  GLN A  35      39.827   1.553  47.385  1.00 99.54           C  
ATOM    275  CD  GLN A  35      38.631   1.089  46.575  1.00 99.54           C  
ATOM    277  NE2 GLN A  35      38.900   0.280  45.515  1.00 99.54           N  
ATOM    276  OE1 GLN A  35      37.490   1.434  46.875  1.00 99.54           O  
ATOM    280  N   ALA A  36      39.221   5.156  50.023  1.00 52.72           N  
ATOM    281  CA  ALA A  36      39.119   5.771  51.318  1.00 52.72           C  
ATOM    283  C   ALA A  36      37.898   6.638  51.415  1.00 52.72           C  
ATOM    284  O   ALA A  36      37.329   6.773  52.496  1.00 52.72           O  
ATOM    282  CB  ALA A  36      40.333   6.656  51.648  1.00 52.72           C  
ATOM    285  N   ALA A  37      37.471   7.263  50.302  1.00 52.55           N  
ATOM    286  CA  ALA A  37      36.377   8.200  50.318  1.00 52.55           C  
ATOM    288  C   ALA A  37      35.136   7.597  50.911  1.00 52.55           C  
ATOM    289  O   ALA A  37      34.965   6.380  50.969  1.00 52.55           O  
ATOM    287  CB  ALA A  37      36.032   8.747  48.921  1.00 52.55           C  
ATOM    290  N   SER A  38      34.244   8.481  51.411  1.00 42.53           N  
ATOM    291  CA  SER A  38      33.011   8.090  52.037  1.00 42.53           C  
ATOM    294  C   SER A  38      32.161   7.432  50.996  1.00 42.53           C  
ATOM    295  O   SER A  38      32.299   7.713  49.806  1.00 42.53           O  
ATOM    292  CB  SER A  38      32.200   9.284  52.574  1.00 42.53           C  
ATOM    293  OG  SER A  38      32.961  10.003  53.534  1.00 42.53           O  
ATOM    296  N   THR A  39      31.273   6.510  51.430  1.00126.15           N  
ATOM    297  CA  THR A  39      30.412   5.805  50.524  1.00126.15           C  
ATOM    301  C   THR A  39      29.053   5.695  51.154  1.00126.15           C  
ATOM    302  O   THR A  39      28.935   5.405  52.342  1.00126.15           O  
ATOM    298  CB  THR A  39      30.904   4.414  50.245  1.00126.15           C  
ATOM    300  CG2 THR A  39      30.956   3.637  51.572  1.00126.15           C  
ATOM    299  OG1 THR A  39      30.060   3.760  49.310  1.00126.15           O  
ATOM    303  N   SER A  40      27.977   5.911  50.366  1.00 53.79           N  
ATOM    304  CA  SER A  40      26.654   5.877  50.927  1.00 53.79           C  
ATOM    307  C   SER A  40      26.292   4.467  51.267  1.00 53.79           C  
ATOM    308  O   SER A  40      26.435   3.554  50.456  1.00 53.79           O  
ATOM    305  CB  SER A  40      25.565   6.415  49.981  1.00 53.79           C  
ATOM    306  OG  SER A  40      25.769   7.798  49.732  1.00 53.79           O  
ATOM    309  N   SER A  41      25.813   4.265  52.509  1.00 54.96           N  
ATOM    310  CA  SER A  41      25.345   2.990  52.972  1.00 54.96           C  
ATOM    313  C   SER A  41      26.423   1.964  52.806  1.00 54.96           C  
ATOM    314  O   SER A  41      26.139   0.768  52.743  1.00 54.96           O  
ATOM    311  CB  SER A  41      24.085   2.507  52.231  1.00 54.96           C  
ATOM    312  OG  SER A  41      23.000   3.386  52.490  1.00 54.96           O  
ATOM    315  N   TYR A  42      27.695   2.405  52.742  1.00 74.94           N  
ATOM    316  CA  TYR A  42      28.819   1.508  52.683  1.00 74.94           C  
ATOM    325  C   TYR A  42      28.704   0.630  51.461  1.00 74.94           C  
ATOM    326  O   TYR A  42      29.276  -0.456  51.408  1.00 74.94           O  
ATOM    317  CB  TYR A  42      28.878   0.652  53.966  1.00 74.94           C  
ATOM    318  CG  TYR A  42      30.096  -0.204  54.013  1.00 74.94           C  
ATOM    319  CD1 TYR A  42      31.332   0.351  54.252  1.00 74.94           C  
ATOM    320  CD2 TYR A  42      29.999  -1.567  53.856  1.00 74.94           C  
ATOM    321  CE1 TYR A  42      32.456  -0.436  54.312  1.00 74.94           C  
ATOM    322  CE2 TYR A  42      31.120  -2.361  53.916  1.00 74.94           C  
ATOM    323  CZ  TYR A  42      32.352  -1.795  54.143  1.00 74.94           C  
ATOM    324  OH  TYR A  42      33.507  -2.604  54.206  1.00 74.94           O  
ATOM    327  N   VAL A  43      27.977   1.105  50.428  1.00 63.28           N  
ATOM    328  CA  VAL A  43      27.744   0.377  49.205  1.00 63.28           C  
ATOM    332  C   VAL A  43      28.989   0.233  48.363  1.00 63.28           C  
ATOM    333  O   VAL A  43      29.197  -0.813  47.748  1.00 63.28           O  
ATOM    329  CB  VAL A  43      26.698   1.024  48.341  1.00 63.28           C  
ATOM    330  CG1 VAL A  43      25.356   1.002  49.091  1.00 63.28           C  
ATOM    331  CG2 VAL A  43      27.174   2.438  47.964  1.00 63.28           C  
ATOM    334  N   GLN A  44      29.849   1.273  48.294  1.00103.12           N  
ATOM    335  CA  GLN A  44      31.035   1.202  47.469  1.00103.12           C  
ATOM    341  C   GLN A  44      30.637   0.810  46.069  1.00103.12           C  
ATOM    342  O   GLN A  44      31.172  -0.120  45.472  1.00103.12           O  
ATOM    336  CB  GLN A  44      32.061   0.194  48.007  1.00103.12           C  
ATOM    337  CG  GLN A  44      32.542   0.559  49.414  1.00103.12           C  
ATOM    338  CD  GLN A  44      33.316  -0.622  49.975  1.00103.12           C  
ATOM    340  NE2 GLN A  44      32.664  -1.392  50.887  1.00103.12           N  
ATOM    339  OE1 GLN A  44      34.466  -0.860  49.608  1.00103.12           O  
ATOM    343  N   ALA A  45      29.729   1.628  45.512  1.00149.72           N  
ATOM    344  CA  ALA A  45      28.969   1.641  44.288  1.00149.72           C  
ATOM    346  C   ALA A  45      29.799   1.776  43.040  1.00149.72           C  
ATOM    347  O   ALA A  45      29.233   2.127  42.013  1.00149.72           O  
ATOM    345  CB  ALA A  45      27.911   2.759  44.258  1.00149.72           C  
ATOM    348  N   TYR A  46      31.145   1.771  43.096  1.00113.05           N  
ATOM    349  CA  TYR A  46      31.892   2.030  41.883  1.00113.05           C  
ATOM    358  C   TYR A  46      32.949   0.997  41.595  1.00113.05           C  
ATOM    359  O   TYR A  46      33.239   0.116  42.403  1.00113.05           O  
ATOM    350  CB  TYR A  46      32.628   3.371  41.992  1.00113.05           C  
ATOM    351  CG  TYR A  46      33.394   3.287  43.273  1.00113.05           C  
ATOM    352  CD1 TYR A  46      34.675   2.782  43.313  1.00113.05           C  
ATOM    353  CD2 TYR A  46      32.808   3.699  44.449  1.00113.05           C  
ATOM    354  CE1 TYR A  46      35.361   2.707  44.504  1.00113.05           C  
ATOM    355  CE2 TYR A  46      33.489   3.627  45.642  1.00113.05           C  
ATOM    356  CZ  TYR A  46      34.769   3.131  45.670  1.00113.05           C  
ATOM    357  OH  TYR A  46      35.472   3.055  46.892  1.00113.05           O  
ATOM    360  N   SER A  47      33.521   1.079  40.367  1.00 89.69           N  
ATOM    361  CA  SER A  47      34.604   0.240  39.922  1.00 89.69           C  
ATOM    364  C   SER A  47      35.558   1.113  39.165  1.00 89.69           C  
ATOM    365  O   SER A  47      35.172   2.149  38.624  1.00 89.69           O  
ATOM    362  CB  SER A  47      34.160  -0.908  39.001  1.00 89.69           C  
ATOM    363  OG  SER A  47      33.523  -0.390  37.844  1.00 89.69           O  
ATOM    366  N   ILE A  48      36.852   0.730  39.141  1.00 53.87           N  
ATOM    367  CA  ILE A  48      37.829   1.506  38.435  1.00 53.87           C  
ATOM    372  C   ILE A  48      38.505   0.586  37.465  1.00 53.87           C  
ATOM    373  O   ILE A  48      38.970  -0.490  37.838  1.00 53.87           O  
ATOM    368  CB  ILE A  48      38.886   2.079  39.337  1.00 53.87           C  
ATOM    369  CG1 ILE A  48      38.254   3.007  40.391  1.00 53.87           C  
ATOM    370  CG2 ILE A  48      39.932   2.783  38.457  1.00 53.87           C  
ATOM    371  CD1 ILE A  48      39.223   3.404  41.504  1.00 53.87           C  
ATOM    374  N   ILE A  49      38.579   0.992  36.182  1.00 43.66           N  
ATOM    375  CA  ILE A  49      39.193   0.161  35.186  1.00 43.66           C  
ATOM    380  C   ILE A  49      40.457   0.842  34.768  1.00 43.66           C  
ATOM    381  O   ILE A  49      40.429   1.975  34.288  1.00 43.66           O  
ATOM    376  CB  ILE A  49      38.331   0.001  33.964  1.00 43.66           C  
ATOM    377  CG1 ILE A  49      36.985  -0.638  34.349  1.00 43.66           C  
ATOM    378  CG2 ILE A  49      39.116  -0.798  32.911  1.00 43.66           C  
ATOM    379  CD1 ILE A  49      35.928  -0.555  33.247  1.00 43.66           C  
ATOM    382  N   GLY A  50      41.608   0.162  34.943  1.00 35.93           N  
ATOM    383  CA  GLY A  50      42.860   0.763  34.577  1.00 35.93           C  
ATOM    384  C   GLY A  50      43.155   0.342  33.168  1.00 35.93           C  
ATOM    385  O   GLY A  50      43.269  -0.848  32.879  1.00 35.93           O  
ATOM    386  N   VAL A  51      43.311   1.322  32.251  1.00 66.98           N  
ATOM    387  CA  VAL A  51      43.528   0.971  30.875  1.00 66.98           C  
ATOM    391  C   VAL A  51      44.953   1.236  30.494  1.00 66.98           C  
ATOM    392  O   VAL A  51      45.394   2.385  30.427  1.00 66.98           O  
ATOM    388  CB  VAL A  51      42.650   1.738  29.928  1.00 66.98           C  
ATOM    389  CG1 VAL A  51      43.016   1.345  28.487  1.00 66.98           C  
ATOM    390  CG2 VAL A  51      41.180   1.459  30.293  1.00 66.98           C  
ATOM    393  N   SER A  52      45.723   0.136  30.352  1.00117.61           N  
ATOM    394  CA  SER A  52      47.091   0.126  29.912  1.00117.61           C  
ATOM    397  C   SER A  52      47.243  -0.171  28.437  1.00117.61           C  
ATOM    398  O   SER A  52      48.194   0.287  27.806  1.00117.61           O  
ATOM    395  CB  SER A  52      47.913  -0.922  30.673  1.00117.61           C  
ATOM    396  OG  SER A  52      49.254  -0.907  30.214  1.00117.61           O  
ATOM    399  N   ASP A  53      46.326  -0.970  27.845  1.00 85.75           N  
ATOM    400  CA  ASP A  53      46.519  -1.429  26.490  1.00 85.75           C  
ATOM    405  C   ASP A  53      46.484  -0.268  25.544  1.00 85.75           C  
ATOM    406  O   ASP A  53      45.572   0.555  25.577  1.00 85.75           O  
ATOM    401  CB  ASP A  53      45.474  -2.475  26.054  1.00 85.75           C  
ATOM    402  CG  ASP A  53      45.875  -3.062  24.708  1.00 85.75           C  
ATOM    403  OD1 ASP A  53      45.678  -2.368  23.678  1.00 85.75           O  
ATOM    404  OD2 ASP A  53      46.367  -4.221  24.690  1.00 85.75           O1-
ATOM    407  N   PRO A  54      47.462  -0.193  24.675  1.00 74.63           N  
ATOM    408  CA  PRO A  54      47.538   0.919  23.770  1.00 74.63           C  
ATOM    412  C   PRO A  54      46.382   1.028  22.827  1.00 74.63           C  
ATOM    413  O   PRO A  54      45.995   2.149  22.505  1.00 74.63           O  
ATOM    410  CB  PRO A  54      48.905   0.816  23.097  1.00 74.63           C  
ATOM    411  CG  PRO A  54      49.770   0.115  24.163  1.00 74.63           C  
ATOM    409  CD  PRO A  54      48.775  -0.750  24.960  1.00 74.63           C  
ATOM    414  N   GLU A  55      45.822  -0.106  22.367  1.00 93.63           N  
ATOM    415  CA  GLU A  55      44.731  -0.068  21.439  1.00 93.63           C  
ATOM    421  C   GLU A  55      43.534   0.501  22.138  1.00 93.63           C  
ATOM    422  O   GLU A  55      42.781   1.292  21.575  1.00 93.63           O  
ATOM    416  CB  GLU A  55      44.373  -1.470  20.905  1.00 93.63           C  
ATOM    417  CG  GLU A  55      43.566  -1.466  19.601  1.00 93.63           C  
ATOM    418  CD  GLU A  55      42.079  -1.558  19.907  1.00 93.63           C  
ATOM    419  OE1 GLU A  55      41.674  -1.182  21.037  1.00 93.63           O  
ATOM    420  OE2 GLU A  55      41.323  -2.007  19.004  1.00 93.63           O1-
ATOM    423  N   LYS A  56      43.310   0.092  23.398  1.00 72.50           N  
ATOM    424  CA  LYS A  56      42.169   0.549  24.137  1.00 72.50           C  
ATOM    430  C   LYS A  56      42.306   2.012  24.431  1.00 72.50           C  
ATOM    431  O   LYS A  56      41.343   2.769  24.324  1.00 72.50           O  
ATOM    425  CB  LYS A  56      42.006  -0.195  25.472  1.00 72.50           C  
ATOM    426  CG  LYS A  56      41.805  -1.700  25.278  1.00 72.50           C  
ATOM    427  CD  LYS A  56      41.917  -2.518  26.563  1.00 72.50           C  
ATOM    428  CE  LYS A  56      41.798  -4.026  26.329  1.00 72.50           C  
ATOM    429  NZ  LYS A  56      40.482  -4.349  25.733  1.00 72.50           N1+
ATOM    432  N   LYS A  57      43.523   2.451  24.804  1.00 66.03           N  
ATOM    433  CA  LYS A  57      43.748   3.821  25.177  1.00 66.03           C  
ATOM    439  C   LYS A  57      43.457   4.694  23.996  1.00 66.03           C  
ATOM    440  O   LYS A  57      42.858   5.760  24.143  1.00 66.03           O  
ATOM    434  CB  LYS A  57      45.204   4.097  25.602  1.00 66.03           C  
ATOM    435  CG  LYS A  57      45.640   3.329  26.852  1.00 66.03           C  
ATOM    436  CD  LYS A  57      47.143   3.410  27.142  1.00 66.03           C  
ATOM    437  CE  LYS A  57      47.522   4.589  28.043  1.00 66.03           C  
ATOM    438  NZ  LYS A  57      48.972   4.569  28.334  1.00 66.03           N1+
ATOM    441  N   ARG A  58      43.893   4.269  22.791  1.00152.54           N  
ATOM    442  CA  ARG A  58      43.692   5.066  21.612  1.00152.54           C  
ATOM    450  C   ARG A  58      42.229   5.150  21.285  1.00152.54           C  
ATOM    451  O   ARG A  58      41.737   6.212  20.910  1.00152.54           O  
ATOM    443  CB  ARG A  58      44.383   4.535  20.346  1.00152.54           C  
ATOM    444  CG  ARG A  58      43.843   3.181  19.918  1.00152.54           C  
ATOM    445  CD  ARG A  58      44.116   2.788  18.471  1.00152.54           C  
ATOM    446  NE  ARG A  58      43.328   1.546  18.238  1.00152.54           N  
ATOM    447  CZ  ARG A  58      41.993   1.635  17.965  1.00152.54           C  
ATOM    448  NH1 ARG A  58      41.390   2.858  17.899  1.00152.54           N1+
ATOM    449  NH2 ARG A  58      41.257   0.502  17.774  1.00152.54           N  
ATOM    452  N   GLU A  59      41.486   4.032  21.413  1.00 47.21           N  
ATOM    453  CA  GLU A  59      40.097   4.044  21.045  1.00 47.21           C  
ATOM    459  C   GLU A  59      39.371   5.013  21.923  1.00 47.21           C  
ATOM    460  O   GLU A  59      38.550   5.796  21.449  1.00 47.21           O  
ATOM    454  CB  GLU A  59      39.413   2.678  21.218  1.00 47.21           C  
ATOM    455  CG  GLU A  59      39.861   1.630  20.198  1.00 47.21           C  
ATOM    456  CD  GLU A  59      39.099   0.350  20.504  1.00 47.21           C  
ATOM    457  OE1 GLU A  59      39.344  -0.233  21.594  1.00 47.21           O  
ATOM    458  OE2 GLU A  59      38.261  -0.058  19.657  1.00 47.21           O1-
ATOM    461  N   LEU A  60      39.678   4.993  23.233  1.00 47.88           N  
ATOM    462  CA  LEU A  60      39.029   5.843  24.190  1.00 47.88           C  
ATOM    467  C   LEU A  60      39.332   7.274  23.864  1.00 47.88           C  
ATOM    468  O   LEU A  60      38.461   8.135  23.976  1.00 47.88           O  
ATOM    463  CB  LEU A  60      39.496   5.563  25.629  1.00 47.88           C  
ATOM    464  CG  LEU A  60      39.130   4.147  26.112  1.00 47.88           C  
ATOM    465  CD1 LEU A  60      39.610   3.908  27.551  1.00 47.88           C  
ATOM    466  CD2 LEU A  60      37.629   3.861  25.939  1.00 47.88           C  
ATOM    469  N   SER A  61      40.578   7.574  23.450  1.00 85.15           N  
ATOM    470  CA  SER A  61      40.925   8.936  23.155  1.00 85.15           C  
ATOM    473  C   SER A  61      40.082   9.410  22.006  1.00 85.15           C  
ATOM    474  O   SER A  61      39.598  10.541  22.017  1.00 85.15           O  
ATOM    471  CB  SER A  61      42.408   9.135  22.796  1.00 85.15           C  
ATOM    472  OG  SER A  61      42.715   8.503  21.564  1.00 85.15           O  
ATOM    475  N   VAL A  62      39.871   8.551  20.985  1.00 43.64           N  
ATOM    476  CA  VAL A  62      39.101   8.915  19.823  1.00 43.64           C  
ATOM    480  C   VAL A  62      37.676   9.182  20.220  1.00 43.64           C  
ATOM    481  O   VAL A  62      37.094  10.190  19.817  1.00 43.64           O  
ATOM    477  CB  VAL A  62      39.065   7.827  18.786  1.00 43.64           C  
ATOM    478  CG1 VAL A  62      38.212   8.306  17.597  1.00 43.64           C  
ATOM    479  CG2 VAL A  62      40.510   7.446  18.416  1.00 43.64           C  
ATOM    482  N   LEU A  63      37.089   8.292  21.048  1.00 58.10           N  
ATOM    483  CA  LEU A  63      35.712   8.380  21.461  1.00 58.10           C  
ATOM    488  C   LEU A  63      35.527   9.655  22.228  1.00 58.10           C  
ATOM    489  O   LEU A  63      34.494  10.314  22.132  1.00 58.10           O  
ATOM    484  CB  LEU A  63      35.296   7.229  22.402  1.00 58.10           C  
ATOM    485  CG  LEU A  63      35.406   5.819  21.786  1.00 58.10           C  
ATOM    486  CD1 LEU A  63      34.911   4.743  22.768  1.00 58.10           C  
ATOM    487  CD2 LEU A  63      34.717   5.738  20.413  1.00 58.10           C  
ATOM    490  N   ALA A  64      36.556  10.014  23.013  1.00 64.48           N  
ATOM    491  CA  ALA A  64      36.638  11.165  23.873  1.00 64.48           C  
ATOM    493  C   ALA A  64      36.581  12.427  23.065  1.00 64.48           C  
ATOM    494  O   ALA A  64      36.257  13.487  23.597  1.00 64.48           O  
ATOM    492  CB  ALA A  64      37.930  11.203  24.710  1.00 64.48           C  
ATOM    495  N   GLY A  65      36.932  12.377  21.765  1.00 55.63           N  
ATOM    496  CA  GLY A  65      36.965  13.609  21.026  1.00 55.63           C  
ATOM    497  C   GLY A  65      38.393  13.946  20.713  1.00 55.63           C  
ATOM    498  O   GLY A  65      38.755  15.115  20.579  1.00 55.63           O  
ATOM    499  N   ASN A  66      39.225  12.895  20.552  1.00 69.48           N  
ATOM    500  CA  ASN A  66      40.611  13.000  20.187  1.00 69.48           C  
ATOM    505  C   ASN A  66      41.405  13.802  21.168  1.00 69.48           C  
ATOM    506  O   ASN A  66      41.929  14.864  20.838  1.00 69.48           O  
ATOM    501  CB  ASN A  66      40.809  13.588  18.779  1.00 69.48           C  
ATOM    502  CG  ASN A  66      40.217  12.593  17.790  1.00 69.48           C  
ATOM    504  ND2 ASN A  66      39.695  13.107  16.645  1.00 69.48           N  
ATOM    503  OD1 ASN A  66      40.214  11.387  18.037  1.00 69.48           O  
ATOM    507  N   GLN A  67      41.497  13.305  22.421  1.00 72.75           N  
ATOM    508  CA  GLN A  67      42.312  13.951  23.413  1.00 72.75           C  
ATOM    514  C   GLN A  67      43.536  13.088  23.604  1.00 72.75           C  
ATOM    515  O   GLN A  67      43.447  11.966  24.099  1.00 72.75           O  
ATOM    509  CB  GLN A  67      41.583  14.092  24.757  1.00 72.75           C  
ATOM    510  CG  GLN A  67      40.312  14.940  24.640  1.00 72.75           C  
ATOM    511  CD  GLN A  67      39.635  14.974  26.000  1.00 72.75           C  
ATOM    513  NE2 GLN A  67      38.383  15.502  26.045  1.00 72.75           N  
ATOM    512  OE1 GLN A  67      40.206  14.539  26.998  1.00 72.75           O  
ATOM    516  N   PRO A  68      44.687  13.587  23.223  1.00 85.06           N  
ATOM    517  CA  PRO A  68      45.929  12.847  23.262  1.00 85.06           C  
ATOM    521  C   PRO A  68      46.427  12.474  24.628  1.00 85.06           C  
ATOM    522  O   PRO A  68      47.171  11.500  24.742  1.00 85.06           O  
ATOM    519  CB  PRO A  68      46.931  13.669  22.445  1.00 85.06           C  
ATOM    520  CG  PRO A  68      46.282  15.058  22.306  1.00 85.06           C  
ATOM    518  CD  PRO A  68      44.775  14.769  22.385  1.00 85.06           C  
ATOM    523  N   TYR A  69      46.046  13.234  25.665  1.00195.45           N  
ATOM    524  CA  TYR A  69      46.442  12.989  27.022  1.00195.45           C  
ATOM    533  C   TYR A  69      45.849  11.704  27.530  1.00195.45           C  
ATOM    534  O   TYR A  69      46.285  11.188  28.559  1.00195.45           O  
ATOM    525  CB  TYR A  69      46.289  14.203  27.971  1.00195.45           C  
ATOM    526  CG  TYR A  69      45.158  15.088  27.567  1.00195.45           C  
ATOM    527  CD1 TYR A  69      45.368  16.020  26.575  1.00195.45           C  
ATOM    528  CD2 TYR A  69      43.917  15.012  28.152  1.00195.45           C  
ATOM    529  CE1 TYR A  69      44.365  16.866  26.170  1.00195.45           C  
ATOM    530  CE2 TYR A  69      42.907  15.858  27.751  1.00195.45           C  
ATOM    531  CZ  TYR A  69      43.129  16.785  26.760  1.00195.45           C  
ATOM    532  OH  TYR A  69      42.095  17.653  26.350  1.00195.45           O  
ATOM    535  N   VAL A  70      44.752  11.224  26.906  1.00 62.19           N  
ATOM    536  CA  VAL A  70      44.198   9.940  27.251  1.00 62.19           C  
ATOM    540  C   VAL A  70      45.183   8.854  26.891  1.00 62.19           C  
ATOM    541  O   VAL A  70      45.367   7.906  27.654  1.00 62.19           O  
ATOM    537  CB  VAL A  70      42.915   9.643  26.528  1.00 62.19           C  
ATOM    538  CG1 VAL A  70      42.501   8.190  26.825  1.00 62.19           C  
ATOM    539  CG2 VAL A  70      41.865  10.682  26.960  1.00 62.19           C  
ATOM    542  N   GLU A  71      45.785   8.915  25.681  1.00 76.33           N  
ATOM    543  CA  GLU A  71      46.760   7.931  25.273  1.00 76.33           C  
ATOM    549  C   GLU A  71      48.084   8.122  25.948  1.00 76.33           C  
ATOM    550  O   GLU A  71      48.674   7.161  26.440  1.00 76.33           O  
ATOM    544  CB  GLU A  71      47.049   7.918  23.763  1.00 76.33           C  
ATOM    545  CG  GLU A  71      45.962   7.250  22.924  1.00 76.33           C  
ATOM    546  CD  GLU A  71      46.548   7.004  21.543  1.00 76.33           C  
ATOM    547  OE1 GLU A  71      46.467   7.921  20.684  1.00 76.33           O  
ATOM    548  OE2 GLU A  71      47.096   5.889  21.335  1.00 76.33           O1-
ATOM    551  N   LYS A  72      48.590   9.373  25.996  1.00 84.39           N  
ATOM    552  CA  LYS A  72      49.909   9.598  26.527  1.00 84.39           C  
ATOM    558  C   LYS A  72      49.788  10.045  27.949  1.00 84.39           C  
ATOM    559  O   LYS A  72      49.499  11.210  28.221  1.00 84.39           O  
ATOM    553  CB  LYS A  72      50.674  10.690  25.755  1.00 84.39           C  
ATOM    554  CG  LYS A  72      52.174  10.775  26.052  1.00 84.39           C  
ATOM    555  CD  LYS A  72      52.933  11.593  25.001  1.00 84.39           C  
ATOM    556  CE  LYS A  72      54.452  11.610  25.181  1.00 84.39           C  
ATOM    557  NZ  LYS A  72      54.837  12.629  26.181  1.00 84.39           N1+
ATOM    560  N   ASN A  73      50.021   9.106  28.892  1.00 78.32           N  
ATOM    561  CA  ASN A  73      49.945   9.378  30.301  1.00 78.32           C  
ATOM    566  C   ASN A  73      50.566   8.224  31.040  1.00 78.32           C  
ATOM    567  O   ASN A  73      51.013   7.255  30.429  1.00 78.32           O  
ATOM    562  CB  ASN A  73      48.499   9.573  30.803  1.00 78.32           C  
ATOM    563  CG  ASN A  73      47.646   8.362  30.428  1.00 78.32           C  
ATOM    565  ND2 ASN A  73      46.382   8.635  30.008  1.00 78.32           N  
ATOM    564  OD1 ASN A  73      48.084   7.213  30.485  1.00 78.32           O  
ATOM    568  N   GLY A  74      50.665   8.341  32.383  1.00 47.50           N  
ATOM    569  CA  GLY A  74      51.200   7.319  33.244  1.00 47.50           C  
ATOM    570  C   GLY A  74      50.279   6.132  33.296  1.00 47.50           C  
ATOM    571  O   GLY A  74      50.742   4.993  33.371  1.00 47.50           O  
ATOM    572  N   HIS A  75      48.949   6.382  33.335  1.00 85.76           N  
ATOM    573  CA  HIS A  75      47.964   5.331  33.363  1.00 85.76           C  
ATOM    580  C   HIS A  75      46.630   5.998  33.127  1.00 85.76           C  
ATOM    581  O   HIS A  75      46.469   7.180  33.431  1.00 85.76           O  
ATOM    576  CB  HIS A  75      47.934   4.592  34.719  1.00 85.76           C  
ATOM    575  CG  HIS A  75      47.267   3.246  34.689  1.00 85.76           C  
ATOM    578  CD2 HIS A  75      46.107   2.816  35.257  1.00 85.76           C  
ATOM    574  ND1 HIS A  75      47.800   2.148  34.052  1.00 85.76           N  
ATOM    579  CE1 HIS A  75      46.946   1.116  34.263  1.00 85.76           C  
ATOM    577  NE2 HIS A  75      45.902   1.472  34.991  1.00 85.76           N  
ATOM    582  N   PHE A  76      45.642   5.272  32.551  1.00 78.32           N  
ATOM    583  CA  PHE A  76      44.350   5.856  32.292  1.00 78.32           C  
ATOM    591  C   PHE A  76      43.346   5.069  33.083  1.00 78.32           C  
ATOM    592  O   PHE A  76      43.210   3.862  32.893  1.00 78.32           O  
ATOM    584  CB  PHE A  76      43.975   5.784  30.796  1.00 78.32           C  
ATOM    585  CG  PHE A  76      42.695   6.505  30.524  1.00 78.32           C  
ATOM    586  CD1 PHE A  76      42.645   7.881  30.553  1.00 78.32           C  
ATOM    587  CD2 PHE A  76      41.549   5.814  30.200  1.00 78.32           C  
ATOM    588  CE1 PHE A  76      41.474   8.553  30.289  1.00 78.32           C  
ATOM    589  CE2 PHE A  76      40.374   6.480  29.936  1.00 78.32           C  
ATOM    590  CZ  PHE A  76      40.332   7.853  29.981  1.00 78.32           C  
ATOM    593  N   PHE A  77      42.605   5.745  33.990  1.00 82.68           N  
ATOM    594  CA  PHE A  77      41.655   5.071  34.834  1.00 82.68           C  
ATOM    602  C   PHE A  77      40.281   5.448  34.375  1.00 82.68           C  
ATOM    603  O   PHE A  77      40.031   6.601  34.028  1.00 82.68           O  
ATOM    595  CB  PHE A  77      41.704   5.527  36.306  1.00 82.68           C  
ATOM    596  CG  PHE A  77      43.040   5.253  36.915  1.00 82.68           C  
ATOM    597  CD1 PHE A  77      43.310   4.053  37.531  1.00 82.68           C  
ATOM    598  CD2 PHE A  77      44.025   6.215  36.883  1.00 82.68           C  
ATOM    599  CE1 PHE A  77      44.542   3.819  38.095  1.00 82.68           C  
ATOM    600  CE2 PHE A  77      45.260   5.986  37.446  1.00 82.68           C  
ATOM    601  CZ  PHE A  77      45.521   4.783  38.052  1.00 82.68           C  
ATOM    604  N   VAL A  78      39.348   4.472  34.357  1.00 50.60           N  
ATOM    605  CA  VAL A  78      37.992   4.762  33.983  1.00 50.60           C  
ATOM    609  C   VAL A  78      37.143   4.499  35.190  1.00 50.60           C  
ATOM    610  O   VAL A  78      37.137   3.390  35.723  1.00 50.60           O  
ATOM    606  CB  VAL A  78      37.481   3.886  32.875  1.00 50.60           C  
ATOM    607  CG1 VAL A  78      36.001   4.217  32.621  1.00 50.60           C  
ATOM    608  CG2 VAL A  78      38.381   4.084  31.643  1.00 50.60           C  
ATOM    611  N   PHE A  79      36.386   5.520  35.649  1.00142.34           N  
ATOM    612  CA  PHE A  79      35.562   5.365  36.817  1.00142.34           C  
ATOM    620  C   PHE A  79      34.182   5.025  36.367  1.00142.34           C  
ATOM    621  O   PHE A  79      33.638   5.664  35.468  1.00142.34           O  
ATOM    613  CB  PHE A  79      35.466   6.642  37.672  1.00142.34           C  
ATOM    614  CG  PHE A  79      36.793   6.847  38.316  1.00142.34           C  
ATOM    615  CD1 PHE A  79      37.777   7.565  37.677  1.00142.34           C  
ATOM    616  CD2 PHE A  79      37.055   6.312  39.555  1.00142.34           C  
ATOM    617  CE1 PHE A  79      39.005   7.752  38.268  1.00142.34           C  
ATOM    618  CE2 PHE A  79      38.282   6.496  40.151  1.00142.34           C  
ATOM    619  CZ  PHE A  79      39.258   7.218  39.508  1.00142.34           C  
ATOM    622  N   CYS A  80      33.576   3.990  36.986  1.00 51.51           N  
ATOM    623  CA  CYS A  80      32.266   3.604  36.552  1.00 51.51           C  
ATOM    626  C   CYS A  80      31.370   3.410  37.731  1.00 51.51           C  
ATOM    627  O   CYS A  80      31.821   3.043  38.816  1.00 51.51           O  
ATOM    624  CB  CYS A  80      32.254   2.269  35.791  1.00 51.51           C  
ATOM    625  SG  CYS A  80      33.282   2.310  34.295  1.00 51.51           S  
ATOM    628  N   ALA A  81      30.062   3.694  37.537  1.00 62.68           N  
ATOM    629  CA  ALA A  81      29.084   3.390  38.539  1.00 62.68           C  
ATOM    631  C   ALA A  81      28.986   1.899  38.459  1.00 62.68           C  
ATOM    632  O   ALA A  81      29.028   1.348  37.359  1.00 62.68           O  
ATOM    630  CB  ALA A  81      27.691   3.977  38.250  1.00 62.68           C  
ATOM    633  N   ASP A  82      28.866   1.198  39.606  1.00103.42           N  
ATOM    634  CA  ASP A  82      28.912  -0.238  39.541  1.00103.42           C  
ATOM    639  C   ASP A  82      27.965  -0.865  40.526  1.00103.42           C  
ATOM    640  O   ASP A  82      28.245  -0.908  41.723  1.00103.42           O  
ATOM    635  CB  ASP A  82      30.322  -0.777  39.856  1.00103.42           C  
ATOM    636  CG  ASP A  82      30.412  -2.266  39.547  1.00103.42           C  
ATOM    637  OD1 ASP A  82      29.350  -2.912  39.343  1.00103.42           O  
ATOM    638  OD2 ASP A  82      31.561  -2.779  39.513  1.00103.42           O1-
ATOM    641  N   LEU A  83      26.765  -1.253  40.039  1.00129.09           N  
ATOM    642  CA  LEU A  83      25.763  -2.044  40.706  1.00129.09           C  
ATOM    647  C   LEU A  83      25.986  -3.523  40.521  1.00129.09           C  
ATOM    648  O   LEU A  83      25.391  -4.335  41.225  1.00129.09           O  
ATOM    643  CB  LEU A  83      24.338  -1.706  40.258  1.00129.09           C  
ATOM    644  CG  LEU A  83      23.934  -0.295  40.710  1.00129.09           C  
ATOM    645  CD1 LEU A  83      22.495   0.037  40.291  1.00129.09           C  
ATOM    646  CD2 LEU A  83      24.184  -0.111  42.216  1.00129.09           C  
ATOM    649  N   TYR A  84      26.782  -3.903  39.503  1.00 81.77           N  
ATOM    650  CA  TYR A  84      26.999  -5.261  39.064  1.00 81.77           C  
ATOM    659  C   TYR A  84      27.549  -6.092  40.185  1.00 81.77           C  
ATOM    660  O   TYR A  84      27.145  -7.240  40.362  1.00 81.77           O  
ATOM    651  CB  TYR A  84      28.008  -5.307  37.898  1.00 81.77           C  
ATOM    652  CG  TYR A  84      28.070  -6.682  37.324  1.00 81.77           C  
ATOM    653  CD1 TYR A  84      27.132  -7.085  36.402  1.00 81.77           C  
ATOM    654  CD2 TYR A  84      29.063  -7.562  37.689  1.00 81.77           C  
ATOM    655  CE1 TYR A  84      27.176  -8.346  35.857  1.00 81.77           C  
ATOM    656  CE2 TYR A  84      29.112  -8.826  37.148  1.00 81.77           C  
ATOM    657  CZ  TYR A  84      28.166  -9.220  36.231  1.00 81.77           C  
ATOM    658  OH  TYR A  84      28.210 -10.514  35.669  1.00 81.77           O  
ATOM    661  N   ARG A  85      28.488  -5.542  40.977  1.00172.32           N  
ATOM    662  CA  ARG A  85      29.086  -6.312  42.030  1.00172.32           C  
ATOM    670  C   ARG A  85      28.012  -6.715  42.984  1.00172.32           C  
ATOM    671  O   ARG A  85      28.012  -7.837  43.486  1.00172.32           O  
ATOM    663  CB  ARG A  85      30.170  -5.563  42.824  1.00172.32           C  
ATOM    664  CG  ARG A  85      31.430  -5.272  42.006  1.00172.32           C  
ATOM    665  CD  ARG A  85      32.687  -5.107  42.863  1.00172.32           C  
ATOM    666  NE  ARG A  85      33.827  -4.827  41.946  1.00172.32           N  
ATOM    667  CZ  ARG A  85      34.204  -3.535  41.723  1.00172.32           C  
ATOM    668  NH1 ARG A  85      33.596  -2.523  42.404  1.00172.32           N1+
ATOM    669  NH2 ARG A  85      35.199  -3.249  40.835  1.00172.32           N  
ATOM    672  N   HIS A  86      27.069  -5.797  43.258  1.00 66.77           N  
ATOM    673  CA  HIS A  86      25.992  -6.051  44.162  1.00 66.77           C  
ATOM    680  C   HIS A  86      25.122  -7.123  43.598  1.00 66.77           C  
ATOM    681  O   HIS A  86      24.720  -8.031  44.320  1.00 66.77           O  
ATOM    676  CB  HIS A  86      25.131  -4.800  44.385  1.00 66.77           C  
ATOM    675  CG  HIS A  86      25.937  -3.721  45.034  1.00 66.77           C  
ATOM    678  CD2 HIS A  86      25.879  -3.217  46.296  1.00 66.77           C  
ATOM    674  ND1 HIS A  86      26.956  -3.043  44.403  1.00 66.77           N  
ATOM    679  CE1 HIS A  86      27.462  -2.170  45.310  1.00 66.77           C  
ATOM    677  NE2 HIS A  86      26.841  -2.239  46.474  1.00 66.77           N  
ATOM    682  N   GLN A  87      24.810  -7.066  42.287  1.00121.41           N  
ATOM    683  CA  GLN A  87      23.928  -8.072  41.779  1.00121.41           C  
ATOM    689  C   GLN A  87      24.588  -9.412  41.901  1.00121.41           C  
ATOM    690  O   GLN A  87      23.949 -10.387  42.290  1.00121.41           O  
ATOM    684  CB  GLN A  87      23.507  -7.907  40.308  1.00121.41           C  
ATOM    685  CG  GLN A  87      24.626  -8.126  39.295  1.00121.41           C  
ATOM    686  CD  GLN A  87      23.970  -8.356  37.942  1.00121.41           C  
ATOM    688  NE2 GLN A  87      22.613  -8.279  37.904  1.00121.41           N  
ATOM    687  OE1 GLN A  87      24.644  -8.606  36.944  1.00121.41           O  
ATOM    691  N   GLN A  88      25.893  -9.492  41.574  1.00 52.13           N  
ATOM    692  CA  GLN A  88      26.624 -10.733  41.595  1.00 52.13           C  
ATOM    698  C   GLN A  88      26.746 -11.251  42.990  1.00 52.13           C  
ATOM    699  O   GLN A  88      26.630 -12.453  43.226  1.00 52.13           O  
ATOM    693  CB  GLN A  88      28.048 -10.593  41.038  1.00 52.13           C  
ATOM    694  CG  GLN A  88      28.067 -10.279  39.543  1.00 52.13           C  
ATOM    695  CD  GLN A  88      27.443 -11.467  38.828  1.00 52.13           C  
ATOM    697  NE2 GLN A  88      27.922 -12.695  39.160  1.00 52.13           N  
ATOM    696  OE1 GLN A  88      26.550 -11.309  37.996  1.00 52.13           O  
ATOM    700  N   LEU A  89      26.979 -10.351  43.960  1.00 45.04           N  
ATOM    701  CA  LEU A  89      27.171 -10.790  45.307  1.00 45.04           C  
ATOM    706  C   LEU A  89      25.938 -11.510  45.741  1.00 45.04           C  
ATOM    707  O   LEU A  89      26.017 -12.599  46.307  1.00 45.04           O  
ATOM    702  CB  LEU A  89      27.367  -9.622  46.286  1.00 45.04           C  
ATOM    703  CG  LEU A  89      27.567 -10.073  47.744  1.00 45.04           C  
ATOM    704  CD1 LEU A  89      28.893 -10.828  47.933  1.00 45.04           C  
ATOM    705  CD2 LEU A  89      27.392  -8.897  48.713  1.00 45.04           C  
ATOM    708  N   ALA A  90      24.765 -10.916  45.463  1.00 40.76           N  
ATOM    709  CA  ALA A  90      23.501 -11.468  45.859  1.00 40.76           C  
ATOM    711  C   ALA A  90      23.258 -12.773  45.167  1.00 40.76           C  
ATOM    712  O   ALA A  90      22.765 -13.724  45.771  1.00 40.76           O  
ATOM    710  CB  ALA A  90      22.318 -10.543  45.522  1.00 40.76           C  
ATOM    713  N   GLU A  91      23.616 -12.858  43.876  1.00 57.88           N  
ATOM    714  CA  GLU A  91      23.312 -14.021  43.093  1.00 57.88           C  
ATOM    720  C   GLU A  91      23.966 -15.211  43.681  1.00 57.88           C  
ATOM    721  O   GLU A  91      23.358 -16.282  43.721  1.00 57.88           O  
ATOM    715  CB  GLU A  91      23.837 -13.921  41.649  1.00 57.88           C  
ATOM    716  CG  GLU A  91      23.145 -12.856  40.796  1.00 57.88           C  
ATOM    717  CD  GLU A  91      23.776 -12.888  39.411  1.00 57.88           C  
ATOM    718  OE1 GLU A  91      24.865 -13.507  39.270  1.00 57.88           O  
ATOM    719  OE2 GLU A  91      23.177 -12.294  38.474  1.00 57.88           O1-
ATOM    722  N   GLU A  92      25.216 -15.048  44.149  1.00105.09           N  
ATOM    723  CA  GLU A  92      25.925 -16.193  44.610  1.00105.09           C  
ATOM    729  C   GLU A  92      25.129 -16.823  45.692  1.00105.09           C  
ATOM    730  O   GLU A  92      24.720 -17.976  45.578  1.00105.09           O  
ATOM    724  CB  GLU A  92      27.290 -15.826  45.213  1.00105.09           C  
ATOM    725  CG  GLU A  92      28.266 -15.214  44.206  1.00105.09           C  
ATOM    726  CD  GLU A  92      28.755 -16.316  43.279  1.00105.09           C  
ATOM    727  OE1 GLU A  92      27.906 -16.922  42.572  1.00105.09           O  
ATOM    728  OE2 GLU A  92      29.988 -16.568  43.267  1.00105.09           O1-
ATOM    731  N   LYS A  93      24.880 -16.104  46.790  1.00187.95           N  
ATOM    732  CA  LYS A  93      24.125 -16.858  47.723  1.00187.95           C  
ATOM    738  C   LYS A  93      22.629 -16.790  47.584  1.00187.95           C  
ATOM    739  O   LYS A  93      21.963 -17.749  47.197  1.00187.95           O  
ATOM    733  CB  LYS A  93      24.597 -16.565  49.150  1.00187.95           C  
ATOM    734  CG  LYS A  93      26.074 -16.974  49.260  1.00187.95           C  
ATOM    735  CD  LYS A  93      26.813 -16.443  50.483  1.00187.95           C  
ATOM    736  CE  LYS A  93      26.683 -17.371  51.684  1.00187.95           C  
ATOM    737  NZ  LYS A  93      25.252 -17.670  51.900  1.00187.95           N1+
ATOM    740  N   GLY A  94      22.068 -15.604  47.873  1.00158.58           N  
ATOM    741  CA  GLY A  94      20.643 -15.509  48.023  1.00158.58           C  
ATOM    742  C   GLY A  94      19.820 -15.524  46.780  1.00158.58           C  
ATOM    743  O   GLY A  94      18.978 -16.403  46.612  1.00158.58           O  
ATOM    744  N   GLU A  95      20.048 -14.574  45.854  1.00184.51           N  
ATOM    745  CA  GLU A  95      19.083 -14.558  44.798  1.00184.51           C  
ATOM    751  C   GLU A  95      19.330 -13.429  43.857  1.00184.51           C  
ATOM    752  O   GLU A  95      20.473 -13.041  43.627  1.00184.51           O  
ATOM    746  CB  GLU A  95      17.629 -14.432  45.281  1.00184.51           C  
ATOM    747  CG  GLU A  95      16.646 -15.132  44.340  1.00184.51           C  
ATOM    748  CD  GLU A  95      16.817 -16.636  44.556  1.00184.51           C  
ATOM    749  OE1 GLU A  95      17.764 -17.218  43.962  1.00184.51           O  
ATOM    750  OE2 GLU A  95      16.013 -17.218  45.333  1.00184.51           O1-
ATOM    753  N   HIS A  96      18.227 -12.900  43.268  1.00117.70           N  
ATOM    754  CA  HIS A  96      18.346 -11.930  42.221  1.00117.70           C  
ATOM    761  C   HIS A  96      17.626 -10.645  42.549  1.00117.70           C  
ATOM    762  O   HIS A  96      16.403 -10.528  42.472  1.00117.70           O  
ATOM    757  CB  HIS A  96      17.851 -12.533  40.905  1.00117.70           C  
ATOM    756  CG  HIS A  96      18.526 -13.865  40.763  1.00117.70           C  
ATOM    759  CD2 HIS A  96      19.621 -14.240  40.047  1.00117.70           C  
ATOM    755  ND1 HIS A  96      18.140 -14.984  41.470  1.00117.70           N  
ATOM    760  CE1 HIS A  96      19.016 -15.971  41.154  1.00117.70           C  
ATOM    758  NE2 HIS A  96      19.934 -15.565  40.294  1.00117.70           N  
ATOM    763  N   ILE A  97      18.462  -9.672  42.954  1.00198.55           N  
ATOM    764  CA  ILE A  97      18.371  -8.301  43.385  1.00198.55           C  
ATOM    769  C   ILE A  97      18.116  -7.251  42.319  1.00198.55           C  
ATOM    770  O   ILE A  97      17.658  -6.163  42.658  1.00198.55           O  
ATOM    765  CB  ILE A  97      19.611  -7.926  44.134  1.00198.55           C  
ATOM    766  CG1 ILE A  97      19.565  -6.470  44.613  1.00198.55           C  
ATOM    767  CG2 ILE A  97      20.814  -8.311  43.261  1.00198.55           C  
ATOM    768  CD1 ILE A  97      20.667  -6.134  45.618  1.00198.55           C  
ATOM    771  N   SER A  98      18.432  -7.499  41.030  1.00 92.02           N  
ATOM    772  CA  SER A  98      18.533  -6.480  40.003  1.00 92.02           C  
ATOM    775  C   SER A  98      17.429  -5.459  40.015  1.00 92.02           C  
ATOM    776  O   SER A  98      17.684  -4.297  39.694  1.00 92.02           O  
ATOM    773  CB  SER A  98      18.598  -7.075  38.584  1.00 92.02           C  
ATOM    774  OG  SER A  98      19.795  -7.822  38.419  1.00 92.02           O  
ATOM    777  N   GLU A  99      16.191  -5.818  40.394  1.00 56.72           N  
ATOM    778  CA  GLU A  99      15.118  -4.858  40.371  1.00 56.72           C  
ATOM    784  C   GLU A  99      15.471  -3.704  41.263  1.00 56.72           C  
ATOM    785  O   GLU A  99      15.217  -2.548  40.926  1.00 56.72           O  
ATOM    779  CB  GLU A  99      13.807  -5.434  40.932  1.00 56.72           C  
ATOM    780  CG  GLU A  99      13.189  -6.548  40.086  1.00 56.72           C  
ATOM    781  CD  GLU A  99      12.008  -7.104  40.868  1.00 56.72           C  
ATOM    782  OE1 GLU A  99      10.967  -6.400  40.955  1.00 56.72           O  
ATOM    783  OE2 GLU A  99      12.138  -8.239  41.402  1.00 56.72           O1-
ATOM    786  N   LEU A 100      16.075  -3.981  42.432  1.00 98.57           N  
ATOM    787  CA  LEU A 100      16.378  -2.925  43.356  1.00 98.57           C  
ATOM    792  C   LEU A 100      17.358  -1.972  42.738  1.00 98.57           C  
ATOM    793  O   LEU A 100      17.244  -0.761  42.908  1.00 98.57           O  
ATOM    788  CB  LEU A 100      17.025  -3.412  44.665  1.00 98.57           C  
ATOM    789  CG  LEU A 100      16.082  -4.216  45.575  1.00 98.57           C  
ATOM    790  CD1 LEU A 100      14.923  -3.343  46.074  1.00 98.57           C  
ATOM    791  CD2 LEU A 100      15.614  -5.516  44.906  1.00 98.57           C  
ATOM    794  N   LEU A 101      18.352  -2.507  42.008  1.00125.16           N  
ATOM    795  CA  LEU A 101      19.441  -1.749  41.447  1.00125.16           C  
ATOM    800  C   LEU A 101      18.980  -0.782  40.392  1.00125.16           C  
ATOM    801  O   LEU A 101      19.522   0.317  40.283  1.00125.16           O  
ATOM    796  CB  LEU A 101      20.478  -2.648  40.748  1.00125.16           C  
ATOM    797  CG  LEU A 101      21.076  -3.747  41.643  1.00125.16           C  
ATOM    798  CD1 LEU A 101      20.024  -4.803  42.004  1.00125.16           C  
ATOM    799  CD2 LEU A 101      22.326  -4.369  41.006  1.00125.16           C  
ATOM    802  N   GLU A 102      18.017  -1.211  39.554  1.00 86.92           N  
ATOM    803  CA  GLU A 102      17.487  -0.496  38.419  1.00 86.92           C  
ATOM    809  C   GLU A 102      16.617   0.635  38.838  1.00 86.92           C  
ATOM    810  O   GLU A 102      16.391   1.564  38.062  1.00 86.92           O  
ATOM    804  CB  GLU A 102      16.659  -1.390  37.475  1.00 86.92           C  
ATOM    805  CG  GLU A 102      17.490  -2.448  36.742  1.00 86.92           C  
ATOM    806  CD  GLU A 102      16.568  -3.233  35.816  1.00 86.92           C  
ATOM    807  OE1 GLU A 102      15.478  -2.701  35.474  1.00 86.92           O  
ATOM    808  OE2 GLU A 102      16.944  -4.375  35.437  1.00 86.92           O1-
ATOM    811  N   ASN A 103      16.094   0.550  40.074  1.00189.25           N  
ATOM    812  CA  ASN A 103      15.107   1.426  40.622  1.00189.25           C  
ATOM    817  C   ASN A 103      15.461   2.849  40.465  1.00189.25           C  
ATOM    818  O   ASN A 103      16.544   3.181  39.986  1.00189.25           O  
ATOM    813  CB  ASN A 103      14.809   1.180  42.112  1.00189.25           C  
ATOM    814  CG  ASN A 103      14.020  -0.116  42.219  1.00189.25           C  
ATOM    816  ND2 ASN A 103      13.852  -0.626  43.469  1.00189.25           N  
ATOM    815  OD1 ASN A 103      13.553  -0.652  41.217  1.00189.25           O  
ATOM    819  N   THR A 104      14.507   3.677  40.946  1.00276.62           N  
ATOM    820  CA  THR A 104      14.352   5.096  40.823  1.00276.62           C  
ATOM    824  C   THR A 104      15.486   5.703  40.092  1.00276.62           C  
ATOM    825  O   THR A 104      16.646   5.622  40.489  1.00276.62           O  
ATOM    821  CB  THR A 104      14.164   5.805  42.132  1.00276.62           C  
ATOM    823  CG2 THR A 104      15.422   5.632  42.994  1.00276.62           C  
ATOM    822  OG1 THR A 104      13.908   7.181  41.902  1.00276.62           O  
ATOM    826  N   GLU A 105      15.110   6.417  39.016  1.00148.87           N  
ATOM    827  CA  GLU A 105      16.009   6.985  38.065  1.00148.87           C  
ATOM    833  C   GLU A 105      16.979   7.774  38.844  1.00148.87           C  
ATOM    834  O   GLU A 105      18.174   7.810  38.561  1.00148.87           O  
ATOM    828  CB  GLU A 105      15.268   7.920  37.082  1.00148.87           C  
ATOM    829  CG  GLU A 105      16.114   8.485  35.936  1.00148.87           C  
ATOM    830  CD  GLU A 105      16.462   9.938  36.233  1.00148.87           C  
ATOM    831  OE1 GLU A 105      15.639  10.627  36.892  1.00148.87           O  
ATOM    832  OE2 GLU A 105      17.552  10.383  35.783  1.00148.87           O1-
ATOM    835  N   MET A 106      16.453   8.406  39.886  1.00162.12           N  
ATOM    836  CA  MET A 106      17.219   9.248  40.734  1.00162.12           C  
ATOM    841  C   MET A 106      18.207   8.532  41.583  1.00162.12           C  
ATOM    842  O   MET A 106      19.262   9.116  41.829  1.00162.12           O  
ATOM    837  CB  MET A 106      16.361  10.068  41.716  1.00162.12           C  
ATOM    838  CG  MET A 106      15.434  11.096  41.063  1.00162.12           C  
ATOM    839  SD  MET A 106      14.441  12.054  42.251  1.00162.12           S  
ATOM    840  CE  MET A 106      13.436  12.921  41.012  1.00162.12           C  
ATOM    843  N   PHE A 107      17.894   7.295  42.052  1.00118.72           N  
ATOM    844  CA  PHE A 107      18.681   6.639  43.068  1.00118.72           C  
ATOM    852  C   PHE A 107      20.136   6.718  42.686  1.00118.72           C  
ATOM    853  O   PHE A 107      20.785   7.626  43.204  1.00118.72           O  
ATOM    845  CB  PHE A 107      18.320   5.146  43.178  1.00118.72           C  
ATOM    846  CG  PHE A 107      19.033   4.535  44.334  1.00118.72           C  
ATOM    847  CD1 PHE A 107      18.520   4.662  45.602  1.00118.72           C  
ATOM    848  CD2 PHE A 107      20.197   3.823  44.150  1.00118.72           C  
ATOM    849  CE1 PHE A 107      19.163   4.098  46.677  1.00118.72           C  
ATOM    850  CE2 PHE A 107      20.845   3.256  45.223  1.00118.72           C  
ATOM    851  CZ  PHE A 107      20.327   3.393  46.488  1.00118.72           C  
ATOM    854  N   MET A 108      20.697   5.826  41.814  1.00171.35           N  
ATOM    855  CA  MET A 108      21.845   6.156  41.003  1.00171.35           C  
ATOM    860  C   MET A 108      22.966   6.682  41.901  1.00171.35           C  
ATOM    861  O   MET A 108      23.808   7.420  41.394  1.00171.35           O  
ATOM    856  CB  MET A 108      21.520   7.215  39.933  1.00171.35           C  
ATOM    857  CG  MET A 108      22.618   7.421  38.888  1.00171.35           C  
ATOM    858  SD  MET A 108      22.210   8.670  37.630  1.00171.35           S  
ATOM    859  CE  MET A 108      23.759   8.513  36.694  1.00171.35           C  
ATOM    862  N   VAL A 109      23.031   6.283  43.212  1.00125.23           N  
ATOM    863  CA  VAL A 109      23.931   6.726  44.280  1.00125.23           C  
ATOM    867  C   VAL A 109      25.322   6.418  43.849  1.00125.23           C  
ATOM    868  O   VAL A 109      26.305   6.945  44.373  1.00125.23           O  
ATOM    864  CB  VAL A 109      23.687   6.015  45.582  1.00125.23           C  
ATOM    865  CG1 VAL A 109      24.780   6.418  46.587  1.00125.23           C  
ATOM    866  CG2 VAL A 109      22.264   6.350  46.060  1.00125.23           C  
ATOM    869  N   SER A 110      25.416   5.495  42.890  1.00110.55           N  
ATOM    870  CA  SER A 110      26.666   5.057  42.369  1.00110.55           C  
ATOM    873  C   SER A 110      27.426   6.229  41.818  1.00110.55           C  
ATOM    874  O   SER A 110      28.651   6.264  41.903  1.00110.55           O  
ATOM    871  CB  SER A 110      26.478   4.071  41.205  1.00110.55           C  
ATOM    872  OG  SER A 110      25.619   3.014  41.604  1.00110.55           O  
ATOM    875  N   LEU A 111      26.733   7.223  41.231  1.00149.38           N  
ATOM    876  CA  LEU A 111      27.422   8.334  40.628  1.00149.38           C  
ATOM    881  C   LEU A 111      28.186   9.116  41.664  1.00149.38           C  
ATOM    882  O   LEU A 111      29.333   9.497  41.436  1.00149.38           O  
ATOM    877  CB  LEU A 111      26.469   9.305  39.915  1.00149.38           C  
ATOM    878  CG  LEU A 111      27.215  10.438  39.194  1.00149.38           C  
ATOM    879  CD1 LEU A 111      28.095   9.878  38.070  1.00149.38           C  
ATOM    880  CD2 LEU A 111      26.248  11.527  38.710  1.00149.38           C  
ATOM    883  N   ILE A 112      27.573   9.384  42.834  1.00 46.93           N  
ATOM    884  CA  ILE A 112      28.218  10.160  43.859  1.00 46.93           C  
ATOM    889  C   ILE A 112      29.399   9.402  44.381  1.00 46.93           C  
ATOM    890  O   ILE A 112      30.475   9.970  44.552  1.00 46.93           O  
ATOM    885  CB  ILE A 112      27.321  10.455  45.030  1.00 46.93           C  
ATOM    886  CG1 ILE A 112      26.118  11.302  44.584  1.00 46.93           C  
ATOM    887  CG2 ILE A 112      28.169  11.129  46.123  1.00 46.93           C  
ATOM    888  CD1 ILE A 112      25.029  11.426  45.646  1.00 46.93           C  
ATOM    891  N   ASP A 113      29.240   8.088  44.632  1.00 64.31           N  
ATOM    892  CA  ASP A 113      30.317   7.333  45.208  1.00 64.31           C  
ATOM    897  C   ASP A 113      31.503   7.344  44.298  1.00 64.31           C  
ATOM    898  O   ASP A 113      32.629   7.525  44.756  1.00 64.31           O  
ATOM    893  CB  ASP A 113      29.956   5.863  45.473  1.00 64.31           C  
ATOM    894  CG  ASP A 113      29.167   5.799  46.772  1.00 64.31           C  
ATOM    895  OD1 ASP A 113      29.736   6.202  47.820  1.00 64.31           O  
ATOM    896  OD2 ASP A 113      27.996   5.337  46.739  1.00 64.31           O1-
ATOM    899  N   ALA A 114      31.287   7.154  42.983  1.00 38.75           N  
ATOM    900  CA  ALA A 114      32.380   7.105  42.052  1.00 38.75           C  
ATOM    902  C   ALA A 114      33.100   8.421  42.027  1.00 38.75           C  
ATOM    903  O   ALA A 114      34.328   8.458  41.970  1.00 38.75           O  
ATOM    901  CB  ALA A 114      31.922   6.808  40.614  1.00 38.75           C  
ATOM    904  N   ALA A 115      32.347   9.538  42.057  1.00 39.78           N  
ATOM    905  CA  ALA A 115      32.944  10.845  41.967  1.00 39.78           C  
ATOM    907  C   ALA A 115      33.826  11.119  43.147  1.00 39.78           C  
ATOM    908  O   ALA A 115      34.929  11.640  42.989  1.00 39.78           O  
ATOM    906  CB  ALA A 115      31.901  11.974  41.893  1.00 39.78           C  
ATOM    909  N   LEU A 116      33.373  10.779  44.369  1.00 99.65           N  
ATOM    910  CA  LEU A 116      34.189  11.082  45.512  1.00 99.65           C  
ATOM    915  C   LEU A 116      35.453  10.281  45.462  1.00 99.65           C  
ATOM    916  O   LEU A 116      36.518  10.779  45.825  1.00 99.65           O  
ATOM    911  CB  LEU A 116      33.484  10.903  46.866  1.00 99.65           C  
ATOM    912  CG  LEU A 116      32.483  12.046  47.136  1.00 99.65           C  
ATOM    913  CD1 LEU A 116      31.341  12.051  46.113  1.00 99.65           C  
ATOM    914  CD2 LEU A 116      31.992  12.040  48.590  1.00 99.65           C  
ATOM    917  N   ALA A 117      35.378   9.017  45.006  1.00 34.49           N  
ATOM    918  CA  ALA A 117      36.565   8.209  44.938  1.00 34.49           C  
ATOM    920  C   ALA A 117      37.537   8.845  43.984  1.00 34.49           C  
ATOM    921  O   ALA A 117      38.737   8.907  44.253  1.00 34.49           O  
ATOM    919  CB  ALA A 117      36.285   6.788  44.422  1.00 34.49           C  
ATOM    922  N   ALA A 118      37.031   9.345  42.840  1.00 45.52           N  
ATOM    923  CA  ALA A 118      37.852   9.939  41.818  1.00 45.52           C  
ATOM    925  C   ALA A 118      38.522  11.165  42.360  1.00 45.52           C  
ATOM    926  O   ALA A 118      39.687  11.432  42.063  1.00 45.52           O  
ATOM    924  CB  ALA A 118      37.042  10.365  40.582  1.00 45.52           C  
ATOM    927  N   GLN A 119      37.798  11.920  43.205  1.00106.19           N  
ATOM    928  CA  GLN A 119      38.236  13.173  43.746  1.00106.19           C  
ATOM    934  C   GLN A 119      39.500  12.932  44.483  1.00106.19           C  
ATOM    935  O   GLN A 119      40.318  13.840  44.609  1.00106.19           O  
ATOM    929  CB  GLN A 119      37.217  13.781  44.724  1.00106.19           C  
ATOM    930  CG  GLN A 119      37.506  15.240  45.074  1.00106.19           C  
ATOM    931  CD  GLN A 119      37.131  16.091  43.867  1.00106.19           C  
ATOM    933  NE2 GLN A 119      36.695  15.426  42.762  1.00106.19           N  
ATOM    932  OE1 GLN A 119      37.218  17.317  43.908  1.00106.19           O  
ATOM    936  N   ASN A 120      39.674  11.736  45.071  1.00257.20           N  
ATOM    937  CA  ASN A 120      41.001  11.533  45.560  1.00257.20           C  
ATOM    942  C   ASN A 120      41.822  11.402  44.258  1.00257.20           C  
ATOM    943  O   ASN A 120      42.037  10.285  43.796  1.00257.20           O  
ATOM    938  CB  ASN A 120      41.164  10.235  46.366  1.00257.20           C  
ATOM    939  CG  ASN A 120      40.426  10.405  47.687  1.00257.20           C  
ATOM    941  ND2 ASN A 120      41.194  10.672  48.778  1.00257.20           N  
ATOM    940  OD1 ASN A 120      39.203  10.298  47.753  1.00257.20           O  
ATOM    944  N   MET A 121      42.330  12.528  43.653  1.00413.16           N  
ATOM    945  CA  MET A 121      42.826  12.667  42.294  1.00413.16           C  
ATOM    950  C   MET A 121      43.874  13.723  42.180  1.00413.16           C  
ATOM    951  O   MET A 121      44.709  13.937  43.057  1.00413.16           O  
ATOM    946  CB  MET A 121      41.733  13.157  41.338  1.00413.16           C  
ATOM    947  CG  MET A 121      41.159  14.491  41.826  1.00413.16           C  
ATOM    948  SD  MET A 121      40.574  15.599  40.515  1.00413.16           S  
ATOM    949  CE  MET A 121      40.048  16.937  41.625  1.00413.16           C  
ATOM    952  N   SER A 122      43.856  14.407  41.017  1.00 85.67           N  
ATOM    953  CA  SER A 122      44.783  15.466  40.778  1.00 85.67           C  
ATOM    956  C   SER A 122      44.573  16.411  41.873  1.00 85.67           C  
ATOM    957  O   SER A 122      45.467  17.178  42.210  1.00 85.67           O  
ATOM    954  CB  SER A 122      44.556  16.240  39.468  1.00 85.67           C  
ATOM    955  OG  SER A 122      43.282  16.868  39.469  1.00 85.67           O  
ATOM    958  N   ILE A 123      43.348  16.478  42.400  1.00217.56           N  
ATOM    959  CA  ILE A 123      43.348  17.254  43.576  1.00217.56           C  
ATOM    964  C   ILE A 123      44.012  16.447  44.671  1.00217.56           C  
ATOM    965  O   ILE A 123      44.993  16.903  45.257  1.00217.56           O  
ATOM    960  CB  ILE A 123      41.957  17.713  43.968  1.00217.56           C  
ATOM    961  CG1 ILE A 123      42.013  18.839  45.016  1.00217.56           C  
ATOM    962  CG2 ILE A 123      41.094  16.503  44.363  1.00217.56           C  
ATOM    963  CD1 ILE A 123      42.633  18.437  46.352  1.00217.56           C  
ATOM    966  N   ALA A 124      43.511  15.222  44.994  1.00158.77           N  
ATOM    967  CA  ALA A 124      44.083  14.681  46.191  1.00158.77           C  
ATOM    969  C   ALA A 124      45.383  13.916  46.226  1.00158.77           C  
ATOM    970  O   ALA A 124      46.445  14.461  46.522  1.00158.77           O  
ATOM    968  CB  ALA A 124      43.071  13.803  46.947  1.00158.77           C  
ATOM    971  N   ALA A 125      45.306  12.612  45.860  1.00 78.49           N  
ATOM    972  CA  ALA A 125      46.387  11.684  46.110  1.00 78.49           C  
ATOM    974  C   ALA A 125      47.543  11.832  45.193  1.00 78.49           C  
ATOM    975  O   ALA A 125      48.692  11.949  45.613  1.00 78.49           O  
ATOM    973  CB  ALA A 125      45.930  10.218  46.030  1.00 78.49           C  
ATOM    976  N   GLU A 126      47.229  11.826  43.892  1.00119.48           N  
ATOM    977  CA  GLU A 126      48.186  11.882  42.836  1.00119.48           C  
ATOM    983  C   GLU A 126      48.802  13.241  42.823  1.00119.48           C  
ATOM    984  O   GLU A 126      49.976  13.387  42.494  1.00119.48           O  
ATOM    978  CB  GLU A 126      47.545  11.486  41.497  1.00119.48           C  
ATOM    979  CG  GLU A 126      46.145  12.067  41.326  1.00119.48           C  
ATOM    980  CD  GLU A 126      45.401  11.200  40.325  1.00119.48           C  
ATOM    981  OE1 GLU A 126      45.980  10.972  39.233  1.00119.48           O  
ATOM    982  OE2 GLU A 126      44.266  10.744  40.633  1.00119.48           O1-
ATOM    985  N   SER A 127      48.030  14.255  43.254  1.00115.09           N  
ATOM    986  CA  SER A 127      48.401  15.644  43.252  1.00115.09           C  
ATOM    989  C   SER A 127      49.635  15.857  44.053  1.00115.09           C  
ATOM    990  O   SER A 127      50.311  16.872  43.896  1.00115.09           O  
ATOM    987  CB  SER A 127      47.395  16.520  43.988  1.00115.09           C  
ATOM    988  OG  SER A 127      47.803  17.877  43.899  1.00115.09           O  
ATOM    991  N   MET A 128      50.016  14.877  44.886  1.00123.23           N  
ATOM    992  CA  MET A 128      51.154  14.998  45.749  1.00123.23           C  
ATOM    997  C   MET A 128      52.342  15.317  44.860  1.00123.23           C  
ATOM    998  O   MET A 128      53.329  15.861  45.357  1.00123.23           O  
ATOM    993  CB  MET A 128      51.519  13.692  46.477  1.00123.23           C  
ATOM    994  CG  MET A 128      50.505  13.238  47.525  1.00123.23           C  
ATOM    995  SD  MET A 128      50.967  11.693  48.364  1.00123.23           S  
ATOM    996  CE  MET A 128      52.369  12.435  49.251  1.00123.23           C  
ATOM    999  N   GLY A 129      52.272  15.027  43.522  1.00172.77           N  
ATOM   1000  CA  GLY A 129      53.358  15.296  42.602  1.00172.77           C  
ATOM   1001  C   GLY A 129      52.999  14.894  41.186  1.00172.77           C  
ATOM   1002  O   GLY A 129      53.610  15.389  40.237  1.00172.77           O  
ATOM   1003  N   LEU A 130      52.020  13.993  40.970  1.00130.85           N  
ATOM   1004  CA  LEU A 130      51.644  13.712  39.606  1.00130.85           C  
ATOM   1009  C   LEU A 130      50.570  14.672  39.183  1.00130.85           C  
ATOM   1010  O   LEU A 130      50.046  15.436  39.990  1.00130.85           O  
ATOM   1005  CB  LEU A 130      51.127  12.290  39.327  1.00130.85           C  
ATOM   1006  CG  LEU A 130      52.185  11.189  39.519  1.00130.85           C  
ATOM   1007  CD1 LEU A 130      52.397  10.862  41.004  1.00130.85           C  
ATOM   1008  CD2 LEU A 130      51.891   9.961  38.645  1.00130.85           C  
ATOM   1011  N   GLY A 131      50.231  14.669  37.876  1.00 48.40           N  
ATOM   1012  CA  GLY A 131      49.216  15.551  37.365  1.00 48.40           C  
ATOM   1013  C   GLY A 131      48.062  14.710  36.913  1.00 48.40           C  
ATOM   1014  O   GLY A 131      48.225  13.529  36.609  1.00 48.40           O  
ATOM   1015  N   ILE A 132      46.843  15.290  36.903  1.00225.96           N  
ATOM   1016  CA  ILE A 132      45.715  14.557  36.400  1.00225.96           C  
ATOM   1021  C   ILE A 132      44.718  15.423  35.693  1.00225.96           C  
ATOM   1022  O   ILE A 132      44.721  16.645  35.831  1.00225.96           O  
ATOM   1017  CB  ILE A 132      45.125  13.522  37.341  1.00225.96           C  
ATOM   1018  CG1 ILE A 132      43.595  13.394  37.264  1.00225.96           C  
ATOM   1019  CG2 ILE A 132      45.771  13.660  38.716  1.00225.96           C  
ATOM   1020  CD1 ILE A 132      42.803  14.605  37.766  1.00225.96           C  
ATOM   1023  N   CYS A 133      43.893  14.784  34.829  1.00 69.15           N  
ATOM   1024  CA  CYS A 133      42.860  15.463  34.101  1.00 69.15           C  
ATOM   1027  C   CYS A 133      41.700  14.508  33.973  1.00 69.15           C  
ATOM   1028  O   CYS A 133      41.884  13.337  33.642  1.00 69.15           O  
ATOM   1025  CB  CYS A 133      43.293  15.886  32.683  1.00 69.15           C  
ATOM   1026  SG  CYS A 133      42.028  16.864  31.818  1.00 69.15           S  
ATOM   1029  N   TYR A 134      40.469  14.994  34.250  1.00 87.94           N  
ATOM   1030  CA  TYR A 134      39.263  14.206  34.153  1.00 87.94           C  
ATOM   1039  C   TYR A 134      38.883  14.141  32.711  1.00 87.94           C  
ATOM   1040  O   TYR A 134      39.062  15.119  31.989  1.00 87.94           O  
ATOM   1031  CB  TYR A 134      38.004  14.818  34.801  1.00 87.94           C  
ATOM   1032  CG  TYR A 134      37.993  14.730  36.286  1.00 87.94           C  
ATOM   1033  CD1 TYR A 134      37.573  13.578  36.912  1.00 87.94           C  
ATOM   1034  CD2 TYR A 134      38.367  15.808  37.052  1.00 87.94           C  
ATOM   1035  CE1 TYR A 134      37.542  13.493  38.283  1.00 87.94           C  
ATOM   1036  CE2 TYR A 134      38.337  15.728  38.423  1.00 87.94           C  
ATOM   1037  CZ  TYR A 134      37.924  14.571  39.043  1.00 87.94           C  
ATOM   1038  OH  TYR A 134      37.889  14.484  40.451  1.00 87.94           O  
ATOM   1041  N   ILE A 135      38.386  12.972  32.242  1.00125.59           N  
ATOM   1042  CA  ILE A 135      37.962  12.897  30.871  1.00125.59           C  
ATOM   1047  C   ILE A 135      36.509  12.500  30.805  1.00125.59           C  
ATOM   1048  O   ILE A 135      36.166  11.319  30.821  1.00125.59           O  
ATOM   1043  CB  ILE A 135      38.736  11.875  30.090  1.00125.59           C  
ATOM   1044  CG1 ILE A 135      40.243  12.177  30.168  1.00125.59           C  
ATOM   1045  CG2 ILE A 135      38.186  11.861  28.655  1.00125.59           C  
ATOM   1046  CD1 ILE A 135      40.622  13.564  29.649  1.00125.59           C  
ATOM   1049  N   GLY A 136      35.618  13.507  30.728  1.00 56.89           N  
ATOM   1050  CA  GLY A 136      34.188  13.392  30.583  1.00 56.89           C  
ATOM   1051  C   GLY A 136      33.839  12.969  29.183  1.00 56.89           C  
ATOM   1052  O   GLY A 136      32.749  12.459  28.928  1.00 56.89           O  
ATOM   1053  N   GLY A 137      34.762  13.217  28.234  1.00 55.89           N  
ATOM   1054  CA  GLY A 137      34.580  13.062  26.814  1.00 55.89           C  
ATOM   1055  C   GLY A 137      34.121  11.678  26.454  1.00 55.89           C  
ATOM   1056  O   GLY A 137      33.459  11.498  25.434  1.00 55.89           O  
ATOM   1057  N   ILE A 138      34.475  10.656  27.251  1.00 77.39           N  
ATOM   1058  CA  ILE A 138      34.106   9.296  26.954  1.00 77.39           C  
ATOM   1063  C   ILE A 138      32.606   9.177  26.845  1.00 77.39           C  
ATOM   1064  O   ILE A 138      32.098   8.285  26.167  1.00 77.39           O  
ATOM   1059  CB  ILE A 138      34.621   8.277  27.938  1.00 77.39           C  
ATOM   1060  CG1 ILE A 138      34.044   8.483  29.347  1.00 77.39           C  
ATOM   1061  CG2 ILE A 138      36.158   8.308  27.879  1.00 77.39           C  
ATOM   1062  CD1 ILE A 138      34.323   7.302  30.279  1.00 77.39           C  
ATOM   1065  N   ARG A 139      31.854  10.058  27.530  1.00164.43           N  
ATOM   1066  CA  ARG A 139      30.413  10.064  27.590  1.00164.43           C  
ATOM   1074  C   ARG A 139      29.811  10.268  26.231  1.00164.43           C  
ATOM   1075  O   ARG A 139      28.624  10.014  26.032  1.00164.43           O  
ATOM   1067  CB  ARG A 139      29.862  11.168  28.501  1.00164.43           C  
ATOM   1068  CG  ARG A 139      30.342  11.040  29.944  1.00164.43           C  
ATOM   1069  CD  ARG A 139      29.799  12.135  30.859  1.00164.43           C  
ATOM   1070  NE  ARG A 139      28.698  11.540  31.661  1.00164.43           N  
ATOM   1071  CZ  ARG A 139      28.160  12.254  32.693  1.00164.43           C  
ATOM   1072  NH1 ARG A 139      28.572  13.536  32.924  1.00164.43           N1+
ATOM   1073  NH2 ARG A 139      27.224  11.682  33.501  1.00164.43           N  
ATOM   1076  N   ASN A 140      30.569  10.824  25.270  1.00 91.41           N  
ATOM   1077  CA  ASN A 140      29.949  11.044  23.997  1.00 91.41           C  
ATOM   1082  C   ASN A 140      29.473   9.733  23.410  1.00 91.41           C  
ATOM   1083  O   ASN A 140      28.355   9.636  22.917  1.00 91.41           O  
ATOM   1078  CB  ASN A 140      30.900  11.723  22.994  1.00 91.41           C  
ATOM   1079  CG  ASN A 140      31.141  13.149  23.481  1.00 91.41           C  
ATOM   1081  ND2 ASN A 140      32.428  13.587  23.466  1.00 91.41           N  
ATOM   1080  OD1 ASN A 140      30.210  13.852  23.874  1.00 91.41           O  
ATOM   1084  N   GLU A 141      30.371   8.735  23.401  1.00208.50           N  
ATOM   1085  CA  GLU A 141      30.376   7.390  22.875  1.00208.50           C  
ATOM   1091  C   GLU A 141      29.995   6.242  23.783  1.00208.50           C  
ATOM   1092  O   GLU A 141      30.444   5.142  23.471  1.00208.50           O  
ATOM   1086  CB  GLU A 141      31.742   7.031  22.272  1.00208.50           C  
ATOM   1087  CG  GLU A 141      32.203   8.025  21.201  1.00208.50           C  
ATOM   1088  CD  GLU A 141      31.299   7.928  19.980  1.00208.50           C  
ATOM   1089  OE1 GLU A 141      30.544   6.926  19.870  1.00208.50           O  
ATOM   1090  OE2 GLU A 141      31.359   8.862  19.136  1.00208.50           O1-
ATOM   1093  N   LEU A 142      29.291   6.394  24.924  1.00106.57           N  
ATOM   1094  CA  LEU A 142      29.225   5.357  25.942  1.00106.57           C  
ATOM   1099  C   LEU A 142      28.943   3.966  25.423  1.00106.57           C  
ATOM   1100  O   LEU A 142      29.499   3.004  25.952  1.00106.57           O  
ATOM   1095  CB  LEU A 142      28.181   5.665  27.036  1.00106.57           C  
ATOM   1096  CG  LEU A 142      28.536   6.882  27.917  1.00106.57           C  
ATOM   1097  CD1 LEU A 142      27.461   7.134  28.990  1.00106.57           C  
ATOM   1098  CD2 LEU A 142      29.944   6.743  28.519  1.00106.57           C  
ATOM   1101  N   ASP A 143      28.093   3.773  24.401  1.00 57.19           N  
ATOM   1102  CA  ASP A 143      27.862   2.418  23.978  1.00 57.19           C  
ATOM   1107  C   ASP A 143      29.160   1.816  23.494  1.00 57.19           C  
ATOM   1108  O   ASP A 143      29.451   0.656  23.778  1.00 57.19           O  
ATOM   1103  CB  ASP A 143      26.805   2.320  22.864  1.00 57.19           C  
ATOM   1104  CG  ASP A 143      26.218   0.915  22.900  1.00 57.19           C  
ATOM   1105  OD1 ASP A 143      26.929  -0.014  23.366  1.00 57.19           O  
ATOM   1106  OD2 ASP A 143      25.043   0.759  22.474  1.00 57.19           O1-
ATOM   1109  N   LYS A 144      29.972   2.585  22.739  1.00 76.95           N  
ATOM   1110  CA  LYS A 144      31.238   2.127  22.226  1.00 76.95           C  
ATOM   1116  C   LYS A 144      32.230   1.926  23.341  1.00 76.95           C  
ATOM   1117  O   LYS A 144      33.022   0.985  23.298  1.00 76.95           O  
ATOM   1111  CB  LYS A 144      31.841   3.092  21.191  1.00 76.95           C  
ATOM   1112  CG  LYS A 144      30.991   3.171  19.920  1.00 76.95           C  
ATOM   1113  CD  LYS A 144      31.337   4.341  18.996  1.00 76.95           C  
ATOM   1114  CE  LYS A 144      30.457   4.409  17.745  1.00 76.95           C  
ATOM   1115  NZ  LYS A 144      30.712   3.237  16.878  1.00 76.95           N1+
ATOM   1118  N   VAL A 145      32.234   2.809  24.365  1.00120.09           N  
ATOM   1119  CA  VAL A 145      33.175   2.675  25.447  1.00120.09           C  
ATOM   1123  C   VAL A 145      32.911   1.404  26.196  1.00120.09           C  
ATOM   1124  O   VAL A 145      33.846   0.723  26.612  1.00120.09           O  
ATOM   1120  CB  VAL A 145      33.198   3.824  26.426  1.00120.09           C  
ATOM   1121  CG1 VAL A 145      33.743   5.063  25.706  1.00120.09           C  
ATOM   1122  CG2 VAL A 145      31.801   4.044  27.007  1.00120.09           C  
ATOM   1125  N   THR A 146      31.627   1.038  26.377  1.00 48.78           N  
ATOM   1126  CA  THR A 146      31.305  -0.153  27.106  1.00 48.78           C  
ATOM   1130  C   THR A 146      31.867  -1.323  26.367  1.00 48.78           C  
ATOM   1131  O   THR A 146      32.291  -2.294  26.985  1.00 48.78           O  
ATOM   1127  CB  THR A 146      29.832  -0.370  27.301  1.00 48.78           C  
ATOM   1129  CG2 THR A 146      29.254   0.839  28.054  1.00 48.78           C  
ATOM   1128  OG1 THR A 146      29.181  -0.532  26.051  1.00 48.78           O  
ATOM   1132  N   GLU A 147      31.857  -1.278  25.020  1.00 38.42           N  
ATOM   1133  CA  GLU A 147      32.374  -2.357  24.225  1.00 38.42           C  
ATOM   1139  C   GLU A 147      33.859  -2.482  24.431  1.00 38.42           C  
ATOM   1140  O   GLU A 147      34.376  -3.591  24.561  1.00 38.42           O  
ATOM   1134  CB  GLU A 147      32.117  -2.137  22.728  1.00 38.42           C  
ATOM   1135  CG  GLU A 147      30.625  -2.135  22.388  1.00 38.42           C  
ATOM   1136  CD  GLU A 147      30.464  -1.676  20.948  1.00 38.42           C  
ATOM   1137  OE1 GLU A 147      31.505  -1.550  20.249  1.00 38.42           O  
ATOM   1138  OE2 GLU A 147      29.300  -1.439  20.528  1.00 38.42           O1-
ATOM   1141  N   VAL A 148      34.592  -1.349  24.464  1.00 43.59           N  
ATOM   1142  CA  VAL A 148      36.022  -1.400  24.623  1.00 43.59           C  
ATOM   1146  C   VAL A 148      36.346  -1.992  25.964  1.00 43.59           C  
ATOM   1147  O   VAL A 148      37.211  -2.858  26.085  1.00 43.59           O  
ATOM   1143  CB  VAL A 148      36.660  -0.040  24.567  1.00 43.59           C  
ATOM   1144  CG1 VAL A 148      38.161  -0.186  24.874  1.00 43.59           C  
ATOM   1145  CG2 VAL A 148      36.361   0.594  23.196  1.00 43.59           C  
ATOM   1148  N   LEU A 149      35.649  -1.503  27.005  1.00 89.16           N  
ATOM   1149  CA  LEU A 149      35.792  -1.854  28.391  1.00 89.16           C  
ATOM   1154  C   LEU A 149      35.247  -3.221  28.690  1.00 89.16           C  
ATOM   1155  O   LEU A 149      35.652  -3.847  29.669  1.00 89.16           O  
ATOM   1150  CB  LEU A 149      35.086  -0.831  29.295  1.00 89.16           C  
ATOM   1151  CG  LEU A 149      35.631   0.599  29.100  1.00 89.16           C  
ATOM   1152  CD1 LEU A 149      34.919   1.612  30.010  1.00 89.16           C  
ATOM   1153  CD2 LEU A 149      37.159   0.637  29.248  1.00 89.16           C  
ATOM   1156  N   GLN A 150      34.287  -3.711  27.882  1.00 58.89           N  
ATOM   1157  CA  GLN A 150      33.664  -4.978  28.149  1.00 58.89           C  
ATOM   1163  C   GLN A 150      32.942  -4.904  29.461  1.00 58.89           C  
ATOM   1164  O   GLN A 150      32.985  -5.848  30.248  1.00 58.89           O  
ATOM   1158  CB  GLN A 150      34.678  -6.129  28.282  1.00 58.89           C  
ATOM   1159  CG  GLN A 150      35.490  -6.406  27.018  1.00 58.89           C  
ATOM   1160  CD  GLN A 150      34.532  -6.964  25.982  1.00 58.89           C  
ATOM   1162  NE2 GLN A 150      35.051  -7.229  24.754  1.00 58.89           N  
ATOM   1161  OE1 GLN A 150      33.350  -7.162  26.259  1.00 58.89           O  
ATOM   1165  N   THR A 151      32.257  -3.774  29.736  1.00 47.57           N  
ATOM   1166  CA  THR A 151      31.522  -3.637  30.965  1.00 47.57           C  
ATOM   1170  C   THR A 151      30.221  -4.374  30.846  1.00 47.57           C  
ATOM   1171  O   THR A 151      29.554  -4.353  29.813  1.00 47.57           O  
ATOM   1167  CB  THR A 151      31.191  -2.213  31.309  1.00 47.57           C  
ATOM   1169  CG2 THR A 151      32.497  -1.424  31.486  1.00 47.57           C  
ATOM   1168  OG1 THR A 151      30.401  -1.632  30.281  1.00 47.57           O  
ATOM   1172  N   PRO A 152      29.864  -5.028  31.919  1.00 82.86           N  
ATOM   1173  CA  PRO A 152      28.647  -5.792  32.005  1.00 82.86           C  
ATOM   1177  C   PRO A 152      27.498  -4.900  32.332  1.00 82.86           C  
ATOM   1178  O   PRO A 152      27.693  -3.697  32.490  1.00 82.86           O  
ATOM   1175  CB  PRO A 152      28.886  -6.852  33.081  1.00 82.86           C  
ATOM   1176  CG  PRO A 152      30.075  -6.316  33.892  1.00 82.86           C  
ATOM   1174  CD  PRO A 152      30.866  -5.495  32.863  1.00 82.86           C  
ATOM   1179  N   ASP A 153      26.285  -5.472  32.436  1.00 65.38           N  
ATOM   1180  CA  ASP A 153      25.134  -4.683  32.750  1.00 65.38           C  
ATOM   1185  C   ASP A 153      25.330  -4.174  34.150  1.00 65.38           C  
ATOM   1186  O   ASP A 153      26.120  -4.727  34.915  1.00 65.38           O  
ATOM   1181  CB  ASP A 153      23.825  -5.494  32.703  1.00 65.38           C  
ATOM   1182  CG  ASP A 153      22.656  -4.534  32.530  1.00 65.38           C  
ATOM   1183  OD1 ASP A 153      22.742  -3.664  31.621  1.00 65.38           O  
ATOM   1184  OD2 ASP A 153      21.656  -4.671  33.283  1.00 65.38           O1-
ATOM   1187  N   HIS A 154      24.607  -3.091  34.503  1.00100.95           N  
ATOM   1188  CA  HIS A 154      24.657  -2.421  35.777  1.00100.95           C  
ATOM   1195  C   HIS A 154      26.016  -1.827  36.031  1.00100.95           C  
ATOM   1196  O   HIS A 154      26.403  -1.614  37.181  1.00100.95           O  
ATOM   1191  CB  HIS A 154      24.246  -3.326  36.951  1.00100.95           C  
ATOM   1190  CG  HIS A 154      22.842  -3.840  36.798  1.00100.95           C  
ATOM   1193  CD2 HIS A 154      22.388  -5.116  36.657  1.00100.95           C  
ATOM   1189  ND1 HIS A 154      21.722  -3.038  36.768  1.00100.95           N  
ATOM   1194  CE1 HIS A 154      20.655  -3.862  36.610  1.00100.95           C  
ATOM   1192  NE2 HIS A 154      21.010  -5.132  36.538  1.00100.95           N  
ATOM   1197  N   VAL A 155      26.761  -1.510  34.951  1.00 60.44           N  
ATOM   1198  CA  VAL A 155      28.025  -0.830  35.059  1.00 60.44           C  
ATOM   1202  C   VAL A 155      27.960   0.312  34.082  1.00 60.44           C  
ATOM   1203  O   VAL A 155      27.634   0.108  32.913  1.00 60.44           O  
ATOM   1199  CB  VAL A 155      29.199  -1.687  34.680  1.00 60.44           C  
ATOM   1200  CG1 VAL A 155      30.462  -0.810  34.648  1.00 60.44           C  
ATOM   1201  CG2 VAL A 155      29.287  -2.860  35.672  1.00 60.44           C  
ATOM   1204  N   LEU A 156      28.261   1.550  34.537  1.00 95.10           N  
ATOM   1205  CA  LEU A 156      28.169   2.697  33.667  1.00 95.10           C  
ATOM   1210  C   LEU A 156      29.446   3.500  33.734  1.00 95.10           C  
ATOM   1211  O   LEU A 156      29.770   4.036  34.792  1.00 95.10           O  
ATOM   1206  CB  LEU A 156      27.032   3.640  34.099  1.00 95.10           C  
ATOM   1207  CG  LEU A 156      26.856   4.899  33.230  1.00 95.10           C  
ATOM   1208  CD1 LEU A 156      26.356   4.552  31.818  1.00 95.10           C  
ATOM   1209  CD2 LEU A 156      25.975   5.939  33.943  1.00 95.10           C  
ATOM   1212  N   PRO A 157      30.189   3.628  32.654  1.00113.62           N  
ATOM   1213  CA  PRO A 157      31.390   4.438  32.678  1.00113.62           C  
ATOM   1217  C   PRO A 157      31.019   5.890  32.795  1.00113.62           C  
ATOM   1218  O   PRO A 157      30.211   6.345  31.990  1.00113.62           O  
ATOM   1215  CB  PRO A 157      32.132   4.116  31.383  1.00113.62           C  
ATOM   1216  CG  PRO A 157      31.663   2.690  31.035  1.00113.62           C  
ATOM   1214  CD  PRO A 157      30.254   2.584  31.645  1.00113.62           C  
ATOM   1219  N   LEU A 158      31.496   6.605  33.837  1.00153.53           N  
ATOM   1220  CA  LEU A 158      31.255   8.019  33.987  1.00153.53           C  
ATOM   1225  C   LEU A 158      32.247   8.896  33.277  1.00153.53           C  
ATOM   1226  O   LEU A 158      31.875   9.807  32.539  1.00153.53           O  
ATOM   1221  CB  LEU A 158      31.274   8.464  35.459  1.00153.53           C  
ATOM   1222  CG  LEU A 158      30.228   7.762  36.343  1.00153.53           C  
ATOM   1223  CD1 LEU A 158      28.796   8.049  35.873  1.00153.53           C  
ATOM   1224  CD2 LEU A 158      30.523   6.267  36.473  1.00153.53           C  
ATOM   1227  N   PHE A 159      33.556   8.648  33.514  1.00 86.03           N  
ATOM   1228  CA  PHE A 159      34.589   9.505  32.995  1.00 86.03           C  
ATOM   1236  C   PHE A 159      35.917   8.876  33.276  1.00 86.03           C  
ATOM   1237  O   PHE A 159      36.038   8.026  34.158  1.00 86.03           O  
ATOM   1229  CB  PHE A 159      34.554  10.924  33.598  1.00 86.03           C  
ATOM   1230  CG  PHE A 159      34.568  10.811  35.086  1.00 86.03           C  
ATOM   1231  CD1 PHE A 159      35.748  10.704  35.785  1.00 86.03           C  
ATOM   1232  CD2 PHE A 159      33.381  10.814  35.784  1.00 86.03           C  
ATOM   1233  CE1 PHE A 159      35.743  10.603  37.156  1.00 86.03           C  
ATOM   1234  CE2 PHE A 159      33.369  10.714  37.156  1.00 86.03           C  
ATOM   1235  CZ  PHE A 159      34.554  10.608  37.845  1.00 86.03           C  
ATOM   1238  N   GLY A 160      36.945   9.260  32.489  1.00 34.56           N  
ATOM   1239  CA  GLY A 160      38.266   8.736  32.674  1.00 34.56           C  
ATOM   1240  C   GLY A 160      39.031   9.667  33.557  1.00 34.56           C  
ATOM   1241  O   GLY A 160      38.573  10.761  33.888  1.00 34.56           O  
ATOM   1242  N   LEU A 161      40.237   9.233  33.970  1.00 86.48           N  
ATOM   1243  CA  LEU A 161      41.087  10.069  34.759  1.00 86.48           C  
ATOM   1248  C   LEU A 161      42.470   9.784  34.280  1.00 86.48           C  
ATOM   1249  O   LEU A 161      42.988   8.690  34.502  1.00 86.48           O  
ATOM   1244  CB  LEU A 161      41.053   9.712  36.254  1.00 86.48           C  
ATOM   1245  CG  LEU A 161      41.767  10.725  37.162  1.00 86.48           C  
ATOM   1246  CD1 LEU A 161      40.976  12.044  37.218  1.00 86.48           C  
ATOM   1247  CD2 LEU A 161      42.056  10.132  38.550  1.00 86.48           C  
ATOM   1250  N   ALA A 162      43.103  10.766  33.609  1.00 51.06           N  
ATOM   1251  CA  ALA A 162      44.440  10.581  33.127  1.00 51.06           C  
ATOM   1253  C   ALA A 162      45.348  10.965  34.256  1.00 51.06           C  
ATOM   1254  O   ALA A 162      45.118  11.963  34.942  1.00 51.06           O  
ATOM   1252  CB  ALA A 162      44.795  11.464  31.918  1.00 51.06           C  
ATOM   1255  N   VAL A 163      46.394  10.148  34.500  1.00 65.19           N  
ATOM   1256  CA  VAL A 163      47.293  10.435  35.579  1.00 65.19           C  
ATOM   1260  C   VAL A 163      48.682  10.249  35.044  1.00 65.19           C  
ATOM   1261  O   VAL A 163      48.917   9.321  34.272  1.00 65.19           O  
ATOM   1257  CB  VAL A 163      47.147   9.442  36.696  1.00 65.19           C  
ATOM   1258  CG1 VAL A 163      48.123   9.803  37.830  1.00 65.19           C  
ATOM   1259  CG2 VAL A 163      45.660   9.330  37.075  1.00 65.19           C  
ATOM   1262  N   GLY A 164      49.652  11.104  35.443  1.00 36.76           N  
ATOM   1263  CA  GLY A 164      50.978  10.918  34.915  1.00 36.76           C  
ATOM   1264  C   GLY A 164      51.906  11.967  35.451  1.00 36.76           C  
ATOM   1265  O   GLY A 164      51.515  12.819  36.249  1.00 36.76           O  
ATOM   1266  N   HIS A 165      53.183  11.906  35.010  1.00 72.37           N  
ATOM   1267  CA  HIS A 165      54.189  12.856  35.397  1.00 72.37           C  
ATOM   1274  C   HIS A 165      54.041  14.004  34.446  1.00 72.37           C  
ATOM   1275  O   HIS A 165      54.061  13.808  33.233  1.00 72.37           O  
ATOM   1270  CB  HIS A 165      55.617  12.300  35.256  1.00 72.37           C  
ATOM   1269  CG  HIS A 165      55.804  11.027  36.032  1.00 72.37           C  
ATOM   1272  CD2 HIS A 165      55.649   9.735  35.631  1.00 72.37           C  
ATOM   1268  ND1 HIS A 165      56.161  10.966  37.361  1.00 72.37           N  
ATOM   1273  CE1 HIS A 165      56.203   9.651  37.696  1.00 72.37           C  
ATOM   1271  NE2 HIS A 165      55.898   8.867  36.678  1.00 72.37           N  
ATOM   1276  N   PRO A 166      53.869  15.200  34.945  1.00163.67           N  
ATOM   1277  CA  PRO A 166      53.645  16.304  34.051  1.00163.67           C  
ATOM   1281  C   PRO A 166      54.840  16.725  33.261  1.00163.67           C  
ATOM   1282  O   PRO A 166      55.914  16.886  33.838  1.00163.67           O  
ATOM   1279  CB  PRO A 166      53.018  17.421  34.896  1.00163.67           C  
ATOM   1280  CG  PRO A 166      53.153  16.937  36.354  1.00163.67           C  
ATOM   1278  CD  PRO A 166      53.219  15.408  36.227  1.00163.67           C  
ATOM   1283  N   ALA A 167      54.677  16.847  31.925  1.00 51.17           N  
ATOM   1284  CA  ALA A 167      55.681  17.385  31.056  1.00 51.17           C  
ATOM   1286  C   ALA A 167      55.728  18.861  31.283  1.00 51.17           C  
ATOM   1287  O   ALA A 167      56.801  19.459  31.351  1.00 51.17           O  
ATOM   1285  CB  ALA A 167      55.377  17.137  29.569  1.00 51.17           C  
ATOM   1288  N   ASN A 168      54.530  19.481  31.396  1.00 52.32           N  
ATOM   1289  CA  ASN A 168      54.426  20.896  31.600  1.00 52.32           C  
ATOM   1294  C   ASN A 168      53.430  21.123  32.704  1.00 52.32           C  
ATOM   1295  O   ASN A 168      52.393  20.464  32.772  1.00 52.32           O  
ATOM   1290  CB  ASN A 168      53.948  21.657  30.349  1.00 52.32           C  
ATOM   1291  CG  ASN A 168      54.304  23.127  30.525  1.00 52.32           C  
ATOM   1293  ND2 ASN A 168      55.198  23.642  29.639  1.00 52.32           N  
ATOM   1292  OD1 ASN A 168      53.814  23.794  31.435  1.00 52.32           O  
ATOM   1296  N   LEU A 169      53.762  22.057  33.616  1.00 82.61           N  
ATOM   1297  CA  LEU A 169      52.985  22.405  34.775  1.00 82.61           C  
ATOM   1302  C   LEU A 169      51.724  23.122  34.394  1.00 82.61           C  
ATOM   1303  O   LEU A 169      50.714  23.018  35.088  1.00 82.61           O  
ATOM   1298  CB  LEU A 169      53.759  23.309  35.745  1.00 82.61           C  
ATOM   1299  CG  LEU A 169      55.023  22.646  36.321  1.00 82.61           C  
ATOM   1300  CD1 LEU A 169      55.732  23.578  37.317  1.00 82.61           C  
ATOM   1301  CD2 LEU A 169      54.714  21.256  36.903  1.00 82.61           C  
ATOM   1304  N   SER A 170      51.764  23.937  33.322  1.00141.59           N  
ATOM   1305  CA  SER A 170      50.586  24.648  32.930  1.00141.59           C  
ATOM   1308  C   SER A 170      50.401  25.750  33.926  1.00141.59           C  
ATOM   1309  O   SER A 170      51.348  26.144  34.606  1.00141.59           O  
ATOM   1306  CB  SER A 170      49.318  23.768  32.854  1.00141.59           C  
ATOM   1307  OG  SER A 170      48.219  24.499  32.329  1.00141.59           O  
ATOM   1310  N   GLY A 171      49.179  26.303  34.022  1.00 39.68           N  
ATOM   1311  CA  GLY A 171      48.972  27.364  34.961  1.00 39.68           C  
ATOM   1312  C   GLY A 171      47.609  27.208  35.543  1.00 39.68           C  
ATOM   1313  O   GLY A 171      46.769  26.474  35.025  1.00 39.68           O  
ATOM   1314  N   LYS A 172      47.364  27.920  36.655  1.00 47.73           N  
ATOM   1315  CA  LYS A 172      46.110  27.837  37.333  1.00 47.73           C  
ATOM   1321  C   LYS A 172      45.118  28.692  36.616  1.00 47.73           C  
ATOM   1322  O   LYS A 172      45.476  29.632  35.907  1.00 47.73           O  
ATOM   1316  CB  LYS A 172      46.203  28.301  38.795  1.00 47.73           C  
ATOM   1317  CG  LYS A 172      47.131  27.419  39.636  1.00 47.73           C  
ATOM   1318  CD  LYS A 172      47.528  28.055  40.969  1.00 47.73           C  
ATOM   1319  CE  LYS A 172      48.450  27.181  41.820  1.00 47.73           C  
ATOM   1320  NZ  LYS A 172      48.805  27.887  43.072  1.00 47.73           N1+
ATOM   1323  N   LYS A 173      43.826  28.343  36.766  1.00 88.46           N  
ATOM   1324  CA  LYS A 173      42.772  29.100  36.162  1.00 88.46           C  
ATOM   1330  C   LYS A 173      42.226  29.987  37.230  1.00 88.46           C  
ATOM   1331  O   LYS A 173      42.220  29.628  38.406  1.00 88.46           O  
ATOM   1325  CB  LYS A 173      41.582  28.254  35.690  1.00 88.46           C  
ATOM   1326  CG  LYS A 173      41.890  27.270  34.565  1.00 88.46           C  
ATOM   1327  CD  LYS A 173      40.738  26.294  34.331  1.00 88.46           C  
ATOM   1328  CE  LYS A 173      39.456  26.986  33.861  1.00 88.46           C  
ATOM   1329  NZ  LYS A 173      38.318  26.042  33.916  1.00 88.46           N1+
ATOM   1332  N   PRO A 174      41.782  31.150  36.860  1.00 78.57           N  
ATOM   1333  CA  PRO A 174      41.233  32.016  37.862  1.00 78.57           C  
ATOM   1337  C   PRO A 174      39.880  31.557  38.314  1.00 78.57           C  
ATOM   1338  O   PRO A 174      39.110  31.061  37.493  1.00 78.57           O  
ATOM   1335  CB  PRO A 174      41.230  33.416  37.251  1.00 78.57           C  
ATOM   1336  CG  PRO A 174      42.390  33.371  36.240  1.00 78.57           C  
ATOM   1334  CD  PRO A 174      42.461  31.896  35.812  1.00 78.57           C  
ATOM   1339  N   ARG A 175      39.580  31.715  39.619  1.00134.19           N  
ATOM   1340  CA  ARG A 175      38.310  31.346  40.177  1.00134.19           C  
ATOM   1348  C   ARG A 175      37.459  32.577  40.226  1.00134.19           C  
ATOM   1349  O   ARG A 175      37.935  33.680  39.965  1.00134.19           O  
ATOM   1341  CB  ARG A 175      38.396  30.770  41.602  1.00134.19           C  
ATOM   1342  CG  ARG A 175      38.935  29.339  41.647  1.00134.19           C  
ATOM   1343  CD  ARG A 175      40.409  29.214  41.262  1.00134.19           C  
ATOM   1344  NE  ARG A 175      40.739  27.761  41.236  1.00134.19           N  
ATOM   1345  CZ  ARG A 175      40.472  27.027  40.116  1.00134.19           C  
ATOM   1346  NH1 ARG A 175      39.896  27.622  39.031  1.00134.19           N1+
ATOM   1347  NH2 ARG A 175      40.779  25.697  40.074  1.00134.19           N  
ATOM   1350  N   LEU A 176      36.165  32.416  40.569  1.00114.44           N  
ATOM   1351  CA  LEU A 176      35.271  33.536  40.598  1.00114.44           C  
ATOM   1356  C   LEU A 176      35.775  34.495  41.620  1.00114.44           C  
ATOM   1357  O   LEU A 176      36.551  34.153  42.513  1.00114.44           O  
ATOM   1352  CB  LEU A 176      33.813  33.198  40.957  1.00114.44           C  
ATOM   1353  CG  LEU A 176      33.151  32.257  39.938  1.00114.44           C  
ATOM   1354  CD1 LEU A 176      33.681  30.823  40.082  1.00114.44           C  
ATOM   1355  CD2 LEU A 176      31.621  32.368  39.966  1.00114.44           C  
ATOM   1358  N   PRO A 177      35.339  35.712  41.485  1.00 82.43           N  
ATOM   1359  CA  PRO A 177      35.793  36.763  42.343  1.00 82.43           C  
ATOM   1363  C   PRO A 177      35.401  36.440  43.737  1.00 82.43           C  
ATOM   1364  O   PRO A 177      34.419  35.728  43.936  1.00 82.43           O  
ATOM   1361  CB  PRO A 177      35.150  38.036  41.796  1.00 82.43           C  
ATOM   1362  CG  PRO A 177      34.930  37.731  40.302  1.00 82.43           C  
ATOM   1360  CD  PRO A 177      34.757  36.204  40.248  1.00 82.43           C  
ATOM   1365  N   LYS A 178      36.169  36.949  44.711  1.00 54.95           N  
ATOM   1366  CA  LYS A 178      35.913  36.653  46.083  1.00 54.95           C  
ATOM   1372  C   LYS A 178      34.547  37.175  46.408  1.00 54.95           C  
ATOM   1373  O   LYS A 178      33.790  36.536  47.134  1.00 54.95           O  
ATOM   1367  CB  LYS A 178      36.936  37.323  47.016  1.00 54.95           C  
ATOM   1368  CG  LYS A 178      36.971  36.743  48.429  1.00 54.95           C  
ATOM   1369  CD  LYS A 178      38.248  37.120  49.182  1.00 54.95           C  
ATOM   1370  CE  LYS A 178      38.400  36.420  50.533  1.00 54.95           C  
ATOM   1371  NZ  LYS A 178      39.775  36.617  51.047  1.00 54.95           N1+
ATOM   1374  N   GLN A 179      34.179  38.335  45.828  1.00177.85           N  
ATOM   1375  CA  GLN A 179      32.937  38.983  46.155  1.00177.85           C  
ATOM   1381  C   GLN A 179      31.787  38.095  45.783  1.00177.85           C  
ATOM   1382  O   GLN A 179      30.751  38.104  46.446  1.00177.85           O  
ATOM   1376  CB  GLN A 179      32.619  40.249  45.336  1.00177.85           C  
ATOM   1377  CG  GLN A 179      33.755  41.245  45.133  1.00177.85           C  
ATOM   1378  CD  GLN A 179      34.195  41.063  43.689  1.00177.85           C  
ATOM   1380  NE2 GLN A 179      33.478  40.166  42.963  1.00177.85           N  
ATOM   1379  OE1 GLN A 179      35.131  41.705  43.215  1.00177.85           O  
ATOM   1383  N   ALA A 180      31.890  37.359  44.661  1.00 58.68           N  
ATOM   1384  CA  ALA A 180      30.749  36.582  44.265  1.00 58.68           C  
ATOM   1386  C   ALA A 180      30.461  35.529  45.285  1.00 58.68           C  
ATOM   1387  O   ALA A 180      29.323  35.355  45.720  1.00 58.68           O  
ATOM   1385  CB  ALA A 180      30.963  35.857  42.923  1.00 58.68           C  
ATOM   1388  N   VAL A 181      31.506  34.784  45.671  1.00128.79           N  
ATOM   1389  CA  VAL A 181      31.378  33.678  46.570  1.00128.79           C  
ATOM   1393  C   VAL A 181      31.205  34.074  48.009  1.00128.79           C  
ATOM   1394  O   VAL A 181      30.358  33.526  48.714  1.00128.79           O  
ATOM   1390  CB  VAL A 181      32.559  32.755  46.455  1.00128.79           C  
ATOM   1391  CG1 VAL A 181      33.796  33.420  47.085  1.00128.79           C  
ATOM   1392  CG2 VAL A 181      32.175  31.393  47.040  1.00128.79           C  
ATOM   1395  N   TYR A 182      31.975  35.076  48.474  1.00 79.61           N  
ATOM   1396  CA  TYR A 182      32.068  35.308  49.887  1.00 79.61           C  
ATOM   1405  C   TYR A 182      31.348  36.566  50.245  1.00 79.61           C  
ATOM   1406  O   TYR A 182      31.501  37.596  49.591  1.00 79.61           O  
ATOM   1397  CB  TYR A 182      33.550  35.433  50.297  1.00 79.61           C  
ATOM   1398  CG  TYR A 182      33.715  35.504  51.774  1.00 79.61           C  
ATOM   1399  CD1 TYR A 182      33.572  34.374  52.547  1.00 79.61           C  
ATOM   1400  CD2 TYR A 182      34.051  36.690  52.382  1.00 79.61           C  
ATOM   1401  CE1 TYR A 182      33.738  34.433  53.911  1.00 79.61           C  
ATOM   1402  CE2 TYR A 182      34.218  36.756  53.744  1.00 79.61           C  
ATOM   1403  CZ  TYR A 182      34.059  35.626  54.510  1.00 79.61           C  
ATOM   1404  OH  TYR A 182      34.230  35.691  55.909  1.00 79.61           O  
ATOM   1407  N   HIS A 183      30.513  36.485  51.304  1.00 60.43           N  
ATOM   1408  CA  HIS A 183      29.752  37.611  51.757  1.00 60.43           C  
ATOM   1415  C   HIS A 183      30.176  37.845  53.169  1.00 60.43           C  
ATOM   1416  O   HIS A 183      30.362  36.895  53.928  1.00 60.43           O  
ATOM   1411  CB  HIS A 183      28.243  37.332  51.733  1.00 60.43           C  
ATOM   1410  CG  HIS A 183      27.793  36.973  50.347  1.00 60.43           C  
ATOM   1413  CD2 HIS A 183      27.838  35.775  49.700  1.00 60.43           C  
ATOM   1409  ND1 HIS A 183      27.257  37.865  49.446  1.00 60.43           N  
ATOM   1414  CE1 HIS A 183      27.005  37.169  48.308  1.00 60.43           C  
ATOM   1412  NE2 HIS A 183      27.341  35.896  48.415  1.00 60.43           N  
ATOM   1417  N   GLU A 184      30.354  39.121  53.561  1.00 74.88           N  
ATOM   1418  CA  GLU A 184      30.869  39.348  54.875  1.00 74.88           C  
ATOM   1424  C   GLU A 184      29.815  39.942  55.746  1.00 74.88           C  
ATOM   1425  O   GLU A 184      29.364  41.067  55.536  1.00 74.88           O  
ATOM   1419  CB  GLU A 184      32.102  40.268  54.862  1.00 74.88           C  
ATOM   1420  CG  GLU A 184      33.287  39.609  54.146  1.00 74.88           C  
ATOM   1421  CD  GLU A 184      34.389  40.634  53.933  1.00 74.88           C  
ATOM   1422  OE1 GLU A 184      34.058  41.836  53.768  1.00 74.88           O  
ATOM   1423  OE2 GLU A 184      35.581  40.223  53.923  1.00 74.88           O1-
ATOM   1426  N   ASN A 185      29.370  39.132  56.727  1.00 82.62           N  
ATOM   1427  CA  ASN A 185      28.468  39.488  57.784  1.00 82.62           C  
ATOM   1432  C   ASN A 185      27.158  39.957  57.242  1.00 82.62           C  
ATOM   1433  O   ASN A 185      26.263  40.311  58.006  1.00 82.62           O  
ATOM   1428  CB  ASN A 185      29.044  40.568  58.715  1.00 82.62           C  
ATOM   1429  CG  ASN A 185      30.213  39.933  59.456  1.00 82.62           C  
ATOM   1431  ND2 ASN A 185      30.203  38.577  59.551  1.00 82.62           N  
ATOM   1430  OD1 ASN A 185      31.116  40.622  59.929  1.00 82.62           O  
ATOM   1434  N   THR A 186      26.994  39.950  55.909  1.00 50.20           N  
ATOM   1435  CA  THR A 186      25.735  40.316  55.333  1.00 50.20           C  
ATOM   1439  C   THR A 186      25.694  39.645  54.004  1.00 50.20           C  
ATOM   1440  O   THR A 186      26.725  39.480  53.357  1.00 50.20           O  
ATOM   1436  CB  THR A 186      25.563  41.792  55.092  1.00 50.20           C  
ATOM   1438  CG2 THR A 186      25.689  42.537  56.433  1.00 50.20           C  
ATOM   1437  OG1 THR A 186      26.539  42.262  54.174  1.00 50.20           O  
ATOM   1441  N   TYR A 187      24.497  39.236  53.553  1.00 64.92           N  
ATOM   1442  CA  TYR A 187      24.421  38.599  52.273  1.00 64.92           C  
ATOM   1451  C   TYR A 187      24.282  39.711  51.286  1.00 64.92           C  
ATOM   1452  O   TYR A 187      23.482  40.623  51.485  1.00 64.92           O  
ATOM   1443  CB  TYR A 187      23.195  37.685  52.127  1.00 64.92           C  
ATOM   1444  CG  TYR A 187      23.362  36.889  50.880  1.00 64.92           C  
ATOM   1445  CD1 TYR A 187      22.989  37.393  49.655  1.00 64.92           C  
ATOM   1446  CD2 TYR A 187      23.900  35.625  50.949  1.00 64.92           C  
ATOM   1447  CE1 TYR A 187      23.153  36.638  48.516  1.00 64.92           C  
ATOM   1448  CE2 TYR A 187      24.067  34.868  49.814  1.00 64.92           C  
ATOM   1449  CZ  TYR A 187      23.691  35.375  48.595  1.00 64.92           C  
ATOM   1450  OH  TYR A 187      23.861  34.600  47.428  1.00 64.92           O  
ATOM   1453  N   ASN A 188      25.082  39.677  50.202  1.00 63.35           N  
ATOM   1454  CA  ASN A 188      25.019  40.740  49.241  1.00 63.35           C  
ATOM   1459  C   ASN A 188      24.037  40.360  48.176  1.00 63.35           C  
ATOM   1460  O   ASN A 188      24.336  39.577  47.274  1.00 63.35           O  
ATOM   1455  CB  ASN A 188      26.370  41.017  48.553  1.00 63.35           C  
ATOM   1456  CG  ASN A 188      26.273  42.318  47.765  1.00 63.35           C  
ATOM   1458  ND2 ASN A 188      27.436  42.801  47.251  1.00 63.35           N  
ATOM   1457  OD1 ASN A 188      25.194  42.885  47.601  1.00 63.35           O  
ATOM   1461  N   VAL A 189      22.809  40.886  48.312  1.00125.67           N  
ATOM   1462  CA  VAL A 189      21.695  40.709  47.425  1.00125.67           C  
ATOM   1466  C   VAL A 189      21.811  41.545  46.186  1.00125.67           C  
ATOM   1467  O   VAL A 189      21.256  41.184  45.149  1.00125.67           O  
ATOM   1463  CB  VAL A 189      20.397  41.038  48.097  1.00125.67           C  
ATOM   1464  CG1 VAL A 189      20.497  42.455  48.679  1.00125.67           C  
ATOM   1465  CG2 VAL A 189      19.262  40.863  47.075  1.00125.67           C  
ATOM   1468  N   ASN A 190      22.527  42.685  46.276  1.00 72.41           N  
ATOM   1469  CA  ASN A 190      22.552  43.698  45.252  1.00 72.41           C  
ATOM   1474  C   ASN A 190      22.745  43.108  43.888  1.00 72.41           C  
ATOM   1475  O   ASN A 190      23.713  42.398  43.617  1.00 72.41           O  
ATOM   1470  CB  ASN A 190      23.648  44.750  45.491  1.00 72.41           C  
ATOM   1471  CG  ASN A 190      23.295  45.981  44.677  1.00 72.41           C  
ATOM   1473  ND2 ASN A 190      23.386  47.175  45.322  1.00 72.41           N  
ATOM   1472  OD1 ASN A 190      22.929  45.884  43.508  1.00 72.41           O  
ATOM   1476  N   THR A 191      21.781  43.403  42.991  1.00 43.21           N  
ATOM   1477  CA  THR A 191      21.775  42.920  41.641  1.00 43.21           C  
ATOM   1481  C   THR A 191      22.888  43.540  40.847  1.00 43.21           C  
ATOM   1482  O   THR A 191      23.530  42.854  40.055  1.00 43.21           O  
ATOM   1478  CB  THR A 191      20.479  43.177  40.927  1.00 43.21           C  
ATOM   1480  CG2 THR A 191      19.353  42.453  41.686  1.00 43.21           C  
ATOM   1479  OG1 THR A 191      20.211  44.569  40.865  1.00 43.21           O  
ATOM   1483  N   ASP A 192      23.158  44.849  41.029  1.00112.73           N  
ATOM   1484  CA  ASP A 192      24.182  45.447  40.220  1.00112.73           C  
ATOM   1489  C   ASP A 192      25.509  44.845  40.570  1.00112.73           C  
ATOM   1490  O   ASP A 192      26.381  44.725  39.712  1.00112.73           O  
ATOM   1485  CB  ASP A 192      24.244  46.998  40.246  1.00112.73           C  
ATOM   1486  CG  ASP A 192      24.639  47.617  41.585  1.00112.73           C  
ATOM   1487  OD1 ASP A 192      25.041  46.884  42.525  1.00112.73           O  
ATOM   1488  OD2 ASP A 192      24.541  48.870  41.674  1.00112.73           O1-
ATOM   1491  N   ASP A 193      25.702  44.452  41.844  1.00 42.50           N  
ATOM   1492  CA  ASP A 193      26.937  43.865  42.273  1.00 42.50           C  
ATOM   1497  C   ASP A 193      27.111  42.560  41.564  1.00 42.50           C  
ATOM   1498  O   ASP A 193      28.211  42.226  41.127  1.00 42.50           O  
ATOM   1493  CB  ASP A 193      26.968  43.574  43.782  1.00 42.50           C  
ATOM   1494  CG  ASP A 193      27.001  44.906  44.512  1.00 42.50           C  
ATOM   1495  OD1 ASP A 193      27.404  45.919  43.882  1.00 42.50           O  
ATOM   1496  OD2 ASP A 193      26.622  44.930  45.711  1.00 42.50           O1-
ATOM   1499  N   PHE A 194      26.018  41.787  41.425  1.00 96.79           N  
ATOM   1500  CA  PHE A 194      26.086  40.501  40.792  1.00 96.79           C  
ATOM   1508  C   PHE A 194      26.492  40.713  39.368  1.00 96.79           C  
ATOM   1509  O   PHE A 194      27.335  39.991  38.837  1.00 96.79           O  
ATOM   1501  CB  PHE A 194      24.737  39.762  40.755  1.00 96.79           C  
ATOM   1502  CG  PHE A 194      25.000  38.351  40.344  1.00 96.79           C  
ATOM   1503  CD1 PHE A 194      25.291  38.022  39.039  1.00 96.79           C  
ATOM   1504  CD2 PHE A 194      24.939  37.345  41.280  1.00 96.79           C  
ATOM   1505  CE1 PHE A 194      25.527  36.714  38.680  1.00 96.79           C  
ATOM   1506  CE2 PHE A 194      25.174  36.038  40.928  1.00 96.79           C  
ATOM   1507  CZ  PHE A 194      25.470  35.719  39.625  1.00 96.79           C  
ATOM   1510  N   ARG A 195      25.896  41.729  38.718  1.00 85.48           N  
ATOM   1511  CA  ARG A 195      26.133  42.022  37.331  1.00 85.48           C  
ATOM   1519  C   ARG A 195      27.576  42.372  37.141  1.00 85.48           C  
ATOM   1520  O   ARG A 195      28.220  41.910  36.199  1.00 85.48           O  
ATOM   1512  CB  ARG A 195      25.339  43.254  36.857  1.00 85.48           C  
ATOM   1513  CG  ARG A 195      23.818  43.109  36.928  1.00 85.48           C  
ATOM   1514  CD  ARG A 195      23.080  44.374  36.476  1.00 85.48           C  
ATOM   1515  NE  ARG A 195      21.615  44.114  36.556  1.00 85.48           N  
ATOM   1516  CZ  ARG A 195      20.864  44.641  37.567  1.00 85.48           C  
ATOM   1517  NH1 ARG A 195      21.444  45.428  38.521  1.00 85.48           N1+
ATOM   1518  NH2 ARG A 195      19.522  44.391  37.612  1.00 85.48           N  
ATOM   1521  N   HIS A 196      28.122  43.188  38.061  1.00 74.72           N  
ATOM   1522  CA  HIS A 196      29.470  43.668  37.976  1.00 74.72           C  
ATOM   1529  C   HIS A 196      30.383  42.490  38.021  1.00 74.72           C  
ATOM   1530  O   HIS A 196      31.417  42.472  37.357  1.00 74.72           O  
ATOM   1525  CB  HIS A 196      29.858  44.581  39.149  1.00 74.72           C  
ATOM   1524  CG  HIS A 196      31.262  45.100  39.049  1.00 74.72           C  
ATOM   1527  CD2 HIS A 196      32.421  44.578  39.535  1.00 74.72           C  
ATOM   1523  ND1 HIS A 196      31.617  46.260  38.398  1.00 74.72           N  
ATOM   1528  CE1 HIS A 196      32.964  46.381  38.520  1.00 74.72           C  
ATOM   1526  NE2 HIS A 196      33.495  45.383  39.203  1.00 74.72           N  
ATOM   1531  N   THR A 197      30.008  41.462  38.796  1.00146.04           N  
ATOM   1532  CA  THR A 197      30.860  40.324  38.927  1.00146.04           C  
ATOM   1536  C   THR A 197      31.068  39.746  37.546  1.00146.04           C  
ATOM   1537  O   THR A 197      32.140  39.200  37.292  1.00146.04           O  
ATOM   1533  CB  THR A 197      30.304  39.273  39.840  1.00146.04           C  
ATOM   1535  CG2 THR A 197      31.345  38.152  39.976  1.00146.04           C  
ATOM   1534  OG1 THR A 197      30.049  39.827  41.122  1.00146.04           O  
ATOM   1538  N   MET A 198      30.044  39.817  36.649  1.00238.05           N  
ATOM   1539  CA  MET A 198      30.085  39.301  35.297  1.00238.05           C  
ATOM   1544  C   MET A 198      31.114  40.034  34.499  1.00238.05           C  
ATOM   1545  O   MET A 198      31.941  39.423  33.824  1.00238.05           O  
ATOM   1540  CB  MET A 198      28.740  39.446  34.562  1.00238.05           C  
ATOM   1541  CG  MET A 198      27.618  38.602  35.171  1.00238.05           C  
ATOM   1542  SD  MET A 198      26.013  38.740  34.329  1.00238.05           S  
ATOM   1543  CE  MET A 198      25.649  40.423  34.901  1.00238.05           C  
ATOM   1546  N   ASN A 199      31.118  41.371  34.573  1.00 94.15           N  
ATOM   1547  CA  ASN A 199      32.059  42.067  33.751  1.00 94.15           C  
ATOM   1552  C   ASN A 199      33.428  41.693  34.187  1.00 94.15           C  
ATOM   1553  O   ASN A 199      34.277  41.352  33.365  1.00 94.15           O  
ATOM   1548  CB  ASN A 199      31.955  43.593  33.850  1.00 94.15           C  
ATOM   1549  CG  ASN A 199      33.020  44.162  32.922  1.00 94.15           C  
ATOM   1551  ND2 ASN A 199      32.986  43.755  31.624  1.00 94.15           N  
ATOM   1550  OD1 ASN A 199      33.870  44.943  33.344  1.00 94.15           O  
ATOM   1554  N   THR A 200      33.670  41.720  35.506  1.00118.35           N  
ATOM   1555  CA  THR A 200      34.999  41.449  35.952  1.00118.35           C  
ATOM   1559  C   THR A 200      35.380  40.043  35.616  1.00118.35           C  
ATOM   1560  O   THR A 200      36.425  39.812  35.013  1.00118.35           O  
ATOM   1556  CB  THR A 200      35.158  41.593  37.437  1.00118.35           C  
ATOM   1558  CG2 THR A 200      34.770  43.023  37.846  1.00118.35           C  
ATOM   1557  OG1 THR A 200      34.336  40.651  38.111  1.00118.35           O  
ATOM   1561  N   TYR A 201      34.520  39.065  35.969  1.00 73.53           N  
ATOM   1562  CA  TYR A 201      34.852  37.675  35.810  1.00 73.53           C  
ATOM   1571  C   TYR A 201      34.985  37.344  34.358  1.00 73.53           C  
ATOM   1572  O   TYR A 201      35.951  36.696  33.954  1.00 73.53           O  
ATOM   1563  CB  TYR A 201      33.790  36.753  36.449  1.00 73.53           C  
ATOM   1564  CG  TYR A 201      34.304  35.353  36.499  1.00 73.53           C  
ATOM   1565  CD1 TYR A 201      35.343  35.028  37.341  1.00 73.53           C  
ATOM   1566  CD2 TYR A 201      33.732  34.355  35.743  1.00 73.53           C  
ATOM   1567  CE1 TYR A 201      35.827  33.743  37.408  1.00 73.53           C  
ATOM   1568  CE2 TYR A 201      34.211  33.067  35.807  1.00 73.53           C  
ATOM   1569  CZ  TYR A 201      35.261  32.759  36.637  1.00 73.53           C  
ATOM   1570  OH  TYR A 201      35.753  31.438  36.702  1.00 73.53           O  
ATOM   1573  N   ASP A 202      34.031  37.803  33.528  1.00 38.64           N  
ATOM   1574  CA  ASP A 202      34.081  37.496  32.127  1.00 38.64           C  
ATOM   1579  C   ASP A 202      35.326  38.098  31.561  1.00 38.64           C  
ATOM   1580  O   ASP A 202      36.013  37.477  30.752  1.00 38.64           O  
ATOM   1575  CB  ASP A 202      32.904  38.090  31.327  1.00 38.64           C  
ATOM   1576  CG  ASP A 202      31.633  37.297  31.606  1.00 38.64           C  
ATOM   1577  OD1 ASP A 202      31.716  36.261  32.318  1.00 38.64           O  
ATOM   1578  OD2 ASP A 202      30.560  37.716  31.095  1.00 38.64           O1-
ATOM   1581  N   LYS A 203      35.642  39.338  31.976  1.00 67.77           N  
ATOM   1582  CA  LYS A 203      36.786  40.029  31.459  1.00 67.77           C  
ATOM   1588  C   LYS A 203      38.041  39.319  31.867  1.00 67.77           C  
ATOM   1589  O   LYS A 203      38.962  39.171  31.066  1.00 67.77           O  
ATOM   1583  CB  LYS A 203      36.885  41.477  31.961  1.00 67.77           C  
ATOM   1584  CG  LYS A 203      37.879  42.323  31.167  1.00 67.77           C  
ATOM   1585  CD  LYS A 203      37.724  43.822  31.417  1.00 67.77           C  
ATOM   1586  CE  LYS A 203      38.509  44.684  30.429  1.00 67.77           C  
ATOM   1587  NZ  LYS A 203      39.951  44.367  30.507  1.00 67.77           N1+
ATOM   1590  N   THR A 204      38.109  38.852  33.130  1.00 35.50           N  
ATOM   1591  CA  THR A 204      39.301  38.211  33.617  1.00 35.50           C  
ATOM   1595  C   THR A 204      39.552  36.971  32.821  1.00 35.50           C  
ATOM   1596  O   THR A 204      40.688  36.686  32.444  1.00 35.50           O  
ATOM   1592  CB  THR A 204      39.194  37.810  35.061  1.00 35.50           C  
ATOM   1594  CG2 THR A 204      40.499  37.112  35.487  1.00 35.50           C  
ATOM   1593  OG1 THR A 204      38.960  38.953  35.870  1.00 35.50           O  
ATOM   1597  N   ILE A 205      38.489  36.191  32.558  1.00 98.66           N  
ATOM   1598  CA  ILE A 205      38.610  34.957  31.835  1.00 98.66           C  
ATOM   1603  C   ILE A 205      39.018  35.217  30.418  1.00 98.66           C  
ATOM   1604  O   ILE A 205      39.908  34.549  29.893  1.00 98.66           O  
ATOM   1599  CB  ILE A 205      37.324  34.184  31.838  1.00 98.66           C  
ATOM   1600  CG1 ILE A 205      36.949  33.824  33.286  1.00 98.66           C  
ATOM   1601  CG2 ILE A 205      37.482  32.961  30.924  1.00 98.66           C  
ATOM   1602  CD1 ILE A 205      38.029  33.017  34.008  1.00 98.66           C  
ATOM   1605  N   SER A 206      38.384  36.204  29.756  1.00 37.95           N  
ATOM   1606  CA  SER A 206      38.696  36.462  28.379  1.00 37.95           C  
ATOM   1609  C   SER A 206      40.125  36.894  28.279  1.00 37.95           C  
ATOM   1610  O   SER A 206      40.854  36.450  27.392  1.00 37.95           O  
ATOM   1607  CB  SER A 206      37.821  37.564  27.758  1.00 37.95           C  
ATOM   1608  OG  SER A 206      38.062  38.807  28.400  1.00 37.95           O  
ATOM   1611  N   ASP A 207      40.567  37.762  29.207  1.00 47.35           N  
ATOM   1612  CA  ASP A 207      41.906  38.272  29.179  1.00 47.35           C  
ATOM   1617  C   ASP A 207      42.853  37.130  29.377  1.00 47.35           C  
ATOM   1618  O   ASP A 207      43.903  37.067  28.738  1.00 47.35           O  
ATOM   1613  CB  ASP A 207      42.165  39.306  30.291  1.00 47.35           C  
ATOM   1614  CG  ASP A 207      41.339  40.554  29.990  1.00 47.35           C  
ATOM   1615  OD1 ASP A 207      40.740  40.613  28.884  1.00 47.35           O  
ATOM   1616  OD2 ASP A 207      41.293  41.459  30.865  1.00 47.35           O1-
ATOM   1619  N   TYR A 208      42.491  36.182  30.263  1.00 57.82           N  
ATOM   1620  CA  TYR A 208      43.331  35.064  30.581  1.00 57.82           C  
ATOM   1629  C   TYR A 208      43.558  34.238  29.351  1.00 57.82           C  
ATOM   1630  O   TYR A 208      44.692  33.862  29.057  1.00 57.82           O  
ATOM   1621  CB  TYR A 208      42.699  34.172  31.668  1.00 57.82           C  
ATOM   1622  CG  TYR A 208      43.597  33.019  31.956  1.00 57.82           C  
ATOM   1623  CD1 TYR A 208      44.774  33.191  32.648  1.00 57.82           C  
ATOM   1624  CD2 TYR A 208      43.244  31.752  31.552  1.00 57.82           C  
ATOM   1625  CE1 TYR A 208      45.592  32.116  32.917  1.00 57.82           C  
ATOM   1626  CE2 TYR A 208      44.055  30.675  31.816  1.00 57.82           C  
ATOM   1627  CZ  TYR A 208      45.232  30.857  32.500  1.00 57.82           C  
ATOM   1628  OH  TYR A 208      46.065  29.751  32.774  1.00 57.82           O  
ATOM   1631  N   TYR A 209      42.488  33.950  28.588  1.00 71.04           N  
ATOM   1632  CA  TYR A 209      42.620  33.136  27.412  1.00 71.04           C  
ATOM   1641  C   TYR A 209      43.477  33.826  26.403  1.00 71.04           C  
ATOM   1642  O   TYR A 209      44.338  33.195  25.795  1.00 71.04           O  
ATOM   1633  CB  TYR A 209      41.294  32.786  26.712  1.00 71.04           C  
ATOM   1634  CG  TYR A 209      40.548  31.803  27.550  1.00 71.04           C  
ATOM   1635  CD1 TYR A 209      41.056  30.539  27.752  1.00 71.04           C  
ATOM   1636  CD2 TYR A 209      39.327  32.123  28.097  1.00 71.04           C  
ATOM   1637  CE1 TYR A 209      40.374  29.619  28.515  1.00 71.04           C  
ATOM   1638  CE2 TYR A 209      38.641  31.206  28.858  1.00 71.04           C  
ATOM   1639  CZ  TYR A 209      39.164  29.954  29.069  1.00 71.04           C  
ATOM   1640  OH  TYR A 209      38.457  29.015  29.850  1.00 71.04           O  
ATOM   1643  N   ARG A 210      43.273  35.141  26.199  1.00 95.94           N  
ATOM   1644  CA  ARG A 210      44.007  35.829  25.177  1.00 95.94           C  
ATOM   1652  C   ARG A 210      45.472  35.762  25.480  1.00 95.94           C  
ATOM   1653  O   ARG A 210      46.280  35.490  24.594  1.00 95.94           O  
ATOM   1645  CB  ARG A 210      43.660  37.323  25.056  1.00 95.94           C  
ATOM   1646  CG  ARG A 210      42.202  37.606  24.693  1.00 95.94           C  
ATOM   1647  CD  ARG A 210      41.998  39.011  24.121  1.00 95.94           C  
ATOM   1648  NE  ARG A 210      42.613  39.975  25.077  1.00 95.94           N  
ATOM   1649  CZ  ARG A 210      41.863  40.568  26.050  1.00 95.94           C  
ATOM   1650  NH1 ARG A 210      40.522  40.323  26.122  1.00 95.94           N1+
ATOM   1651  NH2 ARG A 210      42.454  41.409  26.949  1.00 95.94           N  
ATOM   1654  N   GLU A 211      45.848  35.999  26.752  1.00 66.81           N  
ATOM   1655  CA  GLU A 211      47.234  36.030  27.128  1.00 66.81           C  
ATOM   1661  C   GLU A 211      47.841  34.683  26.901  1.00 66.81           C  
ATOM   1662  O   GLU A 211      48.911  34.558  26.307  1.00 66.81           O  
ATOM   1656  CB  GLU A 211      47.425  36.350  28.619  1.00 66.81           C  
ATOM   1657  CG  GLU A 211      46.965  37.755  29.012  1.00 66.81           C  
ATOM   1658  CD  GLU A 211      47.050  37.870  30.528  1.00 66.81           C  
ATOM   1659  OE1 GLU A 211      46.920  36.819  31.212  1.00 66.81           O  
ATOM   1660  OE2 GLU A 211      47.243  39.012  31.024  1.00 66.81           O1-
ATOM   1663  N   ARG A 212      47.147  33.635  27.373  1.00 99.75           N  
ATOM   1664  CA  ARG A 212      47.587  32.271  27.296  1.00 99.75           C  
ATOM   1672  C   ARG A 212      47.725  31.831  25.863  1.00 99.75           C  
ATOM   1673  O   ARG A 212      48.754  31.285  25.469  1.00 99.75           O  
ATOM   1665  CB  ARG A 212      46.547  31.375  27.989  1.00 99.75           C  
ATOM   1666  CG  ARG A 212      46.593  29.878  27.692  1.00 99.75           C  
ATOM   1667  CD  ARG A 212      45.427  29.166  28.384  1.00 99.75           C  
ATOM   1668  NE  ARG A 212      45.299  27.786  27.842  1.00 99.75           N  
ATOM   1669  CZ  ARG A 212      44.391  26.941  28.410  1.00 99.75           C  
ATOM   1670  NH1 ARG A 212      43.679  27.345  29.503  1.00 99.75           N1+
ATOM   1671  NH2 ARG A 212      44.189  25.698  27.885  1.00 99.75           N  
ATOM   1674  N   THR A 213      46.669  32.073  25.064  1.00 79.00           N  
ATOM   1675  CA  THR A 213      46.506  31.686  23.685  1.00 79.00           C  
ATOM   1679  C   THR A 213      47.288  32.542  22.734  1.00 79.00           C  
ATOM   1680  O   THR A 213      47.533  32.119  21.606  1.00 79.00           O  
ATOM   1676  CB  THR A 213      45.075  31.708  23.236  1.00 79.00           C  
ATOM   1678  CG2 THR A 213      44.260  30.838  24.207  1.00 79.00           C  
ATOM   1677  OG1 THR A 213      44.568  33.034  23.234  1.00 79.00           O  
ATOM   1681  N   ASN A 214      47.678  33.769  23.132  1.00 72.05           N  
ATOM   1682  CA  ASN A 214      48.315  34.670  22.209  1.00 72.05           C  
ATOM   1687  C   ASN A 214      47.297  35.125  21.209  1.00 72.05           C  
ATOM   1688  O   ASN A 214      47.614  35.333  20.040  1.00 72.05           O  
ATOM   1683  CB  ASN A 214      49.471  34.049  21.398  1.00 72.05           C  
ATOM   1684  CG  ASN A 214      50.689  33.867  22.292  1.00 72.05           C  
ATOM   1686  ND2 ASN A 214      51.570  34.902  22.330  1.00 72.05           N  
ATOM   1685  OD1 ASN A 214      50.859  32.829  22.928  1.00 72.05           O  
ATOM   1689  N   GLY A 215      46.035  35.292  21.656  1.00 32.98           N  
ATOM   1690  CA  GLY A 215      45.015  35.815  20.793  1.00 32.98           C  
ATOM   1691  C   GLY A 215      44.272  34.696  20.137  1.00 32.98           C  
ATOM   1692  O   GLY A 215      43.326  34.932  19.389  1.00 32.98           O  
ATOM   1693  N   LYS A 216      44.661  33.440  20.403  1.00102.46           N  
ATOM   1694  CA  LYS A 216      43.977  32.345  19.783  1.00102.46           C  
ATOM   1700  C   LYS A 216      42.539  32.371  20.211  1.00102.46           C  
ATOM   1701  O   LYS A 216      41.647  32.249  19.373  1.00102.46           O  
ATOM   1695  CB  LYS A 216      44.518  30.982  20.243  1.00102.46           C  
ATOM   1696  CG  LYS A 216      45.961  30.712  19.832  1.00102.46           C  
ATOM   1697  CD  LYS A 216      46.149  30.677  18.320  1.00102.46           C  
ATOM   1698  CE  LYS A 216      47.571  30.318  17.905  1.00102.46           C  
ATOM   1699  NZ  LYS A 216      47.629  30.154  16.439  1.00102.46           N1+
ATOM   1702  N   ARG A 217      42.273  32.547  21.529  1.00124.04           N  
ATOM   1703  CA  ARG A 217      40.911  32.447  21.994  1.00124.04           C  
ATOM   1711  C   ARG A 217      40.603  33.557  22.973  1.00124.04           C  
ATOM   1712  O   ARG A 217      41.363  33.785  23.910  1.00124.04           O  
ATOM   1704  CB  ARG A 217      40.682  31.124  22.742  1.00124.04           C  
ATOM   1705  CG  ARG A 217      41.182  29.913  21.950  1.00124.04           C  
ATOM   1706  CD  ARG A 217      41.294  28.631  22.777  1.00124.04           C  
ATOM   1707  NE  ARG A 217      42.178  27.701  22.017  1.00124.04           N  
ATOM   1708  CZ  ARG A 217      43.229  27.098  22.649  1.00124.04           C  
ATOM   1709  NH1 ARG A 217      43.436  27.311  23.982  1.00124.04           N1+
ATOM   1710  NH2 ARG A 217      44.085  26.298  21.949  1.00124.04           N  
ATOM   1713  N   GLU A 218      39.525  34.332  22.694  1.00116.74           N  
ATOM   1714  CA  GLU A 218      38.933  35.408  23.465  1.00116.74           C  
ATOM   1720  C   GLU A 218      37.801  35.039  24.413  1.00116.74           C  
ATOM   1721  O   GLU A 218      37.341  35.898  25.162  1.00116.74           O  
ATOM   1715  CB  GLU A 218      38.502  36.620  22.623  1.00116.74           C  
ATOM   1716  CG  GLU A 218      37.451  36.359  21.552  1.00116.74           C  
ATOM   1717  CD  GLU A 218      37.172  37.722  20.939  1.00116.74           C  
ATOM   1718  OE1 GLU A 218      37.759  38.713  21.451  1.00116.74           O  
ATOM   1719  OE2 GLU A 218      36.377  37.799  19.965  1.00116.74           O1-
ATOM   1722  N   GLU A 219      37.254  33.808  24.361  1.00148.66           N  
ATOM   1723  CA  GLU A 219      36.054  33.371  25.060  1.00148.66           C  
ATOM   1729  C   GLU A 219      35.937  33.889  26.470  1.00148.66           C  
ATOM   1730  O   GLU A 219      36.914  33.951  27.212  1.00148.66           O  
ATOM   1724  CB  GLU A 219      36.018  31.847  25.247  1.00148.66           C  
ATOM   1725  CG  GLU A 219      36.101  31.031  23.962  1.00148.66           C  
ATOM   1726  CD  GLU A 219      36.369  29.586  24.367  1.00148.66           C  
ATOM   1727  OE1 GLU A 219      37.566  29.224  24.535  1.00148.66           O  
ATOM   1728  OE2 GLU A 219      35.375  28.826  24.518  1.00148.66           O1-
ATOM   1731  N   THR A 220      34.699  34.275  26.874  1.00 52.53           N  
ATOM   1732  CA  THR A 220      34.409  34.682  28.228  1.00 52.53           C  
ATOM   1736  C   THR A 220      33.942  33.447  28.946  1.00 52.53           C  
ATOM   1737  O   THR A 220      33.635  32.440  28.314  1.00 52.53           O  
ATOM   1733  CB  THR A 220      33.314  35.700  28.340  1.00 52.53           C  
ATOM   1735  CG2 THR A 220      33.690  36.919  27.481  1.00 52.53           C  
ATOM   1734  OG1 THR A 220      32.085  35.146  27.894  1.00 52.53           O  
ATOM   1738  N   TRP A 221      33.904  33.485  30.294  1.00 77.85           N  
ATOM   1739  CA  TRP A 221      33.510  32.346  31.081  1.00 77.85           C  
ATOM   1750  C   TRP A 221      32.065  32.017  30.874  1.00 77.85           C  
ATOM   1751  O   TRP A 221      31.718  30.862  30.635  1.00 77.85           O  
ATOM   1740  CB  TRP A 221      33.726  32.554  32.589  1.00 77.85           C  
ATOM   1741  CG  TRP A 221      33.313  31.376  33.441  1.00 77.85           C  
ATOM   1743  CD1 TRP A 221      33.933  30.174  33.622  1.00 77.85           C  
ATOM   1742  CD2 TRP A 221      32.144  31.359  34.274  1.00 77.85           C  
ATOM   1745  CE2 TRP A 221      32.115  30.125  34.921  1.00 77.85           C  
ATOM   1746  CE3 TRP A 221      31.177  32.298  34.488  1.00 77.85           C  
ATOM   1744  NE1 TRP A 221      33.216  29.404  34.509  1.00 77.85           N  
ATOM   1747  CZ2 TRP A 221      31.114  29.810  35.797  1.00 77.85           C  
ATOM   1748  CZ3 TRP A 221      30.165  31.977  35.366  1.00 77.85           C  
ATOM   1749  CH2 TRP A 221      30.136  30.757  36.009  1.00 77.85           C  
ATOM   1752  N   SER A 222      31.182  33.029  30.949  1.00 46.35           N  
ATOM   1753  CA  SER A 222      29.769  32.802  30.872  1.00 46.35           C  
ATOM   1756  C   SER A 222      29.424  32.242  29.535  1.00 46.35           C  
ATOM   1757  O   SER A 222      28.633  31.306  29.440  1.00 46.35           O  
ATOM   1754  CB  SER A 222      28.953  34.091  31.067  1.00 46.35           C  
ATOM   1755  OG  SER A 222      29.250  35.015  30.030  1.00 46.35           O  
ATOM   1758  N   ASP A 223      30.009  32.805  28.463  1.00 38.92           N  
ATOM   1759  CA  ASP A 223      29.690  32.339  27.146  1.00 38.92           C  
ATOM   1764  C   ASP A 223      30.178  30.936  26.997  1.00 38.92           C  
ATOM   1765  O   ASP A 223      29.496  30.100  26.409  1.00 38.92           O  
ATOM   1760  CB  ASP A 223      30.319  33.195  26.032  1.00 38.92           C  
ATOM   1761  CG  ASP A 223      29.561  34.516  25.971  1.00 38.92           C  
ATOM   1762  OD1 ASP A 223      28.491  34.621  26.629  1.00 38.92           O  
ATOM   1763  OD2 ASP A 223      30.039  35.436  25.256  1.00 38.92           O1-
ATOM   1766  N   GLN A 224      31.375  30.643  27.536  1.00 77.05           N  
ATOM   1767  CA  GLN A 224      31.978  29.353  27.370  1.00 77.05           C  
ATOM   1773  C   GLN A 224      31.170  28.282  28.041  1.00 77.05           C  
ATOM   1774  O   GLN A 224      30.856  27.272  27.415  1.00 77.05           O  
ATOM   1768  CB  GLN A 224      33.409  29.331  27.936  1.00 77.05           C  
ATOM   1769  CG  GLN A 224      34.195  28.048  27.672  1.00 77.05           C  
ATOM   1770  CD  GLN A 224      35.600  28.294  28.204  1.00 77.05           C  
ATOM   1772  NE2 GLN A 224      36.220  29.425  27.773  1.00 77.05           N  
ATOM   1771  OE1 GLN A 224      36.130  27.509  28.987  1.00 77.05           O  
ATOM   1775  N   ILE A 225      30.763  28.482  29.311  1.00 50.93           N  
ATOM   1776  CA  ILE A 225      30.085  27.420  30.005  1.00 50.93           C  
ATOM   1781  C   ILE A 225      28.768  27.116  29.356  1.00 50.93           C  
ATOM   1782  O   ILE A 225      28.445  25.951  29.124  1.00 50.93           O  
ATOM   1777  CB  ILE A 225      29.833  27.701  31.462  1.00 50.93           C  
ATOM   1778  CG1 ILE A 225      28.936  28.937  31.637  1.00 50.93           C  
ATOM   1779  CG2 ILE A 225      31.191  27.792  32.177  1.00 50.93           C  
ATOM   1780  CD1 ILE A 225      28.341  29.066  33.037  1.00 50.93           C  
ATOM   1783  N   LEU A 226      27.974  28.153  29.033  1.00 41.60           N  
ATOM   1784  CA  LEU A 226      26.669  27.944  28.467  1.00 41.60           C  
ATOM   1789  C   LEU A 226      26.785  27.333  27.108  1.00 41.60           C  
ATOM   1790  O   LEU A 226      25.983  26.479  26.732  1.00 41.60           O  
ATOM   1785  CB  LEU A 226      25.842  29.232  28.337  1.00 41.60           C  
ATOM   1786  CG  LEU A 226      25.450  29.828  29.701  1.00 41.60           C  
ATOM   1787  CD1 LEU A 226      24.477  31.006  29.537  1.00 41.60           C  
ATOM   1788  CD2 LEU A 226      24.924  28.744  30.657  1.00 41.60           C  
ATOM   1791  N   ASN A 227      27.811  27.744  26.346  1.00 48.08           N  
ATOM   1792  CA  ASN A 227      28.005  27.308  24.995  1.00 48.08           C  
ATOM   1797  C   ASN A 227      28.117  25.821  24.997  1.00 48.08           C  
ATOM   1798  O   ASN A 227      27.660  25.158  24.067  1.00 48.08           O  
ATOM   1793  CB  ASN A 227      29.304  27.874  24.390  1.00 48.08           C  
ATOM   1794  CG  ASN A 227      29.394  27.486  22.919  1.00 48.08           C  
ATOM   1796  ND2 ASN A 227      30.634  27.167  22.458  1.00 48.08           N  
ATOM   1795  OD1 ASN A 227      28.397  27.463  22.202  1.00 48.08           O  
ATOM   1799  N   PHE A 228      28.715  25.250  26.055  1.00142.39           N  
ATOM   1800  CA  PHE A 228      28.898  23.831  26.065  1.00142.39           C  
ATOM   1808  C   PHE A 228      27.586  23.118  25.979  1.00142.39           C  
ATOM   1809  O   PHE A 228      27.460  22.187  25.195  1.00142.39           O  
ATOM   1801  CB  PHE A 228      29.589  23.271  27.325  1.00142.39           C  
ATOM   1802  CG  PHE A 228      31.046  23.585  27.290  1.00142.39           C  
ATOM   1803  CD1 PHE A 228      31.916  22.780  26.590  1.00142.39           C  
ATOM   1804  CD2 PHE A 228      31.547  24.681  27.952  1.00142.39           C  
ATOM   1805  CE1 PHE A 228      33.261  23.064  26.555  1.00142.39           C  
ATOM   1806  CE2 PHE A 228      32.891  24.972  27.920  1.00142.39           C  
ATOM   1807  CZ  PHE A 228      33.752  24.162  27.220  1.00142.39           C  
ATOM   1810  N   MET A 229      26.566  23.541  26.743  1.00262.54           N  
ATOM   1811  CA  MET A 229      25.325  22.823  26.833  1.00262.54           C  
ATOM   1816  C   MET A 229      24.673  22.713  25.490  1.00262.54           C  
ATOM   1817  O   MET A 229      24.180  21.648  25.127  1.00262.54           O  
ATOM   1812  CB  MET A 229      24.345  23.515  27.796  1.00262.54           C  
ATOM   1813  CG  MET A 229      23.161  22.647  28.221  1.00262.54           C  
ATOM   1814  SD  MET A 229      22.156  23.353  29.562  1.00262.54           S  
ATOM   1815  CE  MET A 229      21.419  24.665  28.547  1.00262.54           C  
ATOM   1818  N   LYS A 230      24.664  23.798  24.699  1.00106.11           N  
ATOM   1819  CA  LYS A 230      23.999  23.736  23.429  1.00106.11           C  
ATOM   1825  C   LYS A 230      24.664  22.695  22.589  1.00106.11           C  
ATOM   1826  O   LYS A 230      24.006  21.929  21.887  1.00106.11           O  
ATOM   1820  CB  LYS A 230      24.091  25.048  22.637  1.00106.11           C  
ATOM   1821  CG  LYS A 230      23.383  24.990  21.280  1.00106.11           C  
ATOM   1822  CD  LYS A 230      23.320  26.342  20.567  1.00106.11           C  
ATOM   1823  CE  LYS A 230      22.012  27.106  20.775  1.00106.11           C  
ATOM   1824  NZ  LYS A 230      21.010  26.669  19.778  1.00106.11           N1+
ATOM   1827  N   GLN A 231      26.003  22.640  22.657  1.00 59.63           N  
ATOM   1828  CA  GLN A 231      26.783  21.770  21.828  1.00 59.63           C  
ATOM   1834  C   GLN A 231      26.930  20.436  22.482  1.00 59.63           C  
ATOM   1835  O   GLN A 231      26.764  20.296  23.691  1.00 59.63           O  
ATOM   1829  CB  GLN A 231      28.200  22.327  21.615  1.00 59.63           C  
ATOM   1830  CG  GLN A 231      29.113  21.468  20.743  1.00 59.63           C  
ATOM   1831  CD  GLN A 231      30.491  22.113  20.805  1.00 59.63           C  
ATOM   1833  NE2 GLN A 231      31.446  21.599  19.985  1.00 59.63           N  
ATOM   1832  OE1 GLN A 231      30.714  23.047  21.574  1.00 59.63           O  
ATOM   1836  N   LYS A 232      27.189  19.399  21.662  1.00175.52           N  
ATOM   1837  CA  LYS A 232      27.500  18.098  22.174  1.00175.52           C  
ATOM   1843  C   LYS A 232      26.444  17.643  23.142  1.00175.52           C  
ATOM   1844  O   LYS A 232      26.781  17.013  24.143  1.00175.52           O  
ATOM   1838  CB  LYS A 232      28.880  18.142  22.876  1.00175.52           C  
ATOM   1839  CG  LYS A 232      29.421  16.833  23.455  1.00175.52           C  
ATOM   1840  CD  LYS A 232      30.914  16.900  23.794  1.00175.52           C  
ATOM   1841  CE  LYS A 232      31.409  18.308  24.150  1.00175.52           C  
ATOM   1842  NZ  LYS A 232      31.172  18.606  25.581  1.00175.52           N1+
ATOM   1845  N   PRO A 233      25.186  17.938  22.929  1.00177.78           N  
ATOM   1846  CA  PRO A 233      24.196  17.511  23.875  1.00177.78           C  
ATOM   1850  C   PRO A 233      24.250  16.017  23.898  1.00177.78           C  
ATOM   1851  O   PRO A 233      24.148  15.417  22.830  1.00177.78           O  
ATOM   1848  CB  PRO A 233      22.867  17.970  23.292  1.00177.78           C  
ATOM   1849  CG  PRO A 233      23.105  17.822  21.777  1.00177.78           C  
ATOM   1847  CD  PRO A 233      24.610  18.098  21.601  1.00177.78           C  
ATOM   1852  N   ARG A 234      24.389  15.385  25.076  1.00245.67           N  
ATOM   1853  CA  ARG A 234      24.400  13.957  25.046  1.00245.67           C  
ATOM   1861  C   ARG A 234      23.068  13.525  25.578  1.00245.67           C  
ATOM   1862  O   ARG A 234      22.960  12.968  26.668  1.00245.67           O  
ATOM   1854  CB  ARG A 234      25.518  13.361  25.917  1.00245.67           C  
ATOM   1855  CG  ARG A 234      26.911  13.729  25.396  1.00245.67           C  
ATOM   1856  CD  ARG A 234      28.059  12.979  26.073  1.00245.67           C  
ATOM   1857  NE  ARG A 234      28.261  13.558  27.431  1.00245.67           N  
ATOM   1858  CZ  ARG A 234      29.328  14.374  27.680  1.00245.67           C  
ATOM   1859  NH1 ARG A 234      30.211  14.672  26.683  1.00245.67           N1+
ATOM   1860  NH2 ARG A 234      29.522  14.877  28.935  1.00245.67           N  
ATOM   1863  N   THR A 235      22.021  13.761  24.762  1.00 68.01           N  
ATOM   1864  CA  THR A 235      20.647  13.497  25.081  1.00 68.01           C  
ATOM   1868  C   THR A 235      20.408  12.023  25.147  1.00 68.01           C  
ATOM   1869  O   THR A 235      19.546  11.561  25.892  1.00 68.01           O  
ATOM   1865  CB  THR A 235      19.690  14.069  24.077  1.00 68.01           C  
ATOM   1867  CG2 THR A 235      19.895  15.592  24.011  1.00 68.01           C  
ATOM   1866  OG1 THR A 235      19.906  13.486  22.800  1.00 68.01           O  
ATOM   1870  N   TYR A 236      21.181  11.246  24.369  1.00159.76           N  
ATOM   1871  CA  TYR A 236      20.978   9.835  24.225  1.00159.76           C  
ATOM   1880  C   TYR A 236      21.130   9.167  25.558  1.00159.76           C  
ATOM   1881  O   TYR A 236      20.543   8.113  25.793  1.00159.76           O  
ATOM   1872  CB  TYR A 236      21.897   9.159  23.187  1.00159.76           C  
ATOM   1873  CG  TYR A 236      23.262   8.888  23.718  1.00159.76           C  
ATOM   1874  CD1 TYR A 236      24.244   9.848  23.717  1.00159.76           C  
ATOM   1875  CD2 TYR A 236      23.548   7.637  24.214  1.00159.76           C  
ATOM   1876  CE1 TYR A 236      25.497   9.556  24.207  1.00159.76           C  
ATOM   1877  CE2 TYR A 236      24.795   7.340  24.704  1.00159.76           C  
ATOM   1878  CZ  TYR A 236      25.774   8.303  24.698  1.00159.76           C  
ATOM   1879  OH  TYR A 236      27.058   8.002  25.198  1.00159.76           O  
ATOM   1882  N   LEU A 237      21.934   9.746  26.467  1.00125.03           N  
ATOM   1883  CA  LEU A 237      22.161   9.122  27.740  1.00125.03           C  
ATOM   1888  C   LEU A 237      20.889   8.948  28.503  1.00125.03           C  
ATOM   1889  O   LEU A 237      20.810   8.063  29.354  1.00125.03           O  
ATOM   1884  CB  LEU A 237      23.169   9.825  28.668  1.00125.03           C  
ATOM   1885  CG  LEU A 237      24.640   9.618  28.265  1.00125.03           C  
ATOM   1886  CD1 LEU A 237      25.020  10.423  27.013  1.00125.03           C  
ATOM   1887  CD2 LEU A 237      25.577   9.855  29.458  1.00125.03           C  
ATOM   1890  N   ASN A 238      19.874   9.794  28.251  1.00 93.52           N  
ATOM   1891  CA  ASN A 238      18.644   9.702  28.984  1.00 93.52           C  
ATOM   1896  C   ASN A 238      18.135   8.289  28.869  1.00 93.52           C  
ATOM   1897  O   ASN A 238      17.806   7.661  29.875  1.00 93.52           O  
ATOM   1892  CB  ASN A 238      17.588  10.644  28.377  1.00 93.52           C  
ATOM   1893  CG  ASN A 238      16.496  10.895  29.396  1.00 93.52           C  
ATOM   1895  ND2 ASN A 238      15.613  11.886  29.100  1.00 93.52           N  
ATOM   1894  OD1 ASN A 238      16.428  10.228  30.426  1.00 93.52           O  
ATOM   1898  N   ASP A 239      18.043   7.764  27.631  1.00 55.48           N  
ATOM   1899  CA  ASP A 239      17.626   6.411  27.365  1.00 55.48           C  
ATOM   1904  C   ASP A 239      18.727   5.423  27.650  1.00 55.48           C  
ATOM   1905  O   ASP A 239      18.473   4.322  28.137  1.00 55.48           O  
ATOM   1900  CB  ASP A 239      17.197   6.221  25.899  1.00 55.48           C  
ATOM   1901  CG  ASP A 239      15.927   7.033  25.680  1.00 55.48           C  
ATOM   1902  OD1 ASP A 239      15.253   7.358  26.695  1.00 55.48           O  
ATOM   1903  OD2 ASP A 239      15.614   7.347  24.500  1.00 55.48           O1-
ATOM   1906  N   TYR A 240      19.987   5.807  27.355  1.00 82.82           N  
ATOM   1907  CA  TYR A 240      21.147   4.949  27.397  1.00 82.82           C  
ATOM   1916  C   TYR A 240      21.389   4.423  28.779  1.00 82.82           C  
ATOM   1917  O   TYR A 240      21.701   3.244  28.948  1.00 82.82           O  
ATOM   1908  CB  TYR A 240      22.414   5.705  26.953  1.00 82.82           C  
ATOM   1909  CG  TYR A 240      23.570   4.767  26.953  1.00 82.82           C  
ATOM   1910  CD1 TYR A 240      23.786   3.932  25.881  1.00 82.82           C  
ATOM   1911  CD2 TYR A 240      24.443   4.730  28.016  1.00 82.82           C  
ATOM   1912  CE1 TYR A 240      24.853   3.067  25.870  1.00 82.82           C  
ATOM   1913  CE2 TYR A 240      25.511   3.867  28.011  1.00 82.82           C  
ATOM   1914  CZ  TYR A 240      25.718   3.034  26.937  1.00 82.82           C  
ATOM   1915  OH  TYR A 240      26.816   2.149  26.932  1.00 82.82           O  
ATOM   1918  N   VAL A 241      21.262   5.279  29.808  1.00 50.75           N  
ATOM   1919  CA  VAL A 241      21.533   4.835  31.145  1.00 50.75           C  
ATOM   1923  C   VAL A 241      20.566   3.747  31.514  1.00 50.75           C  
ATOM   1924  O   VAL A 241      20.936   2.791  32.192  1.00 50.75           O  
ATOM   1920  CB  VAL A 241      21.433   5.928  32.172  1.00 50.75           C  
ATOM   1921  CG1 VAL A 241      22.505   6.985  31.859  1.00 50.75           C  
ATOM   1922  CG2 VAL A 241      19.994   6.470  32.191  1.00 50.75           C  
ATOM   1925  N   LYS A 242      19.296   3.869  31.080  1.00 57.52           N  
ATOM   1926  CA  LYS A 242      18.272   2.906  31.386  1.00 57.52           C  
ATOM   1932  C   LYS A 242      18.617   1.581  30.768  1.00 57.52           C  
ATOM   1933  O   LYS A 242      18.343   0.533  31.352  1.00 57.52           O  
ATOM   1927  CB  LYS A 242      16.882   3.361  30.909  1.00 57.52           C  
ATOM   1928  CG  LYS A 242      16.368   4.540  31.742  1.00 57.52           C  
ATOM   1929  CD  LYS A 242      15.217   5.320  31.108  1.00 57.52           C  
ATOM   1930  CE  LYS A 242      14.782   6.524  31.949  1.00 57.52           C  
ATOM   1931  NZ  LYS A 242      13.856   7.380  31.176  1.00 57.52           N1+
ATOM   1934  N   GLU A 243      19.237   1.591  29.571  1.00 54.18           N  
ATOM   1935  CA  GLU A 243      19.611   0.381  28.893  1.00 54.18           C  
ATOM   1941  C   GLU A 243      20.582  -0.359  29.766  1.00 54.18           C  
ATOM   1942  O   GLU A 243      20.589  -1.588  29.807  1.00 54.18           O  
ATOM   1936  CB  GLU A 243      20.332   0.648  27.557  1.00 54.18           C  
ATOM   1937  CG  GLU A 243      20.745  -0.625  26.813  1.00 54.18           C  
ATOM   1938  CD  GLU A 243      21.684  -0.234  25.676  1.00 54.18           C  
ATOM   1939  OE1 GLU A 243      21.822   0.989  25.410  1.00 54.18           O  
ATOM   1940  OE2 GLU A 243      22.279  -1.158  25.059  1.00 54.18           O1-
ATOM   1943  N   LYS A 244      21.445   0.402  30.461  1.00154.58           N  
ATOM   1944  CA  LYS A 244      22.474  -0.072  31.341  1.00154.58           C  
ATOM   1950  C   LYS A 244      21.911  -0.678  32.590  1.00154.58           C  
ATOM   1951  O   LYS A 244      22.607  -1.431  33.274  1.00154.58           O  
ATOM   1945  CB  LYS A 244      23.504   1.015  31.693  1.00154.58           C  
ATOM   1946  CG  LYS A 244      24.410   1.266  30.489  1.00154.58           C  
ATOM   1947  CD  LYS A 244      25.055  -0.042  30.031  1.00154.58           C  
ATOM   1948  CE  LYS A 244      25.652  -0.019  28.627  1.00154.58           C  
ATOM   1949  NZ  LYS A 244      26.138  -1.373  28.277  1.00154.58           N1+
ATOM   1952  N   GLY A 245      20.654  -0.352  32.948  1.00 47.71           N  
ATOM   1953  CA  GLY A 245      20.088  -0.914  34.143  1.00 47.71           C  
ATOM   1954  C   GLY A 245      20.042   0.124  35.219  1.00 47.71           C  
ATOM   1955  O   GLY A 245      19.940  -0.201  36.402  1.00 47.71           O  
ATOM   1956  N   PHE A 246      20.129   1.413  34.837  1.00 76.17           N  
ATOM   1957  CA  PHE A 246      20.065   2.449  35.823  1.00 76.17           C  
ATOM   1965  C   PHE A 246      18.917   3.352  35.504  1.00 76.17           C  
ATOM   1966  O   PHE A 246      18.429   3.407  34.377  1.00 76.17           O  
ATOM   1958  CB  PHE A 246      21.306   3.359  35.848  1.00 76.17           C  
ATOM   1959  CG  PHE A 246      22.482   2.565  36.301  1.00 76.17           C  
ATOM   1960  CD1 PHE A 246      22.767   2.434  37.640  1.00 76.17           C  
ATOM   1961  CD2 PHE A 246      23.302   1.952  35.382  1.00 76.17           C  
ATOM   1962  CE1 PHE A 246      23.855   1.702  38.056  1.00 76.17           C  
ATOM   1963  CE2 PHE A 246      24.389   1.219  35.792  1.00 76.17           C  
ATOM   1964  CZ  PHE A 246      24.669   1.094  37.131  1.00 76.17           C  
ATOM   1967  N   ASN A 247      18.443   4.070  36.538  1.00109.68           N  
ATOM   1968  CA  ASN A 247      17.454   5.093  36.382  1.00109.68           C  
ATOM   1973  C   ASN A 247      16.158   4.579  35.833  1.00109.68           C  
ATOM   1974  O   ASN A 247      15.416   5.332  35.204  1.00109.68           O  
ATOM   1969  CB  ASN A 247      17.919   6.215  35.440  1.00109.68           C  
ATOM   1970  CG  ASN A 247      19.117   6.917  36.061  1.00109.68           C  
ATOM   1972  ND2 ASN A 247      19.508   8.076  35.469  1.00109.68           N  
ATOM   1971  OD1 ASN A 247      19.690   6.452  37.046  1.00109.68           O  
ATOM   1975  N   LYS A 248      15.820   3.302  36.074  1.00151.33           N  
ATOM   1976  CA  LYS A 248      14.561   2.816  35.587  1.00151.33           C  
ATOM   1982  C   LYS A 248      13.511   3.289  36.531  1.00151.33           C  
ATOM   1983  O   LYS A 248      13.734   3.372  37.738  1.00151.33           O  
ATOM   1977  CB  LYS A 248      14.465   1.278  35.556  1.00151.33           C  
ATOM   1978  CG  LYS A 248      15.253   0.611  34.428  1.00151.33           C  
ATOM   1979  CD  LYS A 248      14.678   0.890  33.039  1.00151.33           C  
ATOM   1980  CE  LYS A 248      13.335   0.197  32.789  1.00151.33           C  
ATOM   1981  NZ  LYS A 248      13.508  -1.274  32.818  1.00151.33           N1+
ATOM   1984  N   ASN A 249      12.329   3.635  35.995  1.00 36.07           N  
ATOM   1985  CA  ASN A 249      11.286   4.048  36.879  1.00 36.07           C  
ATOM   1990  C   ASN A 249      10.669   2.771  37.424  1.00 36.07           C  
ATOM   1991  O   ASN A 249       9.431   2.598  37.272  1.00 36.07           O  
ATOM   1986  CB  ASN A 249      10.181   4.859  36.190  1.00 36.07           C  
ATOM   1987  CG  ASN A 249      10.764   6.231  35.885  1.00 36.07           C  
ATOM   1989  ND2 ASN A 249      10.541   7.201  36.812  1.00 36.07           N  
ATOM   1988  OD1 ASN A 249      11.407   6.435  34.857  1.00 36.07           O  
ATOM   1992  OXT ASN A 249      11.431   1.947  37.997  1.00 36.07           O1-
TER   
HEADER    model_1_2_chain_A
ATOM      1  N   MET B   1      55.362   8.017  52.556  1.00144.60           N  
ATOM      2  CA  MET B   1      55.077   9.177  51.684  1.00144.60           C  
ATOM      7  C   MET B   1      54.758  10.418  52.451  1.00144.60           C  
ATOM      8  O   MET B   1      55.593  10.929  53.194  1.00144.60           O  
ATOM      3  CB  MET B   1      53.925   8.858  50.711  1.00144.60           C  
ATOM      4  CG  MET B   1      52.734   8.144  51.353  1.00144.60           C  
ATOM      5  SD  MET B   1      52.964   6.350  51.553  1.00144.60           S  
ATOM      6  CE  MET B   1      52.547   5.957  49.829  1.00144.60           C  
ATOM      9  N   ASN B   2      53.527  10.938  52.288  1.00216.06           N  
ATOM     10  CA  ASN B   2      53.181  12.170  52.932  1.00216.06           C  
ATOM     15  C   ASN B   2      52.234  11.886  54.048  1.00216.06           C  
ATOM     16  O   ASN B   2      51.511  10.892  54.041  1.00216.06           O  
ATOM     11  CB  ASN B   2      52.454  13.163  52.011  1.00216.06           C  
ATOM     12  CG  ASN B   2      53.415  13.613  50.927  1.00216.06           C  
ATOM     14  ND2 ASN B   2      53.290  13.006  49.717  1.00216.06           N  
ATOM     13  OD1 ASN B   2      54.258  14.480  51.152  1.00216.06           O  
ATOM     17  N   ASN B   3      52.251  12.773  55.060  1.00106.15           N  
ATOM     18  CA  ASN B   3      51.357  12.666  56.170  1.00106.15           C  
ATOM     23  C   ASN B   3      49.984  12.915  55.637  1.00106.15           C  
ATOM     24  O   ASN B   3      49.009  12.332  56.108  1.00106.15           O  
ATOM     19  CB  ASN B   3      51.628  13.695  57.283  1.00106.15           C  
ATOM     20  CG  ASN B   3      51.358  15.088  56.736  1.00106.15           C  
ATOM     22  ND2 ASN B   3      50.499  15.859  57.453  1.00106.15           N  
ATOM     21  OD1 ASN B   3      51.890  15.478  55.698  1.00106.15           O  
ATOM     25  N   THR B   4      49.883  13.792  54.619  1.00 41.07           N  
ATOM     26  CA  THR B   4      48.610  14.135  54.052  1.00 41.07           C  
ATOM     30  C   THR B   4      47.994  12.880  53.520  1.00 41.07           C  
ATOM     31  O   THR B   4      46.798  12.652  53.688  1.00 41.07           O  
ATOM     27  CB  THR B   4      48.716  15.120  52.928  1.00 41.07           C  
ATOM     29  CG2 THR B   4      47.298  15.438  52.423  1.00 41.07           C  
ATOM     28  OG1 THR B   4      49.344  16.311  53.381  1.00 41.07           O  
ATOM     32  N   ILE B   5      48.804  12.022  52.871  1.00 81.88           N  
ATOM     33  CA  ILE B   5      48.301  10.781  52.356  1.00 81.88           C  
ATOM     38  C   ILE B   5      47.807   9.980  53.514  1.00 81.88           C  
ATOM     39  O   ILE B   5      46.773   9.320  53.424  1.00 81.88           O  
ATOM     34  CB  ILE B   5      49.339   9.986  51.616  1.00 81.88           C  
ATOM     35  CG1 ILE B   5      49.657  10.662  50.272  1.00 81.88           C  
ATOM     36  CG2 ILE B   5      48.819   8.546  51.467  1.00 81.88           C  
ATOM     37  CD1 ILE B   5      50.250  12.063  50.398  1.00 81.88           C  
ATOM     40  N   GLU B   6      48.528  10.030  54.648  1.00 86.64           N  
ATOM     41  CA  GLU B   6      48.088   9.292  55.793  1.00 86.64           C  
ATOM     47  C   GLU B   6      46.722   9.782  56.140  1.00 86.64           C  
ATOM     48  O   GLU B   6      45.851   8.998  56.512  1.00 86.64           O  
ATOM     42  CB  GLU B   6      48.910   9.537  57.065  1.00 86.64           C  
ATOM     43  CG  GLU B   6      48.374   8.716  58.241  1.00 86.64           C  
ATOM     44  CD  GLU B   6      48.750   9.413  59.539  1.00 86.64           C  
ATOM     45  OE1 GLU B   6      49.377  10.504  59.469  1.00 86.64           O  
ATOM     46  OE2 GLU B   6      48.397   8.871  60.620  1.00 86.64           O1-
ATOM     49  N   THR B   7      46.502  11.104  56.020  1.00 41.74           N  
ATOM     50  CA  THR B   7      45.243  11.677  56.392  1.00 41.74           C  
ATOM     54  C   THR B   7      44.169  11.067  55.546  1.00 41.74           C  
ATOM     55  O   THR B   7      43.118  10.679  56.053  1.00 41.74           O  
ATOM     51  CB  THR B   7      45.204  13.168  56.196  1.00 41.74           C  
ATOM     53  CG2 THR B   7      43.838  13.689  56.670  1.00 41.74           C  
ATOM     52  OG1 THR B   7      46.238  13.788  56.945  1.00 41.74           O  
ATOM     56  N   ILE B   8      44.417  10.926  54.231  1.00 46.74           N  
ATOM     57  CA  ILE B   8      43.407  10.405  53.355  1.00 46.74           C  
ATOM     62  C   ILE B   8      43.060   9.005  53.776  1.00 46.74           C  
ATOM     63  O   ILE B   8      41.887   8.652  53.879  1.00 46.74           O  
ATOM     58  CB  ILE B   8      43.863  10.367  51.925  1.00 46.74           C  
ATOM     59  CG1 ILE B   8      44.211  11.789  51.447  1.00 46.74           C  
ATOM     60  CG2 ILE B   8      42.766   9.689  51.088  1.00 46.74           C  
ATOM     61  CD1 ILE B   8      44.977  11.827  50.126  1.00 46.74           C  
ATOM     64  N   LEU B   9      44.075   8.169  54.060  1.00 53.59           N  
ATOM     65  CA  LEU B   9      43.854   6.793  54.416  1.00 53.59           C  
ATOM     70  C   LEU B   9      43.124   6.695  55.724  1.00 53.59           C  
ATOM     71  O   LEU B   9      42.319   5.789  55.927  1.00 53.59           O  
ATOM     66  CB  LEU B   9      45.160   5.996  54.557  1.00 53.59           C  
ATOM     67  CG  LEU B   9      45.952   5.904  53.239  1.00 53.59           C  
ATOM     68  CD1 LEU B   9      47.185   4.999  53.394  1.00 53.59           C  
ATOM     69  CD2 LEU B   9      45.048   5.490  52.068  1.00 53.59           C  
ATOM     72  N   ASN B  10      43.403   7.633  56.643  1.00 82.07           N  
ATOM     73  CA  ASN B  10      42.913   7.682  57.998  1.00 82.07           C  
ATOM     78  C   ASN B  10      41.421   7.867  58.071  1.00 82.07           C  
ATOM     79  O   ASN B  10      40.806   7.505  59.073  1.00 82.07           O  
ATOM     74  CB  ASN B  10      43.544   8.839  58.798  1.00 82.07           C  
ATOM     75  CG  ASN B  10      43.056   8.772  60.238  1.00 82.07           C  
ATOM     77  ND2 ASN B  10      42.567   9.926  60.770  1.00 82.07           N  
ATOM     76  OD1 ASN B  10      43.109   7.722  60.875  1.00 82.07           O  
ATOM     80  N   HIS B  11      40.797   8.449  57.034  1.00 99.66           N  
ATOM     81  CA  HIS B  11      39.413   8.844  57.078  1.00 99.66           C  
ATOM     88  C   HIS B  11      38.451   7.828  57.624  1.00 99.66           C  
ATOM     89  O   HIS B  11      38.550   6.625  57.385  1.00 99.66           O  
ATOM     84  CB  HIS B  11      38.854   9.304  55.718  1.00 99.66           C  
ATOM     83  CG  HIS B  11      37.372   9.532  55.779  1.00 99.66           C  
ATOM     86  CD2 HIS B  11      36.647  10.549  56.324  1.00 99.66           C  
ATOM     82  ND1 HIS B  11      36.450   8.627  55.302  1.00 99.66           N  
ATOM     87  CE1 HIS B  11      35.223   9.131  55.584  1.00 99.66           C  
ATOM     85  NE2 HIS B  11      35.292  10.294  56.208  1.00 99.66           N  
ATOM     90  N   ARG B  12      37.494   8.350  58.430  1.00132.85           N  
ATOM     91  CA  ARG B  12      36.350   7.656  58.956  1.00132.85           C  
ATOM     99  C   ARG B  12      35.345   8.736  59.229  1.00132.85           C  
ATOM    100  O   ARG B  12      35.723   9.874  59.498  1.00132.85           O  
ATOM     92  CB  ARG B  12      36.543   6.972  60.316  1.00132.85           C  
ATOM     93  CG  ARG B  12      36.803   7.962  61.450  1.00132.85           C  
ATOM     94  CD  ARG B  12      38.261   7.989  61.884  1.00132.85           C  
ATOM     95  NE  ARG B  12      38.585   6.599  62.301  1.00132.85           N  
ATOM     96  CZ  ARG B  12      39.879   6.209  62.459  1.00132.85           C  
ATOM     97  NH1 ARG B  12      40.890   7.087  62.199  1.00132.85           N1+
ATOM     98  NH2 ARG B  12      40.161   4.941  62.880  1.00132.85           N  
ATOM    101  N   SER B  13      34.034   8.420  59.173  1.00 48.84           N  
ATOM    102  CA  SER B  13      33.050   9.437  59.431  1.00 48.84           C  
ATOM    105  C   SER B  13      33.034   9.728  60.902  1.00 48.84           C  
ATOM    106  O   SER B  13      33.220   8.829  61.722  1.00 48.84           O  
ATOM    103  CB  SER B  13      31.618   9.036  59.034  1.00 48.84           C  
ATOM    104  OG  SER B  13      31.522   8.886  57.626  1.00 48.84           O  
ATOM    107  N   ILE B  14      32.806  11.011  61.269  1.00119.90           N  
ATOM    108  CA  ILE B  14      32.772  11.395  62.656  1.00119.90           C  
ATOM    113  C   ILE B  14      31.383  11.863  62.982  1.00119.90           C  
ATOM    114  O   ILE B  14      30.871  12.810  62.392  1.00119.90           O  
ATOM    109  CB  ILE B  14      33.728  12.500  63.006  1.00119.90           C  
ATOM    110  CG1 ILE B  14      35.180  12.028  62.817  1.00119.90           C  
ATOM    111  CG2 ILE B  14      33.422  12.957  64.443  1.00119.90           C  
ATOM    112  CD1 ILE B  14      35.570  10.867  63.735  1.00119.90           C  
ATOM    115  N   ARG B  15      30.703  11.094  63.851  1.00170.25           N  
ATOM    116  CA  ARG B  15      29.383  11.310  64.372  1.00170.25           C  
ATOM    124  C   ARG B  15      29.295  12.146  65.621  1.00170.25           C  
ATOM    125  O   ARG B  15      28.189  12.512  66.021  1.00170.25           O  
ATOM    117  CB  ARG B  15      28.597  10.000  64.503  1.00170.25           C  
ATOM    118  CG  ARG B  15      28.317   9.463  63.098  1.00170.25           C  
ATOM    119  CD  ARG B  15      27.511   8.170  63.011  1.00170.25           C  
ATOM    120  NE  ARG B  15      27.226   7.956  61.564  1.00170.25           N  
ATOM    121  CZ  ARG B  15      28.154   7.359  60.760  1.00170.25           C  
ATOM    122  NH1 ARG B  15      29.328   6.911  61.292  1.00170.25           N1+
ATOM    123  NH2 ARG B  15      27.905   7.211  59.426  1.00170.25           N  
ATOM    126  N   SER B  16      30.407  12.369  66.353  1.00 59.85           N  
ATOM    127  CA  SER B  16      30.309  13.132  67.574  1.00 59.85           C  
ATOM    130  C   SER B  16      31.258  14.291  67.510  1.00 59.85           C  
ATOM    131  O   SER B  16      32.457  14.105  67.302  1.00 59.85           O  
ATOM    128  CB  SER B  16      30.679  12.313  68.822  1.00 59.85           C  
ATOM    129  OG  SER B  16      30.564  13.111  69.989  1.00 59.85           O  
ATOM    132  N   PHE B  17      30.745  15.524  67.734  1.00 58.78           N  
ATOM    133  CA  PHE B  17      31.565  16.704  67.640  1.00 58.78           C  
ATOM    141  C   PHE B  17      31.400  17.521  68.885  1.00 58.78           C  
ATOM    142  O   PHE B  17      30.434  17.358  69.631  1.00 58.78           O  
ATOM    134  CB  PHE B  17      31.150  17.671  66.513  1.00 58.78           C  
ATOM    135  CG  PHE B  17      31.334  17.031  65.181  1.00 58.78           C  
ATOM    136  CD1 PHE B  17      32.565  17.025  64.567  1.00 58.78           C  
ATOM    137  CD2 PHE B  17      30.265  16.457  64.534  1.00 58.78           C  
ATOM    138  CE1 PHE B  17      32.730  16.440  63.332  1.00 58.78           C  
ATOM    139  CE2 PHE B  17      30.423  15.871  63.300  1.00 58.78           C  
ATOM    140  CZ  PHE B  17      31.658  15.862  62.697  1.00 58.78           C  
ATOM    143  N   THR B  18      32.369  18.427  69.136  1.00 40.21           N  
ATOM    144  CA  THR B  18      32.286  19.335  70.244  1.00 40.21           C  
ATOM    148  C   THR B  18      31.474  20.506  69.777  1.00 40.21           C  
ATOM    149  O   THR B  18      31.106  20.600  68.608  1.00 40.21           O  
ATOM    145  CB  THR B  18      33.614  19.865  70.699  1.00 40.21           C  
ATOM    147  CG2 THR B  18      34.505  18.680  71.108  1.00 40.21           C  
ATOM    146  OG1 THR B  18      34.230  20.609  69.658  1.00 40.21           O  
ATOM    150  N   ASP B  19      31.154  21.414  70.716  1.00132.17           N  
ATOM    151  CA  ASP B  19      30.349  22.589  70.515  1.00132.17           C  
ATOM    156  C   ASP B  19      31.083  23.622  69.710  1.00132.17           C  
ATOM    157  O   ASP B  19      30.463  24.537  69.167  1.00132.17           O  
ATOM    152  CB  ASP B  19      29.959  23.271  71.834  1.00132.17           C  
ATOM    153  CG  ASP B  19      28.826  24.234  71.522  1.00132.17           C  
ATOM    154  OD1 ASP B  19      28.149  24.014  70.481  1.00132.17           O  
ATOM    155  OD2 ASP B  19      28.621  25.196  72.309  1.00132.17           O1-
ATOM    158  N   GLN B  20      32.426  23.545  69.664  1.00 54.67           N  
ATOM    159  CA  GLN B  20      33.220  24.564  69.030  1.00 54.67           C  
ATOM    165  C   GLN B  20      32.823  24.738  67.592  1.00 54.67           C  
ATOM    166  O   GLN B  20      32.857  23.799  66.800  1.00 54.67           O  
ATOM    160  CB  GLN B  20      34.727  24.249  69.071  1.00 54.67           C  
ATOM    161  CG  GLN B  20      35.618  25.311  68.424  1.00 54.67           C  
ATOM    162  CD  GLN B  20      37.062  24.840  68.555  1.00 54.67           C  
ATOM    164  NE2 GLN B  20      38.027  25.785  68.392  1.00 54.67           N  
ATOM    163  OE1 GLN B  20      37.324  23.664  68.802  1.00 54.67           O  
ATOM    167  N   LEU B  21      32.456  25.988  67.228  1.00 45.40           N  
ATOM    168  CA  LEU B  21      32.038  26.362  65.903  1.00 45.40           C  
ATOM    173  C   LEU B  21      33.251  26.586  65.053  1.00 45.40           C  
ATOM    174  O   LEU B  21      34.335  26.886  65.554  1.00 45.40           O  
ATOM    169  CB  LEU B  21      31.256  27.687  65.868  1.00 45.40           C  
ATOM    170  CG  LEU B  21      29.918  27.670  66.630  1.00 45.40           C  
ATOM    171  CD1 LEU B  21      29.214  29.033  66.536  1.00 45.40           C  
ATOM    172  CD2 LEU B  21      29.020  26.513  66.164  1.00 45.40           C  
ATOM    175  N   LEU B  22      33.089  26.436  63.722  1.00 42.22           N  
ATOM    176  CA  LEU B  22      34.172  26.686  62.816  1.00 42.22           C  
ATOM    181  C   LEU B  22      34.330  28.169  62.719  1.00 42.22           C  
ATOM    182  O   LEU B  22      33.363  28.915  62.851  1.00 42.22           O  
ATOM    177  CB  LEU B  22      33.925  26.162  61.389  1.00 42.22           C  
ATOM    178  CG  LEU B  22      33.773  24.633  61.301  1.00 42.22           C  
ATOM    179  CD1 LEU B  22      33.568  24.175  59.848  1.00 42.22           C  
ATOM    180  CD2 LEU B  22      34.938  23.912  61.998  1.00 42.22           C  
ATOM    183  N   THR B  23      35.575  28.630  62.500  1.00 97.97           N  
ATOM    184  CA  THR B  23      35.830  30.035  62.395  1.00 97.97           C  
ATOM    188  C   THR B  23      35.543  30.456  60.991  1.00 97.97           C  
ATOM    189  O   THR B  23      35.373  29.628  60.097  1.00 97.97           O  
ATOM    185  CB  THR B  23      37.254  30.399  62.696  1.00 97.97           C  
ATOM    187  CG2 THR B  23      38.152  29.831  61.592  1.00 97.97           C  
ATOM    186  OG1 THR B  23      37.397  31.807  62.749  1.00 97.97           O  
ATOM    190  N   ALA B  24      35.465  31.781  60.773  1.00 21.20           N  
ATOM    191  CA  ALA B  24      35.195  32.325  59.475  1.00 21.20           C  
ATOM    193  C   ALA B  24      36.314  31.935  58.566  1.00 21.20           C  
ATOM    194  O   ALA B  24      36.086  31.602  57.405  1.00 21.20           O  
ATOM    192  CB  ALA B  24      35.110  33.861  59.480  1.00 21.20           C  
ATOM    195  N   GLU B  25      37.563  31.969  59.075  1.00 91.61           N  
ATOM    196  CA  GLU B  25      38.682  31.638  58.241  1.00 91.61           C  
ATOM    202  C   GLU B  25      38.567  30.208  57.830  1.00 91.61           C  
ATOM    203  O   GLU B  25      38.830  29.868  56.679  1.00 91.61           O  
ATOM    197  CB  GLU B  25      40.060  31.746  58.922  1.00 91.61           C  
ATOM    198  CG  GLU B  25      40.512  33.160  59.286  1.00 91.61           C  
ATOM    199  CD  GLU B  25      40.257  33.369  60.772  1.00 91.61           C  
ATOM    200  OE1 GLU B  25      39.116  33.752  61.136  1.00 91.61           O  
ATOM    201  OE2 GLU B  25      41.210  33.138  61.563  1.00 91.61           O1-
ATOM    204  N   GLU B  26      38.164  29.330  58.767  1.00 59.18           N  
ATOM    205  CA  GLU B  26      38.105  27.926  58.481  1.00 59.18           C  
ATOM    211  C   GLU B  26      37.119  27.680  57.380  1.00 59.18           C  
ATOM    212  O   GLU B  26      37.394  26.929  56.443  1.00 59.18           O  
ATOM    206  CB  GLU B  26      37.621  27.095  59.683  1.00 59.18           C  
ATOM    207  CG  GLU B  26      38.608  27.020  60.846  1.00 59.18           C  
ATOM    208  CD  GLU B  26      37.908  26.301  61.991  1.00 59.18           C  
ATOM    209  OE1 GLU B  26      37.392  25.179  61.746  1.00 59.18           O  
ATOM    210  OE2 GLU B  26      37.870  26.862  63.117  1.00 59.18           O1-
ATOM    213  N   ILE B  27      35.941  28.324  57.464  1.00 89.83           N  
ATOM    214  CA  ILE B  27      34.917  28.121  56.481  1.00 89.83           C  
ATOM    219  C   ILE B  27      35.433  28.593  55.160  1.00 89.83           C  
ATOM    220  O   ILE B  27      35.227  27.942  54.137  1.00 89.83           O  
ATOM    215  CB  ILE B  27      33.646  28.856  56.795  1.00 89.83           C  
ATOM    216  CG1 ILE B  27      33.053  28.329  58.114  1.00 89.83           C  
ATOM    217  CG2 ILE B  27      32.696  28.702  55.593  1.00 89.83           C  
ATOM    218  CD1 ILE B  27      32.733  26.836  58.077  1.00 89.83           C  
ATOM    221  N   ASP B  28      36.140  29.739  55.158  1.00 47.09           N  
ATOM    222  CA  ASP B  28      36.644  30.321  53.945  1.00 47.09           C  
ATOM    227  C   ASP B  28      37.559  29.333  53.283  1.00 47.09           C  
ATOM    228  O   ASP B  28      37.452  29.089  52.082  1.00 47.09           O  
ATOM    223  CB  ASP B  28      37.459  31.599  54.229  1.00 47.09           C  
ATOM    224  CG  ASP B  28      37.823  32.312  52.929  1.00 47.09           C  
ATOM    225  OD1 ASP B  28      37.979  31.640  51.877  1.00 47.09           O  
ATOM    226  OD2 ASP B  28      37.960  33.564  52.985  1.00 47.09           O1-
ATOM    229  N   THR B  29      38.475  28.722  54.058  1.00111.04           N  
ATOM    230  CA  THR B  29      39.429  27.808  53.495  1.00111.04           C  
ATOM    234  C   THR B  29      38.722  26.607  52.943  1.00111.04           C  
ATOM    235  O   THR B  29      39.083  26.101  51.881  1.00111.04           O  
ATOM    231  CB  THR B  29      40.442  27.322  54.493  1.00111.04           C  
ATOM    233  CG2 THR B  29      41.221  28.529  55.033  1.00111.04           C  
ATOM    232  OG1 THR B  29      39.802  26.636  55.558  1.00111.04           O  
ATOM    236  N   LEU B  30      37.695  26.106  53.654  1.00 53.33           N  
ATOM    237  CA  LEU B  30      37.012  24.928  53.208  1.00 53.33           C  
ATOM    242  C   LEU B  30      36.333  25.185  51.897  1.00 53.33           C  
ATOM    243  O   LEU B  30      36.368  24.329  51.012  1.00 53.33           O  
ATOM    238  CB  LEU B  30      35.940  24.425  54.194  1.00 53.33           C  
ATOM    239  CG  LEU B  30      36.525  23.857  55.500  1.00 53.33           C  
ATOM    240  CD1 LEU B  30      35.417  23.329  56.426  1.00 53.33           C  
ATOM    241  CD2 LEU B  30      37.607  22.804  55.214  1.00 53.33           C  
ATOM    244  N   VAL B  31      35.687  26.360  51.744  1.00 43.10           N  
ATOM    245  CA  VAL B  31      34.976  26.664  50.533  1.00 43.10           C  
ATOM    249  C   VAL B  31      35.931  26.748  49.386  1.00 43.10           C  
ATOM    250  O   VAL B  31      35.696  26.160  48.332  1.00 43.10           O  
ATOM    246  CB  VAL B  31      34.239  27.968  50.585  1.00 43.10           C  
ATOM    247  CG1 VAL B  31      33.651  28.247  49.189  1.00 43.10           C  
ATOM    248  CG2 VAL B  31      33.182  27.887  51.701  1.00 43.10           C  
ATOM    251  N   LYS B  32      37.050  27.474  49.563  1.00114.80           N  
ATOM    252  CA  LYS B  32      37.974  27.629  48.478  1.00114.80           C  
ATOM    258  C   LYS B  32      38.553  26.294  48.112  1.00114.80           C  
ATOM    259  O   LYS B  32      38.789  26.026  46.934  1.00114.80           O  
ATOM    253  CB  LYS B  32      39.075  28.677  48.743  1.00114.80           C  
ATOM    254  CG  LYS B  32      39.769  28.582  50.101  1.00114.80           C  
ATOM    255  CD  LYS B  32      40.967  29.527  50.217  1.00114.80           C  
ATOM    256  CE  LYS B  32      41.539  29.623  51.632  1.00114.80           C  
ATOM    257  NZ  LYS B  32      42.025  28.296  52.069  1.00114.80           N1+
ATOM    260  N   SER B  33      38.796  25.408  49.100  1.00 81.06           N  
ATOM    261  CA  SER B  33      39.355  24.120  48.793  1.00 81.06           C  
ATOM    264  C   SER B  33      38.378  23.328  47.965  1.00 81.06           C  
ATOM    265  O   SER B  33      38.778  22.621  47.041  1.00 81.06           O  
ATOM    262  CB  SER B  33      39.737  23.309  50.048  1.00 81.06           C  
ATOM    263  OG  SER B  33      38.598  23.050  50.853  1.00 81.06           O  
ATOM    266  N   ALA B  34      37.067  23.433  48.268  1.00 41.92           N  
ATOM    267  CA  ALA B  34      36.058  22.707  47.545  1.00 41.92           C  
ATOM    269  C   ALA B  34      36.056  23.167  46.118  1.00 41.92           C  
ATOM    270  O   ALA B  34      35.986  22.358  45.195  1.00 41.92           O  
ATOM    268  CB  ALA B  34      34.642  22.938  48.103  1.00 41.92           C  
ATOM    271  N   GLN B  35      36.176  24.490  45.911  1.00109.17           N  
ATOM    272  CA  GLN B  35      36.118  25.121  44.620  1.00109.17           C  
ATOM    278  C   GLN B  35      37.259  24.655  43.760  1.00109.17           C  
ATOM    279  O   GLN B  35      37.135  24.578  42.540  1.00109.17           O  
ATOM    273  CB  GLN B  35      36.224  26.650  44.718  1.00109.17           C  
ATOM    274  CG  GLN B  35      36.158  27.350  43.364  1.00109.17           C  
ATOM    275  CD  GLN B  35      36.406  28.831  43.606  1.00109.17           C  
ATOM    277  NE2 GLN B  35      36.613  29.205  44.898  1.00109.17           N  
ATOM    276  OE1 GLN B  35      36.424  29.633  42.673  1.00109.17           O  
ATOM    280  N   ALA B  36      38.403  24.330  44.382  1.00 51.68           N  
ATOM    281  CA  ALA B  36      39.616  23.977  43.694  1.00 51.68           C  
ATOM    283  C   ALA B  36      39.413  22.773  42.820  1.00 51.68           C  
ATOM    284  O   ALA B  36      40.057  22.660  41.780  1.00 51.68           O  
ATOM    282  CB  ALA B  36      40.766  23.648  44.664  1.00 51.68           C  
ATOM    285  N   ALA B  37      38.535  21.831  43.213  1.00 49.53           N  
ATOM    286  CA  ALA B  37      38.368  20.612  42.465  1.00 49.53           C  
ATOM    288  C   ALA B  37      38.053  20.911  41.030  1.00 49.53           C  
ATOM    289  O   ALA B  37      37.551  21.978  40.683  1.00 49.53           O  
ATOM    287  CB  ALA B  37      37.258  19.700  43.014  1.00 49.53           C  
ATOM    290  N   SER B  38      38.391  19.955  40.141  1.00 36.60           N  
ATOM    291  CA  SER B  38      38.159  20.132  38.737  1.00 36.60           C  
ATOM    294  C   SER B  38      36.685  20.052  38.493  1.00 36.60           C  
ATOM    295  O   SER B  38      35.948  19.470  39.289  1.00 36.60           O  
ATOM    292  CB  SER B  38      38.840  19.064  37.861  1.00 36.60           C  
ATOM    293  OG  SER B  38      40.252  19.168  37.970  1.00 36.60           O  
ATOM    296  N   THR B  39      36.217  20.680  37.390  1.00132.10           N  
ATOM    297  CA  THR B  39      34.821  20.635  37.058  1.00132.10           C  
ATOM    301  C   THR B  39      34.690  20.377  35.587  1.00132.10           C  
ATOM    302  O   THR B  39      35.523  20.808  34.792  1.00132.10           O  
ATOM    298  CB  THR B  39      34.065  21.907  37.321  1.00132.10           C  
ATOM    300  CG2 THR B  39      34.262  22.326  38.786  1.00132.10           C  
ATOM    299  OG1 THR B  39      34.517  22.936  36.456  1.00132.10           O  
ATOM    303  N   SER B  40      33.613  19.673  35.185  1.00 50.75           N  
ATOM    304  CA  SER B  40      33.426  19.341  33.802  1.00 50.75           C  
ATOM    307  C   SER B  40      33.040  20.573  33.044  1.00 50.75           C  
ATOM    308  O   SER B  40      32.169  21.335  33.461  1.00 50.75           O  
ATOM    305  CB  SER B  40      32.313  18.302  33.571  1.00 50.75           C  
ATOM    306  OG  SER B  40      32.639  17.076  34.207  1.00 50.75           O  
ATOM    309  N   SER B  41      33.708  20.800  31.898  1.00 54.55           N  
ATOM    310  CA  SER B  41      33.398  21.894  31.019  1.00 54.55           C  
ATOM    313  C   SER B  41      33.516  23.185  31.772  1.00 54.55           C  
ATOM    314  O   SER B  41      33.019  24.219  31.328  1.00 54.55           O  
ATOM    311  CB  SER B  41      31.979  21.807  30.425  1.00 54.55           C  
ATOM    312  OG  SER B  41      31.864  20.661  29.596  1.00 54.55           O  
ATOM    315  N   TYR B  42      34.204  23.156  32.930  1.00129.02           N  
ATOM    316  CA  TYR B  42      34.468  24.327  33.722  1.00129.02           C  
ATOM    325  C   TYR B  42      33.151  24.944  34.130  1.00129.02           C  
ATOM    326  O   TYR B  42      33.069  26.134  34.422  1.00129.02           O  
ATOM    317  CB  TYR B  42      35.299  25.351  32.924  1.00129.02           C  
ATOM    318  CG  TYR B  42      36.039  26.229  33.872  1.00129.02           C  
ATOM    319  CD1 TYR B  42      35.502  27.389  34.382  1.00129.02           C  
ATOM    320  CD2 TYR B  42      37.311  25.865  34.250  1.00129.02           C  
ATOM    321  CE1 TYR B  42      36.226  28.168  35.255  1.00129.02           C  
ATOM    322  CE2 TYR B  42      38.038  26.638  35.120  1.00129.02           C  
ATOM    323  CZ  TYR B  42      37.495  27.793  35.625  1.00129.02           C  
ATOM    324  OH  TYR B  42      38.240  28.589  36.519  1.00129.02           O  
ATOM    327  N   VAL B  43      32.080  24.126  34.186  1.00 67.01           N  
ATOM    328  CA  VAL B  43      30.748  24.576  34.510  1.00 67.01           C  
ATOM    332  C   VAL B  43      30.596  24.986  35.957  1.00 67.01           C  
ATOM    333  O   VAL B  43      29.852  25.924  36.251  1.00 67.01           O  
ATOM    329  CB  VAL B  43      29.695  23.541  34.210  1.00 67.01           C  
ATOM    330  CG1 VAL B  43      29.676  23.298  32.691  1.00 67.01           C  
ATOM    331  CG2 VAL B  43      29.973  22.272  35.035  1.00 67.01           C  
ATOM    334  N   GLN B  44      31.271  24.296  36.904  1.00123.30           N  
ATOM    335  CA  GLN B  44      31.138  24.612  38.308  1.00123.30           C  
ATOM    341  C   GLN B  44      29.677  24.646  38.674  1.00123.30           C  
ATOM    342  O   GLN B  44      29.150  25.608  39.228  1.00123.30           O  
ATOM    336  CB  GLN B  44      31.842  25.924  38.681  1.00123.30           C  
ATOM    337  CG  GLN B  44      33.353  25.792  38.465  1.00123.30           C  
ATOM    338  CD  GLN B  44      34.009  27.149  38.640  1.00123.30           C  
ATOM    340  NE2 GLN B  44      34.276  27.837  37.498  1.00123.30           N  
ATOM    339  OE1 GLN B  44      34.282  27.585  39.757  1.00123.30           O  
ATOM    343  N   ALA B  45      29.045  23.492  38.416  1.00156.70           N  
ATOM    344  CA  ALA B  45      27.684  23.033  38.482  1.00156.70           C  
ATOM    346  C   ALA B  45      27.112  22.989  39.871  1.00156.70           C  
ATOM    347  O   ALA B  45      26.121  22.295  40.054  1.00156.70           O  
ATOM    345  CB  ALA B  45      27.483  21.640  37.857  1.00156.70           C  
ATOM    348  N   TYR B  46      27.800  23.460  40.926  1.00206.78           N  
ATOM    349  CA  TYR B  46      27.214  23.276  42.235  1.00206.78           C  
ATOM    358  C   TYR B  46      27.171  24.543  43.051  1.00206.78           C  
ATOM    359  O   TYR B  46      27.673  25.591  42.649  1.00206.78           O  
ATOM    350  CB  TYR B  46      28.021  22.256  43.047  1.00206.78           C  
ATOM    351  CG  TYR B  46      29.414  22.785  43.046  1.00206.78           C  
ATOM    352  CD1 TYR B  46      30.274  22.463  42.019  1.00206.78           C  
ATOM    353  CD2 TYR B  46      29.852  23.622  44.047  1.00206.78           C  
ATOM    354  CE1 TYR B  46      31.559  22.952  42.004  1.00206.78           C  
ATOM    355  CE2 TYR B  46      31.136  24.113  44.037  1.00206.78           C  
ATOM    356  CZ  TYR B  46      31.991  23.777  43.015  1.00206.78           C  
ATOM    357  OH  TYR B  46      33.308  24.281  43.003  1.00206.78           O  
ATOM    360  N   SER B  47      26.485  24.460  44.223  1.00 55.17           N  
ATOM    361  CA  SER B  47      26.391  25.525  45.190  1.00 55.17           C  
ATOM    364  C   SER B  47      26.521  24.908  46.551  1.00 55.17           C  
ATOM    365  O   SER B  47      26.207  23.734  46.742  1.00 55.17           O  
ATOM    362  CB  SER B  47      25.063  26.300  45.161  1.00 55.17           C  
ATOM    363  OG  SER B  47      25.012  27.124  44.007  1.00 55.17           O  
ATOM    366  N   ILE B  48      27.014  25.695  47.532  1.00115.54           N  
ATOM    367  CA  ILE B  48      27.198  25.209  48.873  1.00115.54           C  
ATOM    372  C   ILE B  48      26.393  26.092  49.775  1.00115.54           C  
ATOM    373  O   ILE B  48      26.508  27.315  49.720  1.00115.54           O  
ATOM    368  CB  ILE B  48      28.615  25.338  49.360  1.00115.54           C  
ATOM    369  CG1 ILE B  48      29.579  24.577  48.443  1.00115.54           C  
ATOM    370  CG2 ILE B  48      28.663  24.838  50.813  1.00115.54           C  
ATOM    371  CD1 ILE B  48      29.331  23.078  48.450  1.00115.54           C  
ATOM    374  N   ILE B  49      25.560  25.490  50.645  1.00 42.35           N  
ATOM    375  CA  ILE B  49      24.767  26.275  51.545  1.00 42.35           C  
ATOM    380  C   ILE B  49      25.301  26.010  52.918  1.00 42.35           C  
ATOM    381  O   ILE B  49      25.268  24.873  53.386  1.00 42.35           O  
ATOM    376  CB  ILE B  49      23.325  25.854  51.538  1.00 42.35           C  
ATOM    377  CG1 ILE B  49      22.740  25.991  50.122  1.00 42.35           C  
ATOM    378  CG2 ILE B  49      22.570  26.672  52.599  1.00 42.35           C  
ATOM    379  CD1 ILE B  49      21.401  25.278  49.941  1.00 42.35           C  
ATOM    382  N   GLY B  50      25.808  27.058  53.601  1.00 31.05           N  
ATOM    383  CA  GLY B  50      26.341  26.869  54.922  1.00 31.05           C  
ATOM    384  C   GLY B  50      25.224  27.147  55.876  1.00 31.05           C  
ATOM    385  O   GLY B  50      24.678  28.251  55.896  1.00 31.05           O  
ATOM    386  N   VAL B  51      24.870  26.151  56.716  1.00 66.38           N  
ATOM    387  CA  VAL B  51      23.753  26.330  57.600  1.00 66.38           C  
ATOM    391  C   VAL B  51      24.230  26.481  59.015  1.00 66.38           C  
ATOM    392  O   VAL B  51      24.681  25.518  59.639  1.00 66.38           O  
ATOM    388  CB  VAL B  51      22.802  25.166  57.560  1.00 66.38           C  
ATOM    389  CG1 VAL B  51      21.676  25.398  58.578  1.00 66.38           C  
ATOM    390  CG2 VAL B  51      22.305  24.996  56.115  1.00 66.38           C  
ATOM    393  N   SER B  52      24.226  27.741  59.510  1.00115.45           N  
ATOM    394  CA  SER B  52      24.526  28.096  60.874  1.00115.45           C  
ATOM    397  C   SER B  52      23.280  28.209  61.713  1.00115.45           C  
ATOM    398  O   SER B  52      23.325  28.002  62.924  1.00115.45           O  
ATOM    395  CB  SER B  52      25.247  29.449  60.986  1.00115.45           C  
ATOM    396  OG  SER B  52      26.519  29.380  60.361  1.00115.45           O  
ATOM    399  N   ASP B  53      22.138  28.572  61.085  1.00 88.19           N  
ATOM    400  CA  ASP B  53      20.902  28.860  61.771  1.00 88.19           C  
ATOM    405  C   ASP B  53      20.483  27.654  62.557  1.00 88.19           C  
ATOM    406  O   ASP B  53      20.316  26.566  62.012  1.00 88.19           O  
ATOM    401  CB  ASP B  53      19.785  29.226  60.772  1.00 88.19           C  
ATOM    402  CG  ASP B  53      18.540  29.684  61.512  1.00 88.19           C  
ATOM    403  OD1 ASP B  53      17.946  28.854  62.248  1.00 88.19           O  
ATOM    404  OD2 ASP B  53      18.155  30.869  61.333  1.00 88.19           O1-
ATOM    407  N   PRO B  54      20.288  27.831  63.839  1.00 74.77           N  
ATOM    408  CA  PRO B  54      19.944  26.722  64.688  1.00 74.77           C  
ATOM    412  C   PRO B  54      18.652  26.057  64.330  1.00 74.77           C  
ATOM    413  O   PRO B  54      18.573  24.833  64.440  1.00 74.77           O  
ATOM    410  CB  PRO B  54      20.006  27.264  66.114  1.00 74.77           C  
ATOM    411  CG  PRO B  54      21.059  28.386  66.024  1.00 74.77           C  
ATOM    409  CD  PRO B  54      20.968  28.887  64.571  1.00 74.77           C  
ATOM    414  N   GLU B  55      17.630  26.826  63.908  1.00 87.76           N  
ATOM    415  CA  GLU B  55      16.365  26.245  63.559  1.00 87.76           C  
ATOM    421  C   GLU B  55      16.538  25.385  62.348  1.00 87.76           C  
ATOM    422  O   GLU B  55      16.001  24.282  62.279  1.00 87.76           O  
ATOM    416  CB  GLU B  55      15.291  27.298  63.225  1.00 87.76           C  
ATOM    417  CG  GLU B  55      14.045  26.717  62.547  1.00 87.76           C  
ATOM    418  CD  GLU B  55      13.331  25.791  63.518  1.00 87.76           C  
ATOM    419  OE1 GLU B  55      13.756  25.714  64.701  1.00 87.76           O  
ATOM    420  OE2 GLU B  55      12.342  25.145  63.079  1.00 87.76           O1-
ATOM    423  N   LYS B  56      17.302  25.881  61.357  1.00115.71           N  
ATOM    424  CA  LYS B  56      17.497  25.172  60.125  1.00115.71           C  
ATOM    430  C   LYS B  56      18.267  23.909  60.379  1.00115.71           C  
ATOM    431  O   LYS B  56      17.960  22.864  59.809  1.00115.71           O  
ATOM    425  CB  LYS B  56      18.282  25.994  59.089  1.00115.71           C  
ATOM    426  CG  LYS B  56      17.549  27.268  58.667  1.00115.71           C  
ATOM    427  CD  LYS B  56      16.160  27.001  58.088  1.00115.71           C  
ATOM    428  CE  LYS B  56      15.370  28.272  57.772  1.00115.71           C  
ATOM    429  NZ  LYS B  56      15.812  28.836  56.477  1.00115.71           N1+
ATOM    432  N   LYS B  57      19.292  23.977  61.250  1.00139.53           N  
ATOM    433  CA  LYS B  57      20.125  22.842  61.542  1.00139.53           C  
ATOM    439  C   LYS B  57      19.255  21.766  62.114  1.00139.53           C  
ATOM    440  O   LYS B  57      19.388  20.597  61.754  1.00139.53           O  
ATOM    434  CB  LYS B  57      21.174  23.157  62.625  1.00139.53           C  
ATOM    435  CG  LYS B  57      22.316  24.075  62.182  1.00139.53           C  
ATOM    436  CD  LYS B  57      23.325  23.409  61.248  1.00139.53           C  
ATOM    437  CE  LYS B  57      24.388  22.601  62.000  1.00139.53           C  
ATOM    438  NZ  LYS B  57      25.218  23.500  62.834  1.00139.53           N1+
ATOM    441  N   ARG B  58      18.349  22.138  63.042  1.00143.66           N  
ATOM    442  CA  ARG B  58      17.520  21.151  63.672  1.00143.66           C  
ATOM    450  C   ARG B  58      16.544  20.561  62.697  1.00143.66           C  
ATOM    451  O   ARG B  58      16.298  19.357  62.717  1.00143.66           O  
ATOM    443  CB  ARG B  58      16.736  21.644  64.900  1.00143.66           C  
ATOM    444  CG  ARG B  58      15.737  22.762  64.632  1.00143.66           C  
ATOM    445  CD  ARG B  58      14.652  22.826  65.707  1.00143.66           C  
ATOM    446  NE  ARG B  58      13.843  21.584  65.552  1.00143.66           N  
ATOM    447  CZ  ARG B  58      12.712  21.592  64.787  1.00143.66           C  
ATOM    448  NH1 ARG B  58      12.246  22.766  64.271  1.00143.66           N1+
ATOM    449  NH2 ARG B  58      12.040  20.428  64.537  1.00143.66           N  
ATOM    452  N   GLU B  59      15.954  21.380  61.807  1.00 40.69           N  
ATOM    453  CA  GLU B  59      14.978  20.860  60.890  1.00 40.69           C  
ATOM    459  C   GLU B  59      15.639  19.838  60.019  1.00 40.69           C  
ATOM    460  O   GLU B  59      15.074  18.780  59.750  1.00 40.69           O  
ATOM    454  CB  GLU B  59      14.403  21.938  59.957  1.00 40.69           C  
ATOM    455  CG  GLU B  59      13.496  22.949  60.660  1.00 40.69           C  
ATOM    456  CD  GLU B  59      13.029  23.952  59.616  1.00 40.69           C  
ATOM    457  OE1 GLU B  59      13.879  24.762  59.158  1.00 40.69           O  
ATOM    458  OE2 GLU B  59      11.820  23.923  59.261  1.00 40.69           O1-
ATOM    461  N   LEU B  60      16.870  20.130  59.561  1.00 51.63           N  
ATOM    462  CA  LEU B  60      17.576  19.235  58.690  1.00 51.63           C  
ATOM    467  C   LEU B  60      17.865  17.951  59.410  1.00 51.63           C  
ATOM    468  O   LEU B  60      17.798  16.881  58.805  1.00 51.63           O  
ATOM    463  CB  LEU B  60      18.904  19.819  58.171  1.00 51.63           C  
ATOM    464  CG  LEU B  60      18.704  21.035  57.241  1.00 51.63           C  
ATOM    465  CD1 LEU B  60      20.047  21.588  56.738  1.00 51.63           C  
ATOM    466  CD2 LEU B  60      17.730  20.710  56.096  1.00 51.63           C  
ATOM    469  N   SER B  61      18.197  18.016  60.718  1.00 52.14           N  
ATOM    470  CA  SER B  61      18.513  16.821  61.456  1.00 52.14           C  
ATOM    473  C   SER B  61      17.325  15.915  61.436  1.00 52.14           C  
ATOM    474  O   SER B  61      17.460  14.711  61.224  1.00 52.14           O  
ATOM    471  CB  SER B  61      18.807  17.063  62.956  1.00 52.14           C  
ATOM    472  OG  SER B  61      17.627  17.377  63.678  1.00 52.14           O  
ATOM    475  N   VAL B  62      16.124  16.474  61.672  1.00104.84           N  
ATOM    476  CA  VAL B  62      14.945  15.661  61.745  1.00104.84           C  
ATOM    480  C   VAL B  62      14.636  15.055  60.401  1.00104.84           C  
ATOM    481  O   VAL B  62      14.310  13.873  60.311  1.00104.84           O  
ATOM    477  CB  VAL B  62      13.746  16.411  62.260  1.00104.84           C  
ATOM    478  CG1 VAL B  62      13.218  17.355  61.173  1.00104.84           C  
ATOM    479  CG2 VAL B  62      12.718  15.396  62.775  1.00104.84           C  
ATOM    482  N   LEU B  63      14.763  15.845  59.314  1.00 52.51           N  
ATOM    483  CA  LEU B  63      14.457  15.394  57.979  1.00 52.51           C  
ATOM    488  C   LEU B  63      15.395  14.282  57.618  1.00 52.51           C  
ATOM    489  O   LEU B  63      15.023  13.342  56.917  1.00 52.51           O  
ATOM    484  CB  LEU B  63      14.618  16.508  56.931  1.00 52.51           C  
ATOM    485  CG  LEU B  63      13.629  17.676  57.121  1.00 52.51           C  
ATOM    486  CD1 LEU B  63      13.830  18.760  56.049  1.00 52.51           C  
ATOM    487  CD2 LEU B  63      12.177  17.174  57.188  1.00 52.51           C  
ATOM    490  N   ALA B  64      16.644  14.392  58.098  1.00 64.53           N  
ATOM    491  CA  ALA B  64      17.739  13.485  57.893  1.00 64.53           C  
ATOM    493  C   ALA B  64      17.428  12.154  58.507  1.00 64.53           C  
ATOM    494  O   ALA B  64      18.036  11.148  58.142  1.00 64.53           O  
ATOM    492  CB  ALA B  64      19.058  13.987  58.509  1.00 64.53           C  
ATOM    495  N   GLY B  65      16.510  12.096  59.492  1.00 57.03           N  
ATOM    496  CA  GLY B  65      16.288  10.832  60.133  1.00 57.03           C  
ATOM    497  C   GLY B  65      16.800  10.921  61.537  1.00 57.03           C  
ATOM    498  O   GLY B  65      17.214   9.922  62.126  1.00 57.03           O  
ATOM    499  N   ASN B  66      16.740  12.141  62.107  1.00119.71           N  
ATOM    500  CA  ASN B  66      17.127  12.391  63.465  1.00119.71           C  
ATOM    505  C   ASN B  66      18.572  12.078  63.701  1.00119.71           C  
ATOM    506  O   ASN B  66      18.908  11.212  64.509  1.00119.71           O  
ATOM    501  CB  ASN B  66      16.277  11.583  64.457  1.00119.71           C  
ATOM    502  CG  ASN B  66      16.496  12.167  65.835  1.00119.71           C  
ATOM    504  ND2 ASN B  66      17.323  11.466  66.656  1.00119.71           N  
ATOM    503  OD1 ASN B  66      15.946  13.214  66.174  1.00119.71           O  
ATOM    507  N   GLN B  67      19.466  12.778  62.971  1.00 73.85           N  
ATOM    508  CA  GLN B  67      20.877  12.615  63.173  1.00 73.85           C  
ATOM    514  C   GLN B  67      21.369  13.836  63.903  1.00 73.85           C  
ATOM    515  O   GLN B  67      21.447  14.923  63.337  1.00 73.85           O  
ATOM    509  CB  GLN B  67      21.651  12.529  61.854  1.00 73.85           C  
ATOM    510  CG  GLN B  67      21.220  11.342  60.994  1.00 73.85           C  
ATOM    511  CD  GLN B  67      22.058  11.378  59.728  1.00 73.85           C  
ATOM    513  NE2 GLN B  67      21.782  10.436  58.789  1.00 73.85           N  
ATOM    512  OE1 GLN B  67      22.937  12.225  59.579  1.00 73.85           O  
ATOM    516  N   PRO B  68      21.715  13.676  65.152  1.00 78.79           N  
ATOM    517  CA  PRO B  68      22.138  14.752  66.021  1.00 78.79           C  
ATOM    521  C   PRO B  68      23.351  15.503  65.545  1.00 78.79           C  
ATOM    522  O   PRO B  68      23.470  16.691  65.844  1.00 78.79           O  
ATOM    519  CB  PRO B  68      22.395  14.087  67.373  1.00 78.79           C  
ATOM    520  CG  PRO B  68      22.786  12.644  66.998  1.00 78.79           C  
ATOM    518  CD  PRO B  68      21.984  12.364  65.718  1.00 78.79           C  
ATOM    523  N   TYR B  69      24.270  14.833  64.830  1.00192.92           N  
ATOM    524  CA  TYR B  69      25.491  15.419  64.355  1.00192.92           C  
ATOM    533  C   TYR B  69      25.237  16.478  63.319  1.00192.92           C  
ATOM    534  O   TYR B  69      26.123  17.291  63.055  1.00192.92           O  
ATOM    525  CB  TYR B  69      26.584  14.405  63.955  1.00192.92           C  
ATOM    526  CG  TYR B  69      26.006  13.253  63.214  1.00192.92           C  
ATOM    527  CD1 TYR B  69      25.485  12.198  63.927  1.00192.92           C  
ATOM    528  CD2 TYR B  69      25.981  13.213  61.841  1.00192.92           C  
ATOM    529  CE1 TYR B  69      24.948  11.112  63.282  1.00192.92           C  
ATOM    530  CE2 TYR B  69      25.445  12.127  61.189  1.00192.92           C  
ATOM    531  CZ  TYR B  69      24.929  11.077  61.910  1.00192.92           C  
ATOM    532  OH  TYR B  69      24.380   9.962  61.243  1.00192.92           O  
ATOM    535  N   VAL B  70      24.089  16.441  62.605  1.00150.55           N  
ATOM    536  CA  VAL B  70      23.824  17.528  61.698  1.00150.55           C  
ATOM    540  C   VAL B  70      23.617  18.793  62.491  1.00150.55           C  
ATOM    541  O   VAL B  70      24.008  19.871  62.047  1.00150.55           O  
ATOM    537  CB  VAL B  70      22.636  17.345  60.802  1.00150.55           C  
ATOM    538  CG1 VAL B  70      22.865  16.183  59.837  1.00150.55           C  
ATOM    539  CG2 VAL B  70      21.434  17.113  61.685  1.00150.55           C  
ATOM    542  N   GLU B  71      22.908  18.718  63.640  1.00 76.88           N  
ATOM    543  CA  GLU B  71      22.686  19.880  64.468  1.00 76.88           C  
ATOM    549  C   GLU B  71      23.906  20.259  65.268  1.00 76.88           C  
ATOM    550  O   GLU B  71      24.293  21.427  65.302  1.00 76.88           O  
ATOM    544  CB  GLU B  71      21.499  19.700  65.435  1.00 76.88           C  
ATOM    545  CG  GLU B  71      21.055  21.005  66.104  1.00 76.88           C  
ATOM    546  CD  GLU B  71      19.686  20.777  66.731  1.00 76.88           C  
ATOM    547  OE1 GLU B  71      18.887  20.003  66.139  1.00 76.88           O  
ATOM    548  OE2 GLU B  71      19.419  21.373  67.807  1.00 76.88           O1-
ATOM    551  N   LYS B  72      24.565  19.274  65.918  1.00101.37           N  
ATOM    552  CA  LYS B  72      25.693  19.555  66.776  1.00101.37           C  
ATOM    558  C   LYS B  72      26.958  19.332  66.002  1.00101.37           C  
ATOM    559  O   LYS B  72      27.404  18.195  65.850  1.00101.37           O  
ATOM    553  CB  LYS B  72      25.742  18.610  67.991  1.00101.37           C  
ATOM    554  CG  LYS B  72      26.907  18.836  68.959  1.00101.37           C  
ATOM    555  CD  LYS B  72      26.772  20.070  69.852  1.00101.37           C  
ATOM    556  CE  LYS B  72      27.951  20.237  70.812  1.00101.37           C  
ATOM    557  NZ  LYS B  72      27.732  21.405  71.693  1.00101.37           N1+
ATOM    560  N   ASN B  73      27.575  20.430  65.512  1.00 75.30           N  
ATOM    561  CA  ASN B  73      28.803  20.359  64.767  1.00 75.30           C  
ATOM    566  C   ASN B  73      29.352  21.755  64.632  1.00 75.30           C  
ATOM    567  O   ASN B  73      28.756  22.711  65.126  1.00 75.30           O  
ATOM    562  CB  ASN B  73      28.631  19.736  63.366  1.00 75.30           C  
ATOM    563  CG  ASN B  73      27.564  20.495  62.582  1.00 75.30           C  
ATOM    565  ND2 ASN B  73      26.747  19.738  61.800  1.00 75.30           N  
ATOM    564  OD1 ASN B  73      27.441  21.715  62.669  1.00 75.30           O  
ATOM    568  N   GLY B  74      30.546  21.891  64.011  1.00 44.53           N  
ATOM    569  CA  GLY B  74      31.200  23.154  63.787  1.00 44.53           C  
ATOM    570  C   GLY B  74      30.453  23.977  62.776  1.00 44.53           C  
ATOM    571  O   GLY B  74      30.405  25.203  62.890  1.00 44.53           O  
ATOM    572  N   HIS B  75      29.924  23.324  61.714  1.00 75.45           N  
ATOM    573  CA  HIS B  75      29.179  24.003  60.687  1.00 75.45           C  
ATOM    580  C   HIS B  75      28.539  22.926  59.846  1.00 75.45           C  
ATOM    581  O   HIS B  75      29.061  21.814  59.770  1.00 75.45           O  
ATOM    576  CB  HIS B  75      30.096  24.858  59.790  1.00 75.45           C  
ATOM    575  CG  HIS B  75      29.400  25.917  58.984  1.00 75.45           C  
ATOM    578  CD2 HIS B  75      29.113  25.980  57.656  1.00 75.45           C  
ATOM    574  ND1 HIS B  75      28.952  27.104  59.521  1.00 75.45           N  
ATOM    579  CE1 HIS B  75      28.422  27.822  58.499  1.00 75.45           C  
ATOM    577  NE2 HIS B  75      28.497  27.181  57.347  1.00 75.45           N  
ATOM    582  N   PHE B  76      27.377  23.210  59.210  1.00 82.74           N  
ATOM    583  CA  PHE B  76      26.722  22.213  58.397  1.00 82.74           C  
ATOM    591  C   PHE B  76      26.641  22.753  56.998  1.00 82.74           C  
ATOM    592  O   PHE B  76      26.036  23.798  56.764  1.00 82.74           O  
ATOM    584  CB  PHE B  76      25.295  21.901  58.901  1.00 82.74           C  
ATOM    585  CG  PHE B  76      24.674  20.783  58.127  1.00 82.74           C  
ATOM    586  CD1 PHE B  76      25.099  19.486  58.299  1.00 82.74           C  
ATOM    587  CD2 PHE B  76      23.636  21.029  57.257  1.00 82.74           C  
ATOM    588  CE1 PHE B  76      24.518  18.456  57.595  1.00 82.74           C  
ATOM    589  CE2 PHE B  76      23.050  20.004  56.551  1.00 82.74           C  
ATOM    590  CZ  PHE B  76      23.492  18.714  56.718  1.00 82.74           C  
ATOM    593  N   PHE B  77      27.247  22.041  56.021  1.00 81.79           N  
ATOM    594  CA  PHE B  77      27.260  22.503  54.657  1.00 81.79           C  
ATOM    602  C   PHE B  77      26.352  21.622  53.853  1.00 81.79           C  
ATOM    603  O   PHE B  77      26.339  20.406  54.033  1.00 81.79           O  
ATOM    595  CB  PHE B  77      28.636  22.381  53.969  1.00 81.79           C  
ATOM    596  CG  PHE B  77      29.639  23.275  54.620  1.00 81.79           C  
ATOM    597  CD1 PHE B  77      29.763  24.590  54.238  1.00 81.79           C  
ATOM    598  CD2 PHE B  77      30.467  22.788  55.606  1.00 81.79           C  
ATOM    599  CE1 PHE B  77      30.693  25.410  54.833  1.00 81.79           C  
ATOM    600  CE2 PHE B  77      31.401  23.603  56.205  1.00 81.79           C  
ATOM    601  CZ  PHE B  77      31.512  24.917  55.818  1.00 81.79           C  
ATOM    604  N   VAL B  78      25.551  22.218  52.943  1.00 52.15           N  
ATOM    605  CA  VAL B  78      24.703  21.421  52.099  1.00 52.15           C  
ATOM    609  C   VAL B  78      25.189  21.602  50.690  1.00 52.15           C  
ATOM    610  O   VAL B  78      25.270  22.722  50.186  1.00 52.15           O  
ATOM    606  CB  VAL B  78      23.258  21.828  52.139  1.00 52.15           C  
ATOM    607  CG1 VAL B  78      22.467  20.957  51.147  1.00 52.15           C  
ATOM    608  CG2 VAL B  78      22.756  21.717  53.589  1.00 52.15           C  
ATOM    611  N   PHE B  79      25.523  20.483  50.013  1.00148.98           N  
ATOM    612  CA  PHE B  79      26.008  20.516  48.658  1.00148.98           C  
ATOM    620  C   PHE B  79      24.838  20.330  47.748  1.00148.98           C  
ATOM    621  O   PHE B  79      24.023  19.431  47.952  1.00148.98           O  
ATOM    613  CB  PHE B  79      27.000  19.381  48.335  1.00148.98           C  
ATOM    614  CG  PHE B  79      28.351  19.720  48.867  1.00148.98           C  
ATOM    615  CD1 PHE B  79      28.620  19.671  50.217  1.00148.98           C  
ATOM    616  CD2 PHE B  79      29.350  20.110  48.005  1.00148.98           C  
ATOM    617  CE1 PHE B  79      29.872  19.992  50.689  1.00148.98           C  
ATOM    618  CE2 PHE B  79      30.604  20.428  48.472  1.00148.98           C  
ATOM    619  CZ  PHE B  79      30.866  20.368  49.818  1.00148.98           C  
ATOM    622  N   CYS B  80      24.728  21.189  46.713  1.00 49.29           N  
ATOM    623  CA  CYS B  80      23.605  21.075  45.828  1.00 49.29           C  
ATOM    626  C   CYS B  80      24.065  21.140  44.410  1.00 49.29           C  
ATOM    627  O   CYS B  80      25.035  21.825  44.090  1.00 49.29           O  
ATOM    624  CB  CYS B  80      22.581  22.211  45.998  1.00 49.29           C  
ATOM    625  SG  CYS B  80      21.858  22.260  47.664  1.00 49.29           S  
ATOM    628  N   ALA B  81      23.377  20.381  43.528  1.00 58.35           N  
ATOM    629  CA  ALA B  81      23.621  20.491  42.121  1.00 58.35           C  
ATOM    631  C   ALA B  81      23.025  21.821  41.767  1.00 58.35           C  
ATOM    632  O   ALA B  81      21.976  22.179  42.299  1.00 58.35           O  
ATOM    630  CB  ALA B  81      22.907  19.413  41.288  1.00 58.35           C  
ATOM    633  N   ASP B  82      23.673  22.602  40.875  1.00106.33           N  
ATOM    634  CA  ASP B  82      23.175  23.924  40.595  1.00106.33           C  
ATOM    639  C   ASP B  82      23.301  24.250  39.129  1.00106.33           C  
ATOM    640  O   ASP B  82      24.391  24.559  38.649  1.00106.33           O  
ATOM    635  CB  ASP B  82      23.937  25.022  41.369  1.00106.33           C  
ATOM    636  CG  ASP B  82      23.254  26.383  41.224  1.00106.33           C  
ATOM    637  OD1 ASP B  82      22.870  26.770  40.088  1.00106.33           O  
ATOM    638  OD2 ASP B  82      23.108  27.065  42.273  1.00106.33           O1-
ATOM    641  N   LEU B  83      22.194  24.070  38.376  1.00171.25           N  
ATOM    642  CA  LEU B  83      21.956  24.482  37.014  1.00171.25           C  
ATOM    647  C   LEU B  83      21.410  25.885  36.920  1.00171.25           C  
ATOM    648  O   LEU B  83      21.377  26.467  35.837  1.00171.25           O  
ATOM    643  CB  LEU B  83      21.025  23.522  36.260  1.00171.25           C  
ATOM    644  CG  LEU B  83      21.720  22.194  35.896  1.00171.25           C  
ATOM    645  CD1 LEU B  83      22.729  22.386  34.756  1.00171.25           C  
ATOM    646  CD2 LEU B  83      22.382  21.547  37.120  1.00171.25           C  
ATOM    649  N   TYR B  84      20.879  26.419  38.038  1.00 81.42           N  
ATOM    650  CA  TYR B  84      20.188  27.683  38.149  1.00 81.42           C  
ATOM    659  C   TYR B  84      21.061  28.811  37.689  1.00 81.42           C  
ATOM    660  O   TYR B  84      20.600  29.700  36.972  1.00 81.42           O  
ATOM    651  CB  TYR B  84      19.782  27.925  39.619  1.00 81.42           C  
ATOM    652  CG  TYR B  84      19.179  29.272  39.842  1.00 81.42           C  
ATOM    653  CD1 TYR B  84      17.872  29.534  39.501  1.00 81.42           C  
ATOM    654  CD2 TYR B  84      19.923  30.268  40.431  1.00 81.42           C  
ATOM    655  CE1 TYR B  84      17.328  30.778  39.728  1.00 81.42           C  
ATOM    656  CE2 TYR B  84      19.385  31.512  40.661  1.00 81.42           C  
ATOM    657  CZ  TYR B  84      18.083  31.769  40.307  1.00 81.42           C  
ATOM    658  OH  TYR B  84      17.526  33.045  40.541  1.00 81.42           O  
ATOM    661  N   ARG B  85      22.350  28.807  38.071  1.00 78.86           N  
ATOM    662  CA  ARG B  85      23.224  29.878  37.689  1.00 78.86           C  
ATOM    670  C   ARG B  85      23.286  29.930  36.196  1.00 78.86           C  
ATOM    671  O   ARG B  85      23.271  31.008  35.605  1.00 78.86           O  
ATOM    663  CB  ARG B  85      24.661  29.709  38.210  1.00 78.86           C  
ATOM    664  CG  ARG B  85      25.625  30.779  37.690  1.00 78.86           C  
ATOM    665  CD  ARG B  85      26.974  30.790  38.409  1.00 78.86           C  
ATOM    666  NE  ARG B  85      27.204  29.420  38.951  1.00 78.86           N  
ATOM    667  CZ  ARG B  85      26.813  29.124  40.225  1.00 78.86           C  
ATOM    668  NH1 ARG B  85      26.229  30.084  40.998  1.00 78.86           N1+
ATOM    669  NH2 ARG B  85      27.013  27.873  40.733  1.00 78.86           N  
ATOM    672  N   HIS B  86      23.356  28.753  35.552  1.00 53.55           N  
ATOM    673  CA  HIS B  86      23.456  28.643  34.127  1.00 53.55           C  
ATOM    680  C   HIS B  86      22.208  29.176  33.492  1.00 53.55           C  
ATOM    681  O   HIS B  86      22.275  29.900  32.500  1.00 53.55           O  
ATOM    676  CB  HIS B  86      23.614  27.184  33.674  1.00 53.55           C  
ATOM    675  CG  HIS B  86      24.810  26.536  34.301  1.00 53.55           C  
ATOM    678  CD2 HIS B  86      26.073  26.365  33.824  1.00 53.55           C  
ATOM    674  ND1 HIS B  86      24.806  25.989  35.564  1.00 53.55           N  
ATOM    679  CE1 HIS B  86      26.057  25.517  35.789  1.00 53.55           C  
ATOM    677  NE2 HIS B  86      26.862  25.723  34.762  1.00 53.55           N  
ATOM    682  N   GLN B  87      21.032  28.836  34.054  1.00 48.96           N  
ATOM    683  CA  GLN B  87      19.779  29.248  33.488  1.00 48.96           C  
ATOM    689  C   GLN B  87      19.701  30.741  33.481  1.00 48.96           C  
ATOM    690  O   GLN B  87      19.324  31.345  32.478  1.00 48.96           O  
ATOM    684  CB  GLN B  87      18.574  28.774  34.319  1.00 48.96           C  
ATOM    685  CG  GLN B  87      17.222  29.215  33.752  1.00 48.96           C  
ATOM    686  CD  GLN B  87      16.158  28.906  34.797  1.00 48.96           C  
ATOM    688  NE2 GLN B  87      15.042  28.263  34.363  1.00 48.96           N  
ATOM    687  OE1 GLN B  87      16.320  29.225  35.975  1.00 48.96           O  
ATOM    691  N   GLN B  88      20.072  31.373  34.608  1.00 45.72           N  
ATOM    692  CA  GLN B  88      19.951  32.796  34.743  1.00 45.72           C  
ATOM    698  C   GLN B  88      20.870  33.484  33.785  1.00 45.72           C  
ATOM    699  O   GLN B  88      20.505  34.491  33.179  1.00 45.72           O  
ATOM    693  CB  GLN B  88      20.283  33.288  36.161  1.00 45.72           C  
ATOM    694  CG  GLN B  88      19.339  32.726  37.226  1.00 45.72           C  
ATOM    695  CD  GLN B  88      17.930  33.208  36.910  1.00 45.72           C  
ATOM    697  NE2 GLN B  88      16.959  32.257  36.864  1.00 45.72           N  
ATOM    696  OE1 GLN B  88      17.699  34.397  36.701  1.00 45.72           O  
ATOM    700  N   LEU B  89      22.096  32.960  33.626  1.00126.54           N  
ATOM    701  CA  LEU B  89      23.056  33.579  32.761  1.00126.54           C  
ATOM    706  C   LEU B  89      22.557  33.512  31.349  1.00126.54           C  
ATOM    707  O   LEU B  89      22.698  34.471  30.593  1.00126.54           O  
ATOM    702  CB  LEU B  89      24.432  32.902  32.825  1.00126.54           C  
ATOM    703  CG  LEU B  89      25.485  33.543  31.905  1.00126.54           C  
ATOM    704  CD1 LEU B  89      25.712  35.024  32.256  1.00126.54           C  
ATOM    705  CD2 LEU B  89      26.787  32.728  31.926  1.00126.54           C  
ATOM    708  N   ALA B  90      21.961  32.366  30.964  1.00 29.43           N  
ATOM    709  CA  ALA B  90      21.482  32.154  29.628  1.00 29.43           C  
ATOM    711  C   ALA B  90      20.388  33.126  29.326  1.00 29.43           C  
ATOM    712  O   ALA B  90      20.326  33.679  28.229  1.00 29.43           O  
ATOM    710  CB  ALA B  90      20.908  30.741  29.419  1.00 29.43           C  
ATOM    713  N   GLU B  91      19.500  33.369  30.306  1.00 38.44           N  
ATOM    714  CA  GLU B  91      18.377  34.231  30.087  1.00 38.44           C  
ATOM    720  C   GLU B  91      18.870  35.604  29.738  1.00 38.44           C  
ATOM    721  O   GLU B  91      18.333  36.248  28.839  1.00 38.44           O  
ATOM    715  CB  GLU B  91      17.455  34.309  31.316  1.00 38.44           C  
ATOM    716  CG  GLU B  91      16.716  32.990  31.567  1.00 38.44           C  
ATOM    717  CD  GLU B  91      15.995  33.067  32.904  1.00 38.44           C  
ATOM    718  OE1 GLU B  91      16.194  34.077  33.629  1.00 38.44           O  
ATOM    719  OE2 GLU B  91      15.238  32.111  33.219  1.00 38.44           O1-
ATOM    722  N   GLU B  92      19.927  36.084  30.419  1.00 66.29           N  
ATOM    723  CA  GLU B  92      20.427  37.401  30.143  1.00 66.29           C  
ATOM    729  C   GLU B  92      20.922  37.444  28.725  1.00 66.29           C  
ATOM    730  O   GLU B  92      20.727  38.438  28.027  1.00 66.29           O  
ATOM    724  CB  GLU B  92      21.607  37.797  31.049  1.00 66.29           C  
ATOM    725  CG  GLU B  92      22.081  39.238  30.844  1.00 66.29           C  
ATOM    726  CD  GLU B  92      21.138  40.159  31.603  1.00 66.29           C  
ATOM    727  OE1 GLU B  92      20.497  39.677  32.574  1.00 66.29           O  
ATOM    728  OE2 GLU B  92      21.045  41.357  31.223  1.00 66.29           O1-
ATOM    731  N   LYS B  93      21.588  36.361  28.279  1.00 49.28           N  
ATOM    732  CA  LYS B  93      22.175  36.237  26.970  1.00 49.28           C  
ATOM    738  C   LYS B  93      21.120  36.173  25.907  1.00 49.28           C  
ATOM    739  O   LYS B  93      21.318  36.685  24.808  1.00 49.28           O  
ATOM    733  CB  LYS B  93      23.021  34.965  26.813  1.00 49.28           C  
ATOM    734  CG  LYS B  93      24.251  34.904  27.717  1.00 49.28           C  
ATOM    735  CD  LYS B  93      24.879  33.509  27.749  1.00 49.28           C  
ATOM    736  CE  LYS B  93      26.168  33.415  28.566  1.00 49.28           C  
ATOM    737  NZ  LYS B  93      26.682  32.025  28.528  1.00 49.28           N1+
ATOM    740  N   GLY B  94      19.965  35.542  26.189  1.00 33.85           N  
ATOM    741  CA  GLY B  94      18.976  35.402  25.158  1.00 33.85           C  
ATOM    742  C   GLY B  94      19.014  33.986  24.663  1.00 33.85           C  
ATOM    743  O   GLY B  94      18.318  33.642  23.708  1.00 33.85           O  
ATOM    744  N   GLU B  95      19.854  33.133  25.285  1.00 62.41           N  
ATOM    745  CA  GLU B  95      19.917  31.744  24.915  1.00 62.41           C  
ATOM    751  C   GLU B  95      18.889  30.987  25.705  1.00 62.41           C  
ATOM    752  O   GLU B  95      18.396  31.482  26.718  1.00 62.41           O  
ATOM    746  CB  GLU B  95      21.266  31.074  25.207  1.00 62.41           C  
ATOM    747  CG  GLU B  95      22.406  31.522  24.296  1.00 62.41           C  
ATOM    748  CD  GLU B  95      23.604  30.669  24.676  1.00 62.41           C  
ATOM    749  OE1 GLU B  95      23.537  30.027  25.757  1.00 62.41           O  
ATOM    750  OE2 GLU B  95      24.592  30.638  23.896  1.00 62.41           O1-
ATOM    753  N   HIS B  96      18.516  29.771  25.238  1.00 83.05           N  
ATOM    754  CA  HIS B  96      17.561  28.971  25.964  1.00 83.05           C  
ATOM    761  C   HIS B  96      18.076  27.558  26.084  1.00 83.05           C  
ATOM    762  O   HIS B  96      17.834  26.724  25.213  1.00 83.05           O  
ATOM    757  CB  HIS B  96      16.183  28.890  25.285  1.00 83.05           C  
ATOM    756  CG  HIS B  96      15.166  28.177  26.126  1.00 83.05           C  
ATOM    759  CD2 HIS B  96      14.309  28.667  27.063  1.00 83.05           C  
ATOM    755  ND1 HIS B  96      14.942  26.818  26.085  1.00 83.05           N  
ATOM    760  CE1 HIS B  96      13.967  26.555  26.991  1.00 83.05           C  
ATOM    758  NE2 HIS B  96      13.552  27.645  27.609  1.00 83.05           N  
ATOM    763  N   ILE B  97      18.863  27.307  27.151  1.00166.70           N  
ATOM    764  CA  ILE B  97      19.495  26.091  27.607  1.00166.70           C  
ATOM    769  C   ILE B  97      18.588  25.166  28.387  1.00166.70           C  
ATOM    770  O   ILE B  97      18.865  23.973  28.493  1.00166.70           O  
ATOM    765  CB  ILE B  97      20.718  26.377  28.419  1.00166.70           C  
ATOM    766  CG1 ILE B  97      21.639  27.315  27.618  1.00166.70           C  
ATOM    767  CG2 ILE B  97      21.384  25.037  28.778  1.00166.70           C  
ATOM    768  CD1 ILE B  97      21.964  26.812  26.211  1.00166.70           C  
ATOM    771  N   SER B  98      17.512  25.697  29.001  1.00 83.68           N  
ATOM    772  CA  SER B  98      16.716  25.018  29.994  1.00 83.68           C  
ATOM    775  C   SER B  98      16.392  23.603  29.629  1.00 83.68           C  
ATOM    776  O   SER B  98      16.438  22.735  30.499  1.00 83.68           O  
ATOM    773  CB  SER B  98      15.384  25.734  30.272  1.00 83.68           C  
ATOM    774  OG  SER B  98      15.628  27.018  30.824  1.00 83.68           O  
ATOM    777  N   GLU B  99      16.062  23.314  28.360  1.00101.88           N  
ATOM    778  CA  GLU B  99      15.693  21.974  27.997  1.00101.88           C  
ATOM    784  C   GLU B  99      16.868  21.079  28.254  1.00101.88           C  
ATOM    785  O   GLU B  99      16.724  19.976  28.780  1.00101.88           O  
ATOM    779  CB  GLU B  99      15.362  21.855  26.500  1.00101.88           C  
ATOM    780  CG  GLU B  99      14.308  22.860  26.033  1.00101.88           C  
ATOM    781  CD  GLU B  99      13.110  22.776  26.964  1.00101.88           C  
ATOM    782  OE1 GLU B  99      12.373  21.759  26.890  1.00101.88           O  
ATOM    783  OE2 GLU B  99      12.921  23.729  27.767  1.00101.88           O1-
ATOM    786  N   LEU B 100      18.073  21.552  27.891  1.00 46.04           N  
ATOM    787  CA  LEU B 100      19.288  20.805  28.035  1.00 46.04           C  
ATOM    792  C   LEU B 100      19.538  20.576  29.492  1.00 46.04           C  
ATOM    793  O   LEU B 100      19.987  19.503  29.882  1.00 46.04           O  
ATOM    788  CB  LEU B 100      20.503  21.555  27.460  1.00 46.04           C  
ATOM    789  CG  LEU B 100      20.356  21.892  25.963  1.00 46.04           C  
ATOM    790  CD1 LEU B 100      21.631  22.544  25.409  1.00 46.04           C  
ATOM    791  CD2 LEU B 100      19.899  20.669  25.151  1.00 46.04           C  
ATOM    794  N   LEU B 101      19.246  21.588  30.332  1.00 62.38           N  
ATOM    795  CA  LEU B 101      19.458  21.540  31.753  1.00 62.38           C  
ATOM    800  C   LEU B 101      18.581  20.469  32.321  1.00 62.38           C  
ATOM    801  O   LEU B 101      18.911  19.852  33.333  1.00 62.38           O  
ATOM    796  CB  LEU B 101      19.084  22.865  32.442  1.00 62.38           C  
ATOM    797  CG  LEU B 101      19.894  24.074  31.934  1.00 62.38           C  
ATOM    798  CD1 LEU B 101      19.481  25.367  32.654  1.00 62.38           C  
ATOM    799  CD2 LEU B 101      21.407  23.809  31.997  1.00 62.38           C  
ATOM    802  N   GLU B 102      17.393  20.278  31.720  1.00 61.34           N  
ATOM    803  CA  GLU B 102      16.492  19.246  32.140  1.00 61.34           C  
ATOM    809  C   GLU B 102      17.123  17.937  31.801  1.00 61.34           C  
ATOM    810  O   GLU B 102      17.049  16.972  32.560  1.00 61.34           O  
ATOM    804  CB  GLU B 102      15.129  19.356  31.441  1.00 61.34           C  
ATOM    805  CG  GLU B 102      14.369  20.613  31.874  1.00 61.34           C  
ATOM    806  CD  GLU B 102      13.042  20.669  31.135  1.00 61.34           C  
ATOM    807  OE1 GLU B 102      12.830  19.820  30.227  1.00 61.34           O  
ATOM    808  OE2 GLU B 102      12.224  21.567  31.466  1.00 61.34           O1-
ATOM    811  N   ASN B 103      17.776  17.887  30.629  1.00181.27           N  
ATOM    812  CA  ASN B 103      18.462  16.711  30.198  1.00181.27           C  
ATOM    817  C   ASN B 103      19.564  16.517  31.178  1.00181.27           C  
ATOM    818  O   ASN B 103      19.919  15.385  31.502  1.00181.27           O  
ATOM    813  CB  ASN B 103      19.128  16.883  28.823  1.00181.27           C  
ATOM    814  CG  ASN B 103      18.050  17.140  27.779  1.00181.27           C  
ATOM    816  ND2 ASN B 103      18.452  17.754  26.634  1.00181.27           N  
ATOM    815  OD1 ASN B 103      16.883  16.803  27.972  1.00181.27           O  
ATOM    819  N   THR B 104      20.130  17.630  31.692  1.00225.99           N  
ATOM    820  CA  THR B 104      21.265  17.482  32.546  1.00225.99           C  
ATOM    824  C   THR B 104      20.825  17.084  33.913  1.00225.99           C  
ATOM    825  O   THR B 104      20.727  17.885  34.842  1.00225.99           O  
ATOM    821  CB  THR B 104      22.155  18.694  32.651  1.00225.99           C  
ATOM    823  CG2 THR B 104      22.617  19.084  31.236  1.00225.99           C  
ATOM    822  OG1 THR B 104      21.479  19.782  33.260  1.00225.99           O  
ATOM    826  N   GLU B 105      20.531  15.781  34.007  1.00250.38           N  
ATOM    827  CA  GLU B 105      20.299  14.995  35.173  1.00250.38           C  
ATOM    833  C   GLU B 105      20.479  13.648  34.579  1.00250.38           C  
ATOM    834  O   GLU B 105      20.964  12.709  35.207  1.00250.38           O  
ATOM    828  CB  GLU B 105      18.925  15.098  35.812  1.00250.38           C  
ATOM    829  CG  GLU B 105      18.891  14.823  37.321  1.00250.38           C  
ATOM    830  CD  GLU B 105      18.738  13.334  37.585  1.00250.38           C  
ATOM    831  OE1 GLU B 105      18.866  12.534  36.621  1.00250.38           O  
ATOM    832  OE2 GLU B 105      18.484  12.979  38.766  1.00250.38           O1-
ATOM    835  N   MET B 106      20.019  13.485  33.323  1.00137.38           N  
ATOM    836  CA  MET B 106      20.574  12.320  32.734  1.00137.38           C  
ATOM    841  C   MET B 106      22.002  12.722  32.666  1.00137.38           C  
ATOM    842  O   MET B 106      22.903  12.033  33.140  1.00137.38           O  
ATOM    837  CB  MET B 106      20.142  12.047  31.285  1.00137.38           C  
ATOM    838  CG  MET B 106      20.867  10.832  30.701  1.00137.38           C  
ATOM    839  SD  MET B 106      20.574  10.519  28.934  1.00137.38           S  
ATOM    840  CE  MET B 106      19.034   9.591  29.179  1.00137.38           C  
ATOM    843  N   PHE B 107      22.206  13.928  32.100  1.00108.93           N  
ATOM    844  CA  PHE B 107      23.503  14.516  32.009  1.00108.93           C  
ATOM    852  C   PHE B 107      23.928  14.741  33.440  1.00108.93           C  
ATOM    853  O   PHE B 107      24.901  14.137  33.882  1.00108.93           O  
ATOM    845  CB  PHE B 107      23.392  15.866  31.274  1.00108.93           C  
ATOM    846  CG  PHE B 107      24.725  16.433  30.929  1.00108.93           C  
ATOM    847  CD1 PHE B 107      25.487  15.871  29.931  1.00108.93           C  
ATOM    848  CD2 PHE B 107      25.190  17.556  31.571  1.00108.93           C  
ATOM    849  CE1 PHE B 107      26.711  16.406  29.602  1.00108.93           C  
ATOM    850  CE2 PHE B 107      26.411  18.096  31.246  1.00108.93           C  
ATOM    851  CZ  PHE B 107      27.176  17.519  30.263  1.00108.93           C  
ATOM    854  N   MET B 108      23.219  15.632  34.198  1.00188.64           N  
ATOM    855  CA  MET B 108      23.276  15.629  35.638  1.00188.64           C  
ATOM    860  C   MET B 108      24.724  15.771  36.070  1.00188.64           C  
ATOM    861  O   MET B 108      25.006  15.362  37.194  1.00188.64           O  
ATOM    856  CB  MET B 108      22.923  14.272  36.241  1.00188.64           C  
ATOM    857  CG  MET B 108      22.495  14.285  37.700  1.00188.64           C  
ATOM    858  SD  MET B 108      22.083  12.634  38.343  1.00188.64           S  
ATOM    859  CE  MET B 108      21.050  13.243  39.705  1.00188.64           C  
ATOM    862  N   VAL B 109      25.643  16.373  35.260  1.00174.90           N  
ATOM    863  CA  VAL B 109      27.067  16.517  35.541  1.00174.90           C  
ATOM    867  C   VAL B 109      27.208  17.240  36.832  1.00174.90           C  
ATOM    868  O   VAL B 109      28.266  17.230  37.464  1.00174.90           O  
ATOM    864  CB  VAL B 109      27.835  17.313  34.524  1.00174.90           C  
ATOM    865  CG1 VAL B 109      27.905  16.509  33.223  1.00174.90           C  
ATOM    866  CG2 VAL B 109      27.175  18.693  34.370  1.00174.90           C  
ATOM    869  N   SER B 110      26.139  17.942  37.215  1.00 68.04           N  
ATOM    870  CA  SER B 110      26.133  18.685  38.432  1.00 68.04           C  
ATOM    873  C   SER B 110      26.397  17.783  39.605  1.00 68.04           C  
ATOM    874  O   SER B 110      27.038  18.204  40.565  1.00 68.04           O  
ATOM    871  CB  SER B 110      24.795  19.411  38.670  1.00 68.04           C  
ATOM    872  OG  SER B 110      23.730  18.473  38.747  1.00 68.04           O  
ATOM    875  N   LEU B 111      25.918  16.522  39.591  1.00109.38           N  
ATOM    876  CA  LEU B 111      26.181  15.678  40.729  1.00109.38           C  
ATOM    881  C   LEU B 111      27.649  15.407  40.887  1.00109.38           C  
ATOM    882  O   LEU B 111      28.165  15.433  42.003  1.00109.38           O  
ATOM    877  CB  LEU B 111      25.428  14.337  40.735  1.00109.38           C  
ATOM    878  CG  LEU B 111      23.984  14.469  41.254  1.00109.38           C  
ATOM    879  CD1 LEU B 111      23.125  15.372  40.359  1.00109.38           C  
ATOM    880  CD2 LEU B 111      23.363  13.091  41.526  1.00109.38           C  
ATOM    883  N   ILE B 112      28.371  15.138  39.783  1.00 45.40           N  
ATOM    884  CA  ILE B 112      29.773  14.823  39.861  1.00 45.40           C  
ATOM    889  C   ILE B 112      30.534  16.018  40.356  1.00 45.40           C  
ATOM    890  O   ILE B 112      31.403  15.885  41.216  1.00 45.40           O  
ATOM    885  CB  ILE B 112      30.348  14.443  38.528  1.00 45.40           C  
ATOM    886  CG1 ILE B 112      29.640  13.191  37.978  1.00 45.40           C  
ATOM    887  CG2 ILE B 112      31.866  14.262  38.703  1.00 45.40           C  
ATOM    888  CD1 ILE B 112      29.947  12.913  36.507  1.00 45.40           C  
ATOM    891  N   ASP B 113      30.226  17.225  39.834  1.00 69.58           N  
ATOM    892  CA  ASP B 113      30.967  18.397  40.212  1.00 69.58           C  
ATOM    897  C   ASP B 113      30.808  18.640  41.680  1.00 69.58           C  
ATOM    898  O   ASP B 113      31.781  18.946  42.367  1.00 69.58           O  
ATOM    893  CB  ASP B 113      30.498  19.680  39.497  1.00 69.58           C  
ATOM    894  CG  ASP B 113      30.995  19.677  38.058  1.00 69.58           C  
ATOM    895  OD1 ASP B 113      31.911  18.873  37.736  1.00 69.58           O  
ATOM    896  OD2 ASP B 113      30.470  20.498  37.260  1.00 69.58           O1-
ATOM    899  N   ALA B 114      29.574  18.507  42.201  1.00 37.40           N  
ATOM    900  CA  ALA B 114      29.309  18.758  43.591  1.00 37.40           C  
ATOM    902  C   ALA B 114      30.076  17.789  44.444  1.00 37.40           C  
ATOM    903  O   ALA B 114      30.622  18.168  45.479  1.00 37.40           O  
ATOM    901  CB  ALA B 114      27.822  18.597  43.947  1.00 37.40           C  
ATOM    904  N   ALA B 115      30.120  16.507  44.037  1.00 35.38           N  
ATOM    905  CA  ALA B 115      30.779  15.487  44.810  1.00 35.38           C  
ATOM    907  C   ALA B 115      32.253  15.756  44.901  1.00 35.38           C  
ATOM    908  O   ALA B 115      32.845  15.612  45.970  1.00 35.38           O  
ATOM    906  CB  ALA B 115      30.597  14.078  44.217  1.00 35.38           C  
ATOM    909  N   LEU B 116      32.891  16.161  43.785  1.00 41.73           N  
ATOM    910  CA  LEU B 116      34.312  16.380  43.809  1.00 41.73           C  
ATOM    915  C   LEU B 116      34.612  17.496  44.760  1.00 41.73           C  
ATOM    916  O   LEU B 116      35.578  17.430  45.520  1.00 41.73           O  
ATOM    911  CB  LEU B 116      34.903  16.757  42.437  1.00 41.73           C  
ATOM    912  CG  LEU B 116      34.865  15.612  41.407  1.00 41.73           C  
ATOM    913  CD1 LEU B 116      35.520  16.034  40.081  1.00 41.73           C  
ATOM    914  CD2 LEU B 116      35.469  14.321  41.986  1.00 41.73           C  
ATOM    917  N   ALA B 117      33.788  18.558  44.743  1.00 32.92           N  
ATOM    918  CA  ALA B 117      34.029  19.677  45.610  1.00 32.92           C  
ATOM    920  C   ALA B 117      33.915  19.226  47.038  1.00 32.92           C  
ATOM    921  O   ALA B 117      34.733  19.595  47.880  1.00 32.92           O  
ATOM    919  CB  ALA B 117      33.017  20.817  45.403  1.00 32.92           C  
ATOM    922  N   ALA B 118      32.897  18.399  47.340  1.00 41.35           N  
ATOM    923  CA  ALA B 118      32.645  17.940  48.680  1.00 41.35           C  
ATOM    925  C   ALA B 118      33.792  17.109  49.162  1.00 41.35           C  
ATOM    926  O   ALA B 118      34.194  17.199  50.323  1.00 41.35           O  
ATOM    924  CB  ALA B 118      31.384  17.066  48.781  1.00 41.35           C  
ATOM    927  N   GLN B 119      34.362  16.297  48.257  1.00101.43           N  
ATOM    928  CA  GLN B 119      35.400  15.361  48.564  1.00101.43           C  
ATOM    934  C   GLN B 119      36.567  16.101  49.076  1.00101.43           C  
ATOM    935  O   GLN B 119      37.393  15.548  49.801  1.00101.43           O  
ATOM    929  CB  GLN B 119      35.830  14.527  47.346  1.00101.43           C  
ATOM    930  CG  GLN B 119      36.715  13.333  47.710  1.00101.43           C  
ATOM    931  CD  GLN B 119      35.849  12.304  48.431  1.00101.43           C  
ATOM    933  NE2 GLN B 119      34.545  12.628  48.644  1.00101.43           N  
ATOM    932  OE1 GLN B 119      36.320  11.227  48.794  1.00101.43           O  
ATOM    936  N   ASN B 120      36.733  17.379  48.674  1.00185.45           N  
ATOM    937  CA  ASN B 120      37.834  18.047  49.288  1.00185.45           C  
ATOM    942  C   ASN B 120      37.410  18.369  50.742  1.00185.45           C  
ATOM    943  O   ASN B 120      37.570  19.514  51.158  1.00185.45           O  
ATOM    938  CB  ASN B 120      38.194  19.362  48.580  1.00185.45           C  
ATOM    939  CG  ASN B 120      38.738  18.997  47.203  1.00185.45           C  
ATOM    941  ND2 ASN B 120      38.054  19.482  46.133  1.00185.45           N  
ATOM    940  OD1 ASN B 120      39.736  18.288  47.081  1.00185.45           O  
ATOM    944  N   MET B 121      36.920  17.387  51.567  1.00332.03           N  
ATOM    945  CA  MET B 121      36.502  17.592  52.933  1.00332.03           C  
ATOM    950  C   MET B 121      36.775  16.402  53.736  1.00332.03           C  
ATOM    951  O   MET B 121      37.731  16.398  54.518  1.00332.03           O  
ATOM    946  CB  MET B 121      35.001  17.874  53.061  1.00332.03           C  
ATOM    947  CG  MET B 121      34.679  18.688  54.314  1.00332.03           C  
ATOM    948  SD  MET B 121      35.120  20.447  54.167  1.00332.03           S  
ATOM    949  CE  MET B 121      33.890  20.801  52.877  1.00332.03           C  
ATOM    952  N   SER B 122      35.910  15.399  53.515  1.00110.01           N  
ATOM    953  CA  SER B 122      35.860  14.162  54.228  1.00110.01           C  
ATOM    956  C   SER B 122      37.269  13.747  54.328  1.00110.01           C  
ATOM    957  O   SER B 122      37.856  13.764  55.408  1.00110.01           O  
ATOM    954  CB  SER B 122      35.099  13.108  53.405  1.00110.01           C  
ATOM    955  OG  SER B 122      35.041  11.870  54.090  1.00110.01           O  
ATOM    958  N   ILE B 123      37.867  13.368  53.199  1.00135.89           N  
ATOM    959  CA  ILE B 123      39.264  13.157  53.301  1.00135.89           C  
ATOM    964  C   ILE B 123      40.002  14.469  53.329  1.00135.89           C  
ATOM    965  O   ILE B 123      40.878  14.676  54.164  1.00135.89           O  
ATOM    960  CB  ILE B 123      39.831  12.371  52.153  1.00135.89           C  
ATOM    961  CG1 ILE B 123      39.260  10.944  52.133  1.00135.89           C  
ATOM    962  CG2 ILE B 123      41.365  12.416  52.268  1.00135.89           C  
ATOM    963  CD1 ILE B 123      37.771  10.883  51.796  1.00135.89           C  
ATOM    966  N   ALA B 124      39.685  15.394  52.394  1.00154.03           N  
ATOM    967  CA  ALA B 124      40.748  16.336  52.217  1.00154.03           C  
ATOM    969  C   ALA B 124      41.057  17.471  53.149  1.00154.03           C  
ATOM    970  O   ALA B 124      41.927  17.367  54.012  1.00154.03           O  
ATOM    968  CB  ALA B 124      40.696  16.973  50.817  1.00154.03           C  
ATOM    971  N   ALA B 125      40.291  18.574  53.018  1.00 70.51           N  
ATOM    972  CA  ALA B 125      40.703  19.811  53.634  1.00 70.51           C  
ATOM    974  C   ALA B 125      40.518  19.802  55.103  1.00 70.51           C  
ATOM    975  O   ALA B 125      41.419  20.115  55.879  1.00 70.51           O  
ATOM    973  CB  ALA B 125      39.927  21.021  53.086  1.00 70.51           C  
ATOM    976  N   GLU B 126      39.304  19.410  55.489  1.00125.27           N  
ATOM    977  CA  GLU B 126      38.806  19.405  56.824  1.00125.27           C  
ATOM    983  C   GLU B 126      39.566  18.408  57.636  1.00125.27           C  
ATOM    984  O   GLU B 126      39.953  18.692  58.768  1.00125.27           O  
ATOM    978  CB  GLU B 126      37.343  18.972  56.777  1.00125.27           C  
ATOM    979  CG  GLU B 126      36.612  18.764  58.089  1.00125.27           C  
ATOM    980  CD  GLU B 126      35.479  17.889  57.606  1.00125.27           C  
ATOM    981  OE1 GLU B 126      35.713  17.249  56.545  1.00125.27           O  
ATOM    982  OE2 GLU B 126      34.397  17.839  58.244  1.00125.27           O1-
ATOM    985  N   SER B 127      39.851  17.236  57.037  1.00106.86           N  
ATOM    986  CA  SER B 127      40.425  16.107  57.720  1.00106.86           C  
ATOM    989  C   SER B 127      41.804  16.404  58.205  1.00106.86           C  
ATOM    990  O   SER B 127      42.384  15.640  58.971  1.00106.86           O  
ATOM    987  CB  SER B 127      40.493  14.835  56.864  1.00106.86           C  
ATOM    988  OG  SER B 127      41.074  13.776  57.611  1.00106.86           O  
ATOM    991  N   MET B 128      42.339  17.586  57.868  1.00223.28           N  
ATOM    992  CA  MET B 128      43.648  17.993  58.295  1.00223.28           C  
ATOM    997  C   MET B 128      43.632  17.926  59.818  1.00223.28           C  
ATOM    998  O   MET B 128      44.703  17.887  60.426  1.00223.28           O  
ATOM    993  CB  MET B 128      43.990  19.427  57.884  1.00223.28           C  
ATOM    994  CG  MET B 128      45.410  19.845  58.261  1.00223.28           C  
ATOM    995  SD  MET B 128      46.708  19.051  57.265  1.00223.28           S  
ATOM    996  CE  MET B 128      48.061  19.530  58.376  1.00223.28           C  
ATOM    999  N   GLY B 129      42.430  17.916  60.479  1.00168.15           N  
ATOM   1000  CA  GLY B 129      42.294  17.865  61.922  1.00168.15           C  
ATOM   1001  C   GLY B 129      40.835  17.868  62.320  1.00168.15           C  
ATOM   1002  O   GLY B 129      40.492  17.454  63.428  1.00168.15           O  
ATOM   1003  N   LEU B 130      39.924  18.334  61.444  1.00 85.03           N  
ATOM   1004  CA  LEU B 130      38.510  18.321  61.739  1.00 85.03           C  
ATOM   1009  C   LEU B 130      37.950  16.978  61.351  1.00 85.03           C  
ATOM   1010  O   LEU B 130      38.605  16.192  60.669  1.00 85.03           O  
ATOM   1005  CB  LEU B 130      37.724  19.366  60.932  1.00 85.03           C  
ATOM   1006  CG  LEU B 130      38.146  20.820  61.207  1.00 85.03           C  
ATOM   1007  CD1 LEU B 130      37.317  21.807  60.369  1.00 85.03           C  
ATOM   1008  CD2 LEU B 130      38.106  21.144  62.708  1.00 85.03           C  
ATOM   1011  N   GLY B 131      36.710  16.679  61.798  1.00 47.36           N  
ATOM   1012  CA  GLY B 131      36.049  15.439  61.476  1.00 47.36           C  
ATOM   1013  C   GLY B 131      34.913  15.774  60.553  1.00 47.36           C  
ATOM   1014  O   GLY B 131      34.390  16.885  60.588  1.00 47.36           O  
ATOM   1015  N   ILE B 132      34.498  14.812  59.700  1.00169.66           N  
ATOM   1016  CA  ILE B 132      33.465  15.077  58.735  1.00169.66           C  
ATOM   1021  C   ILE B 132      32.536  13.907  58.631  1.00169.66           C  
ATOM   1022  O   ILE B 132      32.924  12.769  58.888  1.00169.66           O  
ATOM   1017  CB  ILE B 132      34.035  15.265  57.372  1.00169.66           C  
ATOM   1018  CG1 ILE B 132      32.957  15.571  56.337  1.00169.66           C  
ATOM   1019  CG2 ILE B 132      34.903  14.046  57.051  1.00169.66           C  
ATOM   1020  CD1 ILE B 132      33.565  15.931  54.991  1.00169.66           C  
ATOM   1023  N   CYS B 133      31.261  14.180  58.270  1.00 71.63           N  
ATOM   1024  CA  CYS B 133      30.304  13.138  58.035  1.00 71.63           C  
ATOM   1027  C   CYS B 133      29.403  13.613  56.932  1.00 71.63           C  
ATOM   1028  O   CYS B 133      28.876  14.722  56.988  1.00 71.63           O  
ATOM   1025  CB  CYS B 133      29.422  12.830  59.258  1.00 71.63           C  
ATOM   1026  SG  CYS B 133      28.273  11.448  58.986  1.00 71.63           S  
ATOM   1029  N   TYR B 134      29.213  12.778  55.888  1.00 78.94           N  
ATOM   1030  CA  TYR B 134      28.346  13.104  54.787  1.00 78.94           C  
ATOM   1039  C   TYR B 134      26.957  12.762  55.217  1.00 78.94           C  
ATOM   1040  O   TYR B 134      26.755  11.764  55.907  1.00 78.94           O  
ATOM   1031  CB  TYR B 134      28.624  12.307  53.498  1.00 78.94           C  
ATOM   1032  CG  TYR B 134      29.865  12.821  52.848  1.00 78.94           C  
ATOM   1033  CD1 TYR B 134      29.794  13.889  51.984  1.00 78.94           C  
ATOM   1034  CD2 TYR B 134      31.090  12.243  53.092  1.00 78.94           C  
ATOM   1035  CE1 TYR B 134      30.923  14.376  51.369  1.00 78.94           C  
ATOM   1036  CE2 TYR B 134      32.224  12.726  52.480  1.00 78.94           C  
ATOM   1037  CZ  TYR B 134      32.144  13.793  51.618  1.00 78.94           C  
ATOM   1038  OH  TYR B 134      33.308  14.290  50.989  1.00 78.94           O  
ATOM   1041  N   ILE B 135      25.967  13.615  54.873  1.00103.66           N  
ATOM   1042  CA  ILE B 135      24.625  13.329  55.292  1.00103.66           C  
ATOM   1047  C   ILE B 135      23.705  13.252  54.104  1.00103.66           C  
ATOM   1048  O   ILE B 135      23.166  14.252  53.631  1.00103.66           O  
ATOM   1043  CB  ILE B 135      24.182  14.363  56.279  1.00103.66           C  
ATOM   1044  CG1 ILE B 135      25.171  14.272  57.455  1.00103.66           C  
ATOM   1045  CG2 ILE B 135      22.714  14.121  56.676  1.00103.66           C  
ATOM   1046  CD1 ILE B 135      25.282  15.519  58.316  1.00103.66           C  
ATOM   1049  N   GLY B 136      23.524  12.015  53.601  1.00 54.27           N  
ATOM   1050  CA  GLY B 136      22.666  11.613  52.517  1.00 54.27           C  
ATOM   1051  C   GLY B 136      21.233  11.655  52.958  1.00 54.27           C  
ATOM   1052  O   GLY B 136      20.321  11.743  52.137  1.00 54.27           O  
ATOM   1053  N   GLY B 137      21.017  11.557  54.283  1.00 53.41           N  
ATOM   1054  CA  GLY B 137      19.735  11.400  54.916  1.00 53.41           C  
ATOM   1055  C   GLY B 137      18.786  12.487  54.501  1.00 53.41           C  
ATOM   1056  O   GLY B 137      17.574  12.281  54.510  1.00 53.41           O  
ATOM   1057  N   ILE B 138      19.297  13.680  54.148  1.00 72.35           N  
ATOM   1058  CA  ILE B 138      18.462  14.787  53.753  1.00 72.35           C  
ATOM   1063  C   ILE B 138      17.597  14.381  52.587  1.00 72.35           C  
ATOM   1064  O   ILE B 138      16.508  14.919  52.394  1.00 72.35           O  
ATOM   1059  CB  ILE B 138      19.236  16.034  53.410  1.00 72.35           C  
ATOM   1060  CG1 ILE B 138      20.176  15.809  52.215  1.00 72.35           C  
ATOM   1061  CG2 ILE B 138      19.952  16.506  54.687  1.00 72.35           C  
ATOM   1062  CD1 ILE B 138      20.796  17.103  51.687  1.00 72.35           C  
ATOM   1065  N   ARG B 139      18.073  13.429  51.767  1.00145.85           N  
ATOM   1066  CA  ARG B 139      17.403  12.928  50.594  1.00145.85           C  
ATOM   1074  C   ARG B 139      16.101  12.274  50.959  1.00145.85           C  
ATOM   1075  O   ARG B 139      15.260  12.047  50.090  1.00145.85           O  
ATOM   1067  CB  ARG B 139      18.271  11.928  49.815  1.00145.85           C  
ATOM   1068  CG  ARG B 139      19.435  12.620  49.105  1.00145.85           C  
ATOM   1069  CD  ARG B 139      20.580  11.684  48.725  1.00145.85           C  
ATOM   1070  NE  ARG B 139      20.037  10.606  47.858  1.00145.85           N  
ATOM   1071  CZ  ARG B 139      20.840   9.548  47.546  1.00145.85           C  
ATOM   1072  NH1 ARG B 139      22.119   9.510  48.024  1.00145.85           N1+
ATOM   1073  NH2 ARG B 139      20.368   8.533  46.765  1.00145.85           N  
ATOM   1076  N   ASN B 140      15.914  11.872  52.229  1.00 73.40           N  
ATOM   1077  CA  ASN B 140      14.674  11.244  52.585  1.00 73.40           C  
ATOM   1082  C   ASN B 140      13.514  12.180  52.351  1.00 73.40           C  
ATOM   1083  O   ASN B 140      12.462  11.728  51.905  1.00 73.40           O  
ATOM   1078  CB  ASN B 140      14.653  10.708  54.024  1.00 73.40           C  
ATOM   1079  CG  ASN B 140      15.466   9.418  54.004  1.00 73.40           C  
ATOM   1081  ND2 ASN B 140      16.431   9.288  54.952  1.00 73.40           N  
ATOM   1080  OD1 ASN B 140      15.252   8.551  53.156  1.00 73.40           O  
ATOM   1084  N   GLU B 141      13.631  13.493  52.661  1.00 81.49           N  
ATOM   1085  CA  GLU B 141      12.526  14.364  52.349  1.00 81.49           C  
ATOM   1091  C   GLU B 141      13.057  15.615  51.703  1.00 81.49           C  
ATOM   1092  O   GLU B 141      13.181  16.656  52.343  1.00 81.49           O  
ATOM   1086  CB  GLU B 141      11.731  14.798  53.591  1.00 81.49           C  
ATOM   1087  CG  GLU B 141      11.006  13.639  54.276  1.00 81.49           C  
ATOM   1088  CD  GLU B 141      10.259  14.196  55.477  1.00 81.49           C  
ATOM   1089  OE1 GLU B 141      10.920  14.805  56.360  1.00 81.49           O  
ATOM   1090  OE2 GLU B 141       9.012  14.020  55.525  1.00 81.49           O1-
ATOM   1093  N   LEU B 142      13.321  15.555  50.385  1.00 72.36           N  
ATOM   1094  CA  LEU B 142      13.898  16.643  49.643  1.00 72.36           C  
ATOM   1099  C   LEU B 142      12.962  17.809  49.542  1.00 72.36           C  
ATOM   1100  O   LEU B 142      13.409  18.955  49.528  1.00 72.36           O  
ATOM   1095  CB  LEU B 142      14.342  16.241  48.226  1.00 72.36           C  
ATOM   1096  CG  LEU B 142      15.581  15.323  48.223  1.00 72.36           C  
ATOM   1097  CD1 LEU B 142      16.001  14.938  46.795  1.00 72.36           C  
ATOM   1098  CD2 LEU B 142      16.731  15.961  49.023  1.00 72.36           C  
ATOM   1101  N   ASP B 143      11.642  17.560  49.445  1.00 56.59           N  
ATOM   1102  CA  ASP B 143      10.713  18.642  49.279  1.00 56.59           C  
ATOM   1107  C   ASP B 143      10.812  19.561  50.461  1.00 56.59           C  
ATOM   1108  O   ASP B 143      10.822  20.781  50.303  1.00 56.59           O  
ATOM   1103  CB  ASP B 143       9.260  18.154  49.143  1.00 56.59           C  
ATOM   1104  CG  ASP B 143       8.406  19.329  48.695  1.00 56.59           C  
ATOM   1105  OD1 ASP B 143       7.991  20.130  49.574  1.00 56.59           O  
ATOM   1106  OD2 ASP B 143       8.172  19.451  47.463  1.00 56.59           O1-
ATOM   1109  N   LYS B 144      10.883  19.001  51.684  1.00 85.55           N  
ATOM   1110  CA  LYS B 144      10.996  19.791  52.881  1.00 85.55           C  
ATOM   1116  C   LYS B 144      12.329  20.479  52.928  1.00 85.55           C  
ATOM   1117  O   LYS B 144      12.423  21.626  53.361  1.00 85.55           O  
ATOM   1111  CB  LYS B 144      10.861  18.958  54.169  1.00 85.55           C  
ATOM   1112  CG  LYS B 144       9.422  18.539  54.470  1.00 85.55           C  
ATOM   1113  CD  LYS B 144       8.828  17.578  53.440  1.00 85.55           C  
ATOM   1114  CE  LYS B 144       7.380  17.192  53.741  1.00 85.55           C  
ATOM   1115  NZ  LYS B 144       6.802  16.459  52.594  1.00 85.55           N1+
ATOM   1118  N   VAL B 145      13.399  19.784  52.492  1.00 37.81           N  
ATOM   1119  CA  VAL B 145      14.738  20.309  52.541  1.00 37.81           C  
ATOM   1123  C   VAL B 145      14.825  21.538  51.683  1.00 37.81           C  
ATOM   1124  O   VAL B 145      15.414  22.540  52.086  1.00 37.81           O  
ATOM   1120  CB  VAL B 145      15.763  19.326  52.044  1.00 37.81           C  
ATOM   1121  CG1 VAL B 145      17.141  20.009  52.025  1.00 37.81           C  
ATOM   1122  CG2 VAL B 145      15.709  18.073  52.935  1.00 37.81           C  
ATOM   1125  N   THR B 146      14.220  21.499  50.480  1.00 46.66           N  
ATOM   1126  CA  THR B 146      14.269  22.613  49.577  1.00 46.66           C  
ATOM   1130  C   THR B 146      13.569  23.770  50.216  1.00 46.66           C  
ATOM   1131  O   THR B 146      13.943  24.917  49.989  1.00 46.66           O  
ATOM   1127  CB  THR B 146      13.633  22.333  48.244  1.00 46.66           C  
ATOM   1129  CG2 THR B 146      14.398  21.181  47.567  1.00 46.66           C  
ATOM   1128  OG1 THR B 146      12.263  21.996  48.401  1.00 46.66           O  
ATOM   1132  N   GLU B 147      12.509  23.505  51.003  1.00 39.45           N  
ATOM   1133  CA  GLU B 147      11.776  24.551  51.666  1.00 39.45           C  
ATOM   1139  C   GLU B 147      12.660  25.222  52.684  1.00 39.45           C  
ATOM   1140  O   GLU B 147      12.683  26.448  52.779  1.00 39.45           O  
ATOM   1134  CB  GLU B 147      10.556  24.005  52.429  1.00 39.45           C  
ATOM   1135  CG  GLU B 147       9.486  23.390  51.523  1.00 39.45           C  
ATOM   1136  CD  GLU B 147       8.482  22.663  52.409  1.00 39.45           C  
ATOM   1137  OE1 GLU B 147       8.691  22.644  53.651  1.00 39.45           O  
ATOM   1138  OE2 GLU B 147       7.495  22.111  51.854  1.00 39.45           O1-
ATOM   1141  N   VAL B 148      13.419  24.432  53.473  1.00 44.44           N  
ATOM   1142  CA  VAL B 148      14.245  24.984  54.515  1.00 44.44           C  
ATOM   1146  C   VAL B 148      15.301  25.863  53.907  1.00 44.44           C  
ATOM   1147  O   VAL B 148      15.543  26.978  54.367  1.00 44.44           O  
ATOM   1143  CB  VAL B 148      14.953  23.916  55.302  1.00 44.44           C  
ATOM   1144  CG1 VAL B 148      15.904  24.587  56.306  1.00 44.44           C  
ATOM   1145  CG2 VAL B 148      13.898  23.005  55.956  1.00 44.44           C  
ATOM   1148  N   LEU B 149      15.970  25.340  52.864  1.00 80.32           N  
ATOM   1149  CA  LEU B 149      17.046  25.950  52.133  1.00 80.32           C  
ATOM   1154  C   LEU B 149      16.564  27.048  51.229  1.00 80.32           C  
ATOM   1155  O   LEU B 149      17.335  27.933  50.861  1.00 80.32           O  
ATOM   1150  CB  LEU B 149      17.823  24.919  51.300  1.00 80.32           C  
ATOM   1151  CG  LEU B 149      18.427  23.798  52.173  1.00 80.32           C  
ATOM   1152  CD1 LEU B 149      19.255  22.811  51.337  1.00 80.32           C  
ATOM   1153  CD2 LEU B 149      19.208  24.370  53.367  1.00 80.32           C  
ATOM   1156  N   GLN B 150      15.285  26.993  50.809  1.00 60.22           N  
ATOM   1157  CA  GLN B 150      14.716  27.929  49.878  1.00 60.22           C  
ATOM   1163  C   GLN B 150      15.500  27.922  48.605  1.00 60.22           C  
ATOM   1164  O   GLN B 150      15.846  28.973  48.071  1.00 60.22           O  
ATOM   1158  CB  GLN B 150      14.631  29.370  50.410  1.00 60.22           C  
ATOM   1159  CG  GLN B 150      13.521  29.542  51.445  1.00 60.22           C  
ATOM   1160  CD  GLN B 150      12.200  29.393  50.702  1.00 60.22           C  
ATOM   1162  NE2 GLN B 150      11.448  28.301  51.008  1.00 60.22           N  
ATOM   1161  OE1 GLN B 150      11.849  30.222  49.863  1.00 60.22           O  
ATOM   1165  N   THR B 151      15.798  26.715  48.083  1.00 47.16           N  
ATOM   1166  CA  THR B 151      16.505  26.617  46.837  1.00 47.16           C  
ATOM   1170  C   THR B 151      15.528  26.795  45.709  1.00 47.16           C  
ATOM   1171  O   THR B 151      14.382  26.355  45.770  1.00 47.16           O  
ATOM   1167  CB  THR B 151      17.219  25.308  46.650  1.00 47.16           C  
ATOM   1169  CG2 THR B 151      18.302  25.169  47.733  1.00 47.16           C  
ATOM   1168  OG1 THR B 151      16.300  24.228  46.726  1.00 47.16           O  
ATOM   1172  N   PRO B 152      15.987  27.459  44.678  1.00 82.92           N  
ATOM   1173  CA  PRO B 152      15.194  27.744  43.506  1.00 82.92           C  
ATOM   1177  C   PRO B 152      15.177  26.567  42.589  1.00 82.92           C  
ATOM   1178  O   PRO B 152      15.808  25.559  42.895  1.00 82.92           O  
ATOM   1175  CB  PRO B 152      15.826  28.980  42.859  1.00 82.92           C  
ATOM   1176  CG  PRO B 152      17.245  29.040  43.446  1.00 82.92           C  
ATOM   1174  CD  PRO B 152      17.085  28.398  44.833  1.00 82.92           C  
ATOM   1179  N   ASP B 153      14.449  26.666  41.459  1.00 86.70           N  
ATOM   1180  CA  ASP B 153      14.442  25.566  40.542  1.00 86.70           C  
ATOM   1185  C   ASP B 153      15.811  25.414  39.969  1.00 86.70           C  
ATOM   1186  O   ASP B 153      16.625  26.337  39.997  1.00 86.70           O  
ATOM   1181  CB  ASP B 153      13.445  25.692  39.380  1.00 86.70           C  
ATOM   1182  CG  ASP B 153      12.101  25.213  39.898  1.00 86.70           C  
ATOM   1183  OD1 ASP B 153      12.095  24.198  40.644  1.00 86.70           O  
ATOM   1184  OD2 ASP B 153      11.067  25.848  39.563  1.00 86.70           O1-
ATOM   1187  N   HIS B 154      16.072  24.211  39.428  1.00 87.45           N  
ATOM   1188  CA  HIS B 154      17.328  23.812  38.862  1.00 87.45           C  
ATOM   1195  C   HIS B 154      18.398  23.758  39.918  1.00 87.45           C  
ATOM   1196  O   HIS B 154      19.587  23.835  39.609  1.00 87.45           O  
ATOM   1191  CB  HIS B 154      17.777  24.734  37.716  1.00 87.45           C  
ATOM   1190  CG  HIS B 154      16.801  24.726  36.574  1.00 87.45           C  
ATOM   1193  CD2 HIS B 154      15.854  25.640  36.220  1.00 87.45           C  
ATOM   1189  ND1 HIS B 154      16.700  23.706  35.653  1.00 87.45           N  
ATOM   1194  CE1 HIS B 154      15.705  24.049  34.796  1.00 87.45           C  
ATOM   1192  NE2 HIS B 154      15.162  25.214  35.100  1.00 87.45           N  
ATOM   1197  N   VAL B 155      17.998  23.579  41.195  1.00 59.21           N  
ATOM   1198  CA  VAL B 155      18.942  23.401  42.267  1.00 59.21           C  
ATOM   1202  C   VAL B 155      18.481  22.186  43.017  1.00 59.21           C  
ATOM   1203  O   VAL B 155      17.304  22.087  43.365  1.00 59.21           O  
ATOM   1199  CB  VAL B 155      18.976  24.547  43.242  1.00 59.21           C  
ATOM   1200  CG1 VAL B 155      19.920  24.181  44.400  1.00 59.21           C  
ATOM   1201  CG2 VAL B 155      19.399  25.820  42.488  1.00 59.21           C  
ATOM   1204  N   LEU B 156      19.385  21.214  43.277  1.00 86.79           N  
ATOM   1205  CA  LEU B 156      18.951  20.023  43.965  1.00 86.79           C  
ATOM   1210  C   LEU B 156      19.903  19.698  45.091  1.00 86.79           C  
ATOM   1211  O   LEU B 156      21.084  19.458  44.853  1.00 86.79           O  
ATOM   1206  CB  LEU B 156      18.902  18.802  43.024  1.00 86.79           C  
ATOM   1207  CG  LEU B 156      18.360  17.508  43.660  1.00 86.79           C  
ATOM   1208  CD1 LEU B 156      16.876  17.649  44.036  1.00 86.79           C  
ATOM   1209  CD2 LEU B 156      18.623  16.294  42.754  1.00 86.79           C  
ATOM   1212  N   PRO B 157      19.436  19.677  46.323  1.00107.15           N  
ATOM   1213  CA  PRO B 157      20.295  19.322  47.431  1.00107.15           C  
ATOM   1217  C   PRO B 157      20.650  17.868  47.347  1.00107.15           C  
ATOM   1218  O   PRO B 157      19.734  17.054  47.242  1.00107.15           O  
ATOM   1215  CB  PRO B 157      19.522  19.690  48.693  1.00107.15           C  
ATOM   1216  CG  PRO B 157      18.592  20.828  48.230  1.00107.15           C  
ATOM   1214  CD  PRO B 157      18.347  20.546  46.737  1.00107.15           C  
ATOM   1219  N   LEU B 158      21.954  17.525  47.271  1.00103.85           N  
ATOM   1220  CA  LEU B 158      22.393  16.154  47.261  1.00103.85           C  
ATOM   1225  C   LEU B 158      22.601  15.554  48.619  1.00103.85           C  
ATOM   1226  O   LEU B 158      22.107  14.466  48.911  1.00103.85           O  
ATOM   1221  CB  LEU B 158      23.695  15.980  46.466  1.00103.85           C  
ATOM   1222  CG  LEU B 158      23.543  16.404  44.993  1.00103.85           C  
ATOM   1223  CD1 LEU B 158      24.814  16.094  44.188  1.00103.85           C  
ATOM   1224  CD2 LEU B 158      22.269  15.814  44.367  1.00103.85           C  
ATOM   1227  N   PHE B 159      23.369  16.255  49.484  1.00 79.69           N  
ATOM   1228  CA  PHE B 159      23.714  15.731  50.778  1.00 79.69           C  
ATOM   1236  C   PHE B 159      24.349  16.819  51.580  1.00 79.69           C  
ATOM   1237  O   PHE B 159      24.826  17.814  51.032  1.00 79.69           O  
ATOM   1229  CB  PHE B 159      24.676  14.526  50.715  1.00 79.69           C  
ATOM   1230  CG  PHE B 159      25.856  14.907  49.885  1.00 79.69           C  
ATOM   1231  CD1 PHE B 159      26.858  15.708  50.385  1.00 79.69           C  
ATOM   1232  CD2 PHE B 159      25.963  14.441  48.593  1.00 79.69           C  
ATOM   1233  CE1 PHE B 159      27.939  16.046  49.605  1.00 79.69           C  
ATOM   1234  CE2 PHE B 159      27.042  14.776  47.809  1.00 79.69           C  
ATOM   1235  CZ  PHE B 159      28.033  15.582  48.315  1.00 79.69           C  
ATOM   1238  N   GLY B 160      24.324  16.666  52.920  1.00 35.42           N  
ATOM   1239  CA  GLY B 160      24.933  17.625  53.789  1.00 35.42           C  
ATOM   1240  C   GLY B 160      26.311  17.154  54.096  1.00 35.42           C  
ATOM   1241  O   GLY B 160      26.710  16.048  53.729  1.00 35.42           O  
ATOM   1242  N   LEU B 161      27.077  18.013  54.790  1.00 94.33           N  
ATOM   1243  CA  LEU B 161      28.400  17.655  55.178  1.00 94.33           C  
ATOM   1248  C   LEU B 161      28.596  18.281  56.518  1.00 94.33           C  
ATOM   1249  O   LEU B 161      28.721  19.501  56.620  1.00 94.33           O  
ATOM   1244  CB  LEU B 161      29.435  18.248  54.222  1.00 94.33           C  
ATOM   1245  CG  LEU B 161      30.825  17.647  54.408  1.00 94.33           C  
ATOM   1246  CD1 LEU B 161      30.774  16.142  54.104  1.00 94.33           C  
ATOM   1247  CD2 LEU B 161      31.856  18.398  53.559  1.00 94.33           C  
ATOM   1250  N   ALA B 162      28.629  17.453  57.582  1.00 51.88           N  
ATOM   1251  CA  ALA B 162      28.823  17.974  58.902  1.00 51.88           C  
ATOM   1253  C   ALA B 162      30.303  18.050  59.116  1.00 51.88           C  
ATOM   1254  O   ALA B 162      31.039  17.125  58.772  1.00 51.88           O  
ATOM   1252  CB  ALA B 162      28.233  17.084  60.009  1.00 51.88           C  
ATOM   1255  N   VAL B 163      30.782  19.191  59.656  1.00 58.94           N  
ATOM   1256  CA  VAL B 163      32.189  19.334  59.905  1.00 58.94           C  
ATOM   1260  C   VAL B 163      32.362  19.899  61.285  1.00 58.94           C  
ATOM   1261  O   VAL B 163      31.573  20.743  61.704  1.00 58.94           O  
ATOM   1257  CB  VAL B 163      32.865  20.268  58.941  1.00 58.94           C  
ATOM   1258  CG1 VAL B 163      34.356  20.366  59.305  1.00 58.94           C  
ATOM   1259  CG2 VAL B 163      32.595  19.773  57.510  1.00 58.94           C  
ATOM   1262  N   GLY B 164      33.399  19.453  62.037  1.00 33.34           N  
ATOM   1263  CA  GLY B 164      33.587  19.974  63.369  1.00 33.34           C  
ATOM   1264  C   GLY B 164      34.747  19.295  64.040  1.00 33.34           C  
ATOM   1265  O   GLY B 164      35.412  18.443  63.452  1.00 33.34           O  
ATOM   1266  N   HIS B 165      35.018  19.675  65.311  1.00 64.66           N  
ATOM   1267  CA  HIS B 165      36.082  19.084  66.083  1.00 64.66           C  
ATOM   1274  C   HIS B 165      35.546  17.819  66.682  1.00 64.66           C  
ATOM   1275  O   HIS B 165      34.492  17.815  67.312  1.00 64.66           O  
ATOM   1270  CB  HIS B 165      36.597  19.982  67.220  1.00 64.66           C  
ATOM   1269  CG  HIS B 165      37.387  21.152  66.709  1.00 64.66           C  
ATOM   1272  CD2 HIS B 165      36.971  22.374  66.276  1.00 64.66           C  
ATOM   1268  ND1 HIS B 165      38.756  21.151  66.574  1.00 64.66           N  
ATOM   1273  CE1 HIS B 165      39.102  22.363  66.070  1.00 64.66           C  
ATOM   1271  NE2 HIS B 165      38.052  23.139  65.871  1.00 64.66           N  
ATOM   1276  N   PRO B 166      36.248  16.731  66.480  1.00 89.20           N  
ATOM   1277  CA  PRO B 166      35.746  15.465  66.953  1.00 89.20           C  
ATOM   1281  C   PRO B 166      35.778  15.274  68.434  1.00 89.20           C  
ATOM   1282  O   PRO B 166      36.815  15.528  69.043  1.00 89.20           O  
ATOM   1279  CB  PRO B 166      36.540  14.393  66.212  1.00 89.20           C  
ATOM   1280  CG  PRO B 166      36.948  15.085  64.900  1.00 89.20           C  
ATOM   1278  CD  PRO B 166      37.033  16.577  65.265  1.00 89.20           C  
ATOM   1283  N   ALA B 167      34.633  14.881  69.030  1.00 48.51           N  
ATOM   1284  CA  ALA B 167      34.573  14.475  70.403  1.00 48.51           C  
ATOM   1286  C   ALA B 167      35.183  13.108  70.501  1.00 48.51           C  
ATOM   1287  O   ALA B 167      35.953  12.823  71.417  1.00 48.51           O  
ATOM   1285  CB  ALA B 167      33.135  14.388  70.939  1.00 48.51           C  
ATOM   1288  N   ASN B 168      34.835  12.226  69.532  1.00 52.79           N  
ATOM   1289  CA  ASN B 168      35.283  10.858  69.529  1.00 52.79           C  
ATOM   1294  C   ASN B 168      35.723  10.485  68.137  1.00 52.79           C  
ATOM   1295  O   ASN B 168      35.111  10.882  67.146  1.00 52.79           O  
ATOM   1290  CB  ASN B 168      34.181   9.874  69.962  1.00 52.79           C  
ATOM   1291  CG  ASN B 168      34.791   8.488  70.110  1.00 52.79           C  
ATOM   1293  ND2 ASN B 168      35.071   8.078  71.377  1.00 52.79           N  
ATOM   1292  OD1 ASN B 168      35.017   7.786  69.125  1.00 52.79           O  
ATOM   1296  N   LEU B 169      36.836   9.723  68.054  1.00135.53           N  
ATOM   1297  CA  LEU B 169      37.495   9.260  66.857  1.00135.53           C  
ATOM   1302  C   LEU B 169      36.747   8.200  66.084  1.00135.53           C  
ATOM   1303  O   LEU B 169      36.818   8.188  64.857  1.00135.53           O  
ATOM   1298  CB  LEU B 169      38.884   8.662  67.145  1.00135.53           C  
ATOM   1299  CG  LEU B 169      39.947   9.701  67.542  1.00135.53           C  
ATOM   1300  CD1 LEU B 169      40.368  10.554  66.336  1.00135.53           C  
ATOM   1301  CD2 LEU B 169      39.476  10.556  68.728  1.00135.53           C  
ATOM   1304  N   SER B 170      36.080   7.234  66.753  1.00186.92           N  
ATOM   1305  CA  SER B 170      35.405   6.183  66.020  1.00186.92           C  
ATOM   1308  C   SER B 170      36.434   5.241  65.473  1.00186.92           C  
ATOM   1309  O   SER B 170      37.558   5.181  65.969  1.00186.92           O  
ATOM   1306  CB  SER B 170      34.541   6.663  64.838  1.00186.92           C  
ATOM   1307  OG  SER B 170      33.407   7.374  65.309  1.00186.92           O  
ATOM   1310  N   GLY B 171      36.051   4.452  64.441  1.00 44.15           N  
ATOM   1311  CA  GLY B 171      36.971   3.518  63.843  1.00 44.15           C  
ATOM   1312  C   GLY B 171      36.746   3.475  62.358  1.00 44.15           C  
ATOM   1313  O   GLY B 171      35.684   3.847  61.860  1.00 44.15           O  
ATOM   1314  N   LYS B 172      37.765   2.985  61.616  1.00 51.08           N  
ATOM   1315  CA  LYS B 172      37.776   2.914  60.177  1.00 51.08           C  
ATOM   1321  C   LYS B 172      37.009   1.709  59.726  1.00 51.08           C  
ATOM   1322  O   LYS B 172      36.993   0.681  60.400  1.00 51.08           O  
ATOM   1316  CB  LYS B 172      39.204   2.778  59.622  1.00 51.08           C  
ATOM   1317  CG  LYS B 172      40.126   3.916  60.066  1.00 51.08           C  
ATOM   1318  CD  LYS B 172      41.617   3.600  59.930  1.00 51.08           C  
ATOM   1319  CE  LYS B 172      42.520   4.651  60.580  1.00 51.08           C  
ATOM   1320  NZ  LYS B 172      43.922   4.178  60.587  1.00 51.08           N1+
ATOM   1323  N   LYS B 173      36.337   1.814  58.558  1.00 55.20           N  
ATOM   1324  CA  LYS B 173      35.632   0.683  58.020  1.00 55.20           C  
ATOM   1330  C   LYS B 173      36.273   0.313  56.718  1.00 55.20           C  
ATOM   1331  O   LYS B 173      36.780   1.160  55.986  1.00 55.20           O  
ATOM   1325  CB  LYS B 173      34.131   0.907  57.761  1.00 55.20           C  
ATOM   1326  CG  LYS B 173      33.274   0.848  59.030  1.00 55.20           C  
ATOM   1327  CD  LYS B 173      31.799   1.178  58.788  1.00 55.20           C  
ATOM   1328  CE  LYS B 173      30.899   0.918  60.000  1.00 55.20           C  
ATOM   1329  NZ  LYS B 173      29.485   1.182  59.646  1.00 55.20           N1+
ATOM   1332  N   PRO B 174      36.286  -0.958  56.428  1.00 76.19           N  
ATOM   1333  CA  PRO B 174      36.903  -1.390  55.203  1.00 76.19           C  
ATOM   1337  C   PRO B 174      36.092  -1.036  53.998  1.00 76.19           C  
ATOM   1338  O   PRO B 174      34.866  -1.111  54.056  1.00 76.19           O  
ATOM   1335  CB  PRO B 174      37.138  -2.891  55.356  1.00 76.19           C  
ATOM   1336  CG  PRO B 174      37.284  -3.079  56.876  1.00 76.19           C  
ATOM   1334  CD  PRO B 174      36.436  -1.948  57.483  1.00 76.19           C  
ATOM   1339  N   ARG B 175      36.769  -0.659  52.897  1.00132.49           N  
ATOM   1340  CA  ARG B 175      36.107  -0.310  51.675  1.00132.49           C  
ATOM   1348  C   ARG B 175      36.129  -1.501  50.772  1.00132.49           C  
ATOM   1349  O   ARG B 175      36.886  -2.448  50.979  1.00132.49           O  
ATOM   1341  CB  ARG B 175      36.777   0.846  50.905  1.00132.49           C  
ATOM   1342  CG  ARG B 175      36.627   2.228  51.549  1.00132.49           C  
ATOM   1343  CD  ARG B 175      37.473   2.444  52.804  1.00132.49           C  
ATOM   1344  NE  ARG B 175      37.384   3.890  53.159  1.00132.49           N  
ATOM   1345  CZ  ARG B 175      36.352   4.357  53.923  1.00132.49           C  
ATOM   1346  NH1 ARG B 175      35.396   3.498  54.382  1.00132.49           N1+
ATOM   1347  NH2 ARG B 175      36.276   5.686  54.224  1.00132.49           N  
ATOM   1350  N   LEU B 176      35.281  -1.465  49.727  1.00 64.86           N  
ATOM   1351  CA  LEU B 176      35.199  -2.532  48.778  1.00 64.86           C  
ATOM   1356  C   LEU B 176      36.513  -2.589  48.079  1.00 64.86           C  
ATOM   1357  O   LEU B 176      37.253  -1.609  48.040  1.00 64.86           O  
ATOM   1352  CB  LEU B 176      34.139  -2.301  47.684  1.00 64.86           C  
ATOM   1353  CG  LEU B 176      32.687  -2.282  48.189  1.00 64.86           C  
ATOM   1354  CD1 LEU B 176      31.700  -2.048  47.034  1.00 64.86           C  
ATOM   1355  CD2 LEU B 176      32.365  -3.554  48.985  1.00 64.86           C  
ATOM   1358  N   PRO B 177      36.844  -3.721  47.532  1.00 83.74           N  
ATOM   1359  CA  PRO B 177      38.086  -3.801  46.828  1.00 83.74           C  
ATOM   1363  C   PRO B 177      37.954  -2.898  45.646  1.00 83.74           C  
ATOM   1364  O   PRO B 177      36.833  -2.666  45.199  1.00 83.74           O  
ATOM   1361  CB  PRO B 177      38.271  -5.280  46.500  1.00 83.74           C  
ATOM   1362  CG  PRO B 177      37.528  -5.995  47.644  1.00 83.74           C  
ATOM   1360  CD  PRO B 177      36.427  -5.006  48.068  1.00 83.74           C  
ATOM   1365  N   LYS B 178      39.077  -2.368  45.131  1.00 66.41           N  
ATOM   1366  CA  LYS B 178      39.017  -1.424  44.054  1.00 66.41           C  
ATOM   1372  C   LYS B 178      38.394  -2.070  42.853  1.00 66.41           C  
ATOM   1373  O   LYS B 178      37.647  -1.429  42.116  1.00 66.41           O  
ATOM   1367  CB  LYS B 178      40.395  -0.883  43.630  1.00 66.41           C  
ATOM   1368  CG  LYS B 178      40.300   0.181  42.534  1.00 66.41           C  
ATOM   1369  CD  LYS B 178      41.580   0.995  42.340  1.00 66.41           C  
ATOM   1370  CE  LYS B 178      41.468   2.053  41.240  1.00 66.41           C  
ATOM   1371  NZ  LYS B 178      40.442   3.056  41.609  1.00 66.41           N1+
ATOM   1374  N   GLN B 179      38.661  -3.371  42.641  1.00103.76           N  
ATOM   1375  CA  GLN B 179      38.209  -4.071  41.469  1.00103.76           C  
ATOM   1381  C   GLN B 179      36.714  -4.037  41.418  1.00103.76           C  
ATOM   1382  O   GLN B 179      36.124  -4.001  40.340  1.00103.76           O  
ATOM   1376  CB  GLN B 179      38.544  -5.572  41.483  1.00103.76           C  
ATOM   1377  CG  GLN B 179      39.991  -5.900  41.839  1.00103.76           C  
ATOM   1378  CD  GLN B 179      39.992  -6.203  43.331  1.00103.76           C  
ATOM   1380  NE2 GLN B 179      40.737  -5.383  44.119  1.00103.76           N  
ATOM   1379  OE1 GLN B 179      39.335  -7.140  43.782  1.00103.76           O  
ATOM   1383  N   ALA B 180      36.046  -4.125  42.582  1.00 52.02           N  
ATOM   1384  CA  ALA B 180      34.615  -4.147  42.543  1.00 52.02           C  
ATOM   1386  C   ALA B 180      34.074  -2.851  42.025  1.00 52.02           C  
ATOM   1387  O   ALA B 180      33.183  -2.840  41.179  1.00 52.02           O  
ATOM   1385  CB  ALA B 180      33.993  -4.382  43.931  1.00 52.02           C  
ATOM   1388  N   VAL B 181      34.585  -1.724  42.554  1.00 58.73           N  
ATOM   1389  CA  VAL B 181      34.119  -0.406  42.217  1.00 58.73           C  
ATOM   1393  C   VAL B 181      34.570   0.078  40.867  1.00 58.73           C  
ATOM   1394  O   VAL B 181      33.786   0.670  40.126  1.00 58.73           O  
ATOM   1390  CB  VAL B 181      34.561   0.620  43.220  1.00 58.73           C  
ATOM   1391  CG1 VAL B 181      34.047   1.999  42.774  1.00 58.73           C  
ATOM   1392  CG2 VAL B 181      34.065   0.191  44.611  1.00 58.73           C  
ATOM   1395  N   TYR B 182      35.842  -0.181  40.499  1.00 76.29           N  
ATOM   1396  CA  TYR B 182      36.406   0.448  39.334  1.00 76.29           C  
ATOM   1405  C   TYR B 182      36.504  -0.538  38.213  1.00 76.29           C  
ATOM   1406  O   TYR B 182      36.917  -1.682  38.403  1.00 76.29           O  
ATOM   1397  CB  TYR B 182      37.812   1.008  39.637  1.00 76.29           C  
ATOM   1398  CG  TYR B 182      38.411   1.660  38.437  1.00 76.29           C  
ATOM   1399  CD1 TYR B 182      37.969   2.887  38.003  1.00 76.29           C  
ATOM   1400  CD2 TYR B 182      39.449   1.050  37.770  1.00 76.29           C  
ATOM   1401  CE1 TYR B 182      38.538   3.488  36.903  1.00 76.29           C  
ATOM   1402  CE2 TYR B 182      40.023   1.643  36.672  1.00 76.29           C  
ATOM   1403  CZ  TYR B 182      39.565   2.862  36.235  1.00 76.29           C  
ATOM   1404  OH  TYR B 182      40.155   3.470  35.107  1.00 76.29           O  
ATOM   1407  N   HIS B 183      36.096  -0.091  37.002  1.00 61.67           N  
ATOM   1408  CA  HIS B 183      36.074  -0.917  35.825  1.00 61.67           C  
ATOM   1415  C   HIS B 183      36.914  -0.226  34.791  1.00 61.67           C  
ATOM   1416  O   HIS B 183      37.024   0.998  34.801  1.00 61.67           O  
ATOM   1411  CB  HIS B 183      34.661  -1.039  35.230  1.00 61.67           C  
ATOM   1410  CG  HIS B 183      33.640  -1.502  36.227  1.00 61.67           C  
ATOM   1413  CD2 HIS B 183      32.945  -0.784  37.153  1.00 61.67           C  
ATOM   1409  ND1 HIS B 183      33.222  -2.805  36.373  1.00 61.67           N  
ATOM   1414  CE1 HIS B 183      32.300  -2.812  37.371  1.00 61.67           C  
ATOM   1412  NE2 HIS B 183      32.100  -1.607  37.875  1.00 61.67           N  
ATOM   1417  N   GLU B 184      37.538  -0.987  33.864  1.00 55.32           N  
ATOM   1418  CA  GLU B 184      38.385  -0.344  32.898  1.00 55.32           C  
ATOM   1424  C   GLU B 184      37.740  -0.376  31.548  1.00 55.32           C  
ATOM   1425  O   GLU B 184      37.625  -1.429  30.923  1.00 55.32           O  
ATOM   1419  CB  GLU B 184      39.752  -1.031  32.744  1.00 55.32           C  
ATOM   1420  CG  GLU B 184      40.628  -0.944  33.995  1.00 55.32           C  
ATOM   1421  CD  GLU B 184      41.936  -1.662  33.699  1.00 55.32           C  
ATOM   1422  OE1 GLU B 184      42.074  -2.201  32.568  1.00 55.32           O  
ATOM   1423  OE2 GLU B 184      42.812  -1.684  34.603  1.00 55.32           O1-
ATOM   1426  N   ASN B 185      37.274   0.801  31.087  1.00 77.43           N  
ATOM   1427  CA  ASN B 185      36.752   1.006  29.766  1.00 77.43           C  
ATOM   1432  C   ASN B 185      35.728  -0.028  29.436  1.00 77.43           C  
ATOM   1433  O   ASN B 185      35.496  -0.324  28.264  1.00 77.43           O  
ATOM   1428  CB  ASN B 185      37.840   1.005  28.678  1.00 77.43           C  
ATOM   1429  CG  ASN B 185      38.634   2.291  28.843  1.00 77.43           C  
ATOM   1431  ND2 ASN B 185      37.909   3.436  28.958  1.00 77.43           N  
ATOM   1430  OD1 ASN B 185      39.864   2.283  28.869  1.00 77.43           O  
ATOM   1434  N   THR B 186      35.086  -0.607  30.460  1.00114.71           N  
ATOM   1435  CA  THR B 186      34.048  -1.559  30.214  1.00114.71           C  
ATOM   1439  C   THR B 186      33.457  -1.864  31.550  1.00114.71           C  
ATOM   1440  O   THR B 186      34.060  -1.578  32.581  1.00114.71           O  
ATOM   1436  CB  THR B 186      34.547  -2.850  29.635  1.00114.71           C  
ATOM   1438  CG2 THR B 186      35.345  -3.600  30.716  1.00114.71           C  
ATOM   1437  OG1 THR B 186      33.459  -3.643  29.188  1.00114.71           O  
ATOM   1441  N   TYR B 187      32.252  -2.452  31.581  1.00 61.21           N  
ATOM   1442  CA  TYR B 187      31.682  -2.808  32.846  1.00 61.21           C  
ATOM   1451  C   TYR B 187      32.023  -4.255  32.999  1.00 61.21           C  
ATOM   1452  O   TYR B 187      31.825  -5.030  32.065  1.00 61.21           O  
ATOM   1443  CB  TYR B 187      30.150  -2.681  32.854  1.00 61.21           C  
ATOM   1444  CG  TYR B 187      29.657  -2.764  34.257  1.00 61.21           C  
ATOM   1445  CD1 TYR B 187      29.475  -3.975  34.884  1.00 61.21           C  
ATOM   1446  CD2 TYR B 187      29.368  -1.607  34.940  1.00 61.21           C  
ATOM   1447  CE1 TYR B 187      29.015  -4.023  36.179  1.00 61.21           C  
ATOM   1448  CE2 TYR B 187      28.908  -1.648  36.233  1.00 61.21           C  
ATOM   1449  CZ  TYR B 187      28.732  -2.859  36.855  1.00 61.21           C  
ATOM   1450  OH  TYR B 187      28.259  -2.905  38.183  1.00 61.21           O  
ATOM   1453  N   ASN B 188      32.570  -4.667  34.160  1.00 60.76           N  
ATOM   1454  CA  ASN B 188      32.951  -6.048  34.259  1.00 60.76           C  
ATOM   1459  C   ASN B 188      31.826  -6.833  34.866  1.00 60.76           C  
ATOM   1460  O   ASN B 188      31.570  -6.766  36.067  1.00 60.76           O  
ATOM   1455  CB  ASN B 188      34.213  -6.284  35.110  1.00 60.76           C  
ATOM   1456  CG  ASN B 188      34.735  -7.680  34.793  1.00 60.76           C  
ATOM   1458  ND2 ASN B 188      36.018  -7.945  35.159  1.00 60.76           N  
ATOM   1457  OD1 ASN B 188      34.022  -8.515  34.237  1.00 60.76           O  
ATOM   1461  N   VAL B 189      31.090  -7.554  33.996  1.00 66.60           N  
ATOM   1462  CA  VAL B 189      29.990  -8.420  34.323  1.00 66.60           C  
ATOM   1466  C   VAL B 189      30.448  -9.749  34.852  1.00 66.60           C  
ATOM   1467  O   VAL B 189      29.708 -10.400  35.588  1.00 66.60           O  
ATOM   1463  CB  VAL B 189      29.080  -8.667  33.154  1.00 66.60           C  
ATOM   1464  CG1 VAL B 189      28.433  -7.326  32.765  1.00 66.60           C  
ATOM   1465  CG2 VAL B 189      29.887  -9.319  32.018  1.00 66.60           C  
ATOM   1468  N   ASN B 190      31.672 -10.184  34.473  1.00 75.43           N  
ATOM   1469  CA  ASN B 190      32.192 -11.507  34.724  1.00 75.43           C  
ATOM   1474  C   ASN B 190      31.888 -11.968  36.120  1.00 75.43           C  
ATOM   1475  O   ASN B 190      32.236 -11.333  37.114  1.00 75.43           O  
ATOM   1470  CB  ASN B 190      33.708 -11.590  34.453  1.00 75.43           C  
ATOM   1471  CG  ASN B 190      34.172 -13.036  34.500  1.00 75.43           C  
ATOM   1473  ND2 ASN B 190      34.800 -13.507  33.390  1.00 75.43           N  
ATOM   1472  OD1 ASN B 190      33.990 -13.727  35.499  1.00 75.43           O  
ATOM   1476  N   THR B 191      31.200 -13.127  36.192  1.00 38.74           N  
ATOM   1477  CA  THR B 191      30.735 -13.731  37.407  1.00 38.74           C  
ATOM   1481  C   THR B 191      31.887 -14.171  38.257  1.00 38.74           C  
ATOM   1482  O   THR B 191      31.879 -13.964  39.470  1.00 38.74           O  
ATOM   1478  CB  THR B 191      29.880 -14.939  37.152  1.00 38.74           C  
ATOM   1480  CG2 THR B 191      28.686 -14.522  36.276  1.00 38.74           C  
ATOM   1479  OG1 THR B 191      30.636 -15.945  36.494  1.00 38.74           O  
ATOM   1483  N   ASP B 192      32.914 -14.786  37.642  1.00 38.59           N  
ATOM   1484  CA  ASP B 192      34.007 -15.319  38.403  1.00 38.59           C  
ATOM   1489  C   ASP B 192      34.716 -14.216  39.130  1.00 38.59           C  
ATOM   1490  O   ASP B 192      35.043 -14.363  40.307  1.00 38.59           O  
ATOM   1485  CB  ASP B 192      35.048 -16.050  37.537  1.00 38.59           C  
ATOM   1486  CG  ASP B 192      34.419 -17.343  37.034  1.00 38.59           C  
ATOM   1487  OD1 ASP B 192      33.212 -17.568  37.319  1.00 38.59           O  
ATOM   1488  OD2 ASP B 192      35.141 -18.129  36.364  1.00 38.59           O1-
ATOM   1491  N   ASP B 193      34.969 -13.074  38.463  1.00119.70           N  
ATOM   1492  CA  ASP B 193      35.696 -12.043  39.144  1.00119.70           C  
ATOM   1497  C   ASP B 193      34.856 -11.528  40.269  1.00119.70           C  
ATOM   1498  O   ASP B 193      35.372 -11.180  41.329  1.00119.70           O  
ATOM   1493  CB  ASP B 193      36.131 -10.853  38.263  1.00119.70           C  
ATOM   1494  CG  ASP B 193      34.923 -10.038  37.846  1.00119.70           C  
ATOM   1495  OD1 ASP B 193      34.451  -9.216  38.676  1.00119.70           O  
ATOM   1496  OD2 ASP B 193      34.469 -10.204  36.686  1.00119.70           O1-
ATOM   1499  N   PHE B 194      33.525 -11.472  40.069  1.00 50.53           N  
ATOM   1500  CA  PHE B 194      32.642 -10.994  41.090  1.00 50.53           C  
ATOM   1508  C   PHE B 194      32.738 -11.905  42.274  1.00 50.53           C  
ATOM   1509  O   PHE B 194      32.773 -11.449  43.415  1.00 50.53           O  
ATOM   1501  CB  PHE B 194      31.164 -10.956  40.662  1.00 50.53           C  
ATOM   1502  CG  PHE B 194      30.360 -10.636  41.879  1.00 50.53           C  
ATOM   1503  CD1 PHE B 194      30.286  -9.351  42.365  1.00 50.53           C  
ATOM   1504  CD2 PHE B 194      29.673 -11.632  42.534  1.00 50.53           C  
ATOM   1505  CE1 PHE B 194      29.542  -9.070  43.490  1.00 50.53           C  
ATOM   1506  CE2 PHE B 194      28.927 -11.358  43.657  1.00 50.53           C  
ATOM   1507  CZ  PHE B 194      28.862 -10.073  44.138  1.00 50.53           C  
ATOM   1510  N   ARG B 195      32.799 -13.223  42.021  1.00109.19           N  
ATOM   1511  CA  ARG B 195      32.819 -14.231  43.044  1.00109.19           C  
ATOM   1519  C   ARG B 195      34.048 -14.082  43.875  1.00109.19           C  
ATOM   1520  O   ARG B 195      34.057 -14.397  45.063  1.00109.19           O  
ATOM   1512  CB  ARG B 195      32.851 -15.653  42.467  1.00109.19           C  
ATOM   1513  CG  ARG B 195      31.608 -16.014  41.655  1.00109.19           C  
ATOM   1514  CD  ARG B 195      31.561 -17.491  41.270  1.00109.19           C  
ATOM   1515  NE  ARG B 195      31.458 -18.263  42.538  1.00109.19           N  
ATOM   1516  CZ  ARG B 195      31.316 -19.619  42.506  1.00109.19           C  
ATOM   1517  NH1 ARG B 195      31.287 -20.273  41.309  1.00109.19           N1+
ATOM   1518  NH2 ARG B 195      31.199 -20.320  43.672  1.00109.19           N  
ATOM   1521  N   HIS B 196      35.152 -13.662  43.250  1.00 64.66           N  
ATOM   1522  CA  HIS B 196      36.370 -13.494  43.971  1.00 64.66           C  
ATOM   1529  C   HIS B 196      36.269 -12.296  44.879  1.00 64.66           C  
ATOM   1530  O   HIS B 196      36.940 -12.259  45.909  1.00 64.66           O  
ATOM   1525  CB  HIS B 196      37.589 -13.327  43.044  1.00 64.66           C  
ATOM   1524  CG  HIS B 196      38.895 -13.480  43.766  1.00 64.66           C  
ATOM   1527  CD2 HIS B 196      39.440 -14.589  44.338  1.00 64.66           C  
ATOM   1523  ND1 HIS B 196      39.797 -12.464  43.980  1.00 64.66           N  
ATOM   1528  CE1 HIS B 196      40.837 -13.003  44.667  1.00 64.66           C  
ATOM   1526  NE2 HIS B 196      40.664 -14.291  44.907  1.00 64.66           N  
ATOM   1531  N   THR B 197      35.406 -11.302  44.550  1.00262.65           N  
ATOM   1532  CA  THR B 197      35.463 -10.042  45.244  1.00262.65           C  
ATOM   1536  C   THR B 197      35.407 -10.144  46.749  1.00262.65           C  
ATOM   1537  O   THR B 197      36.334  -9.621  47.361  1.00262.65           O  
ATOM   1533  CB  THR B 197      34.466  -9.006  44.805  1.00262.65           C  
ATOM   1535  CG2 THR B 197      34.719  -8.670  43.327  1.00262.65           C  
ATOM   1534  OG1 THR B 197      33.140  -9.459  45.010  1.00262.65           O  
ATOM   1538  N   MET B 198      34.430 -10.739  47.490  1.00343.06           N  
ATOM   1539  CA  MET B 198      33.140 -11.374  47.406  1.00343.06           C  
ATOM   1544  C   MET B 198      33.208 -12.201  48.616  1.00343.06           C  
ATOM   1545  O   MET B 198      32.815 -11.789  49.704  1.00343.06           O  
ATOM   1540  CB  MET B 198      32.822 -12.281  46.224  1.00343.06           C  
ATOM   1541  CG  MET B 198      31.311 -12.531  46.164  1.00343.06           C  
ATOM   1542  SD  MET B 198      30.765 -14.039  45.313  1.00343.06           S  
ATOM   1543  CE  MET B 198      31.117 -15.113  46.734  1.00343.06           C  
ATOM   1546  N   ASN B 199      33.740 -13.412  48.449  1.00 90.47           N  
ATOM   1547  CA  ASN B 199      34.031 -14.150  49.622  1.00 90.47           C  
ATOM   1552  C   ASN B 199      35.027 -13.273  50.319  1.00 90.47           C  
ATOM   1553  O   ASN B 199      35.018 -13.146  51.542  1.00 90.47           O  
ATOM   1548  CB  ASN B 199      34.703 -15.494  49.300  1.00 90.47           C  
ATOM   1549  CG  ASN B 199      34.732 -16.342  50.561  1.00 90.47           C  
ATOM   1551  ND2 ASN B 199      34.374 -15.725  51.718  1.00 90.47           N  
ATOM   1550  OD1 ASN B 199      35.057 -17.527  50.514  1.00 90.47           O  
ATOM   1554  N   THR B 200      35.899 -12.614  49.521  1.00 49.42           N  
ATOM   1555  CA  THR B 200      36.931 -11.769  50.054  1.00 49.42           C  
ATOM   1559  C   THR B 200      36.356 -10.594  50.789  1.00 49.42           C  
ATOM   1560  O   THR B 200      36.680 -10.376  51.954  1.00 49.42           O  
ATOM   1556  CB  THR B 200      37.843 -11.229  48.995  1.00 49.42           C  
ATOM   1558  CG2 THR B 200      38.934 -10.390  49.678  1.00 49.42           C  
ATOM   1557  OG1 THR B 200      38.436 -12.297  48.269  1.00 49.42           O  
ATOM   1561  N   TYR B 201      35.477  -9.808  50.137  1.00 62.25           N  
ATOM   1562  CA  TYR B 201      34.938  -8.633  50.767  1.00 62.25           C  
ATOM   1571  C   TYR B 201      34.036  -9.045  51.886  1.00 62.25           C  
ATOM   1572  O   TYR B 201      34.061  -8.468  52.971  1.00 62.25           O  
ATOM   1563  CB  TYR B 201      34.140  -7.750  49.794  1.00 62.25           C  
ATOM   1564  CG  TYR B 201      33.682  -6.543  50.539  1.00 62.25           C  
ATOM   1565  CD1 TYR B 201      34.569  -5.538  50.853  1.00 62.25           C  
ATOM   1566  CD2 TYR B 201      32.366  -6.406  50.909  1.00 62.25           C  
ATOM   1567  CE1 TYR B 201      34.151  -4.417  51.535  1.00 62.25           C  
ATOM   1568  CE2 TYR B 201      31.943  -5.289  51.590  1.00 62.25           C  
ATOM   1569  CZ  TYR B 201      32.835  -4.293  51.906  1.00 62.25           C  
ATOM   1570  OH  TYR B 201      32.398  -3.148  52.605  1.00 62.25           O  
ATOM   1573  N   ASP B 202      33.214 -10.078  51.640  1.00 40.94           N  
ATOM   1574  CA  ASP B 202      32.265 -10.544  52.607  1.00 40.94           C  
ATOM   1579  C   ASP B 202      33.007 -11.014  53.812  1.00 40.94           C  
ATOM   1580  O   ASP B 202      32.582 -10.777  54.942  1.00 40.94           O  
ATOM   1575  CB  ASP B 202      31.440 -11.734  52.087  1.00 40.94           C  
ATOM   1576  CG  ASP B 202      30.421 -11.208  51.085  1.00 40.94           C  
ATOM   1577  OD1 ASP B 202      30.040 -10.012  51.199  1.00 40.94           O  
ATOM   1578  OD2 ASP B 202      30.010 -11.995  50.191  1.00 40.94           O1-
ATOM   1581  N   LYS B 203      34.135 -11.709  53.590  1.00 65.12           N  
ATOM   1582  CA  LYS B 203      34.916 -12.235  54.670  1.00 65.12           C  
ATOM   1588  C   LYS B 203      35.491 -11.110  55.469  1.00 65.12           C  
ATOM   1589  O   LYS B 203      35.488 -11.154  56.699  1.00 65.12           O  
ATOM   1583  CB  LYS B 203      36.088 -13.100  54.181  1.00 65.12           C  
ATOM   1584  CG  LYS B 203      36.846 -13.790  55.314  1.00 65.12           C  
ATOM   1585  CD  LYS B 203      37.781 -14.903  54.837  1.00 65.12           C  
ATOM   1586  CE  LYS B 203      38.519 -15.597  55.982  1.00 65.12           C  
ATOM   1587  NZ  LYS B 203      37.539 -16.190  56.921  1.00 65.12           N1+
ATOM   1590  N   THR B 204      35.995 -10.061  54.789  1.00108.96           N  
ATOM   1591  CA  THR B 204      36.626  -8.991  55.506  1.00108.96           C  
ATOM   1595  C   THR B 204      35.616  -8.310  56.377  1.00108.96           C  
ATOM   1596  O   THR B 204      35.911  -7.976  57.522  1.00108.96           O  
ATOM   1592  CB  THR B 204      37.286  -7.960  54.629  1.00108.96           C  
ATOM   1594  CG2 THR B 204      36.222  -7.091  53.939  1.00108.96           C  
ATOM   1593  OG1 THR B 204      38.134  -7.138  55.416  1.00108.96           O  
ATOM   1597  N   ILE B 205      34.395  -8.084  55.854  1.00 99.86           N  
ATOM   1598  CA  ILE B 205      33.361  -7.410  56.590  1.00 99.86           C  
ATOM   1603  C   ILE B 205      32.928  -8.241  57.757  1.00 99.86           C  
ATOM   1604  O   ILE B 205      32.758  -7.731  58.864  1.00 99.86           O  
ATOM   1599  CB  ILE B 205      32.159  -7.124  55.743  1.00 99.86           C  
ATOM   1600  CG1 ILE B 205      32.558  -6.185  54.595  1.00 99.86           C  
ATOM   1601  CG2 ILE B 205      31.052  -6.553  56.643  1.00 99.86           C  
ATOM   1602  CD1 ILE B 205      33.145  -4.860  55.084  1.00 99.86           C  
ATOM   1605  N   SER B 206      32.741  -9.555  57.543  1.00 86.33           N  
ATOM   1606  CA  SER B 206      32.278 -10.418  58.591  1.00 86.33           C  
ATOM   1609  C   SER B 206      33.275 -10.396  59.710  1.00 86.33           C  
ATOM   1610  O   SER B 206      32.912 -10.275  60.880  1.00 86.33           O  
ATOM   1607  CB  SER B 206      32.153 -11.871  58.105  1.00 86.33           C  
ATOM   1608  OG  SER B 206      31.698 -12.698  59.161  1.00 86.33           O  
ATOM   1611  N   ASP B 207      34.571 -10.497  59.367  1.00 44.39           N  
ATOM   1612  CA  ASP B 207      35.614 -10.533  60.350  1.00 44.39           C  
ATOM   1617  C   ASP B 207      35.637  -9.226  61.085  1.00 44.39           C  
ATOM   1618  O   ASP B 207      35.876  -9.190  62.290  1.00 44.39           O  
ATOM   1613  CB  ASP B 207      37.006 -10.738  59.728  1.00 44.39           C  
ATOM   1614  CG  ASP B 207      37.068 -12.141  59.133  1.00 44.39           C  
ATOM   1615  OD1 ASP B 207      36.123 -12.936  59.383  1.00 44.39           O  
ATOM   1616  OD2 ASP B 207      38.059 -12.431  58.412  1.00 44.39           O1-
ATOM   1619  N   TYR B 208      35.389  -8.112  60.367  1.00 52.93           N  
ATOM   1620  CA  TYR B 208      35.446  -6.800  60.948  1.00 52.93           C  
ATOM   1629  C   TYR B 208      34.419  -6.650  62.030  1.00 52.93           C  
ATOM   1630  O   TYR B 208      34.731  -6.164  63.117  1.00 52.93           O  
ATOM   1621  CB  TYR B 208      35.191  -5.691  59.913  1.00 52.93           C  
ATOM   1622  CG  TYR B 208      35.162  -4.390  60.639  1.00 52.93           C  
ATOM   1623  CD1 TYR B 208      36.329  -3.747  60.979  1.00 52.93           C  
ATOM   1624  CD2 TYR B 208      33.959  -3.818  60.979  1.00 52.93           C  
ATOM   1625  CE1 TYR B 208      36.292  -2.547  61.649  1.00 52.93           C  
ATOM   1626  CE2 TYR B 208      33.916  -2.619  61.650  1.00 52.93           C  
ATOM   1627  CZ  TYR B 208      35.086  -1.981  61.984  1.00 52.93           C  
ATOM   1628  OH  TYR B 208      35.048  -0.750  62.672  1.00 52.93           O  
ATOM   1631  N   TYR B 209      33.168  -7.073  61.768  1.00 72.31           N  
ATOM   1632  CA  TYR B 209      32.105  -6.934  62.725  1.00 72.31           C  
ATOM   1641  C   TYR B 209      32.387  -7.767  63.927  1.00 72.31           C  
ATOM   1642  O   TYR B 209      32.128  -7.342  65.051  1.00 72.31           O  
ATOM   1633  CB  TYR B 209      30.713  -7.299  62.174  1.00 72.31           C  
ATOM   1634  CG  TYR B 209      30.321  -6.179  61.274  1.00 72.31           C  
ATOM   1635  CD1 TYR B 209      29.905  -4.985  61.819  1.00 72.31           C  
ATOM   1636  CD2 TYR B 209      30.356  -6.309  59.905  1.00 72.31           C  
ATOM   1637  CE1 TYR B 209      29.543  -3.932  61.014  1.00 72.31           C  
ATOM   1638  CE2 TYR B 209      29.994  -5.258  59.094  1.00 72.31           C  
ATOM   1639  CZ  TYR B 209      29.589  -4.068  59.648  1.00 72.31           C  
ATOM   1640  OH  TYR B 209      29.218  -2.984  58.823  1.00 72.31           O  
ATOM   1643  N   ARG B 210      32.936  -8.977  63.725  1.00140.14           N  
ATOM   1644  CA  ARG B 210      33.188  -9.854  64.828  1.00140.14           C  
ATOM   1652  C   ARG B 210      34.123  -9.165  65.774  1.00140.14           C  
ATOM   1653  O   ARG B 210      33.940  -9.225  66.989  1.00140.14           O  
ATOM   1645  CB  ARG B 210      33.839 -11.173  64.381  1.00140.14           C  
ATOM   1646  CG  ARG B 210      32.896 -12.042  63.547  1.00140.14           C  
ATOM   1647  CD  ARG B 210      33.516 -13.346  63.044  1.00140.14           C  
ATOM   1648  NE  ARG B 210      32.417 -14.143  62.430  1.00140.14           N  
ATOM   1649  CZ  ARG B 210      32.695 -15.153  61.556  1.00140.14           C  
ATOM   1650  NH1 ARG B 210      33.986 -15.406  61.193  1.00140.14           N1+
ATOM   1651  NH2 ARG B 210      31.681 -15.912  61.047  1.00140.14           N  
ATOM   1654  N   GLU B 211      35.160  -8.495  65.241  1.00 77.93           N  
ATOM   1655  CA  GLU B 211      36.121  -7.831  66.073  1.00 77.93           C  
ATOM   1661  C   GLU B 211      35.500  -6.667  66.795  1.00 77.93           C  
ATOM   1662  O   GLU B 211      35.717  -6.495  67.995  1.00 77.93           O  
ATOM   1656  CB  GLU B 211      37.307  -7.279  65.263  1.00 77.93           C  
ATOM   1657  CG  GLU B 211      38.458  -6.771  66.130  1.00 77.93           C  
ATOM   1658  CD  GLU B 211      39.212  -7.985  66.651  1.00 77.93           C  
ATOM   1659  OE1 GLU B 211      39.312  -8.986  65.892  1.00 77.93           O  
ATOM   1660  OE2 GLU B 211      39.692  -7.931  67.814  1.00 77.93           O1-
ATOM   1663  N   ARG B 212      34.717  -5.825  66.085  1.00156.33           N  
ATOM   1664  CA  ARG B 212      34.179  -4.637  66.695  1.00156.33           C  
ATOM   1672  C   ARG B 212      33.210  -4.977  67.793  1.00156.33           C  
ATOM   1673  O   ARG B 212      33.320  -4.457  68.904  1.00156.33           O  
ATOM   1665  CB  ARG B 212      33.429  -3.731  65.703  1.00156.33           C  
ATOM   1666  CG  ARG B 212      32.911  -2.442  66.349  1.00156.33           C  
ATOM   1667  CD  ARG B 212      34.025  -1.475  66.757  1.00156.33           C  
ATOM   1668  NE  ARG B 212      34.125  -0.422  65.707  1.00156.33           N  
ATOM   1669  CZ  ARG B 212      33.397   0.728  65.825  1.00156.33           C  
ATOM   1670  NH1 ARG B 212      32.624   0.936  66.931  1.00156.33           N1+
ATOM   1671  NH2 ARG B 212      33.447   1.673  64.841  1.00156.33           N  
ATOM   1674  N   THR B 213      32.229  -5.848  67.477  1.00 73.47           N  
ATOM   1675  CA  THR B 213      31.161  -6.306  68.331  1.00 73.47           C  
ATOM   1679  C   THR B 213      31.634  -7.342  69.307  1.00 73.47           C  
ATOM   1680  O   THR B 213      31.007  -7.546  70.345  1.00 73.47           O  
ATOM   1676  CB  THR B 213      29.990  -6.862  67.565  1.00 73.47           C  
ATOM   1678  CG2 THR B 213      29.464  -5.767  66.621  1.00 73.47           C  
ATOM   1677  OG1 THR B 213      30.373  -8.007  66.820  1.00 73.47           O  
ATOM   1681  N   ASN B 214      32.754  -8.029  69.002  1.00100.17           N  
ATOM   1682  CA  ASN B 214      33.269  -9.085  69.829  1.00100.17           C  
ATOM   1687  C   ASN B 214      32.395 -10.305  69.773  1.00100.17           C  
ATOM   1688  O   ASN B 214      32.086 -10.912  70.799  1.00100.17           O  
ATOM   1683  CB  ASN B 214      33.451  -8.662  71.296  1.00100.17           C  
ATOM   1684  CG  ASN B 214      34.557  -7.612  71.345  1.00100.17           C  
ATOM   1686  ND2 ASN B 214      34.248  -6.435  71.952  1.00100.17           N  
ATOM   1685  OD1 ASN B 214      35.660  -7.829  70.848  1.00100.17           O  
ATOM   1689  N   GLY B 215      31.967 -10.694  68.552  1.00 32.31           N  
ATOM   1690  CA  GLY B 215      31.273 -11.936  68.348  1.00 32.31           C  
ATOM   1691  C   GLY B 215      29.794 -11.733  68.323  1.00 32.31           C  
ATOM   1692  O   GLY B 215      29.048 -12.636  67.948  1.00 32.31           O  
ATOM   1693  N   LYS B 216      29.320 -10.542  68.717  1.00 92.04           N  
ATOM   1694  CA  LYS B 216      27.908 -10.314  68.734  1.00 92.04           C  
ATOM   1700  C   LYS B 216      27.371 -10.371  67.334  1.00 92.04           C  
ATOM   1701  O   LYS B 216      26.302 -10.938  67.117  1.00 92.04           O  
ATOM   1695  CB  LYS B 216      27.540  -8.945  69.333  1.00 92.04           C  
ATOM   1696  CG  LYS B 216      27.870  -8.841  70.824  1.00 92.04           C  
ATOM   1697  CD  LYS B 216      27.128  -9.869  71.679  1.00 92.04           C  
ATOM   1698  CE  LYS B 216      27.472  -9.793  73.167  1.00 92.04           C  
ATOM   1699  NZ  LYS B 216      26.596 -10.705  73.936  1.00 92.04           N1+
ATOM   1702  N   ARG B 217      28.093  -9.794  66.344  1.00121.97           N  
ATOM   1703  CA  ARG B 217      27.551  -9.742  65.010  1.00121.97           C  
ATOM   1711  C   ARG B 217      28.570 -10.133  63.963  1.00121.97           C  
ATOM   1712  O   ARG B 217      29.648  -9.547  63.876  1.00121.97           O  
ATOM   1704  CB  ARG B 217      27.025  -8.335  64.686  1.00121.97           C  
ATOM   1705  CG  ARG B 217      26.673  -8.083  63.222  1.00121.97           C  
ATOM   1706  CD  ARG B 217      26.074  -6.693  63.022  1.00121.97           C  
ATOM   1707  NE  ARG B 217      26.465  -6.210  61.670  1.00121.97           N  
ATOM   1708  CZ  ARG B 217      26.216  -4.910  61.335  1.00121.97           C  
ATOM   1709  NH1 ARG B 217      25.476  -4.125  62.171  1.00121.97           N1+
ATOM   1710  NH2 ARG B 217      26.720  -4.385  60.180  1.00121.97           N  
ATOM   1713  N   GLU B 218      28.240 -11.214  63.210  1.00197.94           N  
ATOM   1714  CA  GLU B 218      28.898 -11.858  62.089  1.00197.94           C  
ATOM   1720  C   GLU B 218      28.555 -11.339  60.705  1.00197.94           C  
ATOM   1721  O   GLU B 218      29.195 -11.747  59.740  1.00197.94           O  
ATOM   1715  CB  GLU B 218      28.695 -13.382  62.046  1.00197.94           C  
ATOM   1716  CG  GLU B 218      29.586 -14.141  63.033  1.00197.94           C  
ATOM   1717  CD  GLU B 218      28.884 -14.223  64.376  1.00197.94           C  
ATOM   1718  OE1 GLU B 218      27.910 -15.017  64.480  1.00197.94           O  
ATOM   1719  OE2 GLU B 218      29.312 -13.503  65.317  1.00197.94           O1-
ATOM   1722  N   GLU B 219      27.501 -10.517  60.539  1.00140.75           N  
ATOM   1723  CA  GLU B 219      26.954 -10.121  59.257  1.00140.75           C  
ATOM   1729  C   GLU B 219      27.984  -9.812  58.209  1.00140.75           C  
ATOM   1730  O   GLU B 219      29.000  -9.164  58.450  1.00140.75           O  
ATOM   1724  CB  GLU B 219      26.045  -8.888  59.378  1.00140.75           C  
ATOM   1725  CG  GLU B 219      25.443  -8.431  58.051  1.00140.75           C  
ATOM   1726  CD  GLU B 219      24.740  -7.104  58.294  1.00140.75           C  
ATOM   1727  OE1 GLU B 219      25.228  -6.336  59.164  1.00140.75           O  
ATOM   1728  OE2 GLU B 219      23.712  -6.837  57.617  1.00140.75           O1-
ATOM   1731  N   THR B 220      27.715 -10.306  56.979  1.00120.42           N  
ATOM   1732  CA  THR B 220      28.552 -10.074  55.838  1.00120.42           C  
ATOM   1736  C   THR B 220      28.022  -8.867  55.134  1.00120.42           C  
ATOM   1737  O   THR B 220      26.955  -8.358  55.467  1.00120.42           O  
ATOM   1733  CB  THR B 220      28.545 -11.220  54.874  1.00120.42           C  
ATOM   1735  CG2 THR B 220      27.109 -11.471  54.394  1.00120.42           C  
ATOM   1734  OG1 THR B 220      29.384 -10.926  53.775  1.00120.42           O  
ATOM   1738  N   TRP B 221      28.780  -8.360  54.146  1.00 78.97           N  
ATOM   1739  CA  TRP B 221      28.361  -7.224  53.384  1.00 78.97           C  
ATOM   1750  C   TRP B 221      27.138  -7.609  52.610  1.00 78.97           C  
ATOM   1751  O   TRP B 221      26.203  -6.821  52.485  1.00 78.97           O  
ATOM   1740  CB  TRP B 221      29.444  -6.762  52.398  1.00 78.97           C  
ATOM   1741  CG  TRP B 221      29.018  -5.631  51.501  1.00 78.97           C  
ATOM   1743  CD1 TRP B 221      28.771  -4.324  51.801  1.00 78.97           C  
ATOM   1742  CD2 TRP B 221      28.828  -5.767  50.083  1.00 78.97           C  
ATOM   1745  CE2 TRP B 221      28.458  -4.515  49.596  1.00 78.97           C  
ATOM   1746  CE3 TRP B 221      28.954  -6.848  49.258  1.00 78.97           C  
ATOM   1744  NE1 TRP B 221      28.422  -3.639  50.661  1.00 78.97           N  
ATOM   1747  CZ2 TRP B 221      28.205  -4.324  48.268  1.00 78.97           C  
ATOM   1748  CZ3 TRP B 221      28.699  -6.650  47.919  1.00 78.97           C  
ATOM   1749  CH2 TRP B 221      28.329  -5.413  47.434  1.00 78.97           C  
ATOM   1752  N   SER B 222      27.116  -8.846  52.076  1.00 47.54           N  
ATOM   1753  CA  SER B 222      26.021  -9.320  51.279  1.00 47.54           C  
ATOM   1756  C   SER B 222      24.774  -9.307  52.109  1.00 47.54           C  
ATOM   1757  O   SER B 222      23.700  -8.981  51.609  1.00 47.54           O  
ATOM   1754  CB  SER B 222      26.230 -10.761  50.785  1.00 47.54           C  
ATOM   1755  OG  SER B 222      27.339 -10.824  49.900  1.00 47.54           O  
ATOM   1758  N   ASP B 223      24.880  -9.670  53.401  1.00 42.51           N  
ATOM   1759  CA  ASP B 223      23.741  -9.685  54.277  1.00 42.51           C  
ATOM   1764  C   ASP B 223      23.257  -8.276  54.418  1.00 42.51           C  
ATOM   1765  O   ASP B 223      22.055  -8.015  54.446  1.00 42.51           O  
ATOM   1760  CB  ASP B 223      24.089 -10.175  55.694  1.00 42.51           C  
ATOM   1761  CG  ASP B 223      24.437 -11.656  55.637  1.00 42.51           C  
ATOM   1762  OD1 ASP B 223      24.254 -12.272  54.553  1.00 42.51           O  
ATOM   1763  OD2 ASP B 223      24.890 -12.192  56.683  1.00 42.51           O1-
ATOM   1766  N   GLN B 224      24.207  -7.327  54.506  1.00 88.48           N  
ATOM   1767  CA  GLN B 224      23.890  -5.940  54.686  1.00 88.48           C  
ATOM   1773  C   GLN B 224      23.112  -5.487  53.489  1.00 88.48           C  
ATOM   1774  O   GLN B 224      22.129  -4.760  53.618  1.00 88.48           O  
ATOM   1768  CB  GLN B 224      25.147  -5.054  54.737  1.00 88.48           C  
ATOM   1769  CG  GLN B 224      26.082  -5.364  55.905  1.00 88.48           C  
ATOM   1770  CD  GLN B 224      27.286  -4.444  55.795  1.00 88.48           C  
ATOM   1772  NE2 GLN B 224      28.165  -4.476  56.831  1.00 88.48           N  
ATOM   1771  OE1 GLN B 224      27.446  -3.718  54.816  1.00 88.48           O  
ATOM   1775  N   ILE B 225      23.542  -5.921  52.289  1.00 87.35           N  
ATOM   1776  CA  ILE B 225      22.915  -5.526  51.058  1.00 87.35           C  
ATOM   1781  C   ILE B 225      21.504  -6.027  51.043  1.00 87.35           C  
ATOM   1782  O   ILE B 225      20.581  -5.289  50.701  1.00 87.35           O  
ATOM   1777  CB  ILE B 225      23.588  -6.117  49.848  1.00 87.35           C  
ATOM   1778  CG1 ILE B 225      25.028  -5.597  49.706  1.00 87.35           C  
ATOM   1779  CG2 ILE B 225      22.703  -5.815  48.626  1.00 87.35           C  
ATOM   1780  CD1 ILE B 225      25.104  -4.088  49.475  1.00 87.35           C  
ATOM   1783  N   LEU B 226      21.300  -7.300  51.433  1.00 39.86           N  
ATOM   1784  CA  LEU B 226      19.992  -7.890  51.396  1.00 39.86           C  
ATOM   1789  C   LEU B 226      19.095  -7.149  52.334  1.00 39.86           C  
ATOM   1790  O   LEU B 226      17.926  -6.911  52.035  1.00 39.86           O  
ATOM   1785  CB  LEU B 226      19.982  -9.372  51.815  1.00 39.86           C  
ATOM   1786  CG  LEU B 226      20.720 -10.300  50.832  1.00 39.86           C  
ATOM   1787  CD1 LEU B 226      20.656 -11.764  51.294  1.00 39.86           C  
ATOM   1788  CD2 LEU B 226      20.209 -10.110  49.393  1.00 39.86           C  
ATOM   1791  N   ASN B 227      19.638  -6.740  53.492  1.00 37.92           N  
ATOM   1792  CA  ASN B 227      18.871  -6.070  54.500  1.00 37.92           C  
ATOM   1797  C   ASN B 227      18.319  -4.817  53.905  1.00 37.92           C  
ATOM   1798  O   ASN B 227      17.221  -4.388  54.255  1.00 37.92           O  
ATOM   1793  CB  ASN B 227      19.710  -5.683  55.726  1.00 37.92           C  
ATOM   1794  CG  ASN B 227      18.768  -5.123  56.780  1.00 37.92           C  
ATOM   1796  ND2 ASN B 227      18.565  -5.896  57.880  1.00 37.92           N  
ATOM   1795  OD1 ASN B 227      18.219  -4.033  56.625  1.00 37.92           O  
ATOM   1799  N   PHE B 228      19.066  -4.211  52.969  1.00105.77           N  
ATOM   1800  CA  PHE B 228      18.625  -2.980  52.378  1.00105.77           C  
ATOM   1808  C   PHE B 228      17.282  -3.243  51.767  1.00105.77           C  
ATOM   1809  O   PHE B 228      16.378  -2.418  51.864  1.00105.77           O  
ATOM   1801  CB  PHE B 228      19.554  -2.464  51.272  1.00105.77           C  
ATOM   1802  CG  PHE B 228      19.009  -1.148  50.833  1.00105.77           C  
ATOM   1803  CD1 PHE B 228      18.069  -1.071  49.830  1.00105.77           C  
ATOM   1804  CD2 PHE B 228      19.435   0.012  51.435  1.00105.77           C  
ATOM   1805  CE1 PHE B 228      17.568   0.149  49.434  1.00105.77           C  
ATOM   1806  CE2 PHE B 228      18.939   1.233  51.044  1.00105.77           C  
ATOM   1807  CZ  PHE B 228      18.003   1.302  50.041  1.00105.77           C  
ATOM   1810  N   MET B 229      17.118  -4.413  51.128  1.00193.57           N  
ATOM   1811  CA  MET B 229      15.886  -4.772  50.494  1.00193.57           C  
ATOM   1816  C   MET B 229      14.847  -4.720  51.568  1.00193.57           C  
ATOM   1817  O   MET B 229      15.153  -4.743  52.759  1.00193.57           O  
ATOM   1812  CB  MET B 229      15.887  -6.215  49.961  1.00193.57           C  
ATOM   1813  CG  MET B 229      17.092  -6.540  49.074  1.00193.57           C  
ATOM   1814  SD  MET B 229      17.290  -5.487  47.605  1.00193.57           S  
ATOM   1815  CE  MET B 229      15.935  -6.246  46.667  1.00193.57           C  
ATOM   1818  N   LYS B 230      13.580  -4.592  51.144  1.00275.96           N  
ATOM   1819  CA  LYS B 230      12.450  -4.533  52.020  1.00275.96           C  
ATOM   1825  C   LYS B 230      12.631  -3.377  52.946  1.00275.96           C  
ATOM   1826  O   LYS B 230      12.012  -3.313  54.006  1.00275.96           O  
ATOM   1820  CB  LYS B 230      12.172  -5.833  52.810  1.00275.96           C  
ATOM   1821  CG  LYS B 230      13.135  -6.163  53.950  1.00275.96           C  
ATOM   1822  CD  LYS B 230      12.647  -7.325  54.819  1.00275.96           C  
ATOM   1823  CE  LYS B 230      13.587  -7.689  55.970  1.00275.96           C  
ATOM   1824  NZ  LYS B 230      13.204  -6.946  57.190  1.00275.96           N1+
ATOM   1827  N   GLN B 231      13.499  -2.423  52.552  1.00173.33           N  
ATOM   1828  CA  GLN B 231      13.606  -1.196  53.283  1.00173.33           C  
ATOM   1834  C   GLN B 231      12.803  -0.216  52.499  1.00173.33           C  
ATOM   1835  O   GLN B 231      12.452  -0.493  51.354  1.00173.33           O  
ATOM   1829  CB  GLN B 231      15.020  -0.614  53.419  1.00173.33           C  
ATOM   1830  CG  GLN B 231      15.914  -1.395  54.378  1.00173.33           C  
ATOM   1831  CD  GLN B 231      17.107  -0.506  54.687  1.00173.33           C  
ATOM   1833  NE2 GLN B 231      17.446  -0.387  55.998  1.00173.33           N  
ATOM   1832  OE1 GLN B 231      17.709   0.085  53.792  1.00173.33           O  
ATOM   1836  N   LYS B 232      12.461   0.945  53.091  1.00192.98           N  
ATOM   1837  CA  LYS B 232      11.668   1.874  52.339  1.00192.98           C  
ATOM   1843  C   LYS B 232      12.532   2.464  51.271  1.00192.98           C  
ATOM   1844  O   LYS B 232      13.667   2.874  51.511  1.00192.98           O  
ATOM   1838  CB  LYS B 232      11.101   3.049  53.158  1.00192.98           C  
ATOM   1839  CG  LYS B 232      12.155   4.063  53.612  1.00192.98           C  
ATOM   1840  CD  LYS B 232      13.197   3.490  54.572  1.00192.98           C  
ATOM   1841  CE  LYS B 232      12.596   3.017  55.896  1.00192.98           C  
ATOM   1842  NZ  LYS B 232      11.814   4.113  56.513  1.00192.98           N1+
ATOM   1845  N   PRO B 233      11.999   2.480  50.080  1.00135.14           N  
ATOM   1846  CA  PRO B 233      12.745   3.020  48.973  1.00135.14           C  
ATOM   1850  C   PRO B 233      12.688   4.519  48.864  1.00135.14           C  
ATOM   1851  O   PRO B 233      11.710   5.119  49.304  1.00135.14           O  
ATOM   1848  CB  PRO B 233      12.192   2.351  47.718  1.00135.14           C  
ATOM   1849  CG  PRO B 233      11.581   1.039  48.227  1.00135.14           C  
ATOM   1847  CD  PRO B 233      11.161   1.365  49.667  1.00135.14           C  
ATOM   1852  N   ARG B 234      13.747   5.105  48.269  1.00157.63           N  
ATOM   1853  CA  ARG B 234      13.989   6.480  47.905  1.00157.63           C  
ATOM   1861  C   ARG B 234      13.255   6.793  46.637  1.00157.63           C  
ATOM   1862  O   ARG B 234      13.365   7.892  46.106  1.00157.63           O  
ATOM   1854  CB  ARG B 234      15.458   6.834  47.637  1.00157.63           C  
ATOM   1855  CG  ARG B 234      16.329   6.913  48.889  1.00157.63           C  
ATOM   1856  CD  ARG B 234      17.603   7.721  48.647  1.00157.63           C  
ATOM   1857  NE  ARG B 234      18.418   7.697  49.891  1.00157.63           N  
ATOM   1858  CZ  ARG B 234      18.174   8.594  50.889  1.00157.63           C  
ATOM   1859  NH1 ARG B 234      17.094   9.426  50.811  1.00157.63           N1+
ATOM   1860  NH2 ARG B 234      19.019   8.659  51.957  1.00157.63           N  
ATOM   1863  N   THR B 235      12.511   5.817  46.102  1.00139.74           N  
ATOM   1864  CA  THR B 235      11.941   5.800  44.783  1.00139.74           C  
ATOM   1868  C   THR B 235      11.277   7.099  44.406  1.00139.74           C  
ATOM   1869  O   THR B 235      11.285   7.458  43.229  1.00139.74           O  
ATOM   1865  CB  THR B 235      10.911   4.718  44.668  1.00139.74           C  
ATOM   1867  CG2 THR B 235      10.365   4.704  43.239  1.00139.74           C  
ATOM   1866  OG1 THR B 235      11.490   3.458  44.971  1.00139.74           O  
ATOM   1870  N   TYR B 236      10.701   7.856  45.354  1.00100.43           N  
ATOM   1871  CA  TYR B 236       9.974   9.052  45.009  1.00100.43           C  
ATOM   1880  C   TYR B 236      10.860  10.016  44.264  1.00100.43           C  
ATOM   1881  O   TYR B 236      10.372  10.850  43.501  1.00100.43           O  
ATOM   1872  CB  TYR B 236       9.341   9.790  46.203  1.00100.43           C  
ATOM   1873  CG  TYR B 236      10.367  10.585  46.928  1.00100.43           C  
ATOM   1874  CD1 TYR B 236      10.599  11.879  46.535  1.00100.43           C  
ATOM   1875  CD2 TYR B 236      11.094  10.073  47.975  1.00100.43           C  
ATOM   1876  CE1 TYR B 236      11.525  12.658  47.178  1.00100.43           C  
ATOM   1877  CE2 TYR B 236      12.025  10.850  48.624  1.00100.43           C  
ATOM   1878  CZ  TYR B 236      12.239  12.146  48.227  1.00100.43           C  
ATOM   1879  OH  TYR B 236      13.183  12.960  48.881  1.00100.43           O  
ATOM   1882  N   LEU B 237      12.185   9.960  44.478  1.00122.09           N  
ATOM   1883  CA  LEU B 237      13.088  10.885  43.847  1.00122.09           C  
ATOM   1888  C   LEU B 237      13.000  10.824  42.353  1.00122.09           C  
ATOM   1889  O   LEU B 237      13.335  11.808  41.696  1.00122.09           O  
ATOM   1884  CB  LEU B 237      14.566  10.729  44.247  1.00122.09           C  
ATOM   1885  CG  LEU B 237      14.892  11.261  45.657  1.00122.09           C  
ATOM   1886  CD1 LEU B 237      14.314  10.378  46.771  1.00122.09           C  
ATOM   1887  CD2 LEU B 237      16.396  11.523  45.812  1.00122.09           C  
ATOM   1890  N   ASN B 238      12.592   9.682  41.761  1.00 47.34           N  
ATOM   1891  CA  ASN B 238      12.533   9.617  40.325  1.00 47.34           C  
ATOM   1896  C   ASN B 238      11.661  10.737  39.828  1.00 47.34           C  
ATOM   1897  O   ASN B 238      12.035  11.432  38.885  1.00 47.34           O  
ATOM   1892  CB  ASN B 238      11.947   8.294  39.803  1.00 47.34           C  
ATOM   1893  CG  ASN B 238      12.976   7.201  40.055  1.00 47.34           C  
ATOM   1895  ND2 ASN B 238      12.497   5.991  40.449  1.00 47.34           N  
ATOM   1894  OD1 ASN B 238      14.177   7.419  39.906  1.00 47.34           O  
ATOM   1898  N   ASP B 239      10.466  10.924  40.424  1.00 47.13           N  
ATOM   1899  CA  ASP B 239       9.582  12.005  40.071  1.00 47.13           C  
ATOM   1904  C   ASP B 239      10.060  13.320  40.626  1.00 47.13           C  
ATOM   1905  O   ASP B 239       9.951  14.355  39.971  1.00 47.13           O  
ATOM   1900  CB  ASP B 239       8.152  11.799  40.595  1.00 47.13           C  
ATOM   1901  CG  ASP B 239       7.506  10.685  39.786  1.00 47.13           C  
ATOM   1902  OD1 ASP B 239       8.019  10.382  38.676  1.00 47.13           O  
ATOM   1903  OD2 ASP B 239       6.484  10.125  40.266  1.00 47.13           O1-
ATOM   1906  N   TYR B 240      10.611  13.304  41.856  1.00 72.06           N  
ATOM   1907  CA  TYR B 240      10.960  14.490  42.595  1.00 72.06           C  
ATOM   1916  C   TYR B 240      11.997  15.305  41.882  1.00 72.06           C  
ATOM   1917  O   TYR B 240      11.870  16.526  41.785  1.00 72.06           O  
ATOM   1908  CB  TYR B 240      11.513  14.151  43.996  1.00 72.06           C  
ATOM   1909  CG  TYR B 240      11.815  15.438  44.678  1.00 72.06           C  
ATOM   1910  CD1 TYR B 240      10.806  16.146  45.289  1.00 72.06           C  
ATOM   1911  CD2 TYR B 240      13.095  15.941  44.709  1.00 72.06           C  
ATOM   1912  CE1 TYR B 240      11.063  17.341  45.919  1.00 72.06           C  
ATOM   1913  CE2 TYR B 240      13.359  17.136  45.337  1.00 72.06           C  
ATOM   1914  CZ  TYR B 240      12.342  17.837  45.941  1.00 72.06           C  
ATOM   1915  OH  TYR B 240      12.612  19.064  46.586  1.00 72.06           O  
ATOM   1918  N   VAL B 241      13.050  14.658  41.353  1.00 52.35           N  
ATOM   1919  CA  VAL B 241      14.108  15.380  40.703  1.00 52.35           C  
ATOM   1923  C   VAL B 241      13.553  16.114  39.515  1.00 52.35           C  
ATOM   1924  O   VAL B 241      13.983  17.228  39.221  1.00 52.35           O  
ATOM   1920  CB  VAL B 241      15.236  14.501  40.235  1.00 52.35           C  
ATOM   1921  CG1 VAL B 241      15.888  13.850  41.469  1.00 52.35           C  
ATOM   1922  CG2 VAL B 241      14.704  13.496  39.199  1.00 52.35           C  
ATOM   1925  N   LYS B 242      12.582  15.507  38.800  1.00 48.01           N  
ATOM   1926  CA  LYS B 242      11.991  16.103  37.630  1.00 48.01           C  
ATOM   1932  C   LYS B 242      11.303  17.377  38.014  1.00 48.01           C  
ATOM   1933  O   LYS B 242      11.313  18.346  37.255  1.00 48.01           O  
ATOM   1927  CB  LYS B 242      10.926  15.224  36.947  1.00 48.01           C  
ATOM   1928  CG  LYS B 242      11.487  14.014  36.197  1.00 48.01           C  
ATOM   1929  CD  LYS B 242      10.400  13.059  35.699  1.00 48.01           C  
ATOM   1930  CE  LYS B 242      10.923  11.972  34.757  1.00 48.01           C  
ATOM   1931  NZ  LYS B 242       9.803  11.123  34.294  1.00 48.01           N1+
ATOM   1934  N   GLU B 243      10.682  17.407  39.207  1.00 86.16           N  
ATOM   1935  CA  GLU B 243       9.963  18.564  39.661  1.00 86.16           C  
ATOM   1941  C   GLU B 243      10.932  19.706  39.732  1.00 86.16           C  
ATOM   1942  O   GLU B 243      10.591  20.846  39.422  1.00 86.16           O  
ATOM   1936  CB  GLU B 243       9.411  18.387  41.088  1.00 86.16           C  
ATOM   1937  CG  GLU B 243       8.333  17.312  41.221  1.00 86.16           C  
ATOM   1938  CD  GLU B 243       8.052  17.122  42.705  1.00 86.16           C  
ATOM   1939  OE1 GLU B 243       7.290  17.943  43.282  1.00 86.16           O  
ATOM   1940  OE2 GLU B 243       8.608  16.150  43.283  1.00 86.16           O1-
ATOM   1943  N   LYS B 244      12.168  19.401  40.168  1.00152.80           N  
ATOM   1944  CA  LYS B 244      13.263  20.313  40.351  1.00152.80           C  
ATOM   1950  C   LYS B 244      13.773  20.839  39.042  1.00152.80           C  
ATOM   1951  O   LYS B 244      14.456  21.863  39.010  1.00152.80           O  
ATOM   1945  CB  LYS B 244      14.447  19.691  41.112  1.00152.80           C  
ATOM   1946  CG  LYS B 244      14.140  19.438  42.591  1.00152.80           C  
ATOM   1947  CD  LYS B 244      13.809  20.714  43.374  1.00152.80           C  
ATOM   1948  CE  LYS B 244      12.352  21.162  43.238  1.00152.80           C  
ATOM   1949  NZ  LYS B 244      12.127  22.403  44.013  1.00152.80           N1+
ATOM   1952  N   GLY B 245      13.506  20.134  37.926  1.00 40.30           N  
ATOM   1953  CA  GLY B 245      14.001  20.605  36.665  1.00 40.30           C  
ATOM   1954  C   GLY B 245      15.149  19.747  36.243  1.00 40.30           C  
ATOM   1955  O   GLY B 245      15.857  20.070  35.290  1.00 40.30           O  
ATOM   1956  N   PHE B 246      15.377  18.632  36.960  1.00 69.95           N  
ATOM   1957  CA  PHE B 246      16.421  17.739  36.569  1.00 69.95           C  
ATOM   1965  C   PHE B 246      15.778  16.469  36.097  1.00 69.95           C  
ATOM   1966  O   PHE B 246      14.750  16.039  36.612  1.00 69.95           O  
ATOM   1958  CB  PHE B 246      17.369  17.331  37.715  1.00 69.95           C  
ATOM   1959  CG  PHE B 246      18.150  18.518  38.175  1.00 69.95           C  
ATOM   1960  CD1 PHE B 246      19.304  18.903  37.529  1.00 69.95           C  
ATOM   1961  CD2 PHE B 246      17.728  19.238  39.268  1.00 69.95           C  
ATOM   1962  CE1 PHE B 246      20.018  19.995  37.966  1.00 69.95           C  
ATOM   1963  CE2 PHE B 246      18.439  20.331  39.707  1.00 69.95           C  
ATOM   1964  CZ  PHE B 246      19.587  20.711  39.056  1.00 69.95           C  
ATOM   1967  N   ASN B 247      16.379  15.869  35.057  1.00 82.77           N  
ATOM   1968  CA  ASN B 247      16.065  14.576  34.522  1.00 82.77           C  
ATOM   1973  C   ASN B 247      14.642  14.512  34.101  1.00 82.77           C  
ATOM   1974  O   ASN B 247      13.996  13.469  34.202  1.00 82.77           O  
ATOM   1969  CB  ASN B 247      16.346  13.410  35.486  1.00 82.77           C  
ATOM   1970  CG  ASN B 247      16.366  12.137  34.648  1.00 82.77           C  
ATOM   1972  ND2 ASN B 247      15.522  11.142  35.030  1.00 82.77           N  
ATOM   1971  OD1 ASN B 247      17.110  12.035  33.674  1.00 82.77           O  
ATOM   1975  N   LYS B 248      14.128  15.641  33.597  1.00100.60           N  
ATOM   1976  CA  LYS B 248      12.795  15.699  33.085  1.00100.60           C  
ATOM   1982  C   LYS B 248      12.794  14.802  31.893  1.00100.60           C  
ATOM   1983  O   LYS B 248      11.806  14.121  31.622  1.00100.60           O  
ATOM   1977  CB  LYS B 248      12.420  17.122  32.634  1.00100.60           C  
ATOM   1978  CG  LYS B 248      10.917  17.376  32.508  1.00100.60           C  
ATOM   1979  CD  LYS B 248      10.582  18.869  32.437  1.00100.60           C  
ATOM   1980  CE  LYS B 248       9.086  19.185  32.471  1.00100.60           C  
ATOM   1981  NZ  LYS B 248       8.458  18.836  31.178  1.00100.60           N1+
ATOM   1984  N   ASN B 249      13.942  14.798  31.175  1.00101.29           N  
ATOM   1985  CA  ASN B 249      14.233  14.026  29.997  1.00101.29           C  
ATOM   1990  C   ASN B 249      12.993  13.581  29.230  1.00101.29           C  
ATOM   1991  O   ASN B 249      12.893  12.364  28.916  1.00101.29           O  
ATOM   1986  CB  ASN B 249      15.150  12.811  30.279  1.00101.29           C  
ATOM   1987  CG  ASN B 249      14.560  11.868  31.331  1.00101.29           C  
ATOM   1989  ND2 ASN B 249      13.213  11.868  31.512  1.00101.29           N  
ATOM   1988  OD1 ASN B 249      15.298  11.131  31.984  1.00101.29           O  
ATOM   1992  OXT ASN B 249      12.136  14.456  28.940  1.00101.29           O1-
TER   
