# Supplementary material for: Structural Descriptors for Subunit Interface Regions in Homodimers: Effect of Lipid Membrane and Secondary Structure Type
Source: J Chem Inf Model. 2025 Mar 27;65(7):3117–26. doi: 10.1021/acs.jcim.4c01233 (PMC12004529; doi:10.1021/acs.jcim.4c01233)
Supplement: Supplementary file 3 — ci4c01233_si_003.tar [file ci4c01233_si_003.tar › database/alpha/1qmg_cytop.pdb]

HEADER    cleaned_1qmg.pdb_corrected_final
ATOM      1  N   SER A   1      15.076  -3.821  24.854  1.00 53.69           N  
ATOM      2  CA  SER A   1      15.473  -2.684  23.990  1.00 53.00           C  
ATOM      3  C   SER A   1      14.875  -2.932  22.601  1.00 51.52           C  
ATOM      4  O   SER A   1      14.313  -4.006  22.350  1.00 52.02           O  
ATOM      5  CB  SER A   1      17.004  -2.638  23.930  1.00 54.06           C  
ATOM      6  OG  SER A   1      17.546  -2.982  25.206  1.00 55.83           O  
ATOM      7  N   ALA A   2      14.917  -1.916  21.744  1.00 49.25           N  
ATOM      8  CA  ALA A   2      14.413  -2.019  20.383  1.00 46.22           C  
ATOM      9  C   ALA A   2      15.622  -1.963  19.459  1.00 44.44           C  
ATOM     10  O   ALA A   2      16.578  -1.222  19.716  1.00 44.14           O  
ATOM     11  CB  ALA A   2      13.464  -0.874  20.074  1.00 45.52           C  
ATOM     12  N   THR A   3      15.606  -2.816  18.441  1.00 42.48           N  
ATOM     13  CA  THR A   3      16.670  -2.894  17.440  1.00 41.11           C  
ATOM     14  C   THR A   3      16.249  -2.079  16.212  1.00 38.75           C  
ATOM     15  O   THR A   3      17.084  -1.465  15.544  1.00 39.09           O  
ATOM     16  CB  THR A   3      16.907  -4.377  17.005  1.00 41.18           C  
ATOM     17  CG2 THR A   3      17.992  -4.481  15.954  1.00 41.73           C  
ATOM     18  OG1 THR A   3      17.286  -5.162  18.143  1.00 42.96           O  
ATOM     19  N   THR A   4      14.948  -2.112  15.920  1.00 36.22           N  
ATOM     20  CA  THR A   4      14.353  -1.416  14.783  1.00 32.88           C  
ATOM     21  C   THR A   4      13.549  -0.208  15.273  1.00 29.04           C  
ATOM     22  O   THR A   4      13.062  -0.185  16.406  1.00 28.03           O  
ATOM     23  CB  THR A   4      13.400  -2.361  14.004  1.00 34.63           C  
ATOM     24  CG2 THR A   4      12.185  -2.742  14.865  1.00 36.94           C  
ATOM     25  OG1 THR A   4      12.931  -1.707  12.819  1.00 38.86           O  
ATOM     26  N   PHE A   5      13.386   0.778  14.404  1.00 23.91           N  
ATOM     27  CA  PHE A   5      12.654   1.981  14.747  1.00 19.43           C  
ATOM     28  C   PHE A   5      11.733   2.396  13.601  1.00 17.54           C  
ATOM     29  O   PHE A   5      12.184   2.650  12.486  1.00 17.10           O  
ATOM     30  CB  PHE A   5      13.654   3.090  15.112  1.00 17.79           C  
ATOM     31  CG  PHE A   5      14.592   2.702  16.229  1.00 15.90           C  
ATOM     32  CD1 PHE A   5      14.147   2.685  17.553  1.00 16.67           C  
ATOM     33  CD2 PHE A   5      15.885   2.277  15.956  1.00 15.31           C  
ATOM     34  CE1 PHE A   5      14.972   2.240  18.585  1.00 16.52           C  
ATOM     35  CE2 PHE A   5      16.725   1.829  16.978  1.00 15.10           C  
ATOM     36  CZ  PHE A   5      16.264   1.808  18.295  1.00 16.21           C  
ATOM     37  N   ASP A   6      10.433   2.393  13.871  1.00 15.21           N  
ATOM     38  CA  ASP A   6       9.432   2.773  12.885  1.00 13.28           C  
ATOM     39  C   ASP A   6       9.111   4.270  13.086  1.00 12.83           C  
ATOM     40  O   ASP A   6       9.496   4.874  14.093  1.00 11.60           O  
ATOM     41  CB  ASP A   6       8.188   1.885  13.063  1.00 14.26           C  
ATOM     42  CG  ASP A   6       7.273   1.870  11.842  1.00 14.18           C  
ATOM     43  OD1 ASP A   6       7.512   2.604  10.854  1.00 14.10           O  
ATOM     44  OD2 ASP A   6       6.274   1.121  11.879  1.00 13.14           O1-
ATOM     45  N   PHE A   7       8.402   4.860  12.130  1.00 11.73           N  
ATOM     46  CA  PHE A   7       8.056   6.282  12.173  1.00 11.19           C  
ATOM     47  C   PHE A   7       6.896   6.552  11.220  1.00 11.61           C  
ATOM     48  O   PHE A   7       6.485   5.662  10.465  1.00 10.43           O  
ATOM     49  CB  PHE A   7       9.271   7.103  11.738  1.00 10.24           C  
ATOM     50  CG  PHE A   7       9.825   6.691  10.401  1.00  8.90           C  
ATOM     51  CD1 PHE A   7      10.766   5.666  10.305  1.00  9.51           C  
ATOM     52  CD2 PHE A   7       9.400   7.320   9.228  1.00 10.18           C  
ATOM     53  CE1 PHE A   7      11.276   5.279   9.062  1.00  9.30           C  
ATOM     54  CE2 PHE A   7       9.908   6.934   7.980  1.00  9.07           C  
ATOM     55  CZ  PHE A   7      10.845   5.914   7.903  1.00  9.49           C  
ATOM     56  N   ASP A   8       6.368   7.774  11.251  1.00 12.42           N  
ATOM     57  CA  ASP A   8       5.272   8.165  10.368  1.00 14.44           C  
ATOM     58  C   ASP A   8       5.650   9.432   9.614  1.00 14.67           C  
ATOM     59  O   ASP A   8       6.302  10.326  10.158  1.00 13.43           O  
ATOM     60  CB  ASP A   8       3.986   8.457  11.149  1.00 16.46           C  
ATOM     61  CG  ASP A   8       3.626   7.361  12.100  1.00 18.22           C  
ATOM     62  OD1 ASP A   8       3.253   6.270  11.621  1.00 19.69           O  
ATOM     63  OD2 ASP A   8       3.740   7.591  13.323  1.00 22.38           O1-
ATOM     64  N   SER A   9       5.230   9.485   8.360  1.00 15.10           N  
ATOM     65  CA  SER A   9       5.461  10.622   7.495  1.00 17.07           C  
ATOM     66  C   SER A   9       4.172  10.915   6.738  1.00 18.34           C  
ATOM     67  O   SER A   9       3.523  10.014   6.195  1.00 19.33           O  
ATOM     68  CB  SER A   9       6.561  10.332   6.487  1.00 17.63           C  
ATOM     69  OG  SER A   9       6.680  11.422   5.583  1.00 19.01           O  
ATOM     70  N   SER A  10       3.764  12.173   6.757  1.00 19.08           N  
ATOM     71  CA  SER A  10       2.581  12.577   6.032  1.00 19.19           C  
ATOM     72  C   SER A  10       2.998  13.162   4.680  1.00 18.21           C  
ATOM     73  O   SER A  10       2.155  13.414   3.823  1.00 19.78           O  
ATOM     74  CB  SER A  10       1.811  13.609   6.848  1.00 22.29           C  
ATOM     75  OG  SER A  10       2.687  14.617   7.318  1.00 24.43           O  
ATOM     76  N   VAL A  11       4.306  13.310   4.472  1.00 15.34           N  
ATOM     77  CA  VAL A  11       4.827  13.890   3.238  1.00 12.86           C  
ATOM     78  C   VAL A  11       5.451  12.856   2.315  1.00 12.09           C  
ATOM     79  O   VAL A  11       5.147  12.810   1.122  1.00 10.87           O  
ATOM     80  CB  VAL A  11       5.875  14.986   3.559  1.00 11.02           C  
ATOM     81  CG1 VAL A  11       6.479  15.550   2.277  1.00 10.35           C  
ATOM     82  CG2 VAL A  11       5.231  16.091   4.403  1.00  9.77           C  
ATOM     83  N   PHE A  12       6.301  12.013   2.886  1.00 11.96           N  
ATOM     84  CA  PHE A  12       7.030  10.990   2.138  1.00 12.09           C  
ATOM     85  C   PHE A  12       6.475   9.578   2.265  1.00 12.14           C  
ATOM     86  O   PHE A  12       5.780   9.250   3.233  1.00 11.74           O  
ATOM     87  CB  PHE A  12       8.503  11.011   2.570  1.00 11.88           C  
ATOM     88  CG  PHE A  12       9.149  12.348   2.396  1.00 10.65           C  
ATOM     89  CD1 PHE A  12       9.503  12.798   1.126  1.00 10.35           C  
ATOM     90  CD2 PHE A  12       9.353  13.186   3.493  1.00 10.12           C  
ATOM     91  CE1 PHE A  12      10.050  14.067   0.942  1.00  9.15           C  
ATOM     92  CE2 PHE A  12       9.899  14.461   3.319  1.00 10.13           C  
ATOM     93  CZ  PHE A  12      10.245  14.896   2.037  1.00  9.41           C  
ATOM     94  N   LYS A  13       6.796   8.751   1.274  1.00 13.08           N  
ATOM     95  CA  LYS A  13       6.367   7.361   1.241  1.00 15.01           C  
ATOM     96  C   LYS A  13       7.356   6.476   1.999  1.00 14.98           C  
ATOM     97  O   LYS A  13       8.523   6.365   1.630  1.00 15.47           O  
ATOM     98  CB  LYS A  13       6.257   6.861  -0.201  1.00 18.02           C  
ATOM     99  CG  LYS A  13       6.051   5.349  -0.299  1.00 23.17           C  
ATOM    100  CD  LYS A  13       6.232   4.818  -1.721  1.00 28.01           C  
ATOM    101  CE  LYS A  13       4.968   4.998  -2.569  1.00 32.11           C  
ATOM    102  NZ  LYS A  13       3.814   4.152  -2.092  1.00 35.42           N1+
ATOM    103  N   LYS A  14       6.875   5.843   3.055  1.00 14.24           N  
ATOM    104  CA  LYS A  14       7.678   4.950   3.861  1.00 14.09           C  
ATOM    105  C   LYS A  14       7.612   3.584   3.179  1.00 15.00           C  
ATOM    106  O   LYS A  14       6.555   3.168   2.699  1.00 15.61           O  
ATOM    107  CB  LYS A  14       7.065   4.877   5.256  1.00 15.12           C  
ATOM    108  CG  LYS A  14       7.834   4.058   6.245  1.00 16.93           C  
ATOM    109  CD  LYS A  14       7.211   4.166   7.631  1.00 16.69           C  
ATOM    110  CE  LYS A  14       5.916   3.398   7.723  1.00 17.61           C  
ATOM    111  NZ  LYS A  14       5.394   3.435   9.103  1.00 15.28           N1+
ATOM    112  N   GLU A  15       8.747   2.904   3.111  1.00 14.64           N  
ATOM    113  CA  GLU A  15       8.844   1.580   2.504  1.00 15.27           C  
ATOM    114  C   GLU A  15       9.455   0.607   3.501  1.00 14.54           C  
ATOM    115  O   GLU A  15      10.219   0.995   4.374  1.00 13.83           O  
ATOM    116  CB  GLU A  15       9.741   1.620   1.269  1.00 17.40           C  
ATOM    117  CG  GLU A  15       9.117   2.239   0.053  1.00 20.49           C  
ATOM    118  CD  GLU A  15      10.111   2.333  -1.080  1.00 21.84           C  
ATOM    119  OE1 GLU A  15      10.816   1.333  -1.354  1.00 24.51           O  
ATOM    120  OE2 GLU A  15      10.192   3.414  -1.687  1.00 21.97           O1-
ATOM    121  N   LYS A  16       9.119  -0.663   3.360  1.00 15.39           N  
ATOM    122  CA  LYS A  16       9.647  -1.694   4.240  1.00 15.62           C  
ATOM    123  C   LYS A  16      10.734  -2.484   3.499  1.00 15.03           C  
ATOM    124  O   LYS A  16      10.643  -2.703   2.284  1.00 14.89           O  
ATOM    125  CB  LYS A  16       8.523  -2.657   4.631  1.00 17.68           C  
ATOM    126  CG  LYS A  16       8.988  -3.871   5.397  1.00 22.83           C  
ATOM    127  CD  LYS A  16       8.124  -5.089   5.105  1.00 27.52           C  
ATOM    128  CE  LYS A  16       6.713  -4.942   5.649  1.00 29.58           C  
ATOM    129  NZ  LYS A  16       5.927  -6.198   5.416  1.00 32.53           N1+
ATOM    130  N   VAL A  17      11.788  -2.840   4.222  1.00 14.46           N  
ATOM    131  CA  VAL A  17      12.859  -3.678   3.702  1.00 14.50           C  
ATOM    132  C   VAL A  17      13.045  -4.735   4.775  1.00 13.64           C  
ATOM    133  O   VAL A  17      12.956  -4.441   5.959  1.00 14.19           O  
ATOM    134  CB  VAL A  17      14.194  -2.925   3.458  1.00 16.78           C  
ATOM    135  CG1 VAL A  17      14.082  -2.100   2.193  1.00 17.90           C  
ATOM    136  CG2 VAL A  17      14.576  -2.048   4.667  1.00 16.37           C  
ATOM    137  N   THR A  18      13.198  -5.981   4.369  1.00 13.81           N  
ATOM    138  CA  THR A  18      13.383  -7.043   5.338  1.00 13.43           C  
ATOM    139  C   THR A  18      14.836  -7.475   5.263  1.00 12.76           C  
ATOM    140  O   THR A  18      15.327  -7.878   4.202  1.00 12.72           O  
ATOM    141  CB  THR A  18      12.444  -8.204   5.049  1.00 14.38           C  
ATOM    142  CG2 THR A  18      12.548  -9.259   6.132  1.00 14.56           C  
ATOM    143  OG1 THR A  18      11.102  -7.706   5.010  1.00 15.94           O  
ATOM    144  N   LEU A  19      15.536  -7.278   6.371  1.00 11.71           N  
ATOM    145  CA  LEU A  19      16.942  -7.606   6.488  1.00 12.49           C  
ATOM    146  C   LEU A  19      17.111  -8.721   7.513  1.00 13.67           C  
ATOM    147  O   LEU A  19      16.845  -8.523   8.702  1.00 14.34           O  
ATOM    148  CB  LEU A  19      17.703  -6.355   6.926  1.00 11.37           C  
ATOM    149  CG  LEU A  19      17.498  -5.122   6.035  1.00  9.99           C  
ATOM    150  CD1 LEU A  19      18.300  -3.953   6.595  1.00  8.92           C  
ATOM    151  CD2 LEU A  19      17.925  -5.437   4.606  1.00  9.18           C  
ATOM    152  N   SER A  20      17.478  -9.907   7.038  1.00 15.74           N  
ATOM    153  CA  SER A  20      17.672 -11.076   7.895  1.00 17.51           C  
ATOM    154  C   SER A  20      16.417 -11.309   8.741  1.00 17.08           C  
ATOM    155  O   SER A  20      16.481 -11.462   9.961  1.00 17.79           O  
ATOM    156  CB  SER A  20      18.921 -10.882   8.767  1.00 18.45           C  
ATOM    157  OG  SER A  20      19.055 -11.892   9.765  1.00 22.28           O  
ATOM    158  N   GLY A  21      15.269 -11.246   8.079  1.00 17.25           N  
ATOM    159  CA  GLY A  21      13.996 -11.442   8.746  1.00 19.36           C  
ATOM    160  C   GLY A  21      13.517 -10.269   9.586  1.00 19.80           C  
ATOM    161  O   GLY A  21      12.469 -10.356  10.225  1.00 20.96           O  
ATOM    162  N   HIS A  22      14.277  -9.180   9.606  1.00 19.99           N  
ATOM    163  CA  HIS A  22      13.888  -8.016  10.395  1.00 20.67           C  
ATOM    164  C   HIS A  22      13.368  -6.953   9.472  1.00 18.77           C  
ATOM    165  O   HIS A  22      14.073  -6.516   8.571  1.00 18.19           O  
ATOM    166  CB  HIS A  22      15.076  -7.437  11.164  1.00 22.62           C  
ATOM    167  CG  HIS A  22      15.809  -8.450  11.981  1.00 25.78           C  
ATOM    168  CD2 HIS A  22      15.630  -8.867  13.250  1.00 27.49           C  
ATOM    169  ND1 HIS A  22      16.853  -9.193  11.470  1.00 27.13           N  
ATOM    170  CE1 HIS A  22      17.282 -10.029  12.396  1.00 28.40           C  
ATOM    171  NE2 HIS A  22      16.562  -9.856  13.487  1.00 28.56           N  
ATOM    172  N   ASP A  23      12.127  -6.556   9.695  1.00 18.04           N  
ATOM    173  CA  ASP A  23      11.506  -5.511   8.904  1.00 18.14           C  
ATOM    174  C   ASP A  23      12.037  -4.198   9.437  1.00 16.95           C  
ATOM    175  O   ASP A  23      12.107  -3.997  10.650  1.00 15.92           O  
ATOM    176  CB  ASP A  23       9.987  -5.490   9.090  1.00 20.43           C  
ATOM    177  CG  ASP A  23       9.289  -6.637   8.404  1.00 22.35           C  
ATOM    178  OD1 ASP A  23       9.906  -7.292   7.538  1.00 22.65           O  
ATOM    179  OD2 ASP A  23       8.095  -6.863   8.721  1.00 24.55           O1-
ATOM    180  N   GLU A  24      12.452  -3.335   8.519  1.00 16.07           N  
ATOM    181  CA  GLU A  24      12.937  -2.001   8.840  1.00 15.84           C  
ATOM    182  C   GLU A  24      12.288  -1.068   7.819  1.00 15.20           C  
ATOM    183  O   GLU A  24      12.069  -1.446   6.666  1.00 14.44           O  
ATOM    184  CB  GLU A  24      14.468  -1.964   8.795  1.00 16.96           C  
ATOM    185  CG  GLU A  24      15.082  -2.621  10.029  1.00 19.11           C  
ATOM    186  CD  GLU A  24      16.507  -3.061   9.813  1.00 22.29           C  
ATOM    187  OE1 GLU A  24      17.370  -2.183   9.595  1.00 17.30           O  
ATOM    188  OE2 GLU A  24      16.761  -4.292   9.858  1.00 24.45           O1-
ATOM    189  N   TYR A  25      11.851   0.094   8.280  1.00 14.77           N  
ATOM    190  CA  TYR A  25      11.202   1.057   7.415  1.00 14.47           C  
ATOM    191  C   TYR A  25      12.178   2.136   7.012  1.00 12.33           C  
ATOM    192  O   TYR A  25      12.996   2.602   7.804  1.00 10.78           O  
ATOM    193  CB  TYR A  25       9.956   1.609   8.094  1.00 18.04           C  
ATOM    194  CG  TYR A  25       8.924   0.521   8.286  1.00 22.17           C  
ATOM    195  CD1 TYR A  25       8.986  -0.334   9.392  1.00 24.65           C  
ATOM    196  CD2 TYR A  25       7.927   0.293   7.322  1.00 23.47           C  
ATOM    197  CE1 TYR A  25       8.094  -1.397   9.532  1.00 25.77           C  
ATOM    198  CE2 TYR A  25       7.025  -0.766   7.455  1.00 26.15           C  
ATOM    199  CZ  TYR A  25       7.120  -1.606   8.559  1.00 26.79           C  
ATOM    200  OH  TYR A  25       6.268  -2.680   8.677  1.00 30.15           O  
ATOM    201  N   ILE A  26      12.142   2.458   5.736  1.00  9.66           N  
ATOM    202  CA  ILE A  26      13.039   3.435   5.163  1.00 10.17           C  
ATOM    203  C   ILE A  26      12.297   4.359   4.210  1.00  9.59           C  
ATOM    204  O   ILE A  26      11.131   4.145   3.888  1.00  9.24           O  
ATOM    205  CB  ILE A  26      14.116   2.728   4.321  1.00 10.17           C  
ATOM    206  CG1 ILE A  26      13.452   2.049   3.109  1.00 11.84           C  
ATOM    207  CG2 ILE A  26      14.883   1.723   5.177  1.00 10.85           C  
ATOM    208  CD1 ILE A  26      14.419   1.712   1.999  1.00 12.71           C  
ATOM    209  N   VAL A  27      12.988   5.403   3.787  1.00  8.19           N  
ATOM    210  CA  VAL A  27      12.469   6.355   2.828  1.00  8.58           C  
ATOM    211  C   VAL A  27      13.516   6.468   1.711  1.00  8.91           C  
ATOM    212  O   VAL A  27      14.684   6.779   1.964  1.00  8.61           O  
ATOM    213  CB  VAL A  27      12.213   7.753   3.464  1.00  7.83           C  
ATOM    214  CG1 VAL A  27      11.848   8.755   2.371  1.00  9.17           C  
ATOM    215  CG2 VAL A  27      11.072   7.672   4.494  1.00  9.00           C  
ATOM    216  N   ARG A  28      13.117   6.127   0.493  1.00  9.52           N  
ATOM    217  CA  ARG A  28      14.011   6.222  -0.655  1.00 10.04           C  
ATOM    218  C   ARG A  28      14.115   7.670  -1.118  1.00 10.00           C  
ATOM    219  O   ARG A  28      13.152   8.431  -1.038  1.00 10.93           O  
ATOM    220  CB  ARG A  28      13.505   5.347  -1.805  1.00 12.18           C  
ATOM    221  CG  ARG A  28      13.473   3.874  -1.449  1.00 16.32           C  
ATOM    222  CD  ARG A  28      13.295   3.026  -2.685  1.00 19.02           C  
ATOM    223  NE  ARG A  28      14.482   3.106  -3.528  1.00 21.73           N  
ATOM    224  CZ  ARG A  28      14.648   2.423  -4.655  1.00 21.88           C  
ATOM    225  NH1 ARG A  28      13.693   1.610  -5.062  1.00 22.39           N1+
ATOM    226  NH2 ARG A  28      15.759   2.567  -5.378  1.00 23.57           N  
ATOM    227  N   GLY A  29      15.298   8.050  -1.572  1.00  9.67           N  
ATOM    228  CA  GLY A  29      15.514   9.399  -2.053  1.00  9.71           C  
ATOM    229  C   GLY A  29      15.248   9.531  -3.541  1.00 10.99           C  
ATOM    230  O   GLY A  29      14.732   8.611  -4.188  1.00 11.95           O  
ATOM    231  N   GLY A  30      15.601  10.683  -4.091  1.00 10.55           N  
ATOM    232  CA  GLY A  30      15.403  10.936  -5.507  1.00 10.14           C  
ATOM    233  C   GLY A  30      15.105  12.407  -5.731  1.00  9.87           C  
ATOM    234  O   GLY A  30      14.406  13.048  -4.947  1.00  9.69           O  
ATOM    235  N   ARG A  31      15.655  12.956  -6.798  1.00 10.00           N  
ATOM    236  CA  ARG A  31      15.433  14.349  -7.132  1.00 10.93           C  
ATOM    237  C   ARG A  31      13.951  14.601  -7.424  1.00 11.11           C  
ATOM    238  O   ARG A  31      13.453  15.706  -7.221  1.00 11.27           O  
ATOM    239  CB  ARG A  31      16.293  14.735  -8.337  1.00 12.02           C  
ATOM    240  CG  ARG A  31      17.796  14.751  -8.047  1.00 13.29           C  
ATOM    241  CD  ARG A  31      18.614  15.098  -9.277  1.00 16.66           C  
ATOM    242  NE  ARG A  31      18.189  16.366  -9.843  1.00 19.50           N  
ATOM    243  CZ  ARG A  31      17.731  16.513 -11.087  1.00 22.43           C  
ATOM    244  NH1 ARG A  31      17.651  15.466 -11.909  1.00 22.07           N1+
ATOM    245  NH2 ARG A  31      17.294  17.699 -11.496  1.00 23.76           N  
ATOM    246  N   ASN A  32      13.235  13.564  -7.848  1.00 10.85           N  
ATOM    247  CA  ASN A  32      11.808  13.688  -8.157  1.00 11.52           C  
ATOM    248  C   ASN A  32      10.972  14.037  -6.923  1.00 11.73           C  
ATOM    249  O   ASN A  32       9.826  14.463  -7.048  1.00 11.47           O  
ATOM    250  CB  ASN A  32      11.282  12.387  -8.775  1.00 12.10           C  
ATOM    251  CG  ASN A  32      11.323  11.230  -7.809  1.00 12.60           C  
ATOM    252  ND2 ASN A  32      10.156  10.757  -7.395  1.00 14.87           N  
ATOM    253  OD1 ASN A  32      12.398  10.782  -7.414  1.00 13.57           O  
ATOM    254  N   LEU A  33      11.565  13.860  -5.742  1.00 11.29           N  
ATOM    255  CA  LEU A  33      10.914  14.137  -4.466  1.00 10.09           C  
ATOM    256  C   LEU A  33      11.122  15.565  -3.968  1.00  9.48           C  
ATOM    257  O   LEU A  33      10.468  16.000  -3.020  1.00  9.75           O  
ATOM    258  CB  LEU A  33      11.414  13.162  -3.398  1.00 10.27           C  
ATOM    259  CG  LEU A  33      11.238  11.672  -3.689  1.00 10.20           C  
ATOM    260  CD1 LEU A  33      11.812  10.880  -2.523  1.00 10.01           C  
ATOM    261  CD2 LEU A  33       9.757  11.334  -3.911  1.00  9.55           C  
ATOM    262  N   PHE A  34      12.027  16.296  -4.607  1.00  9.90           N  
ATOM    263  CA  PHE A  34      12.311  17.678  -4.219  1.00 10.33           C  
ATOM    264  C   PHE A  34      11.052  18.573  -4.117  1.00 11.77           C  
ATOM    265  O   PHE A  34      10.977  19.441  -3.242  1.00 12.10           O  
ATOM    266  CB  PHE A  34      13.389  18.297  -5.130  1.00 10.62           C  
ATOM    267  CG  PHE A  34      14.783  17.693  -4.950  1.00 10.89           C  
ATOM    268  CD1 PHE A  34      15.066  16.823  -3.891  1.00 11.48           C  
ATOM    269  CD2 PHE A  34      15.808  18.008  -5.839  1.00 10.67           C  
ATOM    270  CE1 PHE A  34      16.349  16.275  -3.725  1.00 11.66           C  
ATOM    271  CE2 PHE A  34      17.096  17.468  -5.683  1.00 12.52           C  
ATOM    272  CZ  PHE A  34      17.367  16.602  -4.628  1.00 10.98           C  
ATOM    273  N   PRO A  35      10.038  18.363  -4.980  1.00 12.09           N  
ATOM    274  CA  PRO A  35       8.836  19.204  -4.876  1.00 12.18           C  
ATOM    275  C   PRO A  35       8.081  19.059  -3.537  1.00 12.44           C  
ATOM    276  O   PRO A  35       7.237  19.888  -3.203  1.00 12.79           O  
ATOM    277  CB  PRO A  35       7.976  18.711  -6.037  1.00 12.44           C  
ATOM    278  CG  PRO A  35       8.989  18.363  -7.067  1.00 11.90           C  
ATOM    279  CD  PRO A  35      10.030  17.610  -6.252  1.00 11.55           C  
ATOM    280  N   LEU A  36       8.381  18.001  -2.785  1.00 11.22           N  
ATOM    281  CA  LEU A  36       7.737  17.747  -1.488  1.00 10.77           C  
ATOM    282  C   LEU A  36       8.418  18.479  -0.334  1.00 10.39           C  
ATOM    283  O   LEU A  36       7.890  18.521   0.781  1.00 10.13           O  
ATOM    284  CB  LEU A  36       7.735  16.240  -1.181  1.00 11.85           C  
ATOM    285  CG  LEU A  36       6.980  15.322  -2.152  1.00 12.60           C  
ATOM    286  CD1 LEU A  36       7.215  13.845  -1.827  1.00 13.45           C  
ATOM    287  CD2 LEU A  36       5.502  15.665  -2.114  1.00 13.38           C  
ATOM    288  N   LEU A  37       9.585  19.055  -0.604  1.00  9.80           N  
ATOM    289  CA  LEU A  37      10.331  19.747   0.431  1.00 10.10           C  
ATOM    290  C   LEU A  37       9.568  20.884   1.094  1.00  9.61           C  
ATOM    291  O   LEU A  37       9.603  21.012   2.315  1.00 10.70           O  
ATOM    292  CB  LEU A  37      11.714  20.184  -0.084  1.00 10.02           C  
ATOM    293  CG  LEU A  37      12.670  19.030  -0.449  1.00  9.69           C  
ATOM    294  CD1 LEU A  37      13.974  19.580  -1.023  1.00  9.89           C  
ATOM    295  CD2 LEU A  37      12.953  18.168   0.792  1.00 10.86           C  
ATOM    296  N   PRO A  38       8.859  21.725   0.321  1.00 10.43           N  
ATOM    297  CA  PRO A  38       8.135  22.793   1.015  1.00 10.67           C  
ATOM    298  C   PRO A  38       7.198  22.257   2.101  1.00 10.57           C  
ATOM    299  O   PRO A  38       7.117  22.831   3.192  1.00 11.09           O  
ATOM    300  CB  PRO A  38       7.374  23.473  -0.116  1.00 10.76           C  
ATOM    301  CG  PRO A  38       8.345  23.400  -1.237  1.00 10.79           C  
ATOM    302  CD  PRO A  38       8.838  21.952  -1.135  1.00 10.46           C  
ATOM    303  N   ASP A  39       6.510  21.155   1.822  1.00 10.52           N  
ATOM    304  CA  ASP A  39       5.598  20.559   2.808  1.00 11.93           C  
ATOM    305  C   ASP A  39       6.323  20.006   4.030  1.00 11.26           C  
ATOM    306  O   ASP A  39       5.821  20.091   5.143  1.00 11.69           O  
ATOM    307  CB  ASP A  39       4.742  19.453   2.184  1.00 14.11           C  
ATOM    308  CG  ASP A  39       3.693  19.991   1.213  1.00 19.01           C  
ATOM    309  OD1 ASP A  39       3.349  21.201   1.282  1.00 20.28           O  
ATOM    310  OD2 ASP A  39       3.217  19.197   0.365  1.00 22.53           O1-
ATOM    311  N   ALA A  40       7.491  19.421   3.808  1.00 10.43           N  
ATOM    312  CA  ALA A  40       8.302  18.848   4.884  1.00  9.96           C  
ATOM    313  C   ALA A  40       8.825  19.951   5.798  1.00  9.92           C  
ATOM    314  O   ALA A  40       8.891  19.795   7.016  1.00  9.13           O  
ATOM    315  CB  ALA A  40       9.478  18.070   4.295  1.00  7.95           C  
ATOM    316  N   PHE A  41       9.173  21.079   5.186  1.00 10.55           N  
ATOM    317  CA  PHE A  41       9.715  22.217   5.900  1.00 10.96           C  
ATOM    318  C   PHE A  41       8.696  23.271   6.295  1.00 12.36           C  
ATOM    319  O   PHE A  41       9.020  24.443   6.367  1.00 11.55           O  
ATOM    320  CB  PHE A  41      10.834  22.857   5.083  1.00 10.35           C  
ATOM    321  CG  PHE A  41      12.020  21.966   4.897  1.00 10.29           C  
ATOM    322  CD1 PHE A  41      12.321  20.987   5.841  1.00 10.64           C  
ATOM    323  CD2 PHE A  41      12.835  22.105   3.787  1.00 11.48           C  
ATOM    324  CE1 PHE A  41      13.418  20.160   5.682  1.00 11.67           C  
ATOM    325  CE2 PHE A  41      13.944  21.276   3.613  1.00 13.39           C  
ATOM    326  CZ  PHE A  41      14.236  20.304   4.562  1.00 11.68           C  
ATOM    327  N   LYS A  42       7.466  22.868   6.563  1.00 14.38           N  
ATOM    328  CA  LYS A  42       6.483  23.848   6.991  1.00 16.58           C  
ATOM    329  C   LYS A  42       6.935  24.437   8.329  1.00 14.85           C  
ATOM    330  O   LYS A  42       7.494  23.738   9.176  1.00 14.35           O  
ATOM    331  CB  LYS A  42       5.093  23.227   7.106  1.00 19.90           C  
ATOM    332  CG  LYS A  42       4.452  22.931   5.758  1.00 25.93           C  
ATOM    333  CD  LYS A  42       4.514  24.141   4.819  1.00 30.19           C  
ATOM    334  CE  LYS A  42       3.822  23.838   3.491  1.00 33.86           C  
ATOM    335  NZ  LYS A  42       4.142  24.836   2.425  1.00 37.16           N1+
ATOM    336  N   GLY A  43       6.777  25.752   8.464  1.00 13.73           N  
ATOM    337  CA  GLY A  43       7.165  26.435   9.682  1.00 11.19           C  
ATOM    338  C   GLY A  43       8.625  26.832   9.673  1.00 10.55           C  
ATOM    339  O   GLY A  43       9.132  27.350  10.666  1.00 11.13           O  
ATOM    340  N   ILE A  44       9.299  26.608   8.550  1.00  9.63           N  
ATOM    341  CA  ILE A  44      10.710  26.932   8.434  1.00  9.51           C  
ATOM    342  C   ILE A  44      10.989  27.969   7.357  1.00  9.56           C  
ATOM    343  O   ILE A  44      10.747  27.733   6.174  1.00 10.50           O  
ATOM    344  CB  ILE A  44      11.545  25.658   8.153  1.00 10.44           C  
ATOM    345  CG1 ILE A  44      11.412  24.685   9.339  1.00 10.49           C  
ATOM    346  CG2 ILE A  44      13.012  26.032   7.878  1.00  8.82           C  
ATOM    347  CD1 ILE A  44      11.940  23.312   9.054  1.00 10.83           C  
ATOM    348  N   LYS A  45      11.459  29.133   7.788  1.00  9.11           N  
ATOM    349  CA  LYS A  45      11.810  30.196   6.868  1.00 10.52           C  
ATOM    350  C   LYS A  45      13.311  30.246   6.682  1.00  8.68           C  
ATOM    351  O   LYS A  45      13.776  30.547   5.594  1.00  9.44           O  
ATOM    352  CB  LYS A  45      11.295  31.566   7.330  1.00 12.07           C  
ATOM    353  CG  LYS A  45       9.819  31.799   7.051  1.00 18.23           C  
ATOM    354  CD  LYS A  45       9.395  31.367   5.607  1.00 24.61           C  
ATOM    355  CE  LYS A  45       9.934  32.260   4.448  1.00 26.55           C  
ATOM    356  NZ  LYS A  45      11.339  31.959   3.960  1.00 27.36           N1+
ATOM    357  N   GLN A  46      14.061  29.962   7.744  1.00  8.91           N  
ATOM    358  CA  GLN A  46      15.508  29.968   7.675  1.00  7.64           C  
ATOM    359  C   GLN A  46      16.119  28.742   8.322  1.00  6.77           C  
ATOM    360  O   GLN A  46      15.761  28.376   9.443  1.00  7.29           O  
ATOM    361  CB  GLN A  46      16.092  31.212   8.352  1.00  7.57           C  
ATOM    362  CG  GLN A  46      17.628  31.215   8.365  1.00  8.85           C  
ATOM    363  CD  GLN A  46      18.215  32.471   8.969  1.00  9.01           C  
ATOM    364  NE2 GLN A  46      18.935  32.324  10.070  1.00  7.78           N  
ATOM    365  OE1 GLN A  46      18.019  33.571   8.445  1.00 11.32           O  
ATOM    366  N   ILE A  47      17.013  28.094   7.585  1.00  7.31           N  
ATOM    367  CA  ILE A  47      17.769  26.942   8.076  1.00  7.18           C  
ATOM    368  C   ILE A  47      19.175  27.506   8.310  1.00  7.04           C  
ATOM    369  O   ILE A  47      19.814  28.034   7.378  1.00  7.31           O  
ATOM    370  CB  ILE A  47      17.857  25.793   7.029  1.00  6.88           C  
ATOM    371  CG1 ILE A  47      16.453  25.246   6.738  1.00  7.43           C  
ATOM    372  CG2 ILE A  47      18.795  24.670   7.543  1.00  8.50           C  
ATOM    373  CD1 ILE A  47      16.420  24.120   5.711  1.00  6.17           C  
ATOM    374  N   GLY A  48      19.615  27.477   9.562  1.00  6.74           N  
ATOM    375  CA  GLY A  48      20.931  27.980   9.890  1.00  7.21           C  
ATOM    376  C   GLY A  48      21.916  26.842   9.995  1.00  7.32           C  
ATOM    377  O   GLY A  48      21.786  25.996  10.873  1.00  7.59           O  
ATOM    378  N   VAL A  49      22.878  26.814   9.078  1.00  7.12           N  
ATOM    379  CA  VAL A  49      23.920  25.793   9.048  1.00  6.63           C  
ATOM    380  C   VAL A  49      25.120  26.390   9.776  1.00  6.78           C  
ATOM    381  O   VAL A  49      25.736  27.345   9.304  1.00  6.66           O  
ATOM    382  CB  VAL A  49      24.309  25.433   7.614  1.00  6.28           C  
ATOM    383  CG1 VAL A  49      25.404  24.361   7.620  1.00  5.78           C  
ATOM    384  CG2 VAL A  49      23.069  24.959   6.852  1.00  7.20           C  
ATOM    385  N   ILE A  50      25.438  25.808  10.923  1.00  6.71           N  
ATOM    386  CA  ILE A  50      26.522  26.293  11.765  1.00  7.19           C  
ATOM    387  C   ILE A  50      27.812  25.498  11.553  1.00  7.23           C  
ATOM    388  O   ILE A  50      27.832  24.275  11.718  1.00  7.56           O  
ATOM    389  CB  ILE A  50      26.107  26.273  13.271  1.00  7.92           C  
ATOM    390  CG1 ILE A  50      24.691  26.851  13.450  1.00  7.40           C  
ATOM    391  CG2 ILE A  50      27.123  27.060  14.104  1.00  8.09           C  
ATOM    392  CD1 ILE A  50      24.473  28.245  12.813  1.00  8.93           C  
ATOM    393  N   GLY A  51      28.874  26.209  11.186  1.00  6.54           N  
ATOM    394  CA  GLY A  51      30.155  25.582  10.935  1.00  5.74           C  
ATOM    395  C   GLY A  51      30.466  25.452   9.459  1.00  5.61           C  
ATOM    396  O   GLY A  51      29.629  25.721   8.597  1.00  7.72           O  
ATOM    397  N   TRP A  52      31.707  25.079   9.163  1.00  6.89           N  
ATOM    398  CA  TRP A  52      32.164  24.888   7.801  1.00  7.11           C  
ATOM    399  C   TRP A  52      33.352  23.929   7.850  1.00  8.67           C  
ATOM    400  O   TRP A  52      34.481  24.277   7.475  1.00  8.75           O  
ATOM    401  CB  TRP A  52      32.559  26.228   7.165  1.00  7.81           C  
ATOM    402  CG  TRP A  52      32.645  26.153   5.667  1.00  6.68           C  
ATOM    403  CD1 TRP A  52      33.760  25.951   4.919  1.00  6.76           C  
ATOM    404  CD2 TRP A  52      31.548  26.252   4.746  1.00  6.43           C  
ATOM    405  CE2 TRP A  52      32.090  26.094   3.445  1.00  5.59           C  
ATOM    406  CE3 TRP A  52      30.172  26.448   4.883  1.00  6.83           C  
ATOM    407  NE1 TRP A  52      33.440  25.911   3.586  1.00  5.88           N  
ATOM    408  CZ2 TRP A  52      31.303  26.139   2.292  1.00  5.75           C  
ATOM    409  CZ3 TRP A  52      29.384  26.490   3.739  1.00  7.16           C  
ATOM    410  CH2 TRP A  52      29.957  26.331   2.457  1.00  6.76           C  
ATOM    411  N   GLY A  53      33.072  22.712   8.322  1.00  8.80           N  
ATOM    412  CA  GLY A  53      34.090  21.682   8.426  1.00 10.53           C  
ATOM    413  C   GLY A  53      34.025  20.762   7.219  1.00 10.90           C  
ATOM    414  O   GLY A  53      34.309  21.176   6.099  1.00 12.28           O  
ATOM    415  N   SER A  54      33.702  19.500   7.444  1.00 12.29           N  
ATOM    416  CA  SER A  54      33.589  18.557   6.332  1.00 11.84           C  
ATOM    417  C   SER A  54      32.120  18.347   5.938  1.00  9.48           C  
ATOM    418  O   SER A  54      31.799  18.268   4.760  1.00 10.88           O  
ATOM    419  CB  SER A  54      34.276  17.233   6.671  1.00 13.44           C  
ATOM    420  OG  SER A  54      33.686  16.616   7.788  1.00 15.55           O  
ATOM    421  N   GLN A  55      31.221  18.329   6.923  1.00  7.55           N  
ATOM    422  CA  GLN A  55      29.786  18.147   6.652  1.00  6.65           C  
ATOM    423  C   GLN A  55      29.057  19.405   6.184  1.00  5.76           C  
ATOM    424  O   GLN A  55      28.352  19.380   5.183  1.00  6.13           O  
ATOM    425  CB  GLN A  55      29.065  17.583   7.881  1.00  6.62           C  
ATOM    426  CG  GLN A  55      29.363  16.131   8.175  1.00  7.20           C  
ATOM    427  CD  GLN A  55      28.805  15.218   7.117  1.00  8.05           C  
ATOM    428  NE2 GLN A  55      29.520  14.136   6.831  1.00  8.51           N  
ATOM    429  OE1 GLN A  55      27.751  15.486   6.548  1.00  7.80           O  
ATOM    430  N   ALA A  56      29.241  20.514   6.895  1.00  6.15           N  
ATOM    431  CA  ALA A  56      28.555  21.753   6.540  1.00  6.68           C  
ATOM    432  C   ALA A  56      28.661  22.210   5.081  1.00  6.47           C  
ATOM    433  O   ALA A  56      27.652  22.600   4.501  1.00  6.90           O  
ATOM    434  CB  ALA A  56      28.940  22.893   7.495  1.00  5.80           C  
ATOM    435  N   PRO A  57      29.875  22.186   4.467  1.00  6.45           N  
ATOM    436  CA  PRO A  57      30.045  22.615   3.082  1.00  6.90           C  
ATOM    437  C   PRO A  57      29.151  21.830   2.167  1.00  7.43           C  
ATOM    438  O   PRO A  57      28.465  22.447   1.297  1.00  7.22           O  
ATOM    439  CB  PRO A  57      31.501  22.346   2.808  1.00  5.35           C  
ATOM    440  CG  PRO A  57      32.157  22.308   4.159  1.00  5.50           C  
ATOM    441  CD  PRO A  57      31.126  21.759   5.095  1.00  6.06           C  
ATOM    442  N   ALA A  58      29.144  20.554   2.380  1.00  7.65           N  
ATOM    443  CA  ALA A  58      28.385  19.647   1.535  1.00  6.34           C  
ATOM    444  C   ALA A  58      26.882  19.737   1.783  1.00  5.76           C  
ATOM    445  O   ALA A  58      26.086  19.867   0.845  1.00  5.88           O  
ATOM    446  CB  ALA A  58      28.821  18.204   1.799  1.00  6.27           C  
ATOM    447  N   GLN A  59      26.494  19.670   3.057  1.00  5.85           N  
ATOM    448  CA  GLN A  59      25.085  19.713   3.420  1.00  5.84           C  
ATOM    449  C   GLN A  59      24.446  21.016   2.998  1.00  5.62           C  
ATOM    450  O   GLN A  59      23.377  21.019   2.399  1.00  4.90           O  
ATOM    451  CB  GLN A  59      24.874  19.475   4.912  1.00  4.87           C  
ATOM    452  CG  GLN A  59      25.229  18.053   5.373  1.00  5.17           C  
ATOM    453  CD  GLN A  59      24.609  17.718   6.714  1.00  5.94           C  
ATOM    454  NE2 GLN A  59      25.306  16.921   7.505  1.00  4.03           N  
ATOM    455  OE1 GLN A  59      23.507  18.167   7.033  1.00  6.32           O  
ATOM    456  N   ALA A  60      25.126  22.120   3.279  1.00  6.30           N  
ATOM    457  CA  ALA A  60      24.610  23.435   2.912  1.00  6.90           C  
ATOM    458  C   ALA A  60      24.361  23.573   1.401  1.00  6.24           C  
ATOM    459  O   ALA A  60      23.288  24.027   0.985  1.00  7.05           O  
ATOM    460  CB  ALA A  60      25.565  24.532   3.393  1.00  5.40           C  
ATOM    461  N   GLN A  61      25.329  23.163   0.584  1.00  6.39           N  
ATOM    462  CA  GLN A  61      25.198  23.271  -0.866  1.00  6.91           C  
ATOM    463  C   GLN A  61      24.109  22.353  -1.416  1.00  7.12           C  
ATOM    464  O   GLN A  61      23.342  22.732  -2.298  1.00  7.37           O  
ATOM    465  CB  GLN A  61      26.532  22.999  -1.542  1.00  7.16           C  
ATOM    466  CG  GLN A  61      27.582  24.052  -1.261  1.00  8.00           C  
ATOM    467  CD  GLN A  61      28.884  23.724  -1.939  1.00  8.69           C  
ATOM    468  NE2 GLN A  61      29.761  23.028  -1.229  1.00  8.79           N  
ATOM    469  OE1 GLN A  61      29.090  24.062  -3.106  1.00  9.63           O  
ATOM    470  N   ASN A  62      24.054  21.131  -0.896  1.00  6.40           N  
ATOM    471  CA  ASN A  62      23.053  20.154  -1.299  1.00  6.04           C  
ATOM    472  C   ASN A  62      21.650  20.653  -0.931  1.00  6.01           C  
ATOM    473  O   ASN A  62      20.730  20.589  -1.734  1.00  6.70           O  
ATOM    474  CB  ASN A  62      23.347  18.823  -0.604  1.00  5.64           C  
ATOM    475  CG  ASN A  62      24.486  18.059  -1.254  1.00  5.84           C  
ATOM    476  ND2 ASN A  62      24.630  16.793  -0.881  1.00  5.62           N  
ATOM    477  OD1 ASN A  62      25.218  18.586  -2.087  1.00  6.89           O  
ATOM    478  N   LEU A  63      21.485  21.146   0.294  1.00  6.71           N  
ATOM    479  CA  LEU A  63      20.205  21.692   0.741  1.00  8.15           C  
ATOM    480  C   LEU A  63      19.758  22.850  -0.156  1.00  8.30           C  
ATOM    481  O   LEU A  63      18.621  22.889  -0.615  1.00  8.49           O  
ATOM    482  CB  LEU A  63      20.317  22.212   2.169  1.00 10.36           C  
ATOM    483  CG  LEU A  63      20.128  21.205   3.291  1.00 12.43           C  
ATOM    484  CD1 LEU A  63      20.543  21.825   4.624  1.00 13.27           C  
ATOM    485  CD2 LEU A  63      18.663  20.786   3.310  1.00 14.12           C  
ATOM    486  N   LYS A  64      20.664  23.789  -0.408  1.00  8.74           N  
ATOM    487  CA  LYS A  64      20.358  24.947  -1.240  1.00  9.47           C  
ATOM    488  C   LYS A  64      19.989  24.518  -2.657  1.00  8.78           C  
ATOM    489  O   LYS A  64      19.020  25.008  -3.227  1.00  9.05           O  
ATOM    490  CB  LYS A  64      21.547  25.899  -1.261  1.00 10.85           C  
ATOM    491  CG  LYS A  64      21.331  27.143  -2.090  1.00 15.53           C  
ATOM    492  CD  LYS A  64      22.611  27.963  -2.086  1.00 20.94           C  
ATOM    493  CE  LYS A  64      22.552  29.112  -3.080  1.00 24.69           C  
ATOM    494  NZ  LYS A  64      23.814  29.876  -3.013  1.00 26.51           N1+
ATOM    495  N   ASP A  65      20.777  23.616  -3.231  1.00  7.82           N  
ATOM    496  CA  ASP A  65      20.510  23.114  -4.576  1.00  8.63           C  
ATOM    497  C   ASP A  65      19.125  22.467  -4.635  1.00  8.82           C  
ATOM    498  O   ASP A  65      18.337  22.743  -5.545  1.00  8.54           O  
ATOM    499  CB  ASP A  65      21.578  22.099  -5.004  1.00  8.70           C  
ATOM    500  CG  ASP A  65      22.920  22.740  -5.371  1.00  9.41           C  
ATOM    501  OD1 ASP A  65      23.088  23.984  -5.333  1.00  9.46           O  
ATOM    502  OD2 ASP A  65      23.834  21.968  -5.727  1.00 10.91           O1-
ATOM    503  N   SER A  66      18.815  21.638  -3.639  1.00  7.75           N  
ATOM    504  CA  SER A  66      17.530  20.956  -3.580  1.00  7.71           C  
ATOM    505  C   SER A  66      16.362  21.929  -3.395  1.00  7.31           C  
ATOM    506  O   SER A  66      15.333  21.804  -4.060  1.00  7.46           O  
ATOM    507  CB  SER A  66      17.532  19.911  -2.465  1.00  7.26           C  
ATOM    508  OG  SER A  66      18.447  18.873  -2.769  1.00  8.27           O  
ATOM    509  N   LEU A  67      16.530  22.906  -2.513  1.00  7.83           N  
ATOM    510  CA  LEU A  67      15.487  23.890  -2.266  1.00  8.28           C  
ATOM    511  C   LEU A  67      15.274  24.743  -3.514  1.00  9.58           C  
ATOM    512  O   LEU A  67      14.145  25.103  -3.839  1.00 11.24           O  
ATOM    513  CB  LEU A  67      15.826  24.745  -1.044  1.00  7.49           C  
ATOM    514  CG  LEU A  67      15.689  23.971   0.270  1.00  7.66           C  
ATOM    515  CD1 LEU A  67      16.287  24.737   1.428  1.00  8.88           C  
ATOM    516  CD2 LEU A  67      14.219  23.660   0.533  1.00  8.02           C  
ATOM    517  N   THR A  68      16.346  25.024  -4.241  1.00 10.18           N  
ATOM    518  CA  THR A  68      16.252  25.808  -5.469  1.00 11.00           C  
ATOM    519  C   THR A  68      15.448  25.027  -6.498  1.00 11.91           C  
ATOM    520  O   THR A  68      14.554  25.579  -7.139  1.00 12.77           O  
ATOM    521  CB  THR A  68      17.639  26.149  -6.028  1.00 10.24           C  
ATOM    522  CG2 THR A  68      17.519  26.924  -7.317  1.00 11.10           C  
ATOM    523  OG1 THR A  68      18.351  26.936  -5.066  1.00 13.74           O  
ATOM    524  N   GLU A  69      15.746  23.738  -6.645  1.00 11.68           N  
ATOM    525  CA  GLU A  69      15.003  22.900  -7.580  1.00 13.09           C  
ATOM    526  C   GLU A  69      13.528  22.815  -7.181  1.00 13.11           C  
ATOM    527  O   GLU A  69      12.652  22.831  -8.048  1.00 13.02           O  
ATOM    528  CB  GLU A  69      15.609  21.495  -7.674  1.00 14.84           C  
ATOM    529  CG  GLU A  69      16.939  21.467  -8.422  1.00 20.71           C  
ATOM    530  CD  GLU A  69      17.381  20.065  -8.846  1.00 23.55           C  
ATOM    531  OE1 GLU A  69      16.524  19.239  -9.242  1.00 25.29           O  
ATOM    532  OE2 GLU A  69      18.605  19.796  -8.816  1.00 25.69           O1-
ATOM    533  N   ALA A  70      13.262  22.804  -5.872  1.00 12.76           N  
ATOM    534  CA  ALA A  70      11.899  22.725  -5.335  1.00 13.61           C  
ATOM    535  C   ALA A  70      11.171  24.056  -5.417  1.00 13.96           C  
ATOM    536  O   ALA A  70       9.985  24.130  -5.126  1.00 14.00           O  
ATOM    537  CB  ALA A  70      11.930  22.259  -3.887  1.00 13.27           C  
ATOM    538  N   LYS A  71      11.892  25.101  -5.813  1.00 14.76           N  
ATOM    539  CA  LYS A  71      11.351  26.454  -5.930  1.00 16.09           C  
ATOM    540  C   LYS A  71      10.900  26.934  -4.551  1.00 15.49           C  
ATOM    541  O   LYS A  71       9.881  27.614  -4.408  1.00 16.34           O  
ATOM    542  CB  LYS A  71      10.185  26.497  -6.929  1.00 18.59           C  
ATOM    543  CG  LYS A  71      10.550  26.074  -8.349  1.00 22.47           C  
ATOM    544  CD  LYS A  71       9.309  26.061  -9.249  1.00 26.29           C  
ATOM    545  CE  LYS A  71       9.600  25.514 -10.652  1.00 28.57           C  
ATOM    546  NZ  LYS A  71      10.659  26.280 -11.379  1.00 29.43           N1+
ATOM    547  N   SER A  72      11.660  26.552  -3.533  1.00 13.33           N  
ATOM    548  CA  SER A  72      11.360  26.933  -2.167  1.00 13.17           C  
ATOM    549  C   SER A  72      11.971  28.285  -1.818  1.00 13.19           C  
ATOM    550  O   SER A  72      12.983  28.675  -2.391  1.00 13.71           O  
ATOM    551  CB  SER A  72      11.869  25.857  -1.207  1.00 12.30           C  
ATOM    552  OG  SER A  72      11.885  26.318   0.138  1.00 11.36           O  
ATOM    553  N   ASP A  73      11.340  28.977  -0.870  1.00 14.50           N  
ATOM    554  CA  ASP A  73      11.771  30.282  -0.378  1.00 15.83           C  
ATOM    555  C   ASP A  73      12.580  30.159   0.903  1.00 14.42           C  
ATOM    556  O   ASP A  73      12.945  31.175   1.518  1.00 14.37           O  
ATOM    557  CB  ASP A  73      10.553  31.158  -0.073  1.00 21.44           C  
ATOM    558  CG  ASP A  73       9.759  31.495  -1.307  1.00 27.19           C  
ATOM    559  OD1 ASP A  73      10.386  31.828  -2.338  1.00 29.40           O  
ATOM    560  OD2 ASP A  73       8.506  31.408  -1.242  1.00 31.70           O1-
ATOM    561  N   VAL A  74      12.797  28.928   1.360  1.00 12.37           N  
ATOM    562  CA  VAL A  74      13.557  28.713   2.583  1.00 11.14           C  
ATOM    563  C   VAL A  74      14.980  29.197   2.339  1.00 10.96           C  
ATOM    564  O   VAL A  74      15.558  28.934   1.283  1.00 12.38           O  
ATOM    565  CB  VAL A  74      13.560  27.223   3.000  1.00 11.09           C  
ATOM    566  CG1 VAL A  74      14.572  26.987   4.110  1.00  9.96           C  
ATOM    567  CG2 VAL A  74      12.164  26.804   3.447  1.00  9.25           C  
ATOM    568  N   VAL A  75      15.497  29.964   3.292  1.00  9.93           N  
ATOM    569  CA  VAL A  75      16.830  30.533   3.230  1.00 10.29           C  
ATOM    570  C   VAL A  75      17.813  29.667   4.002  1.00  8.80           C  
ATOM    571  O   VAL A  75      17.558  29.316   5.144  1.00  9.90           O  
ATOM    572  CB  VAL A  75      16.832  31.962   3.843  1.00 11.91           C  
ATOM    573  CG1 VAL A  75      18.248  32.516   3.910  1.00 13.23           C  
ATOM    574  CG2 VAL A  75      15.940  32.882   3.016  1.00 11.05           C  
ATOM    575  N   VAL A  76      18.920  29.314   3.358  1.00  8.58           N  
ATOM    576  CA  VAL A  76      19.980  28.522   3.969  1.00  8.08           C  
ATOM    577  C   VAL A  76      21.103  29.520   4.276  1.00  8.70           C  
ATOM    578  O   VAL A  76      21.729  30.070   3.365  1.00  9.15           O  
ATOM    579  CB  VAL A  76      20.484  27.415   3.008  1.00  9.52           C  
ATOM    580  CG1 VAL A  76      21.633  26.632   3.661  1.00  8.13           C  
ATOM    581  CG2 VAL A  76      19.326  26.466   2.642  1.00  8.52           C  
ATOM    582  N   LYS A  77      21.297  29.795   5.558  1.00  7.69           N  
ATOM    583  CA  LYS A  77      22.315  30.735   6.000  1.00  7.45           C  
ATOM    584  C   LYS A  77      23.427  30.068   6.816  1.00  7.49           C  
ATOM    585  O   LYS A  77      23.149  29.316   7.762  1.00  7.27           O  
ATOM    586  CB  LYS A  77      21.664  31.857   6.817  1.00  8.08           C  
ATOM    587  CG  LYS A  77      22.647  32.873   7.354  1.00  9.10           C  
ATOM    588  CD  LYS A  77      21.921  33.983   8.083  1.00 10.67           C  
ATOM    589  CE  LYS A  77      22.882  35.088   8.499  1.00 11.98           C  
ATOM    590  NZ  LYS A  77      22.203  36.160   9.283  1.00 12.49           N1+
ATOM    591  N   ILE A  78      24.674  30.376   6.466  1.00  7.11           N  
ATOM    592  CA  ILE A  78      25.843  29.828   7.153  1.00  6.98           C  
ATOM    593  C   ILE A  78      26.224  30.733   8.316  1.00  7.47           C  
ATOM    594  O   ILE A  78      26.319  31.940   8.147  1.00  8.95           O  
ATOM    595  CB  ILE A  78      27.074  29.749   6.214  1.00  7.71           C  
ATOM    596  CG1 ILE A  78      26.703  29.033   4.905  1.00  8.55           C  
ATOM    597  CG2 ILE A  78      28.248  29.077   6.937  1.00  6.66           C  
ATOM    598  CD1 ILE A  78      26.080  27.651   5.086  1.00 10.41           C  
ATOM    599  N   GLY A  79      26.414  30.140   9.488  1.00  6.81           N  
ATOM    600  CA  GLY A  79      26.817  30.880  10.669  1.00  5.97           C  
ATOM    601  C   GLY A  79      28.178  30.381  11.110  1.00  7.84           C  
ATOM    602  O   GLY A  79      28.362  29.174  11.291  1.00  7.23           O  
ATOM    603  N   LEU A  80      29.135  31.292  11.284  1.00  7.11           N  
ATOM    604  CA  LEU A  80      30.500  30.936  11.695  1.00  7.49           C  
ATOM    605  C   LEU A  80      30.946  31.667  12.965  1.00  8.69           C  
ATOM    606  O   LEU A  80      30.487  32.769  13.261  1.00  8.23           O  
ATOM    607  CB  LEU A  80      31.507  31.244  10.572  1.00  6.99           C  
ATOM    608  CG  LEU A  80      31.273  30.553   9.231  1.00  6.85           C  
ATOM    609  CD1 LEU A  80      32.267  31.044   8.217  1.00  6.79           C  
ATOM    610  CD2 LEU A  80      31.383  29.046   9.397  1.00  8.21           C  
ATOM    611  N   ARG A  81      31.845  31.040  13.713  1.00 10.02           N  
ATOM    612  CA  ARG A  81      32.365  31.638  14.929  1.00 10.13           C  
ATOM    613  C   ARG A  81      33.203  32.845  14.517  1.00 11.06           C  
ATOM    614  O   ARG A  81      33.732  32.904  13.400  1.00 11.26           O  
ATOM    615  CB  ARG A  81      33.239  30.634  15.679  1.00 11.45           C  
ATOM    616  CG  ARG A  81      34.461  30.186  14.916  1.00 12.66           C  
ATOM    617  CD  ARG A  81      35.322  29.274  15.772  1.00 15.70           C  
ATOM    618  NE  ARG A  81      36.365  28.663  14.963  1.00 20.32           N  
ATOM    619  CZ  ARG A  81      37.349  27.906  15.431  1.00 24.60           C  
ATOM    620  NH1 ARG A  81      37.447  27.663  16.731  1.00 26.72           N1+
ATOM    621  NH2 ARG A  81      38.195  27.324  14.582  1.00 27.11           N  
ATOM    622  N   LYS A  82      33.393  33.767  15.449  1.00 11.76           N  
ATOM    623  CA  LYS A  82      34.142  34.973  15.167  1.00 13.83           C  
ATOM    624  C   LYS A  82      35.574  34.768  14.670  1.00 13.15           C  
ATOM    625  O   LYS A  82      36.039  35.517  13.817  1.00 12.92           O  
ATOM    626  CB  LYS A  82      34.138  35.898  16.386  1.00 16.13           C  
ATOM    627  CG  LYS A  82      32.779  36.491  16.694  1.00 21.25           C  
ATOM    628  CD  LYS A  82      32.892  37.496  17.827  1.00 26.03           C  
ATOM    629  CE  LYS A  82      31.522  38.015  18.255  1.00 28.60           C  
ATOM    630  NZ  LYS A  82      30.759  38.567  17.098  1.00 30.50           N1+
ATOM    631  N   GLY A  83      36.280  33.774  15.202  1.00 11.98           N  
ATOM    632  CA  GLY A  83      37.651  33.549  14.782  1.00 11.98           C  
ATOM    633  C   GLY A  83      37.816  32.622  13.598  1.00 10.95           C  
ATOM    634  O   GLY A  83      38.907  32.144  13.318  1.00 11.46           O  
ATOM    635  N   SER A  84      36.724  32.358  12.901  1.00 10.52           N  
ATOM    636  CA  SER A  84      36.751  31.477  11.752  1.00  9.41           C  
ATOM    637  C   SER A  84      37.509  32.056  10.554  1.00 10.34           C  
ATOM    638  O   SER A  84      37.466  33.258  10.289  1.00  9.47           O  
ATOM    639  CB  SER A  84      35.310  31.174  11.324  1.00  9.23           C  
ATOM    640  OG  SER A  84      35.270  30.347  10.168  1.00  8.81           O  
ATOM    641  N   ASN A  85      38.198  31.187   9.820  1.00  9.77           N  
ATOM    642  CA  ASN A  85      38.879  31.599   8.596  1.00 10.83           C  
ATOM    643  C   ASN A  85      38.146  30.939   7.428  1.00 10.45           C  
ATOM    644  O   ASN A  85      38.684  30.850   6.322  1.00 11.49           O  
ATOM    645  CB  ASN A  85      40.352  31.169   8.587  1.00 12.28           C  
ATOM    646  CG  ASN A  85      41.168  31.838   9.676  1.00 13.23           C  
ATOM    647  ND2 ASN A  85      41.042  33.150   9.788  1.00 12.05           N  
ATOM    648  OD1 ASN A  85      41.903  31.176  10.410  1.00 16.10           O  
ATOM    649  N   SER A  86      36.906  30.511   7.666  1.00  9.02           N  
ATOM    650  CA  SER A  86      36.110  29.832   6.642  1.00  8.19           C  
ATOM    651  C   SER A  86      35.130  30.694   5.838  1.00  7.92           C  
ATOM    652  O   SER A  86      34.422  30.176   4.967  1.00  7.13           O  
ATOM    653  CB  SER A  86      35.346  28.643   7.268  1.00  9.26           C  
ATOM    654  OG  SER A  86      36.242  27.665   7.791  1.00  9.67           O  
ATOM    655  N   PHE A  87      35.099  31.994   6.107  1.00  6.87           N  
ATOM    656  CA  PHE A  87      34.168  32.883   5.415  1.00  6.79           C  
ATOM    657  C   PHE A  87      34.394  32.896   3.908  1.00  5.73           C  
ATOM    658  O   PHE A  87      33.441  32.843   3.132  1.00  6.91           O  
ATOM    659  CB  PHE A  87      34.251  34.315   5.973  1.00  6.61           C  
ATOM    660  CG  PHE A  87      33.685  34.472   7.372  1.00  6.15           C  
ATOM    661  CD1 PHE A  87      34.496  34.303   8.497  1.00  5.87           C  
ATOM    662  CD2 PHE A  87      32.350  34.830   7.569  1.00  6.77           C  
ATOM    663  CE1 PHE A  87      33.990  34.491   9.781  1.00  6.05           C  
ATOM    664  CE2 PHE A  87      31.847  35.014   8.857  1.00  6.33           C  
ATOM    665  CZ  PHE A  87      32.677  34.842   9.961  1.00  6.53           C  
ATOM    666  N   ALA A  88      35.655  32.943   3.497  1.00  5.64           N  
ATOM    667  CA  ALA A  88      35.999  32.960   2.087  1.00  6.17           C  
ATOM    668  C   ALA A  88      35.506  31.702   1.377  1.00  7.43           C  
ATOM    669  O   ALA A  88      34.978  31.789   0.278  1.00  7.68           O  
ATOM    670  CB  ALA A  88      37.498  33.117   1.913  1.00  7.81           C  
ATOM    671  N   GLU A  89      35.661  30.545   2.018  1.00  8.33           N  
ATOM    672  CA  GLU A  89      35.211  29.273   1.443  1.00  9.25           C  
ATOM    673  C   GLU A  89      33.696  29.247   1.278  1.00  7.21           C  
ATOM    674  O   GLU A  89      33.184  28.801   0.248  1.00  7.92           O  
ATOM    675  CB  GLU A  89      35.659  28.090   2.308  1.00 10.96           C  
ATOM    676  CG  GLU A  89      37.128  27.739   2.177  1.00 14.48           C  
ATOM    677  CD  GLU A  89      37.527  27.305   0.768  1.00 17.89           C  
ATOM    678  OE1 GLU A  89      36.769  26.570   0.093  1.00 20.43           O  
ATOM    679  OE2 GLU A  89      38.631  27.675   0.329  1.00 20.73           O1-
ATOM    680  N   ALA A  90      32.983  29.756   2.285  1.00  6.70           N  
ATOM    681  CA  ALA A  90      31.525  29.817   2.241  1.00  6.87           C  
ATOM    682  C   ALA A  90      31.080  30.687   1.062  1.00  6.98           C  
ATOM    683  O   ALA A  90      30.193  30.301   0.306  1.00  7.19           O  
ATOM    684  CB  ALA A  90      30.959  30.343   3.554  1.00  6.62           C  
ATOM    685  N   ARG A  91      31.729  31.835   0.865  1.00  7.98           N  
ATOM    686  CA  ARG A  91      31.383  32.714  -0.258  1.00  7.64           C  
ATOM    687  C   ARG A  91      31.665  32.027  -1.591  1.00  8.28           C  
ATOM    688  O   ARG A  91      30.902  32.176  -2.540  1.00  9.94           O  
ATOM    689  CB  ARG A  91      32.164  34.035  -0.193  1.00  7.01           C  
ATOM    690  CG  ARG A  91      31.794  34.879   1.005  1.00  7.24           C  
ATOM    691  CD  ARG A  91      32.436  36.257   0.957  1.00  7.10           C  
ATOM    692  NE  ARG A  91      32.333  36.841   2.284  1.00  7.56           N  
ATOM    693  CZ  ARG A  91      33.339  36.924   3.146  1.00  6.54           C  
ATOM    694  NH1 ARG A  91      34.553  36.497   2.817  1.00  6.82           N1+
ATOM    695  NH2 ARG A  91      33.091  37.300   4.387  1.00  7.73           N  
ATOM    696  N   ALA A  92      32.762  31.277  -1.665  1.00  9.86           N  
ATOM    697  CA  ALA A  92      33.129  30.573  -2.894  1.00  9.84           C  
ATOM    698  C   ALA A  92      32.036  29.570  -3.229  1.00  9.55           C  
ATOM    699  O   ALA A  92      31.754  29.334  -4.410  1.00 11.04           O  
ATOM    700  CB  ALA A  92      34.471  29.867  -2.729  1.00  9.94           C  
ATOM    701  N   ALA A  93      31.408  29.011  -2.193  1.00  9.35           N  
ATOM    702  CA  ALA A  93      30.320  28.032  -2.360  1.00  9.74           C  
ATOM    703  C   ALA A  93      28.953  28.671  -2.668  1.00  9.92           C  
ATOM    704  O   ALA A  93      27.952  27.967  -2.842  1.00  9.97           O  
ATOM    705  CB  ALA A  93      30.216  27.120  -1.113  1.00 10.34           C  
ATOM    706  N   GLY A  94      28.913  30.005  -2.675  1.00  8.49           N  
ATOM    707  CA  GLY A  94      27.689  30.730  -2.967  1.00  8.28           C  
ATOM    708  C   GLY A  94      26.912  31.303  -1.794  1.00  8.35           C  
ATOM    709  O   GLY A  94      25.760  31.716  -1.973  1.00 10.34           O  
ATOM    710  N   PHE A  95      27.497  31.289  -0.603  1.00  7.83           N  
ATOM    711  CA  PHE A  95      26.832  31.824   0.594  1.00  7.43           C  
ATOM    712  C   PHE A  95      27.557  33.111   0.960  1.00  8.21           C  
ATOM    713  O   PHE A  95      28.756  33.100   1.239  1.00  9.32           O  
ATOM    714  CB  PHE A  95      26.923  30.827   1.753  1.00  7.89           C  
ATOM    715  CG  PHE A  95      26.317  29.483   1.438  1.00  7.49           C  
ATOM    716  CD1 PHE A  95      24.951  29.263   1.631  1.00  5.93           C  
ATOM    717  CD2 PHE A  95      27.104  28.457   0.895  1.00  8.09           C  
ATOM    718  CE1 PHE A  95      24.360  28.035   1.282  1.00  7.06           C  
ATOM    719  CE2 PHE A  95      26.532  27.226   0.543  1.00  8.73           C  
ATOM    720  CZ  PHE A  95      25.158  27.021   0.735  1.00  7.47           C  
ATOM    721  N   SER A  96      26.826  34.214   1.000  1.00  9.18           N  
ATOM    722  CA  SER A  96      27.461  35.479   1.297  1.00  9.68           C  
ATOM    723  C   SER A  96      26.564  36.460   2.003  1.00  9.08           C  
ATOM    724  O   SER A  96      25.351  36.303   2.052  1.00  8.61           O  
ATOM    725  CB  SER A  96      27.965  36.113   0.000  1.00 10.64           C  
ATOM    726  OG  SER A  96      26.881  36.621  -0.753  1.00 13.23           O  
ATOM    727  N   GLU A  97      27.182  37.510   2.517  1.00  9.76           N  
ATOM    728  CA  GLU A  97      26.469  38.565   3.226  1.00 11.17           C  
ATOM    729  C   GLU A  97      25.529  39.332   2.292  1.00 12.21           C  
ATOM    730  O   GLU A  97      24.425  39.711   2.683  1.00 11.99           O  
ATOM    731  CB  GLU A  97      27.466  39.539   3.857  1.00  8.62           C  
ATOM    732  CG  GLU A  97      28.377  38.931   4.914  1.00  7.75           C  
ATOM    733  CD  GLU A  97      29.621  38.220   4.347  1.00  7.70           C  
ATOM    734  OE1 GLU A  97      29.797  38.123   3.111  1.00  8.30           O  
ATOM    735  OE2 GLU A  97      30.454  37.768   5.155  1.00  9.93           O1-
ATOM    736  N   GLU A  98      25.914  39.490   1.033  1.00 14.55           N  
ATOM    737  CA  GLU A  98      25.065  40.239   0.128  1.00 18.64           C  
ATOM    738  C   GLU A  98      23.730  39.563  -0.172  1.00 18.62           C  
ATOM    739  O   GLU A  98      22.765  40.231  -0.518  1.00 18.91           O  
ATOM    740  CB  GLU A  98      25.810  40.597  -1.140  1.00 21.87           C  
ATOM    741  CG  GLU A  98      26.098  39.464  -2.052  1.00 28.11           C  
ATOM    742  CD  GLU A  98      26.336  39.962  -3.459  1.00 32.72           C  
ATOM    743  OE1 GLU A  98      25.339  40.283  -4.146  1.00 35.06           O  
ATOM    744  OE2 GLU A  98      27.517  40.067  -3.859  1.00 35.67           O1-
ATOM    745  N   ASN A  99      23.678  38.246   0.003  1.00 19.32           N  
ATOM    746  CA  ASN A  99      22.465  37.452  -0.208  1.00 19.25           C  
ATOM    747  C   ASN A  99      21.788  37.172   1.140  1.00 17.21           C  
ATOM    748  O   ASN A  99      20.716  36.567   1.189  1.00 16.05           O  
ATOM    749  CB  ASN A  99      22.820  36.103  -0.854  1.00 23.25           C  
ATOM    750  CG  ASN A  99      23.610  36.252  -2.153  1.00 27.91           C  
ATOM    751  ND2 ASN A  99      23.226  37.231  -2.974  1.00 30.34           N  
ATOM    752  OD1 ASN A  99      24.562  35.492  -2.411  1.00 31.00           O  
ATOM    753  N   GLY A 100      22.431  37.585   2.229  1.00 14.26           N  
ATOM    754  CA  GLY A 100      21.904  37.344   3.566  1.00 13.55           C  
ATOM    755  C   GLY A 100      22.066  35.879   3.978  1.00 12.00           C  
ATOM    756  O   GLY A 100      21.376  35.391   4.882  1.00 12.39           O  
ATOM    757  N   THR A 101      23.051  35.205   3.393  1.00 10.06           N  
ATOM    758  CA  THR A 101      23.270  33.787   3.667  1.00  9.54           C  
ATOM    759  C   THR A 101      24.602  33.418   4.338  1.00  9.85           C  
ATOM    760  O   THR A 101      25.020  32.260   4.305  1.00  9.27           O  
ATOM    761  CB  THR A 101      23.088  32.969   2.377  1.00  8.82           C  
ATOM    762  CG2 THR A 101      21.635  33.035   1.891  1.00  9.42           C  
ATOM    763  OG1 THR A 101      23.959  33.490   1.367  1.00  9.13           O  
ATOM    764  N   LEU A 102      25.268  34.397   4.949  1.00  8.79           N  
ATOM    765  CA  LEU A 102      26.530  34.159   5.655  1.00  8.89           C  
ATOM    766  C   LEU A 102      26.640  35.202   6.745  1.00 10.21           C  
ATOM    767  O   LEU A 102      26.453  36.391   6.483  1.00  9.96           O  
ATOM    768  CB  LEU A 102      27.747  34.259   4.724  1.00  8.62           C  
ATOM    769  CG  LEU A 102      29.137  34.156   5.366  1.00  7.93           C  
ATOM    770  CD1 LEU A 102      29.294  32.821   6.105  1.00  6.61           C  
ATOM    771  CD2 LEU A 102      30.213  34.302   4.282  1.00  7.27           C  
ATOM    772  N   GLY A 103      26.904  34.758   7.967  1.00  8.85           N  
ATOM    773  CA  GLY A 103      27.027  35.678   9.084  1.00  8.94           C  
ATOM    774  C   GLY A 103      27.581  35.035  10.340  1.00 10.39           C  
ATOM    775  O   GLY A 103      28.199  33.969  10.288  1.00  9.63           O  
ATOM    776  N   ASP A 104      27.368  35.700  11.468  1.00  9.30           N  
ATOM    777  CA  ASP A 104      27.834  35.254  12.770  1.00 10.25           C  
ATOM    778  C   ASP A 104      27.051  34.032  13.236  1.00  9.30           C  
ATOM    779  O   ASP A 104      25.845  33.947  13.023  1.00 10.44           O  
ATOM    780  CB  ASP A 104      27.693  36.382  13.786  1.00 10.95           C  
ATOM    781  CG  ASP A 104      28.081  35.953  15.181  1.00 11.60           C  
ATOM    782  OD1 ASP A 104      29.302  35.898  15.474  1.00 12.63           O  
ATOM    783  OD2 ASP A 104      27.169  35.653  15.985  1.00 10.72           O1-
ATOM    784  N   MET A 105      27.728  33.086  13.872  1.00  9.53           N  
ATOM    785  CA  MET A 105      27.052  31.874  14.324  1.00 10.34           C  
ATOM    786  C   MET A 105      25.898  32.096  15.303  1.00 10.26           C  
ATOM    787  O   MET A 105      24.819  31.535  15.113  1.00  9.49           O  
ATOM    788  CB  MET A 105      28.040  30.836  14.883  1.00 11.68           C  
ATOM    789  CG  MET A 105      28.639  31.144  16.237  1.00 14.74           C  
ATOM    790  SD  MET A 105      29.734  29.806  16.801  1.00 17.60           S  
ATOM    791  CE  MET A 105      28.563  28.530  17.084  1.00 11.75           C  
ATOM    792  N   TRP A 106      26.095  32.949  16.307  1.00 10.07           N  
ATOM    793  CA  TRP A 106      25.055  33.198  17.293  1.00 10.48           C  
ATOM    794  C   TRP A 106      23.877  33.931  16.685  1.00 10.30           C  
ATOM    795  O   TRP A 106      22.735  33.590  16.964  1.00 10.64           O  
ATOM    796  CB  TRP A 106      25.627  33.933  18.502  1.00 11.98           C  
ATOM    797  CG  TRP A 106      26.818  33.205  19.045  1.00 12.87           C  
ATOM    798  CD1 TRP A 106      28.096  33.659  19.092  1.00 13.61           C  
ATOM    799  CD2 TRP A 106      26.844  31.865  19.553  1.00 12.65           C  
ATOM    800  CE2 TRP A 106      28.188  31.576  19.890  1.00 13.56           C  
ATOM    801  CE3 TRP A 106      25.875  30.878  19.763  1.00 11.91           C  
ATOM    802  NE1 TRP A 106      28.925  32.689  19.596  1.00 14.00           N  
ATOM    803  CZ2 TRP A 106      28.583  30.343  20.418  1.00 13.26           C  
ATOM    804  CZ3 TRP A 106      26.265  29.660  20.284  1.00 12.38           C  
ATOM    805  CH2 TRP A 106      27.611  29.404  20.610  1.00 12.01           C  
ATOM    806  N   GLU A 107      24.150  34.921  15.841  1.00 10.64           N  
ATOM    807  CA  GLU A 107      23.081  35.667  15.174  1.00 13.04           C  
ATOM    808  C   GLU A 107      22.317  34.765  14.213  1.00 12.02           C  
ATOM    809  O   GLU A 107      21.100  34.875  14.085  1.00 11.98           O  
ATOM    810  CB  GLU A 107      23.646  36.880  14.437  1.00 16.61           C  
ATOM    811  CG  GLU A 107      24.344  37.824  15.393  1.00 22.66           C  
ATOM    812  CD  GLU A 107      24.886  39.082  14.740  1.00 28.43           C  
ATOM    813  OE1 GLU A 107      25.136  39.101  13.507  1.00 29.06           O  
ATOM    814  OE2 GLU A 107      25.079  40.062  15.495  1.00 30.34           O1-
ATOM    815  N   THR A 108      23.033  33.848  13.567  1.00 10.73           N  
ATOM    816  CA  THR A 108      22.401  32.910  12.648  1.00  9.69           C  
ATOM    817  C   THR A 108      21.507  31.955  13.445  1.00  9.19           C  
ATOM    818  O   THR A 108      20.345  31.755  13.099  1.00 10.31           O  
ATOM    819  CB  THR A 108      23.446  32.156  11.839  1.00  8.67           C  
ATOM    820  CG2 THR A 108      22.789  31.141  10.921  1.00  7.86           C  
ATOM    821  OG1 THR A 108      24.170  33.101  11.043  1.00 10.14           O  
ATOM    822  N   ILE A 109      22.018  31.390  14.535  1.00  8.88           N  
ATOM    823  CA  ILE A 109      21.206  30.509  15.366  1.00  7.74           C  
ATOM    824  C   ILE A 109      19.901  31.210  15.812  1.00  9.46           C  
ATOM    825  O   ILE A 109      18.807  30.665  15.656  1.00  9.90           O  
ATOM    826  CB  ILE A 109      22.008  30.045  16.599  1.00  7.93           C  
ATOM    827  CG1 ILE A 109      23.109  29.064  16.153  1.00  7.77           C  
ATOM    828  CG2 ILE A 109      21.084  29.438  17.640  1.00  6.40           C  
ATOM    829  CD1 ILE A 109      24.117  28.672  17.240  1.00  7.92           C  
ATOM    830  N   SER A 110      20.019  32.439  16.310  1.00  9.90           N  
ATOM    831  CA  SER A 110      18.866  33.218  16.794  1.00 11.33           C  
ATOM    832  C   SER A 110      17.763  33.449  15.766  1.00 10.60           C  
ATOM    833  O   SER A 110      16.592  33.558  16.126  1.00 11.80           O  
ATOM    834  CB  SER A 110      19.330  34.583  17.334  1.00 12.49           C  
ATOM    835  OG  SER A 110      20.135  34.454  18.505  1.00 15.54           O  
ATOM    836  N   GLY A 111      18.140  33.526  14.495  1.00 10.04           N  
ATOM    837  CA  GLY A 111      17.163  33.757  13.444  1.00  9.62           C  
ATOM    838  C   GLY A 111      16.734  32.528  12.667  1.00  9.46           C  
ATOM    839  O   GLY A 111      15.998  32.627  11.683  1.00  9.61           O  
ATOM    840  N   SER A 112      17.152  31.360  13.131  1.00  9.35           N  
ATOM    841  CA  SER A 112      16.822  30.114  12.446  1.00  9.36           C  
ATOM    842  C   SER A 112      15.666  29.323  13.040  1.00  8.99           C  
ATOM    843  O   SER A 112      15.463  29.291  14.250  1.00  9.39           O  
ATOM    844  CB  SER A 112      18.060  29.212  12.395  1.00  8.71           C  
ATOM    845  OG  SER A 112      19.125  29.835  11.700  1.00  8.84           O  
ATOM    846  N   ASP A 113      14.918  28.679  12.160  1.00  8.45           N  
ATOM    847  CA  ASP A 113      13.811  27.824  12.556  1.00  8.13           C  
ATOM    848  C   ASP A 113      14.320  26.384  12.686  1.00  8.17           C  
ATOM    849  O   ASP A 113      13.733  25.575  13.416  1.00  7.91           O  
ATOM    850  CB  ASP A 113      12.698  27.939  11.531  1.00  8.07           C  
ATOM    851  CG  ASP A 113      12.235  29.360  11.382  1.00  8.09           C  
ATOM    852  OD1 ASP A 113      11.700  29.909  12.365  1.00 10.63           O  
ATOM    853  OD2 ASP A 113      12.481  29.956  10.319  1.00 10.23           O1-
ATOM    854  N   LEU A 114      15.372  26.076  11.923  1.00  7.85           N  
ATOM    855  CA  LEU A 114      16.060  24.779  11.947  1.00  7.77           C  
ATOM    856  C   LEU A 114      17.545  25.132  11.991  1.00  7.54           C  
ATOM    857  O   LEU A 114      18.044  25.873  11.133  1.00  7.75           O  
ATOM    858  CB  LEU A 114      15.766  23.927  10.702  1.00  6.93           C  
ATOM    859  CG  LEU A 114      16.616  22.647  10.537  1.00  8.01           C  
ATOM    860  CD1 LEU A 114      16.428  21.732  11.751  1.00  7.89           C  
ATOM    861  CD2 LEU A 114      16.276  21.928   9.228  1.00  7.25           C  
ATOM    862  N   VAL A 115      18.223  24.642  13.024  1.00  6.97           N  
ATOM    863  CA  VAL A 115      19.641  24.896  13.222  1.00  7.14           C  
ATOM    864  C   VAL A 115      20.385  23.587  13.034  1.00  7.67           C  
ATOM    865  O   VAL A 115      20.118  22.627  13.742  1.00  7.38           O  
ATOM    866  CB  VAL A 115      19.897  25.414  14.655  1.00  8.04           C  
ATOM    867  CG1 VAL A 115      21.399  25.504  14.962  1.00  7.97           C  
ATOM    868  CG2 VAL A 115      19.204  26.759  14.840  1.00  8.21           C  
ATOM    869  N   LEU A 116      21.300  23.544  12.076  1.00  6.61           N  
ATOM    870  CA  LEU A 116      22.088  22.343  11.851  1.00  6.63           C  
ATOM    871  C   LEU A 116      23.416  22.632  12.524  1.00  6.30           C  
ATOM    872  O   LEU A 116      24.214  23.433  12.040  1.00  6.22           O  
ATOM    873  CB  LEU A 116      22.260  22.075  10.354  1.00  6.19           C  
ATOM    874  CG  LEU A 116      20.967  21.999   9.532  1.00  7.13           C  
ATOM    875  CD1 LEU A 116      21.267  21.519   8.128  1.00  7.80           C  
ATOM    876  CD2 LEU A 116      19.945  21.081  10.212  1.00  7.99           C  
ATOM    877  N   LEU A 117      23.630  22.004  13.671  1.00  7.04           N  
ATOM    878  CA  LEU A 117      24.840  22.218  14.454  1.00  6.61           C  
ATOM    879  C   LEU A 117      25.988  21.358  13.914  1.00  7.06           C  
ATOM    880  O   LEU A 117      26.232  20.241  14.369  1.00  7.84           O  
ATOM    881  CB  LEU A 117      24.554  21.930  15.936  1.00  7.36           C  
ATOM    882  CG  LEU A 117      25.604  22.425  16.940  1.00  7.07           C  
ATOM    883  CD1 LEU A 117      25.774  23.939  16.793  1.00  7.58           C  
ATOM    884  CD2 LEU A 117      25.208  22.067  18.368  1.00  8.29           C  
ATOM    885  N   LEU A 118      26.694  21.900  12.936  1.00  5.53           N  
ATOM    886  CA  LEU A 118      27.760  21.174  12.290  1.00  5.91           C  
ATOM    887  C   LEU A 118      29.166  21.680  12.599  1.00  5.98           C  
ATOM    888  O   LEU A 118      29.988  21.884  11.718  1.00  5.88           O  
ATOM    889  CB  LEU A 118      27.468  21.096  10.775  1.00  5.90           C  
ATOM    890  CG  LEU A 118      26.119  20.463  10.381  1.00  4.84           C  
ATOM    891  CD1 LEU A 118      25.882  20.531   8.875  1.00  4.76           C  
ATOM    892  CD2 LEU A 118      26.101  19.021  10.844  1.00  5.67           C  
ATOM    893  N   ILE A 119      29.414  21.906  13.879  1.00  7.94           N  
ATOM    894  CA  ILE A 119      30.731  22.313  14.344  1.00  7.31           C  
ATOM    895  C   ILE A 119      31.319  21.046  14.951  1.00  7.77           C  
ATOM    896  O   ILE A 119      30.619  20.039  15.083  1.00  8.31           O  
ATOM    897  CB  ILE A 119      30.662  23.463  15.389  1.00  7.69           C  
ATOM    898  CG1 ILE A 119      29.793  23.079  16.589  1.00  7.00           C  
ATOM    899  CG2 ILE A 119      30.068  24.693  14.726  1.00  9.00           C  
ATOM    900  CD1 ILE A 119      29.681  24.166  17.667  1.00  9.44           C  
ATOM    901  N   SER A 120      32.586  21.096  15.341  1.00  7.68           N  
ATOM    902  CA  SER A 120      33.253  19.942  15.928  1.00  7.14           C  
ATOM    903  C   SER A 120      32.458  19.457  17.144  1.00  6.37           C  
ATOM    904  O   SER A 120      31.826  20.241  17.859  1.00  7.09           O  
ATOM    905  CB  SER A 120      34.694  20.295  16.319  0.50  6.88           C  
ATOM    907  OG  SER A 120      34.738  21.145  17.449  0.50  4.77           O  
ATOM    909  N   ASP A 121      32.506  18.160  17.390  1.00  5.88           N  
ATOM    910  CA  ASP A 121      31.796  17.581  18.510  1.00  6.30           C  
ATOM    911  C   ASP A 121      32.313  18.110  19.845  1.00  5.98           C  
ATOM    912  O   ASP A 121      31.536  18.398  20.745  1.00  6.40           O  
ATOM    913  CB  ASP A 121      31.870  16.062  18.428  1.00  6.81           C  
ATOM    914  CG  ASP A 121      31.185  15.526  17.191  1.00  6.23           C  
ATOM    915  OD1 ASP A 121      29.958  15.714  17.059  1.00  7.54           O  
ATOM    916  OD2 ASP A 121      31.872  14.946  16.326  1.00  6.78           O1-
ATOM    917  N   SER A 122      33.621  18.301  19.958  1.00  6.95           N  
ATOM    918  CA  SER A 122      34.176  18.825  21.201  1.00  9.16           C  
ATOM    919  C   SER A 122      33.675  20.256  21.411  1.00  8.91           C  
ATOM    920  O   SER A 122      33.425  20.653  22.546  1.00  9.75           O  
ATOM    921  CB  SER A 122      35.704  18.779  21.193  1.00  9.89           C  
ATOM    922  OG  SER A 122      36.219  19.444  20.065  1.00 13.05           O  
ATOM    923  N   ALA A 123      33.517  21.018  20.323  1.00  8.85           N  
ATOM    924  CA  ALA A 123      33.014  22.396  20.414  1.00  8.28           C  
ATOM    925  C   ALA A 123      31.564  22.380  20.903  1.00  8.67           C  
ATOM    926  O   ALA A 123      31.161  23.228  21.703  1.00  8.35           O  
ATOM    927  CB  ALA A 123      33.110  23.108  19.070  1.00  8.93           C  
ATOM    928  N   GLN A 124      30.779  21.410  20.436  1.00  7.54           N  
ATOM    929  CA  GLN A 124      29.390  21.307  20.870  1.00  7.30           C  
ATOM    930  C   GLN A 124      29.368  21.021  22.363  1.00  8.27           C  
ATOM    931  O   GLN A 124      28.589  21.608  23.110  1.00  7.65           O  
ATOM    932  CB  GLN A 124      28.670  20.175  20.145  1.00  6.73           C  
ATOM    933  CG  GLN A 124      28.593  20.356  18.641  1.00  7.52           C  
ATOM    934  CD  GLN A 124      27.971  19.156  17.954  1.00  6.72           C  
ATOM    935  NE2 GLN A 124      28.462  18.838  16.771  1.00  7.67           N  
ATOM    936  OE1 GLN A 124      27.054  18.527  18.480  1.00  7.63           O  
ATOM    937  N   ALA A 125      30.269  20.142  22.793  1.00  8.37           N  
ATOM    938  CA  ALA A 125      30.351  19.756  24.186  1.00  8.76           C  
ATOM    939  C   ALA A 125      30.667  20.933  25.094  1.00  9.86           C  
ATOM    940  O   ALA A 125      30.128  21.028  26.192  1.00  9.32           O  
ATOM    941  CB  ALA A 125      31.400  18.658  24.365  1.00  8.76           C  
ATOM    942  N   ASP A 126      31.526  21.828  24.630  1.00  9.89           N  
ATOM    943  CA  ASP A 126      31.927  22.967  25.439  1.00 10.43           C  
ATOM    944  C   ASP A 126      31.163  24.254  25.184  1.00 10.41           C  
ATOM    945  O   ASP A 126      31.433  25.264  25.838  1.00 11.16           O  
ATOM    946  CB  ASP A 126      33.424  23.220  25.269  1.00 10.55           C  
ATOM    947  CG  ASP A 126      34.277  22.192  25.984  1.00 10.69           C  
ATOM    948  OD1 ASP A 126      33.775  21.501  26.898  1.00 11.23           O  
ATOM    949  OD2 ASP A 126      35.483  22.105  25.669  1.00 12.85           O1-
ATOM    950  N   ASN A 127      30.209  24.223  24.257  1.00  9.56           N  
ATOM    951  CA  ASN A 127      29.441  25.422  23.922  1.00  9.90           C  
ATOM    952  C   ASN A 127      27.929  25.247  23.794  1.00  9.33           C  
ATOM    953  O   ASN A 127      27.235  26.166  23.349  1.00  8.56           O  
ATOM    954  CB  ASN A 127      29.972  26.032  22.620  1.00 11.34           C  
ATOM    955  CG  ASN A 127      31.399  26.533  22.747  1.00 13.95           C  
ATOM    956  ND2 ASN A 127      32.346  25.713  22.332  1.00 12.45           N  
ATOM    957  OD1 ASN A 127      31.647  27.632  23.237  1.00 13.83           O  
ATOM    958  N   TYR A 128      27.399  24.105  24.217  1.00  9.13           N  
ATOM    959  CA  TYR A 128      25.961  23.869  24.076  1.00 10.14           C  
ATOM    960  C   TYR A 128      25.043  24.843  24.827  1.00 10.52           C  
ATOM    961  O   TYR A 128      23.976  25.179  24.338  1.00 10.70           O  
ATOM    962  CB  TYR A 128      25.593  22.412  24.407  1.00 10.34           C  
ATOM    963  CG  TYR A 128      25.769  22.038  25.857  1.00 10.22           C  
ATOM    964  CD1 TYR A 128      24.748  22.240  26.778  1.00 11.82           C  
ATOM    965  CD2 TYR A 128      26.973  21.523  26.316  1.00 11.93           C  
ATOM    966  CE1 TYR A 128      24.923  21.945  28.122  1.00 12.14           C  
ATOM    967  CE2 TYR A 128      27.159  21.224  27.662  1.00 12.21           C  
ATOM    968  CZ  TYR A 128      26.133  21.438  28.557  1.00 14.14           C  
ATOM    969  OH  TYR A 128      26.322  21.153  29.890  1.00 16.21           O  
ATOM    970  N   GLU A 129      25.447  25.308  26.003  1.00 11.63           N  
ATOM    971  CA  GLU A 129      24.606  26.226  26.765  1.00 13.26           C  
ATOM    972  C   GLU A 129      24.340  27.495  25.975  1.00 12.28           C  
ATOM    973  O   GLU A 129      23.208  27.977  25.932  1.00 12.87           O  
ATOM    974  CB  GLU A 129      25.241  26.532  28.115  1.00 16.47           C  
ATOM    975  CG  GLU A 129      25.335  25.283  28.966  1.00 23.23           C  
ATOM    976  CD  GLU A 129      26.175  25.455  30.202  1.00 27.20           C  
ATOM    977  OE1 GLU A 129      27.406  25.653  30.072  1.00 30.06           O  
ATOM    978  OE2 GLU A 129      25.602  25.365  31.306  1.00 30.71           O1-
ATOM    979  N   LYS A 130      25.362  28.007  25.297  1.00 10.95           N  
ATOM    980  CA  LYS A 130      25.187  29.207  24.503  1.00 11.25           C  
ATOM    981  C   LYS A 130      24.374  28.916  23.240  1.00 11.02           C  
ATOM    982  O   LYS A 130      23.673  29.794  22.729  1.00 11.87           O  
ATOM    983  CB  LYS A 130      26.532  29.829  24.168  1.00 11.93           C  
ATOM    984  CG  LYS A 130      26.396  31.222  23.605  1.00 15.44           C  
ATOM    985  CD  LYS A 130      27.725  31.937  23.592  1.00 18.59           C  
ATOM    986  CE  LYS A 130      27.551  33.337  23.060  1.00 19.93           C  
ATOM    987  NZ  LYS A 130      28.861  34.013  22.963  1.00 21.37           N1+
ATOM    988  N   VAL A 131      24.473  27.694  22.723  1.00  9.29           N  
ATOM    989  CA  VAL A 131      23.681  27.323  21.556  1.00  9.08           C  
ATOM    990  C   VAL A 131      22.216  27.299  22.003  1.00  9.59           C  
ATOM    991  O   VAL A 131      21.352  27.896  21.372  1.00 10.79           O  
ATOM    992  CB  VAL A 131      24.063  25.917  21.013  1.00  8.23           C  
ATOM    993  CG1 VAL A 131      23.032  25.452  19.981  1.00  9.52           C  
ATOM    994  CG2 VAL A 131      25.447  25.952  20.390  1.00  7.66           C  
ATOM    995  N   PHE A 132      21.957  26.656  23.137  1.00 10.49           N  
ATOM    996  CA  PHE A 132      20.610  26.541  23.670  1.00 11.13           C  
ATOM    997  C   PHE A 132      19.993  27.898  23.961  1.00 12.50           C  
ATOM    998  O   PHE A 132      18.827  28.142  23.634  1.00 13.18           O  
ATOM    999  CB  PHE A 132      20.611  25.716  24.953  1.00 10.56           C  
ATOM   1000  CG  PHE A 132      20.934  24.271  24.751  1.00 10.01           C  
ATOM   1001  CD1 PHE A 132      21.026  23.724  23.475  1.00 11.12           C  
ATOM   1002  CD2 PHE A 132      21.164  23.458  25.852  1.00 10.07           C  
ATOM   1003  CE1 PHE A 132      21.356  22.366  23.301  1.00 11.72           C  
ATOM   1004  CE2 PHE A 132      21.490  22.112  25.698  1.00 11.15           C  
ATOM   1005  CZ  PHE A 132      21.587  21.565  24.418  1.00 11.04           C  
ATOM   1006  N   SER A 133      20.776  28.792  24.548  1.00 12.72           N  
ATOM   1007  CA  SER A 133      20.261  30.110  24.901  1.00 14.10           C  
ATOM   1008  C   SER A 133      19.886  30.961  23.694  1.00 13.99           C  
ATOM   1009  O   SER A 133      19.088  31.886  23.822  1.00 15.20           O  
ATOM   1010  CB  SER A 133      21.252  30.857  25.785  1.00 14.47           C  
ATOM   1011  OG  SER A 133      22.348  31.318  25.026  1.00 15.86           O  
ATOM   1012  N   HIS A 134      20.451  30.649  22.530  1.00 12.61           N  
ATOM   1013  CA  HIS A 134      20.165  31.393  21.310  1.00 12.25           C  
ATOM   1014  C   HIS A 134      19.091  30.791  20.413  1.00 12.09           C  
ATOM   1015  O   HIS A 134      18.683  31.415  19.437  1.00 12.45           O  
ATOM   1016  CB  HIS A 134      21.449  31.595  20.507  1.00 12.21           C  
ATOM   1017  CG  HIS A 134      22.344  32.646  21.071  1.00 12.63           C  
ATOM   1018  CD2 HIS A 134      22.628  33.893  20.643  1.00 13.08           C  
ATOM   1019  ND1 HIS A 134      23.050  32.470  22.243  1.00 13.55           N  
ATOM   1020  CE1 HIS A 134      23.733  33.566  22.510  1.00 13.08           C  
ATOM   1021  NE2 HIS A 134      23.497  34.445  21.557  1.00 13.58           N  
ATOM   1022  N   MET A 135      18.651  29.581  20.725  1.00 12.41           N  
ATOM   1023  CA  MET A 135      17.625  28.910  19.928  1.00 13.28           C  
ATOM   1024  C   MET A 135      16.295  29.629  20.146  1.00 14.14           C  
ATOM   1025  O   MET A 135      16.036  30.125  21.243  1.00 14.50           O  
ATOM   1026  CB  MET A 135      17.406  27.471  20.408  1.00 13.78           C  
ATOM   1027  CG  MET A 135      18.563  26.508  20.328  1.00 16.15           C  
ATOM   1028  SD  MET A 135      18.943  25.965  18.679  1.00 16.95           S  
ATOM   1029  CE  MET A 135      17.372  25.432  18.059  1.00 14.43           C  
ATOM   1030  N   LYS A 136      15.468  29.724  19.109  1.00 13.96           N  
ATOM   1031  CA  LYS A 136      14.149  30.325  19.281  1.00 15.29           C  
ATOM   1032  C   LYS A 136      13.285  29.282  19.989  1.00 15.39           C  
ATOM   1033  O   LYS A 136      13.458  28.078  19.797  1.00 13.72           O  
ATOM   1034  CB  LYS A 136      13.468  30.583  17.939  1.00 16.61           C  
ATOM   1035  CG  LYS A 136      14.133  31.520  17.008  1.00 18.15           C  
ATOM   1036  CD  LYS A 136      13.293  31.578  15.753  1.00 19.46           C  
ATOM   1037  CE  LYS A 136      13.793  32.648  14.829  1.00 21.80           C  
ATOM   1038  NZ  LYS A 136      13.026  32.634  13.555  1.00 24.35           N1+
ATOM   1039  N   PRO A 137      12.370  29.721  20.852  1.00 16.01           N  
ATOM   1040  CA  PRO A 137      11.531  28.716  21.507  1.00 15.70           C  
ATOM   1041  C   PRO A 137      10.719  28.026  20.398  1.00 14.89           C  
ATOM   1042  O   PRO A 137      10.319  28.668  19.423  1.00 14.27           O  
ATOM   1043  CB  PRO A 137      10.625  29.561  22.402  1.00 16.46           C  
ATOM   1044  CG  PRO A 137      11.507  30.718  22.755  1.00 17.27           C  
ATOM   1045  CD  PRO A 137      12.167  31.056  21.441  1.00 16.73           C  
ATOM   1046  N   ASN A 138      10.553  26.717  20.516  1.00 13.72           N  
ATOM   1047  CA  ASN A 138       9.802  25.912  19.559  1.00 14.01           C  
ATOM   1048  C   ASN A 138      10.423  25.716  18.184  1.00 12.17           C  
ATOM   1049  O   ASN A 138       9.756  25.277  17.245  1.00 13.59           O  
ATOM   1050  CB  ASN A 138       8.356  26.385  19.453  1.00 17.38           C  
ATOM   1051  CG  ASN A 138       7.617  26.239  20.763  1.00 21.44           C  
ATOM   1052  ND2 ASN A 138       7.207  27.358  21.330  1.00 24.22           N  
ATOM   1053  OD1 ASN A 138       7.482  25.137  21.298  1.00 23.54           O  
ATOM   1054  N   SER A 139      11.708  26.030  18.074  1.00 10.42           N  
ATOM   1055  CA  SER A 139      12.434  25.824  16.833  1.00  9.50           C  
ATOM   1056  C   SER A 139      12.981  24.399  16.916  1.00  9.03           C  
ATOM   1057  O   SER A 139      12.694  23.665  17.869  1.00  9.17           O  
ATOM   1058  CB  SER A 139      13.571  26.843  16.670  1.00  8.73           C  
ATOM   1059  OG  SER A 139      14.509  26.779  17.724  1.00 11.32           O  
ATOM   1060  N   ILE A 140      13.804  24.033  15.944  1.00  8.25           N  
ATOM   1061  CA  ILE A 140      14.363  22.685  15.849  1.00  7.71           C  
ATOM   1062  C   ILE A 140      15.885  22.684  15.768  1.00  8.19           C  
ATOM   1063  O   ILE A 140      16.463  23.393  14.949  1.00  8.07           O  
ATOM   1064  CB  ILE A 140      13.823  21.981  14.568  1.00  7.09           C  
ATOM   1065  CG1 ILE A 140      12.292  22.057  14.534  1.00  6.16           C  
ATOM   1066  CG2 ILE A 140      14.311  20.525  14.496  1.00  6.90           C  
ATOM   1067  CD1 ILE A 140      11.648  21.527  13.263  1.00  7.88           C  
ATOM   1068  N   LEU A 141      16.522  21.907  16.645  1.00  7.39           N  
ATOM   1069  CA  LEU A 141      17.976  21.740  16.652  1.00  6.45           C  
ATOM   1070  C   LEU A 141      18.252  20.405  15.929  1.00  6.74           C  
ATOM   1071  O   LEU A 141      17.693  19.367  16.301  1.00  6.51           O  
ATOM   1072  CB  LEU A 141      18.496  21.628  18.085  1.00  7.16           C  
ATOM   1073  CG  LEU A 141      19.986  21.305  18.207  1.00  7.88           C  
ATOM   1074  CD1 LEU A 141      20.844  22.396  17.520  1.00  6.72           C  
ATOM   1075  CD2 LEU A 141      20.351  21.164  19.691  1.00  7.45           C  
ATOM   1076  N   GLY A 142      19.065  20.443  14.885  1.00  5.23           N  
ATOM   1077  CA  GLY A 142      19.398  19.240  14.157  1.00  5.51           C  
ATOM   1078  C   GLY A 142      20.880  18.945  14.293  1.00  6.85           C  
ATOM   1079  O   GLY A 142      21.725  19.838  14.215  1.00  6.91           O  
ATOM   1080  N   LEU A 143      21.196  17.692  14.574  1.00  6.09           N  
ATOM   1081  CA  LEU A 143      22.569  17.246  14.698  1.00  5.37           C  
ATOM   1082  C   LEU A 143      22.846  16.233  13.579  1.00  5.64           C  
ATOM   1083  O   LEU A 143      21.924  15.739  12.942  1.00  5.48           O  
ATOM   1084  CB  LEU A 143      22.761  16.562  16.052  1.00  6.20           C  
ATOM   1085  CG  LEU A 143      22.313  17.281  17.328  1.00  6.66           C  
ATOM   1086  CD1 LEU A 143      22.470  16.340  18.531  1.00  7.60           C  
ATOM   1087  CD2 LEU A 143      23.129  18.558  17.529  1.00  7.09           C  
ATOM   1088  N   SER A 144      24.108  16.010  13.247  1.00  5.09           N  
ATOM   1089  CA  SER A 144      24.427  14.990  12.257  1.00  5.41           C  
ATOM   1090  C   SER A 144      25.221  13.875  12.955  1.00  7.10           C  
ATOM   1091  O   SER A 144      25.822  13.010  12.308  1.00  6.72           O  
ATOM   1092  CB  SER A 144      25.195  15.570  11.072  1.00  6.63           C  
ATOM   1093  OG  SER A 144      24.315  16.289  10.233  1.00  6.54           O  
ATOM   1094  N   HIS A 145      25.154  13.872  14.285  1.00  6.58           N  
ATOM   1095  CA  HIS A 145      25.860  12.895  15.110  1.00  6.70           C  
ATOM   1096  C   HIS A 145      25.271  12.988  16.518  1.00  7.15           C  
ATOM   1097  O   HIS A 145      24.967  14.089  16.985  1.00  7.26           O  
ATOM   1098  CB  HIS A 145      27.345  13.259  15.108  1.00  6.39           C  
ATOM   1099  CG  HIS A 145      28.227  12.287  15.822  1.00  6.45           C  
ATOM   1100  CD2 HIS A 145      29.396  12.479  16.477  1.00  6.71           C  
ATOM   1101  ND1 HIS A 145      27.998  10.928  15.839  1.00  6.86           N  
ATOM   1102  CE1 HIS A 145      28.990  10.324  16.470  1.00  8.34           C  
ATOM   1103  NE2 HIS A 145      29.853  11.245  16.865  1.00  7.80           N  
ATOM   1104  N   GLY A 146      25.109  11.850  17.194  1.00  5.85           N  
ATOM   1105  CA  GLY A 146      24.538  11.854  18.541  1.00  5.82           C  
ATOM   1106  C   GLY A 146      25.484  12.159  19.690  1.00  5.21           C  
ATOM   1107  O   GLY A 146      25.080  12.145  20.849  1.00  6.82           O  
ATOM   1108  N   PHE A 147      26.725  12.503  19.361  1.00  6.21           N  
ATOM   1109  CA  PHE A 147      27.785  12.817  20.332  1.00  5.96           C  
ATOM   1110  C   PHE A 147      27.317  13.741  21.472  1.00  6.20           C  
ATOM   1111  O   PHE A 147      27.524  13.442  22.649  1.00  6.40           O  
ATOM   1112  CB  PHE A 147      28.973  13.454  19.584  1.00  5.73           C  
ATOM   1113  CG  PHE A 147      30.213  13.663  20.424  1.00  5.86           C  
ATOM   1114  CD1 PHE A 147      30.295  14.722  21.338  1.00  5.15           C  
ATOM   1115  CD2 PHE A 147      31.328  12.851  20.249  1.00  4.94           C  
ATOM   1116  CE1 PHE A 147      31.469  14.966  22.059  1.00  5.17           C  
ATOM   1117  CE2 PHE A 147      32.497  13.087  20.961  1.00  5.97           C  
ATOM   1118  CZ  PHE A 147      32.571  14.150  21.870  1.00  6.13           C  
ATOM   1119  N   LEU A 148      26.662  14.843  21.134  1.00  6.03           N  
ATOM   1120  CA  LEU A 148      26.208  15.780  22.165  1.00  6.56           C  
ATOM   1121  C   LEU A 148      25.318  15.112  23.221  1.00  6.79           C  
ATOM   1122  O   LEU A 148      25.416  15.438  24.400  1.00  7.74           O  
ATOM   1123  CB  LEU A 148      25.515  17.001  21.541  1.00  7.17           C  
ATOM   1124  CG  LEU A 148      25.066  18.114  22.503  1.00  6.86           C  
ATOM   1125  CD1 LEU A 148      26.212  18.539  23.400  1.00  9.03           C  
ATOM   1126  CD2 LEU A 148      24.553  19.301  21.695  1.00  8.30           C  
ATOM   1127  N   LEU A 149      24.472  14.168  22.820  1.00  6.34           N  
ATOM   1128  CA  LEU A 149      23.642  13.481  23.803  1.00  6.97           C  
ATOM   1129  C   LEU A 149      24.536  12.716  24.783  1.00  6.27           C  
ATOM   1130  O   LEU A 149      24.304  12.752  25.986  1.00  6.28           O  
ATOM   1131  CB  LEU A 149      22.672  12.502  23.144  1.00  7.14           C  
ATOM   1132  CG  LEU A 149      21.903  11.665  24.179  1.00  8.27           C  
ATOM   1133  CD1 LEU A 149      21.058  12.585  25.098  1.00  9.20           C  
ATOM   1134  CD2 LEU A 149      21.039  10.618  23.463  1.00  8.84           C  
ATOM   1135  N   GLY A 150      25.543  12.018  24.255  1.00  7.47           N  
ATOM   1136  CA  GLY A 150      26.470  11.276  25.096  1.00  7.98           C  
ATOM   1137  C   GLY A 150      27.169  12.190  26.095  1.00  8.26           C  
ATOM   1138  O   GLY A 150      27.335  11.853  27.268  1.00  8.87           O  
ATOM   1139  N   HIS A 151      27.567  13.373  25.639  1.00  8.02           N  
ATOM   1140  CA  HIS A 151      28.222  14.321  26.521  1.00  7.62           C  
ATOM   1141  C   HIS A 151      27.254  14.797  27.603  1.00  8.08           C  
ATOM   1142  O   HIS A 151      27.608  14.807  28.778  1.00  8.13           O  
ATOM   1143  CB  HIS A 151      28.781  15.511  25.748  1.00  8.21           C  
ATOM   1144  CG  HIS A 151      29.511  16.479  26.619  1.00  9.18           C  
ATOM   1145  CD2 HIS A 151      29.241  17.760  26.953  1.00  9.66           C  
ATOM   1146  ND1 HIS A 151      30.641  16.128  27.332  1.00 10.45           N  
ATOM   1147  CE1 HIS A 151      31.027  17.154  28.074  1.00 10.31           C  
ATOM   1148  NE2 HIS A 151      30.193  18.153  27.859  1.00  9.65           N  
ATOM   1149  N   LEU A 152      26.031  15.159  27.217  1.00  8.15           N  
ATOM   1150  CA  LEU A 152      25.012  15.610  28.172  1.00  9.31           C  
ATOM   1151  C   LEU A 152      24.712  14.523  29.200  1.00  9.37           C  
ATOM   1152  O   LEU A 152      24.612  14.797  30.385  1.00 11.55           O  
ATOM   1153  CB  LEU A 152      23.728  16.043  27.442  1.00  8.73           C  
ATOM   1154  CG  LEU A 152      23.895  17.308  26.595  1.00 10.05           C  
ATOM   1155  CD1 LEU A 152      22.627  17.572  25.805  1.00 11.10           C  
ATOM   1156  CD2 LEU A 152      24.214  18.497  27.492  1.00 11.28           C  
ATOM   1157  N   GLN A 153      24.622  13.280  28.754  1.00  9.57           N  
ATOM   1158  CA  GLN A 153      24.373  12.170  29.661  1.00 10.53           C  
ATOM   1159  C   GLN A 153      25.466  12.085  30.723  1.00 10.61           C  
ATOM   1160  O   GLN A 153      25.177  11.805  31.885  1.00 11.70           O  
ATOM   1161  CB  GLN A 153      24.318  10.850  28.894  1.00 10.48           C  
ATOM   1162  CG  GLN A 153      23.074  10.685  28.051  1.00 10.81           C  
ATOM   1163  CD  GLN A 153      23.136   9.464  27.144  1.00 12.18           C  
ATOM   1164  NE2 GLN A 153      22.005   8.815  26.968  1.00 14.48           N  
ATOM   1165  OE1 GLN A 153      24.178   9.128  26.595  1.00 12.20           O  
ATOM   1166  N   SER A 154      26.715  12.347  30.337  1.00 10.74           N  
ATOM   1167  CA  SER A 154      27.827  12.266  31.281  1.00 11.31           C  
ATOM   1168  C   SER A 154      27.732  13.322  32.368  1.00 13.13           C  
ATOM   1169  O   SER A 154      28.358  13.193  33.427  1.00 13.96           O  
ATOM   1170  CB  SER A 154      29.186  12.343  30.562  1.00 11.21           C  
ATOM   1171  OG  SER A 154      29.551  13.658  30.177  1.00 10.24           O  
ATOM   1172  N   LEU A 155      26.949  14.365  32.103  1.00 14.74           N  
ATOM   1173  CA  LEU A 155      26.767  15.471  33.045  1.00 16.54           C  
ATOM   1174  C   LEU A 155      25.427  15.393  33.757  1.00 17.55           C  
ATOM   1175  O   LEU A 155      25.132  16.226  34.613  1.00 18.34           O  
ATOM   1176  CB  LEU A 155      26.834  16.812  32.313  1.00 16.27           C  
ATOM   1177  CG  LEU A 155      28.094  17.097  31.510  1.00 16.52           C  
ATOM   1178  CD1 LEU A 155      27.925  18.383  30.709  1.00 17.22           C  
ATOM   1179  CD2 LEU A 155      29.293  17.160  32.427  1.00 16.13           C  
ATOM   1180  N   GLY A 156      24.624  14.395  33.406  1.00 18.54           N  
ATOM   1181  CA  GLY A 156      23.307  14.251  33.997  1.00 20.01           C  
ATOM   1182  C   GLY A 156      22.381  15.332  33.468  1.00 21.59           C  
ATOM   1183  O   GLY A 156      21.475  15.776  34.167  1.00 21.90           O  
ATOM   1184  N   GLN A 157      22.638  15.777  32.238  1.00 21.87           N  
ATOM   1185  CA  GLN A 157      21.845  16.814  31.578  1.00 22.29           C  
ATOM   1186  C   GLN A 157      21.168  16.338  30.288  1.00 21.72           C  
ATOM   1187  O   GLN A 157      21.402  15.227  29.816  1.00 22.36           O  
ATOM   1188  CB  GLN A 157      22.726  18.012  31.252  1.00 22.00           C  
ATOM   1189  CG  GLN A 157      23.348  18.665  32.456  1.00 25.37           C  
ATOM   1190  CD  GLN A 157      24.244  19.805  32.061  1.00 26.77           C  
ATOM   1191  NE2 GLN A 157      25.220  20.118  32.904  1.00 27.20           N  
ATOM   1192  OE1 GLN A 157      24.082  20.381  30.985  1.00 28.39           O  
ATOM   1193  N   ASP A 158      20.298  17.183  29.751  1.00 22.05           N  
ATOM   1194  CA  ASP A 158      19.593  16.891  28.511  1.00 22.66           C  
ATOM   1195  C   ASP A 158      19.319  18.232  27.840  1.00 20.46           C  
ATOM   1196  O   ASP A 158      19.714  19.289  28.343  1.00 20.13           O  
ATOM   1197  CB  ASP A 158      18.275  16.113  28.753  1.00 26.19           C  
ATOM   1198  CG  ASP A 158      17.663  15.543  27.450  1.00 27.50           C  
ATOM   1199  OD1 ASP A 158      18.161  14.534  26.910  1.00 29.50           O  
ATOM   1200  OD2 ASP A 158      16.676  16.109  26.945  1.00 31.76           O1-
ATOM   1201  N   PHE A 159      18.701  18.161  26.672  1.00 18.15           N  
ATOM   1202  CA  PHE A 159      18.363  19.315  25.866  1.00 15.97           C  
ATOM   1203  C   PHE A 159      17.225  20.119  26.496  1.00 15.59           C  
ATOM   1204  O   PHE A 159      16.465  19.602  27.330  1.00 16.70           O  
ATOM   1205  CB  PHE A 159      17.938  18.833  24.477  1.00 14.30           C  
ATOM   1206  CG  PHE A 159      19.057  18.124  23.721  1.00 12.32           C  
ATOM   1207  CD1 PHE A 159      19.251  16.749  23.890  1.00 11.38           C  
ATOM   1208  CD2 PHE A 159      19.885  18.853  22.862  1.00 10.54           C  
ATOM   1209  CE1 PHE A 159      20.277  16.100  23.197  1.00  9.71           C  
ATOM   1210  CE2 PHE A 159      20.912  18.204  22.168  1.00  9.87           C  
ATOM   1211  CZ  PHE A 159      21.108  16.827  22.336  1.00  9.28           C  
ATOM   1212  N   PRO A 160      17.052  21.413  26.138  1.00 14.82           N  
ATOM   1213  CA  PRO A 160      15.972  22.209  26.685  1.00 14.10           C  
ATOM   1214  C   PRO A 160      14.680  21.561  26.326  1.00 14.06           C  
ATOM   1215  O   PRO A 160      14.644  20.764  25.339  1.00 12.47           O  
ATOM   1216  CB  PRO A 160      16.132  23.561  26.044  1.00 14.33           C  
ATOM   1217  CG  PRO A 160      17.330  23.492  25.118  1.00 15.54           C  
ATOM   1218  CD  PRO A 160      17.915  22.111  25.185  1.00 14.63           C  
ATOM   1219  N   LYS A 161      13.673  21.903  27.082  1.00 14.78           N  
ATOM   1220  CA  LYS A 161      12.353  21.307  26.920  1.00 16.04           C  
ATOM   1221  C   LYS A 161      11.529  21.970  25.811  1.00 15.00           C  
ATOM   1222  O   LYS A 161      10.599  21.373  25.266  1.00 15.55           O  
ATOM   1223  CB  LYS A 161      11.561  21.427  28.223  1.00 17.99           C  
ATOM   1224  CG  LYS A 161      12.154  20.587  29.357  1.00 22.96           C  
ATOM   1225  CD  LYS A 161      11.346  20.670  30.653  1.00 25.97           C  
ATOM   1226  CE  LYS A 161      12.016  19.945  31.822  1.00 29.30           C  
ATOM   1227  NZ  LYS A 161      12.319  18.537  31.527  1.00 31.50           N1+
ATOM   1228  N   ASN A 162      11.906  23.189  25.454  1.00 13.80           N  
ATOM   1229  CA  ASN A 162      11.166  23.959  24.471  1.00 14.11           C  
ATOM   1230  C   ASN A 162      11.608  23.882  23.024  1.00 13.51           C  
ATOM   1231  O   ASN A 162      11.207  24.731  22.226  1.00 14.61           O  
ATOM   1232  CB  ASN A 162      11.094  25.431  24.898  1.00 16.82           C  
ATOM   1233  CG  ASN A 162      12.449  26.114  24.875  1.00 18.74           C  
ATOM   1234  ND2 ASN A 162      12.446  27.424  24.716  1.00 22.40           N  
ATOM   1235  OD1 ASN A 162      13.486  25.470  25.009  1.00 21.52           O  
ATOM   1236  N   ILE A 163      12.439  22.906  22.678  1.00 11.89           N  
ATOM   1237  CA  ILE A 163      12.859  22.761  21.293  1.00 11.18           C  
ATOM   1238  C   ILE A 163      12.818  21.298  20.881  1.00 10.24           C  
ATOM   1239  O   ILE A 163      12.843  20.404  21.723  1.00 11.47           O  
ATOM   1240  CB  ILE A 163      14.308  23.293  21.028  1.00 11.19           C  
ATOM   1241  CG1 ILE A 163      15.336  22.518  21.857  1.00 11.14           C  
ATOM   1242  CG2 ILE A 163      14.393  24.803  21.278  1.00 11.70           C  
ATOM   1243  CD1 ILE A 163      16.790  22.715  21.393  1.00 11.77           C  
ATOM   1244  N   SER A 164      12.619  21.063  19.594  1.00  9.51           N  
ATOM   1245  CA  SER A 164      12.664  19.712  19.055  1.00  8.24           C  
ATOM   1246  C   SER A 164      14.142  19.441  18.798  1.00  7.80           C  
ATOM   1247  O   SER A 164      14.933  20.359  18.583  1.00  7.29           O  
ATOM   1248  CB  SER A 164      11.866  19.605  17.754  1.00  8.16           C  
ATOM   1249  OG  SER A 164      10.492  19.805  18.028  1.00  7.98           O  
ATOM   1250  N   VAL A 165      14.521  18.175  18.881  1.00  7.26           N  
ATOM   1251  CA  VAL A 165      15.902  17.777  18.662  1.00  6.50           C  
ATOM   1252  C   VAL A 165      15.837  16.578  17.725  1.00  5.82           C  
ATOM   1253  O   VAL A 165      15.209  15.570  18.034  1.00  6.40           O  
ATOM   1254  CB  VAL A 165      16.613  17.393  20.006  1.00  6.64           C  
ATOM   1255  CG1 VAL A 165      18.062  16.937  19.740  1.00  5.87           C  
ATOM   1256  CG2 VAL A 165      16.607  18.596  20.969  1.00  6.09           C  
ATOM   1257  N   ILE A 166      16.466  16.714  16.572  1.00  6.11           N  
ATOM   1258  CA  ILE A 166      16.505  15.656  15.565  1.00  6.19           C  
ATOM   1259  C   ILE A 166      17.928  15.499  15.062  1.00  6.34           C  
ATOM   1260  O   ILE A 166      18.812  16.293  15.396  1.00  5.77           O  
ATOM   1261  CB  ILE A 166      15.613  15.984  14.344  1.00  5.42           C  
ATOM   1262  CG1 ILE A 166      16.111  17.261  13.641  1.00  6.70           C  
ATOM   1263  CG2 ILE A 166      14.159  16.112  14.781  1.00  6.17           C  
ATOM   1264  CD1 ILE A 166      15.354  17.581  12.355  1.00  7.48           C  
ATOM   1265  N   ALA A 167      18.144  14.470  14.253  1.00  6.09           N  
ATOM   1266  CA  ALA A 167      19.448  14.223  13.657  1.00  5.39           C  
ATOM   1267  C   ALA A 167      19.290  13.566  12.304  1.00  4.84           C  
ATOM   1268  O   ALA A 167      18.351  12.810  12.080  1.00  5.54           O  
ATOM   1269  CB  ALA A 167      20.318  13.333  14.560  1.00  6.66           C  
ATOM   1270  N   VAL A 168      20.140  13.964  11.376  1.00  4.25           N  
ATOM   1271  CA  VAL A 168      20.218  13.370  10.043  1.00  5.17           C  
ATOM   1272  C   VAL A 168      21.734  13.188   9.914  1.00  5.99           C  
ATOM   1273  O   VAL A 168      22.515  14.157   9.890  1.00  5.57           O  
ATOM   1274  CB  VAL A 168      19.646  14.267   8.933  1.00  5.03           C  
ATOM   1275  CG1 VAL A 168      20.117  13.776   7.570  1.00  5.66           C  
ATOM   1276  CG2 VAL A 168      18.120  14.259   9.005  1.00  4.51           C  
ATOM   1277  N   CYS A 169      22.145  11.928   9.923  1.00  5.14           N  
ATOM   1278  CA  CYS A 169      23.554  11.579   9.924  1.00  5.61           C  
ATOM   1279  C   CYS A 169      24.023  10.857   8.672  1.00  6.30           C  
ATOM   1280  O   CYS A 169      23.755   9.662   8.508  1.00  5.63           O  
ATOM   1281  CB  CYS A 169      23.824  10.701  11.154  1.00  5.61           C  
ATOM   1282  SG  CYS A 169      23.061  11.341  12.652  1.00  7.72           S  
ATOM   1283  N   PRO A 170      24.689  11.572   7.749  1.00  6.31           N  
ATOM   1284  CA  PRO A 170      25.170  10.924   6.523  1.00  6.37           C  
ATOM   1285  C   PRO A 170      26.230   9.878   6.887  1.00  6.01           C  
ATOM   1286  O   PRO A 170      27.149  10.158   7.670  1.00  5.70           O  
ATOM   1287  CB  PRO A 170      25.778  12.084   5.719  1.00  6.14           C  
ATOM   1288  CG  PRO A 170      24.972  13.297   6.205  1.00  5.90           C  
ATOM   1289  CD  PRO A 170      24.909  13.035   7.697  1.00  5.95           C  
ATOM   1290  N   LYS A 171      26.051   8.666   6.372  1.00  5.49           N  
ATOM   1291  CA  LYS A 171      26.968   7.559   6.612  1.00  5.32           C  
ATOM   1292  C   LYS A 171      28.038   7.609   5.507  1.00  5.38           C  
ATOM   1293  O   LYS A 171      28.139   6.730   4.648  1.00  4.89           O  
ATOM   1294  CB  LYS A 171      26.174   6.241   6.615  1.00  5.24           C  
ATOM   1295  CG  LYS A 171      25.121   6.154   7.747  1.00  5.72           C  
ATOM   1296  CD  LYS A 171      25.788   6.095   9.124  1.00  6.51           C  
ATOM   1297  CE  LYS A 171      25.521   7.327   9.990  1.00  6.75           C  
ATOM   1298  NZ  LYS A 171      26.222   7.228  11.342  1.00  5.93           N1+
ATOM   1299  N   GLY A 172      28.800   8.697   5.523  1.00  5.10           N  
ATOM   1300  CA  GLY A 172      29.837   8.936   4.537  1.00  5.30           C  
ATOM   1301  C   GLY A 172      30.420  10.327   4.773  1.00  4.93           C  
ATOM   1302  O   GLY A 172      29.772  11.186   5.393  1.00  4.86           O  
ATOM   1303  N   MET A 173      31.646  10.542   4.308  1.00  4.98           N  
ATOM   1304  CA  MET A 173      32.313  11.829   4.506  1.00  5.36           C  
ATOM   1305  C   MET A 173      31.622  12.957   3.741  1.00  4.91           C  
ATOM   1306  O   MET A 173      31.073  12.744   2.662  1.00  5.36           O  
ATOM   1307  CB  MET A 173      33.796  11.750   4.119  1.00  4.80           C  
ATOM   1308  CG  MET A 173      34.033  11.451   2.640  1.00  5.96           C  
ATOM   1309  SD  MET A 173      35.663  12.027   2.099  1.00  8.60           S  
ATOM   1310  CE  MET A 173      36.763  10.740   2.796  1.00  6.80           C  
ATOM   1311  N   GLY A 174      31.682  14.168   4.295  1.00  5.50           N  
ATOM   1312  CA  GLY A 174      31.070  15.329   3.655  1.00  5.15           C  
ATOM   1313  C   GLY A 174      31.432  15.480   2.184  1.00  4.32           C  
ATOM   1314  O   GLY A 174      30.535  15.671   1.369  1.00  5.45           O  
ATOM   1315  N   PRO A 175      32.710  15.421   1.798  1.00  5.72           N  
ATOM   1316  CA  PRO A 175      33.095  15.561   0.395  1.00  6.83           C  
ATOM   1317  C   PRO A 175      32.369  14.562  -0.528  1.00  6.98           C  
ATOM   1318  O   PRO A 175      32.070  14.885  -1.679  1.00  6.36           O  
ATOM   1319  CB  PRO A 175      34.610  15.353   0.425  1.00  7.26           C  
ATOM   1320  CG  PRO A 175      34.983  16.029   1.703  1.00  6.10           C  
ATOM   1321  CD  PRO A 175      33.917  15.520   2.663  1.00  6.28           C  
ATOM   1322  N   SER A 176      32.030  13.382  -0.010  1.00  5.90           N  
ATOM   1323  CA  SER A 176      31.319  12.395  -0.830  1.00  5.76           C  
ATOM   1324  C   SER A 176      29.825  12.709  -0.930  1.00  5.66           C  
ATOM   1325  O   SER A 176      29.200  12.413  -1.946  1.00  6.12           O  
ATOM   1326  CB  SER A 176      31.537  10.967  -0.310  1.00  6.40           C  
ATOM   1327  OG  SER A 176      30.934  10.774   0.951  1.00  6.90           O  
ATOM   1328  N   VAL A 177      29.261  13.280   0.139  1.00  6.02           N  
ATOM   1329  CA  VAL A 177      27.858  13.688   0.187  1.00  5.66           C  
ATOM   1330  C   VAL A 177      27.665  14.738  -0.917  1.00  6.29           C  
ATOM   1331  O   VAL A 177      26.698  14.688  -1.675  1.00  7.11           O  
ATOM   1332  CB  VAL A 177      27.518  14.314   1.562  1.00  6.03           C  
ATOM   1333  CG1 VAL A 177      26.181  15.014   1.513  1.00  5.65           C  
ATOM   1334  CG2 VAL A 177      27.498  13.234   2.639  1.00  5.58           C  
ATOM   1335  N   ARG A 178      28.600  15.685  -1.004  1.00  6.17           N  
ATOM   1336  CA  ARG A 178      28.527  16.716  -2.043  1.00  5.99           C  
ATOM   1337  C   ARG A 178      28.793  16.178  -3.447  1.00  5.69           C  
ATOM   1338  O   ARG A 178      28.018  16.436  -4.359  1.00  6.96           O  
ATOM   1339  CB  ARG A 178      29.495  17.871  -1.766  1.00  6.01           C  
ATOM   1340  CG  ARG A 178      29.427  18.958  -2.849  1.00  6.03           C  
ATOM   1341  CD  ARG A 178      28.008  19.478  -3.010  1.00  6.01           C  
ATOM   1342  NE  ARG A 178      27.928  20.483  -4.063  1.00  6.49           N  
ATOM   1343  CZ  ARG A 178      26.792  20.995  -4.527  1.00  7.51           C  
ATOM   1344  NH1 ARG A 178      25.620  20.596  -4.046  1.00  6.95           N1+
ATOM   1345  NH2 ARG A 178      26.829  21.945  -5.444  1.00  7.95           N  
ATOM   1346  N   ARG A 179      29.901  15.465  -3.626  1.00  6.35           N  
ATOM   1347  CA  ARG A 179      30.281  14.927  -4.933  1.00  6.77           C  
ATOM   1348  C   ARG A 179      29.235  14.004  -5.568  1.00  6.63           C  
ATOM   1349  O   ARG A 179      28.922  14.152  -6.753  1.00  6.71           O  
ATOM   1350  CB  ARG A 179      31.645  14.224  -4.850  1.00  7.52           C  
ATOM   1351  CG  ARG A 179      32.160  13.721  -6.190  1.00  8.13           C  
ATOM   1352  CD  ARG A 179      32.211  14.834  -7.236  1.00 10.76           C  
ATOM   1353  NE  ARG A 179      32.687  14.326  -8.523  1.00 11.71           N  
ATOM   1354  CZ  ARG A 179      32.428  14.888  -9.701  1.00 16.96           C  
ATOM   1355  NH1 ARG A 179      31.716  16.012  -9.780  1.00 16.88           N1+
ATOM   1356  NH2 ARG A 179      32.766  14.256 -10.817  1.00 18.41           N  
ATOM   1357  N   LEU A 180      28.729  13.036  -4.803  1.00  5.96           N  
ATOM   1358  CA  LEU A 180      27.712  12.125  -5.307  1.00  5.68           C  
ATOM   1359  C   LEU A 180      26.435  12.876  -5.673  1.00  5.44           C  
ATOM   1360  O   LEU A 180      25.816  12.585  -6.684  1.00  6.53           O  
ATOM   1361  CB  LEU A 180      27.434  10.994  -4.310  1.00  5.47           C  
ATOM   1362  CG  LEU A 180      28.415   9.821  -4.438  1.00  6.53           C  
ATOM   1363  CD1 LEU A 180      28.397   8.968  -3.158  1.00  6.00           C  
ATOM   1364  CD2 LEU A 180      28.103   8.979  -5.697  1.00  5.53           C  
ATOM   1365  N   TYR A 181      26.072  13.876  -4.879  1.00  6.05           N  
ATOM   1366  CA  TYR A 181      24.890  14.689  -5.155  1.00  6.23           C  
ATOM   1367  C   TYR A 181      25.071  15.393  -6.504  1.00  7.07           C  
ATOM   1368  O   TYR A 181      24.161  15.413  -7.336  1.00  7.84           O  
ATOM   1369  CB  TYR A 181      24.693  15.732  -4.054  1.00  6.38           C  
ATOM   1370  CG  TYR A 181      23.488  16.611  -4.280  1.00  7.58           C  
ATOM   1371  CD1 TYR A 181      22.226  16.225  -3.821  1.00  7.29           C  
ATOM   1372  CD2 TYR A 181      23.607  17.838  -4.930  1.00  6.99           C  
ATOM   1373  CE1 TYR A 181      21.110  17.047  -3.996  1.00  8.25           C  
ATOM   1374  CE2 TYR A 181      22.499  18.662  -5.109  1.00  7.60           C  
ATOM   1375  CZ  TYR A 181      21.263  18.268  -4.639  1.00  6.93           C  
ATOM   1376  OH  TYR A 181      20.175  19.098  -4.750  1.00  7.85           O  
ATOM   1377  N   VAL A 182      26.243  15.982  -6.708  1.00  7.41           N  
ATOM   1378  CA  VAL A 182      26.549  16.671  -7.957  1.00  7.99           C  
ATOM   1379  C   VAL A 182      26.487  15.701  -9.141  1.00  8.46           C  
ATOM   1380  O   VAL A 182      25.867  16.005 -10.156  1.00  8.70           O  
ATOM   1381  CB  VAL A 182      27.910  17.366  -7.870  1.00  8.01           C  
ATOM   1382  CG1 VAL A 182      28.386  17.825  -9.264  1.00  9.00           C  
ATOM   1383  CG2 VAL A 182      27.808  18.547  -6.904  1.00  7.17           C  
ATOM   1384  N   GLN A 183      27.096  14.524  -9.006  1.00  7.58           N  
ATOM   1385  CA  GLN A 183      27.054  13.526 -10.071  1.00  7.79           C  
ATOM   1386  C   GLN A 183      25.601  13.090 -10.324  1.00  9.07           C  
ATOM   1387  O   GLN A 183      25.227  12.771 -11.455  1.00 10.27           O  
ATOM   1388  CB  GLN A 183      27.893  12.307  -9.697  1.00  7.67           C  
ATOM   1389  CG  GLN A 183      29.381  12.562  -9.610  1.00  7.81           C  
ATOM   1390  CD  GLN A 183      30.151  11.335  -9.142  1.00  8.78           C  
ATOM   1391  NE2 GLN A 183      30.042  10.253  -9.888  1.00  9.75           N  
ATOM   1392  OE1 GLN A 183      30.854  11.373  -8.138  1.00  9.80           O  
ATOM   1393  N   GLY A 184      24.782  13.111  -9.270  1.00  8.34           N  
ATOM   1394  CA  GLY A 184      23.385  12.717  -9.361  1.00  8.78           C  
ATOM   1395  C   GLY A 184      22.487  13.652 -10.151  1.00  8.84           C  
ATOM   1396  O   GLY A 184      21.408  13.259 -10.565  1.00  9.37           O  
ATOM   1397  N   LYS A 185      22.920  14.889 -10.357  1.00 10.35           N  
ATOM   1398  CA  LYS A 185      22.130  15.855 -11.102  1.00 11.83           C  
ATOM   1399  C   LYS A 185      21.879  15.394 -12.527  1.00 13.53           C  
ATOM   1400  O   LYS A 185      20.923  15.820 -13.169  1.00 15.16           O  
ATOM   1401  CB  LYS A 185      22.837  17.208 -11.121  1.00 10.18           C  
ATOM   1402  CG  LYS A 185      22.972  17.838  -9.756  1.00 11.89           C  
ATOM   1403  CD  LYS A 185      23.718  19.167  -9.801  1.00 11.37           C  
ATOM   1404  CE  LYS A 185      23.616  19.835  -8.445  1.00 13.35           C  
ATOM   1405  NZ  LYS A 185      24.164  21.223  -8.443  1.00 13.38           N1+
ATOM   1406  N   GLU A 186      22.743  14.520 -13.020  1.00 15.91           N  
ATOM   1407  CA  GLU A 186      22.629  14.003 -14.379  1.00 17.21           C  
ATOM   1408  C   GLU A 186      21.569  12.921 -14.476  1.00 16.56           C  
ATOM   1409  O   GLU A 186      21.119  12.579 -15.566  1.00 18.11           O  
ATOM   1410  CB  GLU A 186      23.979  13.436 -14.843  1.00 19.10           C  
ATOM   1411  CG  GLU A 186      25.163  14.383 -14.676  1.00 23.29           C  
ATOM   1412  CD  GLU A 186      24.928  15.747 -15.311  1.00 26.20           C  
ATOM   1413  OE1 GLU A 186      24.593  15.801 -16.522  1.00 27.79           O  
ATOM   1414  OE2 GLU A 186      25.074  16.764 -14.589  1.00 26.39           O1-
ATOM   1415  N   VAL A 187      21.209  12.349 -13.335  1.00 15.14           N  
ATOM   1416  CA  VAL A 187      20.218  11.292 -13.282  1.00 14.23           C  
ATOM   1417  C   VAL A 187      19.131  11.736 -12.312  1.00 13.86           C  
ATOM   1418  O   VAL A 187      18.820  12.928 -12.235  1.00 15.42           O  
ATOM   1419  CB  VAL A 187      20.859   9.925 -12.879  1.00 15.01           C  
ATOM   1420  CG1 VAL A 187      21.665   9.375 -14.045  1.00 16.10           C  
ATOM   1421  CG2 VAL A 187      21.772  10.078 -11.675  1.00 13.01           C  
ATOM   1422  N   ASN A 188      18.536  10.805 -11.584  1.00 12.06           N  
ATOM   1423  CA  ASN A 188      17.498  11.180 -10.644  1.00 11.38           C  
ATOM   1424  C   ASN A 188      18.047  11.315  -9.228  1.00 10.68           C  
ATOM   1425  O   ASN A 188      17.351  11.044  -8.249  1.00 10.24           O  
ATOM   1426  CB  ASN A 188      16.313  10.213 -10.693  1.00 11.16           C  
ATOM   1427  CG  ASN A 188      15.144  10.690  -9.844  1.00 11.45           C  
ATOM   1428  ND2 ASN A 188      14.469   9.757  -9.188  1.00 13.21           N  
ATOM   1429  OD1 ASN A 188      14.873  11.888  -9.759  1.00 11.78           O  
ATOM   1430  N   GLY A 189      19.300  11.746  -9.126  1.00 10.26           N  
ATOM   1431  CA  GLY A 189      19.901  11.950  -7.828  1.00  9.29           C  
ATOM   1432  C   GLY A 189      20.862  10.863  -7.415  1.00 10.29           C  
ATOM   1433  O   GLY A 189      20.840   9.751  -7.945  1.00 10.90           O  
ATOM   1434  N   ALA A 190      21.727  11.221  -6.473  1.00  9.35           N  
ATOM   1435  CA  ALA A 190      22.716  10.328  -5.884  1.00  8.37           C  
ATOM   1436  C   ALA A 190      23.136  10.997  -4.584  1.00  8.13           C  
ATOM   1437  O   ALA A 190      22.894  12.191  -4.381  1.00  7.86           O  
ATOM   1438  CB  ALA A 190      23.912  10.119  -6.813  1.00  8.96           C  
ATOM   1439  N   GLY A 191      23.745  10.225  -3.696  1.00  7.18           N  
ATOM   1440  CA  GLY A 191      24.159  10.773  -2.426  1.00  7.62           C  
ATOM   1441  C   GLY A 191      24.639   9.649  -1.537  1.00  7.73           C  
ATOM   1442  O   GLY A 191      24.950   8.547  -2.014  1.00  7.58           O  
ATOM   1443  N   ILE A 192      24.656   9.937  -0.242  1.00  6.42           N  
ATOM   1444  CA  ILE A 192      25.108   9.038   0.817  1.00  5.94           C  
ATOM   1445  C   ILE A 192      23.917   8.702   1.721  1.00  5.05           C  
ATOM   1446  O   ILE A 192      23.140   9.572   2.099  1.00  5.12           O  
ATOM   1447  CB  ILE A 192      26.247   9.748   1.634  1.00  5.11           C  
ATOM   1448  CG1 ILE A 192      27.509   9.891   0.773  1.00  4.25           C  
ATOM   1449  CG2 ILE A 192      26.529   9.042   2.947  1.00  5.06           C  
ATOM   1450  CD1 ILE A 192      28.193   8.594   0.413  1.00  6.06           C  
ATOM   1451  N   ASN A 193      23.739   7.428   2.032  1.00  4.27           N  
ATOM   1452  CA  ASN A 193      22.637   7.005   2.890  1.00  4.88           C  
ATOM   1453  C   ASN A 193      22.781   7.702   4.235  1.00  5.52           C  
ATOM   1454  O   ASN A 193      23.888   7.913   4.712  1.00  5.48           O  
ATOM   1455  CB  ASN A 193      22.688   5.495   3.150  1.00  4.66           C  
ATOM   1456  CG  ASN A 193      22.508   4.666   1.884  1.00  6.71           C  
ATOM   1457  ND2 ASN A 193      23.026   3.443   1.915  1.00  6.79           N  
ATOM   1458  OD1 ASN A 193      21.921   5.113   0.896  1.00  6.82           O  
ATOM   1459  N   SER A 194      21.661   8.014   4.867  1.00  5.70           N  
ATOM   1460  CA  SER A 194      21.689   8.671   6.167  1.00  5.65           C  
ATOM   1461  C   SER A 194      20.743   8.001   7.146  1.00  5.17           C  
ATOM   1462  O   SER A 194      19.777   7.378   6.737  1.00  5.79           O  
ATOM   1463  CB  SER A 194      21.257  10.141   6.043  1.00  5.49           C  
ATOM   1464  OG  SER A 194      22.050  10.863   5.130  1.00  6.02           O  
ATOM   1465  N   SER A 195      21.066   8.089   8.430  1.00  4.91           N  
ATOM   1466  CA  SER A 195      20.198   7.602   9.479  1.00  5.25           C  
ATOM   1467  C   SER A 195      19.569   8.892  10.029  1.00  5.87           C  
ATOM   1468  O   SER A 195      20.109   9.980   9.828  1.00  5.90           O  
ATOM   1469  CB  SER A 195      20.992   6.883  10.581  1.00  6.36           C  
ATOM   1470  OG  SER A 195      21.918   7.734  11.241  1.00  4.61           O  
ATOM   1471  N   PHE A 196      18.392   8.796  10.631  1.00  6.08           N  
ATOM   1472  CA  PHE A 196      17.765   9.974  11.209  1.00  5.62           C  
ATOM   1473  C   PHE A 196      17.189   9.607  12.566  1.00  7.23           C  
ATOM   1474  O   PHE A 196      16.864   8.444  12.828  1.00  6.75           O  
ATOM   1475  CB  PHE A 196      16.698  10.583  10.282  1.00  5.99           C  
ATOM   1476  CG  PHE A 196      15.329   9.973  10.424  1.00  6.33           C  
ATOM   1477  CD1 PHE A 196      15.001   8.801   9.728  1.00  7.63           C  
ATOM   1478  CD2 PHE A 196      14.366  10.569  11.246  1.00  5.59           C  
ATOM   1479  CE1 PHE A 196      13.742   8.232   9.848  1.00  8.55           C  
ATOM   1480  CE2 PHE A 196      13.098  10.007  11.378  1.00  8.00           C  
ATOM   1481  CZ  PHE A 196      12.782   8.830  10.677  1.00  7.67           C  
ATOM   1482  N   ALA A 197      17.070  10.600  13.435  1.00  6.58           N  
ATOM   1483  CA  ALA A 197      16.540  10.378  14.768  1.00  7.50           C  
ATOM   1484  C   ALA A 197      15.657  11.545  15.188  1.00  7.52           C  
ATOM   1485  O   ALA A 197      15.838  12.662  14.718  1.00  7.60           O  
ATOM   1486  CB  ALA A 197      17.698  10.228  15.761  1.00  7.95           C  
ATOM   1487  N   VAL A 198      14.651  11.252  16.004  1.00  7.43           N  
ATOM   1488  CA  VAL A 198      13.773  12.267  16.563  1.00  7.73           C  
ATOM   1489  C   VAL A 198      13.877  12.041  18.077  1.00  8.96           C  
ATOM   1490  O   VAL A 198      13.255  11.136  18.639  1.00  8.08           O  
ATOM   1491  CB  VAL A 198      12.312  12.113  16.107  1.00  8.13           C  
ATOM   1492  CG1 VAL A 198      11.417  13.103  16.867  1.00  8.25           C  
ATOM   1493  CG2 VAL A 198      12.209  12.332  14.618  1.00  7.51           C  
ATOM   1494  N   HIS A 199      14.748  12.823  18.707  1.00  8.16           N  
ATOM   1495  CA  HIS A 199      14.989  12.733  20.137  1.00  8.29           C  
ATOM   1496  C   HIS A 199      13.885  13.434  20.931  1.00  8.42           C  
ATOM   1497  O   HIS A 199      13.398  12.905  21.926  1.00  7.64           O  
ATOM   1498  CB  HIS A 199      16.362  13.346  20.445  1.00  8.03           C  
ATOM   1499  CG  HIS A 199      16.760  13.256  21.884  1.00  9.91           C  
ATOM   1500  CD2 HIS A 199      17.005  14.203  22.802  1.00 10.45           C  
ATOM   1501  ND1 HIS A 199      16.896  12.039  22.533  1.00 11.79           N  
ATOM   1502  CE1 HIS A 199      17.201  12.266  23.799  1.00 12.05           C  
ATOM   1503  NE2 HIS A 199      17.274  13.561  23.993  1.00 12.75           N  
ATOM   1504  N   GLN A 200      13.509  14.628  20.479  1.00  9.04           N  
ATOM   1505  CA  GLN A 200      12.474  15.436  21.112  1.00  9.69           C  
ATOM   1506  C   GLN A 200      11.627  16.081  20.025  1.00  9.02           C  
ATOM   1507  O   GLN A 200      12.163  16.575  19.026  1.00  8.79           O  
ATOM   1508  CB  GLN A 200      13.087  16.547  21.960  1.00 11.43           C  
ATOM   1509  CG  GLN A 200      13.666  16.075  23.263  1.00 17.19           C  
ATOM   1510  CD  GLN A 200      14.123  17.199  24.173  1.00 19.31           C  
ATOM   1511  NE2 GLN A 200      13.759  18.439  23.847  1.00 18.46           N  
ATOM   1512  OE1 GLN A 200      14.793  16.947  25.167  1.00 21.43           O  
ATOM   1513  N   ASP A 201      10.313  16.071  20.227  1.00  8.83           N  
ATOM   1514  CA  ASP A 201       9.382  16.676  19.292  1.00  8.67           C  
ATOM   1515  C   ASP A 201       8.381  17.497  20.103  1.00  9.66           C  
ATOM   1516  O   ASP A 201       7.650  16.948  20.929  1.00  9.44           O  
ATOM   1517  CB  ASP A 201       8.658  15.604  18.488  1.00  8.84           C  
ATOM   1518  CG  ASP A 201       7.819  16.187  17.364  1.00 10.51           C  
ATOM   1519  OD1 ASP A 201       7.756  17.430  17.219  1.00 10.25           O  
ATOM   1520  OD2 ASP A 201       7.221  15.398  16.611  1.00 11.26           O1-
ATOM   1521  N   VAL A 202       8.394  18.814  19.899  1.00  9.22           N  
ATOM   1522  CA  VAL A 202       7.497  19.708  20.621  1.00 10.28           C  
ATOM   1523  C   VAL A 202       6.289  20.183  19.815  1.00  9.93           C  
ATOM   1524  O   VAL A 202       5.485  20.968  20.325  1.00 10.42           O  
ATOM   1525  CB  VAL A 202       8.251  20.943  21.226  1.00  9.77           C  
ATOM   1526  CG1 VAL A 202       9.349  20.460  22.192  1.00 11.60           C  
ATOM   1527  CG2 VAL A 202       8.823  21.848  20.129  1.00 10.26           C  
ATOM   1528  N   ASP A 203       6.147  19.736  18.569  1.00  9.53           N  
ATOM   1529  CA  ASP A 203       4.991  20.165  17.779  1.00  9.77           C  
ATOM   1530  C   ASP A 203       4.470  19.210  16.697  1.00  9.74           C  
ATOM   1531  O   ASP A 203       3.447  19.497  16.073  1.00  9.49           O  
ATOM   1532  CB  ASP A 203       5.200  21.580  17.200  1.00 10.45           C  
ATOM   1533  CG  ASP A 203       6.393  21.677  16.272  1.00 10.88           C  
ATOM   1534  OD1 ASP A 203       6.767  20.675  15.644  1.00  9.56           O  
ATOM   1535  OD2 ASP A 203       6.954  22.784  16.137  1.00 13.55           O1-
ATOM   1536  N   GLY A 204       5.174  18.100  16.461  1.00  7.80           N  
ATOM   1537  CA  GLY A 204       4.739  17.128  15.467  1.00  8.76           C  
ATOM   1538  C   GLY A 204       5.396  17.221  14.101  1.00  8.65           C  
ATOM   1539  O   GLY A 204       5.166  16.361  13.242  1.00  9.30           O  
ATOM   1540  N   ARG A 205       6.216  18.248  13.885  1.00  8.15           N  
ATOM   1541  CA  ARG A 205       6.891  18.428  12.587  1.00  7.94           C  
ATOM   1542  C   ARG A 205       8.241  17.728  12.481  1.00  7.36           C  
ATOM   1543  O   ARG A 205       8.798  17.615  11.392  1.00  7.71           O  
ATOM   1544  CB  ARG A 205       7.168  19.911  12.315  1.00  8.51           C  
ATOM   1545  CG  ARG A 205       5.959  20.815  12.164  1.00  8.32           C  
ATOM   1546  CD  ARG A 205       6.441  22.261  11.929  1.00  9.91           C  
ATOM   1547  NE  ARG A 205       7.179  22.771  13.086  1.00 10.25           N  
ATOM   1548  CZ  ARG A 205       8.234  23.579  13.040  1.00  8.76           C  
ATOM   1549  NH1 ARG A 205       8.717  24.001  11.880  1.00  9.51           N1+
ATOM   1550  NH2 ARG A 205       8.779  23.986  14.170  1.00  9.78           N  
ATOM   1551  N   ALA A 206       8.794  17.329  13.619  1.00  7.63           N  
ATOM   1552  CA  ALA A 206      10.120  16.733  13.669  1.00  6.77           C  
ATOM   1553  C   ALA A 206      10.461  15.637  12.670  1.00  7.07           C  
ATOM   1554  O   ALA A 206      11.486  15.710  12.006  1.00  7.13           O  
ATOM   1555  CB  ALA A 206      10.440  16.287  15.074  1.00  7.06           C  
ATOM   1556  N   THR A 207       9.616  14.630  12.547  1.00  6.72           N  
ATOM   1557  CA  THR A 207       9.898  13.543  11.623  1.00  7.66           C  
ATOM   1558  C   THR A 207      10.012  14.009  10.172  1.00  8.07           C  
ATOM   1559  O   THR A 207      11.004  13.713   9.502  1.00  7.14           O  
ATOM   1560  CB  THR A 207       8.848  12.422  11.756  1.00  7.83           C  
ATOM   1561  CG2 THR A 207       9.158  11.262  10.803  1.00  7.85           C  
ATOM   1562  OG1 THR A 207       8.865  11.944  13.109  1.00  6.60           O  
ATOM   1563  N   ASP A 208       9.033  14.768   9.689  1.00  8.83           N  
ATOM   1564  CA  ASP A 208       9.085  15.236   8.306  1.00  9.48           C  
ATOM   1565  C   ASP A 208      10.194  16.243   8.042  1.00  7.09           C  
ATOM   1566  O   ASP A 208      10.720  16.311   6.934  1.00  6.61           O  
ATOM   1567  CB  ASP A 208       7.723  15.760   7.849  1.00 12.90           C  
ATOM   1568  CG  ASP A 208       6.726  14.634   7.564  1.00 17.31           C  
ATOM   1569  OD1 ASP A 208       7.140  13.543   7.130  1.00 18.29           O  
ATOM   1570  OD2 ASP A 208       5.518  14.844   7.761  1.00 21.35           O1-
ATOM   1571  N   VAL A 209      10.565  17.012   9.057  1.00  7.58           N  
ATOM   1572  CA  VAL A 209      11.665  17.957   8.895  1.00  6.10           C  
ATOM   1573  C   VAL A 209      12.968  17.149   8.728  1.00  6.15           C  
ATOM   1574  O   VAL A 209      13.774  17.421   7.820  1.00  6.14           O  
ATOM   1575  CB  VAL A 209      11.747  18.957  10.072  1.00  6.03           C  
ATOM   1576  CG1 VAL A 209      13.076  19.708  10.040  1.00  6.55           C  
ATOM   1577  CG2 VAL A 209      10.583  19.957   9.973  1.00  5.69           C  
ATOM   1578  N   ALA A 210      13.128  16.103   9.538  1.00  5.52           N  
ATOM   1579  CA  ALA A 210      14.309  15.254   9.452  1.00  6.47           C  
ATOM   1580  C   ALA A 210      14.357  14.544   8.094  1.00  5.15           C  
ATOM   1581  O   ALA A 210      15.389  14.528   7.433  1.00  5.99           O  
ATOM   1582  CB  ALA A 210      14.337  14.229  10.610  1.00  5.52           C  
ATOM   1583  N   LEU A 211      13.234  13.976   7.671  1.00  5.67           N  
ATOM   1584  CA  LEU A 211      13.165  13.275   6.393  1.00  5.66           C  
ATOM   1585  C   LEU A 211      13.408  14.219   5.216  1.00  6.27           C  
ATOM   1586  O   LEU A 211      14.107  13.863   4.268  1.00  5.77           O  
ATOM   1587  CB  LEU A 211      11.818  12.554   6.237  1.00  5.95           C  
ATOM   1588  CG  LEU A 211      11.599  11.371   7.192  1.00  5.92           C  
ATOM   1589  CD1 LEU A 211      10.178  10.788   7.053  1.00  6.87           C  
ATOM   1590  CD2 LEU A 211      12.669  10.313   6.900  1.00  6.78           C  
ATOM   1591  N   GLY A 212      12.860  15.434   5.291  1.00  6.75           N  
ATOM   1592  CA  GLY A 212      13.047  16.412   4.227  1.00  6.12           C  
ATOM   1593  C   GLY A 212      14.517  16.784   4.115  1.00  5.82           C  
ATOM   1594  O   GLY A 212      15.074  16.893   3.022  1.00  5.09           O  
ATOM   1595  N   TRP A 213      15.139  17.005   5.267  1.00  6.09           N  
ATOM   1596  CA  TRP A 213      16.557  17.344   5.348  1.00  5.87           C  
ATOM   1597  C   TRP A 213      17.362  16.226   4.674  1.00  5.53           C  
ATOM   1598  O   TRP A 213      18.144  16.475   3.753  1.00  6.03           O  
ATOM   1599  CB  TRP A 213      16.938  17.519   6.827  1.00  5.94           C  
ATOM   1600  CG  TRP A 213      18.401  17.748   7.163  1.00  4.16           C  
ATOM   1601  CD1 TRP A 213      19.451  17.948   6.304  1.00  4.93           C  
ATOM   1602  CD2 TRP A 213      18.959  17.701   8.481  1.00  4.15           C  
ATOM   1603  CE2 TRP A 213      20.365  17.859   8.351  1.00  3.73           C  
ATOM   1604  CE3 TRP A 213      18.410  17.531   9.761  1.00  4.69           C  
ATOM   1605  NE1 TRP A 213      20.639  18.008   7.015  1.00  4.72           N  
ATOM   1606  CZ2 TRP A 213      21.234  17.836   9.458  1.00  3.58           C  
ATOM   1607  CZ3 TRP A 213      19.276  17.505  10.873  1.00  4.97           C  
ATOM   1608  CH2 TRP A 213      20.676  17.660  10.705  1.00  5.06           C  
ATOM   1609  N   SER A 214      17.113  14.985   5.072  1.00  5.63           N  
ATOM   1610  CA  SER A 214      17.823  13.863   4.487  1.00  5.80           C  
ATOM   1611  C   SER A 214      17.624  13.742   2.970  1.00  6.04           C  
ATOM   1612  O   SER A 214      18.592  13.544   2.222  1.00  6.68           O  
ATOM   1613  CB  SER A 214      17.404  12.571   5.168  1.00  6.05           C  
ATOM   1614  OG  SER A 214      18.276  11.552   4.745  1.00  6.47           O  
ATOM   1615  N   ILE A 215      16.377  13.851   2.519  1.00  6.60           N  
ATOM   1616  CA  ILE A 215      16.052  13.769   1.089  1.00  7.64           C  
ATOM   1617  C   ILE A 215      16.784  14.879   0.313  1.00  7.28           C  
ATOM   1618  O   ILE A 215      17.355  14.645  -0.760  1.00  7.08           O  
ATOM   1619  CB  ILE A 215      14.517  13.927   0.861  1.00  9.99           C  
ATOM   1620  CG1 ILE A 215      13.757  12.734   1.450  1.00 10.48           C  
ATOM   1621  CG2 ILE A 215      14.210  14.098  -0.635  1.00 10.89           C  
ATOM   1622  CD1 ILE A 215      13.980  11.463   0.710  1.00 14.19           C  
ATOM   1623  N   ALA A 216      16.800  16.076   0.898  1.00  7.11           N  
ATOM   1624  CA  ALA A 216      17.452  17.237   0.299  1.00  6.70           C  
ATOM   1625  C   ALA A 216      18.955  17.043   0.199  1.00  6.02           C  
ATOM   1626  O   ALA A 216      19.577  17.692  -0.616  1.00  6.98           O  
ATOM   1627  CB  ALA A 216      17.129  18.510   1.083  1.00  6.89           C  
ATOM   1628  N   LEU A 217      19.535  16.187   1.044  1.00  5.71           N  
ATOM   1629  CA  LEU A 217      20.967  15.892   1.008  1.00  6.11           C  
ATOM   1630  C   LEU A 217      21.293  14.934  -0.124  1.00  6.51           C  
ATOM   1631  O   LEU A 217      22.452  14.819  -0.521  1.00  7.31           O  
ATOM   1632  CB  LEU A 217      21.438  15.248   2.312  1.00  5.94           C  
ATOM   1633  CG  LEU A 217      21.447  16.138   3.554  1.00  6.77           C  
ATOM   1634  CD1 LEU A 217      22.152  15.394   4.693  1.00  7.01           C  
ATOM   1635  CD2 LEU A 217      22.134  17.480   3.252  1.00  7.00           C  
ATOM   1636  N   GLY A 218      20.266  14.253  -0.628  1.00  6.63           N  
ATOM   1637  CA  GLY A 218      20.437  13.283  -1.697  1.00  6.73           C  
ATOM   1638  C   GLY A 218      20.547  11.842  -1.208  1.00  6.47           C  
ATOM   1639  O   GLY A 218      20.927  10.965  -1.982  1.00  6.25           O  
ATOM   1640  N   SER A 219      20.190  11.580   0.045  1.00  6.01           N  
ATOM   1641  CA  SER A 219      20.281  10.223   0.600  1.00  7.18           C  
ATOM   1642  C   SER A 219      19.500   9.198  -0.227  1.00  7.20           C  
ATOM   1643  O   SER A 219      18.285   9.333  -0.394  1.00  9.66           O  
ATOM   1644  CB  SER A 219      19.748  10.196   2.031  1.00  5.09           C  
ATOM   1645  OG  SER A 219      20.416  11.148   2.833  1.00  5.66           O  
ATOM   1646  N   PRO A 220      20.194   8.175  -0.773  1.00  7.41           N  
ATOM   1647  CA  PRO A 220      19.489   7.153  -1.570  1.00  7.60           C  
ATOM   1648  C   PRO A 220      18.433   6.469  -0.697  1.00  8.30           C  
ATOM   1649  O   PRO A 220      17.374   6.088  -1.179  1.00  7.68           O  
ATOM   1650  CB  PRO A 220      20.623   6.228  -1.993  1.00  7.62           C  
ATOM   1651  CG  PRO A 220      21.773   7.193  -2.167  1.00  6.83           C  
ATOM   1652  CD  PRO A 220      21.646   8.016  -0.892  1.00  7.11           C  
ATOM   1653  N   PHE A 221      18.774   6.204   0.558  1.00  7.88           N  
ATOM   1654  CA  PHE A 221      17.796   5.717   1.510  1.00  7.19           C  
ATOM   1655  C   PHE A 221      18.143   6.236   2.896  1.00  6.67           C  
ATOM   1656  O   PHE A 221      19.313   6.499   3.216  1.00  6.75           O  
ATOM   1657  CB  PHE A 221      17.498   4.193   1.435  1.00  7.63           C  
ATOM   1658  CG  PHE A 221      18.416   3.300   2.243  1.00  8.30           C  
ATOM   1659  CD1 PHE A 221      18.095   2.954   3.558  1.00  7.48           C  
ATOM   1660  CD2 PHE A 221      19.537   2.718   1.653  1.00  8.36           C  
ATOM   1661  CE1 PHE A 221      18.873   2.032   4.276  1.00  8.63           C  
ATOM   1662  CE2 PHE A 221      20.332   1.793   2.353  1.00  9.29           C  
ATOM   1663  CZ  PHE A 221      20.003   1.446   3.669  1.00  8.30           C  
ATOM   1664  N   THR A 222      17.080   6.500   3.644  1.00  6.52           N  
ATOM   1665  CA  THR A 222      17.133   7.022   4.999  1.00  6.44           C  
ATOM   1666  C   THR A 222      16.440   6.025   5.909  1.00  6.95           C  
ATOM   1667  O   THR A 222      15.340   5.565   5.610  1.00  6.88           O  
ATOM   1668  CB  THR A 222      16.381   8.384   5.078  1.00  6.18           C  
ATOM   1669  CG2 THR A 222      16.451   8.987   6.482  1.00  6.46           C  
ATOM   1670  OG1 THR A 222      16.973   9.294   4.149  1.00  6.47           O  
ATOM   1671  N   PHE A 223      17.108   5.684   7.003  1.00  6.96           N  
ATOM   1672  CA  PHE A 223      16.575   4.756   7.989  1.00  7.04           C  
ATOM   1673  C   PHE A 223      16.603   5.418   9.372  1.00  8.18           C  
ATOM   1674  O   PHE A 223      17.366   6.358   9.612  1.00  8.28           O  
ATOM   1675  CB  PHE A 223      17.367   3.431   7.973  1.00  7.53           C  
ATOM   1676  CG  PHE A 223      18.833   3.589   8.298  1.00  7.37           C  
ATOM   1677  CD1 PHE A 223      19.751   3.936   7.306  1.00  7.32           C  
ATOM   1678  CD2 PHE A 223      19.292   3.378   9.594  1.00  7.05           C  
ATOM   1679  CE1 PHE A 223      21.120   4.073   7.599  1.00  7.78           C  
ATOM   1680  CE2 PHE A 223      20.651   3.510   9.903  1.00  9.26           C  
ATOM   1681  CZ  PHE A 223      21.572   3.859   8.903  1.00  6.80           C  
ATOM   1682  N   ALA A 224      15.771   4.923  10.278  1.00  7.42           N  
ATOM   1683  CA  ALA A 224      15.672   5.471  11.620  1.00  7.51           C  
ATOM   1684  C   ALA A 224      16.615   4.838  12.635  1.00  7.53           C  
ATOM   1685  O   ALA A 224      16.973   3.661  12.553  1.00  7.58           O  
ATOM   1686  CB  ALA A 224      14.237   5.378  12.116  1.00  7.91           C  
ATOM   1687  N   THR A 225      17.025   5.650  13.591  1.00  6.59           N  
ATOM   1688  CA  THR A 225      17.883   5.221  14.679  1.00  6.53           C  
ATOM   1689  C   THR A 225      17.576   6.200  15.827  1.00  6.64           C  
ATOM   1690  O   THR A 225      16.586   6.927  15.765  1.00  7.39           O  
ATOM   1691  CB  THR A 225      19.375   5.280  14.281  1.00  6.71           C  
ATOM   1692  CG2 THR A 225      19.850   6.735  14.117  1.00  7.26           C  
ATOM   1693  OG1 THR A 225      20.153   4.630  15.295  1.00  7.93           O  
ATOM   1694  N   THR A 226      18.368   6.158  16.894  1.00  6.83           N  
ATOM   1695  CA  THR A 226      18.224   7.084  18.019  1.00  6.89           C  
ATOM   1696  C   THR A 226      19.580   7.786  18.153  1.00  6.17           C  
ATOM   1697  O   THR A 226      20.592   7.301  17.630  1.00  4.99           O  
ATOM   1698  CB  THR A 226      17.897   6.359  19.358  1.00  6.97           C  
ATOM   1699  CG2 THR A 226      16.656   5.497  19.220  1.00  8.67           C  
ATOM   1700  OG1 THR A 226      19.001   5.537  19.746  1.00  7.49           O  
ATOM   1701  N   LEU A 227      19.627   8.909  18.862  1.00  7.01           N  
ATOM   1702  CA  LEU A 227      20.898   9.613  19.042  1.00  6.84           C  
ATOM   1703  C   LEU A 227      21.951   8.731  19.693  1.00  5.02           C  
ATOM   1704  O   LEU A 227      23.106   8.754  19.294  1.00  6.24           O  
ATOM   1705  CB  LEU A 227      20.710  10.885  19.878  1.00  7.62           C  
ATOM   1706  CG  LEU A 227      19.803  11.964  19.273  1.00  6.54           C  
ATOM   1707  CD1 LEU A 227      19.821  13.205  20.166  1.00  6.79           C  
ATOM   1708  CD2 LEU A 227      20.299  12.310  17.860  1.00  7.67           C  
ATOM   1709  N   GLU A 228      21.538   7.933  20.671  1.00  5.83           N  
ATOM   1710  CA  GLU A 228      22.450   7.045  21.383  1.00  6.28           C  
ATOM   1711  C   GLU A 228      22.958   5.884  20.519  1.00  6.02           C  
ATOM   1712  O   GLU A 228      24.148   5.567  20.530  1.00  6.32           O  
ATOM   1713  CB  GLU A 228      21.800   6.521  22.658  1.00  7.24           C  
ATOM   1714  CG  GLU A 228      22.753   5.671  23.471  1.00 10.62           C  
ATOM   1715  CD  GLU A 228      22.364   5.535  24.924  1.00 11.71           C  
ATOM   1716  OE1 GLU A 228      21.375   6.161  25.353  1.00 13.81           O  
ATOM   1717  OE2 GLU A 228      23.065   4.799  25.644  1.00 17.28           O1-
ATOM   1718  N   GLN A 229      22.063   5.251  19.772  1.00  5.41           N  
ATOM   1719  CA  GLN A 229      22.467   4.159  18.893  1.00  6.09           C  
ATOM   1720  C   GLN A 229      23.425   4.698  17.828  1.00  6.79           C  
ATOM   1721  O   GLN A 229      24.389   4.033  17.450  1.00  5.22           O  
ATOM   1722  CB  GLN A 229      21.246   3.535  18.211  1.00  8.32           C  
ATOM   1723  CG  GLN A 229      20.301   2.803  19.160  1.00 10.77           C  
ATOM   1724  CD  GLN A 229      20.961   1.618  19.801  1.00 12.43           C  
ATOM   1725  NE2 GLN A 229      21.003   0.519  19.077  1.00 14.72           N  
ATOM   1726  OE1 GLN A 229      21.465   1.697  20.922  1.00 15.79           O  
ATOM   1727  N   GLU A 230      23.177   5.931  17.386  1.00  5.60           N  
ATOM   1728  CA  GLU A 230      24.003   6.548  16.363  1.00  5.69           C  
ATOM   1729  C   GLU A 230      25.392   6.859  16.889  1.00  5.07           C  
ATOM   1730  O   GLU A 230      26.368   6.485  16.253  1.00  6.42           O  
ATOM   1731  CB  GLU A 230      23.338   7.814  15.795  1.00  5.43           C  
ATOM   1732  CG  GLU A 230      23.865   8.230  14.412  1.00  6.46           C  
ATOM   1733  CD  GLU A 230      25.202   8.970  14.455  1.00  7.20           C  
ATOM   1734  OE1 GLU A 230      25.567   9.529  15.518  1.00  7.68           O  
ATOM   1735  OE2 GLU A 230      25.880   9.021  13.416  1.00  7.40           O1-
ATOM   1736  N   TYR A 231      25.510   7.490  18.058  1.00  4.87           N  
ATOM   1737  CA  TYR A 231      26.853   7.787  18.547  1.00  5.30           C  
ATOM   1738  C   TYR A 231      27.624   6.513  18.911  1.00  5.20           C  
ATOM   1739  O   TYR A 231      28.804   6.406  18.590  1.00  7.28           O  
ATOM   1740  CB  TYR A 231      26.886   8.868  19.658  1.00  6.55           C  
ATOM   1741  CG  TYR A 231      26.581   8.454  21.081  1.00  6.38           C  
ATOM   1742  CD1 TYR A 231      27.441   7.603  21.786  1.00  6.84           C  
ATOM   1743  CD2 TYR A 231      25.463   8.958  21.746  1.00  5.42           C  
ATOM   1744  CE1 TYR A 231      27.194   7.262  23.124  1.00  7.94           C  
ATOM   1745  CE2 TYR A 231      25.213   8.627  23.082  1.00  7.53           C  
ATOM   1746  CZ  TYR A 231      26.085   7.778  23.761  1.00  7.32           C  
ATOM   1747  OH  TYR A 231      25.856   7.472  25.076  1.00  8.79           O  
ATOM   1748  N   LYS A 232      26.939   5.521  19.482  1.00  5.22           N  
ATOM   1749  CA  LYS A 232      27.594   4.266  19.842  1.00  5.80           C  
ATOM   1750  C   LYS A 232      28.160   3.552  18.607  1.00  5.97           C  
ATOM   1751  O   LYS A 232      29.303   3.115  18.613  1.00  7.49           O  
ATOM   1752  CB  LYS A 232      26.643   3.341  20.600  1.00  6.92           C  
ATOM   1753  CG  LYS A 232      26.407   3.750  22.046  1.00  7.46           C  
ATOM   1754  CD  LYS A 232      25.707   2.661  22.841  1.00  9.27           C  
ATOM   1755  CE  LYS A 232      24.413   2.276  22.176  1.00 12.04           C  
ATOM   1756  NZ  LYS A 232      23.729   1.152  22.864  1.00 15.53           N1+
ATOM   1757  N   SER A 233      27.384   3.457  17.536  1.00  4.98           N  
ATOM   1758  CA  SER A 233      27.873   2.790  16.333  1.00  5.63           C  
ATOM   1759  C   SER A 233      28.852   3.642  15.516  1.00  5.56           C  
ATOM   1760  O   SER A 233      29.822   3.140  14.971  1.00  5.86           O  
ATOM   1761  CB  SER A 233      26.695   2.373  15.444  1.00  5.62           C  
ATOM   1762  OG  SER A 233      25.878   3.462  15.052  1.00  6.58           O  
ATOM   1763  N   ASP A 234      28.625   4.944  15.509  1.00  5.01           N  
ATOM   1764  CA  ASP A 234      29.405   5.846  14.726  1.00  5.08           C  
ATOM   1765  C   ASP A 234      30.798   6.146  15.227  1.00  4.56           C  
ATOM   1766  O   ASP A 234      31.768   6.066  14.474  1.00  4.49           O  
ATOM   1767  CB  ASP A 234      28.617   7.118  14.569  1.00  5.91           C  
ATOM   1768  CG  ASP A 234      29.244   8.044  13.617  1.00  7.28           C  
ATOM   1769  OD1 ASP A 234      30.153   8.721  14.052  1.00  6.58           O  
ATOM   1770  OD2 ASP A 234      28.851   8.073  12.458  1.00  6.18           O1-
ATOM   1771  N   ILE A 235      30.904   6.521  16.491  1.00  4.59           N  
ATOM   1772  CA  ILE A 235      32.211   6.823  17.081  1.00  4.65           C  
ATOM   1773  C   ILE A 235      33.062   5.563  16.989  1.00  3.83           C  
ATOM   1774  O   ILE A 235      34.250   5.610  16.685  1.00  3.84           O  
ATOM   1775  CB  ILE A 235      32.071   7.298  18.543  1.00  6.12           C  
ATOM   1776  CG1 ILE A 235      31.273   8.605  18.589  1.00  5.85           C  
ATOM   1777  CG2 ILE A 235      33.442   7.495  19.169  1.00  5.87           C  
ATOM   1778  CD1 ILE A 235      30.984   9.111  19.992  1.00  6.78           C  
ATOM   1779  N   PHE A 236      32.404   4.427  17.194  1.00  4.72           N  
ATOM   1780  CA  PHE A 236      33.028   3.119  17.113  1.00  4.78           C  
ATOM   1781  C   PHE A 236      33.448   2.752  15.669  1.00  4.32           C  
ATOM   1782  O   PHE A 236      34.607   2.404  15.413  1.00  4.73           O  
ATOM   1783  CB  PHE A 236      32.051   2.077  17.678  1.00  4.78           C  
ATOM   1784  CG  PHE A 236      32.282   0.680  17.174  1.00  5.38           C  
ATOM   1785  CD1 PHE A 236      33.270  -0.122  17.729  1.00  6.45           C  
ATOM   1786  CD2 PHE A 236      31.501   0.176  16.131  1.00  5.84           C  
ATOM   1787  CE1 PHE A 236      33.477  -1.419  17.242  1.00  7.27           C  
ATOM   1788  CE2 PHE A 236      31.695  -1.103  15.643  1.00  6.03           C  
ATOM   1789  CZ  PHE A 236      32.683  -1.904  16.195  1.00  6.96           C  
ATOM   1790  N   GLY A 237      32.516   2.889  14.727  1.00  4.56           N  
ATOM   1791  CA  GLY A 237      32.770   2.541  13.342  1.00  4.26           C  
ATOM   1792  C   GLY A 237      33.946   3.228  12.679  1.00  4.56           C  
ATOM   1793  O   GLY A 237      34.708   2.588  11.956  1.00  5.72           O  
ATOM   1794  N   GLU A 238      34.096   4.530  12.906  1.00  5.08           N  
ATOM   1795  CA  GLU A 238      35.212   5.261  12.326  1.00  4.43           C  
ATOM   1796  C   GLU A 238      36.544   4.794  12.908  1.00  5.03           C  
ATOM   1797  O   GLU A 238      37.566   4.811  12.219  1.00  5.41           O  
ATOM   1798  CB  GLU A 238      35.031   6.763  12.510  1.00  3.92           C  
ATOM   1799  CG  GLU A 238      34.980   7.234  13.956  1.00  4.56           C  
ATOM   1800  CD  GLU A 238      34.162   8.504  14.110  1.00  5.22           C  
ATOM   1801  OE1 GLU A 238      33.298   8.730  13.247  1.00  4.11           O  
ATOM   1802  OE2 GLU A 238      34.352   9.266  15.075  1.00  4.17           O1-
ATOM   1803  N   ARG A 239      36.535   4.381  14.171  1.00  4.85           N  
ATOM   1804  CA  ARG A 239      37.736   3.868  14.822  1.00  4.33           C  
ATOM   1805  C   ARG A 239      38.000   2.440  14.347  1.00  4.67           C  
ATOM   1806  O   ARG A 239      39.151   1.995  14.307  1.00  5.08           O  
ATOM   1807  CB  ARG A 239      37.582   3.935  16.334  1.00  3.83           C  
ATOM   1808  CG  ARG A 239      37.677   5.376  16.826  1.00  4.21           C  
ATOM   1809  CD  ARG A 239      37.065   5.589  18.208  1.00  4.29           C  
ATOM   1810  NE  ARG A 239      37.282   6.980  18.611  1.00  4.62           N  
ATOM   1811  CZ  ARG A 239      36.761   8.042  17.996  1.00  5.19           C  
ATOM   1812  NH1 ARG A 239      35.954   7.891  16.951  1.00  3.89           N1+
ATOM   1813  NH2 ARG A 239      37.135   9.269  18.365  1.00  5.14           N  
ATOM   1814  N   GLY A 240      36.919   1.772  13.943  1.00  4.85           N  
ATOM   1815  CA  GLY A 240      36.976   0.422  13.415  1.00  3.91           C  
ATOM   1816  C   GLY A 240      37.268   0.377  11.920  1.00  3.81           C  
ATOM   1817  O   GLY A 240      38.093   1.125  11.404  1.00  5.26           O  
ATOM   1818  N   ILE A 241      36.516  -0.439  11.193  1.00  3.75           N  
ATOM   1819  CA  ILE A 241      36.754  -0.653   9.770  1.00  4.62           C  
ATOM   1820  C   ILE A 241      36.830   0.569   8.846  1.00  4.46           C  
ATOM   1821  O   ILE A 241      37.622   0.582   7.899  1.00  5.00           O  
ATOM   1822  CB  ILE A 241      35.734  -1.669   9.173  1.00  6.04           C  
ATOM   1823  CG1 ILE A 241      36.210  -2.168   7.806  1.00  8.78           C  
ATOM   1824  CG2 ILE A 241      34.356  -1.021   9.028  1.00  4.61           C  
ATOM   1825  CD1 ILE A 241      37.386  -3.058   7.844  1.00 11.34           C  
ATOM   1826  N   LEU A 242      36.050   1.600   9.139  1.00  4.66           N  
ATOM   1827  CA  LEU A 242      36.005   2.775   8.275  1.00  4.35           C  
ATOM   1828  C   LEU A 242      37.303   3.554   8.102  1.00  3.70           C  
ATOM   1829  O   LEU A 242      37.655   3.937   6.989  1.00  4.81           O  
ATOM   1830  CB  LEU A 242      34.881   3.712   8.723  1.00  4.23           C  
ATOM   1831  CG  LEU A 242      33.470   3.103   8.717  1.00  5.72           C  
ATOM   1832  CD1 LEU A 242      32.443   4.160   9.086  1.00  3.68           C  
ATOM   1833  CD2 LEU A 242      33.152   2.502   7.345  1.00  4.39           C  
ATOM   1834  N   LEU A 243      38.007   3.789   9.207  1.00  4.52           N  
ATOM   1835  CA  LEU A 243      39.255   4.535   9.156  1.00  4.49           C  
ATOM   1836  C   LEU A 243      40.408   3.906   9.950  1.00  3.14           C  
ATOM   1837  O   LEU A 243      41.404   3.472   9.379  1.00  3.27           O  
ATOM   1838  CB  LEU A 243      39.026   5.982   9.647  1.00  3.46           C  
ATOM   1839  CG  LEU A 243      37.966   6.858   8.987  1.00  3.60           C  
ATOM   1840  CD1 LEU A 243      37.882   8.165   9.751  1.00  4.38           C  
ATOM   1841  CD2 LEU A 243      38.307   7.087   7.527  1.00  5.23           C  
ATOM   1842  N   GLY A 244      40.245   3.823  11.266  1.00  3.72           N  
ATOM   1843  CA  GLY A 244      41.297   3.309  12.128  1.00  4.19           C  
ATOM   1844  C   GLY A 244      41.813   1.925  11.794  1.00  4.32           C  
ATOM   1845  O   GLY A 244      43.008   1.722  11.563  1.00  5.04           O  
ATOM   1846  N   ALA A 245      40.900   0.970  11.739  1.00  4.23           N  
ATOM   1847  CA  ALA A 245      41.267  -0.411  11.454  1.00  4.38           C  
ATOM   1848  C   ALA A 245      41.845  -0.629  10.059  1.00  3.55           C  
ATOM   1849  O   ALA A 245      42.819  -1.356   9.903  1.00  4.40           O  
ATOM   1850  CB  ALA A 245      40.084  -1.337  11.709  1.00  4.72           C  
ATOM   1851  N   VAL A 246      41.267  -0.002   9.043  1.00  3.95           N  
ATOM   1852  CA  VAL A 246      41.796  -0.184   7.698  1.00  5.34           C  
ATOM   1853  C   VAL A 246      43.203   0.415   7.594  1.00  5.77           C  
ATOM   1854  O   VAL A 246      44.091  -0.182   6.979  1.00  5.63           O  
ATOM   1855  CB  VAL A 246      40.823   0.303   6.582  1.00  4.69           C  
ATOM   1856  CG1 VAL A 246      40.566   1.826   6.660  1.00  4.74           C  
ATOM   1857  CG2 VAL A 246      41.363  -0.101   5.219  1.00  4.96           C  
ATOM   1858  N   HIS A 247      43.435   1.533   8.281  1.00  5.50           N  
ATOM   1859  CA  HIS A 247      44.750   2.138   8.273  1.00  5.03           C  
ATOM   1860  C   HIS A 247      45.741   1.191   8.969  1.00  4.14           C  
ATOM   1861  O   HIS A 247      46.798   0.886   8.427  1.00  5.10           O  
ATOM   1862  CB  HIS A 247      44.720   3.506   8.955  1.00  4.17           C  
ATOM   1863  CG  HIS A 247      46.037   4.194   8.974  1.00  5.57           C  
ATOM   1864  CD2 HIS A 247      47.198   3.932   8.298  1.00  5.01           C  
ATOM   1865  ND1 HIS A 247      46.318   5.260   9.789  1.00  5.94           N  
ATOM   1866  CE1 HIS A 247      47.575   5.637   9.632  1.00  6.13           C  
ATOM   1867  NE2 HIS A 247      48.124   4.835   8.726  1.00  5.66           N  
ATOM   1868  N   GLY A 248      45.387   0.709  10.157  1.00  3.78           N  
ATOM   1869  CA  GLY A 248      46.259  -0.211  10.869  1.00  3.76           C  
ATOM   1870  C   GLY A 248      46.537  -1.480  10.068  1.00  5.09           C  
ATOM   1871  O   GLY A 248      47.670  -1.960  10.040  1.00  5.05           O  
ATOM   1872  N   ILE A 249      45.522  -1.998   9.370  1.00  5.73           N  
ATOM   1873  CA  ILE A 249      45.674  -3.205   8.553  1.00  5.63           C  
ATOM   1874  C   ILE A 249      46.692  -2.974   7.452  1.00  4.72           C  
ATOM   1875  O   ILE A 249      47.632  -3.762   7.301  1.00  5.12           O  
ATOM   1876  CB  ILE A 249      44.318  -3.654   7.917  1.00  6.47           C  
ATOM   1877  CG1 ILE A 249      43.406  -4.237   9.003  1.00  6.73           C  
ATOM   1878  CG2 ILE A 249      44.551  -4.661   6.740  1.00  7.36           C  
ATOM   1879  CD1 ILE A 249      41.984  -4.449   8.547  1.00  9.12           C  
ATOM   1880  N   VAL A 250      46.535  -1.891   6.690  1.00  4.88           N  
ATOM   1881  CA  VAL A 250      47.468  -1.648   5.598  1.00  4.19           C  
ATOM   1882  C   VAL A 250      48.892  -1.377   6.080  1.00  3.41           C  
ATOM   1883  O   VAL A 250      49.840  -1.812   5.443  1.00  4.39           O  
ATOM   1884  CB  VAL A 250      46.959  -0.591   4.556  1.00  4.49           C  
ATOM   1885  CG1 VAL A 250      45.608  -1.031   3.939  1.00  3.94           C  
ATOM   1886  CG2 VAL A 250      46.868   0.806   5.182  1.00  6.07           C  
ATOM   1887  N   GLU A 251      49.063  -0.718   7.224  1.00  3.64           N  
ATOM   1888  CA  GLU A 251      50.415  -0.475   7.733  1.00  4.35           C  
ATOM   1889  C   GLU A 251      51.058  -1.803   8.140  1.00  4.99           C  
ATOM   1890  O   GLU A 251      52.183  -2.111   7.756  1.00  5.49           O  
ATOM   1891  CB  GLU A 251      50.387   0.475   8.932  1.00  5.02           C  
ATOM   1892  CG  GLU A 251      49.936   1.894   8.596  1.00  4.16           C  
ATOM   1893  CD  GLU A 251      51.053   2.811   8.121  1.00  5.81           C  
ATOM   1894  OE1 GLU A 251      52.192   2.356   7.866  1.00  6.16           O  
ATOM   1895  OE2 GLU A 251      50.792   4.026   8.010  1.00  5.37           O1-
ATOM   1896  N   CYS A 252      50.295  -2.619   8.848  1.00  5.06           N  
ATOM   1897  CA  CYS A 252      50.757  -3.915   9.326  1.00  7.62           C  
ATOM   1898  C   CYS A 252      51.138  -4.858   8.188  1.00  5.54           C  
ATOM   1899  O   CYS A 252      52.207  -5.466   8.193  1.00  6.06           O  
ATOM   1900  CB  CYS A 252      49.660  -4.544  10.179  1.00  9.65           C  
ATOM   1901  SG  CYS A 252      50.054  -6.162  10.742  1.00 17.43           S  
ATOM   1902  N   LEU A 253      50.274  -4.949   7.189  1.00  5.40           N  
ATOM   1903  CA  LEU A 253      50.529  -5.831   6.047  1.00  5.36           C  
ATOM   1904  C   LEU A 253      51.642  -5.320   5.134  1.00  5.38           C  
ATOM   1905  O   LEU A 253      52.459  -6.104   4.652  1.00  4.96           O  
ATOM   1906  CB  LEU A 253      49.232  -6.097   5.269  1.00  5.63           C  
ATOM   1907  CG  LEU A 253      48.173  -6.915   6.029  1.00  5.66           C  
ATOM   1908  CD1 LEU A 253      46.984  -7.158   5.099  1.00  4.86           C  
ATOM   1909  CD2 LEU A 253      48.759  -8.260   6.492  1.00  5.10           C  
ATOM   1910  N   PHE A 254      51.691  -4.010   4.899  1.00  5.21           N  
ATOM   1911  CA  PHE A 254      52.745  -3.463   4.052  1.00  5.06           C  
ATOM   1912  C   PHE A 254      54.097  -3.837   4.649  1.00  5.62           C  
ATOM   1913  O   PHE A 254      55.000  -4.274   3.941  1.00  5.79           O  
ATOM   1914  CB  PHE A 254      52.632  -1.941   3.937  1.00  4.92           C  
ATOM   1915  CG  PHE A 254      53.762  -1.307   3.165  1.00  5.55           C  
ATOM   1916  CD1 PHE A 254      53.673  -1.157   1.779  1.00  6.85           C  
ATOM   1917  CD2 PHE A 254      54.915  -0.858   3.820  1.00  5.54           C  
ATOM   1918  CE1 PHE A 254      54.715  -0.568   1.051  1.00  6.52           C  
ATOM   1919  CE2 PHE A 254      55.953  -0.274   3.108  1.00  6.59           C  
ATOM   1920  CZ  PHE A 254      55.853  -0.127   1.716  1.00  6.95           C  
ATOM   1921  N   ARG A 255      54.217  -3.662   5.956  1.00  6.41           N  
ATOM   1922  CA  ARG A 255      55.442  -3.977   6.664  1.00  7.35           C  
ATOM   1923  C   ARG A 255      55.773  -5.465   6.552  1.00  7.13           C  
ATOM   1924  O   ARG A 255      56.891  -5.832   6.202  1.00  7.26           O  
ATOM   1925  CB  ARG A 255      55.297  -3.552   8.118  1.00  9.02           C  
ATOM   1926  CG  ARG A 255      56.572  -3.570   8.926  1.00 12.03           C  
ATOM   1927  CD  ARG A 255      56.244  -3.286  10.390  1.00 13.35           C  
ATOM   1928  NE  ARG A 255      55.451  -2.070  10.515  1.00 12.77           N  
ATOM   1929  CZ  ARG A 255      54.241  -1.999  11.068  1.00 12.06           C  
ATOM   1930  NH1 ARG A 255      53.651  -3.079  11.562  1.00 11.52           N1+
ATOM   1931  NH2 ARG A 255      53.590  -0.846  11.084  1.00 12.77           N  
ATOM   1932  N   ARG A 256      54.783  -6.319   6.791  1.00  6.55           N  
ATOM   1933  CA  ARG A 256      54.985  -7.765   6.701  1.00  6.81           C  
ATOM   1934  C   ARG A 256      55.430  -8.174   5.300  1.00  5.89           C  
ATOM   1935  O   ARG A 256      56.395  -8.928   5.146  1.00  6.27           O  
ATOM   1936  CB  ARG A 256      53.699  -8.516   7.056  1.00  8.25           C  
ATOM   1937  CG  ARG A 256      53.767 -10.027   6.782  1.00  9.80           C  
ATOM   1938  CD  ARG A 256      52.415 -10.693   7.029  1.00 11.76           C  
ATOM   1939  NE  ARG A 256      52.428 -12.142   6.776  1.00 13.73           N  
ATOM   1940  CZ  ARG A 256      52.882 -13.059   7.630  1.00 12.79           C  
ATOM   1941  NH1 ARG A 256      53.380 -12.706   8.807  1.00 13.37           N1+
ATOM   1942  NH2 ARG A 256      52.793 -14.346   7.324  1.00 13.95           N  
ATOM   1943  N   TYR A 257      54.740  -7.671   4.281  1.00  4.96           N  
ATOM   1944  CA  TYR A 257      55.043  -8.026   2.899  1.00  4.92           C  
ATOM   1945  C   TYR A 257      56.443  -7.592   2.486  1.00  5.75           C  
ATOM   1946  O   TYR A 257      57.198  -8.380   1.926  1.00  5.70           O  
ATOM   1947  CB  TYR A 257      53.996  -7.458   1.931  1.00  5.14           C  
ATOM   1948  CG  TYR A 257      52.559  -7.973   2.133  1.00  5.19           C  
ATOM   1949  CD1 TYR A 257      52.285  -9.100   2.934  1.00  4.20           C  
ATOM   1950  CD2 TYR A 257      51.478  -7.338   1.503  1.00  3.81           C  
ATOM   1951  CE1 TYR A 257      50.972  -9.576   3.093  1.00  4.32           C  
ATOM   1952  CE2 TYR A 257      50.168  -7.806   1.657  1.00  5.26           C  
ATOM   1953  CZ  TYR A 257      49.929  -8.923   2.452  1.00  5.67           C  
ATOM   1954  OH  TYR A 257      48.649  -9.362   2.630  1.00  5.50           O  
ATOM   1955  N   THR A 258      56.813  -6.356   2.806  1.00  6.09           N  
ATOM   1956  CA  THR A 258      58.124  -5.860   2.449  1.00  6.49           C  
ATOM   1957  C   THR A 258      59.223  -6.562   3.238  1.00  7.03           C  
ATOM   1958  O   THR A 258      60.318  -6.768   2.726  1.00  8.43           O  
ATOM   1959  CB  THR A 258      58.219  -4.335   2.599  1.00  6.31           C  
ATOM   1960  CG2 THR A 258      57.334  -3.651   1.575  1.00  6.70           C  
ATOM   1961  OG1 THR A 258      57.791  -3.950   3.905  1.00  7.25           O  
ATOM   1962  N   GLU A 259      58.927  -6.964   4.473  1.00  8.40           N  
ATOM   1963  CA  GLU A 259      59.899  -7.675   5.305  1.00  9.44           C  
ATOM   1964  C   GLU A 259      60.201  -9.015   4.638  1.00 10.82           C  
ATOM   1965  O   GLU A 259      61.343  -9.478   4.627  1.00 11.80           O  
ATOM   1966  CB  GLU A 259      59.318  -7.978   6.689  1.00 10.43           C  
ATOM   1967  CG  GLU A 259      59.348  -6.834   7.688  1.00 14.34           C  
ATOM   1968  CD  GLU A 259      58.654  -7.181   8.988  1.00 17.40           C  
ATOM   1969  OE1 GLU A 259      58.070  -8.289   9.120  1.00 19.22           O  
ATOM   1970  OE2 GLU A 259      58.681  -6.332   9.900  1.00 19.69           O1-
ATOM   1971  N   SER A 260      59.168  -9.592   4.031  1.00 10.63           N  
ATOM   1972  CA  SER A 260      59.248 -10.898   3.376  1.00 12.04           C  
ATOM   1973  C   SER A 260      59.779 -10.918   1.950  1.00 13.04           C  
ATOM   1974  O   SER A 260      59.723 -11.949   1.286  1.00 15.32           O  
ATOM   1975  CB  SER A 260      57.881 -11.580   3.424  1.00 13.53           C  
ATOM   1976  OG  SER A 260      57.496 -11.790   4.768  1.00 19.97           O  
ATOM   1977  N   GLY A 261      60.312  -9.797   1.486  1.00 12.63           N  
ATOM   1978  CA  GLY A 261      60.852  -9.762   0.140  1.00 12.93           C  
ATOM   1979  C   GLY A 261      60.028  -9.098  -0.946  1.00 12.86           C  
ATOM   1980  O   GLY A 261      60.547  -8.878  -2.034  1.00 15.49           O  
ATOM   1981  N   MET A 262      58.755  -8.807  -0.687  1.00 10.42           N  
ATOM   1982  CA  MET A 262      57.905  -8.152  -1.680  1.00  9.25           C  
ATOM   1983  C   MET A 262      58.369  -6.696  -1.865  1.00  8.06           C  
ATOM   1984  O   MET A 262      58.682  -6.010  -0.892  1.00  8.22           O  
ATOM   1985  CB  MET A 262      56.436  -8.207  -1.233  1.00  8.56           C  
ATOM   1986  CG  MET A 262      55.433  -7.845  -2.333  1.00  8.46           C  
ATOM   1987  SD  MET A 262      53.743  -7.821  -1.722  1.00  8.41           S  
ATOM   1988  CE  MET A 262      53.502  -9.548  -1.316  1.00  8.09           C  
ATOM   1989  N   SER A 263      58.457  -6.246  -3.111  1.00  8.07           N  
ATOM   1990  CA  SER A 263      58.880  -4.887  -3.391  1.00  7.51           C  
ATOM   1991  C   SER A 263      57.872  -3.924  -2.776  1.00  8.07           C  
ATOM   1992  O   SER A 263      56.695  -4.263  -2.587  1.00  6.76           O  
ATOM   1993  CB  SER A 263      58.931  -4.651  -4.897  1.00  8.45           C  
ATOM   1994  OG  SER A 263      57.618  -4.652  -5.420  1.00  9.68           O  
ATOM   1995  N   GLU A 264      58.340  -2.721  -2.458  1.00  8.19           N  
ATOM   1996  CA  GLU A 264      57.480  -1.690  -1.883  1.00  8.99           C  
ATOM   1997  C   GLU A 264      56.305  -1.402  -2.806  1.00  7.62           C  
ATOM   1998  O   GLU A 264      55.181  -1.281  -2.358  1.00  7.54           O  
ATOM   1999  CB  GLU A 264      58.276  -0.414  -1.636  1.00  8.77           C  
ATOM   2000  CG  GLU A 264      59.287  -0.544  -0.536  1.00 10.70           C  
ATOM   2001  CD  GLU A 264      60.076   0.729  -0.339  1.00 13.48           C  
ATOM   2002  OE1 GLU A 264      60.391   1.403  -1.343  1.00 12.72           O  
ATOM   2003  OE2 GLU A 264      60.396   1.045   0.825  1.00 16.21           O1-
ATOM   2004  N   ASP A 265      56.571  -1.339  -4.105  1.00  8.71           N  
ATOM   2005  CA  ASP A 265      55.538  -1.089  -5.100  1.00  9.32           C  
ATOM   2006  C   ASP A 265      54.432  -2.137  -5.003  1.00  9.38           C  
ATOM   2007  O   ASP A 265      53.241  -1.817  -4.892  1.00  9.54           O  
ATOM   2008  CB  ASP A 265      56.156  -1.147  -6.504  1.00 12.13           C  
ATOM   2009  CG  ASP A 265      55.128  -0.954  -7.619  1.00 15.84           C  
ATOM   2010  OD1 ASP A 265      54.709   0.204  -7.845  1.00 16.29           O  
ATOM   2011  OD2 ASP A 265      54.740  -1.955  -8.281  1.00 16.49           O1-
ATOM   2012  N   LEU A 266      54.840  -3.395  -5.021  1.00  8.39           N  
ATOM   2013  CA  LEU A 266      53.898  -4.498  -4.967  1.00  8.97           C  
ATOM   2014  C   LEU A 266      53.178  -4.585  -3.627  1.00  7.56           C  
ATOM   2015  O   LEU A 266      51.975  -4.851  -3.574  1.00  7.24           O  
ATOM   2016  CB  LEU A 266      54.631  -5.793  -5.298  1.00 10.00           C  
ATOM   2017  CG  LEU A 266      53.860  -6.864  -6.056  1.00 14.14           C  
ATOM   2018  CD1 LEU A 266      52.942  -6.259  -7.128  1.00 14.68           C  
ATOM   2019  CD2 LEU A 266      54.888  -7.777  -6.693  1.00 13.86           C  
ATOM   2020  N   ALA A 267      53.904  -4.321  -2.545  1.00  6.22           N  
ATOM   2021  CA  ALA A 267      53.327  -4.347  -1.206  1.00  5.94           C  
ATOM   2022  C   ALA A 267      52.238  -3.275  -1.091  1.00  5.75           C  
ATOM   2023  O   ALA A 267      51.214  -3.503  -0.443  1.00  6.30           O  
ATOM   2024  CB  ALA A 267      54.410  -4.137  -0.145  1.00  4.72           C  
ATOM   2025  N   TYR A 268      52.458  -2.108  -1.706  1.00  5.34           N  
ATOM   2026  CA  TYR A 268      51.459  -1.054  -1.672  1.00  4.58           C  
ATOM   2027  C   TYR A 268      50.234  -1.477  -2.488  1.00  4.63           C  
ATOM   2028  O   TYR A 268      49.086  -1.305  -2.045  1.00  4.63           O  
ATOM   2029  CB  TYR A 268      52.008   0.265  -2.208  1.00  4.50           C  
ATOM   2030  CG  TYR A 268      51.039   1.424  -2.004  1.00  4.15           C  
ATOM   2031  CD1 TYR A 268      51.037   2.153  -0.810  1.00  5.76           C  
ATOM   2032  CD2 TYR A 268      50.105   1.764  -2.985  1.00  5.95           C  
ATOM   2033  CE1 TYR A 268      50.124   3.194  -0.592  1.00  5.44           C  
ATOM   2034  CE2 TYR A 268      49.188   2.798  -2.788  1.00  5.23           C  
ATOM   2035  CZ  TYR A 268      49.203   3.511  -1.583  1.00  6.70           C  
ATOM   2036  OH  TYR A 268      48.297   4.530  -1.378  1.00  7.22           O  
ATOM   2037  N   LYS A 269      50.470  -2.008  -3.687  1.00  4.76           N  
ATOM   2038  CA  LYS A 269      49.376  -2.464  -4.548  1.00  5.53           C  
ATOM   2039  C   LYS A 269      48.547  -3.573  -3.880  1.00  5.05           C  
ATOM   2040  O   LYS A 269      47.314  -3.564  -3.917  1.00  5.08           O  
ATOM   2041  CB  LYS A 269      49.932  -2.953  -5.884  1.00  4.74           C  
ATOM   2042  CG  LYS A 269      50.418  -1.818  -6.753  1.00  6.74           C  
ATOM   2043  CD  LYS A 269      51.128  -2.311  -7.984  1.00  7.64           C  
ATOM   2044  CE  LYS A 269      51.590  -1.141  -8.829  1.00  8.05           C  
ATOM   2045  NZ  LYS A 269      52.500  -1.575  -9.917  1.00  9.14           N1+
ATOM   2046  N   ASN A 270      49.250  -4.506  -3.244  1.00  6.28           N  
ATOM   2047  CA  ASN A 270      48.629  -5.645  -2.584  1.00  5.64           C  
ATOM   2048  C   ASN A 270      47.921  -5.328  -1.282  1.00  5.15           C  
ATOM   2049  O   ASN A 270      47.253  -6.189  -0.733  1.00  5.49           O  
ATOM   2050  CB  ASN A 270      49.636  -6.781  -2.408  1.00  4.22           C  
ATOM   2051  CG  ASN A 270      49.887  -7.547  -3.704  1.00  5.08           C  
ATOM   2052  ND2 ASN A 270      51.081  -8.106  -3.829  1.00  4.74           N  
ATOM   2053  OD1 ASN A 270      49.001  -7.669  -4.558  1.00  6.29           O  
ATOM   2054  N   THR A 271      48.068  -4.097  -0.786  1.00  4.66           N  
ATOM   2055  CA  THR A 271      47.395  -3.681   0.441  1.00  4.24           C  
ATOM   2056  C   THR A 271      46.355  -2.594   0.139  1.00  4.73           C  
ATOM   2057  O   THR A 271      45.162  -2.876  -0.028  1.00  5.30           O  
ATOM   2058  CB  THR A 271      48.388  -3.194   1.543  1.00  4.73           C  
ATOM   2059  CG2 THR A 271      49.199  -4.352   2.074  1.00  3.44           C  
ATOM   2060  OG1 THR A 271      49.269  -2.191   1.020  1.00  4.52           O  
ATOM   2061  N   VAL A 272      46.825  -1.367  -0.051  1.00  5.04           N  
ATOM   2062  CA  VAL A 272      45.937  -0.234  -0.308  1.00  5.08           C  
ATOM   2063  C   VAL A 272      45.175  -0.292  -1.621  1.00  5.29           C  
ATOM   2064  O   VAL A 272      43.963  -0.074  -1.637  1.00  5.71           O  
ATOM   2065  CB  VAL A 272      46.702   1.099  -0.248  1.00  5.17           C  
ATOM   2066  CG1 VAL A 272      45.748   2.264  -0.496  1.00  4.25           C  
ATOM   2067  CG2 VAL A 272      47.398   1.246   1.101  1.00  4.86           C  
ATOM   2068  N   GLU A 273      45.872  -0.547  -2.725  1.00  4.96           N  
ATOM   2069  CA  GLU A 273      45.208  -0.603  -4.033  1.00  4.93           C  
ATOM   2070  C   GLU A 273      44.201  -1.743  -4.098  1.00  5.33           C  
ATOM   2071  O   GLU A 273      43.133  -1.609  -4.676  1.00  5.23           O  
ATOM   2072  CB  GLU A 273      46.226  -0.732  -5.161  1.00  4.98           C  
ATOM   2073  CG  GLU A 273      47.223   0.433  -5.205  1.00  7.21           C  
ATOM   2074  CD  GLU A 273      46.572   1.756  -5.613  1.00  6.85           C  
ATOM   2075  OE1 GLU A 273      46.488   2.027  -6.826  1.00  7.39           O  
ATOM   2076  OE2 GLU A 273      46.143   2.522  -4.728  1.00  6.95           O1-
ATOM   2077  N   CYS A 274      44.564  -2.861  -3.488  1.00  4.32           N  
ATOM   2078  CA  CYS A 274      43.713  -4.034  -3.433  1.00  4.43           C  
ATOM   2079  C   CYS A 274      42.412  -3.705  -2.685  1.00  5.15           C  
ATOM   2080  O   CYS A 274      41.304  -3.844  -3.221  1.00  4.87           O  
ATOM   2081  CB  CYS A 274      44.477  -5.147  -2.711  1.00  5.80           C  
ATOM   2082  SG  CYS A 274      43.486  -6.553  -2.189  1.00  7.83           S  
ATOM   2083  N   ILE A 275      42.556  -3.202  -1.459  1.00  4.26           N  
ATOM   2084  CA  ILE A 275      41.397  -2.870  -0.641  1.00  4.17           C  
ATOM   2085  C   ILE A 275      40.512  -1.759  -1.221  1.00  4.15           C  
ATOM   2086  O   ILE A 275      39.294  -1.871  -1.218  1.00  4.97           O  
ATOM   2087  CB  ILE A 275      41.831  -2.483   0.804  1.00  4.14           C  
ATOM   2088  CG1 ILE A 275      42.288  -3.735   1.555  1.00  4.09           C  
ATOM   2089  CG2 ILE A 275      40.687  -1.742   1.554  1.00  4.49           C  
ATOM   2090  CD1 ILE A 275      43.033  -3.424   2.819  1.00  3.25           C  
ATOM   2091  N   THR A 276      41.128  -0.679  -1.689  1.00  4.76           N  
ATOM   2092  CA  THR A 276      40.376   0.451  -2.218  1.00  5.03           C  
ATOM   2093  C   THR A 276      39.909   0.268  -3.645  1.00  5.87           C  
ATOM   2094  O   THR A 276      39.070   1.032  -4.137  1.00  7.70           O  
ATOM   2095  CB  THR A 276      41.150   1.782  -2.077  1.00  4.95           C  
ATOM   2096  CG2 THR A 276      41.578   1.998  -0.622  1.00  5.98           C  
ATOM   2097  OG1 THR A 276      42.316   1.777  -2.917  1.00  6.21           O  
ATOM   2098  N   GLY A 277      40.430  -0.761  -4.295  1.00  6.63           N  
ATOM   2099  CA  GLY A 277      40.058  -1.047  -5.663  1.00  6.67           C  
ATOM   2100  C   GLY A 277      39.095  -2.217  -5.742  1.00  6.88           C  
ATOM   2101  O   GLY A 277      37.954  -2.138  -5.289  1.00  6.43           O  
ATOM   2102  N   VAL A 278      39.585  -3.342  -6.246  1.00  7.54           N  
ATOM   2103  CA  VAL A 278      38.752  -4.528  -6.430  1.00  6.84           C  
ATOM   2104  C   VAL A 278      37.934  -4.978  -5.220  1.00  5.53           C  
ATOM   2105  O   VAL A 278      36.757  -5.329  -5.369  1.00  6.10           O  
ATOM   2106  CB  VAL A 278      39.560  -5.701  -7.047  1.00  6.80           C  
ATOM   2107  CG1 VAL A 278      40.794  -6.008  -6.202  1.00  7.51           C  
ATOM   2108  CG2 VAL A 278      38.646  -6.940  -7.264  1.00  6.44           C  
ATOM   2109  N   ILE A 279      38.525  -4.974  -4.029  1.00  5.12           N  
ATOM   2110  CA  ILE A 279      37.774  -5.389  -2.839  1.00  5.13           C  
ATOM   2111  C   ILE A 279      36.546  -4.488  -2.629  1.00  5.25           C  
ATOM   2112  O   ILE A 279      35.420  -4.962  -2.447  1.00  4.95           O  
ATOM   2113  CB  ILE A 279      38.660  -5.403  -1.556  1.00  5.32           C  
ATOM   2114  CG1 ILE A 279      39.674  -6.555  -1.627  1.00  5.39           C  
ATOM   2115  CG2 ILE A 279      37.777  -5.505  -0.293  1.00  3.78           C  
ATOM   2116  CD1 ILE A 279      40.453  -6.772  -0.336  1.00  3.97           C  
ATOM   2117  N   SER A 280      36.758  -3.182  -2.668  1.00  5.33           N  
ATOM   2118  CA  SER A 280      35.652  -2.261  -2.473  1.00  6.07           C  
ATOM   2119  C   SER A 280      34.630  -2.323  -3.586  1.00  5.35           C  
ATOM   2120  O   SER A 280      33.427  -2.356  -3.329  1.00  5.37           O  
ATOM   2121  CB  SER A 280      36.167  -0.827  -2.288  1.00  5.53           C  
ATOM   2122  OG  SER A 280      36.818  -0.699  -1.039  1.00  5.21           O  
ATOM   2123  N   LYS A 281      35.098  -2.374  -4.825  1.00  6.53           N  
ATOM   2124  CA  LYS A 281      34.191  -2.412  -5.964  1.00  6.38           C  
ATOM   2125  C   LYS A 281      33.312  -3.662  -5.921  1.00  5.59           C  
ATOM   2126  O   LYS A 281      32.103  -3.598  -6.154  1.00  4.98           O  
ATOM   2127  CB  LYS A 281      34.963  -2.338  -7.282  1.00  8.77           C  
ATOM   2128  CG  LYS A 281      34.062  -2.083  -8.466  1.00 13.21           C  
ATOM   2129  CD  LYS A 281      34.862  -1.924  -9.737  1.00 18.45           C  
ATOM   2130  CE  LYS A 281      33.976  -1.408 -10.870  1.00 22.12           C  
ATOM   2131  NZ  LYS A 281      34.795  -1.035 -12.066  1.00 24.50           N1+
ATOM   2132  N   THR A 282      33.912  -4.796  -5.589  1.00  5.04           N  
ATOM   2133  CA  THR A 282      33.156  -6.039  -5.517  1.00  5.71           C  
ATOM   2134  C   THR A 282      32.147  -6.008  -4.378  1.00  4.54           C  
ATOM   2135  O   THR A 282      30.990  -6.334  -4.568  1.00  5.34           O  
ATOM   2136  CB  THR A 282      34.070  -7.258  -5.346  1.00  6.03           C  
ATOM   2137  CG2 THR A 282      33.247  -8.535  -5.386  1.00  6.96           C  
ATOM   2138  OG1 THR A 282      35.027  -7.299  -6.409  1.00  7.32           O  
ATOM   2139  N   ILE A 283      32.579  -5.580  -3.202  1.00  5.36           N  
ATOM   2140  CA  ILE A 283      31.693  -5.512  -2.048  1.00  5.23           C  
ATOM   2141  C   ILE A 283      30.564  -4.492  -2.259  1.00  6.05           C  
ATOM   2142  O   ILE A 283      29.438  -4.714  -1.828  1.00  6.48           O  
ATOM   2143  CB  ILE A 283      32.474  -5.203  -0.749  1.00  4.73           C  
ATOM   2144  CG1 ILE A 283      33.349  -6.404  -0.364  1.00  5.25           C  
ATOM   2145  CG2 ILE A 283      31.512  -4.891   0.390  1.00  5.87           C  
ATOM   2146  CD1 ILE A 283      34.246  -6.158   0.854  1.00  5.97           C  
ATOM   2147  N   SER A 284      30.854  -3.410  -2.981  1.00  5.83           N  
ATOM   2148  CA  SER A 284      29.870  -2.370  -3.238  1.00  6.86           C  
ATOM   2149  C   SER A 284      28.647  -2.877  -3.996  1.00  7.70           C  
ATOM   2150  O   SER A 284      27.517  -2.614  -3.600  1.00  9.17           O  
ATOM   2151  CB  SER A 284      30.524  -1.229  -4.013  1.00  6.38           C  
ATOM   2152  OG  SER A 284      29.546  -0.329  -4.481  1.00  7.88           O  
ATOM   2153  N   THR A 285      28.862  -3.584  -5.096  1.00  8.87           N  
ATOM   2154  CA  THR A 285      27.730  -4.055  -5.864  1.00 11.17           C  
ATOM   2155  C   THR A 285      27.416  -5.537  -5.844  1.00 10.31           C  
ATOM   2156  O   THR A 285      26.285  -5.901  -6.154  1.00 10.03           O  
ATOM   2157  CB  THR A 285      27.816  -3.617  -7.314  1.00 13.93           C  
ATOM   2158  CG2 THR A 285      27.610  -2.082  -7.431  1.00 15.86           C  
ATOM   2159  OG1 THR A 285      29.088  -4.007  -7.846  1.00 14.65           O  
ATOM   2160  N   LYS A 286      28.388  -6.379  -5.495  1.00  9.55           N  
ATOM   2161  CA  LYS A 286      28.169  -7.825  -5.481  1.00 10.95           C  
ATOM   2162  C   LYS A 286      28.222  -8.503  -4.109  1.00  9.49           C  
ATOM   2163  O   LYS A 286      27.611  -9.556  -3.910  1.00  8.71           O  
ATOM   2164  CB  LYS A 286      29.144  -8.494  -6.444  1.00 13.62           C  
ATOM   2165  CG  LYS A 286      29.082  -7.881  -7.828  1.00 18.13           C  
ATOM   2166  CD  LYS A 286      29.990  -8.572  -8.823  1.00 21.08           C  
ATOM   2167  CE  LYS A 286      29.943  -7.815 -10.145  1.00 24.26           C  
ATOM   2168  NZ  LYS A 286      30.515  -8.598 -11.273  1.00 28.00           N1+
ATOM   2169  N   GLY A 287      28.937  -7.893  -3.169  1.00  7.98           N  
ATOM   2170  CA  GLY A 287      29.054  -8.439  -1.828  1.00  6.82           C  
ATOM   2171  C   GLY A 287      30.330  -9.207  -1.535  1.00  6.65           C  
ATOM   2172  O   GLY A 287      31.147  -9.478  -2.418  1.00  7.91           O  
ATOM   2173  N   MET A 288      30.485  -9.573  -0.268  1.00  6.14           N  
ATOM   2174  CA  MET A 288      31.642 -10.306   0.223  1.00  5.57           C  
ATOM   2175  C   MET A 288      31.711 -11.739  -0.280  1.00  6.25           C  
ATOM   2176  O   MET A 288      32.809 -12.272  -0.428  1.00  6.59           O  
ATOM   2177  CB  MET A 288      31.670 -10.319   1.751  1.00  5.79           C  
ATOM   2178  CG  MET A 288      32.029  -8.991   2.387  1.00  7.10           C  
ATOM   2179  SD  MET A 288      31.956  -9.072   4.171  1.00  7.42           S  
ATOM   2180  CE  MET A 288      30.368  -8.349   4.479  1.00  9.75           C  
ATOM   2181  N   LEU A 289      30.565 -12.386  -0.485  1.00  6.36           N  
ATOM   2182  CA  LEU A 289      30.571 -13.763  -0.973  1.00  6.80           C  
ATOM   2183  C   LEU A 289      31.090 -13.807  -2.407  1.00  7.46           C  
ATOM   2184  O   LEU A 289      31.908 -14.667  -2.746  1.00  6.94           O  
ATOM   2185  CB  LEU A 289      29.190 -14.408  -0.841  1.00  5.96           C  
ATOM   2186  CG  LEU A 289      28.697 -14.458   0.614  1.00  7.95           C  
ATOM   2187  CD1 LEU A 289      27.286 -15.063   0.684  1.00  8.41           C  
ATOM   2188  CD2 LEU A 289      29.674 -15.231   1.508  1.00  8.67           C  
ATOM   2189  N   ALA A 290      30.672 -12.843  -3.226  1.00  6.69           N  
ATOM   2190  CA  ALA A 290      31.133 -12.764  -4.604  1.00  6.29           C  
ATOM   2191  C   ALA A 290      32.650 -12.529  -4.603  1.00  5.82           C  
ATOM   2192  O   ALA A 290      33.369 -13.042  -5.448  1.00  6.24           O  
ATOM   2193  CB  ALA A 290      30.420 -11.631  -5.324  1.00  7.28           C  
ATOM   2194  N   LEU A 291      33.127 -11.728  -3.656  1.00  5.79           N  
ATOM   2195  CA  LEU A 291      34.551 -11.442  -3.541  1.00  6.63           C  
ATOM   2196  C   LEU A 291      35.315 -12.747  -3.269  1.00  5.90           C  
ATOM   2197  O   LEU A 291      36.255 -13.080  -3.975  1.00  6.24           O  
ATOM   2198  CB  LEU A 291      34.809 -10.428  -2.410  1.00  6.77           C  
ATOM   2199  CG  LEU A 291      36.274  -9.999  -2.255  1.00  6.89           C  
ATOM   2200  CD1 LEU A 291      36.717  -9.176  -3.477  1.00  6.18           C  
ATOM   2201  CD2 LEU A 291      36.450  -9.229  -0.939  1.00  6.29           C  
ATOM   2202  N   TYR A 292      34.878 -13.490  -2.254  1.00  6.29           N  
ATOM   2203  CA  TYR A 292      35.509 -14.752  -1.902  1.00  6.65           C  
ATOM   2204  C   TYR A 292      35.467 -15.733  -3.089  1.00  6.50           C  
ATOM   2205  O   TYR A 292      36.449 -16.419  -3.374  1.00  6.14           O  
ATOM   2206  CB  TYR A 292      34.807 -15.349  -0.679  1.00  7.36           C  
ATOM   2207  CG  TYR A 292      35.298 -16.726  -0.289  1.00  7.27           C  
ATOM   2208  CD1 TYR A 292      36.391 -16.877   0.552  1.00  7.98           C  
ATOM   2209  CD2 TYR A 292      34.662 -17.877  -0.764  1.00  7.31           C  
ATOM   2210  CE1 TYR A 292      36.854 -18.140   0.921  1.00  8.38           C  
ATOM   2211  CE2 TYR A 292      35.120 -19.146  -0.403  1.00  7.69           C  
ATOM   2212  CZ  TYR A 292      36.216 -19.262   0.443  1.00  8.11           C  
ATOM   2213  OH  TYR A 292      36.690 -20.494   0.850  1.00  9.21           O  
ATOM   2214  N   ASN A 293      34.347 -15.769  -3.795  1.00  6.28           N  
ATOM   2215  CA  ASN A 293      34.194 -16.668  -4.930  1.00  8.25           C  
ATOM   2216  C   ASN A 293      35.028 -16.265  -6.142  1.00  8.54           C  
ATOM   2217  O   ASN A 293      35.220 -17.071  -7.060  1.00  9.24           O  
ATOM   2218  CB  ASN A 293      32.723 -16.802  -5.305  1.00 10.45           C  
ATOM   2219  CG  ASN A 293      31.920 -17.537  -4.246  1.00 12.31           C  
ATOM   2220  ND2 ASN A 293      30.636 -17.231  -4.168  1.00 13.88           N  
ATOM   2221  OD1 ASN A 293      32.448 -18.377  -3.512  1.00 16.01           O  
ATOM   2222  N   SER A 294      35.521 -15.030  -6.170  1.00  7.50           N  
ATOM   2223  CA  SER A 294      36.349 -14.586  -7.287  1.00  7.66           C  
ATOM   2224  C   SER A 294      37.826 -14.975  -7.084  1.00  6.89           C  
ATOM   2225  O   SER A 294      38.652 -14.798  -7.981  1.00  7.82           O  
ATOM   2226  CB  SER A 294      36.182 -13.086  -7.522  1.00  8.10           C  
ATOM   2227  OG  SER A 294      36.705 -12.360  -6.442  1.00 11.44           O  
ATOM   2228  N   LEU A 295      38.151 -15.493  -5.899  1.00  6.53           N  
ATOM   2229  CA  LEU A 295      39.503 -15.959  -5.582  1.00  6.69           C  
ATOM   2230  C   LEU A 295      39.674 -17.328  -6.239  1.00  7.03           C  
ATOM   2231  O   LEU A 295      38.692 -18.038  -6.474  1.00  6.54           O  
ATOM   2232  CB  LEU A 295      39.663 -16.149  -4.069  1.00  6.11           C  
ATOM   2233  CG  LEU A 295      39.450 -14.963  -3.126  1.00  5.72           C  
ATOM   2234  CD1 LEU A 295      39.410 -15.440  -1.703  1.00  7.80           C  
ATOM   2235  CD2 LEU A 295      40.553 -13.955  -3.303  1.00  7.59           C  
ATOM   2236  N   SER A 296      40.912 -17.698  -6.530  1.00  6.51           N  
ATOM   2237  CA  SER A 296      41.190 -19.007  -7.100  1.00  7.11           C  
ATOM   2238  C   SER A 296      41.094 -19.996  -5.927  1.00  6.86           C  
ATOM   2239  O   SER A 296      40.944 -19.594  -4.771  1.00  6.69           O  
ATOM   2240  CB  SER A 296      42.607 -19.042  -7.673  1.00  7.33           C  
ATOM   2241  OG  SER A 296      43.557 -19.021  -6.610  1.00  6.51           O  
ATOM   2242  N   GLU A 297      41.202 -21.287  -6.210  1.00  6.93           N  
ATOM   2243  CA  GLU A 297      41.144 -22.284  -5.151  1.00  6.22           C  
ATOM   2244  C   GLU A 297      42.298 -22.101  -4.170  1.00  4.63           C  
ATOM   2245  O   GLU A 297      42.094 -22.148  -2.967  1.00  6.57           O  
ATOM   2246  CB  GLU A 297      41.110 -23.699  -5.737  1.00  8.16           C  
ATOM   2247  CG  GLU A 297      39.814 -23.962  -6.502  1.00 12.67           C  
ATOM   2248  CD  GLU A 297      38.578 -23.585  -5.686  1.00 15.18           C  
ATOM   2249  OE1 GLU A 297      38.269 -24.300  -4.708  1.00 16.31           O  
ATOM   2250  OE2 GLU A 297      37.929 -22.557  -5.998  1.00 15.55           O1-
ATOM   2251  N   GLU A 298      43.494 -21.819  -4.672  1.00  4.95           N  
ATOM   2252  CA  GLU A 298      44.631 -21.597  -3.787  1.00  5.70           C  
ATOM   2253  C   GLU A 298      44.411 -20.278  -3.032  1.00  5.80           C  
ATOM   2254  O   GLU A 298      44.709 -20.174  -1.835  1.00  6.21           O  
ATOM   2255  CB  GLU A 298      45.941 -21.542  -4.576  1.00  6.29           C  
ATOM   2256  CG  GLU A 298      47.174 -21.416  -3.704  1.00  8.07           C  
ATOM   2257  CD  GLU A 298      47.411 -22.613  -2.789  1.00  9.39           C  
ATOM   2258  OE1 GLU A 298      46.753 -23.658  -2.931  1.00 10.06           O  
ATOM   2259  OE2 GLU A 298      48.278 -22.500  -1.908  1.00 13.05           O1-
ATOM   2260  N   GLY A 299      43.868 -19.280  -3.725  1.00  5.08           N  
ATOM   2261  CA  GLY A 299      43.597 -17.998  -3.086  1.00  4.16           C  
ATOM   2262  C   GLY A 299      42.647 -18.119  -1.894  1.00  4.47           C  
ATOM   2263  O   GLY A 299      42.793 -17.424  -0.877  1.00  5.12           O  
ATOM   2264  N   LYS A 300      41.633 -18.973  -2.017  1.00  4.51           N  
ATOM   2265  CA  LYS A 300      40.691 -19.172  -0.922  1.00  5.04           C  
ATOM   2266  C   LYS A 300      41.411 -19.719   0.318  1.00  5.31           C  
ATOM   2267  O   LYS A 300      41.069 -19.360   1.445  1.00  5.93           O  
ATOM   2268  CB  LYS A 300      39.551 -20.089  -1.354  1.00  5.87           C  
ATOM   2269  CG  LYS A 300      38.692 -19.484  -2.446  1.00  6.40           C  
ATOM   2270  CD  LYS A 300      37.685 -20.478  -2.980  1.00  9.71           C  
ATOM   2271  CE  LYS A 300      36.839 -19.839  -4.044  1.00  9.71           C  
ATOM   2272  NZ  LYS A 300      36.018 -20.886  -4.688  1.00 12.89           N1+
ATOM   2273  N   LYS A 301      42.420 -20.568   0.117  1.00  4.97           N  
ATOM   2274  CA  LYS A 301      43.186 -21.098   1.243  1.00  5.63           C  
ATOM   2275  C   LYS A 301      43.965 -19.967   1.945  1.00  5.51           C  
ATOM   2276  O   LYS A 301      44.015 -19.929   3.173  1.00  5.59           O  
ATOM   2277  CB  LYS A 301      44.147 -22.195   0.781  1.00  7.11           C  
ATOM   2278  CG  LYS A 301      43.449 -23.430   0.229  1.00  9.20           C  
ATOM   2279  CD  LYS A 301      44.488 -24.489  -0.061  1.00 11.58           C  
ATOM   2280  CE  LYS A 301      43.853 -25.779  -0.482  1.00 14.35           C  
ATOM   2281  NZ  LYS A 301      44.869 -26.866  -0.528  1.00 16.78           N1+
ATOM   2282  N   ASP A 302      44.586 -19.071   1.172  1.00  5.12           N  
ATOM   2283  CA  ASP A 302      45.331 -17.943   1.750  1.00  6.31           C  
ATOM   2284  C   ASP A 302      44.356 -17.009   2.491  1.00  5.39           C  
ATOM   2285  O   ASP A 302      44.644 -16.539   3.592  1.00  6.45           O  
ATOM   2286  CB  ASP A 302      46.094 -17.175   0.665  1.00  9.44           C  
ATOM   2287  CG  ASP A 302      47.200 -17.998   0.020  1.00 13.52           C  
ATOM   2288  OD1 ASP A 302      47.710 -18.938   0.646  1.00 13.08           O  
ATOM   2289  OD2 ASP A 302      47.598 -17.694  -1.120  1.00 17.99           O1-
ATOM   2290  N   PHE A 303      43.206 -16.741   1.873  1.00  5.49           N  
ATOM   2291  CA  PHE A 303      42.153 -15.922   2.468  1.00  5.64           C  
ATOM   2292  C   PHE A 303      41.745 -16.554   3.810  1.00  6.65           C  
ATOM   2293  O   PHE A 303      41.649 -15.860   4.836  1.00  5.85           O  
ATOM   2294  CB  PHE A 303      40.947 -15.863   1.520  1.00  5.16           C  
ATOM   2295  CG  PHE A 303      39.734 -15.167   2.100  1.00  5.77           C  
ATOM   2296  CD1 PHE A 303      38.864 -15.847   2.958  1.00  6.47           C  
ATOM   2297  CD2 PHE A 303      39.446 -13.837   1.765  1.00  5.70           C  
ATOM   2298  CE1 PHE A 303      37.724 -15.218   3.480  1.00  7.60           C  
ATOM   2299  CE2 PHE A 303      38.309 -13.199   2.280  1.00  5.68           C  
ATOM   2300  CZ  PHE A 303      37.447 -13.883   3.135  1.00  6.21           C  
ATOM   2301  N   GLN A 304      41.517 -17.871   3.800  1.00  5.94           N  
ATOM   2302  CA  GLN A 304      41.135 -18.590   5.007  1.00  6.01           C  
ATOM   2303  C   GLN A 304      42.175 -18.462   6.119  1.00  5.58           C  
ATOM   2304  O   GLN A 304      41.810 -18.213   7.271  1.00  6.75           O  
ATOM   2305  CB  GLN A 304      40.839 -20.059   4.705  1.00  6.59           C  
ATOM   2306  CG  GLN A 304      39.568 -20.250   3.930  1.00  6.11           C  
ATOM   2307  CD  GLN A 304      39.435 -21.655   3.397  1.00  6.77           C  
ATOM   2308  NE2 GLN A 304      38.586 -21.827   2.407  1.00  6.13           N  
ATOM   2309  OE1 GLN A 304      40.094 -22.580   3.879  1.00  9.53           O  
ATOM   2310  N   ALA A 305      43.457 -18.564   5.775  1.00  4.36           N  
ATOM   2311  CA  ALA A 305      44.528 -18.442   6.765  1.00  5.37           C  
ATOM   2312  C   ALA A 305      44.522 -17.040   7.396  1.00  5.14           C  
ATOM   2313  O   ALA A 305      44.607 -16.893   8.616  1.00  5.14           O  
ATOM   2314  CB  ALA A 305      45.877 -18.719   6.128  1.00  4.47           C  
ATOM   2315  N   ALA A 306      44.403 -16.019   6.553  1.00  4.91           N  
ATOM   2316  CA  ALA A 306      44.371 -14.637   7.020  1.00  5.08           C  
ATOM   2317  C   ALA A 306      43.116 -14.369   7.869  1.00  5.19           C  
ATOM   2318  O   ALA A 306      43.208 -13.827   8.967  1.00  5.73           O  
ATOM   2319  CB  ALA A 306      44.424 -13.689   5.829  1.00  5.02           C  
ATOM   2320  N   TYR A 307      41.946 -14.749   7.358  1.00  5.18           N  
ATOM   2321  CA  TYR A 307      40.672 -14.546   8.057  1.00  4.48           C  
ATOM   2322  C   TYR A 307      40.685 -15.235   9.423  1.00  4.26           C  
ATOM   2323  O   TYR A 307      40.376 -14.624  10.446  1.00  4.64           O  
ATOM   2324  CB  TYR A 307      39.518 -15.105   7.220  1.00  4.67           C  
ATOM   2325  CG  TYR A 307      38.135 -14.778   7.759  1.00  3.95           C  
ATOM   2326  CD1 TYR A 307      37.663 -15.350   8.943  1.00  4.35           C  
ATOM   2327  CD2 TYR A 307      37.302 -13.882   7.091  1.00  5.20           C  
ATOM   2328  CE1 TYR A 307      36.414 -15.037   9.443  1.00  4.93           C  
ATOM   2329  CE2 TYR A 307      36.042 -13.562   7.586  1.00  4.86           C  
ATOM   2330  CZ  TYR A 307      35.603 -14.137   8.764  1.00  5.31           C  
ATOM   2331  OH  TYR A 307      34.370 -13.782   9.271  1.00  5.83           O  
ATOM   2332  N   SER A 308      41.027 -16.519   9.423  1.00  5.23           N  
ATOM   2333  CA  SER A 308      41.076 -17.315  10.639  1.00  6.24           C  
ATOM   2334  C   SER A 308      41.991 -16.722  11.720  1.00  6.10           C  
ATOM   2335  O   SER A 308      41.649 -16.713  12.901  1.00  7.55           O  
ATOM   2336  CB  SER A 308      41.520 -18.749  10.313  1.00  6.20           C  
ATOM   2337  OG  SER A 308      41.606 -19.513  11.503  1.00  7.75           O  
ATOM   2338  N   ALA A 309      43.154 -16.239  11.316  1.00  5.58           N  
ATOM   2339  CA  ALA A 309      44.101 -15.681  12.263  1.00  5.59           C  
ATOM   2340  C   ALA A 309      43.749 -14.270  12.722  1.00  5.30           C  
ATOM   2341  O   ALA A 309      44.105 -13.881  13.824  1.00  5.46           O  
ATOM   2342  CB  ALA A 309      45.499 -15.687  11.662  1.00  7.40           C  
ATOM   2343  N   SER A 310      43.029 -13.526  11.884  1.00  5.45           N  
ATOM   2344  CA  SER A 310      42.692 -12.120  12.152  1.00  5.91           C  
ATOM   2345  C   SER A 310      41.373 -11.786  12.831  1.00  5.85           C  
ATOM   2346  O   SER A 310      41.247 -10.734  13.469  1.00  5.66           O  
ATOM   2347  CB  SER A 310      42.746 -11.329  10.838  1.00  5.61           C  
ATOM   2348  OG  SER A 310      44.017 -11.426  10.238  1.00  7.51           O  
ATOM   2349  N   TYR A 311      40.394 -12.665  12.680  1.00  4.71           N  
ATOM   2350  CA  TYR A 311      39.053 -12.457  13.211  1.00  5.80           C  
ATOM   2351  C   TYR A 311      38.970 -12.085  14.696  1.00  5.97           C  
ATOM   2352  O   TYR A 311      38.461 -11.009  15.046  1.00  6.49           O  
ATOM   2353  CB  TYR A 311      38.184 -13.683  12.912  1.00  5.39           C  
ATOM   2354  CG  TYR A 311      36.735 -13.488  13.263  1.00  5.27           C  
ATOM   2355  CD1 TYR A 311      35.876 -12.814  12.394  1.00  3.89           C  
ATOM   2356  CD2 TYR A 311      36.214 -13.977  14.460  1.00  5.64           C  
ATOM   2357  CE1 TYR A 311      34.531 -12.635  12.710  1.00  4.99           C  
ATOM   2358  CE2 TYR A 311      34.859 -13.791  14.790  1.00  6.58           C  
ATOM   2359  CZ  TYR A 311      34.034 -13.125  13.908  1.00  6.47           C  
ATOM   2360  OH  TYR A 311      32.704 -12.957  14.196  1.00  7.29           O  
ATOM   2361  N   TYR A 312      39.450 -12.965  15.571  1.00  4.91           N  
ATOM   2362  CA  TYR A 312      39.401 -12.701  17.006  1.00  5.19           C  
ATOM   2363  C   TYR A 312      40.274 -11.541  17.472  1.00  4.84           C  
ATOM   2364  O   TYR A 312      39.820 -10.727  18.264  1.00  5.43           O  
ATOM   2365  CB  TYR A 312      39.642 -13.970  17.825  1.00  6.11           C  
ATOM   2366  CG  TYR A 312      38.487 -14.942  17.733  1.00  6.73           C  
ATOM   2367  CD1 TYR A 312      37.183 -14.535  18.055  1.00  7.53           C  
ATOM   2368  CD2 TYR A 312      38.685 -16.260  17.319  1.00  8.21           C  
ATOM   2369  CE1 TYR A 312      36.101 -15.422  17.970  1.00  8.69           C  
ATOM   2370  CE2 TYR A 312      37.609 -17.153  17.236  1.00  9.53           C  
ATOM   2371  CZ  TYR A 312      36.333 -16.730  17.561  1.00  8.49           C  
ATOM   2372  OH  TYR A 312      35.270 -17.599  17.507  1.00  9.99           O  
ATOM   2373  N   PRO A 313      41.532 -11.454  17.011  1.00  4.75           N  
ATOM   2374  CA  PRO A 313      42.341 -10.312  17.464  1.00  5.37           C  
ATOM   2375  C   PRO A 313      41.662  -8.975  17.055  1.00  5.47           C  
ATOM   2376  O   PRO A 313      41.665  -8.005  17.810  1.00  5.85           O  
ATOM   2377  CB  PRO A 313      43.678 -10.536  16.753  1.00  5.81           C  
ATOM   2378  CG  PRO A 313      43.778 -12.081  16.707  1.00  4.52           C  
ATOM   2379  CD  PRO A 313      42.361 -12.467  16.322  1.00  4.28           C  
ATOM   2380  N   SER A 314      41.071  -8.934  15.864  1.00  5.25           N  
ATOM   2381  CA  SER A 314      40.356  -7.729  15.405  1.00  5.13           C  
ATOM   2382  C   SER A 314      39.179  -7.468  16.356  1.00  5.26           C  
ATOM   2383  O   SER A 314      38.983  -6.343  16.819  1.00  4.34           O  
ATOM   2384  CB  SER A 314      39.822  -7.918  13.976  1.00  4.99           C  
ATOM   2385  OG  SER A 314      40.881  -8.008  13.050  1.00  7.20           O  
ATOM   2386  N   MET A 315      38.400  -8.511  16.646  1.00  4.32           N  
ATOM   2387  CA  MET A 315      37.251  -8.396  17.543  1.00  4.92           C  
ATOM   2388  C   MET A 315      37.643  -7.858  18.925  1.00  4.63           C  
ATOM   2389  O   MET A 315      36.912  -7.072  19.516  1.00  4.83           O  
ATOM   2390  CB  MET A 315      36.562  -9.747  17.709  1.00  5.15           C  
ATOM   2391  CG  MET A 315      35.307  -9.653  18.555  1.00  6.31           C  
ATOM   2392  SD  MET A 315      34.304 -11.174  18.585  1.00  8.35           S  
ATOM   2393  CE  MET A 315      33.664 -11.213  16.952  1.00  9.10           C  
ATOM   2394  N   ASP A 316      38.780  -8.314  19.441  1.00  4.65           N  
ATOM   2395  CA  ASP A 316      39.303  -7.895  20.738  1.00  4.52           C  
ATOM   2396  C   ASP A 316      39.332  -6.351  20.811  1.00  4.32           C  
ATOM   2397  O   ASP A 316      38.733  -5.734  21.701  1.00  5.71           O  
ATOM   2398  CB  ASP A 316      40.720  -8.483  20.885  1.00  4.55           C  
ATOM   2399  CG  ASP A 316      41.299  -8.367  22.296  1.00  6.99           C  
ATOM   2400  OD1 ASP A 316      40.921  -7.464  23.076  1.00  8.36           O  
ATOM   2401  OD2 ASP A 316      42.179  -9.189  22.617  1.00  7.97           O1-
ATOM   2402  N   ILE A 317      39.988  -5.736  19.832  1.00  4.54           N  
ATOM   2403  CA  ILE A 317      40.103  -4.273  19.790  1.00  4.66           C  
ATOM   2404  C   ILE A 317      38.748  -3.590  19.543  1.00  4.57           C  
ATOM   2405  O   ILE A 317      38.417  -2.593  20.185  1.00  3.22           O  
ATOM   2406  CB  ILE A 317      41.161  -3.818  18.726  1.00  4.88           C  
ATOM   2407  CG1 ILE A 317      42.532  -4.434  19.055  1.00  4.35           C  
ATOM   2408  CG2 ILE A 317      41.251  -2.269  18.681  1.00  4.33           C  
ATOM   2409  CD1 ILE A 317      43.014  -4.151  20.489  1.00  4.87           C  
ATOM   2410  N   LEU A 318      37.965  -4.129  18.618  1.00  4.17           N  
ATOM   2411  CA  LEU A 318      36.647  -3.583  18.303  1.00  4.59           C  
ATOM   2412  C   LEU A 318      35.750  -3.583  19.536  1.00  4.09           C  
ATOM   2413  O   LEU A 318      35.091  -2.591  19.846  1.00  4.98           O  
ATOM   2414  CB  LEU A 318      36.006  -4.395  17.165  1.00  5.31           C  
ATOM   2415  CG  LEU A 318      36.625  -4.180  15.776  1.00  5.55           C  
ATOM   2416  CD1 LEU A 318      36.169  -5.274  14.824  1.00  6.90           C  
ATOM   2417  CD2 LEU A 318      36.252  -2.787  15.216  1.00  5.83           C  
ATOM   2418  N   TYR A 319      35.788  -4.689  20.267  1.00  4.08           N  
ATOM   2419  CA  TYR A 319      35.009  -4.909  21.481  1.00  4.75           C  
ATOM   2420  C   TYR A 319      35.400  -3.846  22.513  1.00  4.34           C  
ATOM   2421  O   TYR A 319      34.539  -3.201  23.112  1.00  4.86           O  
ATOM   2422  CB  TYR A 319      35.318  -6.332  21.969  1.00  5.07           C  
ATOM   2423  CG  TYR A 319      34.432  -6.946  23.049  1.00  5.59           C  
ATOM   2424  CD1 TYR A 319      33.314  -6.285  23.576  1.00  4.96           C  
ATOM   2425  CD2 TYR A 319      34.756  -8.197  23.572  1.00  6.07           C  
ATOM   2426  CE1 TYR A 319      32.557  -6.866  24.599  1.00  6.04           C  
ATOM   2427  CE2 TYR A 319      34.010  -8.783  24.589  1.00  6.76           C  
ATOM   2428  CZ  TYR A 319      32.915  -8.119  25.103  1.00  7.22           C  
ATOM   2429  OH  TYR A 319      32.182  -8.696  26.124  1.00  7.20           O  
ATOM   2430  N   GLU A 320      36.703  -3.647  22.677  1.00  4.48           N  
ATOM   2431  CA  GLU A 320      37.247  -2.653  23.595  1.00  4.86           C  
ATOM   2432  C   GLU A 320      36.787  -1.247  23.195  1.00  4.22           C  
ATOM   2433  O   GLU A 320      36.270  -0.477  24.014  1.00  4.96           O  
ATOM   2434  CB  GLU A 320      38.772  -2.710  23.553  1.00  4.94           C  
ATOM   2435  CG  GLU A 320      39.468  -1.567  24.274  1.00  3.73           C  
ATOM   2436  CD  GLU A 320      40.989  -1.621  24.163  1.00  5.94           C  
ATOM   2437  OE1 GLU A 320      41.518  -2.526  23.476  1.00  6.49           O  
ATOM   2438  OE2 GLU A 320      41.661  -0.742  24.763  1.00  6.21           O1-
ATOM   2439  N   CYS A 321      36.971  -0.929  21.923  1.00  5.05           N  
ATOM   2440  CA  CYS A 321      36.603   0.381  21.408  1.00  4.47           C  
ATOM   2441  C   CYS A 321      35.123   0.663  21.625  1.00  4.91           C  
ATOM   2442  O   CYS A 321      34.758   1.692  22.173  1.00  5.36           O  
ATOM   2443  CB  CYS A 321      36.951   0.465  19.926  1.00  5.81           C  
ATOM   2444  SG  CYS A 321      36.576   2.059  19.193  1.00  6.54           S  
ATOM   2445  N   TYR A 322      34.270  -0.292  21.282  1.00  4.66           N  
ATOM   2446  CA  TYR A 322      32.832  -0.107  21.439  1.00  4.29           C  
ATOM   2447  C   TYR A 322      32.459   0.196  22.890  1.00  4.10           C  
ATOM   2448  O   TYR A 322      31.676   1.113  23.165  1.00  4.30           O  
ATOM   2449  CB  TYR A 322      32.053  -1.343  20.954  1.00  4.24           C  
ATOM   2450  CG  TYR A 322      30.565  -1.108  20.971  1.00  3.89           C  
ATOM   2451  CD1 TYR A 322      29.838  -1.141  22.177  1.00  4.42           C  
ATOM   2452  CD2 TYR A 322      29.885  -0.783  19.793  1.00  4.69           C  
ATOM   2453  CE1 TYR A 322      28.480  -0.849  22.207  1.00  5.06           C  
ATOM   2454  CE2 TYR A 322      28.516  -0.489  19.806  1.00  5.53           C  
ATOM   2455  CZ  TYR A 322      27.827  -0.527  21.022  1.00  5.81           C  
ATOM   2456  OH  TYR A 322      26.486  -0.261  21.048  1.00  6.98           O  
ATOM   2457  N   GLU A 323      33.004  -0.576  23.818  1.00  3.65           N  
ATOM   2458  CA  GLU A 323      32.681  -0.366  25.212  1.00  3.91           C  
ATOM   2459  C   GLU A 323      33.177   0.994  25.730  1.00  3.79           C  
ATOM   2460  O   GLU A 323      32.515   1.610  26.561  1.00  4.27           O  
ATOM   2461  CB  GLU A 323      33.146  -1.553  26.058  1.00  4.36           C  
ATOM   2462  CG  GLU A 323      32.364  -2.808  25.725  1.00  4.06           C  
ATOM   2463  CD  GLU A 323      32.480  -3.891  26.781  1.00  5.59           C  
ATOM   2464  OE1 GLU A 323      33.492  -3.933  27.505  1.00  7.22           O  
ATOM   2465  OE2 GLU A 323      31.544  -4.710  26.889  1.00  6.02           O1-
ATOM   2466  N   ASP A 324      34.311   1.473  25.213  1.00  4.41           N  
ATOM   2467  CA  ASP A 324      34.837   2.786  25.592  1.00  5.50           C  
ATOM   2468  C   ASP A 324      33.921   3.884  25.041  1.00  5.36           C  
ATOM   2469  O   ASP A 324      33.811   4.968  25.619  1.00  5.55           O  
ATOM   2470  CB  ASP A 324      36.254   3.005  25.043  1.00  6.42           C  
ATOM   2471  CG  ASP A 324      37.321   2.275  25.845  1.00  6.91           C  
ATOM   2472  OD1 ASP A 324      37.037   1.771  26.963  1.00  7.39           O  
ATOM   2473  OD2 ASP A 324      38.475   2.240  25.359  1.00  6.70           O1-
ATOM   2474  N   VAL A 325      33.308   3.629  23.892  1.00  4.96           N  
ATOM   2475  CA  VAL A 325      32.391   4.592  23.288  1.00  5.55           C  
ATOM   2476  C   VAL A 325      31.072   4.622  24.068  1.00  5.97           C  
ATOM   2477  O   VAL A 325      30.567   5.691  24.410  1.00  6.46           O  
ATOM   2478  CB  VAL A 325      32.114   4.281  21.794  1.00  5.58           C  
ATOM   2479  CG1 VAL A 325      31.022   5.201  21.252  1.00  5.17           C  
ATOM   2480  CG2 VAL A 325      33.391   4.459  20.982  1.00  5.65           C  
ATOM   2481  N   ALA A 326      30.554   3.448  24.410  1.00  4.81           N  
ATOM   2482  CA  ALA A 326      29.299   3.351  25.135  1.00  5.60           C  
ATOM   2483  C   ALA A 326      29.385   3.838  26.582  1.00  6.07           C  
ATOM   2484  O   ALA A 326      28.431   4.412  27.087  1.00  7.50           O  
ATOM   2485  CB  ALA A 326      28.768   1.896  25.103  1.00  5.44           C  
ATOM   2486  N   SER A 327      30.539   3.668  27.221  1.00  5.61           N  
ATOM   2487  CA  SER A 327      30.699   4.033  28.624  1.00  5.80           C  
ATOM   2488  C   SER A 327      30.864   5.512  28.896  1.00  6.11           C  
ATOM   2489  O   SER A 327      30.662   5.953  30.034  1.00  7.86           O  
ATOM   2490  CB  SER A 327      31.907   3.313  29.218  1.00  5.53           C  
ATOM   2491  OG  SER A 327      33.079   3.887  28.687  1.00  6.09           O  
ATOM   2492  N   GLY A 328      31.281   6.248  27.868  1.00  6.07           N  
ATOM   2493  CA  GLY A 328      31.531   7.668  27.994  1.00  6.66           C  
ATOM   2494  C   GLY A 328      33.021   7.985  28.020  1.00  6.68           C  
ATOM   2495  O   GLY A 328      33.401   9.150  27.904  1.00  7.32           O  
ATOM   2496  N   SER A 329      33.871   6.971  28.152  1.00  6.19           N  
ATOM   2497  CA  SER A 329      35.305   7.196  28.189  1.00  6.69           C  
ATOM   2498  C   SER A 329      35.838   7.896  26.940  1.00  6.15           C  
ATOM   2499  O   SER A 329      36.515   8.917  27.039  1.00  5.41           O  
ATOM   2500  CB  SER A 329      36.065   5.884  28.385  1.00  7.01           C  
ATOM   2501  OG  SER A 329      35.912   5.410  29.696  1.00  7.78           O  
ATOM   2502  N   GLU A 330      35.468   7.392  25.770  1.00  4.45           N  
ATOM   2503  CA  GLU A 330      35.959   7.930  24.510  1.00  4.94           C  
ATOM   2504  C   GLU A 330      35.417   9.316  24.204  1.00  4.99           C  
ATOM   2505  O   GLU A 330      36.147  10.182  23.734  1.00  6.08           O  
ATOM   2506  CB  GLU A 330      35.669   6.955  23.362  1.00  4.59           C  
ATOM   2507  CG  GLU A 330      36.430   7.255  22.077  1.00  5.36           C  
ATOM   2508  CD  GLU A 330      37.940   6.965  22.151  1.00  6.13           C  
ATOM   2509  OE1 GLU A 330      38.469   6.651  23.246  1.00  6.76           O  
ATOM   2510  OE2 GLU A 330      38.605   7.039  21.093  1.00  4.85           O1-
ATOM   2511  N   ILE A 331      34.156   9.541  24.532  1.00  5.42           N  
ATOM   2512  CA  ILE A 331      33.543  10.839  24.305  1.00  6.06           C  
ATOM   2513  C   ILE A 331      34.300  11.887  25.124  1.00  5.63           C  
ATOM   2514  O   ILE A 331      34.682  12.942  24.606  1.00  6.22           O  
ATOM   2515  CB  ILE A 331      32.028  10.805  24.635  1.00  6.18           C  
ATOM   2516  CG1 ILE A 331      31.285  10.085  23.505  1.00  7.50           C  
ATOM   2517  CG2 ILE A 331      31.494  12.217  24.841  1.00  7.74           C  
ATOM   2518  CD1 ILE A 331      29.802   9.926  23.763  1.00  9.67           C  
ATOM   2519  N   ARG A 332      34.555  11.586  26.390  1.00  6.04           N  
ATOM   2520  CA  ARG A 332      35.297  12.519  27.240  1.00  6.76           C  
ATOM   2521  C   ARG A 332      36.714  12.758  26.701  1.00  6.76           C  
ATOM   2522  O   ARG A 332      37.173  13.899  26.689  1.00  6.01           O  
ATOM   2523  CB  ARG A 332      35.317  12.046  28.691  1.00  7.70           C  
ATOM   2524  CG  ARG A 332      35.994  13.007  29.668  1.00  8.51           C  
ATOM   2525  CD  ARG A 332      35.402  14.430  29.620  1.00 12.21           C  
ATOM   2526  NE  ARG A 332      33.970  14.488  29.938  1.00 15.14           N  
ATOM   2527  CZ  ARG A 332      33.463  14.687  31.157  1.00 17.73           C  
ATOM   2528  NH1 ARG A 332      34.271  14.861  32.200  1.00 19.70           N1+
ATOM   2529  NH2 ARG A 332      32.143  14.668  31.349  1.00 17.04           N  
ATOM   2530  N   SER A 333      37.379  11.713  26.192  1.00  6.50           N  
ATOM   2531  CA  SER A 333      38.720  11.878  25.625  1.00  6.80           C  
ATOM   2532  C   SER A 333      38.708  12.844  24.426  1.00  5.91           C  
ATOM   2533  O   SER A 333      39.630  13.629  24.252  1.00  6.52           O  
ATOM   2534  CB  SER A 333      39.344  10.527  25.233  0.50  8.35           C  
ATOM   2536  OG  SER A 333      38.657   9.909  24.164  0.50 11.23           O  
ATOM   2538  N   VAL A 334      37.668  12.767  23.596  1.00  5.71           N  
ATOM   2539  CA  VAL A 334      37.533  13.635  22.427  1.00  5.88           C  
ATOM   2540  C   VAL A 334      37.306  15.085  22.867  1.00  6.28           C  
ATOM   2541  O   VAL A 334      37.909  16.001  22.304  1.00  6.69           O  
ATOM   2542  CB  VAL A 334      36.415  13.153  21.473  1.00  4.58           C  
ATOM   2543  CG1 VAL A 334      36.137  14.199  20.388  1.00  5.41           C  
ATOM   2544  CG2 VAL A 334      36.843  11.827  20.836  1.00  4.91           C  
ATOM   2545  N   VAL A 335      36.479  15.287  23.890  1.00  5.83           N  
ATOM   2546  CA  VAL A 335      36.230  16.627  24.424  1.00  5.98           C  
ATOM   2547  C   VAL A 335      37.553  17.241  24.934  1.00  6.07           C  
ATOM   2548  O   VAL A 335      37.903  18.363  24.559  1.00  6.80           O  
ATOM   2549  CB  VAL A 335      35.198  16.589  25.567  1.00  5.56           C  
ATOM   2550  CG1 VAL A 335      35.071  17.967  26.199  1.00  6.70           C  
ATOM   2551  CG2 VAL A 335      33.833  16.121  25.037  1.00  5.90           C  
ATOM   2552  N   LEU A 336      38.310  16.495  25.742  1.00  5.69           N  
ATOM   2553  CA  LEU A 336      39.587  16.986  26.270  1.00  5.82           C  
ATOM   2554  C   LEU A 336      40.618  17.215  25.158  1.00  6.08           C  
ATOM   2555  O   LEU A 336      41.362  18.196  25.183  1.00  7.04           O  
ATOM   2556  CB  LEU A 336      40.145  16.052  27.348  1.00  6.18           C  
ATOM   2557  CG  LEU A 336      39.215  15.797  28.540  1.00  7.71           C  
ATOM   2558  CD1 LEU A 336      39.941  15.031  29.636  1.00  8.81           C  
ATOM   2559  CD2 LEU A 336      38.687  17.128  29.073  1.00  7.60           C  
ATOM   2560  N   ALA A 337      40.616  16.357  24.142  1.00  6.04           N  
ATOM   2561  CA  ALA A 337      41.549  16.502  23.019  1.00  5.82           C  
ATOM   2562  C   ALA A 337      41.331  17.827  22.299  1.00  6.40           C  
ATOM   2563  O   ALA A 337      42.291  18.479  21.884  1.00  6.71           O  
ATOM   2564  CB  ALA A 337      41.385  15.342  22.024  1.00  6.12           C  
ATOM   2565  N   GLY A 338      40.067  18.216  22.149  1.00  6.62           N  
ATOM   2566  CA  GLY A 338      39.744  19.453  21.467  1.00  7.01           C  
ATOM   2567  C   GLY A 338      40.315  20.645  22.201  1.00  8.03           C  
ATOM   2568  O   GLY A 338      40.724  21.623  21.575  1.00  9.11           O  
ATOM   2569  N   ARG A 339      40.342  20.570  23.527  1.00  7.35           N  
ATOM   2570  CA  ARG A 339      40.878  21.662  24.332  1.00  7.66           C  
ATOM   2571  C   ARG A 339      42.395  21.760  24.216  1.00  7.83           C  
ATOM   2572  O   ARG A 339      42.964  22.838  24.370  1.00  8.85           O  
ATOM   2573  CB  ARG A 339      40.477  21.502  25.797  1.00  7.62           C  
ATOM   2574  CG  ARG A 339      38.989  21.485  26.025  1.00  7.04           C  
ATOM   2575  CD  ARG A 339      38.681  21.211  27.468  1.00  7.15           C  
ATOM   2576  NE  ARG A 339      37.246  21.072  27.686  1.00  7.77           N  
ATOM   2577  CZ  ARG A 339      36.706  20.565  28.784  1.00  7.20           C  
ATOM   2578  NH1 ARG A 339      37.491  20.150  29.765  1.00  8.13           N1+
ATOM   2579  NH2 ARG A 339      35.391  20.461  28.893  1.00  8.40           N  
ATOM   2580  N   ARG A 340      43.051  20.632  23.955  1.00  7.56           N  
ATOM   2581  CA  ARG A 340      44.504  20.599  23.818  1.00  6.91           C  
ATOM   2582  C   ARG A 340      45.016  21.169  22.490  1.00  6.64           C  
ATOM   2583  O   ARG A 340      46.220  21.270  22.269  1.00  6.98           O  
ATOM   2584  CB  ARG A 340      45.029  19.184  24.062  1.00  6.75           C  
ATOM   2585  CG  ARG A 340      44.832  18.700  25.499  1.00  5.72           C  
ATOM   2586  CD  ARG A 340      45.635  17.419  25.781  1.00  6.68           C  
ATOM   2587  NE  ARG A 340      45.257  16.323  24.887  1.00  6.17           N  
ATOM   2588  CZ  ARG A 340      44.266  15.469  25.123  1.00  5.88           C  
ATOM   2589  NH1 ARG A 340      43.543  15.555  26.231  1.00  7.05           N1+
ATOM   2590  NH2 ARG A 340      44.003  14.516  24.240  1.00  6.28           N  
ATOM   2591  N   PHE A 341      44.092  21.527  21.604  1.00  7.50           N  
ATOM   2592  CA  PHE A 341      44.442  22.142  20.330  1.00  9.81           C  
ATOM   2593  C   PHE A 341      44.868  23.598  20.607  1.00 12.09           C  
ATOM   2594  O   PHE A 341      45.317  24.303  19.697  1.00 13.33           O  
ATOM   2595  CB  PHE A 341      43.248  22.144  19.368  1.00  9.38           C  
ATOM   2596  CG  PHE A 341      42.855  20.778  18.866  1.00  9.47           C  
ATOM   2597  CD1 PHE A 341      43.736  19.696  18.939  1.00  9.71           C  
ATOM   2598  CD2 PHE A 341      41.587  20.574  18.326  1.00  9.66           C  
ATOM   2599  CE1 PHE A 341      43.348  18.434  18.480  1.00  9.03           C  
ATOM   2600  CE2 PHE A 341      41.200  19.312  17.868  1.00  8.98           C  
ATOM   2601  CZ  PHE A 341      42.078  18.251  17.946  1.00  8.69           C  
ATOM   2602  N   TYR A 342      44.675  24.046  21.850  1.00 12.07           N  
ATOM   2603  CA  TYR A 342      45.034  25.392  22.288  1.00 13.31           C  
ATOM   2604  C   TYR A 342      45.933  25.328  23.512  1.00 12.30           C  
ATOM   2605  O   TYR A 342      45.900  24.356  24.270  1.00 10.64           O  
ATOM   2606  CB  TYR A 342      43.771  26.166  22.661  1.00 15.16           C  
ATOM   2607  CG  TYR A 342      42.770  26.256  21.530  1.00 20.21           C  
ATOM   2608  CD1 TYR A 342      42.855  27.278  20.581  1.00 21.70           C  
ATOM   2609  CD2 TYR A 342      41.743  25.318  21.399  1.00 20.03           C  
ATOM   2610  CE1 TYR A 342      41.941  27.363  19.528  1.00 23.49           C  
ATOM   2611  CE2 TYR A 342      40.829  25.398  20.355  1.00 21.98           C  
ATOM   2612  CZ  TYR A 342      40.931  26.422  19.421  1.00 24.39           C  
ATOM   2613  OH  TYR A 342      40.025  26.516  18.379  1.00 26.64           O  
ATOM   2614  N   GLU A 343      46.708  26.386  23.723  1.00 12.21           N  
ATOM   2615  CA  GLU A 343      47.588  26.453  24.879  1.00 12.50           C  
ATOM   2616  C   GLU A 343      46.755  26.647  26.144  1.00 11.74           C  
ATOM   2617  O   GLU A 343      45.778  27.405  26.160  1.00 11.16           O  
ATOM   2618  CB  GLU A 343      48.555  27.635  24.765  1.00 14.38           C  
ATOM   2619  CG  GLU A 343      49.554  27.559  23.628  1.00 19.10           C  
ATOM   2620  CD  GLU A 343      50.562  28.718  23.642  1.00 22.62           C  
ATOM   2621  OE1 GLU A 343      50.279  29.761  24.262  1.00 23.94           O  
ATOM   2622  OE2 GLU A 343      51.642  28.584  23.032  1.00 24.81           O1-
ATOM   2623  N   LYS A 344      47.157  25.965  27.205  1.00 10.34           N  
ATOM   2624  CA  LYS A 344      46.510  26.075  28.499  1.00  9.03           C  
ATOM   2625  C   LYS A 344      47.428  25.418  29.502  1.00  9.32           C  
ATOM   2626  O   LYS A 344      48.346  24.692  29.127  1.00  8.96           O  
ATOM   2627  CB  LYS A 344      45.118  25.423  28.521  1.00  8.74           C  
ATOM   2628  CG  LYS A 344      45.082  23.906  28.269  1.00  7.19           C  
ATOM   2629  CD  LYS A 344      43.677  23.377  28.509  1.00  8.91           C  
ATOM   2630  CE  LYS A 344      43.587  21.871  28.258  1.00  8.57           C  
ATOM   2631  NZ  LYS A 344      44.504  21.132  29.129  1.00  7.16           N1+
ATOM   2632  N   GLU A 345      47.265  25.796  30.766  1.00  9.91           N  
ATOM   2633  CA  GLU A 345      48.042  25.246  31.865  1.00  9.88           C  
ATOM   2634  C   GLU A 345      49.564  25.351  31.701  1.00 10.59           C  
ATOM   2635  O   GLU A 345      50.313  24.542  32.255  1.00 11.93           O  
ATOM   2636  CB  GLU A 345      47.612  23.794  32.111  1.00  9.11           C  
ATOM   2637  CG  GLU A 345      46.133  23.659  32.430  1.00 10.24           C  
ATOM   2638  CD  GLU A 345      45.660  22.213  32.458  1.00 11.14           C  
ATOM   2639  OE1 GLU A 345      46.285  21.388  33.147  1.00 13.08           O  
ATOM   2640  OE2 GLU A 345      44.665  21.886  31.785  1.00 11.02           O1-
ATOM   2641  N   GLY A 346      50.017  26.353  30.948  1.00 10.93           N  
ATOM   2642  CA  GLY A 346      51.444  26.545  30.740  1.00 10.57           C  
ATOM   2643  C   GLY A 346      52.061  25.543  29.783  1.00 11.52           C  
ATOM   2644  O   GLY A 346      53.290  25.439  29.691  1.00 12.54           O  
ATOM   2645  N   LEU A 347      51.208  24.803  29.082  1.00 10.59           N  
ATOM   2646  CA  LEU A 347      51.645  23.795  28.131  1.00 10.01           C  
ATOM   2647  C   LEU A 347      51.288  24.238  26.716  1.00  9.83           C  
ATOM   2648  O   LEU A 347      50.365  25.016  26.506  1.00  9.74           O  
ATOM   2649  CB  LEU A 347      50.968  22.458  28.443  1.00  9.72           C  
ATOM   2650  CG  LEU A 347      51.395  21.731  29.714  1.00  9.21           C  
ATOM   2651  CD1 LEU A 347      50.368  20.679  30.120  1.00  9.75           C  
ATOM   2652  CD2 LEU A 347      52.768  21.110  29.502  1.00 10.40           C  
ATOM   2653  N   PRO A 348      52.021  23.703  25.717  1.00 10.21           N  
ATOM   2654  CA  PRO A 348      51.759  24.049  24.314  1.00 10.23           C  
ATOM   2655  C   PRO A 348      50.470  23.496  23.721  1.00  9.52           C  
ATOM   2656  O   PRO A 348      49.787  22.683  24.327  1.00  8.79           O  
ATOM   2657  CB  PRO A 348      53.000  23.510  23.583  1.00 10.68           C  
ATOM   2658  CG  PRO A 348      53.619  22.545  24.487  1.00 11.73           C  
ATOM   2659  CD  PRO A 348      53.228  22.889  25.885  1.00 10.94           C  
ATOM   2660  N   ALA A 349      50.125  24.014  22.546  1.00  9.53           N  
ATOM   2661  CA  ALA A 349      48.959  23.588  21.787  1.00  9.53           C  
ATOM   2662  C   ALA A 349      49.453  22.392  20.994  1.00  8.75           C  
ATOM   2663  O   ALA A 349      50.596  22.395  20.524  1.00  8.83           O  
ATOM   2664  CB  ALA A 349      48.534  24.671  20.817  1.00  9.89           C  
ATOM   2665  N   PHE A 350      48.560  21.429  20.771  1.00  8.04           N  
ATOM   2666  CA  PHE A 350      48.876  20.218  20.034  1.00  8.82           C  
ATOM   2667  C   PHE A 350      47.833  19.868  18.973  1.00  9.21           C  
ATOM   2668  O   PHE A 350      46.988  18.995  19.162  1.00  9.19           O  
ATOM   2669  CB  PHE A 350      49.072  19.052  21.000  1.00  7.82           C  
ATOM   2670  CG  PHE A 350      50.298  19.179  21.847  1.00  7.12           C  
ATOM   2671  CD1 PHE A 350      51.544  18.825  21.343  1.00  6.79           C  
ATOM   2672  CD2 PHE A 350      50.214  19.679  23.136  1.00  7.69           C  
ATOM   2673  CE1 PHE A 350      52.689  18.972  22.114  1.00  7.65           C  
ATOM   2674  CE2 PHE A 350      51.353  19.829  23.914  1.00  7.98           C  
ATOM   2675  CZ  PHE A 350      52.594  19.475  23.400  1.00  7.75           C  
ATOM   2676  N   PRO A 351      47.796  20.647  17.886  1.00 10.00           N  
ATOM   2677  CA  PRO A 351      46.829  20.349  16.822  1.00 10.19           C  
ATOM   2678  C   PRO A 351      47.223  19.003  16.165  1.00  9.56           C  
ATOM   2679  O   PRO A 351      48.369  18.577  16.273  1.00 10.17           O  
ATOM   2680  CB  PRO A 351      47.025  21.524  15.853  1.00 10.67           C  
ATOM   2681  CG  PRO A 351      48.489  21.899  16.050  1.00 10.33           C  
ATOM   2682  CD  PRO A 351      48.630  21.820  17.555  1.00 10.84           C  
ATOM   2683  N   MET A 352      46.288  18.330  15.505  1.00  8.38           N  
ATOM   2684  CA  MET A 352      46.607  17.068  14.850  1.00  8.47           C  
ATOM   2685  C   MET A 352      47.696  17.261  13.803  1.00  7.45           C  
ATOM   2686  O   MET A 352      47.741  18.287  13.114  1.00  7.96           O  
ATOM   2687  CB  MET A 352      45.361  16.471  14.194  1.00  8.23           C  
ATOM   2688  CG  MET A 352      44.375  15.946  15.209  1.00 10.19           C  
ATOM   2689  SD  MET A 352      42.927  15.242  14.443  1.00 11.50           S  
ATOM   2690  CE  MET A 352      42.047  16.702  14.041  1.00 12.46           C  
ATOM   2691  N   GLY A 353      48.571  16.270  13.698  1.00  7.21           N  
ATOM   2692  CA  GLY A 353      49.654  16.311  12.735  1.00  6.48           C  
ATOM   2693  C   GLY A 353      49.308  15.500  11.495  1.00  7.19           C  
ATOM   2694  O   GLY A 353      48.172  15.054  11.326  1.00  8.12           O  
ATOM   2695  N   LYS A 354      50.284  15.319  10.617  1.00  6.52           N  
ATOM   2696  CA  LYS A 354      50.076  14.577   9.382  1.00  6.22           C  
ATOM   2697  C   LYS A 354      50.311  13.094   9.611  1.00  6.83           C  
ATOM   2698  O   LYS A 354      51.198  12.712  10.378  1.00  6.53           O  
ATOM   2699  CB  LYS A 354      51.013  15.093   8.303  1.00  6.65           C  
ATOM   2700  CG  LYS A 354      50.810  16.559   7.972  1.00  9.21           C  
ATOM   2701  CD  LYS A 354      51.758  16.975   6.852  1.00 11.81           C  
ATOM   2702  CE  LYS A 354      51.458  18.387   6.374  1.00 15.05           C  
ATOM   2703  NZ  LYS A 354      50.128  18.443   5.718  1.00 15.08           N1+
ATOM   2704  N   ILE A 355      49.536  12.266   8.919  1.00  5.27           N  
ATOM   2705  CA  ILE A 355      49.636  10.820   9.073  1.00  5.86           C  
ATOM   2706  C   ILE A 355      50.120  10.104   7.815  1.00  6.28           C  
ATOM   2707  O   ILE A 355      50.321   8.879   7.849  1.00  7.90           O  
ATOM   2708  CB  ILE A 355      48.256  10.188   9.522  1.00  6.13           C  
ATOM   2709  CG1 ILE A 355      47.187  10.355   8.430  1.00  5.12           C  
ATOM   2710  CG2 ILE A 355      47.788  10.815  10.829  1.00  7.02           C  
ATOM   2711  CD1 ILE A 355      45.908   9.570   8.703  1.00  7.38           C  
ATOM   2712  N   ASP A 356      50.384  10.859   6.745  1.00  5.93           N  
ATOM   2713  CA  ASP A 356      50.785  10.269   5.471  1.00  5.55           C  
ATOM   2714  C   ASP A 356      52.169  10.632   4.964  1.00  5.16           C  
ATOM   2715  O   ASP A 356      52.425  10.567   3.765  1.00  5.87           O  
ATOM   2716  CB  ASP A 356      49.742  10.604   4.393  1.00  5.93           C  
ATOM   2717  CG  ASP A 356      49.736  12.076   4.013  1.00  7.46           C  
ATOM   2718  OD1 ASP A 356      50.268  12.894   4.789  1.00  7.41           O  
ATOM   2719  OD2 ASP A 356      49.211  12.416   2.924  1.00  7.62           O1-
ATOM   2720  N   GLN A 357      53.077  10.991   5.859  1.00  5.43           N  
ATOM   2721  CA  GLN A 357      54.437  11.347   5.442  1.00  6.40           C  
ATOM   2722  C   GLN A 357      55.446  10.231   5.674  1.00  6.83           C  
ATOM   2723  O   GLN A 357      56.634  10.380   5.385  1.00  6.93           O  
ATOM   2724  CB  GLN A 357      54.892  12.638   6.135  1.00  6.32           C  
ATOM   2725  CG  GLN A 357      53.980  13.813   5.838  1.00  8.89           C  
ATOM   2726  CD  GLN A 357      53.935  14.145   4.364  1.00  9.79           C  
ATOM   2727  NE2 GLN A 357      52.764  14.026   3.765  1.00 10.47           N  
ATOM   2728  OE1 GLN A 357      54.954  14.498   3.765  1.00 11.60           O  
ATOM   2729  N   THR A 358      54.955   9.102   6.166  1.00  6.69           N  
ATOM   2730  CA  THR A 358      55.788   7.949   6.463  1.00  6.86           C  
ATOM   2731  C   THR A 358      56.007   7.052   5.244  1.00  6.22           C  
ATOM   2732  O   THR A 358      55.358   7.205   4.208  1.00  6.13           O  
ATOM   2733  CB  THR A 358      55.179   7.130   7.605  1.00  7.35           C  
ATOM   2734  CG2 THR A 358      55.085   7.961   8.883  1.00  4.89           C  
ATOM   2735  OG1 THR A 358      53.867   6.719   7.223  1.00  7.11           O  
ATOM   2736  N   ARG A 359      56.902   6.085   5.413  1.00  7.41           N  
ATOM   2737  CA  ARG A 359      57.311   5.154   4.366  1.00  6.88           C  
ATOM   2738  C   ARG A 359      56.292   4.673   3.336  1.00  6.12           C  
ATOM   2739  O   ARG A 359      56.465   4.916   2.141  1.00  5.48           O  
ATOM   2740  CB  ARG A 359      57.991   3.933   4.985  1.00  6.25           C  
ATOM   2741  CG  ARG A 359      58.446   2.917   3.952  1.00  7.20           C  
ATOM   2742  CD  ARG A 359      59.019   1.671   4.617  1.00  8.32           C  
ATOM   2743  NE  ARG A 359      59.563   0.744   3.630  1.00  9.54           N  
ATOM   2744  CZ  ARG A 359      59.842  -0.535   3.868  1.00 10.51           C  
ATOM   2745  NH1 ARG A 359      59.624  -1.049   5.068  1.00 11.72           N1+
ATOM   2746  NH2 ARG A 359      60.326  -1.297   2.894  1.00 11.33           N  
ATOM   2747  N   MET A 360      55.250   3.969   3.779  1.00  6.48           N  
ATOM   2748  CA  MET A 360      54.296   3.410   2.833  1.00  6.20           C  
ATOM   2749  C   MET A 360      53.488   4.412   2.031  1.00  6.09           C  
ATOM   2750  O   MET A 360      53.089   4.131   0.899  1.00  6.62           O  
ATOM   2751  CB  MET A 360      53.379   2.377   3.502  1.00  6.54           C  
ATOM   2752  CG  MET A 360      52.160   2.929   4.215  1.00  5.89           C  
ATOM   2753  SD  MET A 360      51.092   1.591   4.803  1.00  6.63           S  
ATOM   2754  CE  MET A 360      50.302   1.121   3.282  1.00  7.64           C  
ATOM   2755  N   TRP A 361      53.302   5.604   2.587  1.00  6.46           N  
ATOM   2756  CA  TRP A 361      52.525   6.634   1.912  1.00  6.63           C  
ATOM   2757  C   TRP A 361      53.391   7.365   0.904  1.00  6.84           C  
ATOM   2758  O   TRP A 361      52.908   7.786  -0.145  1.00  7.52           O  
ATOM   2759  CB  TRP A 361      51.864   7.546   2.947  1.00  6.43           C  
ATOM   2760  CG  TRP A 361      51.005   6.696   3.836  1.00  5.73           C  
ATOM   2761  CD1 TRP A 361      51.224   6.398   5.140  1.00  5.13           C  
ATOM   2762  CD2 TRP A 361      49.872   5.920   3.422  1.00  4.78           C  
ATOM   2763  CE2 TRP A 361      49.466   5.158   4.538  1.00  5.47           C  
ATOM   2764  CE3 TRP A 361      49.167   5.779   2.218  1.00  5.72           C  
ATOM   2765  NE1 TRP A 361      50.315   5.471   5.568  1.00  4.60           N  
ATOM   2766  CZ2 TRP A 361      48.375   4.272   4.491  1.00  4.08           C  
ATOM   2767  CZ3 TRP A 361      48.087   4.900   2.164  1.00  4.93           C  
ATOM   2768  CH2 TRP A 361      47.706   4.154   3.296  1.00  5.02           C  
ATOM   2769  N   LYS A 362      54.685   7.430   1.187  1.00  7.83           N  
ATOM   2770  CA  LYS A 362      55.636   8.030   0.267  1.00  8.44           C  
ATOM   2771  C   LYS A 362      55.703   7.065  -0.940  1.00  8.09           C  
ATOM   2772  O   LYS A 362      55.705   7.494  -2.093  1.00  7.75           O  
ATOM   2773  CB  LYS A 362      56.976   8.201   0.980  1.00 11.22           C  
ATOM   2774  CG  LYS A 362      57.933   9.120   0.289  1.00 13.05           C  
ATOM   2775  CD  LYS A 362      59.086   9.478   1.221  1.00 13.85           C  
ATOM   2776  CE  LYS A 362      60.161  10.276   0.474  1.00 15.60           C  
ATOM   2777  NZ  LYS A 362      61.339  10.581   1.333  1.00 12.51           N1+
ATOM   2778  N   VAL A 363      55.693   5.762  -0.663  1.00  7.28           N  
ATOM   2779  CA  VAL A 363      55.666   4.740  -1.716  1.00  6.52           C  
ATOM   2780  C   VAL A 363      54.360   4.910  -2.519  1.00  6.79           C  
ATOM   2781  O   VAL A 363      54.373   4.865  -3.749  1.00  7.88           O  
ATOM   2782  CB  VAL A 363      55.698   3.304  -1.115  1.00  5.87           C  
ATOM   2783  CG1 VAL A 363      55.431   2.277  -2.203  1.00  5.08           C  
ATOM   2784  CG2 VAL A 363      57.043   3.037  -0.443  1.00  6.25           C  
ATOM   2785  N   GLY A 364      53.246   5.131  -1.812  1.00  7.08           N  
ATOM   2786  CA  GLY A 364      51.944   5.316  -2.441  1.00  6.49           C  
ATOM   2787  C   GLY A 364      51.925   6.453  -3.437  1.00  6.88           C  
ATOM   2788  O   GLY A 364      51.331   6.339  -4.504  1.00  7.21           O  
ATOM   2789  N   GLU A 365      52.578   7.556  -3.088  1.00  7.50           N  
ATOM   2790  CA  GLU A 365      52.663   8.705  -3.979  1.00  9.44           C  
ATOM   2791  C   GLU A 365      53.367   8.318  -5.281  1.00  9.27           C  
ATOM   2792  O   GLU A 365      52.926   8.705  -6.361  1.00  9.29           O  
ATOM   2793  CB  GLU A 365      53.411   9.846  -3.292  1.00  9.92           C  
ATOM   2794  CG  GLU A 365      52.659  10.442  -2.114  1.00 14.42           C  
ATOM   2795  CD  GLU A 365      53.443  11.530  -1.397  1.00 17.84           C  
ATOM   2796  OE1 GLU A 365      54.326  12.145  -2.030  1.00 20.56           O  
ATOM   2797  OE2 GLU A 365      53.176  11.770  -0.197  1.00 19.30           O1-
ATOM   2798  N   LYS A 366      54.448   7.545  -5.176  1.00  9.12           N  
ATOM   2799  CA  LYS A 366      55.199   7.097  -6.345  1.00 10.90           C  
ATOM   2800  C   LYS A 366      54.375   6.137  -7.202  1.00  9.23           C  
ATOM   2801  O   LYS A 366      54.369   6.248  -8.420  1.00 10.05           O  
ATOM   2802  CB  LYS A 366      56.527   6.447  -5.933  1.00 13.85           C  
ATOM   2803  CG  LYS A 366      57.516   7.384  -5.219  1.00 19.31           C  
ATOM   2804  CD  LYS A 366      57.936   8.583  -6.097  1.00 24.43           C  
ATOM   2805  CE  LYS A 366      56.960   9.779  -6.028  1.00 24.98           C  
ATOM   2806  NZ  LYS A 366      57.116  10.732  -7.159  1.00 27.77           N1+
ATOM   2807  N   VAL A 367      53.659   5.218  -6.566  1.00  7.95           N  
ATOM   2808  CA  VAL A 367      52.822   4.267  -7.301  1.00  8.12           C  
ATOM   2809  C   VAL A 367      51.754   5.034  -8.089  1.00  8.15           C  
ATOM   2810  O   VAL A 367      51.544   4.798  -9.285  1.00  8.43           O  
ATOM   2811  CB  VAL A 367      52.131   3.247  -6.335  1.00  7.53           C  
ATOM   2812  CG1 VAL A 367      51.040   2.468  -7.061  1.00  7.07           C  
ATOM   2813  CG2 VAL A 367      53.168   2.280  -5.728  1.00  8.03           C  
ATOM   2814  N   ARG A 368      51.140   6.014  -7.436  1.00  8.02           N  
ATOM   2815  CA  ARG A 368      50.084   6.787  -8.074  1.00  8.51           C  
ATOM   2816  C   ARG A 368      50.601   7.724  -9.161  1.00  9.51           C  
ATOM   2817  O   ARG A 368      49.896   7.997 -10.127  1.00 10.56           O  
ATOM   2818  CB  ARG A 368      49.281   7.576  -7.035  1.00  8.76           C  
ATOM   2819  CG  ARG A 368      48.468   6.712  -6.076  1.00  6.82           C  
ATOM   2820  CD  ARG A 368      47.449   7.568  -5.334  1.00  8.31           C  
ATOM   2821  NE  ARG A 368      48.098   8.639  -4.575  1.00  9.75           N  
ATOM   2822  CZ  ARG A 368      48.637   8.496  -3.365  1.00  9.17           C  
ATOM   2823  NH1 ARG A 368      48.601   7.322  -2.750  1.00  9.58           N1+
ATOM   2824  NH2 ARG A 368      49.238   9.525  -2.779  1.00  9.56           N  
ATOM   2825  N   SER A 369      51.837   8.191  -9.027  1.00 10.66           N  
ATOM   2826  CA  SER A 369      52.400   9.112 -10.012  1.00 11.78           C  
ATOM   2827  C   SER A 369      52.445   8.492 -11.407  1.00 12.61           C  
ATOM   2828  O   SER A 369      52.367   9.194 -12.413  1.00 13.90           O  
ATOM   2829  CB  SER A 369      53.809   9.530  -9.610  1.00 13.59           C  
ATOM   2830  OG  SER A 369      54.713   8.442  -9.771  1.00 16.48           O  
ATOM   2831  N   VAL A 370      52.541   7.171 -11.455  1.00 11.44           N  
ATOM   2832  CA  VAL A 370      52.603   6.458 -12.712  1.00 11.82           C  
ATOM   2833  C   VAL A 370      51.452   5.462 -12.896  1.00 11.53           C  
ATOM   2834  O   VAL A 370      51.493   4.618 -13.800  1.00 12.58           O  
ATOM   2835  CB  VAL A 370      53.963   5.738 -12.851  1.00 12.35           C  
ATOM   2836  CG1 VAL A 370      55.084   6.759 -12.907  1.00 13.34           C  
ATOM   2837  CG2 VAL A 370      54.175   4.773 -11.674  1.00 12.48           C  
ATOM   2838  N   ARG A 371      50.435   5.554 -12.048  1.00 10.16           N  
ATOM   2839  CA  ARG A 371      49.283   4.670 -12.148  1.00 10.43           C  
ATOM   2840  C   ARG A 371      48.314   5.137 -13.231  1.00 10.84           C  
ATOM   2841  O   ARG A 371      47.878   6.287 -13.234  1.00 10.45           O  
ATOM   2842  CB  ARG A 371      48.537   4.608 -10.813  1.00  9.18           C  
ATOM   2843  CG  ARG A 371      47.291   3.735 -10.853  1.00  7.68           C  
ATOM   2844  CD  ARG A 371      46.564   3.743  -9.521  1.00  8.30           C  
ATOM   2845  NE  ARG A 371      45.992   5.058  -9.252  1.00  7.39           N  
ATOM   2846  CZ  ARG A 371      45.509   5.451  -8.078  1.00  7.02           C  
ATOM   2847  NH1 ARG A 371      45.529   4.647  -7.026  1.00  6.20           N1+
ATOM   2848  NH2 ARG A 371      44.946   6.642  -7.970  1.00  6.55           N  
ATOM   2849  N   PRO A 372      47.995   4.259 -14.193  1.00 11.61           N  
ATOM   2850  CA  PRO A 372      47.062   4.670 -15.240  1.00 12.12           C  
ATOM   2851  C   PRO A 372      45.640   4.735 -14.688  1.00 12.36           C  
ATOM   2852  O   PRO A 372      45.320   4.098 -13.683  1.00 11.35           O  
ATOM   2853  CB  PRO A 372      47.211   3.568 -16.288  1.00 12.61           C  
ATOM   2854  CG  PRO A 372      47.594   2.372 -15.477  1.00 14.79           C  
ATOM   2855  CD  PRO A 372      48.572   2.932 -14.482  1.00 12.04           C  
ATOM   2856  N   ALA A 373      44.801   5.544 -15.331  1.00 12.16           N  
ATOM   2857  CA  ALA A 373      43.418   5.690 -14.918  1.00 12.06           C  
ATOM   2858  C   ALA A 373      42.713   4.369 -15.152  1.00 11.64           C  
ATOM   2859  O   ALA A 373      43.045   3.634 -16.081  1.00 11.81           O  
ATOM   2860  CB  ALA A 373      42.738   6.787 -15.729  1.00 12.99           C  
ATOM   2861  N   GLY A 374      41.759   4.070 -14.282  1.00 11.77           N  
ATOM   2862  CA  GLY A 374      40.977   2.858 -14.407  1.00 11.78           C  
ATOM   2863  C   GLY A 374      41.611   1.612 -13.843  1.00 12.06           C  
ATOM   2864  O   GLY A 374      41.135   0.507 -14.116  1.00 12.67           O  
ATOM   2865  N   ASP A 375      42.677   1.775 -13.067  1.00 11.70           N  
ATOM   2866  CA  ASP A 375      43.348   0.632 -12.472  1.00 10.66           C  
ATOM   2867  C   ASP A 375      42.447   0.082 -11.370  1.00 11.08           C  
ATOM   2868  O   ASP A 375      42.003   0.826 -10.492  1.00 11.12           O  
ATOM   2869  CB  ASP A 375      44.707   1.037 -11.918  1.00  9.41           C  
ATOM   2870  CG  ASP A 375      45.560  -0.149 -11.596  1.00  9.85           C  
ATOM   2871  OD1 ASP A 375      45.344  -0.733 -10.523  1.00  9.09           O  
ATOM   2872  OD2 ASP A 375      46.408  -0.537 -12.429  1.00 10.57           O1-
ATOM   2873  N   LEU A 376      42.182  -1.221 -11.434  1.00 11.46           N  
ATOM   2874  CA  LEU A 376      41.294  -1.916 -10.501  1.00 11.79           C  
ATOM   2875  C   LEU A 376      41.983  -2.502  -9.269  1.00 11.02           C  
ATOM   2876  O   LEU A 376      41.329  -2.858  -8.291  1.00 12.17           O  
ATOM   2877  CB  LEU A 376      40.541  -3.020 -11.268  1.00 12.43           C  
ATOM   2878  CG  LEU A 376      39.766  -2.575 -12.525  1.00 14.31           C  
ATOM   2879  CD1 LEU A 376      39.052  -3.751 -13.218  1.00 13.23           C  
ATOM   2880  CD2 LEU A 376      38.769  -1.496 -12.133  1.00 14.58           C  
ATOM   2881  N   GLY A 377      43.308  -2.574  -9.311  1.00  8.65           N  
ATOM   2882  CA  GLY A 377      44.075  -3.125  -8.206  1.00  8.19           C  
ATOM   2883  C   GLY A 377      44.065  -4.650  -8.203  1.00  7.79           C  
ATOM   2884  O   GLY A 377      43.223  -5.257  -8.864  1.00  7.77           O  
ATOM   2885  N   PRO A 378      45.036  -5.297  -7.546  1.00  7.33           N  
ATOM   2886  CA  PRO A 378      45.053  -6.759  -7.518  1.00  7.01           C  
ATOM   2887  C   PRO A 378      44.181  -7.253  -6.369  1.00  6.12           C  
ATOM   2888  O   PRO A 378      43.971  -6.542  -5.385  1.00  6.41           O  
ATOM   2889  CB  PRO A 378      46.519  -7.076  -7.232  1.00  7.38           C  
ATOM   2890  CG  PRO A 378      46.897  -5.971  -6.285  1.00  9.27           C  
ATOM   2891  CD  PRO A 378      46.235  -4.742  -6.878  1.00  7.50           C  
ATOM   2892  N   LEU A 379      43.679  -8.471  -6.495  1.00  5.68           N  
ATOM   2893  CA  LEU A 379      42.891  -9.072  -5.427  1.00  5.27           C  
ATOM   2894  C   LEU A 379      43.831 -10.034  -4.685  1.00  4.69           C  
ATOM   2895  O   LEU A 379      43.818 -11.241  -4.924  1.00  5.04           O  
ATOM   2896  CB  LEU A 379      41.665  -9.808  -5.978  1.00  5.31           C  
ATOM   2897  CG  LEU A 379      40.806 -10.491  -4.910  1.00  4.36           C  
ATOM   2898  CD1 LEU A 379      40.494  -9.540  -3.731  1.00  6.10           C  
ATOM   2899  CD2 LEU A 379      39.525 -11.002  -5.549  1.00  6.88           C  
ATOM   2900  N   TYR A 380      44.710  -9.488  -3.851  1.00  4.79           N  
ATOM   2901  CA  TYR A 380      45.655 -10.298  -3.092  1.00  4.16           C  
ATOM   2902  C   TYR A 380      44.869 -11.048  -2.003  1.00  4.75           C  
ATOM   2903  O   TYR A 380      44.377 -10.438  -1.037  1.00  5.05           O  
ATOM   2904  CB  TYR A 380      46.724  -9.408  -2.477  1.00  5.53           C  
ATOM   2905  CG  TYR A 380      47.913 -10.193  -2.042  1.00  6.09           C  
ATOM   2906  CD1 TYR A 380      48.672 -10.900  -2.968  1.00  6.73           C  
ATOM   2907  CD2 TYR A 380      48.302 -10.219  -0.712  1.00  7.28           C  
ATOM   2908  CE1 TYR A 380      49.794 -11.606  -2.575  1.00  5.75           C  
ATOM   2909  CE2 TYR A 380      49.422 -10.927  -0.309  1.00  5.79           C  
ATOM   2910  CZ  TYR A 380      50.160 -11.609  -1.249  1.00  6.56           C  
ATOM   2911  OH  TYR A 380      51.286 -12.265  -0.850  1.00  8.23           O  
ATOM   2912  N   PRO A 381      44.783 -12.376  -2.095  1.00  5.26           N  
ATOM   2913  CA  PRO A 381      44.021 -13.167  -1.122  1.00  5.18           C  
ATOM   2914  C   PRO A 381      44.255 -12.949   0.368  1.00  3.89           C  
ATOM   2915  O   PRO A 381      43.297 -12.812   1.126  1.00  3.89           O  
ATOM   2916  CB  PRO A 381      44.285 -14.615  -1.544  1.00  6.11           C  
ATOM   2917  CG  PRO A 381      44.494 -14.486  -3.033  1.00  5.80           C  
ATOM   2918  CD  PRO A 381      45.402 -13.269  -3.109  1.00  5.35           C  
ATOM   2919  N   PHE A 382      45.508 -12.866   0.787  1.00  4.14           N  
ATOM   2920  CA  PHE A 382      45.785 -12.699   2.202  1.00  5.11           C  
ATOM   2921  C   PHE A 382      45.222 -11.365   2.707  1.00  4.98           C  
ATOM   2922  O   PHE A 382      44.650 -11.285   3.798  1.00  4.85           O  
ATOM   2923  CB  PHE A 382      47.294 -12.823   2.476  1.00  6.63           C  
ATOM   2924  CG  PHE A 382      47.638 -13.017   3.947  1.00  7.24           C  
ATOM   2925  CD1 PHE A 382      47.708 -14.294   4.502  1.00  7.32           C  
ATOM   2926  CD2 PHE A 382      47.897 -11.914   4.774  1.00  7.08           C  
ATOM   2927  CE1 PHE A 382      48.032 -14.470   5.849  1.00  7.56           C  
ATOM   2928  CE2 PHE A 382      48.218 -12.084   6.112  1.00  6.22           C  
ATOM   2929  CZ  PHE A 382      48.287 -13.366   6.652  1.00  7.01           C  
ATOM   2930  N   THR A 383      45.361 -10.327   1.894  1.00  5.03           N  
ATOM   2931  CA  THR A 383      44.861  -9.012   2.270  1.00  4.68           C  
ATOM   2932  C   THR A 383      43.335  -9.054   2.400  1.00  4.17           C  
ATOM   2933  O   THR A 383      42.778  -8.574   3.379  1.00  4.38           O  
ATOM   2934  CB  THR A 383      45.300  -7.950   1.248  1.00  5.03           C  
ATOM   2935  CG2 THR A 383      44.667  -6.590   1.579  1.00  5.11           C  
ATOM   2936  OG1 THR A 383      46.727  -7.836   1.302  1.00  4.53           O  
ATOM   2937  N   ALA A 384      42.672  -9.686   1.435  1.00  4.54           N  
ATOM   2938  CA  ALA A 384      41.221  -9.803   1.464  1.00  4.35           C  
ATOM   2939  C   ALA A 384      40.781 -10.524   2.740  1.00  3.84           C  
ATOM   2940  O   ALA A 384      39.831 -10.104   3.392  1.00  5.19           O  
ATOM   2941  CB  ALA A 384      40.720 -10.534   0.216  1.00  5.08           C  
ATOM   2942  N   GLY A 385      41.492 -11.584   3.119  1.00  4.54           N  
ATOM   2943  CA  GLY A 385      41.146 -12.320   4.333  1.00  4.42           C  
ATOM   2944  C   GLY A 385      41.201 -11.484   5.596  1.00  4.47           C  
ATOM   2945  O   GLY A 385      40.309 -11.572   6.439  1.00  4.86           O  
ATOM   2946  N   VAL A 386      42.274 -10.714   5.761  1.00  3.49           N  
ATOM   2947  CA  VAL A 386      42.416  -9.849   6.935  1.00  4.10           C  
ATOM   2948  C   VAL A 386      41.298  -8.783   6.962  1.00  4.20           C  
ATOM   2949  O   VAL A 386      40.603  -8.623   7.970  1.00  4.61           O  
ATOM   2950  CB  VAL A 386      43.811  -9.119   6.974  1.00  4.15           C  
ATOM   2951  CG1 VAL A 386      43.886  -8.203   8.197  1.00  3.72           C  
ATOM   2952  CG2 VAL A 386      44.975 -10.133   7.007  1.00  4.25           C  
ATOM   2953  N   TYR A 387      41.108  -8.096   5.836  1.00  4.33           N  
ATOM   2954  CA  TYR A 387      40.119  -7.027   5.721  1.00  4.51           C  
ATOM   2955  C   TYR A 387      38.691  -7.508   5.962  1.00  5.04           C  
ATOM   2956  O   TYR A 387      37.963  -6.945   6.778  1.00  5.57           O  
ATOM   2957  CB  TYR A 387      40.235  -6.357   4.358  1.00  3.69           C  
ATOM   2958  CG  TYR A 387      39.339  -5.149   4.199  1.00  4.96           C  
ATOM   2959  CD1 TYR A 387      39.622  -3.940   4.851  1.00  5.03           C  
ATOM   2960  CD2 TYR A 387      38.215  -5.207   3.372  1.00  5.71           C  
ATOM   2961  CE1 TYR A 387      38.800  -2.820   4.669  1.00  5.45           C  
ATOM   2962  CE2 TYR A 387      37.396  -4.100   3.188  1.00  5.80           C  
ATOM   2963  CZ  TYR A 387      37.694  -2.917   3.833  1.00  6.12           C  
ATOM   2964  OH  TYR A 387      36.887  -1.838   3.618  1.00  5.65           O  
ATOM   2965  N   VAL A 388      38.297  -8.568   5.267  1.00  4.19           N  
ATOM   2966  CA  VAL A 388      36.953  -9.118   5.424  1.00  4.49           C  
ATOM   2967  C   VAL A 388      36.727  -9.684   6.845  1.00  4.10           C  
ATOM   2968  O   VAL A 388      35.632  -9.575   7.394  1.00  5.25           O  
ATOM   2969  CB  VAL A 388      36.648 -10.155   4.319  1.00  3.36           C  
ATOM   2970  CG1 VAL A 388      35.291 -10.807   4.550  1.00  4.14           C  
ATOM   2971  CG2 VAL A 388      36.675  -9.465   2.945  1.00  4.95           C  
ATOM   2972  N   ALA A 389      37.763 -10.262   7.454  1.00  5.22           N  
ATOM   2973  CA  ALA A 389      37.636 -10.777   8.817  1.00  4.42           C  
ATOM   2974  C   ALA A 389      37.333  -9.607   9.759  1.00  4.35           C  
ATOM   2975  O   ALA A 389      36.505  -9.726  10.652  1.00  4.92           O  
ATOM   2976  CB  ALA A 389      38.909 -11.488   9.257  1.00  4.00           C  
ATOM   2977  N   LEU A 390      37.994  -8.474   9.559  1.00  4.82           N  
ATOM   2978  CA  LEU A 390      37.751  -7.322  10.421  1.00  5.50           C  
ATOM   2979  C   LEU A 390      36.354  -6.746  10.197  1.00  4.65           C  
ATOM   2980  O   LEU A 390      35.656  -6.406  11.153  1.00  5.35           O  
ATOM   2981  CB  LEU A 390      38.849  -6.263  10.271  1.00  6.61           C  
ATOM   2982  CG  LEU A 390      38.887  -5.315  11.490  1.00  7.86           C  
ATOM   2983  CD1 LEU A 390      40.328  -4.982  11.899  1.00  7.74           C  
ATOM   2984  CD2 LEU A 390      38.078  -4.059  11.210  1.00 10.40           C  
ATOM   2985  N   MET A 391      35.925  -6.708   8.946  1.00  5.23           N  
ATOM   2986  CA  MET A 391      34.596  -6.231   8.597  1.00  5.24           C  
ATOM   2987  C   MET A 391      33.532  -7.121   9.269  1.00  4.93           C  
ATOM   2988  O   MET A 391      32.574  -6.629   9.874  1.00  5.32           O  
ATOM   2989  CB  MET A 391      34.443  -6.240   7.077  1.00  6.56           C  
ATOM   2990  CG  MET A 391      33.132  -5.692   6.564  1.00  6.08           C  
ATOM   2991  SD  MET A 391      33.167  -5.532   4.758  1.00  7.94           S  
ATOM   2992  CE  MET A 391      33.990  -3.944   4.589  1.00  6.07           C  
ATOM   2993  N   MET A 392      33.734  -8.437   9.213  1.00  5.30           N  
ATOM   2994  CA  MET A 392      32.807  -9.394   9.829  1.00  4.99           C  
ATOM   2995  C   MET A 392      32.836  -9.319  11.356  1.00  4.06           C  
ATOM   2996  O   MET A 392      31.804  -9.497  11.994  1.00  5.22           O  
ATOM   2997  CB  MET A 392      33.103 -10.829   9.378  1.00  5.00           C  
ATOM   2998  CG  MET A 392      32.820 -11.101   7.903  1.00  5.12           C  
ATOM   2999  SD  MET A 392      31.155 -10.729   7.342  1.00  6.66           S  
ATOM   3000  CE  MET A 392      30.219 -11.719   8.452  1.00  6.79           C  
ATOM   3001  N   ALA A 393      34.005  -9.090  11.946  1.00  3.45           N  
ATOM   3002  CA  ALA A 393      34.106  -8.963  13.397  1.00  4.12           C  
ATOM   3003  C   ALA A 393      33.350  -7.713  13.876  1.00  3.68           C  
ATOM   3004  O   ALA A 393      32.646  -7.750  14.878  1.00  4.18           O  
ATOM   3005  CB  ALA A 393      35.543  -8.911  13.826  1.00  4.54           C  
ATOM   3006  N   GLN A 394      33.466  -6.617  13.130  1.00  3.18           N  
ATOM   3007  CA  GLN A 394      32.765  -5.376  13.488  1.00  3.95           C  
ATOM   3008  C   GLN A 394      31.262  -5.599  13.426  1.00  3.63           C  
ATOM   3009  O   GLN A 394      30.521  -5.157  14.292  1.00  3.87           O  
ATOM   3010  CB  GLN A 394      33.153  -4.217  12.556  1.00  3.59           C  
ATOM   3011  CG  GLN A 394      32.261  -2.994  12.766  1.00  3.75           C  
ATOM   3012  CD  GLN A 394      32.867  -1.708  12.258  1.00  4.30           C  
ATOM   3013  NE2 GLN A 394      32.035  -0.859  11.658  1.00  3.92           N  
ATOM   3014  OE1 GLN A 394      34.066  -1.475  12.403  1.00  4.73           O  
ATOM   3015  N   ILE A 395      30.812  -6.280  12.381  1.00  4.07           N  
ATOM   3016  CA  ILE A 395      29.402  -6.587  12.202  1.00  5.19           C  
ATOM   3017  C   ILE A 395      28.894  -7.393  13.408  1.00  4.69           C  
ATOM   3018  O   ILE A 395      27.835  -7.098  13.959  1.00  4.29           O  
ATOM   3019  CB  ILE A 395      29.170  -7.359  10.852  1.00  5.57           C  
ATOM   3020  CG1 ILE A 395      29.364  -6.381   9.672  1.00  5.41           C  
ATOM   3021  CG2 ILE A 395      27.776  -8.046  10.829  1.00  4.31           C  
ATOM   3022  CD1 ILE A 395      29.489  -7.018   8.284  1.00  5.51           C  
ATOM   3023  N   GLU A 396      29.683  -8.370  13.845  1.00  4.92           N  
ATOM   3024  CA  GLU A 396      29.284  -9.195  14.971  1.00  5.34           C  
ATOM   3025  C   GLU A 396      29.208  -8.402  16.273  1.00  4.91           C  
ATOM   3026  O   GLU A 396      28.293  -8.600  17.078  1.00  4.99           O  
ATOM   3027  CB  GLU A 396      30.205 -10.417  15.103  1.00  6.40           C  
ATOM   3028  CG  GLU A 396      29.886 -11.348  16.262  1.00  6.11           C  
ATOM   3029  CD  GLU A 396      28.496 -11.987  16.224  1.00  8.74           C  
ATOM   3030  OE1 GLU A 396      27.722 -11.862  15.240  1.00 10.91           O  
ATOM   3031  OE2 GLU A 396      28.147 -12.627  17.234  1.00 12.45           O1-
ATOM   3032  N   ILE A 397      30.162  -7.502  16.483  1.00  4.60           N  
ATOM   3033  CA  ILE A 397      30.153  -6.691  17.696  1.00  4.49           C  
ATOM   3034  C   ILE A 397      28.889  -5.824  17.713  1.00  4.67           C  
ATOM   3035  O   ILE A 397      28.176  -5.779  18.713  1.00  5.51           O  
ATOM   3036  CB  ILE A 397      31.426  -5.814  17.809  1.00  4.37           C  
ATOM   3037  CG1 ILE A 397      32.622  -6.704  18.181  1.00  4.29           C  
ATOM   3038  CG2 ILE A 397      31.232  -4.709  18.862  1.00  5.01           C  
ATOM   3039  CD1 ILE A 397      32.548  -7.310  19.572  1.00  3.48           C  
ATOM   3040  N   LEU A 398      28.585  -5.162  16.604  1.00  5.49           N  
ATOM   3041  CA  LEU A 398      27.389  -4.329  16.551  1.00  5.45           C  
ATOM   3042  C   LEU A 398      26.095  -5.142  16.759  1.00  6.03           C  
ATOM   3043  O   LEU A 398      25.183  -4.680  17.442  1.00  6.44           O  
ATOM   3044  CB  LEU A 398      27.361  -3.521  15.251  1.00  6.25           C  
ATOM   3045  CG  LEU A 398      28.452  -2.437  15.125  1.00  5.95           C  
ATOM   3046  CD1 LEU A 398      28.419  -1.776  13.746  1.00  5.18           C  
ATOM   3047  CD2 LEU A 398      28.239  -1.378  16.199  1.00  8.14           C  
ATOM   3048  N   ARG A 399      26.028  -6.361  16.213  1.00  6.48           N  
ATOM   3049  CA  ARG A 399      24.842  -7.213  16.385  1.00  7.47           C  
ATOM   3050  C   ARG A 399      24.679  -7.565  17.863  1.00  6.81           C  
ATOM   3051  O   ARG A 399      23.605  -7.426  18.435  1.00  6.78           O  
ATOM   3052  CB  ARG A 399      24.952  -8.516  15.584  1.00  8.63           C  
ATOM   3053  CG  ARG A 399      24.620  -8.371  14.121  1.00 10.33           C  
ATOM   3054  CD  ARG A 399      24.423  -9.736  13.470  1.00 11.04           C  
ATOM   3055  NE  ARG A 399      25.669 -10.499  13.426  1.00  9.76           N  
ATOM   3056  CZ  ARG A 399      26.115 -11.126  12.344  1.00  7.42           C  
ATOM   3057  NH1 ARG A 399      25.408 -11.091  11.226  1.00  8.22           N1+
ATOM   3058  NH2 ARG A 399      27.295 -11.734  12.366  1.00  7.24           N  
ATOM   3059  N   LYS A 400      25.765  -8.015  18.478  1.00  6.74           N  
ATOM   3060  CA  LYS A 400      25.754  -8.390  19.882  1.00  7.21           C  
ATOM   3061  C   LYS A 400      25.480  -7.216  20.812  1.00  7.63           C  
ATOM   3062  O   LYS A 400      24.970  -7.408  21.907  1.00  8.62           O  
ATOM   3063  CB  LYS A 400      27.053  -9.098  20.255  1.00  8.79           C  
ATOM   3064  CG  LYS A 400      27.143 -10.515  19.713  1.00 10.07           C  
ATOM   3065  CD  LYS A 400      26.160 -11.416  20.436  1.00 11.15           C  
ATOM   3066  CE  LYS A 400      26.263 -12.851  19.957  1.00 13.14           C  
ATOM   3067  NZ  LYS A 400      25.845 -12.993  18.543  1.00 13.33           N1+
ATOM   3068  N   LYS A 401      25.769  -6.004  20.351  1.00  7.14           N  
ATOM   3069  CA  LYS A 401      25.529  -4.809  21.142  1.00  6.69           C  
ATOM   3070  C   LYS A 401      24.142  -4.200  20.908  1.00  8.94           C  
ATOM   3071  O   LYS A 401      23.771  -3.239  21.569  1.00 10.48           O  
ATOM   3072  CB  LYS A 401      26.661  -3.804  20.950  1.00  5.77           C  
ATOM   3073  CG  LYS A 401      27.963  -4.264  21.617  1.00  4.64           C  
ATOM   3074  CD  LYS A 401      27.851  -4.250  23.146  1.00  4.27           C  
ATOM   3075  CE  LYS A 401      29.176  -4.540  23.804  1.00  3.85           C  
ATOM   3076  NZ  LYS A 401      29.123  -4.408  25.280  1.00  4.74           N1+
ATOM   3077  N   GLY A 402      23.407  -4.730  19.930  1.00  8.09           N  
ATOM   3078  CA  GLY A 402      22.032  -4.312  19.696  1.00  9.11           C  
ATOM   3079  C   GLY A 402      21.646  -3.296  18.643  1.00 10.54           C  
ATOM   3080  O   GLY A 402      20.638  -2.618  18.810  1.00 14.78           O  
ATOM   3081  N   HIS A 403      22.337  -3.282  17.512  1.00  9.63           N  
ATOM   3082  CA  HIS A 403      22.060  -2.322  16.444  1.00  8.16           C  
ATOM   3083  C   HIS A 403      21.302  -2.971  15.300  1.00  8.81           C  
ATOM   3084  O   HIS A 403      21.388  -4.177  15.101  1.00  8.31           O  
ATOM   3085  CB  HIS A 403      23.374  -1.723  15.937  1.00  8.11           C  
ATOM   3086  CG  HIS A 403      24.108  -0.940  16.977  1.00  6.69           C  
ATOM   3087  CD2 HIS A 403      24.896  -1.335  18.006  1.00  5.88           C  
ATOM   3088  ND1 HIS A 403      23.991   0.427  17.090  1.00  5.84           N  
ATOM   3089  CE1 HIS A 403      24.666   0.844  18.143  1.00  6.84           C  
ATOM   3090  NE2 HIS A 403      25.227  -0.206  18.716  1.00  5.75           N  
ATOM   3091  N   SER A 404      20.547  -2.163  14.570  1.00  9.16           N  
ATOM   3092  CA  SER A 404      19.758  -2.639  13.440  1.00  9.04           C  
ATOM   3093  C   SER A 404      20.673  -2.969  12.271  1.00  7.33           C  
ATOM   3094  O   SER A 404      21.792  -2.458  12.185  1.00  7.25           O  
ATOM   3095  CB  SER A 404      18.755  -1.571  13.001  1.00  9.58           C  
ATOM   3096  OG  SER A 404      19.385  -0.580  12.196  1.00 11.94           O  
ATOM   3097  N   TYR A 405      20.206  -3.817  11.364  1.00  6.76           N  
ATOM   3098  CA  TYR A 405      20.999  -4.176  10.209  1.00  6.44           C  
ATOM   3099  C   TYR A 405      21.283  -2.993   9.289  1.00  5.22           C  
ATOM   3100  O   TYR A 405      22.357  -2.924   8.723  1.00  4.29           O  
ATOM   3101  CB  TYR A 405      20.359  -5.334   9.437  1.00  8.55           C  
ATOM   3102  CG  TYR A 405      20.915  -6.685   9.829  1.00  9.58           C  
ATOM   3103  CD1 TYR A 405      22.215  -7.050   9.476  1.00 11.25           C  
ATOM   3104  CD2 TYR A 405      20.148  -7.598  10.557  1.00 11.95           C  
ATOM   3105  CE1 TYR A 405      22.740  -8.290   9.832  1.00 11.19           C  
ATOM   3106  CE2 TYR A 405      20.665  -8.850  10.919  1.00 12.92           C  
ATOM   3107  CZ  TYR A 405      21.963  -9.182  10.553  1.00 12.24           C  
ATOM   3108  OH  TYR A 405      22.493 -10.397  10.927  1.00 10.99           O  
ATOM   3109  N   SER A 406      20.333  -2.065   9.135  1.00  6.48           N  
ATOM   3110  CA  SER A 406      20.575  -0.895   8.287  1.00  6.03           C  
ATOM   3111  C   SER A 406      21.731  -0.071   8.852  1.00  4.77           C  
ATOM   3112  O   SER A 406      22.603   0.392   8.109  1.00  4.81           O  
ATOM   3113  CB  SER A 406      19.327  -0.011   8.146  0.50  6.17           C  
ATOM   3115  OG  SER A 406      18.405  -0.554   7.220  0.50  3.54           O  
ATOM   3117  N   GLU A 407      21.780   0.050  10.171  1.00  4.25           N  
ATOM   3118  CA  GLU A 407      22.842   0.801  10.817  1.00  4.88           C  
ATOM   3119  C   GLU A 407      24.149   0.034  10.681  1.00  5.20           C  
ATOM   3120  O   GLU A 407      25.169   0.596  10.277  1.00  4.89           O  
ATOM   3121  CB  GLU A 407      22.504   1.017  12.289  1.00  6.27           C  
ATOM   3122  CG  GLU A 407      23.471   1.933  13.014  1.00  7.63           C  
ATOM   3123  CD  GLU A 407      22.825   2.585  14.215  1.00  9.49           C  
ATOM   3124  OE1 GLU A 407      22.583   1.882  15.224  1.00  8.87           O  
ATOM   3125  OE2 GLU A 407      22.514   3.799  14.136  1.00  9.50           O1-
ATOM   3126  N   ILE A 408      24.110  -1.261  10.991  1.00  5.35           N  
ATOM   3127  CA  ILE A 408      25.294  -2.116  10.913  1.00  5.12           C  
ATOM   3128  C   ILE A 408      25.928  -2.135   9.516  1.00  4.97           C  
ATOM   3129  O   ILE A 408      27.141  -1.979   9.362  1.00  5.42           O  
ATOM   3130  CB  ILE A 408      24.956  -3.589  11.332  1.00  3.80           C  
ATOM   3131  CG1 ILE A 408      24.590  -3.644  12.819  1.00  5.20           C  
ATOM   3132  CG2 ILE A 408      26.133  -4.525  11.020  1.00  5.13           C  
ATOM   3133  CD1 ILE A 408      24.028  -4.992  13.270  1.00  6.32           C  
ATOM   3134  N   ILE A 409      25.102  -2.337   8.500  1.00  4.08           N  
ATOM   3135  CA  ILE A 409      25.575  -2.420   7.130  1.00  4.63           C  
ATOM   3136  C   ILE A 409      26.156  -1.119   6.615  1.00  3.58           C  
ATOM   3137  O   ILE A 409      27.167  -1.130   5.942  1.00  4.57           O  
ATOM   3138  CB  ILE A 409      24.480  -2.981   6.197  1.00  4.18           C  
ATOM   3139  CG1 ILE A 409      24.219  -4.446   6.588  1.00  5.42           C  
ATOM   3140  CG2 ILE A 409      24.933  -2.902   4.742  1.00  4.94           C  
ATOM   3141  CD1 ILE A 409      22.959  -5.060   6.004  1.00  5.92           C  
ATOM   3142  N   ASN A 410      25.552   0.008   6.963  1.00  5.01           N  
ATOM   3143  CA  ASN A 410      26.092   1.277   6.502  1.00  4.72           C  
ATOM   3144  C   ASN A 410      27.395   1.592   7.206  1.00  4.52           C  
ATOM   3145  O   ASN A 410      28.366   1.955   6.571  1.00  4.42           O  
ATOM   3146  CB  ASN A 410      25.098   2.415   6.719  1.00  5.48           C  
ATOM   3147  CG  ASN A 410      24.131   2.552   5.576  1.00  5.39           C  
ATOM   3148  ND2 ASN A 410      22.942   1.976   5.730  1.00  4.41           N  
ATOM   3149  OD1 ASN A 410      24.450   3.162   4.555  1.00  5.09           O  
ATOM   3150  N   GLU A 411      27.413   1.394   8.517  1.00  4.16           N  
ATOM   3151  CA  GLU A 411      28.576   1.679   9.342  1.00  4.45           C  
ATOM   3152  C   GLU A 411      29.766   0.723   9.154  1.00  4.64           C  
ATOM   3153  O   GLU A 411      30.907   1.066   9.468  1.00  5.36           O  
ATOM   3154  CB  GLU A 411      28.163   1.660  10.825  1.00  4.76           C  
ATOM   3155  CG  GLU A 411      29.241   2.197  11.775  1.00  5.18           C  
ATOM   3156  CD  GLU A 411      29.484   3.694  11.591  1.00  5.75           C  
ATOM   3157  OE1 GLU A 411      28.524   4.387  11.222  1.00  5.94           O  
ATOM   3158  OE2 GLU A 411      30.622   4.170  11.821  1.00  5.54           O1-
ATOM   3159  N   SER A 412      29.505  -0.476   8.647  1.00  4.44           N  
ATOM   3160  CA  SER A 412      30.571  -1.463   8.508  1.00  4.79           C  
ATOM   3161  C   SER A 412      30.886  -1.907   7.102  1.00  4.46           C  
ATOM   3162  O   SER A 412      31.884  -2.581   6.904  1.00  5.32           O  
ATOM   3163  CB  SER A 412      30.228  -2.732   9.320  1.00  3.64           C  
ATOM   3164  OG  SER A 412      29.688  -2.443  10.593  1.00  3.83           O  
ATOM   3165  N   VAL A 413      30.027  -1.569   6.140  1.00  3.46           N  
ATOM   3166  CA  VAL A 413      30.216  -2.021   4.757  1.00  3.90           C  
ATOM   3167  C   VAL A 413      30.027  -0.942   3.677  1.00  4.43           C  
ATOM   3168  O   VAL A 413      30.981  -0.556   3.000  1.00  4.40           O  
ATOM   3169  CB  VAL A 413      29.242  -3.211   4.432  1.00  4.51           C  
ATOM   3170  CG1 VAL A 413      29.531  -3.787   3.045  1.00  4.34           C  
ATOM   3171  CG2 VAL A 413      29.343  -4.314   5.510  1.00  4.39           C  
ATOM   3172  N   ILE A 414      28.799  -0.443   3.547  1.00  4.51           N  
ATOM   3173  CA  ILE A 414      28.481   0.537   2.512  1.00  4.62           C  
ATOM   3174  C   ILE A 414      29.354   1.787   2.567  1.00  4.78           C  
ATOM   3175  O   ILE A 414      29.921   2.195   1.549  1.00  4.67           O  
ATOM   3176  CB  ILE A 414      26.993   0.959   2.535  1.00  5.46           C  
ATOM   3177  CG1 ILE A 414      26.082  -0.251   2.342  1.00  5.39           C  
ATOM   3178  CG2 ILE A 414      26.707   1.950   1.389  1.00  5.74           C  
ATOM   3179  CD1 ILE A 414      24.614   0.076   2.542  1.00  6.90           C  
ATOM   3180  N   GLU A 415      29.485   2.385   3.746  1.00  4.63           N  
ATOM   3181  CA  GLU A 415      30.285   3.592   3.861  1.00  4.51           C  
ATOM   3182  C   GLU A 415      31.749   3.403   3.430  1.00  5.06           C  
ATOM   3183  O   GLU A 415      32.314   4.243   2.715  1.00  4.80           O  
ATOM   3184  CB  GLU A 415      30.216   4.162   5.271  1.00  4.66           C  
ATOM   3185  CG  GLU A 415      31.040   5.432   5.379  1.00  4.50           C  
ATOM   3186  CD  GLU A 415      30.774   6.218   6.637  1.00  5.25           C  
ATOM   3187  OE1 GLU A 415      29.790   5.928   7.343  1.00  5.05           O  
ATOM   3188  OE2 GLU A 415      31.551   7.148   6.895  1.00  5.83           O1-
ATOM   3189  N   ALA A 416      32.354   2.288   3.828  1.00  3.29           N  
ATOM   3190  CA  ALA A 416      33.747   2.022   3.486  1.00  3.76           C  
ATOM   3191  C   ALA A 416      33.961   1.957   1.983  1.00  4.57           C  
ATOM   3192  O   ALA A 416      34.860   2.592   1.451  1.00  5.48           O  
ATOM   3193  CB  ALA A 416      34.201   0.704   4.123  1.00  3.48           C  
ATOM   3194  N   VAL A 417      33.062   1.271   1.287  1.00  4.60           N  
ATOM   3195  CA  VAL A 417      33.242   1.066  -0.137  1.00  5.08           C  
ATOM   3196  C   VAL A 417      32.698   2.124  -1.080  1.00  5.89           C  
ATOM   3197  O   VAL A 417      33.310   2.391  -2.105  1.00  8.78           O  
ATOM   3198  CB  VAL A 417      32.757  -0.351  -0.546  1.00  5.53           C  
ATOM   3199  CG1 VAL A 417      33.459  -1.405   0.334  1.00  5.97           C  
ATOM   3200  CG2 VAL A 417      31.234  -0.471  -0.428  1.00  6.56           C  
ATOM   3201  N   ASP A 418      31.597   2.766  -0.705  1.00  5.34           N  
ATOM   3202  CA  ASP A 418      30.966   3.793  -1.541  1.00  5.47           C  
ATOM   3203  C   ASP A 418      31.360   5.228  -1.216  1.00  5.70           C  
ATOM   3204  O   ASP A 418      31.190   6.113  -2.046  1.00  6.73           O  
ATOM   3205  CB  ASP A 418      29.439   3.677  -1.463  1.00  5.68           C  
ATOM   3206  CG  ASP A 418      28.901   2.451  -2.196  1.00  6.31           C  
ATOM   3207  OD1 ASP A 418      29.660   1.838  -2.979  1.00  5.32           O  
ATOM   3208  OD2 ASP A 418      27.699   2.150  -2.018  1.00  6.75           O1-
ATOM   3209  N   SER A 419      31.893   5.456  -0.021  1.00  4.98           N  
ATOM   3210  CA  SER A 419      32.275   6.804   0.396  1.00  5.84           C  
ATOM   3211  C   SER A 419      33.752   7.033   0.677  1.00  5.16           C  
ATOM   3212  O   SER A 419      34.386   7.864   0.049  1.00  6.03           O  
ATOM   3213  CB  SER A 419      31.483   7.201   1.663  1.00  5.73           C  
ATOM   3214  OG  SER A 419      31.879   8.481   2.164  1.00  5.50           O  
ATOM   3215  N   LEU A 420      34.294   6.255   1.605  1.00  4.24           N  
ATOM   3216  CA  LEU A 420      35.655   6.442   2.073  1.00  4.17           C  
ATOM   3217  C   LEU A 420      36.809   5.890   1.270  1.00  3.96           C  
ATOM   3218  O   LEU A 420      37.735   6.618   0.910  1.00  4.74           O  
ATOM   3219  CB  LEU A 420      35.761   5.949   3.525  1.00  4.61           C  
ATOM   3220  CG  LEU A 420      34.662   6.456   4.477  1.00  3.57           C  
ATOM   3221  CD1 LEU A 420      34.811   5.826   5.853  1.00  3.60           C  
ATOM   3222  CD2 LEU A 420      34.710   7.992   4.580  1.00  5.25           C  
ATOM   3223  N   ASN A 421      36.786   4.593   1.005  1.00  3.65           N  
ATOM   3224  CA  ASN A 421      37.884   3.988   0.263  1.00  3.95           C  
ATOM   3225  C   ASN A 421      38.249   4.668  -1.066  1.00  3.84           C  
ATOM   3226  O   ASN A 421      39.430   4.709  -1.438  1.00  4.39           O  
ATOM   3227  CB  ASN A 421      37.675   2.476   0.117  1.00  4.37           C  
ATOM   3228  CG  ASN A 421      37.972   1.743   1.412  1.00  5.51           C  
ATOM   3229  ND2 ASN A 421      37.460   0.534   1.535  1.00  6.89           N  
ATOM   3230  OD1 ASN A 421      38.676   2.260   2.287  1.00  5.39           O  
ATOM   3231  N   PRO A 422      37.255   5.189  -1.801  1.00  4.03           N  
ATOM   3232  CA  PRO A 422      37.597   5.855  -3.066  1.00  5.72           C  
ATOM   3233  C   PRO A 422      38.613   7.004  -2.861  1.00  5.78           C  
ATOM   3234  O   PRO A 422      39.465   7.249  -3.726  1.00  5.63           O  
ATOM   3235  CB  PRO A 422      36.244   6.368  -3.553  1.00  6.08           C  
ATOM   3236  CG  PRO A 422      35.311   5.261  -3.107  1.00  5.63           C  
ATOM   3237  CD  PRO A 422      35.790   4.997  -1.689  1.00  5.05           C  
ATOM   3238  N   PHE A 423      38.552   7.671  -1.704  1.00  6.20           N  
ATOM   3239  CA  PHE A 423      39.490   8.764  -1.408  1.00  6.12           C  
ATOM   3240  C   PHE A 423      40.899   8.259  -1.146  1.00  6.27           C  
ATOM   3241  O   PHE A 423      41.878   8.901  -1.531  1.00  6.61           O  
ATOM   3242  CB  PHE A 423      38.982   9.646  -0.257  1.00  6.08           C  
ATOM   3243  CG  PHE A 423      37.793  10.492  -0.641  1.00  6.00           C  
ATOM   3244  CD1 PHE A 423      36.538   9.913  -0.826  1.00  6.14           C  
ATOM   3245  CD2 PHE A 423      37.944  11.850  -0.911  1.00  6.75           C  
ATOM   3246  CE1 PHE A 423      35.448  10.674  -1.286  1.00  5.95           C  
ATOM   3247  CE2 PHE A 423      36.857  12.620  -1.372  1.00  5.18           C  
ATOM   3248  CZ  PHE A 423      35.612  12.032  -1.559  1.00  5.27           C  
ATOM   3249  N   MET A 424      41.012   7.086  -0.526  1.00  6.37           N  
ATOM   3250  CA  MET A 424      42.325   6.515  -0.248  1.00  6.22           C  
ATOM   3251  C   MET A 424      42.910   5.965  -1.551  1.00  6.21           C  
ATOM   3252  O   MET A 424      44.122   5.948  -1.742  1.00  5.97           O  
ATOM   3253  CB  MET A 424      42.248   5.451   0.861  1.00  4.53           C  
ATOM   3254  CG  MET A 424      43.617   4.825   1.160  1.00  5.88           C  
ATOM   3255  SD  MET A 424      43.776   4.046   2.765  1.00  7.19           S  
ATOM   3256  CE  MET A 424      42.559   2.780   2.712  1.00  8.02           C  
ATOM   3257  N   HIS A 425      42.055   5.487  -2.447  1.00  5.92           N  
ATOM   3258  CA  HIS A 425      42.540   5.027  -3.744  1.00  6.20           C  
ATOM   3259  C   HIS A 425      43.071   6.263  -4.474  1.00  5.48           C  
ATOM   3260  O   HIS A 425      44.109   6.222  -5.124  1.00  6.34           O  
ATOM   3261  CB  HIS A 425      41.398   4.429  -4.570  1.00  7.22           C  
ATOM   3262  CG  HIS A 425      41.789   4.109  -5.984  1.00  9.00           C  
ATOM   3263  CD2 HIS A 425      42.335   3.007  -6.515  1.00  9.99           C  
ATOM   3264  ND1 HIS A 425      41.650   5.018  -7.017  1.00 11.38           N  
ATOM   3265  CE1 HIS A 425      42.108   4.477  -8.125  1.00 11.08           C  
ATOM   3266  NE2 HIS A 425      42.533   3.260  -7.861  1.00 12.04           N  
ATOM   3267  N   ALA A 426      42.338   7.366  -4.361  1.00  6.71           N  
ATOM   3268  CA  ALA A 426      42.712   8.618  -5.027  1.00  5.87           C  
ATOM   3269  C   ALA A 426      44.002   9.264  -4.533  1.00  5.68           C  
ATOM   3270  O   ALA A 426      44.850   9.658  -5.341  1.00  6.46           O  
ATOM   3271  CB  ALA A 426      41.565   9.619  -4.959  1.00  4.93           C  
ATOM   3272  N   ARG A 427      44.182   9.342  -3.220  1.00  5.83           N  
ATOM   3273  CA  ARG A 427      45.360  10.000  -2.693  1.00  6.20           C  
ATOM   3274  C   ARG A 427      45.866   9.578  -1.318  1.00  6.66           C  
ATOM   3275  O   ARG A 427      46.419  10.388  -0.574  1.00  7.66           O  
ATOM   3276  CB  ARG A 427      45.162  11.519  -2.744  1.00  6.76           C  
ATOM   3277  CG  ARG A 427      46.423  12.257  -3.137  1.00  8.90           C  
ATOM   3278  CD  ARG A 427      46.211  13.753  -3.094  1.00 10.42           C  
ATOM   3279  NE  ARG A 427      46.106  14.248  -1.725  1.00 11.86           N  
ATOM   3280  CZ  ARG A 427      45.491  15.377  -1.388  1.00 12.56           C  
ATOM   3281  NH1 ARG A 427      44.924  16.132  -2.332  1.00 11.09           N1+
ATOM   3282  NH2 ARG A 427      45.409  15.737  -0.112  1.00 11.15           N  
ATOM   3283  N   GLY A 428      45.707   8.307  -0.980  1.00  6.14           N  
ATOM   3284  CA  GLY A 428      46.226   7.840   0.290  1.00  6.29           C  
ATOM   3285  C   GLY A 428      45.343   8.014   1.504  1.00  5.94           C  
ATOM   3286  O   GLY A 428      44.268   8.601   1.449  1.00  6.39           O  
ATOM   3287  N   VAL A 429      45.859   7.554   2.636  1.00  5.82           N  
ATOM   3288  CA  VAL A 429      45.126   7.562   3.897  1.00  6.25           C  
ATOM   3289  C   VAL A 429      44.640   8.912   4.420  1.00  5.48           C  
ATOM   3290  O   VAL A 429      43.569   8.997   4.989  1.00  5.95           O  
ATOM   3291  CB  VAL A 429      45.927   6.815   5.014  1.00  6.45           C  
ATOM   3292  CG1 VAL A 429      47.139   7.635   5.490  1.00  6.59           C  
ATOM   3293  CG2 VAL A 429      44.995   6.433   6.160  1.00  4.87           C  
ATOM   3294  N   SER A 430      45.417   9.966   4.227  1.00  5.33           N  
ATOM   3295  CA  SER A 430      45.033  11.277   4.728  1.00  6.06           C  
ATOM   3296  C   SER A 430      43.844  11.827   3.964  1.00  5.74           C  
ATOM   3297  O   SER A 430      42.933  12.388   4.550  1.00  6.15           O  
ATOM   3298  CB  SER A 430      46.206  12.244   4.630  1.00  7.30           C  
ATOM   3299  OG  SER A 430      45.776  13.566   4.888  1.00  8.14           O  
ATOM   3300  N   PHE A 431      43.851  11.644   2.650  1.00  6.17           N  
ATOM   3301  CA  PHE A 431      42.768  12.124   1.793  1.00  5.72           C  
ATOM   3302  C   PHE A 431      41.449  11.493   2.230  1.00  4.97           C  
ATOM   3303  O   PHE A 431      40.382  12.046   1.991  1.00  5.95           O  
ATOM   3304  CB  PHE A 431      43.058  11.787   0.329  1.00  6.01           C  
ATOM   3305  CG  PHE A 431      42.404  12.717  -0.648  1.00  6.38           C  
ATOM   3306  CD1 PHE A 431      42.444  14.095  -0.449  1.00  8.15           C  
ATOM   3307  CD2 PHE A 431      41.781  12.221  -1.787  1.00  7.23           C  
ATOM   3308  CE1 PHE A 431      41.872  14.966  -1.383  1.00  8.13           C  
ATOM   3309  CE2 PHE A 431      41.207  13.077  -2.724  1.00  7.38           C  
ATOM   3310  CZ  PHE A 431      41.252  14.452  -2.522  1.00  8.81           C  
ATOM   3311  N   MET A 432      41.535  10.329   2.869  1.00  4.34           N  
ATOM   3312  CA  MET A 432      40.356   9.644   3.372  1.00  4.23           C  
ATOM   3313  C   MET A 432      40.056  10.102   4.807  1.00  4.92           C  
ATOM   3314  O   MET A 432      39.045  10.734   5.063  1.00  5.62           O  
ATOM   3315  CB  MET A 432      40.555   8.117   3.328  1.00  4.53           C  
ATOM   3316  CG  MET A 432      39.339   7.355   3.834  1.00  4.23           C  
ATOM   3317  SD  MET A 432      39.510   5.588   3.719  1.00  6.32           S  
ATOM   3318  CE  MET A 432      40.655   5.260   4.995  1.00  5.27           C  
ATOM   3319  N   VAL A 433      40.976   9.825   5.725  1.00  4.67           N  
ATOM   3320  CA  VAL A 433      40.813  10.152   7.139  1.00  4.25           C  
ATOM   3321  C   VAL A 433      40.561  11.625   7.453  1.00  3.73           C  
ATOM   3322  O   VAL A 433      39.622  11.970   8.185  1.00  4.90           O  
ATOM   3323  CB  VAL A 433      42.068   9.696   7.972  1.00  4.53           C  
ATOM   3324  CG1 VAL A 433      41.964  10.186   9.424  1.00  4.13           C  
ATOM   3325  CG2 VAL A 433      42.217   8.169   7.931  1.00  4.28           C  
ATOM   3326  N   ASP A 434      41.413  12.475   6.894  1.00  4.22           N  
ATOM   3327  CA  ASP A 434      41.369  13.899   7.178  1.00  4.84           C  
ATOM   3328  C   ASP A 434      40.242  14.700   6.566  1.00  5.78           C  
ATOM   3329  O   ASP A 434      40.033  15.871   6.910  1.00  5.86           O  
ATOM   3330  CB  ASP A 434      42.749  14.501   6.967  1.00  4.48           C  
ATOM   3331  CG  ASP A 434      43.774  13.877   7.888  1.00  4.55           C  
ATOM   3332  OD1 ASP A 434      43.483  13.737   9.109  1.00  5.04           O  
ATOM   3333  OD2 ASP A 434      44.862  13.503   7.402  1.00  7.24           O1-
ATOM   3334  N   ASN A 435      39.463  14.033   5.722  1.00  5.61           N  
ATOM   3335  CA  ASN A 435      38.277  14.647   5.139  1.00  5.94           C  
ATOM   3336  C   ASN A 435      37.053  14.328   6.008  1.00  5.50           C  
ATOM   3337  O   ASN A 435      35.926  14.701   5.679  1.00  6.36           O  
ATOM   3338  CB  ASN A 435      38.068  14.194   3.702  1.00  6.40           C  
ATOM   3339  CG  ASN A 435      38.642  15.183   2.713  1.00  7.98           C  
ATOM   3340  ND2 ASN A 435      39.443  14.691   1.788  1.00  7.04           N  
ATOM   3341  OD1 ASN A 435      38.392  16.394   2.807  1.00  7.43           O  
ATOM   3342  N   CYS A 436      37.283  13.601   7.102  1.00  4.96           N  
ATOM   3343  CA  CYS A 436      36.237  13.244   8.042  1.00  4.67           C  
ATOM   3344  C   CYS A 436      36.286  14.233   9.195  1.00  5.13           C  
ATOM   3345  O   CYS A 436      37.142  15.114   9.208  1.00  6.36           O  
ATOM   3346  CB  CYS A 436      36.408  11.808   8.524  1.00  4.34           C  
ATOM   3347  SG  CYS A 436      36.199  10.619   7.179  1.00  6.73           S  
ATOM   3348  N   SER A 437      35.391  14.084  10.162  1.00  5.43           N  
ATOM   3349  CA  SER A 437      35.311  15.003  11.304  1.00  5.07           C  
ATOM   3350  C   SER A 437      36.520  14.960  12.225  1.00  5.83           C  
ATOM   3351  O   SER A 437      37.342  14.050  12.174  1.00  4.93           O  
ATOM   3352  CB  SER A 437      34.069  14.698  12.150  1.00  4.99           C  
ATOM   3353  OG  SER A 437      34.292  13.537  12.930  1.00  5.40           O  
ATOM   3354  N   THR A 438      36.596  15.949  13.103  1.00  6.13           N  
ATOM   3355  CA  THR A 438      37.664  16.016  14.073  1.00  5.90           C  
ATOM   3356  C   THR A 438      37.584  14.771  14.957  1.00  4.85           C  
ATOM   3357  O   THR A 438      38.598  14.162  15.270  1.00  6.08           O  
ATOM   3358  CB  THR A 438      37.513  17.271  14.924  1.00  6.61           C  
ATOM   3359  CG2 THR A 438      38.618  17.352  15.955  1.00  8.50           C  
ATOM   3360  OG1 THR A 438      37.577  18.411  14.065  1.00  8.22           O  
ATOM   3361  N   THR A 439      36.374  14.376  15.330  1.00  4.53           N  
ATOM   3362  CA  THR A 439      36.187  13.198  16.174  1.00  4.90           C  
ATOM   3363  C   THR A 439      36.716  11.945  15.463  1.00  5.04           C  
ATOM   3364  O   THR A 439      37.402  11.117  16.083  1.00  5.67           O  
ATOM   3365  CB  THR A 439      34.685  13.033  16.543  1.00  3.97           C  
ATOM   3366  CG2 THR A 439      34.459  11.803  17.435  1.00  3.18           C  
ATOM   3367  OG1 THR A 439      34.257  14.216  17.233  1.00  4.36           O  
ATOM   3368  N   ALA A 440      36.401  11.810  14.177  1.00  4.04           N  
ATOM   3369  CA  ALA A 440      36.851  10.661  13.390  1.00  4.11           C  
ATOM   3370  C   ALA A 440      38.362  10.688  13.191  1.00  4.88           C  
ATOM   3371  O   ALA A 440      39.016   9.653  13.277  1.00  4.81           O  
ATOM   3372  CB  ALA A 440      36.123  10.620  12.024  1.00  3.35           C  
ATOM   3373  N   ARG A 441      38.923  11.876  12.942  1.00  4.57           N  
ATOM   3374  CA  ARG A 441      40.366  12.034  12.732  1.00  4.11           C  
ATOM   3375  C   ARG A 441      41.151  11.661  13.985  1.00  3.77           C  
ATOM   3376  O   ARG A 441      42.199  11.009  13.902  1.00  4.55           O  
ATOM   3377  CB  ARG A 441      40.688  13.459  12.275  1.00  3.73           C  
ATOM   3378  CG  ARG A 441      40.053  13.792  10.934  1.00  4.49           C  
ATOM   3379  CD  ARG A 441      40.205  15.259  10.592  1.00  4.96           C  
ATOM   3380  NE  ARG A 441      41.601  15.569  10.327  1.00  7.61           N  
ATOM   3381  CZ  ARG A 441      42.140  16.782  10.369  1.00 10.70           C  
ATOM   3382  NH1 ARG A 441      41.394  17.830  10.676  1.00 11.51           N1+
ATOM   3383  NH2 ARG A 441      43.420  16.942  10.062  1.00 11.08           N  
ATOM   3384  N   LEU A 442      40.641  12.068  15.144  1.00  3.35           N  
ATOM   3385  CA  LEU A 442      41.264  11.722  16.418  1.00  4.21           C  
ATOM   3386  C   LEU A 442      41.136  10.209  16.645  1.00  3.47           C  
ATOM   3387  O   LEU A 442      42.098   9.548  17.038  1.00  4.08           O  
ATOM   3388  CB  LEU A 442      40.586  12.465  17.576  1.00  4.61           C  
ATOM   3389  CG  LEU A 442      40.864  13.967  17.691  1.00  4.06           C  
ATOM   3390  CD1 LEU A 442      39.929  14.554  18.730  1.00  6.50           C  
ATOM   3391  CD2 LEU A 442      42.315  14.214  18.092  1.00  4.71           C  
ATOM   3392  N   GLY A 443      39.958   9.668  16.349  1.00  3.43           N  
ATOM   3393  CA  GLY A 443      39.702   8.252  16.537  1.00  4.35           C  
ATOM   3394  C   GLY A 443      40.586   7.360  15.694  1.00  4.31           C  
ATOM   3395  O   GLY A 443      41.117   6.359  16.173  1.00  5.20           O  
ATOM   3396  N   SER A 444      40.750   7.726  14.428  1.00  4.38           N  
ATOM   3397  CA  SER A 444      41.587   6.968  13.506  1.00  4.79           C  
ATOM   3398  C   SER A 444      43.031   6.945  14.026  1.00  4.56           C  
ATOM   3399  O   SER A 444      43.686   5.906  14.037  1.00  4.96           O  
ATOM   3400  CB  SER A 444      41.516   7.586  12.106  1.00  4.09           C  
ATOM   3401  OG  SER A 444      42.140   6.763  11.139  1.00  4.86           O  
ATOM   3402  N   ARG A 445      43.509   8.091  14.495  1.00  4.55           N  
ATOM   3403  CA  ARG A 445      44.859   8.196  15.023  1.00  4.00           C  
ATOM   3404  C   ARG A 445      45.057   7.388  16.309  1.00  3.76           C  
ATOM   3405  O   ARG A 445      46.124   6.820  16.539  1.00  4.93           O  
ATOM   3406  CB  ARG A 445      45.205   9.675  15.265  1.00  3.83           C  
ATOM   3407  CG  ARG A 445      45.426  10.456  13.984  1.00  3.78           C  
ATOM   3408  CD  ARG A 445      45.339  11.950  14.258  1.00  5.22           C  
ATOM   3409  NE  ARG A 445      45.796  12.750  13.129  1.00  5.64           N  
ATOM   3410  CZ  ARG A 445      45.144  12.886  11.979  1.00  5.29           C  
ATOM   3411  NH1 ARG A 445      43.984  12.275  11.783  1.00  4.62           N1+
ATOM   3412  NH2 ARG A 445      45.643  13.654  11.025  1.00  5.73           N  
ATOM   3413  N   LYS A 446      44.028   7.330  17.141  1.00  4.40           N  
ATOM   3414  CA  LYS A 446      44.119   6.623  18.411  1.00  4.75           C  
ATOM   3415  C   LYS A 446      44.006   5.111  18.289  1.00  4.73           C  
ATOM   3416  O   LYS A 446      44.687   4.370  19.006  1.00  5.80           O  
ATOM   3417  CB  LYS A 446      43.045   7.148  19.366  1.00  4.36           C  
ATOM   3418  CG  LYS A 446      43.039   6.476  20.741  1.00  4.78           C  
ATOM   3419  CD  LYS A 446      42.084   7.185  21.688  1.00  5.83           C  
ATOM   3420  CE  LYS A 446      42.049   6.522  23.063  1.00  5.21           C  
ATOM   3421  NZ  LYS A 446      41.161   7.271  23.979  1.00  5.66           N1+
ATOM   3422  N   TRP A 447      43.182   4.660  17.353  1.00  3.95           N  
ATOM   3423  CA  TRP A 447      42.930   3.232  17.189  1.00  4.04           C  
ATOM   3424  C   TRP A 447      43.659   2.466  16.086  1.00  3.75           C  
ATOM   3425  O   TRP A 447      43.881   1.264  16.213  1.00  3.75           O  
ATOM   3426  CB  TRP A 447      41.412   2.997  17.158  1.00  4.87           C  
ATOM   3427  CG  TRP A 447      40.781   3.415  18.461  1.00  3.92           C  
ATOM   3428  CD1 TRP A 447      40.338   4.668  18.798  1.00  5.12           C  
ATOM   3429  CD2 TRP A 447      40.615   2.601  19.634  1.00  5.66           C  
ATOM   3430  CE2 TRP A 447      40.079   3.434  20.648  1.00  5.57           C  
ATOM   3431  CE3 TRP A 447      40.876   1.257  19.935  1.00  5.41           C  
ATOM   3432  NE1 TRP A 447      39.917   4.687  20.110  1.00  4.56           N  
ATOM   3433  CZ2 TRP A 447      39.792   2.954  21.945  1.00  5.87           C  
ATOM   3434  CZ3 TRP A 447      40.593   0.787  21.215  1.00  5.85           C  
ATOM   3435  CH2 TRP A 447      40.062   1.633  22.204  1.00  6.45           C  
ATOM   3436  N   ALA A 448      44.040   3.142  15.009  1.00  3.64           N  
ATOM   3437  CA  ALA A 448      44.787   2.470  13.952  1.00  3.95           C  
ATOM   3438  C   ALA A 448      46.025   1.743  14.520  1.00  3.93           C  
ATOM   3439  O   ALA A 448      46.288   0.590  14.167  1.00  4.90           O  
ATOM   3440  CB  ALA A 448      45.208   3.468  12.866  1.00  3.98           C  
ATOM   3441  N   PRO A 449      46.801   2.408  15.417  1.00  3.68           N  
ATOM   3442  CA  PRO A 449      47.983   1.738  15.966  1.00  4.45           C  
ATOM   3443  C   PRO A 449      47.640   0.464  16.737  1.00  4.33           C  
ATOM   3444  O   PRO A 449      48.435  -0.469  16.767  1.00  4.82           O  
ATOM   3445  CB  PRO A 449      48.575   2.805  16.897  1.00  4.58           C  
ATOM   3446  CG  PRO A 449      48.111   4.100  16.302  1.00  5.22           C  
ATOM   3447  CD  PRO A 449      46.708   3.795  15.893  1.00  4.35           C  
ATOM   3448  N   ARG A 450      46.473   0.454  17.393  1.00  4.42           N  
ATOM   3449  CA  ARG A 450      45.997  -0.693  18.176  1.00  4.52           C  
ATOM   3450  C   ARG A 450      45.760  -1.901  17.274  1.00  4.18           C  
ATOM   3451  O   ARG A 450      46.096  -3.030  17.628  1.00  4.43           O  
ATOM   3452  CB  ARG A 450      44.685  -0.360  18.904  1.00  4.29           C  
ATOM   3453  CG  ARG A 450      44.778   0.747  19.940  1.00  5.17           C  
ATOM   3454  CD  ARG A 450      45.771   0.407  21.045  1.00  6.01           C  
ATOM   3455  NE  ARG A 450      45.464  -0.856  21.702  1.00  5.79           N  
ATOM   3456  CZ  ARG A 450      44.481  -1.046  22.575  1.00  6.29           C  
ATOM   3457  NH1 ARG A 450      43.675  -0.051  22.919  1.00  5.77           N1+
ATOM   3458  NH2 ARG A 450      44.331  -2.227  23.148  1.00  6.18           N  
ATOM   3459  N   PHE A 451      45.140  -1.664  16.123  1.00  4.41           N  
ATOM   3460  CA  PHE A 451      44.874  -2.739  15.170  1.00  4.21           C  
ATOM   3461  C   PHE A 451      46.174  -3.255  14.564  1.00  6.25           C  
ATOM   3462  O   PHE A 451      46.355  -4.470  14.405  1.00  5.56           O  
ATOM   3463  CB  PHE A 451      43.890  -2.282  14.089  1.00  4.45           C  
ATOM   3464  CG  PHE A 451      42.476  -2.205  14.577  1.00  5.21           C  
ATOM   3465  CD1 PHE A 451      41.739  -3.371  14.788  1.00  5.31           C  
ATOM   3466  CD2 PHE A 451      41.889  -0.970  14.873  1.00  5.05           C  
ATOM   3467  CE1 PHE A 451      40.434  -3.312  15.288  1.00  6.71           C  
ATOM   3468  CE2 PHE A 451      40.587  -0.897  15.373  1.00  6.20           C  
ATOM   3469  CZ  PHE A 451      39.851  -2.064  15.585  1.00  6.67           C  
ATOM   3470  N   ASP A 452      47.088  -2.338  14.249  1.00  5.11           N  
ATOM   3471  CA  ASP A 452      48.395  -2.696  13.696  1.00  5.53           C  
ATOM   3472  C   ASP A 452      49.116  -3.630  14.685  1.00  5.44           C  
ATOM   3473  O   ASP A 452      49.469  -4.761  14.346  1.00  6.08           O  
ATOM   3474  CB  ASP A 452      49.202  -1.405  13.482  1.00  5.16           C  
ATOM   3475  CG  ASP A 452      50.559  -1.636  12.813  1.00  7.41           C  
ATOM   3476  OD1 ASP A 452      51.065  -2.767  12.723  1.00  7.73           O  
ATOM   3477  OD2 ASP A 452      51.155  -0.639  12.380  1.00  6.49           O1-
ATOM   3478  N   TYR A 453      49.292  -3.173  15.918  1.00  5.38           N  
ATOM   3479  CA  TYR A 453      49.977  -3.980  16.917  1.00  5.46           C  
ATOM   3480  C   TYR A 453      49.334  -5.341  17.183  1.00  5.45           C  
ATOM   3481  O   TYR A 453      50.041  -6.352  17.200  1.00  6.34           O  
ATOM   3482  CB  TYR A 453      50.131  -3.219  18.236  1.00  5.77           C  
ATOM   3483  CG  TYR A 453      51.425  -2.456  18.346  1.00  6.19           C  
ATOM   3484  CD1 TYR A 453      51.763  -1.459  17.420  1.00  6.08           C  
ATOM   3485  CD2 TYR A 453      52.308  -2.711  19.388  1.00  6.26           C  
ATOM   3486  CE1 TYR A 453      52.951  -0.742  17.543  1.00  5.47           C  
ATOM   3487  CE2 TYR A 453      53.494  -1.989  19.520  1.00  5.35           C  
ATOM   3488  CZ  TYR A 453      53.801  -1.018  18.597  1.00  5.50           C  
ATOM   3489  OH  TYR A 453      54.959  -0.340  18.775  1.00  7.15           O  
ATOM   3490  N   ILE A 454      48.014  -5.393  17.369  1.00  5.27           N  
ATOM   3491  CA  ILE A 454      47.407  -6.690  17.675  1.00  5.74           C  
ATOM   3492  C   ILE A 454      47.487  -7.665  16.502  1.00  6.21           C  
ATOM   3493  O   ILE A 454      47.704  -8.865  16.702  1.00  5.79           O  
ATOM   3494  CB  ILE A 454      45.976  -6.576  18.261  1.00  4.66           C  
ATOM   3495  CG1 ILE A 454      45.711  -7.776  19.184  1.00  5.30           C  
ATOM   3496  CG2 ILE A 454      44.914  -6.516  17.151  1.00  5.87           C  
ATOM   3497  CD1 ILE A 454      44.409  -7.689  19.939  1.00  5.52           C  
ATOM   3498  N   LEU A 455      47.352  -7.164  15.278  1.00  5.20           N  
ATOM   3499  CA  LEU A 455      47.460  -8.045  14.123  1.00  5.94           C  
ATOM   3500  C   LEU A 455      48.903  -8.573  13.996  1.00  5.96           C  
ATOM   3501  O   LEU A 455      49.112  -9.740  13.689  1.00  6.38           O  
ATOM   3502  CB  LEU A 455      47.004  -7.341  12.839  1.00  5.67           C  
ATOM   3503  CG  LEU A 455      45.510  -6.999  12.781  1.00  9.26           C  
ATOM   3504  CD1 LEU A 455      45.218  -6.135  11.544  1.00  9.23           C  
ATOM   3505  CD2 LEU A 455      44.655  -8.286  12.769  1.00 11.02           C  
ATOM   3506  N   SER A 456      49.893  -7.721  14.260  1.00  5.66           N  
ATOM   3507  CA  SER A 456      51.293  -8.113  14.187  1.00  5.23           C  
ATOM   3508  C   SER A 456      51.624  -9.120  15.294  1.00  6.52           C  
ATOM   3509  O   SER A 456      52.203 -10.174  15.036  1.00  6.73           O  
ATOM   3510  CB  SER A 456      52.212  -6.897  14.337  0.50  5.26           C  
ATOM   3512  OG  SER A 456      52.057  -6.006  13.253  0.50  3.16           O  
ATOM   3514  N   GLN A 457      51.206  -8.799  16.513  1.00  5.89           N  
ATOM   3515  CA  GLN A 457      51.485  -9.615  17.696  1.00  5.83           C  
ATOM   3516  C   GLN A 457      50.775 -10.952  17.795  1.00  5.55           C  
ATOM   3517  O   GLN A 457      51.332 -11.914  18.334  1.00  5.32           O  
ATOM   3518  CB  GLN A 457      51.143  -8.851  18.967  1.00  6.17           C  
ATOM   3519  CG  GLN A 457      51.978  -7.642  19.227  1.00  6.50           C  
ATOM   3520  CD  GLN A 457      51.419  -6.829  20.380  1.00  6.39           C  
ATOM   3521  NE2 GLN A 457      52.235  -5.951  20.909  1.00  8.52           N  
ATOM   3522  OE1 GLN A 457      50.263  -6.984  20.783  1.00  7.15           O  
ATOM   3523  N   GLN A 458      49.539 -10.994  17.309  1.00  4.80           N  
ATOM   3524  CA  GLN A 458      48.719 -12.199  17.400  1.00  6.14           C  
ATOM   3525  C   GLN A 458      48.399 -12.905  16.082  1.00  7.02           C  
ATOM   3526  O   GLN A 458      48.822 -14.047  15.850  1.00  7.86           O  
ATOM   3527  CB  GLN A 458      47.428 -11.871  18.169  1.00  6.09           C  
ATOM   3528  CG  GLN A 458      47.704 -11.309  19.569  1.00  6.81           C  
ATOM   3529  CD  GLN A 458      46.457 -11.020  20.370  1.00  7.77           C  
ATOM   3530  NE2 GLN A 458      46.612 -10.239  21.432  1.00  7.55           N  
ATOM   3531  OE1 GLN A 458      45.370 -11.495  20.051  1.00  7.56           O  
ATOM   3532  N   ALA A 459      47.692 -12.213  15.206  1.00  6.09           N  
ATOM   3533  CA  ALA A 459      47.289 -12.787  13.938  1.00  6.35           C  
ATOM   3534  C   ALA A 459      48.443 -13.273  13.069  1.00  7.54           C  
ATOM   3535  O   ALA A 459      48.480 -14.431  12.638  1.00  7.57           O  
ATOM   3536  CB  ALA A 459      46.431 -11.775  13.167  1.00  5.72           C  
ATOM   3537  N   LEU A 460      49.396 -12.391  12.812  1.00  7.11           N  
ATOM   3538  CA  LEU A 460      50.532 -12.719  11.961  1.00  7.04           C  
ATOM   3539  C   LEU A 460      51.457 -13.746  12.598  1.00  7.59           C  
ATOM   3540  O   LEU A 460      52.006 -14.601  11.907  1.00  8.21           O  
ATOM   3541  CB  LEU A 460      51.266 -11.437  11.557  1.00  8.36           C  
ATOM   3542  CG  LEU A 460      50.354 -10.475  10.761  1.00  9.08           C  
ATOM   3543  CD1 LEU A 460      51.183  -9.322  10.188  1.00 10.98           C  
ATOM   3544  CD2 LEU A 460      49.628 -11.225   9.630  1.00  9.07           C  
ATOM   3545  N   VAL A 461      51.584 -13.695  13.921  1.00  7.10           N  
ATOM   3546  CA  VAL A 461      52.407 -14.656  14.648  1.00  7.15           C  
ATOM   3547  C   VAL A 461      51.755 -16.039  14.525  1.00  7.80           C  
ATOM   3548  O   VAL A 461      52.451 -17.044  14.358  1.00  8.77           O  
ATOM   3549  CB  VAL A 461      52.530 -14.262  16.130  1.00  7.20           C  
ATOM   3550  CG1 VAL A 461      53.007 -15.450  16.964  1.00  8.55           C  
ATOM   3551  CG2 VAL A 461      53.502 -13.097  16.260  1.00  7.63           C  
ATOM   3552  N   ALA A 462      50.424 -16.093  14.614  1.00  7.73           N  
ATOM   3553  CA  ALA A 462      49.695 -17.366  14.489  1.00  7.26           C  
ATOM   3554  C   ALA A 462      49.954 -17.979  13.107  1.00  8.06           C  
ATOM   3555  O   ALA A 462      50.259 -19.167  12.984  1.00  9.00           O  
ATOM   3556  CB  ALA A 462      48.200 -17.160  14.713  1.00  5.92           C  
ATOM   3557  N   VAL A 463      49.832 -17.167  12.062  1.00  6.97           N  
ATOM   3558  CA  VAL A 463      50.093 -17.629  10.701  1.00  8.05           C  
ATOM   3559  C   VAL A 463      51.545 -18.144  10.578  1.00  9.48           C  
ATOM   3560  O   VAL A 463      51.791 -19.170   9.945  1.00 10.78           O  
ATOM   3561  CB  VAL A 463      49.843 -16.489   9.669  1.00  7.40           C  
ATOM   3562  CG1 VAL A 463      50.341 -16.886   8.283  1.00  7.74           C  
ATOM   3563  CG2 VAL A 463      48.369 -16.139   9.625  1.00  7.19           C  
ATOM   3564  N   ASP A 464      52.501 -17.441  11.176  1.00  9.25           N  
ATOM   3565  CA  ASP A 464      53.895 -17.850  11.104  1.00 10.45           C  
ATOM   3566  C   ASP A 464      54.265 -19.026  12.016  1.00 11.56           C  
ATOM   3567  O   ASP A 464      55.408 -19.506  11.992  1.00 12.50           O  
ATOM   3568  CB  ASP A 464      54.812 -16.650  11.323  1.00 11.19           C  
ATOM   3569  CG  ASP A 464      54.682 -15.624  10.218  1.00 11.36           C  
ATOM   3570  OD1 ASP A 464      54.282 -15.984   9.088  1.00 13.68           O  
ATOM   3571  OD2 ASP A 464      54.966 -14.439  10.482  1.00 11.55           O1-
ATOM   3572  N   ASN A 465      53.308 -19.467  12.828  1.00 11.85           N  
ATOM   3573  CA  ASN A 465      53.498 -20.618  13.703  1.00 14.63           C  
ATOM   3574  C   ASN A 465      52.651 -21.789  13.205  1.00 14.04           C  
ATOM   3575  O   ASN A 465      52.414 -22.737  13.936  1.00 15.10           O  
ATOM   3576  CB  ASN A 465      53.093 -20.285  15.132  1.00 16.36           C  
ATOM   3577  CG  ASN A 465      54.154 -19.513  15.866  1.00 19.17           C  
ATOM   3578  ND2 ASN A 465      53.744 -18.753  16.871  1.00 22.29           N  
ATOM   3579  OD1 ASN A 465      55.334 -19.588  15.535  1.00 22.40           O  
ATOM   3580  N   GLY A 466      52.145 -21.685  11.978  1.00 15.67           N  
ATOM   3581  CA  GLY A 466      51.327 -22.737  11.396  1.00 16.53           C  
ATOM   3582  C   GLY A 466      50.041 -23.046  12.141  1.00 16.87           C  
ATOM   3583  O   GLY A 466      49.631 -24.210  12.225  1.00 17.47           O  
ATOM   3584  N   ALA A 467      49.396 -22.018  12.683  1.00 16.46           N  
ATOM   3585  CA  ALA A 467      48.145 -22.202  13.416  1.00 15.33           C  
ATOM   3586  C   ALA A 467      47.116 -22.871  12.517  1.00 14.67           C  
ATOM   3587  O   ALA A 467      47.082 -22.622  11.306  1.00 15.42           O  
ATOM   3588  CB  ALA A 467      47.613 -20.852  13.896  1.00 13.77           C  
ATOM   3589  N   PRO A 468      46.294 -23.779  13.083  1.00 15.01           N  
ATOM   3590  CA  PRO A 468      45.283 -24.434  12.245  1.00 14.38           C  
ATOM   3591  C   PRO A 468      44.255 -23.386  11.875  1.00 13.28           C  
ATOM   3592  O   PRO A 468      44.037 -22.424  12.626  1.00 12.87           O  
ATOM   3593  CB  PRO A 468      44.636 -25.444  13.195  1.00 14.99           C  
ATOM   3594  CG  PRO A 468      45.673 -25.674  14.244  1.00 16.60           C  
ATOM   3595  CD  PRO A 468      46.264 -24.301  14.456  1.00 15.78           C  
ATOM   3596  N   ILE A 469      43.634 -23.576  10.725  1.00 12.57           N  
ATOM   3597  CA  ILE A 469      42.596 -22.686  10.260  1.00 12.79           C  
ATOM   3598  C   ILE A 469      41.332 -23.058  11.012  1.00 12.47           C  
ATOM   3599  O   ILE A 469      40.988 -24.232  11.119  1.00 11.73           O  
ATOM   3600  CB  ILE A 469      42.321 -22.873   8.751  1.00 13.58           C  
ATOM   3601  CG1 ILE A 469      43.572 -22.523   7.939  1.00 14.68           C  
ATOM   3602  CG2 ILE A 469      41.121 -22.024   8.315  1.00 13.77           C  
ATOM   3603  CD1 ILE A 469      43.436 -22.823   6.464  1.00 15.57           C  
ATOM   3604  N   ASN A 470      40.695 -22.052  11.594  1.00 10.89           N  
ATOM   3605  CA  ASN A 470      39.433 -22.202  12.314  1.00 10.65           C  
ATOM   3606  C   ASN A 470      38.370 -22.195  11.222  1.00  9.25           C  
ATOM   3607  O   ASN A 470      37.851 -21.141  10.837  1.00  8.91           O  
ATOM   3608  CB  ASN A 470      39.210 -21.007  13.262  1.00 12.30           C  
ATOM   3609  CG  ASN A 470      40.282 -20.900  14.336  1.00 14.79           C  
ATOM   3610  ND2 ASN A 470      40.889 -19.715  14.465  1.00 14.70           N  
ATOM   3611  OD1 ASN A 470      40.570 -21.870  15.039  1.00 16.75           O  
ATOM   3612  N   GLN A 471      38.076 -23.374  10.687  1.00  8.89           N  
ATOM   3613  CA  GLN A 471      37.104 -23.507   9.612  1.00  9.34           C  
ATOM   3614  C   GLN A 471      35.676 -23.152  10.013  1.00  9.34           C  
ATOM   3615  O   GLN A 471      34.836 -22.872   9.156  1.00  9.56           O  
ATOM   3616  CB  GLN A 471      37.184 -24.895   8.965  1.00 10.28           C  
ATOM   3617  CG  GLN A 471      38.506 -25.171   8.256  1.00  9.55           C  
ATOM   3618  CD  GLN A 471      38.684 -24.372   6.975  1.00  9.49           C  
ATOM   3619  NE2 GLN A 471      39.885 -24.405   6.429  1.00 10.09           N  
ATOM   3620  OE1 GLN A 471      37.754 -23.715   6.490  1.00 11.18           O  
ATOM   3621  N   ASP A 472      35.392 -23.163  11.308  1.00  9.02           N  
ATOM   3622  CA  ASP A 472      34.078 -22.760  11.786  1.00  9.22           C  
ATOM   3623  C   ASP A 472      33.889 -21.261  11.488  1.00  8.74           C  
ATOM   3624  O   ASP A 472      32.803 -20.832  11.106  1.00  8.73           O  
ATOM   3625  CB  ASP A 472      33.933 -23.030  13.287  1.00 10.97           C  
ATOM   3626  CG  ASP A 472      34.998 -22.342  14.135  1.00 11.56           C  
ATOM   3627  OD1 ASP A 472      36.208 -22.431  13.827  1.00 13.25           O  
ATOM   3628  OD2 ASP A 472      34.612 -21.731  15.145  1.00 14.69           O1-
ATOM   3629  N   LEU A 473      34.955 -20.475  11.632  1.00  8.30           N  
ATOM   3630  CA  LEU A 473      34.896 -19.035  11.358  1.00  8.69           C  
ATOM   3631  C   LEU A 473      34.623 -18.826   9.873  1.00  8.36           C  
ATOM   3632  O   LEU A 473      33.811 -17.986   9.484  1.00  7.61           O  
ATOM   3633  CB  LEU A 473      36.213 -18.341  11.751  1.00  8.94           C  
ATOM   3634  CG  LEU A 473      36.570 -18.374  13.234  1.00  9.87           C  
ATOM   3635  CD1 LEU A 473      37.802 -17.514  13.480  1.00  9.78           C  
ATOM   3636  CD2 LEU A 473      35.384 -17.862  14.056  1.00 10.91           C  
ATOM   3637  N   ILE A 474      35.292 -19.617   9.039  1.00  7.35           N  
ATOM   3638  CA  ILE A 474      35.105 -19.527   7.601  1.00  7.47           C  
ATOM   3639  C   ILE A 474      33.669 -19.895   7.232  1.00  7.16           C  
ATOM   3640  O   ILE A 474      33.018 -19.199   6.463  1.00  6.68           O  
ATOM   3641  CB  ILE A 474      36.090 -20.460   6.847  1.00  9.09           C  
ATOM   3642  CG1 ILE A 474      37.543 -20.140   7.245  1.00  8.78           C  
ATOM   3643  CG2 ILE A 474      35.872 -20.364   5.350  1.00  7.45           C  
ATOM   3644  CD1 ILE A 474      37.974 -18.681   7.039  1.00  8.90           C  
ATOM   3645  N   SER A 475      33.152 -20.960   7.826  1.00  6.81           N  
ATOM   3646  CA  SER A 475      31.795 -21.390   7.527  1.00  7.02           C  
ATOM   3647  C   SER A 475      30.795 -20.334   7.987  1.00  6.79           C  
ATOM   3648  O   SER A 475      29.822 -20.043   7.291  1.00  7.73           O  
ATOM   3649  CB  SER A 475      31.511 -22.731   8.195  1.00  7.56           C  
ATOM   3650  OG  SER A 475      30.232 -23.183   7.826  1.00  7.77           O  
ATOM   3651  N   ASN A 476      31.049 -19.762   9.159  1.00  6.78           N  
ATOM   3652  CA  ASN A 476      30.198 -18.718   9.724  1.00  7.14           C  
ATOM   3653  C   ASN A 476      30.151 -17.522   8.787  1.00  6.65           C  
ATOM   3654  O   ASN A 476      29.106 -16.904   8.607  1.00  7.06           O  
ATOM   3655  CB  ASN A 476      30.711 -18.273  11.099  1.00  8.07           C  
ATOM   3656  CG  ASN A 476      30.472 -19.315  12.179  1.00 10.66           C  
ATOM   3657  ND2 ASN A 476      31.139 -19.151  13.309  1.00 10.83           N  
ATOM   3658  OD1 ASN A 476      29.711 -20.272  11.986  1.00 12.28           O  
ATOM   3659  N   PHE A 477      31.299 -17.168   8.227  1.00  6.13           N  
ATOM   3660  CA  PHE A 477      31.372 -16.061   7.283  1.00  5.91           C  
ATOM   3661  C   PHE A 477      30.517 -16.379   6.067  1.00  5.18           C  
ATOM   3662  O   PHE A 477      29.683 -15.581   5.655  1.00  6.20           O  
ATOM   3663  CB  PHE A 477      32.841 -15.806   6.885  1.00  6.69           C  
ATOM   3664  CG  PHE A 477      33.023 -15.086   5.558  1.00  7.12           C  
ATOM   3665  CD1 PHE A 477      32.513 -13.796   5.357  1.00  5.65           C  
ATOM   3666  CD2 PHE A 477      33.678 -15.725   4.499  1.00  6.24           C  
ATOM   3667  CE1 PHE A 477      32.647 -13.157   4.116  1.00  4.55           C  
ATOM   3668  CE2 PHE A 477      33.818 -15.100   3.254  1.00  6.51           C  
ATOM   3669  CZ  PHE A 477      33.296 -13.808   3.065  1.00  5.62           C  
ATOM   3670  N   LEU A 478      30.692 -17.572   5.516  1.00  5.18           N  
ATOM   3671  CA  LEU A 478      29.965 -17.986   4.327  1.00  5.26           C  
ATOM   3672  C   LEU A 478      28.450 -18.103   4.477  1.00  5.86           C  
ATOM   3673  O   LEU A 478      27.715 -17.891   3.513  1.00  7.11           O  
ATOM   3674  CB  LEU A 478      30.557 -19.292   3.784  1.00  4.62           C  
ATOM   3675  CG  LEU A 478      31.984 -19.146   3.243  1.00  6.39           C  
ATOM   3676  CD1 LEU A 478      32.534 -20.515   2.869  1.00  7.82           C  
ATOM   3677  CD2 LEU A 478      32.022 -18.192   2.030  1.00  5.78           C  
ATOM   3678  N   SER A 479      27.990 -18.441   5.675  1.00  7.23           N  
ATOM   3679  CA  SER A 479      26.564 -18.581   5.936  1.00  7.90           C  
ATOM   3680  C   SER A 479      25.976 -17.367   6.662  1.00  8.41           C  
ATOM   3681  O   SER A 479      24.795 -17.371   6.987  1.00  7.80           O  
ATOM   3682  CB  SER A 479      26.318 -19.830   6.794  1.00  8.74           C  
ATOM   3683  OG  SER A 479      27.009 -19.759   8.034  1.00  9.33           O  
ATOM   3684  N   ASP A 480      26.784 -16.329   6.901  1.00  7.67           N  
ATOM   3685  CA  ASP A 480      26.309 -15.170   7.636  1.00  8.01           C  
ATOM   3686  C   ASP A 480      25.111 -14.501   7.015  1.00  7.14           C  
ATOM   3687  O   ASP A 480      25.116 -14.173   5.826  1.00  6.77           O  
ATOM   3688  CB  ASP A 480      27.416 -14.155   7.855  1.00  8.30           C  
ATOM   3689  CG  ASP A 480      27.142 -13.271   9.048  1.00  9.15           C  
ATOM   3690  OD1 ASP A 480      26.276 -12.388   8.932  1.00  8.92           O  
ATOM   3691  OD2 ASP A 480      27.753 -13.483  10.114  1.00  9.69           O1-
ATOM   3692  N   PRO A 481      24.057 -14.274   7.822  1.00  7.72           N  
ATOM   3693  CA  PRO A 481      22.845 -13.635   7.311  1.00  8.33           C  
ATOM   3694  C   PRO A 481      23.014 -12.189   6.846  1.00  8.06           C  
ATOM   3695  O   PRO A 481      22.150 -11.652   6.160  1.00  8.42           O  
ATOM   3696  CB  PRO A 481      21.870 -13.765   8.479  1.00  9.30           C  
ATOM   3697  CG  PRO A 481      22.755 -13.803   9.671  1.00 10.70           C  
ATOM   3698  CD  PRO A 481      23.898 -14.658   9.238  1.00  7.72           C  
ATOM   3699  N   VAL A 482      24.152 -11.577   7.148  1.00  7.25           N  
ATOM   3700  CA  VAL A 482      24.377 -10.195   6.737  1.00  6.84           C  
ATOM   3701  C   VAL A 482      24.531 -10.070   5.231  1.00  6.93           C  
ATOM   3702  O   VAL A 482      24.195  -9.044   4.655  1.00  5.95           O  
ATOM   3703  CB  VAL A 482      25.621  -9.562   7.431  1.00  6.75           C  
ATOM   3704  CG1 VAL A 482      26.928 -10.100   6.836  1.00  7.04           C  
ATOM   3705  CG2 VAL A 482      25.558  -8.036   7.329  1.00  6.45           C  
ATOM   3706  N   HIS A 483      24.984 -11.132   4.574  1.00  6.18           N  
ATOM   3707  CA  HIS A 483      25.199 -11.065   3.138  1.00  7.12           C  
ATOM   3708  C   HIS A 483      23.936 -10.807   2.333  1.00  7.65           C  
ATOM   3709  O   HIS A 483      23.929  -9.955   1.438  1.00  6.90           O  
ATOM   3710  CB  HIS A 483      25.960 -12.299   2.653  1.00  8.10           C  
ATOM   3711  CG  HIS A 483      27.248 -12.506   3.375  1.00  6.63           C  
ATOM   3712  CD2 HIS A 483      27.686 -13.531   4.152  1.00  6.89           C  
ATOM   3713  ND1 HIS A 483      28.236 -11.548   3.415  1.00  6.24           N  
ATOM   3714  CE1 HIS A 483      29.225 -11.966   4.190  1.00  6.86           C  
ATOM   3715  NE2 HIS A 483      28.909 -13.169   4.647  1.00  6.41           N  
ATOM   3716  N   GLU A 484      22.865 -11.518   2.655  1.00  7.95           N  
ATOM   3717  CA  GLU A 484      21.606 -11.318   1.950  1.00  9.50           C  
ATOM   3718  C   GLU A 484      21.092  -9.897   2.211  1.00  8.13           C  
ATOM   3719  O   GLU A 484      20.605  -9.226   1.305  1.00  8.71           O  
ATOM   3720  CB  GLU A 484      20.580 -12.346   2.407  1.00 13.65           C  
ATOM   3721  CG  GLU A 484      19.287 -12.283   1.630  1.00 19.99           C  
ATOM   3722  CD  GLU A 484      18.377 -13.450   1.923  1.00 25.41           C  
ATOM   3723  OE1 GLU A 484      18.817 -14.422   2.586  1.00 26.54           O  
ATOM   3724  OE2 GLU A 484      17.214 -13.398   1.473  1.00 28.56           O1-
ATOM   3725  N   ALA A 485      21.226  -9.445   3.452  1.00  6.45           N  
ATOM   3726  CA  ALA A 485      20.805  -8.105   3.847  1.00  6.89           C  
ATOM   3727  C   ALA A 485      21.594  -7.033   3.071  1.00  7.26           C  
ATOM   3728  O   ALA A 485      21.026  -6.027   2.642  1.00  6.91           O  
ATOM   3729  CB  ALA A 485      20.977  -7.931   5.343  1.00  7.60           C  
ATOM   3730  N   ILE A 486      22.893  -7.253   2.890  1.00  6.04           N  
ATOM   3731  CA  ILE A 486      23.750  -6.320   2.151  1.00  5.99           C  
ATOM   3732  C   ILE A 486      23.233  -6.255   0.721  1.00  6.43           C  
ATOM   3733  O   ILE A 486      23.149  -5.180   0.125  1.00  7.74           O  
ATOM   3734  CB  ILE A 486      25.244  -6.770   2.221  1.00  5.52           C  
ATOM   3735  CG1 ILE A 486      25.786  -6.492   3.630  1.00  4.11           C  
ATOM   3736  CG2 ILE A 486      26.099  -6.070   1.159  1.00  5.68           C  
ATOM   3737  CD1 ILE A 486      27.055  -7.211   3.955  1.00  5.20           C  
ATOM   3738  N   GLY A 487      22.840  -7.407   0.183  1.00  6.70           N  
ATOM   3739  CA  GLY A 487      22.289  -7.446  -1.163  1.00  7.30           C  
ATOM   3740  C   GLY A 487      20.990  -6.648  -1.270  1.00  7.52           C  
ATOM   3741  O   GLY A 487      20.763  -5.959  -2.262  1.00  8.69           O  
ATOM   3742  N   VAL A 488      20.128  -6.747  -0.259  1.00  8.09           N  
ATOM   3743  CA  VAL A 488      18.864  -6.015  -0.241  1.00  8.28           C  
ATOM   3744  C   VAL A 488      19.151  -4.514  -0.236  1.00  8.38           C  
ATOM   3745  O   VAL A 488      18.584  -3.754  -1.030  1.00  9.24           O  
ATOM   3746  CB  VAL A 488      17.988  -6.431   0.963  1.00  8.68           C  
ATOM   3747  CG1 VAL A 488      16.777  -5.504   1.101  1.00  8.24           C  
ATOM   3748  CG2 VAL A 488      17.526  -7.898   0.774  1.00  8.45           C  
ATOM   3749  N   CYS A 489      20.059  -4.083   0.628  1.00  8.02           N  
ATOM   3750  CA  CYS A 489      20.409  -2.666   0.669  1.00  8.45           C  
ATOM   3751  C   CYS A 489      21.026  -2.188  -0.656  1.00  8.70           C  
ATOM   3752  O   CYS A 489      20.745  -1.076  -1.099  1.00  8.76           O  
ATOM   3753  CB  CYS A 489      21.377  -2.383   1.820  1.00  9.52           C  
ATOM   3754  SG  CYS A 489      20.678  -2.629   3.471  1.00  9.62           S  
ATOM   3755  N   ALA A 490      21.787  -3.055  -1.327  1.00  7.37           N  
ATOM   3756  CA  ALA A 490      22.455  -2.698  -2.575  1.00  8.42           C  
ATOM   3757  C   ALA A 490      21.472  -2.369  -3.690  1.00  9.36           C  
ATOM   3758  O   ALA A 490      21.807  -1.662  -4.633  1.00  9.62           O  
ATOM   3759  CB  ALA A 490      23.403  -3.802  -3.001  1.00  8.86           C  
ATOM   3760  N   GLN A 491      20.249  -2.866  -3.575  1.00 10.91           N  
ATOM   3761  CA  GLN A 491      19.229  -2.590  -4.585  1.00 12.49           C  
ATOM   3762  C   GLN A 491      18.732  -1.158  -4.490  1.00 12.51           C  
ATOM   3763  O   GLN A 491      18.094  -0.669  -5.417  1.00 12.37           O  
ATOM   3764  CB  GLN A 491      18.050  -3.541  -4.432  1.00 14.85           C  
ATOM   3765  CG  GLN A 491      18.416  -4.988  -4.653  1.00 18.19           C  
ATOM   3766  CD  GLN A 491      17.212  -5.899  -4.538  1.00 23.31           C  
ATOM   3767  NE2 GLN A 491      16.619  -6.225  -5.673  1.00 25.14           N  
ATOM   3768  OE1 GLN A 491      16.812  -6.302  -3.438  1.00 26.37           O  
ATOM   3769  N   LEU A 492      19.065  -0.495  -3.381  1.00 12.58           N  
ATOM   3770  CA  LEU A 492      18.668   0.894  -3.081  1.00 12.90           C  
ATOM   3771  C   LEU A 492      19.735   1.898  -3.413  1.00 13.59           C  
ATOM   3772  O   LEU A 492      19.576   3.104  -3.170  1.00 12.82           O  
ATOM   3773  CB  LEU A 492      18.285   1.013  -1.603  1.00 12.47           C  
ATOM   3774  CG  LEU A 492      17.277  -0.042  -1.143  1.00 12.31           C  
ATOM   3775  CD1 LEU A 492      17.122  -0.092   0.380  1.00 12.26           C  
ATOM   3776  CD2 LEU A 492      15.870   0.195  -1.694  1.00 14.42           C  
ATOM   3777  N   ARG A 493      20.769   1.384  -3.979  1.00 14.14           N  
ATOM   3778  CA  ARG A 493      21.915   2.181  -4.329  1.00 16.59           C  
ATOM   3779  C   ARG A 493      21.831   2.658  -5.776  1.00 19.02           C  
ATOM   3780  O   ARG A 493      21.600   1.849  -6.684  1.00 21.36           O  
ATOM   3781  CB  ARG A 493      23.163   1.322  -4.138  1.00 16.56           C  
ATOM   3782  CG  ARG A 493      24.446   1.985  -4.614  1.00 17.68           C  
ATOM   3783  CD  ARG A 493      25.637   1.030  -4.568  1.00 16.54           C  
ATOM   3784  NE  ARG A 493      26.923   1.711  -4.731  1.00 15.14           N  
ATOM   3785  CZ  ARG A 493      27.473   1.987  -5.917  1.00 15.71           C  
ATOM   3786  NH1 ARG A 493      26.861   1.643  -7.057  1.00 15.72           N1+
ATOM   3787  NH2 ARG A 493      28.648   2.611  -6.067  1.00 16.36           N  
ATOM   3788  N   PRO A 494      21.995   3.971  -6.013  1.00 20.13           N  
ATOM   3789  CA  PRO A 494      21.948   4.569  -7.354  1.00 21.26           C  
ATOM   3790  C   PRO A 494      23.082   3.998  -8.196  1.00 21.81           C  
ATOM   3791  O   PRO A 494      24.107   3.592  -7.653  1.00 19.65           O  
ATOM   3792  CB  PRO A 494      22.192   6.050  -7.071  1.00 20.61           C  
ATOM   3793  CG  PRO A 494      21.672   6.231  -5.711  1.00 22.51           C  
ATOM   3794  CD  PRO A 494      22.207   5.013  -5.001  1.00 20.77           C  
ATOM   3795  N   SER A 495      22.917   3.972  -9.518  1.00 25.74           N  
ATOM   3796  CA  SER A 495      23.969   3.433 -10.382  1.00 26.43           C  
ATOM   3797  C   SER A 495      24.937   4.565 -10.741  1.00 25.35           C  
ATOM   3798  O   SER A 495      25.088   4.938 -11.907  1.00 23.97           O  
ATOM   3799  CB  SER A 495      23.374   2.764 -11.637  1.00 28.93           C  
ATOM   3800  OG  SER A 495      24.318   1.886 -12.243  1.00 32.81           O  
ATOM   3801  N   VAL A 496      25.592   5.091  -9.706  1.00 24.03           N  
ATOM   3802  CA  VAL A 496      26.546   6.181  -9.821  1.00 21.91           C  
ATOM   3803  C   VAL A 496      27.616   5.946  -8.768  1.00 20.02           C  
ATOM   3804  O   VAL A 496      27.326   5.932  -7.569  1.00 20.16           O  
ATOM   3805  CB  VAL A 496      25.899   7.545  -9.492  1.00 23.26           C  
ATOM   3806  CG1 VAL A 496      26.891   8.661  -9.723  1.00 22.89           C  
ATOM   3807  CG2 VAL A 496      24.634   7.761 -10.311  1.00 25.02           C  
ATOM   3808  N   ASP A 497      28.840   5.721  -9.215  1.00 16.96           N  
ATOM   3809  CA  ASP A 497      29.959   5.519  -8.308  1.00 15.29           C  
ATOM   3810  C   ASP A 497      30.684   6.857  -8.195  1.00 13.26           C  
ATOM   3811  O   ASP A 497      30.926   7.540  -9.206  1.00 10.64           O  
ATOM   3812  CB  ASP A 497      30.927   4.466  -8.857  1.00 18.09           C  
ATOM   3813  CG  ASP A 497      30.287   3.083  -9.018  1.00 20.86           C  
ATOM   3814  OD1 ASP A 497      29.183   2.833  -8.482  1.00 21.15           O  
ATOM   3815  OD2 ASP A 497      30.917   2.237  -9.693  1.00 25.02           O1-
ATOM   3816  N   ILE A 498      31.082   7.208  -6.982  1.00 11.29           N  
ATOM   3817  CA  ILE A 498      31.760   8.474  -6.769  1.00 10.30           C  
ATOM   3818  C   ILE A 498      33.050   8.593  -7.585  1.00 11.24           C  
ATOM   3819  O   ILE A 498      33.820   7.634  -7.681  1.00 11.65           O  
ATOM   3820  CB  ILE A 498      32.033   8.716  -5.279  1.00  9.46           C  
ATOM   3821  CG1 ILE A 498      32.514  10.151  -5.065  1.00  8.97           C  
ATOM   3822  CG2 ILE A 498      33.037   7.698  -4.735  1.00  8.05           C  
ATOM   3823  CD1 ILE A 498      32.549  10.537  -3.645  1.00  7.95           C  
ATOM   3824  N   SER A 499      33.212   9.731  -8.265  1.00 11.30           N  
ATOM   3825  CA  SER A 499      34.410  10.016  -9.047  1.00 12.30           C  
ATOM   3826  C   SER A 499      35.207  11.069  -8.298  1.00 10.95           C  
ATOM   3827  O   SER A 499      34.772  12.212  -8.128  1.00 11.22           O  
ATOM   3828  CB  SER A 499      34.075  10.493 -10.472  1.00 15.00           C  
ATOM   3829  OG  SER A 499      33.137  11.551 -10.479  1.00 19.69           O  
ATOM   3830  N   VAL A 500      36.365  10.652  -7.811  1.00 10.09           N  
ATOM   3831  CA  VAL A 500      37.251  11.516  -7.056  1.00  9.88           C  
ATOM   3832  C   VAL A 500      38.695  11.200  -7.404  1.00 10.60           C  
ATOM   3833  O   VAL A 500      39.098  10.032  -7.487  1.00 11.66           O  
ATOM   3834  CB  VAL A 500      37.016  11.368  -5.519  1.00  9.96           C  
ATOM   3835  CG1 VAL A 500      37.088   9.884  -5.090  1.00  9.77           C  
ATOM   3836  CG2 VAL A 500      38.022  12.222  -4.741  1.00  9.37           C  
ATOM   3837  N   THR A 501      39.456  12.245  -7.683  1.00 10.17           N  
ATOM   3838  CA  THR A 501      40.861  12.100  -8.009  1.00 10.81           C  
ATOM   3839  C   THR A 501      41.661  12.961  -7.029  1.00  9.96           C  
ATOM   3840  O   THR A 501      41.083  13.711  -6.241  1.00 10.30           O  
ATOM   3841  CB  THR A 501      41.143  12.473  -9.489  1.00 11.92           C  
ATOM   3842  CG2 THR A 501      40.430  11.492 -10.437  1.00 12.73           C  
ATOM   3843  OG1 THR A 501      40.682  13.803  -9.756  1.00 13.66           O  
ATOM   3844  N   ALA A 502      42.982  12.859  -7.088  1.00 10.71           N  
ATOM   3845  CA  ALA A 502      43.881  13.585  -6.191  1.00 11.94           C  
ATOM   3846  C   ALA A 502      43.758  15.120  -6.169  1.00 12.76           C  
ATOM   3847  O   ALA A 502      43.996  15.741  -5.132  1.00 12.90           O  
ATOM   3848  CB  ALA A 502      45.319  13.174  -6.472  1.00 12.01           C  
ATOM   3849  N   ASP A 503      43.395  15.726  -7.296  1.00 13.94           N  
ATOM   3850  CA  ASP A 503      43.257  17.185  -7.370  1.00 15.70           C  
ATOM   3851  C   ASP A 503      41.826  17.685  -7.173  1.00 14.86           C  
ATOM   3852  O   ASP A 503      41.492  18.816  -7.548  1.00 14.55           O  
ATOM   3853  CB  ASP A 503      43.844  17.739  -8.673  1.00 19.89           C  
ATOM   3854  CG  ASP A 503      43.353  17.001  -9.903  1.00 23.46           C  
ATOM   3855  OD1 ASP A 503      42.176  16.557  -9.929  1.00 24.54           O  
ATOM   3856  OD2 ASP A 503      44.174  16.825 -10.838  1.00 27.42           O1-
ATOM   3857  N   ALA A 504      41.000  16.855  -6.534  1.00 13.66           N  
ATOM   3858  CA  ALA A 504      39.621  17.207  -6.250  1.00 13.64           C  
ATOM   3859  C   ALA A 504      39.610  18.507  -5.453  1.00 14.26           C  
ATOM   3860  O   ALA A 504      40.378  18.669  -4.506  1.00 13.82           O  
ATOM   3861  CB  ALA A 504      38.971  16.106  -5.426  1.00 13.87           C  
ATOM   3862  N   ASP A 505      38.740  19.435  -5.830  1.00 15.11           N  
ATOM   3863  CA  ASP A 505      38.647  20.685  -5.094  1.00 17.78           C  
ATOM   3864  C   ASP A 505      37.504  20.690  -4.062  1.00 17.45           C  
ATOM   3865  O   ASP A 505      37.420  21.599  -3.226  1.00 18.28           O  
ATOM   3866  CB  ASP A 505      38.546  21.892  -6.045  1.00 21.93           C  
ATOM   3867  CG  ASP A 505      37.592  21.667  -7.215  1.00 25.50           C  
ATOM   3868  OD1 ASP A 505      36.468  21.135  -7.018  1.00 27.54           O  
ATOM   3869  OD2 ASP A 505      37.969  22.043  -8.353  1.00 29.07           O1-
ATOM   3870  N   PHE A 506      36.682  19.641  -4.066  1.00 15.24           N  
ATOM   3871  CA  PHE A 506      35.539  19.535  -3.155  1.00 13.99           C  
ATOM   3872  C   PHE A 506      35.858  18.917  -1.788  1.00 14.31           C  
ATOM   3873  O   PHE A 506      34.978  18.391  -1.118  1.00 13.86           O  
ATOM   3874  CB  PHE A 506      34.381  18.780  -3.833  1.00 12.98           C  
ATOM   3875  CG  PHE A 506      34.783  17.466  -4.465  1.00 12.99           C  
ATOM   3876  CD1 PHE A 506      34.819  16.293  -3.712  1.00 12.98           C  
ATOM   3877  CD2 PHE A 506      35.113  17.402  -5.817  1.00 12.66           C  
ATOM   3878  CE1 PHE A 506      35.178  15.079  -4.292  1.00 12.62           C  
ATOM   3879  CE2 PHE A 506      35.476  16.192  -6.409  1.00 13.00           C  
ATOM   3880  CZ  PHE A 506      35.508  15.027  -5.640  1.00 13.59           C  
ATOM   3881  N   VAL A 507      37.115  19.011  -1.372  1.00 13.83           N  
ATOM   3882  CA  VAL A 507      37.570  18.460  -0.102  1.00 14.21           C  
ATOM   3883  C   VAL A 507      37.971  19.618   0.806  1.00 15.15           C  
ATOM   3884  O   VAL A 507      37.849  20.779   0.404  1.00 16.34           O  
ATOM   3885  CB  VAL A 507      38.773  17.530  -0.338  1.00 12.86           C  
ATOM   3886  CG1 VAL A 507      38.346  16.345  -1.204  1.00 12.52           C  
ATOM   3887  CG2 VAL A 507      39.921  18.303  -1.028  1.00 12.65           C  
ATOM   3888  N   ARG A 508      38.400  19.331   2.037  1.00 15.36           N  
ATOM   3889  CA  ARG A 508      38.839  20.396   2.949  1.00 15.06           C  
ATOM   3890  C   ARG A 508      39.931  21.186   2.236  1.00 15.52           C  
ATOM   3891  O   ARG A 508      40.792  20.600   1.577  1.00 14.78           O  
ATOM   3892  CB  ARG A 508      39.457  19.825   4.231  1.00 14.80           C  
ATOM   3893  CG  ARG A 508      38.507  19.194   5.218  1.00 14.90           C  
ATOM   3894  CD  ARG A 508      39.272  18.855   6.481  1.00 14.64           C  
ATOM   3895  NE  ARG A 508      38.512  18.055   7.434  1.00 15.84           N  
ATOM   3896  CZ  ARG A 508      37.682  18.549   8.350  1.00 17.17           C  
ATOM   3897  NH1 ARG A 508      37.475  19.864   8.443  1.00 16.86           N1+
ATOM   3898  NH2 ARG A 508      37.094  17.733   9.216  1.00 15.71           N  
ATOM   3899  N   PRO A 509      39.936  22.521   2.379  1.00 16.76           N  
ATOM   3900  CA  PRO A 509      40.928  23.403   1.754  1.00 16.83           C  
ATOM   3901  C   PRO A 509      42.376  22.954   1.986  1.00 17.41           C  
ATOM   3902  O   PRO A 509      43.197  22.932   1.065  1.00 18.36           O  
ATOM   3903  CB  PRO A 509      40.664  24.747   2.431  1.00 17.62           C  
ATOM   3904  CG  PRO A 509      39.203  24.719   2.673  1.00 17.21           C  
ATOM   3905  CD  PRO A 509      38.972  23.310   3.180  1.00 17.89           C  
ATOM   3906  N   GLU A 510      42.666  22.579   3.224  1.00 17.65           N  
ATOM   3907  CA  GLU A 510      43.997  22.139   3.637  1.00 18.20           C  
ATOM   3908  C   GLU A 510      44.433  20.831   2.978  1.00 16.89           C  
ATOM   3909  O   GLU A 510      45.600  20.429   3.087  1.00 17.21           O  
ATOM   3910  CB  GLU A 510      44.031  21.976   5.163  1.00 20.98           C  
ATOM   3911  CG  GLU A 510      42.952  21.033   5.727  1.00 25.88           C  
ATOM   3912  CD  GLU A 510      41.719  21.748   6.314  1.00 28.70           C  
ATOM   3913  OE1 GLU A 510      41.149  22.677   5.681  1.00 25.82           O  
ATOM   3914  OE2 GLU A 510      41.302  21.342   7.426  1.00 32.58           O1-
ATOM   3915  N   LEU A 511      43.494  20.172   2.307  1.00 15.01           N  
ATOM   3916  CA  LEU A 511      43.765  18.904   1.649  1.00 13.78           C  
ATOM   3917  C   LEU A 511      43.842  19.028   0.142  1.00 13.65           C  
ATOM   3918  O   LEU A 511      44.128  18.057  -0.548  1.00 12.99           O  
ATOM   3919  CB  LEU A 511      42.703  17.875   2.036  1.00 13.59           C  
ATOM   3920  CG  LEU A 511      42.673  17.557   3.530  1.00 13.75           C  
ATOM   3921  CD1 LEU A 511      41.582  16.553   3.824  1.00 14.27           C  
ATOM   3922  CD2 LEU A 511      44.022  17.011   3.963  1.00 15.43           C  
ATOM   3923  N   ARG A 512      43.566  20.216  -0.377  1.00 12.99           N  
ATOM   3924  CA  ARG A 512      43.628  20.424  -1.815  1.00 13.74           C  
ATOM   3925  C   ARG A 512      45.075  20.402  -2.322  1.00 13.55           C  
ATOM   3926  O   ARG A 512      45.979  20.978  -1.710  1.00 14.12           O  
ATOM   3927  CB  ARG A 512      42.953  21.744  -2.198  1.00 14.95           C  
ATOM   3928  CG  ARG A 512      41.448  21.744  -2.009  1.00 15.82           C  
ATOM   3929  CD  ARG A 512      40.829  23.035  -2.517  1.00 18.91           C  
ATOM   3930  NE  ARG A 512      39.418  23.124  -2.142  1.00 23.08           N  
ATOM   3931  CZ  ARG A 512      38.843  24.171  -1.547  1.00 23.48           C  
ATOM   3932  NH1 ARG A 512      39.552  25.252  -1.248  1.00 25.02           N1+
ATOM   3933  NH2 ARG A 512      37.554  24.133  -1.237  1.00 24.79           N  
ATOM   3934  N   GLN A 513      45.303  19.675  -3.405  1.00 12.95           N  
ATOM   3935  CA  GLN A 513      46.623  19.585  -4.017  1.00 14.39           C  
ATOM   3936  C   GLN A 513      46.389  19.560  -5.519  1.00 16.50           C  
ATOM   3937  O   GLN A 513      45.298  19.223  -5.972  1.00 17.14           O  
ATOM   3938  CB  GLN A 513      47.356  18.322  -3.570  1.00 12.92           C  
ATOM   3939  CG  GLN A 513      47.649  18.251  -2.079  1.00 12.20           C  
ATOM   3940  CD  GLN A 513      48.425  17.004  -1.698  1.00 14.39           C  
ATOM   3941  NE2 GLN A 513      48.588  16.787  -0.410  1.00 14.17           N  
ATOM   3942  OE1 GLN A 513      48.874  16.244  -2.559  1.00 16.66           O  
ATOM   3943  N   ALA A 514      47.405  19.938  -6.278  1.00 18.64           N  
ATOM   3944  CA  ALA A 514      47.330  19.989  -7.735  1.00 22.46           C  
ATOM   3945  C   ALA A 514      48.677  19.576  -8.346  1.00 24.57           C  
ATOM   3946  O   ALA A 514      48.743  19.418  -9.590  1.00 26.33           O  
ATOM   3947  CB  ALA A 514      46.965  21.390  -8.178  1.00 22.90           C  
ATOM   3948  OXT ALA A 514      49.655  19.413  -7.574  1.00 25.60           O1-
TER   
ATOM   3949  N   PHE B   1      50.688  16.444  51.319  1.00 36.77           N  
ATOM   3950  CA  PHE B   1      50.444  15.599  52.481  1.00 36.83           C  
ATOM   3951  C   PHE B   1      51.518  15.779  53.557  1.00 36.40           C  
ATOM   3952  O   PHE B   1      52.624  15.239  53.463  1.00 35.26           O  
ATOM   3953  CB  PHE B   1      50.328  14.119  52.068  1.00 37.74           C  
ATOM   3954  CG  PHE B   1      50.222  13.157  53.235  1.00 38.20           C  
ATOM   3955  CD1 PHE B   1      49.517  13.505  54.385  1.00 38.34           C  
ATOM   3956  CD2 PHE B   1      50.848  11.913  53.189  1.00 38.70           C  
ATOM   3957  CE1 PHE B   1      49.440  12.637  55.471  1.00 39.13           C  
ATOM   3958  CE2 PHE B   1      50.777  11.035  54.270  1.00 38.82           C  
ATOM   3959  CZ  PHE B   1      50.070  11.400  55.415  1.00 39.41           C  
ATOM   3960  N   ASP B   2      51.193  16.578  54.565  1.00 36.06           N  
ATOM   3961  CA  ASP B   2      52.107  16.810  55.672  1.00 36.06           C  
ATOM   3962  C   ASP B   2      51.796  15.697  56.663  1.00 33.39           C  
ATOM   3963  O   ASP B   2      50.625  15.407  56.928  1.00 34.12           O  
ATOM   3964  CB  ASP B   2      51.849  18.175  56.315  1.00 39.15           C  
ATOM   3965  CG  ASP B   2      53.095  18.764  56.953  1.00 42.26           C  
ATOM   3966  OD1 ASP B   2      53.774  18.062  57.738  1.00 44.31           O  
ATOM   3967  OD2 ASP B   2      53.414  19.931  56.647  1.00 44.88           O1-
ATOM   3968  N   PHE B   3      52.832  15.043  57.168  1.00 29.57           N  
ATOM   3969  CA  PHE B   3      52.651  13.949  58.102  1.00 26.10           C  
ATOM   3970  C   PHE B   3      53.565  14.093  59.307  1.00 26.72           C  
ATOM   3971  O   PHE B   3      54.570  14.801  59.270  1.00 25.83           O  
ATOM   3972  CB  PHE B   3      52.961  12.621  57.413  1.00 22.29           C  
ATOM   3973  CG  PHE B   3      54.410  12.466  57.022  1.00 19.81           C  
ATOM   3974  CD1 PHE B   3      54.910  13.104  55.888  1.00 18.25           C  
ATOM   3975  CD2 PHE B   3      55.271  11.677  57.782  1.00 17.65           C  
ATOM   3976  CE1 PHE B   3      56.243  12.956  55.516  1.00 17.70           C  
ATOM   3977  CE2 PHE B   3      56.602  11.524  57.420  1.00 18.15           C  
ATOM   3978  CZ  PHE B   3      57.090  12.167  56.280  1.00 17.36           C  
ATOM   3979  N   ASP B   4      53.236  13.364  60.358  1.00 28.15           N  
ATOM   3980  CA  ASP B   4      54.030  13.369  61.563  1.00 30.52           C  
ATOM   3981  C   ASP B   4      54.074  11.941  62.060  1.00 29.03           C  
ATOM   3982  O   ASP B   4      53.055  11.255  62.118  1.00 28.76           O  
ATOM   3983  CB  ASP B   4      53.445  14.323  62.608  1.00 34.69           C  
ATOM   3984  CG  ASP B   4      53.693  15.795  62.261  1.00 38.27           C  
ATOM   3985  OD1 ASP B   4      54.884  16.211  62.158  1.00 40.32           O  
ATOM   3986  OD2 ASP B   4      52.690  16.529  62.083  1.00 41.00           O1-
ATOM   3987  N   SER B   5      55.283  11.470  62.313  1.00 27.77           N  
ATOM   3988  CA  SER B   5      55.492  10.117  62.779  1.00 27.93           C  
ATOM   3989  C   SER B   5      55.977  10.152  64.212  1.00 28.62           C  
ATOM   3990  O   SER B   5      56.799  10.988  64.583  1.00 29.24           O  
ATOM   3991  CB  SER B   5      56.526   9.406  61.910  1.00 26.81           C  
ATOM   3992  OG  SER B   5      56.775   8.097  62.390  1.00 24.89           O  
ATOM   3993  N   SER B   6      55.461   9.227  65.004  1.00 28.99           N  
ATOM   3994  CA  SER B   6      55.815   9.105  66.410  1.00 29.57           C  
ATOM   3995  C   SER B   6      56.989   8.128  66.559  1.00 28.41           C  
ATOM   3996  O   SER B   6      57.828   8.264  67.451  1.00 30.13           O  
ATOM   3997  CB  SER B   6      54.612   8.547  67.187  1.00 30.75           C  
ATOM   3998  OG  SER B   6      53.394   9.208  66.865  1.00 33.97           O  
ATOM   3999  N   VAL B   7      57.041   7.158  65.653  1.00 25.79           N  
ATOM   4000  CA  VAL B   7      58.041   6.096  65.667  1.00 23.82           C  
ATOM   4001  C   VAL B   7      59.275   6.352  64.795  1.00 23.20           C  
ATOM   4002  O   VAL B   7      60.402   6.046  65.197  1.00 22.85           O  
ATOM   4003  CB  VAL B   7      57.369   4.749  65.244  1.00 22.87           C  
ATOM   4004  CG1 VAL B   7      58.362   3.602  65.276  1.00 22.03           C  
ATOM   4005  CG2 VAL B   7      56.166   4.446  66.149  1.00 21.84           C  
ATOM   4006  N   PHE B   8      59.065   6.938  63.621  1.00 22.20           N  
ATOM   4007  CA  PHE B   8      60.153   7.186  62.688  1.00 21.43           C  
ATOM   4008  C   PHE B   8      60.641   8.620  62.557  1.00 22.72           C  
ATOM   4009  O   PHE B   8      59.933   9.580  62.859  1.00 22.05           O  
ATOM   4010  CB  PHE B   8      59.781   6.626  61.315  1.00 20.00           C  
ATOM   4011  CG  PHE B   8      59.368   5.184  61.353  1.00 18.43           C  
ATOM   4012  CD1 PHE B   8      60.319   4.176  61.488  1.00 18.14           C  
ATOM   4013  CD2 PHE B   8      58.023   4.828  61.272  1.00 18.02           C  
ATOM   4014  CE1 PHE B   8      59.940   2.831  61.543  1.00 17.42           C  
ATOM   4015  CE2 PHE B   8      57.636   3.488  61.327  1.00 17.85           C  
ATOM   4016  CZ  PHE B   8      58.598   2.486  61.463  1.00 17.44           C  
ATOM   4017  N   LYS B   9      61.871   8.727  62.074  1.00 24.21           N  
ATOM   4018  CA  LYS B   9      62.571   9.982  61.855  1.00 26.69           C  
ATOM   4019  C   LYS B   9      62.234  10.557  60.472  1.00 26.67           C  
ATOM   4020  O   LYS B   9      62.465   9.916  59.452  1.00 27.24           O  
ATOM   4021  CB  LYS B   9      64.073   9.699  61.956  1.00 29.45           C  
ATOM   4022  CG  LYS B   9      64.999  10.893  61.883  1.00 33.04           C  
ATOM   4023  CD  LYS B   9      66.464  10.432  61.854  1.00 37.07           C  
ATOM   4024  CE  LYS B   9      66.820   9.501  63.033  1.00 38.82           C  
ATOM   4025  NZ  LYS B   9      68.296   9.182  63.119  1.00 41.46           N1+
ATOM   4026  N   LYS B  10      61.661  11.753  60.458  1.00 27.59           N  
ATOM   4027  CA  LYS B  10      61.295  12.454  59.232  1.00 28.16           C  
ATOM   4028  C   LYS B  10      62.493  13.326  58.852  1.00 28.24           C  
ATOM   4029  O   LYS B  10      63.110  13.948  59.715  1.00 27.91           O  
ATOM   4030  CB  LYS B  10      60.069  13.341  59.501  1.00 29.20           C  
ATOM   4031  CG  LYS B  10      59.426  13.965  58.276  1.00 30.95           C  
ATOM   4032  CD  LYS B  10      58.055  14.591  58.598  1.00 32.05           C  
ATOM   4033  CE  LYS B  10      58.167  15.877  59.413  1.00 33.26           C  
ATOM   4034  NZ  LYS B  10      56.843  16.534  59.668  1.00 34.22           N1+
ATOM   4035  N   GLU B  11      62.858  13.325  57.577  1.00 28.01           N  
ATOM   4036  CA  GLU B  11      63.973  14.133  57.100  1.00 28.52           C  
ATOM   4037  C   GLU B  11      63.574  14.980  55.913  1.00 27.34           C  
ATOM   4038  O   GLU B  11      62.700  14.619  55.131  1.00 27.39           O  
ATOM   4039  CB  GLU B  11      65.159  13.258  56.725  1.00 30.63           C  
ATOM   4040  CG  GLU B  11      65.864  12.667  57.929  1.00 35.50           C  
ATOM   4041  CD  GLU B  11      66.848  11.590  57.543  1.00 37.80           C  
ATOM   4042  OE1 GLU B  11      67.526  11.757  56.497  1.00 40.18           O  
ATOM   4043  OE2 GLU B  11      66.934  10.575  58.281  1.00 38.04           O1-
ATOM   4044  N   LYS B  12      64.238  16.111  55.776  1.00 26.25           N  
ATOM   4045  CA  LYS B  12      63.952  17.020  54.688  1.00 25.73           C  
ATOM   4046  C   LYS B  12      64.911  16.762  53.537  1.00 24.94           C  
ATOM   4047  O   LYS B  12      66.023  16.271  53.729  1.00 25.13           O  
ATOM   4048  CB  LYS B  12      64.107  18.469  55.162  1.00 27.29           C  
ATOM   4049  CG  LYS B  12      63.827  19.519  54.089  1.00 30.86           C  
ATOM   4050  CD  LYS B  12      64.734  20.751  54.233  1.00 33.45           C  
ATOM   4051  CE  LYS B  12      64.345  21.649  55.401  1.00 34.86           C  
ATOM   4052  NZ  LYS B  12      63.028  22.323  55.205  1.00 37.04           N1+
ATOM   4053  N   VAL B  13      64.411  16.964  52.331  1.00 23.40           N  
ATOM   4054  CA  VAL B  13      65.214  16.863  51.126  1.00 22.48           C  
ATOM   4055  C   VAL B  13      64.771  18.096  50.372  1.00 21.91           C  
ATOM   4056  O   VAL B  13      63.620  18.523  50.490  1.00 23.06           O  
ATOM   4057  CB  VAL B  13      64.922  15.611  50.253  1.00 22.81           C  
ATOM   4058  CG1 VAL B  13      65.541  14.384  50.871  1.00 24.33           C  
ATOM   4059  CG2 VAL B  13      63.432  15.425  50.032  1.00 22.78           C  
ATOM   4060  N   THR B  14      65.703  18.731  49.690  1.00 20.63           N  
ATOM   4061  CA  THR B  14      65.374  19.907  48.927  1.00 20.47           C  
ATOM   4062  C   THR B  14      65.632  19.552  47.481  1.00 18.97           C  
ATOM   4063  O   THR B  14      66.734  19.171  47.104  1.00 18.67           O  
ATOM   4064  CB  THR B  14      66.230  21.096  49.365  1.00 21.31           C  
ATOM   4065  CG2 THR B  14      65.751  22.374  48.685  1.00 21.35           C  
ATOM   4066  OG1 THR B  14      66.124  21.241  50.789  1.00 22.82           O  
ATOM   4067  N   LEU B  15      64.569  19.607  46.699  1.00 18.52           N  
ATOM   4068  CA  LEU B  15      64.617  19.288  45.292  1.00 18.17           C  
ATOM   4069  C   LEU B  15      64.171  20.524  44.542  1.00 19.09           C  
ATOM   4070  O   LEU B  15      63.012  20.933  44.630  1.00 18.45           O  
ATOM   4071  CB  LEU B  15      63.682  18.114  45.008  1.00 17.20           C  
ATOM   4072  CG  LEU B  15      63.933  16.881  45.888  1.00 16.66           C  
ATOM   4073  CD1 LEU B  15      62.861  15.828  45.668  1.00 15.59           C  
ATOM   4074  CD2 LEU B  15      65.305  16.304  45.606  1.00 15.72           C  
ATOM   4075  N   SER B  16      65.127  21.163  43.875  1.00 20.92           N  
ATOM   4076  CA  SER B  16      64.883  22.371  43.098  1.00 23.33           C  
ATOM   4077  C   SER B  16      64.190  23.455  43.926  1.00 24.22           C  
ATOM   4078  O   SER B  16      63.175  24.015  43.513  1.00 25.55           O  
ATOM   4079  CB  SER B  16      64.061  22.025  41.854  1.00 24.49           C  
ATOM   4080  OG  SER B  16      63.813  23.168  41.056  1.00 27.02           O  
ATOM   4081  N   GLY B  17      64.724  23.734  45.110  1.00 25.52           N  
ATOM   4082  CA  GLY B  17      64.134  24.751  45.967  1.00 27.31           C  
ATOM   4083  C   GLY B  17      62.840  24.353  46.662  1.00 27.66           C  
ATOM   4084  O   GLY B  17      62.199  25.181  47.315  1.00 28.05           O  
ATOM   4085  N   HIS B  18      62.441  23.092  46.509  1.00 28.54           N  
ATOM   4086  CA  HIS B  18      61.222  22.585  47.138  1.00 29.12           C  
ATOM   4087  C   HIS B  18      61.552  21.581  48.244  1.00 28.23           C  
ATOM   4088  O   HIS B  18      62.166  20.536  47.997  1.00 27.37           O  
ATOM   4089  CB  HIS B  18      60.302  21.949  46.090  1.00 30.35           C  
ATOM   4090  CG  HIS B  18      59.998  22.856  44.936  1.00 32.35           C  
ATOM   4091  CD2 HIS B  18      59.058  23.815  44.781  1.00 32.77           C  
ATOM   4092  ND1 HIS B  18      60.731  22.848  43.768  1.00 33.39           N  
ATOM   4093  CE1 HIS B  18      60.258  23.760  42.943  1.00 33.07           C  
ATOM   4094  NE2 HIS B  18      59.242  24.363  43.531  1.00 33.17           N  
ATOM   4095  N   ASP B  19      61.204  21.950  49.472  1.00 27.34           N  
ATOM   4096  CA  ASP B  19      61.438  21.099  50.628  1.00 26.72           C  
ATOM   4097  C   ASP B  19      60.343  20.049  50.693  1.00 25.66           C  
ATOM   4098  O   ASP B  19      59.157  20.370  50.635  1.00 25.18           O  
ATOM   4099  CB  ASP B  19      61.402  21.903  51.936  1.00 27.80           C  
ATOM   4100  CG  ASP B  19      62.544  22.898  52.062  1.00 28.95           C  
ATOM   4101  OD1 ASP B  19      63.573  22.751  51.370  1.00 29.54           O  
ATOM   4102  OD2 ASP B  19      62.418  23.816  52.902  1.00 28.91           O1-
ATOM   4103  N   GLU B  20      60.762  18.796  50.759  1.00 25.23           N  
ATOM   4104  CA  GLU B  20      59.860  17.674  50.880  1.00 25.63           C  
ATOM   4105  C   GLU B  20      60.394  16.851  52.045  1.00 24.97           C  
ATOM   4106  O   GLU B  20      61.598  16.835  52.319  1.00 25.13           O  
ATOM   4107  CB  GLU B  20      59.856  16.828  49.601  1.00 26.24           C  
ATOM   4108  CG  GLU B  20      59.341  17.562  48.366  1.00 29.23           C  
ATOM   4109  CD  GLU B  20      59.178  16.662  47.143  1.00 29.09           C  
ATOM   4110  OE1 GLU B  20      58.787  15.490  47.294  1.00 30.93           O  
ATOM   4111  OE2 GLU B  20      59.411  17.143  46.019  1.00 30.09           O1-
ATOM   4112  N   TYR B  21      59.490  16.235  52.785  1.00 24.25           N  
ATOM   4113  CA  TYR B  21      59.882  15.387  53.899  1.00 24.26           C  
ATOM   4114  C   TYR B  21      59.710  13.924  53.505  1.00 22.73           C  
ATOM   4115  O   TYR B  21      58.740  13.544  52.846  1.00 22.93           O  
ATOM   4116  CB  TYR B  21      59.087  15.737  55.146  1.00 27.76           C  
ATOM   4117  CG  TYR B  21      59.506  17.060  55.717  1.00 31.19           C  
ATOM   4118  CD1 TYR B  21      59.032  18.249  55.180  1.00 34.04           C  
ATOM   4119  CD2 TYR B  21      60.413  17.125  56.765  1.00 32.76           C  
ATOM   4120  CE1 TYR B  21      59.459  19.477  55.671  1.00 36.99           C  
ATOM   4121  CE2 TYR B  21      60.844  18.343  57.268  1.00 36.45           C  
ATOM   4122  CZ  TYR B  21      60.366  19.518  56.717  1.00 37.62           C  
ATOM   4123  OH  TYR B  21      60.812  20.736  57.196  1.00 40.96           O  
ATOM   4124  N   ILE B  22      60.709  13.124  53.832  1.00 21.04           N  
ATOM   4125  CA  ILE B  22      60.706  11.716  53.497  1.00 18.77           C  
ATOM   4126  C   ILE B  22      61.166  10.943  54.720  1.00 18.24           C  
ATOM   4127  O   ILE B  22      61.564  11.539  55.711  1.00 19.40           O  
ATOM   4128  CB  ILE B  22      61.711  11.430  52.339  1.00 17.87           C  
ATOM   4129  CG1 ILE B  22      63.128  11.865  52.749  1.00 18.96           C  
ATOM   4130  CG2 ILE B  22      61.285  12.163  51.067  1.00 16.28           C  
ATOM   4131  CD1 ILE B  22      64.241  11.296  51.899  1.00 19.15           C  
ATOM   4132  N   VAL B  23      61.083   9.622  54.649  1.00 16.38           N  
ATOM   4133  CA  VAL B  23      61.548   8.747  55.720  1.00 16.15           C  
ATOM   4134  C   VAL B  23      62.533   7.770  55.087  1.00 16.18           C  
ATOM   4135  O   VAL B  23      62.183   7.020  54.174  1.00 14.26           O  
ATOM   4136  CB  VAL B  23      60.398   7.951  56.388  1.00 15.41           C  
ATOM   4137  CG1 VAL B  23      60.952   7.025  57.458  1.00 15.37           C  
ATOM   4138  CG2 VAL B  23      59.385   8.907  57.003  1.00 15.95           C  
ATOM   4139  N   ARG B  24      63.791   7.857  55.503  1.00 16.57           N  
ATOM   4140  CA  ARG B  24      64.832   6.969  55.001  1.00 17.92           C  
ATOM   4141  C   ARG B  24      64.578   5.584  55.572  1.00 17.00           C  
ATOM   4142  O   ARG B  24      64.122   5.456  56.715  1.00 17.25           O  
ATOM   4143  CB  ARG B  24      66.210   7.428  55.471  1.00 21.06           C  
ATOM   4144  CG  ARG B  24      66.623   8.795  55.006  1.00 26.28           C  
ATOM   4145  CD  ARG B  24      68.013   9.100  55.532  1.00 30.48           C  
ATOM   4146  NE  ARG B  24      69.028   8.253  54.925  1.00 33.67           N  
ATOM   4147  CZ  ARG B  24      70.070   8.722  54.246  1.00 34.83           C  
ATOM   4148  NH1 ARG B  24      70.226  10.035  54.108  1.00 35.78           N1+
ATOM   4149  NH2 ARG B  24      70.922   7.881  53.662  1.00 36.46           N  
ATOM   4150  N   GLY B  25      64.874   4.559  54.779  1.00 15.54           N  
ATOM   4151  CA  GLY B  25      64.692   3.187  55.216  1.00 15.60           C  
ATOM   4152  C   GLY B  25      65.989   2.612  55.759  1.00 16.49           C  
ATOM   4153  O   GLY B  25      66.941   3.356  56.017  1.00 18.24           O  
ATOM   4154  N   GLY B  26      66.014   1.295  55.933  1.00 15.00           N  
ATOM   4155  CA  GLY B  26      67.188   0.606  56.436  1.00 16.42           C  
ATOM   4156  C   GLY B  26      66.752  -0.547  57.322  1.00 16.46           C  
ATOM   4157  O   GLY B  26      65.783  -0.410  58.072  1.00 17.24           O  
ATOM   4158  N   ARG B  27      67.467  -1.668  57.272  1.00 16.01           N  
ATOM   4159  CA  ARG B  27      67.128  -2.832  58.094  1.00 16.05           C  
ATOM   4160  C   ARG B  27      67.297  -2.514  59.579  1.00 16.86           C  
ATOM   4161  O   ARG B  27      66.662  -3.119  60.442  1.00 18.62           O  
ATOM   4162  CB  ARG B  27      67.983  -4.040  57.706  1.00 15.89           C  
ATOM   4163  CG  ARG B  27      67.779  -4.501  56.266  1.00 16.44           C  
ATOM   4164  CD  ARG B  27      68.597  -5.751  55.949  1.00 17.68           C  
ATOM   4165  NE  ARG B  27      68.164  -6.907  56.731  1.00 19.41           N  
ATOM   4166  CZ  ARG B  27      67.185  -7.738  56.376  1.00 22.03           C  
ATOM   4167  NH1 ARG B  27      66.524  -7.545  55.246  1.00 22.72           N1+
ATOM   4168  NH2 ARG B  27      66.857  -8.762  57.156  1.00 22.05           N  
ATOM   4169  N   ASN B  28      68.115  -1.515  59.865  1.00 17.18           N  
ATOM   4170  CA  ASN B  28      68.363  -1.080  61.232  1.00 18.20           C  
ATOM   4171  C   ASN B  28      67.089  -0.536  61.903  1.00 18.37           C  
ATOM   4172  O   ASN B  28      67.019  -0.429  63.127  1.00 19.49           O  
ATOM   4173  CB  ASN B  28      69.469  -0.010  61.241  1.00 18.66           C  
ATOM   4174  CG  ASN B  28      69.117   1.218  60.399  1.00 18.77           C  
ATOM   4175  ND2 ASN B  28      68.867   2.325  61.067  1.00 19.22           N  
ATOM   4176  OD1 ASN B  28      69.081   1.167  59.161  1.00 19.32           O  
ATOM   4177  N   LEU B  29      66.087  -0.191  61.098  1.00 18.23           N  
ATOM   4178  CA  LEU B  29      64.832   0.359  61.607  1.00 17.94           C  
ATOM   4179  C   LEU B  29      63.799  -0.719  61.922  1.00 17.96           C  
ATOM   4180  O   LEU B  29      62.780  -0.450  62.555  1.00 18.05           O  
ATOM   4181  CB  LEU B  29      64.243   1.335  60.590  1.00 16.74           C  
ATOM   4182  CG  LEU B  29      65.115   2.505  60.139  1.00 14.48           C  
ATOM   4183  CD1 LEU B  29      64.343   3.308  59.125  1.00 15.32           C  
ATOM   4184  CD2 LEU B  29      65.503   3.372  61.331  1.00 15.73           C  
ATOM   4185  N   PHE B  30      64.088  -1.945  61.519  1.00 17.47           N  
ATOM   4186  CA  PHE B  30      63.178  -3.063  61.739  1.00 18.36           C  
ATOM   4187  C   PHE B  30      62.762  -3.259  63.208  1.00 19.41           C  
ATOM   4188  O   PHE B  30      61.637  -3.693  63.480  1.00 19.18           O  
ATOM   4189  CB  PHE B  30      63.752  -4.357  61.145  1.00 18.28           C  
ATOM   4190  CG  PHE B  30      63.836  -4.365  59.628  1.00 17.71           C  
ATOM   4191  CD1 PHE B  30      63.314  -3.318  58.867  1.00 17.70           C  
ATOM   4192  CD2 PHE B  30      64.422  -5.441  58.965  1.00 18.35           C  
ATOM   4193  CE1 PHE B  30      63.378  -3.346  57.461  1.00 17.03           C  
ATOM   4194  CE2 PHE B  30      64.491  -5.478  57.566  1.00 17.72           C  
ATOM   4195  CZ  PHE B  30      63.966  -4.429  56.818  1.00 17.72           C  
ATOM   4196  N   PRO B  31      63.657  -2.986  64.171  1.00 19.74           N  
ATOM   4197  CA  PRO B  31      63.227  -3.178  65.561  1.00 19.96           C  
ATOM   4198  C   PRO B  31      62.099  -2.216  65.975  1.00 20.17           C  
ATOM   4199  O   PRO B  31      61.477  -2.396  67.024  1.00 20.67           O  
ATOM   4200  CB  PRO B  31      64.508  -2.914  66.352  1.00 20.75           C  
ATOM   4201  CG  PRO B  31      65.562  -3.458  65.434  1.00 20.61           C  
ATOM   4202  CD  PRO B  31      65.133  -2.884  64.101  1.00 19.69           C  
ATOM   4203  N   LEU B  32      61.856  -1.197  65.157  1.00 18.86           N  
ATOM   4204  CA  LEU B  32      60.812  -0.211  65.417  1.00 18.58           C  
ATOM   4205  C   LEU B  32      59.437  -0.636  64.897  1.00 17.57           C  
ATOM   4206  O   LEU B  32      58.431   0.014  65.191  1.00 18.22           O  
ATOM   4207  CB  LEU B  32      61.172   1.120  64.761  1.00 19.05           C  
ATOM   4208  CG  LEU B  32      62.347   1.922  65.319  1.00 21.05           C  
ATOM   4209  CD1 LEU B  32      62.548   3.176  64.480  1.00 21.21           C  
ATOM   4210  CD2 LEU B  32      62.063   2.282  66.768  1.00 21.69           C  
ATOM   4211  N   LEU B  33      59.393  -1.727  64.148  1.00 16.86           N  
ATOM   4212  CA  LEU B  33      58.148  -2.199  63.557  1.00 17.42           C  
ATOM   4213  C   LEU B  33      57.056  -2.525  64.561  1.00 17.72           C  
ATOM   4214  O   LEU B  33      55.895  -2.195  64.335  1.00 17.24           O  
ATOM   4215  CB  LEU B  33      58.398  -3.388  62.628  1.00 17.29           C  
ATOM   4216  CG  LEU B  33      59.230  -3.085  61.375  1.00 17.02           C  
ATOM   4217  CD1 LEU B  33      59.437  -4.381  60.590  1.00 17.48           C  
ATOM   4218  CD2 LEU B  33      58.522  -2.027  60.520  1.00 17.28           C  
ATOM   4219  N   PRO B  34      57.399  -3.198  65.669  1.00 18.05           N  
ATOM   4220  CA  PRO B  34      56.330  -3.496  66.630  1.00 18.85           C  
ATOM   4221  C   PRO B  34      55.593  -2.225  67.100  1.00 18.87           C  
ATOM   4222  O   PRO B  34      54.369  -2.211  67.205  1.00 19.66           O  
ATOM   4223  CB  PRO B  34      57.089  -4.187  67.757  1.00 18.81           C  
ATOM   4224  CG  PRO B  34      58.183  -4.921  67.005  1.00 19.30           C  
ATOM   4225  CD  PRO B  34      58.659  -3.862  66.056  1.00 17.43           C  
ATOM   4226  N   ASP B  35      56.339  -1.155  67.343  1.00 19.51           N  
ATOM   4227  CA  ASP B  35      55.769   0.115  67.778  1.00 21.41           C  
ATOM   4228  C   ASP B  35      54.951   0.748  66.646  1.00 20.27           C  
ATOM   4229  O   ASP B  35      53.885   1.324  66.863  1.00 20.42           O  
ATOM   4230  CB  ASP B  35      56.905   1.050  68.222  1.00 25.79           C  
ATOM   4231  CG  ASP B  35      56.412   2.257  69.023  1.00 31.32           C  
ATOM   4232  OD1 ASP B  35      55.315   2.186  69.638  1.00 34.03           O  
ATOM   4233  OD2 ASP B  35      57.133   3.286  69.051  1.00 34.39           O1-
ATOM   4234  N   ALA B  36      55.450   0.614  65.427  1.00 19.21           N  
ATOM   4235  CA  ALA B  36      54.767   1.157  64.268  1.00 17.60           C  
ATOM   4236  C   ALA B  36      53.440   0.423  64.062  1.00 17.72           C  
ATOM   4237  O   ALA B  36      52.405   1.044  63.824  1.00 16.42           O  
ATOM   4238  CB  ALA B  36      55.642   0.996  63.052  1.00 17.54           C  
ATOM   4239  N   PHE B  37      53.478  -0.898  64.196  1.00 17.33           N  
ATOM   4240  CA  PHE B  37      52.314  -1.751  64.011  1.00 17.95           C  
ATOM   4241  C   PHE B  37      51.481  -1.935  65.275  1.00 18.39           C  
ATOM   4242  O   PHE B  37      51.126  -3.056  65.638  1.00 17.79           O  
ATOM   4243  CB  PHE B  37      52.739  -3.118  63.460  1.00 17.60           C  
ATOM   4244  CG  PHE B  37      53.319  -3.060  62.069  1.00 17.97           C  
ATOM   4245  CD1 PHE B  37      52.828  -2.158  61.125  1.00 18.12           C  
ATOM   4246  CD2 PHE B  37      54.348  -3.914  61.700  1.00 18.61           C  
ATOM   4247  CE1 PHE B  37      53.359  -2.112  59.832  1.00 18.11           C  
ATOM   4248  CE2 PHE B  37      54.884  -3.873  60.411  1.00 19.38           C  
ATOM   4249  CZ  PHE B  37      54.386  -2.969  59.475  1.00 17.96           C  
ATOM   4250  N   LYS B  38      51.132  -0.832  65.921  1.00 19.26           N  
ATOM   4251  CA  LYS B  38      50.312  -0.920  67.122  1.00 21.04           C  
ATOM   4252  C   LYS B  38      48.894  -1.367  66.755  1.00 19.86           C  
ATOM   4253  O   LYS B  38      48.298  -0.878  65.790  1.00 19.05           O  
ATOM   4254  CB  LYS B  38      50.318   0.399  67.923  1.00 23.97           C  
ATOM   4255  CG  LYS B  38      50.180   1.682  67.118  1.00 26.83           C  
ATOM   4256  CD  LYS B  38      50.342   2.897  68.035  1.00 29.02           C  
ATOM   4257  CE  LYS B  38      50.300   4.243  67.281  1.00 30.80           C  
ATOM   4258  NZ  LYS B  38      51.505   4.555  66.421  1.00 32.47           N1+
ATOM   4259  N   GLY B  39      48.411  -2.374  67.478  1.00 19.03           N  
ATOM   4260  CA  GLY B  39      47.081  -2.911  67.249  1.00 18.56           C  
ATOM   4261  C   GLY B  39      46.985  -3.892  66.098  1.00 17.61           C  
ATOM   4262  O   GLY B  39      45.887  -4.278  65.698  1.00 18.45           O  
ATOM   4263  N   ILE B  40      48.129  -4.272  65.540  1.00 17.44           N  
ATOM   4264  CA  ILE B  40      48.159  -5.209  64.427  1.00 16.82           C  
ATOM   4265  C   ILE B  40      48.663  -6.566  64.891  1.00 17.71           C  
ATOM   4266  O   ILE B  40      49.795  -6.699  65.370  1.00 17.82           O  
ATOM   4267  CB  ILE B  40      49.080  -4.727  63.264  1.00 16.78           C  
ATOM   4268  CG1 ILE B  40      48.666  -3.335  62.763  1.00 18.08           C  
ATOM   4269  CG2 ILE B  40      49.071  -5.749  62.128  1.00 16.17           C  
ATOM   4270  CD1 ILE B  40      47.223  -3.211  62.343  1.00 17.78           C  
ATOM   4271  N   LYS B  41      47.790  -7.558  64.826  1.00 17.18           N  
ATOM   4272  CA  LYS B  41      48.167  -8.906  65.188  1.00 18.04           C  
ATOM   4273  C   LYS B  41      48.237  -9.729  63.924  1.00 17.38           C  
ATOM   4274  O   LYS B  41      48.979 -10.706  63.851  1.00 17.45           O  
ATOM   4275  CB  LYS B  41      47.189  -9.517  66.197  1.00 20.91           C  
ATOM   4276  CG  LYS B  41      47.387  -9.005  67.639  1.00 25.41           C  
ATOM   4277  CD  LYS B  41      48.886  -8.807  68.005  1.00 30.18           C  
ATOM   4278  CE  LYS B  41      49.721 -10.112  67.968  1.00 32.38           C  
ATOM   4279  NZ  LYS B  41      51.208  -9.862  67.923  1.00 33.29           N1+
ATOM   4280  N   GLN B  42      47.486  -9.313  62.910  1.00 16.68           N  
ATOM   4281  CA  GLN B  42      47.490 -10.018  61.643  1.00 15.30           C  
ATOM   4282  C   GLN B  42      47.404  -9.063  60.471  1.00 14.83           C  
ATOM   4283  O   GLN B  42      46.628  -8.096  60.498  1.00 14.39           O  
ATOM   4284  CB  GLN B  42      46.324 -11.012  61.563  1.00 16.83           C  
ATOM   4285  CG  GLN B  42      46.296 -11.798  60.257  1.00 17.47           C  
ATOM   4286  CD  GLN B  42      45.233 -12.873  60.232  1.00 19.65           C  
ATOM   4287  NE2 GLN B  42      44.226 -12.680  59.405  1.00 18.93           N  
ATOM   4288  OE1 GLN B  42      45.331 -13.882  60.929  1.00 22.59           O  
ATOM   4289  N   ILE B  43      48.252  -9.316  59.477  1.00 13.56           N  
ATOM   4290  CA  ILE B  43      48.281  -8.554  58.230  1.00 13.52           C  
ATOM   4291  C   ILE B  43      47.775  -9.543  57.198  1.00 12.66           C  
ATOM   4292  O   ILE B  43      48.359 -10.609  57.000  1.00 13.51           O  
ATOM   4293  CB  ILE B  43      49.714  -8.108  57.794  1.00 13.04           C  
ATOM   4294  CG1 ILE B  43      50.305  -7.145  58.825  1.00 12.55           C  
ATOM   4295  CG2 ILE B  43      49.644  -7.397  56.435  1.00 10.92           C  
ATOM   4296  CD1 ILE B  43      51.792  -6.853  58.608  1.00 14.33           C  
ATOM   4297  N   GLY B  44      46.653  -9.205  56.588  1.00 12.31           N  
ATOM   4298  CA  GLY B  44      46.075 -10.057  55.579  1.00 12.33           C  
ATOM   4299  C   GLY B  44      46.463  -9.518  54.220  1.00 12.45           C  
ATOM   4300  O   GLY B  44      46.096  -8.400  53.869  1.00 13.19           O  
ATOM   4301  N   VAL B  45      47.298 -10.268  53.512  1.00 12.67           N  
ATOM   4302  CA  VAL B  45      47.747  -9.907  52.174  1.00 11.36           C  
ATOM   4303  C   VAL B  45      46.774 -10.602  51.227  1.00 11.41           C  
ATOM   4304  O   VAL B  45      46.753 -11.828  51.119  1.00 10.86           O  
ATOM   4305  CB  VAL B  45      49.181 -10.408  51.917  1.00 13.05           C  
ATOM   4306  CG1 VAL B  45      49.652  -9.955  50.543  1.00 11.71           C  
ATOM   4307  CG2 VAL B  45      50.122  -9.897  53.017  1.00 11.69           C  
ATOM   4308  N   ILE B  46      45.940  -9.813  50.564  1.00 10.85           N  
ATOM   4309  CA  ILE B  46      44.948 -10.365  49.664  1.00 10.79           C  
ATOM   4310  C   ILE B  46      45.454 -10.337  48.220  1.00 10.55           C  
ATOM   4311  O   ILE B  46      45.751  -9.269  47.678  1.00 10.15           O  
ATOM   4312  CB  ILE B  46      43.613  -9.594  49.782  1.00 10.11           C  
ATOM   4313  CG1 ILE B  46      43.259  -9.363  51.265  1.00 10.67           C  
ATOM   4314  CG2 ILE B  46      42.505 -10.371  49.079  1.00 10.69           C  
ATOM   4315  CD1 ILE B  46      43.173 -10.648  52.084  1.00 12.00           C  
ATOM   4316  N   GLY B  47      45.537 -11.514  47.607  1.00 10.29           N  
ATOM   4317  CA  GLY B  47      45.997 -11.608  46.236  1.00 10.88           C  
ATOM   4318  C   GLY B  47      47.342 -12.292  46.146  1.00 11.69           C  
ATOM   4319  O   GLY B  47      47.987 -12.561  47.150  1.00 12.95           O  
ATOM   4320  N   TRP B  48      47.749 -12.602  44.922  1.00 11.79           N  
ATOM   4321  CA  TRP B  48      49.019 -13.259  44.646  1.00 12.08           C  
ATOM   4322  C   TRP B  48      49.378 -13.016  43.170  1.00 12.14           C  
ATOM   4323  O   TRP B  48      49.516 -13.949  42.373  1.00 11.98           O  
ATOM   4324  CB  TRP B  48      48.926 -14.756  44.958  1.00 13.20           C  
ATOM   4325  CG  TRP B  48      50.258 -15.394  45.081  1.00 13.99           C  
ATOM   4326  CD1 TRP B  48      50.932 -16.082  44.120  1.00 13.97           C  
ATOM   4327  CD2 TRP B  48      51.105 -15.363  46.235  1.00 14.61           C  
ATOM   4328  CE2 TRP B  48      52.289 -16.061  45.894  1.00 15.00           C  
ATOM   4329  CE3 TRP B  48      50.993 -14.817  47.511  1.00 14.05           C  
ATOM   4330  NE1 TRP B  48      52.155 -16.484  44.596  1.00 15.54           N  
ATOM   4331  CZ2 TRP B  48      53.346 -16.224  46.791  1.00 14.37           C  
ATOM   4332  CZ3 TRP B  48      52.044 -14.973  48.405  1.00 14.27           C  
ATOM   4333  CH2 TRP B  48      53.206 -15.673  48.037  1.00 14.60           C  
ATOM   4334  N   GLY B  49      49.457 -11.734  42.815  1.00 12.84           N  
ATOM   4335  CA  GLY B  49      49.800 -11.326  41.464  1.00 13.38           C  
ATOM   4336  C   GLY B  49      51.272 -10.975  41.438  1.00 13.08           C  
ATOM   4337  O   GLY B  49      52.105 -11.820  41.752  1.00 15.05           O  
ATOM   4338  N   SER B  50      51.600  -9.737  41.093  1.00 13.70           N  
ATOM   4339  CA  SER B  50      53.001  -9.300  41.054  1.00 14.36           C  
ATOM   4340  C   SER B  50      53.503  -8.685  42.388  1.00 14.20           C  
ATOM   4341  O   SER B  50      54.656  -8.872  42.784  1.00 13.93           O  
ATOM   4342  CB  SER B  50      53.229  -8.330  39.884  1.00 15.14           C  
ATOM   4343  OG  SER B  50      52.502  -7.123  40.056  1.00 16.00           O  
ATOM   4344  N   GLN B  51      52.635  -7.954  43.080  1.00 13.07           N  
ATOM   4345  CA  GLN B  51      53.012  -7.324  44.339  1.00 12.35           C  
ATOM   4346  C   GLN B  51      52.962  -8.233  45.571  1.00 12.38           C  
ATOM   4347  O   GLN B  51      53.948  -8.341  46.294  1.00 12.38           O  
ATOM   4348  CB  GLN B  51      52.167  -6.072  44.597  1.00 11.12           C  
ATOM   4349  CG  GLN B  51      52.482  -4.899  43.676  1.00 12.08           C  
ATOM   4350  CD  GLN B  51      53.853  -4.302  43.924  1.00 12.13           C  
ATOM   4351  NE2 GLN B  51      54.470  -3.783  42.871  1.00 11.11           N  
ATOM   4352  OE1 GLN B  51      54.345  -4.292  45.050  1.00 11.18           O  
ATOM   4353  N   ALA B  52      51.839  -8.915  45.780  1.00 11.59           N  
ATOM   4354  CA  ALA B  52      51.652  -9.772  46.954  1.00 11.46           C  
ATOM   4355  C   ALA B  52      52.776 -10.750  47.276  1.00 12.41           C  
ATOM   4356  O   ALA B  52      53.197 -10.834  48.428  1.00 12.97           O  
ATOM   4357  CB  ALA B  52      50.318 -10.495  46.884  1.00 11.90           C  
ATOM   4358  N   PRO B  53      53.279 -11.509  46.274  1.00 12.44           N  
ATOM   4359  CA  PRO B  53      54.370 -12.446  46.602  1.00 12.69           C  
ATOM   4360  C   PRO B  53      55.578 -11.735  47.211  1.00 12.19           C  
ATOM   4361  O   PRO B  53      56.135 -12.180  48.216  1.00 12.95           O  
ATOM   4362  CB  PRO B  53      54.719 -13.060  45.248  1.00 11.67           C  
ATOM   4363  CG  PRO B  53      53.408 -13.019  44.504  1.00 12.25           C  
ATOM   4364  CD  PRO B  53      52.867 -11.651  44.865  1.00 11.43           C  
ATOM   4365  N   ALA B  54      55.939 -10.600  46.623  1.00 12.14           N  
ATOM   4366  CA  ALA B  54      57.073  -9.803  47.056  1.00 11.41           C  
ATOM   4367  C   ALA B  54      56.845  -9.161  48.411  1.00 11.69           C  
ATOM   4368  O   ALA B  54      57.645  -9.319  49.332  1.00 12.31           O  
ATOM   4369  CB  ALA B  54      57.368  -8.731  46.013  1.00 10.81           C  
ATOM   4370  N   GLN B  55      55.744  -8.429  48.536  1.00 10.68           N  
ATOM   4371  CA  GLN B  55      55.418  -7.747  49.778  1.00 12.09           C  
ATOM   4372  C   GLN B  55      55.251  -8.683  50.970  1.00 12.37           C  
ATOM   4373  O   GLN B  55      55.792  -8.414  52.042  1.00 13.46           O  
ATOM   4374  CB  GLN B  55      54.162  -6.890  49.614  1.00 11.70           C  
ATOM   4375  CG  GLN B  55      54.333  -5.749  48.620  1.00 11.89           C  
ATOM   4376  CD  GLN B  55      53.310  -4.658  48.823  1.00 11.33           C  
ATOM   4377  NE2 GLN B  55      52.953  -3.970  47.744  1.00 10.13           N  
ATOM   4378  OE1 GLN B  55      52.867  -4.414  49.947  1.00 12.22           O  
ATOM   4379  N   ALA B  56      54.513  -9.775  50.783  1.00 12.24           N  
ATOM   4380  CA  ALA B  56      54.274 -10.744  51.846  1.00 12.64           C  
ATOM   4381  C   ALA B  56      55.598 -11.291  52.395  1.00 13.25           C  
ATOM   4382  O   ALA B  56      55.787 -11.387  53.611  1.00 13.69           O  
ATOM   4383  CB  ALA B  56      53.391 -11.887  51.327  1.00 11.24           C  
ATOM   4384  N   GLN B  57      56.524 -11.630  51.504  1.00 12.97           N  
ATOM   4385  CA  GLN B  57      57.800 -12.173  51.936  1.00 13.50           C  
ATOM   4386  C   GLN B  57      58.701 -11.159  52.593  1.00 13.07           C  
ATOM   4387  O   GLN B  57      59.354 -11.475  53.583  1.00 13.59           O  
ATOM   4388  CB  GLN B  57      58.508 -12.872  50.788  1.00 15.00           C  
ATOM   4389  CG  GLN B  57      57.785 -14.109  50.327  1.00 17.29           C  
ATOM   4390  CD  GLN B  57      58.386 -14.681  49.077  1.00 19.58           C  
ATOM   4391  NE2 GLN B  57      57.823 -14.320  47.938  1.00 20.93           N  
ATOM   4392  OE1 GLN B  57      59.347 -15.449  49.128  1.00 21.88           O  
ATOM   4393  N   ASN B  58      58.747  -9.948  52.053  1.00 12.56           N  
ATOM   4394  CA  ASN B  58      59.572  -8.887  52.637  1.00 13.15           C  
ATOM   4395  C   ASN B  58      59.051  -8.539  54.030  1.00 13.52           C  
ATOM   4396  O   ASN B  58      59.831  -8.356  54.967  1.00 14.26           O  
ATOM   4397  CB  ASN B  58      59.570  -7.631  51.755  1.00 12.60           C  
ATOM   4398  CG  ASN B  58      60.353  -7.819  50.466  1.00 11.14           C  
ATOM   4399  ND2 ASN B  58      60.570  -6.726  49.754  1.00  9.85           N  
ATOM   4400  OD1 ASN B  58      60.762  -8.930  50.119  1.00 11.32           O  
ATOM   4401  N   LEU B  59      57.728  -8.466  54.168  1.00 13.81           N  
ATOM   4402  CA  LEU B  59      57.098  -8.160  55.453  1.00 13.70           C  
ATOM   4403  C   LEU B  59      57.434  -9.240  56.476  1.00 13.86           C  
ATOM   4404  O   LEU B  59      57.879  -8.938  57.584  1.00 14.17           O  
ATOM   4405  CB  LEU B  59      55.574  -8.046  55.306  1.00 13.69           C  
ATOM   4406  CG  LEU B  59      55.036  -6.695  54.825  1.00 14.75           C  
ATOM   4407  CD1 LEU B  59      53.585  -6.829  54.388  1.00 14.30           C  
ATOM   4408  CD2 LEU B  59      55.153  -5.673  55.935  1.00 15.95           C  
ATOM   4409  N   LYS B  60      57.237 -10.498  56.100  1.00 14.09           N  
ATOM   4410  CA  LYS B  60      57.528 -11.611  56.993  1.00 15.73           C  
ATOM   4411  C   LYS B  60      59.003 -11.610  57.400  1.00 15.83           C  
ATOM   4412  O   LYS B  60      59.316 -11.755  58.577  1.00 16.02           O  
ATOM   4413  CB  LYS B  60      57.146 -12.932  56.336  1.00 17.09           C  
ATOM   4414  CG  LYS B  60      57.115 -14.106  57.296  1.00 21.94           C  
ATOM   4415  CD  LYS B  60      56.683 -15.373  56.596  1.00 25.43           C  
ATOM   4416  CE  LYS B  60      57.629 -15.740  55.468  1.00 29.27           C  
ATOM   4417  NZ  LYS B  60      57.203 -16.958  54.707  1.00 31.80           N1+
ATOM   4418  N   ASP B  61      59.899 -11.414  56.436  1.00 15.70           N  
ATOM   4419  CA  ASP B  61      61.336 -11.375  56.703  1.00 15.87           C  
ATOM   4420  C   ASP B  61      61.688 -10.249  57.674  1.00 16.33           C  
ATOM   4421  O   ASP B  61      62.484 -10.434  58.602  1.00 15.86           O  
ATOM   4422  CB  ASP B  61      62.128 -11.197  55.392  1.00 15.08           C  
ATOM   4423  CG  ASP B  61      62.225 -12.480  54.569  1.00 15.74           C  
ATOM   4424  OD1 ASP B  61      61.709 -13.540  54.987  1.00 15.83           O  
ATOM   4425  OD2 ASP B  61      62.837 -12.440  53.469  1.00 16.90           O1-
ATOM   4426  N   SER B  62      61.094  -9.079  57.466  1.00 14.83           N  
ATOM   4427  CA  SER B  62      61.351  -7.930  58.332  1.00 15.10           C  
ATOM   4428  C   SER B  62      60.789  -8.130  59.742  1.00 15.14           C  
ATOM   4429  O   SER B  62      61.424  -7.766  60.729  1.00 16.15           O  
ATOM   4430  CB  SER B  62      60.772  -6.653  57.718  1.00 15.50           C  
ATOM   4431  OG  SER B  62      61.434  -6.333  56.508  1.00 15.51           O  
ATOM   4432  N   LEU B  63      59.594  -8.703  59.831  1.00 15.90           N  
ATOM   4433  CA  LEU B  63      58.955  -8.947  61.117  1.00 16.82           C  
ATOM   4434  C   LEU B  63      59.752  -9.957  61.927  1.00 17.51           C  
ATOM   4435  O   LEU B  63      59.856  -9.825  63.142  1.00 18.14           O  
ATOM   4436  CB  LEU B  63      57.512  -9.415  60.920  1.00 16.53           C  
ATOM   4437  CG  LEU B  63      56.590  -8.297  60.434  1.00 15.15           C  
ATOM   4438  CD1 LEU B  63      55.231  -8.865  60.027  1.00 15.19           C  
ATOM   4439  CD2 LEU B  63      56.464  -7.233  61.527  1.00 14.21           C  
ATOM   4440  N   THR B  64      60.320 -10.950  61.251  1.00 18.80           N  
ATOM   4441  CA  THR B  64      61.134 -11.975  61.903  1.00 20.98           C  
ATOM   4442  C   THR B  64      62.389 -11.347  62.502  1.00 22.11           C  
ATOM   4443  O   THR B  64      62.792 -11.688  63.616  1.00 22.76           O  
ATOM   4444  CB  THR B  64      61.573 -13.073  60.918  1.00 21.53           C  
ATOM   4445  CG2 THR B  64      62.467 -14.077  61.606  1.00 22.03           C  
ATOM   4446  OG1 THR B  64      60.424 -13.751  60.398  1.00 22.16           O  
ATOM   4447  N   GLU B  65      63.007 -10.431  61.761  1.00 23.20           N  
ATOM   4448  CA  GLU B  65      64.206  -9.757  62.228  1.00 24.65           C  
ATOM   4449  C   GLU B  65      63.874  -8.835  63.393  1.00 23.81           C  
ATOM   4450  O   GLU B  65      64.685  -8.622  64.292  1.00 23.98           O  
ATOM   4451  CB  GLU B  65      64.851  -8.977  61.092  1.00 28.13           C  
ATOM   4452  CG  GLU B  65      66.199  -8.409  61.471  1.00 34.58           C  
ATOM   4453  CD  GLU B  65      67.047  -8.093  60.269  1.00 38.06           C  
ATOM   4454  OE1 GLU B  65      67.594  -9.048  59.671  1.00 40.64           O  
ATOM   4455  OE2 GLU B  65      67.166  -6.899  59.919  1.00 41.19           O1-
ATOM   4456  N   ALA B  66      62.657  -8.315  63.379  1.00 23.57           N  
ATOM   4457  CA  ALA B  66      62.165  -7.441  64.432  1.00 24.23           C  
ATOM   4458  C   ALA B  66      61.691  -8.286  65.622  1.00 24.32           C  
ATOM   4459  O   ALA B  66      61.377  -7.744  66.681  1.00 24.84           O  
ATOM   4460  CB  ALA B  66      61.008  -6.596  63.908  1.00 23.51           C  
ATOM   4461  N   LYS B  67      61.653  -9.604  65.440  1.00 24.26           N  
ATOM   4462  CA  LYS B  67      61.192 -10.541  66.464  1.00 26.09           C  
ATOM   4463  C   LYS B  67      59.745 -10.241  66.854  1.00 25.47           C  
ATOM   4464  O   LYS B  67      59.359 -10.319  68.023  1.00 25.18           O  
ATOM   4465  CB  LYS B  67      62.133 -10.524  67.676  1.00 28.05           C  
ATOM   4466  CG  LYS B  67      63.425 -11.303  67.420  1.00 30.62           C  
ATOM   4467  CD  LYS B  67      64.413 -11.232  68.573  1.00 32.86           C  
ATOM   4468  CE  LYS B  67      65.168  -9.907  68.582  1.00 35.68           C  
ATOM   4469  NZ  LYS B  67      66.310  -9.906  69.555  1.00 37.10           N1+
ATOM   4470  N   SER B  68      58.951  -9.909  65.844  1.00 24.82           N  
ATOM   4471  CA  SER B  68      57.545  -9.574  66.003  1.00 24.11           C  
ATOM   4472  C   SER B  68      56.672 -10.804  65.902  1.00 24.09           C  
ATOM   4473  O   SER B  68      57.000 -11.755  65.190  1.00 23.64           O  
ATOM   4474  CB  SER B  68      57.122  -8.562  64.929  1.00 23.41           C  
ATOM   4475  OG  SER B  68      55.708  -8.456  64.836  1.00 20.63           O  
ATOM   4476  N   ASP B  69      55.545 -10.757  66.604  1.00 24.67           N  
ATOM   4477  CA  ASP B  69      54.576 -11.846  66.605  1.00 26.24           C  
ATOM   4478  C   ASP B  69      53.435 -11.621  65.614  1.00 23.92           C  
ATOM   4479  O   ASP B  69      52.449 -12.353  65.629  1.00 23.98           O  
ATOM   4480  CB  ASP B  69      53.998 -12.054  68.007  1.00 32.05           C  
ATOM   4481  CG  ASP B  69      54.925 -12.859  68.909  1.00 37.62           C  
ATOM   4482  OD1 ASP B  69      55.394 -13.944  68.475  1.00 40.78           O  
ATOM   4483  OD2 ASP B  69      55.181 -12.402  70.052  1.00 41.45           O1-
ATOM   4484  N   VAL B  70      53.537 -10.576  64.799  1.00 21.62           N  
ATOM   4485  CA  VAL B  70      52.512 -10.286  63.797  1.00 19.37           C  
ATOM   4486  C   VAL B  70      52.515 -11.406  62.757  1.00 18.63           C  
ATOM   4487  O   VAL B  70      53.575 -11.848  62.313  1.00 19.53           O  
ATOM   4488  CB  VAL B  70      52.785  -8.925  63.085  1.00 18.02           C  
ATOM   4489  CG1 VAL B  70      51.826  -8.723  61.911  1.00 17.70           C  
ATOM   4490  CG2 VAL B  70      52.664  -7.780  64.074  1.00 18.14           C  
ATOM   4491  N   VAL B  71      51.331 -11.872  62.391  1.00 18.10           N  
ATOM   4492  CA  VAL B  71      51.179 -12.927  61.398  1.00 17.55           C  
ATOM   4493  C   VAL B  71      50.832 -12.323  60.040  1.00 17.25           C  
ATOM   4494  O   VAL B  71      49.984 -11.439  59.939  1.00 16.82           O  
ATOM   4495  CB  VAL B  71      50.033 -13.912  61.781  1.00 18.13           C  
ATOM   4496  CG1 VAL B  71      49.822 -14.939  60.686  1.00 17.25           C  
ATOM   4497  CG2 VAL B  71      50.346 -14.606  63.117  1.00 19.20           C  
ATOM   4498  N   VAL B  72      51.513 -12.787  59.004  1.00 16.88           N  
ATOM   4499  CA  VAL B  72      51.261 -12.347  57.636  1.00 16.36           C  
ATOM   4500  C   VAL B  72      50.516 -13.514  56.997  1.00 15.74           C  
ATOM   4501  O   VAL B  72      51.082 -14.593  56.808  1.00 15.54           O  
ATOM   4502  CB  VAL B  72      52.583 -12.055  56.881  1.00 16.11           C  
ATOM   4503  CG1 VAL B  72      52.302 -11.784  55.408  1.00 15.90           C  
ATOM   4504  CG2 VAL B  72      53.279 -10.864  57.508  1.00 15.68           C  
ATOM   4505  N   LYS B  73      49.237 -13.302  56.718  1.00 15.26           N  
ATOM   4506  CA  LYS B  73      48.385 -14.333  56.143  1.00 14.73           C  
ATOM   4507  C   LYS B  73      47.900 -13.976  54.743  1.00 14.31           C  
ATOM   4508  O   LYS B  73      47.360 -12.899  54.517  1.00 15.02           O  
ATOM   4509  CB  LYS B  73      47.186 -14.572  57.064  1.00 13.80           C  
ATOM   4510  CG  LYS B  73      46.343 -15.755  56.665  1.00 15.76           C  
ATOM   4511  CD  LYS B  73      45.206 -15.951  57.627  1.00 17.51           C  
ATOM   4512  CE  LYS B  73      44.289 -17.038  57.136  1.00 18.80           C  
ATOM   4513  NZ  LYS B  73      43.130 -17.188  58.042  1.00 20.94           N1+
ATOM   4514  N   ILE B  74      48.096 -14.901  53.814  1.00 14.00           N  
ATOM   4515  CA  ILE B  74      47.689 -14.727  52.426  1.00 13.91           C  
ATOM   4516  C   ILE B  74      46.227 -15.166  52.284  1.00 14.33           C  
ATOM   4517  O   ILE B  74      45.850 -16.253  52.757  1.00 13.23           O  
ATOM   4518  CB  ILE B  74      48.576 -15.596  51.460  1.00 14.32           C  
ATOM   4519  CG1 ILE B  74      50.076 -15.372  51.739  1.00 14.49           C  
ATOM   4520  CG2 ILE B  74      48.224 -15.315  49.990  1.00 13.61           C  
ATOM   4521  CD1 ILE B  74      50.536 -13.926  51.770  1.00 12.93           C  
ATOM   4522  N   GLY B  75      45.414 -14.310  51.657  1.00 14.55           N  
ATOM   4523  CA  GLY B  75      44.004 -14.604  51.432  1.00 14.87           C  
ATOM   4524  C   GLY B  75      43.715 -14.692  49.941  1.00 15.70           C  
ATOM   4525  O   GLY B  75      43.934 -13.726  49.200  1.00 14.76           O  
ATOM   4526  N   LEU B  76      43.216 -15.839  49.496  1.00 16.89           N  
ATOM   4527  CA  LEU B  76      42.922 -16.067  48.086  1.00 19.07           C  
ATOM   4528  C   LEU B  76      41.482 -16.505  47.890  1.00 21.08           C  
ATOM   4529  O   LEU B  76      40.890 -17.126  48.771  1.00 20.00           O  
ATOM   4530  CB  LEU B  76      43.881 -17.114  47.509  1.00 18.86           C  
ATOM   4531  CG  LEU B  76      45.349 -16.700  47.475  1.00 18.22           C  
ATOM   4532  CD1 LEU B  76      46.232 -17.912  47.274  1.00 18.38           C  
ATOM   4533  CD2 LEU B  76      45.559 -15.679  46.378  1.00 18.73           C  
ATOM   4534  N   ARG B  77      40.937 -16.185  46.723  1.00 24.46           N  
ATOM   4535  CA  ARG B  77      39.554 -16.502  46.395  1.00 28.90           C  
ATOM   4536  C   ARG B  77      39.335 -17.976  46.087  1.00 31.19           C  
ATOM   4537  O   ARG B  77      40.281 -18.751  45.955  1.00 30.94           O  
ATOM   4538  CB  ARG B  77      39.052 -15.627  45.227  1.00 29.42           C  
ATOM   4539  CG  ARG B  77      39.783 -15.866  43.917  1.00 32.32           C  
ATOM   4540  CD  ARG B  77      39.448 -14.844  42.843  1.00 32.49           C  
ATOM   4541  NE  ARG B  77      40.451 -14.855  41.772  1.00 33.51           N  
ATOM   4542  CZ  ARG B  77      40.180 -14.739  40.476  1.00 35.62           C  
ATOM   4543  NH1 ARG B  77      38.921 -14.599  40.069  1.00 36.02           N1+
ATOM   4544  NH2 ARG B  77      41.168 -14.757  39.583  1.00 36.69           N  
ATOM   4545  N   LYS B  78      38.055 -18.323  45.980  1.00 35.17           N  
ATOM   4546  CA  LYS B  78      37.536 -19.664  45.684  1.00 38.27           C  
ATOM   4547  C   LYS B  78      38.506 -20.846  45.524  1.00 38.64           C  
ATOM   4548  O   LYS B  78      38.980 -21.398  46.519  1.00 39.31           O  
ATOM   4549  CB  LYS B  78      36.567 -19.589  44.489  1.00 40.54           C  
ATOM   4550  CG  LYS B  78      37.045 -18.728  43.307  1.00 43.74           C  
ATOM   4551  CD  LYS B  78      36.224 -17.431  43.194  1.00 46.29           C  
ATOM   4552  CE  LYS B  78      36.508 -16.686  41.880  1.00 48.26           C  
ATOM   4553  NZ  LYS B  78      35.721 -15.410  41.729  1.00 48.77           N1+
ATOM   4554  N   GLY B  79      38.744 -21.268  44.284  1.00 38.35           N  
ATOM   4555  CA  GLY B  79      39.643 -22.381  44.031  1.00 38.38           C  
ATOM   4556  C   GLY B  79      40.796 -21.869  43.202  1.00 37.59           C  
ATOM   4557  O   GLY B  79      41.041 -22.328  42.089  1.00 38.46           O  
ATOM   4558  N   SER B  80      41.453 -20.851  43.741  1.00 35.64           N  
ATOM   4559  CA  SER B  80      42.582 -20.199  43.104  1.00 32.71           C  
ATOM   4560  C   SER B  80      43.771 -21.134  42.920  1.00 31.72           C  
ATOM   4561  O   SER B  80      44.059 -21.966  43.782  1.00 31.94           O  
ATOM   4562  CB  SER B  80      42.996 -18.998  43.955  1.00 31.47           C  
ATOM   4563  OG  SER B  80      44.231 -18.458  43.529  1.00 29.13           O  
ATOM   4564  N   ASN B  81      44.473 -20.967  41.802  1.00 30.26           N  
ATOM   4565  CA  ASN B  81      45.658 -21.757  41.483  1.00 28.68           C  
ATOM   4566  C   ASN B  81      46.886 -21.209  42.193  1.00 26.76           C  
ATOM   4567  O   ASN B  81      47.966 -21.808  42.142  1.00 27.04           O  
ATOM   4568  CB  ASN B  81      45.907 -21.752  39.979  1.00 31.31           C  
ATOM   4569  CG  ASN B  81      44.818 -22.468  39.204  1.00 34.14           C  
ATOM   4570  ND2 ASN B  81      44.668 -22.114  37.937  1.00 36.24           N  
ATOM   4571  OD1 ASN B  81      44.134 -23.345  39.730  1.00 35.73           O  
ATOM   4572  N   SER B  82      46.726 -20.064  42.850  1.00 23.71           N  
ATOM   4573  CA  SER B  82      47.823 -19.427  43.570  1.00 21.89           C  
ATOM   4574  C   SER B  82      48.142 -20.042  44.929  1.00 20.23           C  
ATOM   4575  O   SER B  82      49.136 -19.689  45.545  1.00 19.34           O  
ATOM   4576  CB  SER B  82      47.543 -17.938  43.737  1.00 21.89           C  
ATOM   4577  OG  SER B  82      47.364 -17.315  42.475  1.00 21.70           O  
ATOM   4578  N   PHE B  83      47.290 -20.941  45.409  1.00 21.16           N  
ATOM   4579  CA  PHE B  83      47.516 -21.592  46.696  1.00 21.03           C  
ATOM   4580  C   PHE B  83      48.837 -22.355  46.693  1.00 20.92           C  
ATOM   4581  O   PHE B  83      49.617 -22.235  47.627  1.00 20.76           O  
ATOM   4582  CB  PHE B  83      46.359 -22.535  47.048  1.00 21.60           C  
ATOM   4583  CG  PHE B  83      45.189 -21.847  47.698  1.00 21.12           C  
ATOM   4584  CD1 PHE B  83      45.175 -21.624  49.071  1.00 22.46           C  
ATOM   4585  CD2 PHE B  83      44.109 -21.413  46.940  1.00 21.37           C  
ATOM   4586  CE1 PHE B  83      44.100 -20.975  49.679  1.00 23.08           C  
ATOM   4587  CE2 PHE B  83      43.034 -20.765  47.534  1.00 21.75           C  
ATOM   4588  CZ  PHE B  83      43.028 -20.543  48.907  1.00 22.96           C  
ATOM   4589  N   ALA B  84      49.083 -23.125  45.637  1.00 21.95           N  
ATOM   4590  CA  ALA B  84      50.316 -23.908  45.497  1.00 22.58           C  
ATOM   4591  C   ALA B  84      51.536 -22.994  45.523  1.00 23.07           C  
ATOM   4592  O   ALA B  84      52.535 -23.270  46.198  1.00 23.31           O  
ATOM   4593  CB  ALA B  84      50.290 -24.707  44.196  1.00 23.23           C  
ATOM   4594  N   GLU B  85      51.440 -21.902  44.771  1.00 23.62           N  
ATOM   4595  CA  GLU B  85      52.493 -20.898  44.684  1.00 23.56           C  
ATOM   4596  C   GLU B  85      52.770 -20.255  46.036  1.00 22.55           C  
ATOM   4597  O   GLU B  85      53.919 -20.042  46.405  1.00 23.28           O  
ATOM   4598  CB  GLU B  85      52.089 -19.824  43.674  1.00 25.72           C  
ATOM   4599  CG  GLU B  85      51.988 -20.330  42.245  1.00 28.48           C  
ATOM   4600  CD  GLU B  85      53.320 -20.855  41.738  1.00 31.23           C  
ATOM   4601  OE1 GLU B  85      54.332 -20.117  41.814  1.00 31.32           O  
ATOM   4602  OE2 GLU B  85      53.366 -22.016  41.280  1.00 34.20           O1-
ATOM   4603  N   ALA B  86      51.706 -19.927  46.761  1.00 21.33           N  
ATOM   4604  CA  ALA B  86      51.819 -19.316  48.081  1.00 21.29           C  
ATOM   4605  C   ALA B  86      52.517 -20.286  49.040  1.00 21.06           C  
ATOM   4606  O   ALA B  86      53.373 -19.889  49.836  1.00 20.87           O  
ATOM   4607  CB  ALA B  86      50.430 -18.951  48.604  1.00 20.86           C  
ATOM   4608  N   ARG B  87      52.164 -21.564  48.948  1.00 22.01           N  
ATOM   4609  CA  ARG B  87      52.778 -22.575  49.800  1.00 23.29           C  
ATOM   4610  C   ARG B  87      54.274 -22.657  49.483  1.00 23.69           C  
ATOM   4611  O   ARG B  87      55.105 -22.749  50.387  1.00 23.21           O  
ATOM   4612  CB  ARG B  87      52.102 -23.933  49.599  1.00 24.00           C  
ATOM   4613  CG  ARG B  87      50.655 -23.977  50.046  1.00 24.49           C  
ATOM   4614  CD  ARG B  87      50.052 -25.359  49.829  1.00 25.83           C  
ATOM   4615  NE  ARG B  87      48.601 -25.336  49.986  1.00 26.52           N  
ATOM   4616  CZ  ARG B  87      47.732 -25.506  48.992  1.00 27.12           C  
ATOM   4617  NH1 ARG B  87      48.155 -25.732  47.749  1.00 27.11           N1+
ATOM   4618  NH2 ARG B  87      46.433 -25.385  49.236  1.00 27.14           N  
ATOM   4619  N   ALA B  88      54.614 -22.575  48.198  1.00 23.97           N  
ATOM   4620  CA  ALA B  88      56.008 -22.615  47.765  1.00 24.45           C  
ATOM   4621  C   ALA B  88      56.799 -21.437  48.350  1.00 24.85           C  
ATOM   4622  O   ALA B  88      58.022 -21.507  48.485  1.00 24.72           O  
ATOM   4623  CB  ALA B  88      56.085 -22.612  46.250  1.00 24.70           C  
ATOM   4624  N   ALA B  89      56.096 -20.360  48.694  1.00 24.76           N  
ATOM   4625  CA  ALA B  89      56.725 -19.184  49.288  1.00 24.30           C  
ATOM   4626  C   ALA B  89      56.743 -19.246  50.821  1.00 24.06           C  
ATOM   4627  O   ALA B  89      57.090 -18.270  51.486  1.00 24.61           O  
ATOM   4628  CB  ALA B  89      56.024 -17.925  48.819  1.00 23.86           C  
ATOM   4629  N   GLY B  90      56.306 -20.373  51.378  1.00 24.50           N  
ATOM   4630  CA  GLY B  90      56.312 -20.546  52.820  1.00 24.09           C  
ATOM   4631  C   GLY B  90      55.021 -20.251  53.562  1.00 24.43           C  
ATOM   4632  O   GLY B  90      55.012 -20.231  54.796  1.00 25.59           O  
ATOM   4633  N   PHE B  91      53.935 -20.016  52.837  1.00 24.07           N  
ATOM   4634  CA  PHE B  91      52.657 -19.721  53.467  1.00 23.94           C  
ATOM   4635  C   PHE B  91      51.786 -20.966  53.407  1.00 25.46           C  
ATOM   4636  O   PHE B  91      51.591 -21.547  52.337  1.00 26.06           O  
ATOM   4637  CB  PHE B  91      51.996 -18.541  52.755  1.00 22.90           C  
ATOM   4638  CG  PHE B  91      52.860 -17.303  52.722  1.00 21.48           C  
ATOM   4639  CD1 PHE B  91      52.887 -16.429  53.804  1.00 21.17           C  
ATOM   4640  CD2 PHE B  91      53.678 -17.034  51.622  1.00 21.81           C  
ATOM   4641  CE1 PHE B  91      53.712 -15.308  53.795  1.00 21.42           C  
ATOM   4642  CE2 PHE B  91      54.503 -15.922  51.603  1.00 20.60           C  
ATOM   4643  CZ  PHE B  91      54.524 -15.055  52.689  1.00 20.02           C  
ATOM   4644  N   SER B  92      51.270 -21.384  54.555  1.00 25.67           N  
ATOM   4645  CA  SER B  92      50.445 -22.584  54.604  1.00 26.63           C  
ATOM   4646  C   SER B  92      49.227 -22.459  55.500  1.00 26.57           C  
ATOM   4647  O   SER B  92      49.194 -21.636  56.419  1.00 25.85           O  
ATOM   4648  CB  SER B  92      51.283 -23.765  55.087  1.00 27.75           C  
ATOM   4649  OG  SER B  92      51.884 -23.464  56.337  1.00 28.86           O  
ATOM   4650  N   GLU B  93      48.234 -23.299  55.228  1.00 27.34           N  
ATOM   4651  CA  GLU B  93      47.011 -23.335  56.004  1.00 29.07           C  
ATOM   4652  C   GLU B  93      47.282 -23.855  57.415  1.00 30.07           C  
ATOM   4653  O   GLU B  93      46.821 -23.266  58.387  1.00 29.63           O  
ATOM   4654  CB  GLU B  93      45.957 -24.202  55.315  1.00 29.66           C  
ATOM   4655  CG  GLU B  93      45.410 -23.613  54.015  1.00 31.94           C  
ATOM   4656  CD  GLU B  93      46.052 -24.189  52.763  1.00 32.55           C  
ATOM   4657  OE1 GLU B  93      47.243 -24.572  52.795  1.00 34.19           O  
ATOM   4658  OE2 GLU B  93      45.357 -24.265  51.729  1.00 34.18           O1-
ATOM   4659  N   GLU B  94      48.081 -24.913  57.538  1.00 32.01           N  
ATOM   4660  CA  GLU B  94      48.384 -25.478  58.856  1.00 33.64           C  
ATOM   4661  C   GLU B  94      49.059 -24.486  59.806  1.00 32.95           C  
ATOM   4662  O   GLU B  94      48.924 -24.591  61.024  1.00 33.74           O  
ATOM   4663  CB  GLU B  94      49.221 -26.752  58.734  1.00 36.62           C  
ATOM   4664  CG  GLU B  94      50.584 -26.562  58.097  1.00 41.81           C  
ATOM   4665  CD  GLU B  94      51.453 -27.808  58.196  1.00 45.48           C  
ATOM   4666  OE1 GLU B  94      51.878 -28.152  59.325  1.00 47.44           O  
ATOM   4667  OE2 GLU B  94      51.708 -28.443  57.145  1.00 47.58           O1-
ATOM   4668  N   ASN B  95      49.777 -23.517  59.251  1.00 32.03           N  
ATOM   4669  CA  ASN B  95      50.446 -22.508  60.066  1.00 31.06           C  
ATOM   4670  C   ASN B  95      49.617 -21.228  60.153  1.00 28.09           C  
ATOM   4671  O   ASN B  95      50.042 -20.237  60.744  1.00 27.51           O  
ATOM   4672  CB  ASN B  95      51.851 -22.229  59.522  1.00 35.42           C  
ATOM   4673  CG  ASN B  95      52.809 -23.389  59.774  1.00 39.35           C  
ATOM   4674  ND2 ASN B  95      52.861 -24.329  58.843  1.00 40.63           N  
ATOM   4675  OD1 ASN B  95      53.479 -23.445  60.807  1.00 43.35           O  
ATOM   4676  N   GLY B  96      48.423 -21.277  59.566  1.00 25.06           N  
ATOM   4677  CA  GLY B  96      47.506 -20.153  59.575  1.00 23.06           C  
ATOM   4678  C   GLY B  96      47.974 -18.937  58.809  1.00 21.88           C  
ATOM   4679  O   GLY B  96      47.516 -17.823  59.073  1.00 22.46           O  
ATOM   4680  N   THR B  97      48.842 -19.152  57.829  1.00 20.13           N  
ATOM   4681  CA  THR B  97      49.382 -18.060  57.037  1.00 18.24           C  
ATOM   4682  C   THR B  97      48.878 -18.058  55.608  1.00 18.03           C  
ATOM   4683  O   THR B  97      49.382 -17.313  54.778  1.00 17.75           O  
ATOM   4684  CB  THR B  97      50.894 -18.116  57.028  1.00 18.07           C  
ATOM   4685  CG2 THR B  97      51.436 -17.768  58.404  1.00 18.08           C  
ATOM   4686  OG1 THR B  97      51.310 -19.440  56.662  1.00 18.07           O  
ATOM   4687  N   LEU B  98      47.888 -18.903  55.334  1.00 17.06           N  
ATOM   4688  CA  LEU B  98      47.268 -19.020  54.023  1.00 16.66           C  
ATOM   4689  C   LEU B  98      45.824 -19.454  54.270  1.00 17.92           C  
ATOM   4690  O   LEU B  98      45.572 -20.361  55.071  1.00 18.46           O  
ATOM   4691  CB  LEU B  98      48.000 -20.054  53.154  1.00 16.22           C  
ATOM   4692  CG  LEU B  98      47.442 -20.381  51.753  1.00 16.20           C  
ATOM   4693  CD1 LEU B  98      47.327 -19.122  50.902  1.00 15.18           C  
ATOM   4694  CD2 LEU B  98      48.349 -21.386  51.054  1.00 14.96           C  
ATOM   4695  N   GLY B  99      44.878 -18.773  53.626  1.00 17.18           N  
ATOM   4696  CA  GLY B  99      43.482 -19.114  53.803  1.00 16.45           C  
ATOM   4697  C   GLY B  99      42.566 -18.441  52.807  1.00 16.68           C  
ATOM   4698  O   GLY B  99      43.009 -17.868  51.807  1.00 16.51           O  
ATOM   4699  N   ASP B 100      41.273 -18.509  53.093  1.00 15.89           N  
ATOM   4700  CA  ASP B 100      40.259 -17.928  52.235  1.00 16.53           C  
ATOM   4701  C   ASP B 100      40.316 -16.411  52.303  1.00 15.66           C  
ATOM   4702  O   ASP B 100      40.531 -15.824  53.357  1.00 15.89           O  
ATOM   4703  CB  ASP B 100      38.869 -18.421  52.637  1.00 19.03           C  
ATOM   4704  CG  ASP B 100      37.761 -17.697  51.898  1.00 21.10           C  
ATOM   4705  OD1 ASP B 100      37.554 -17.970  50.693  1.00 23.14           O  
ATOM   4706  OD2 ASP B 100      37.126 -16.808  52.512  1.00 22.31           O1-
ATOM   4707  N   MET B 101      40.086 -15.791  51.160  1.00 15.04           N  
ATOM   4708  CA  MET B 101      40.115 -14.347  51.011  1.00 15.91           C  
ATOM   4709  C   MET B 101      39.259 -13.557  52.004  1.00 15.03           C  
ATOM   4710  O   MET B 101      39.749 -12.668  52.701  1.00 14.15           O  
ATOM   4711  CB  MET B 101      39.687 -14.015  49.584  1.00 16.60           C  
ATOM   4712  CG  MET B 101      39.719 -12.580  49.268  1.00 19.34           C  
ATOM   4713  SD  MET B 101      39.341 -12.295  47.552  1.00 21.45           S  
ATOM   4714  CE  MET B 101      39.117 -10.538  47.642  1.00 16.78           C  
ATOM   4715  N   TRP B 102      37.974 -13.878  52.046  1.00 15.20           N  
ATOM   4716  CA  TRP B 102      37.024 -13.195  52.913  1.00 15.39           C  
ATOM   4717  C   TRP B 102      37.300 -13.437  54.374  1.00 15.16           C  
ATOM   4718  O   TRP B 102      37.219 -12.516  55.178  1.00 15.18           O  
ATOM   4719  CB  TRP B 102      35.599 -13.602  52.546  1.00 15.93           C  
ATOM   4720  CG  TRP B 102      35.373 -13.467  51.096  1.00 17.52           C  
ATOM   4721  CD1 TRP B 102      35.147 -14.475  50.217  1.00 18.21           C  
ATOM   4722  CD2 TRP B 102      35.469 -12.266  50.323  1.00 17.39           C  
ATOM   4723  CE2 TRP B 102      35.305 -12.628  48.968  1.00 18.56           C  
ATOM   4724  CE3 TRP B 102      35.684 -10.917  50.635  1.00 18.46           C  
ATOM   4725  NE1 TRP B 102      35.113 -13.980  48.936  1.00 19.95           N  
ATOM   4726  CZ2 TRP B 102      35.350 -11.689  47.929  1.00 19.72           C  
ATOM   4727  CZ3 TRP B 102      35.728  -9.988  49.605  1.00 18.21           C  
ATOM   4728  CH2 TRP B 102      35.562 -10.379  48.266  1.00 18.86           C  
ATOM   4729  N   GLU B 103      37.643 -14.673  54.713  1.00 15.93           N  
ATOM   4730  CA  GLU B 103      37.969 -15.026  56.082  1.00 17.98           C  
ATOM   4731  C   GLU B 103      39.238 -14.305  56.504  1.00 17.06           C  
ATOM   4732  O   GLU B 103      39.350 -13.858  57.646  1.00 17.64           O  
ATOM   4733  CB  GLU B 103      38.147 -16.537  56.202  1.00 21.98           C  
ATOM   4734  CG  GLU B 103      36.860 -17.306  55.901  1.00 31.05           C  
ATOM   4735  CD  GLU B 103      37.055 -18.814  55.788  1.00 35.56           C  
ATOM   4736  OE1 GLU B 103      38.129 -19.321  56.205  1.00 37.54           O  
ATOM   4737  OE2 GLU B 103      36.122 -19.487  55.275  1.00 37.56           O1-
ATOM   4738  N   THR B 104      40.177 -14.141  55.572  1.00 15.15           N  
ATOM   4739  CA  THR B 104      41.425 -13.452  55.874  1.00 13.56           C  
ATOM   4740  C   THR B 104      41.156 -11.970  56.108  1.00 12.45           C  
ATOM   4741  O   THR B 104      41.658 -11.398  57.065  1.00 13.78           O  
ATOM   4742  CB  THR B 104      42.483 -13.671  54.778  1.00 12.16           C  
ATOM   4743  CG2 THR B 104      43.747 -12.896  55.080  1.00 13.16           C  
ATOM   4744  OG1 THR B 104      42.815 -15.059  54.735  1.00 13.91           O  
ATOM   4745  N   ILE B 105      40.317 -11.365  55.277  1.00 11.82           N  
ATOM   4746  CA  ILE B 105      39.968  -9.951  55.441  1.00 11.81           C  
ATOM   4747  C   ILE B 105      39.307  -9.707  56.811  1.00 12.93           C  
ATOM   4748  O   ILE B 105      39.689  -8.794  57.547  1.00 13.30           O  
ATOM   4749  CB  ILE B 105      39.023  -9.464  54.297  1.00 10.84           C  
ATOM   4750  CG1 ILE B 105      39.786  -9.463  52.959  1.00 10.54           C  
ATOM   4751  CG2 ILE B 105      38.504  -8.054  54.592  1.00 11.36           C  
ATOM   4752  CD1 ILE B 105      38.943  -9.076  51.744  1.00  9.00           C  
ATOM   4753  N   SER B 106      38.357 -10.568  57.166  1.00 14.81           N  
ATOM   4754  CA  SER B 106      37.628 -10.458  58.427  1.00 16.91           C  
ATOM   4755  C   SER B 106      38.504 -10.489  59.677  1.00 16.66           C  
ATOM   4756  O   SER B 106      38.272  -9.738  60.621  1.00 17.37           O  
ATOM   4757  CB  SER B 106      36.600 -11.582  58.516  1.00 18.41           C  
ATOM   4758  OG  SER B 106      35.829 -11.648  57.324  1.00 23.41           O  
ATOM   4759  N   GLY B 107      39.515 -11.350  59.686  1.00 16.99           N  
ATOM   4760  CA  GLY B 107      40.374 -11.458  60.852  1.00 17.15           C  
ATOM   4761  C   GLY B 107      41.618 -10.595  60.856  1.00 16.91           C  
ATOM   4762  O   GLY B 107      42.367 -10.619  61.820  1.00 18.42           O  
ATOM   4763  N   SER B 108      41.811  -9.785  59.824  1.00 16.20           N  
ATOM   4764  CA  SER B 108      43.010  -8.956  59.729  1.00 15.56           C  
ATOM   4765  C   SER B 108      42.864  -7.535  60.247  1.00 14.81           C  
ATOM   4766  O   SER B 108      41.794  -6.917  60.140  1.00 15.16           O  
ATOM   4767  CB  SER B 108      43.494  -8.921  58.287  1.00 16.49           C  
ATOM   4768  OG  SER B 108      43.859 -10.223  57.862  1.00 17.23           O  
ATOM   4769  N   ASP B 109      43.957  -7.020  60.803  1.00 13.27           N  
ATOM   4770  CA  ASP B 109      44.015  -5.667  61.347  1.00 13.08           C  
ATOM   4771  C   ASP B 109      44.498  -4.673  60.300  1.00 11.86           C  
ATOM   4772  O   ASP B 109      44.183  -3.489  60.367  1.00 12.01           O  
ATOM   4773  CB  ASP B 109      44.901  -5.671  62.593  1.00 13.17           C  
ATOM   4774  CG  ASP B 109      44.431  -6.698  63.603  1.00 14.17           C  
ATOM   4775  OD1 ASP B 109      43.269  -6.582  64.056  1.00 14.51           O  
ATOM   4776  OD2 ASP B 109      45.177  -7.662  63.879  1.00 14.69           O1-
ATOM   4777  N   LEU B 110      45.261  -5.185  59.336  1.00 12.10           N  
ATOM   4778  CA  LEU B 110      45.793  -4.417  58.215  1.00 11.78           C  
ATOM   4779  C   LEU B 110      45.557  -5.331  57.031  1.00 11.65           C  
ATOM   4780  O   LEU B 110      46.049  -6.454  57.000  1.00 11.63           O  
ATOM   4781  CB  LEU B 110      47.298  -4.143  58.369  1.00 11.23           C  
ATOM   4782  CG  LEU B 110      47.972  -3.509  57.144  1.00 11.63           C  
ATOM   4783  CD1 LEU B 110      47.257  -2.216  56.760  1.00  9.23           C  
ATOM   4784  CD2 LEU B 110      49.479  -3.254  57.409  1.00  9.89           C  
ATOM   4785  N   VAL B 111      44.733  -4.873  56.100  1.00 11.42           N  
ATOM   4786  CA  VAL B 111      44.386  -5.638  54.909  1.00 11.54           C  
ATOM   4787  C   VAL B 111      45.056  -5.000  53.702  1.00 11.02           C  
ATOM   4788  O   VAL B 111      44.770  -3.853  53.370  1.00 11.49           O  
ATOM   4789  CB  VAL B 111      42.840  -5.628  54.653  1.00 13.49           C  
ATOM   4790  CG1 VAL B 111      42.521  -6.314  53.324  1.00 14.01           C  
ATOM   4791  CG2 VAL B 111      42.088  -6.298  55.814  1.00 13.45           C  
ATOM   4792  N   LEU B 112      45.957  -5.732  53.062  1.00  9.42           N  
ATOM   4793  CA  LEU B 112      46.656  -5.234  51.874  1.00  9.21           C  
ATOM   4794  C   LEU B 112      45.878  -5.768  50.672  1.00  8.67           C  
ATOM   4795  O   LEU B 112      45.914  -6.962  50.374  1.00  9.79           O  
ATOM   4796  CB  LEU B 112      48.118  -5.718  51.861  1.00  9.13           C  
ATOM   4797  CG  LEU B 112      48.948  -5.407  53.118  1.00 10.12           C  
ATOM   4798  CD1 LEU B 112      50.415  -5.636  52.818  1.00 10.04           C  
ATOM   4799  CD2 LEU B 112      48.726  -3.984  53.587  1.00  9.74           C  
ATOM   4800  N   LEU B 113      45.142  -4.888  50.009  1.00  9.20           N  
ATOM   4801  CA  LEU B 113      44.318  -5.276  48.867  1.00 10.25           C  
ATOM   4802  C   LEU B 113      45.166  -5.312  47.589  1.00 10.40           C  
ATOM   4803  O   LEU B 113      45.180  -4.367  46.804  1.00 10.53           O  
ATOM   4804  CB  LEU B 113      43.132  -4.307  48.740  1.00 10.96           C  
ATOM   4805  CG  LEU B 113      41.969  -4.696  47.819  1.00  9.93           C  
ATOM   4806  CD1 LEU B 113      41.389  -6.063  48.182  1.00 10.22           C  
ATOM   4807  CD2 LEU B 113      40.912  -3.607  47.881  1.00  8.63           C  
ATOM   4808  N   LEU B 114      45.842  -6.436  47.387  1.00  9.92           N  
ATOM   4809  CA  LEU B 114      46.735  -6.610  46.250  1.00 10.31           C  
ATOM   4810  C   LEU B 114      46.177  -7.521  45.168  1.00 10.55           C  
ATOM   4811  O   LEU B 114      46.824  -8.485  44.728  1.00  9.61           O  
ATOM   4812  CB  LEU B 114      48.107  -7.094  46.735  1.00 10.64           C  
ATOM   4813  CG  LEU B 114      48.746  -6.138  47.754  1.00 11.69           C  
ATOM   4814  CD1 LEU B 114      50.029  -6.717  48.328  1.00 11.96           C  
ATOM   4815  CD2 LEU B 114      48.994  -4.777  47.100  1.00 11.52           C  
ATOM   4816  N   ILE B 115      44.946  -7.224  44.770  1.00 10.55           N  
ATOM   4817  CA  ILE B 115      44.274  -7.944  43.688  1.00  9.99           C  
ATOM   4818  C   ILE B 115      44.219  -6.944  42.533  1.00  9.21           C  
ATOM   4819  O   ILE B 115      44.523  -5.762  42.723  1.00  9.21           O  
ATOM   4820  CB  ILE B 115      42.857  -8.466  44.085  1.00  9.72           C  
ATOM   4821  CG1 ILE B 115      41.893  -7.319  44.421  1.00  9.47           C  
ATOM   4822  CG2 ILE B 115      42.986  -9.421  45.272  1.00  9.91           C  
ATOM   4823  CD1 ILE B 115      40.489  -7.789  44.721  1.00  8.50           C  
ATOM   4824  N   SER B 116      43.865  -7.410  41.343  1.00  8.39           N  
ATOM   4825  CA  SER B 116      43.812  -6.544  40.172  1.00  8.52           C  
ATOM   4826  C   SER B 116      42.928  -5.342  40.460  1.00  8.30           C  
ATOM   4827  O   SER B 116      41.924  -5.444  41.168  1.00  8.18           O  
ATOM   4828  CB  SER B 116      43.331  -7.311  38.938  0.50  7.22           C  
ATOM   4830  OG  SER B 116      41.930  -7.465  38.927  0.50  3.91           O  
ATOM   4832  N   ASP B 117      43.314  -4.195  39.922  1.00  8.05           N  
ATOM   4833  CA  ASP B 117      42.562  -2.965  40.135  1.00  8.47           C  
ATOM   4834  C   ASP B 117      41.114  -3.066  39.647  1.00  7.74           C  
ATOM   4835  O   ASP B 117      40.193  -2.608  40.315  1.00  8.10           O  
ATOM   4836  CB  ASP B 117      43.303  -1.800  39.491  1.00  9.36           C  
ATOM   4837  CG  ASP B 117      44.666  -1.572  40.129  1.00 10.74           C  
ATOM   4838  OD1 ASP B 117      44.705  -1.165  41.310  1.00  9.74           O  
ATOM   4839  OD2 ASP B 117      45.699  -1.830  39.472  1.00 10.79           O1-
ATOM   4840  N   SER B 118      40.898  -3.707  38.508  1.00  8.93           N  
ATOM   4841  CA  SER B 118      39.541  -3.863  37.996  1.00  9.54           C  
ATOM   4842  C   SER B 118      38.710  -4.746  38.938  1.00  9.93           C  
ATOM   4843  O   SER B 118      37.525  -4.492  39.151  1.00  9.55           O  
ATOM   4844  CB  SER B 118      39.567  -4.426  36.584  1.00 10.83           C  
ATOM   4845  OG  SER B 118      40.314  -5.621  36.542  1.00 13.38           O  
ATOM   4846  N   ALA B 119      39.345  -5.750  39.546  1.00  9.84           N  
ATOM   4847  CA  ALA B 119      38.655  -6.631  40.493  1.00  8.83           C  
ATOM   4848  C   ALA B 119      38.285  -5.821  41.732  1.00  8.57           C  
ATOM   4849  O   ALA B 119      37.225  -6.021  42.296  1.00  9.47           O  
ATOM   4850  CB  ALA B 119      39.518  -7.784  40.869  1.00  8.24           C  
ATOM   4851  N   GLN B 120      39.151  -4.899  42.148  1.00  8.27           N  
ATOM   4852  CA  GLN B 120      38.859  -4.044  43.297  1.00  7.88           C  
ATOM   4853  C   GLN B 120      37.623  -3.206  42.975  1.00  8.87           C  
ATOM   4854  O   GLN B 120      36.695  -3.091  43.786  1.00  9.59           O  
ATOM   4855  CB  GLN B 120      40.024  -3.105  43.594  1.00  8.56           C  
ATOM   4856  CG  GLN B 120      41.265  -3.768  44.123  1.00  8.24           C  
ATOM   4857  CD  GLN B 120      42.405  -2.787  44.284  1.00  9.96           C  
ATOM   4858  NE2 GLN B 120      43.584  -3.184  43.846  1.00 10.03           N  
ATOM   4859  OE1 GLN B 120      42.225  -1.677  44.772  1.00 10.15           O  
ATOM   4860  N   ALA B 121      37.609  -2.639  41.776  1.00  7.66           N  
ATOM   4861  CA  ALA B 121      36.499  -1.820  41.325  1.00  8.72           C  
ATOM   4862  C   ALA B 121      35.159  -2.559  41.346  1.00  8.81           C  
ATOM   4863  O   ALA B 121      34.125  -1.980  41.702  1.00  9.57           O  
ATOM   4864  CB  ALA B 121      36.786  -1.275  39.921  1.00  9.14           C  
ATOM   4865  N   ASP B 122      35.174  -3.831  40.966  1.00  9.68           N  
ATOM   4866  CA  ASP B 122      33.948  -4.627  40.919  1.00 10.79           C  
ATOM   4867  C   ASP B 122      33.600  -5.429  42.181  1.00 11.41           C  
ATOM   4868  O   ASP B 122      32.575  -6.100  42.210  1.00 12.13           O  
ATOM   4869  CB  ASP B 122      33.987  -5.567  39.702  1.00 10.42           C  
ATOM   4870  CG  ASP B 122      33.782  -4.834  38.385  1.00 11.09           C  
ATOM   4871  OD1 ASP B 122      33.313  -3.673  38.399  1.00 11.93           O  
ATOM   4872  OD2 ASP B 122      34.082  -5.417  37.321  1.00 11.23           O1-
ATOM   4873  N   ASN B 123      34.435  -5.363  43.214  1.00 11.24           N  
ATOM   4874  CA  ASN B 123      34.187  -6.125  44.434  1.00 11.14           C  
ATOM   4875  C   ASN B 123      34.496  -5.386  45.722  1.00 11.58           C  
ATOM   4876  O   ASN B 123      34.558  -6.009  46.776  1.00 11.43           O  
ATOM   4877  CB  ASN B 123      35.009  -7.421  44.437  1.00 12.43           C  
ATOM   4878  CG  ASN B 123      34.683  -8.333  43.265  1.00 15.97           C  
ATOM   4879  ND2 ASN B 123      35.422  -8.179  42.170  1.00 13.55           N  
ATOM   4880  OD1 ASN B 123      33.787  -9.179  43.348  1.00 16.21           O  
ATOM   4881  N   TYR B 124      34.689  -4.076  45.668  1.00 11.50           N  
ATOM   4882  CA  TYR B 124      35.015  -3.348  46.886  1.00 11.86           C  
ATOM   4883  C   TYR B 124      33.971  -3.444  47.999  1.00 13.35           C  
ATOM   4884  O   TYR B 124      34.330  -3.440  49.173  1.00 13.46           O  
ATOM   4885  CB  TYR B 124      35.344  -1.886  46.599  1.00 11.90           C  
ATOM   4886  CG  TYR B 124      34.190  -1.084  46.067  1.00 12.51           C  
ATOM   4887  CD1 TYR B 124      33.245  -0.520  46.930  1.00 12.22           C  
ATOM   4888  CD2 TYR B 124      34.039  -0.892  44.692  1.00 12.77           C  
ATOM   4889  CE1 TYR B 124      32.171   0.213  46.435  1.00 13.86           C  
ATOM   4890  CE2 TYR B 124      32.984  -0.163  44.188  1.00 13.05           C  
ATOM   4891  CZ  TYR B 124      32.049   0.389  45.055  1.00 14.73           C  
ATOM   4892  OH  TYR B 124      30.993   1.114  44.540  1.00 15.45           O  
ATOM   4893  N   GLU B 125      32.693  -3.562  47.643  1.00 15.01           N  
ATOM   4894  CA  GLU B 125      31.622  -3.642  48.641  1.00 16.64           C  
ATOM   4895  C   GLU B 125      31.759  -4.888  49.509  1.00 15.45           C  
ATOM   4896  O   GLU B 125      31.543  -4.843  50.720  1.00 14.87           O  
ATOM   4897  CB  GLU B 125      30.244  -3.581  47.960  1.00 19.01           C  
ATOM   4898  CG  GLU B 125      29.860  -2.168  47.528  1.00 24.33           C  
ATOM   4899  CD  GLU B 125      28.846  -2.126  46.392  1.00 29.07           C  
ATOM   4900  OE1 GLU B 125      29.227  -2.437  45.241  1.00 30.59           O  
ATOM   4901  OE2 GLU B 125      27.674  -1.748  46.631  1.00 31.76           O1-
ATOM   4902  N   LYS B 126      32.163  -5.985  48.886  1.00 15.74           N  
ATOM   4903  CA  LYS B 126      32.354  -7.237  49.590  1.00 16.14           C  
ATOM   4904  C   LYS B 126      33.577  -7.109  50.498  1.00 15.21           C  
ATOM   4905  O   LYS B 126      33.576  -7.619  51.620  1.00 15.03           O  
ATOM   4906  CB  LYS B 126      32.563  -8.364  48.587  1.00 19.77           C  
ATOM   4907  CG  LYS B 126      31.646  -9.583  48.750  1.00 25.92           C  
ATOM   4908  CD  LYS B 126      31.883 -10.356  50.052  1.00 28.25           C  
ATOM   4909  CE  LYS B 126      30.884 -11.509  50.202  1.00 30.53           C  
ATOM   4910  NZ  LYS B 126      31.286 -12.738  49.451  1.00 33.11           N1+
ATOM   4911  N   VAL B 127      34.613  -6.418  50.018  1.00 13.77           N  
ATOM   4912  CA  VAL B 127      35.848  -6.212  50.792  1.00 13.43           C  
ATOM   4913  C   VAL B 127      35.562  -5.371  52.025  1.00 12.81           C  
ATOM   4914  O   VAL B 127      35.897  -5.759  53.149  1.00 13.15           O  
ATOM   4915  CB  VAL B 127      36.954  -5.513  49.951  1.00 13.03           C  
ATOM   4916  CG1 VAL B 127      38.172  -5.237  50.815  1.00 13.76           C  
ATOM   4917  CG2 VAL B 127      37.348  -6.387  48.773  1.00 12.46           C  
ATOM   4918  N   PHE B 128      34.879  -4.250  51.807  1.00 13.01           N  
ATOM   4919  CA  PHE B 128      34.506  -3.316  52.872  1.00 12.74           C  
ATOM   4920  C   PHE B 128      33.649  -3.977  53.959  1.00 13.22           C  
ATOM   4921  O   PHE B 128      33.881  -3.762  55.153  1.00 12.76           O  
ATOM   4922  CB  PHE B 128      33.726  -2.124  52.297  1.00 12.64           C  
ATOM   4923  CG  PHE B 128      34.548  -1.196  51.435  1.00 13.07           C  
ATOM   4924  CD1 PHE B 128      35.931  -1.323  51.350  1.00 12.42           C  
ATOM   4925  CD2 PHE B 128      33.925  -0.194  50.703  1.00 12.95           C  
ATOM   4926  CE1 PHE B 128      36.684  -0.469  50.542  1.00 13.64           C  
ATOM   4927  CE2 PHE B 128      34.663   0.670  49.892  1.00 12.03           C  
ATOM   4928  CZ  PHE B 128      36.051   0.530  49.813  1.00 12.43           C  
ATOM   4929  N   SER B 129      32.669  -4.784  53.548  1.00 12.96           N  
ATOM   4930  CA  SER B 129      31.772  -5.451  54.497  1.00 13.89           C  
ATOM   4931  C   SER B 129      32.475  -6.434  55.439  1.00 13.77           C  
ATOM   4932  O   SER B 129      31.948  -6.773  56.503  1.00 14.21           O  
ATOM   4933  CB  SER B 129      30.612  -6.142  53.760  1.00 12.45           C  
ATOM   4934  OG  SER B 129      31.037  -7.316  53.086  1.00 16.01           O  
ATOM   4935  N   HIS B 130      33.657  -6.899  55.046  1.00 13.43           N  
ATOM   4936  CA  HIS B 130      34.425  -7.832  55.860  1.00 13.50           C  
ATOM   4937  C   HIS B 130      35.456  -7.174  56.780  1.00 13.27           C  
ATOM   4938  O   HIS B 130      36.066  -7.847  57.606  1.00 15.15           O  
ATOM   4939  CB  HIS B 130      35.097  -8.877  54.977  1.00 14.71           C  
ATOM   4940  CG  HIS B 130      34.164  -9.947  54.516  1.00 15.77           C  
ATOM   4941  CD2 HIS B 130      33.933 -11.189  54.993  1.00 15.96           C  
ATOM   4942  ND1 HIS B 130      33.303  -9.772  53.456  1.00 16.21           N  
ATOM   4943  CE1 HIS B 130      32.577 -10.863  53.299  1.00 16.64           C  
ATOM   4944  NE2 HIS B 130      32.941 -11.741  54.220  1.00 17.68           N  
ATOM   4945  N   MET B 131      35.634  -5.865  56.642  1.00 13.41           N  
ATOM   4946  CA  MET B 131      36.571  -5.102  57.469  1.00 13.77           C  
ATOM   4947  C   MET B 131      36.003  -4.869  58.877  1.00 13.88           C
[truncated: 236,366 more chars]
