# Supplementary material for: Structural Descriptors for Subunit Interface Regions in Homodimers: Effect of Lipid Membrane and Secondary Structure Type
Source: J Chem Inf Model. 2025 Mar 27;65(7):3117–26. doi: 10.1021/acs.jcim.4c01233 (PMC12004529; doi:10.1021/acs.jcim.4c01233)
Supplement: Supplementary file 3 — ci4c01233_si_003.tar [file ci4c01233_si_003.tar › database/alpha/1v4e_cytop.pdb]

ATOM      1  N   ASN A   1     -25.403 -26.941  61.285  1.00 71.47           N  
ATOM      2  CA  ASN A   1     -24.724 -25.784  61.934  1.00 70.47           C  
ATOM      3  C   ASN A   1     -25.724 -24.935  62.711  1.00 70.26           C  
ATOM      4  O   ASN A   1     -26.007 -23.796  62.337  1.00 70.51           O  
ATOM      5  CB  ASN A   1     -24.036 -24.914  60.878  1.00 71.01           C  
ATOM      6  CG  ASN A   1     -23.067 -25.699  60.018  1.00 71.70           C  
ATOM      7  ND2 ASN A   1     -23.280 -25.667  58.707  1.00 71.75           N  
ATOM      8  OD1 ASN A   1     -22.135 -26.324  60.524  1.00 73.86           O  
ATOM      9  N   SER A   2     -26.265 -25.496  63.789  1.00 68.86           N  
ATOM     10  CA  SER A   2     -27.224 -24.777  64.618  1.00 67.55           C  
ATOM     11  C   SER A   2     -26.479 -23.850  65.570  1.00 66.21           C  
ATOM     12  O   SER A   2     -27.035 -22.869  66.064  1.00 66.23           O  
ATOM     13  CB  SER A   2     -28.086 -25.759  65.417  1.00 67.50           C  
ATOM     14  OG  SER A   2     -28.957 -26.486  64.567  1.00 69.46           O  
ATOM     15  N   TYR A   3     -25.214 -24.172  65.818  1.00 64.88           N  
ATOM     16  CA  TYR A   3     -24.375 -23.376  66.701  1.00 63.35           C  
ATOM     17  C   TYR A   3     -24.307 -21.919  66.244  1.00 62.76           C  
ATOM     18  O   TYR A   3     -24.729 -21.017  66.970  1.00 63.08           O  
ATOM     19  CB  TYR A   3     -22.971 -23.992  66.772  1.00 63.59           C  
ATOM     20  CG  TYR A   3     -21.873 -23.035  67.183  1.00 64.15           C  
ATOM     21  CD1 TYR A   3     -22.089 -22.073  68.165  1.00 63.87           C  
ATOM     22  CD2 TYR A   3     -20.612 -23.101  66.592  1.00 64.17           C  
ATOM     23  CE1 TYR A   3     -21.076 -21.196  68.548  1.00 63.20           C  
ATOM     24  CE2 TYR A   3     -19.593 -22.232  66.971  1.00 64.40           C  
ATOM     25  CZ  TYR A   3     -19.833 -21.282  67.950  1.00 64.34           C  
ATOM     26  OH  TYR A   3     -18.830 -20.425  68.341  1.00 64.52           O  
ATOM     27  N   GLU A   4     -23.773 -21.688  65.047  1.00 61.14           N  
ATOM     28  CA  GLU A   4     -23.669 -20.331  64.522  1.00 60.17           C  
ATOM     29  C   GLU A   4     -25.056 -19.740  64.301  1.00 59.36           C  
ATOM     30  O   GLU A   4     -25.330 -18.610  64.703  1.00 60.23           O  
ATOM     31  CB  GLU A   4     -22.906 -20.310  63.193  1.00 60.54           C  
ATOM     32  CG  GLU A   4     -21.462 -20.780  63.264  1.00 61.68           C  
ATOM     33  CD  GLU A   4     -21.341 -22.287  63.353  1.00 63.25           C  
ATOM     34  OE1 GLU A   4     -22.380 -22.975  63.265  1.00 62.78           O  
ATOM     35  OE2 GLU A   4     -20.204 -22.782  63.504  1.00 64.65           O1-
ATOM     36  N   LEU A   5     -25.924 -20.513  63.655  1.00 57.83           N  
ATOM     37  CA  LEU A   5     -27.284 -20.075  63.368  1.00 56.51           C  
ATOM     38  C   LEU A   5     -27.904 -19.387  64.578  1.00 55.90           C  
ATOM     39  O   LEU A   5     -28.571 -18.362  64.445  1.00 57.12           O  
ATOM     40  CB  LEU A   5     -28.147 -21.271  62.958  1.00 56.03           C  
ATOM     41  CG  LEU A   5     -29.579 -20.956  62.520  1.00 54.15           C  
ATOM     42  CD1 LEU A   5     -29.548 -20.071  61.282  1.00 54.85           C  
ATOM     43  CD2 LEU A   5     -30.326 -22.248  62.231  1.00 54.89           C  
ATOM     44  N   GLU A   6     -27.674 -19.955  65.757  1.00 55.91           N  
ATOM     45  CA  GLU A   6     -28.206 -19.399  66.995  1.00 56.54           C  
ATOM     46  C   GLU A   6     -27.466 -18.124  67.387  1.00 56.27           C  
ATOM     47  O   GLU A   6     -28.061 -17.187  67.922  1.00 56.86           O  
ATOM     48  CB  GLU A   6     -28.086 -20.416  68.132  1.00 57.27           C  
ATOM     49  CG  GLU A   6     -28.734 -19.953  69.426  1.00 58.34           C  
ATOM     50  CD  GLU A   6     -30.247 -19.934  69.337  1.00 60.09           C  
ATOM     51  OE1 GLU A   6     -30.881 -19.171  70.097  1.00 61.08           O  
ATOM     52  OE2 GLU A   6     -30.804 -20.692  68.515  1.00 61.70           O1-
ATOM     53  N   LYS A   7     -26.164 -18.099  67.124  1.00 55.94           N  
ATOM     54  CA  LYS A   7     -25.341 -16.944  67.456  1.00 55.92           C  
ATOM     55  C   LYS A   7     -25.733 -15.748  66.593  1.00 55.59           C  
ATOM     56  O   LYS A   7     -25.599 -14.597  67.011  1.00 55.84           O  
ATOM     57  CB  LYS A   7     -23.859 -17.283  67.261  1.00 56.20           C  
ATOM     58  CG  LYS A   7     -22.894 -16.314  67.938  1.00 59.89           C  
ATOM     59  CD  LYS A   7     -23.273 -16.061  69.398  1.00 61.88           C  
ATOM     60  CE  LYS A   7     -23.365 -17.347  70.209  1.00 63.75           C  
ATOM     61  NZ  LYS A   7     -23.747 -17.065  71.622  1.00 63.40           N1+
ATOM     62  N   VAL A   8     -26.225 -16.028  65.389  1.00 54.77           N  
ATOM     63  CA  VAL A   8     -26.650 -14.977  64.472  1.00 52.41           C  
ATOM     64  C   VAL A   8     -28.000 -14.409  64.905  1.00 52.40           C  
ATOM     65  O   VAL A   8     -28.199 -13.195  64.888  1.00 51.62           O  
ATOM     66  CB  VAL A   8     -26.751 -15.507  63.019  1.00 51.95           C  
ATOM     67  CG1 VAL A   8     -27.476 -14.498  62.139  1.00 50.37           C  
ATOM     68  CG2 VAL A   8     -25.356 -15.763  62.466  1.00 50.69           C  
ATOM     69  N   LYS A   9     -28.925 -15.285  65.292  1.00 52.50           N  
ATOM     70  CA  LYS A   9     -30.243 -14.844  65.746  1.00 53.21           C  
ATOM     71  C   LYS A   9     -30.051 -13.826  66.862  1.00 53.29           C  
ATOM     72  O   LYS A   9     -30.797 -12.852  66.977  1.00 55.15           O  
ATOM     73  CB  LYS A   9     -31.062 -16.019  66.294  1.00 52.30           C  
ATOM     74  CG  LYS A   9     -31.532 -17.033  65.265  1.00 53.87           C  
ATOM     75  CD  LYS A   9     -32.539 -17.992  65.890  1.00 55.35           C  
ATOM     76  CE  LYS A   9     -33.033 -19.029  64.895  1.00 57.19           C  
ATOM     77  NZ  LYS A   9     -34.105 -19.881  65.486  1.00 56.45           N1+
ATOM     78  N   GLU A  10     -29.035 -14.072  67.680  1.00 52.67           N  
ATOM     79  CA  GLU A  10     -28.708 -13.217  68.810  1.00 52.61           C  
ATOM     80  C   GLU A  10     -28.121 -11.894  68.327  1.00 50.80           C  
ATOM     81  O   GLU A  10     -28.407 -10.836  68.887  1.00 51.08           O  
ATOM     82  CB  GLU A  10     -27.717 -13.949  69.715  1.00 55.71           C  
ATOM     83  CG  GLU A  10     -27.817 -13.596  71.183  1.00 58.87           C  
ATOM     84  CD  GLU A  10     -27.399 -14.750  72.074  1.00 62.30           C  
ATOM     85  OE1 GLU A  10     -28.106 -15.782  72.083  1.00 62.88           O  
ATOM     86  OE2 GLU A  10     -26.363 -14.631  72.760  1.00 62.16           O1-
ATOM     87  N   ARG A  11     -27.298 -11.964  67.284  1.00 49.05           N  
ATOM     88  CA  ARG A  11     -26.684 -10.771  66.714  1.00 47.46           C  
ATOM     89  C   ARG A  11     -27.793  -9.855  66.210  1.00 47.33           C  
ATOM     90  O   ARG A  11     -27.756  -8.642  66.415  1.00 46.02           O  
ATOM     91  CB  ARG A  11     -25.764 -11.153  65.550  1.00 46.16           C  
ATOM     92  CG  ARG A  11     -25.005  -9.983  64.936  1.00 43.64           C  
ATOM     93  CD  ARG A  11     -24.116  -9.299  65.964  1.00 43.61           C  
ATOM     94  NE  ARG A  11     -23.248  -8.290  65.360  1.00 44.11           N  
ATOM     95  CZ  ARG A  11     -23.272  -6.995  65.663  1.00 43.14           C  
ATOM     96  NH1 ARG A  11     -24.124  -6.537  66.568  1.00 44.44           N1+
ATOM     97  NH2 ARG A  11     -22.439  -6.157  65.061  1.00 42.38           N  
ATOM     98  N   ILE A  12     -28.782 -10.454  65.554  1.00 47.11           N  
ATOM     99  CA  ILE A  12     -29.919  -9.722  65.009  1.00 48.20           C  
ATOM    100  C   ILE A  12     -30.696  -9.005  66.107  1.00 50.67           C  
ATOM    101  O   ILE A  12     -30.906  -7.794  66.036  1.00 51.77           O  
ATOM    102  CB  ILE A  12     -30.867 -10.674  64.243  1.00 44.70           C  
ATOM    103  CG1 ILE A  12     -30.148 -11.213  63.003  1.00 43.06           C  
ATOM    104  CG2 ILE A  12     -32.151  -9.949  63.858  1.00 46.46           C  
ATOM    105  CD1 ILE A  12     -30.919 -12.275  62.243  1.00 42.61           C  
ATOM    106  N   GLU A  13     -31.124  -9.753  67.120  1.00 53.30           N  
ATOM    107  CA  GLU A  13     -31.869  -9.171  68.230  1.00 55.29           C  
ATOM    108  C   GLU A  13     -31.074  -7.990  68.774  1.00 54.69           C  
ATOM    109  O   GLU A  13     -31.633  -6.943  69.102  1.00 54.97           O  
ATOM    110  CB  GLU A  13     -32.080 -10.217  69.330  1.00 58.85           C  
ATOM    111  CG  GLU A  13     -32.964  -9.757  70.481  1.00 65.03           C  
ATOM    112  CD  GLU A  13     -33.377 -10.901  71.392  1.00 70.31           C  
ATOM    113  OE1 GLU A  13     -34.008 -11.859  70.894  1.00 71.73           O  
ATOM    114  OE2 GLU A  13     -33.073 -10.845  72.603  1.00 72.86           O1-
ATOM    115  N   GLN A  14     -29.760  -8.169  68.846  1.00 53.29           N  
ATOM    116  CA  GLN A  14     -28.853  -7.144  69.345  1.00 52.33           C  
ATOM    117  C   GLN A  14     -28.820  -5.898  68.464  1.00 51.31           C  
ATOM    118  O   GLN A  14     -28.840  -4.776  68.969  1.00 52.34           O  
ATOM    119  CB  GLN A  14     -27.439  -7.717  69.467  1.00 52.87           C  
ATOM    120  CG  GLN A  14     -26.409  -6.718  69.960  1.00 55.26           C  
ATOM    121  CD  GLN A  14     -25.018  -7.311  70.051  1.00 57.81           C  
ATOM    122  NE2 GLN A  14     -24.462  -7.329  71.256  1.00 60.40           N  
ATOM    123  OE1 GLN A  14     -24.449  -7.748  69.051  1.00 59.27           O  
ATOM    124  N   ILE A  15     -28.758  -6.091  67.150  1.00 49.16           N  
ATOM    125  CA  ILE A  15     -28.717  -4.964  66.224  1.00 46.26           C  
ATOM    126  C   ILE A  15     -30.046  -4.217  66.198  1.00 44.54           C  
ATOM    127  O   ILE A  15     -30.076  -2.991  66.310  1.00 44.13           O  
ATOM    128  CB  ILE A  15     -28.369  -5.427  64.793  1.00 45.55           C  
ATOM    129  CG1 ILE A  15     -26.962  -6.032  64.774  1.00 42.87           C  
ATOM    130  CG2 ILE A  15     -28.453  -4.249  63.829  1.00 43.61           C  
ATOM    131  CD1 ILE A  15     -26.581  -6.665  63.455  1.00 40.74           C  
ATOM    132  N   LEU A  16     -31.143  -4.954  66.053  1.00 43.42           N  
ATOM    133  CA  LEU A  16     -32.467  -4.339  66.023  1.00 43.89           C  
ATOM    134  C   LEU A  16     -32.750  -3.581  67.316  1.00 44.60           C  
ATOM    135  O   LEU A  16     -33.303  -2.481  67.293  1.00 45.51           O  
ATOM    136  CB  LEU A  16     -33.551  -5.398  65.801  1.00 39.41           C  
ATOM    137  CG  LEU A  16     -33.614  -6.049  64.417  1.00 39.71           C  
ATOM    138  CD1 LEU A  16     -34.778  -7.028  64.362  1.00 37.94           C  
ATOM    139  CD2 LEU A  16     -33.779  -4.973  63.353  1.00 36.52           C  
ATOM    140  N   SER A  17     -32.370  -4.177  68.441  1.00 45.89           N  
ATOM    141  CA  SER A  17     -32.575  -3.560  69.748  1.00 48.01           C  
ATOM    142  C   SER A  17     -32.045  -2.131  69.748  1.00 47.97           C  
ATOM    143  O   SER A  17     -32.717  -1.206  70.199  1.00 48.53           O  
ATOM    144  CB  SER A  17     -31.856  -4.374  70.828  1.00 49.06           C  
ATOM    145  OG  SER A  17     -32.016  -3.792  72.109  1.00 51.59           O  
ATOM    146  N   GLN A  18     -30.830  -1.970  69.233  1.00 49.34           N  
ATOM    147  CA  GLN A  18     -30.156  -0.677  69.153  1.00 49.52           C  
ATOM    148  C   GLN A  18     -30.933   0.409  68.411  1.00 48.02           C  
ATOM    149  O   GLN A  18     -30.906   1.576  68.801  1.00 48.02           O  
ATOM    150  CB  GLN A  18     -28.791  -0.857  68.483  1.00 52.64           C  
ATOM    151  CG  GLN A  18     -27.631  -1.033  69.447  1.00 58.47           C  
ATOM    152  CD  GLN A  18     -26.890   0.268  69.703  1.00 62.86           C  
ATOM    153  NE2 GLN A  18     -26.889   0.715  70.955  1.00 63.43           N  
ATOM    154  OE1 GLN A  18     -26.325   0.863  68.784  1.00 64.27           O  
ATOM    155  N   PHE A  19     -31.622   0.022  67.344  1.00 46.30           N  
ATOM    156  CA  PHE A  19     -32.378   0.966  66.527  1.00 45.76           C  
ATOM    157  C   PHE A  19     -33.853   1.135  66.879  1.00 45.67           C  
ATOM    158  O   PHE A  19     -34.400   2.231  66.754  1.00 46.14           O  
ATOM    159  CB  PHE A  19     -32.251   0.570  65.055  1.00 44.29           C  
ATOM    160  CG  PHE A  19     -30.946   0.975  64.430  1.00 44.14           C  
ATOM    161  CD1 PHE A  19     -30.780   2.256  63.918  1.00 41.21           C  
ATOM    162  CD2 PHE A  19     -29.880   0.082  64.364  1.00 42.59           C  
ATOM    163  CE1 PHE A  19     -29.573   2.646  63.346  1.00 42.71           C  
ATOM    164  CE2 PHE A  19     -28.666   0.462  63.794  1.00 42.14           C  
ATOM    165  CZ  PHE A  19     -28.513   1.748  63.284  1.00 41.33           C  
ATOM    166  N   PHE A  20     -34.497   0.058  67.316  1.00 44.68           N  
ATOM    167  CA  PHE A  20     -35.918   0.100  67.657  1.00 44.02           C  
ATOM    168  C   PHE A  20     -36.218   0.295  69.139  1.00 44.97           C  
ATOM    169  O   PHE A  20     -35.408  -0.047  69.999  1.00 44.22           O  
ATOM    170  CB  PHE A  20     -36.596  -1.194  67.209  1.00 41.41           C  
ATOM    171  CG  PHE A  20     -36.771  -1.310  65.728  1.00 39.35           C  
ATOM    172  CD1 PHE A  20     -38.000  -1.026  65.140  1.00 37.76           C  
ATOM    173  CD2 PHE A  20     -35.715  -1.716  64.919  1.00 38.27           C  
ATOM    174  CE1 PHE A  20     -38.178  -1.145  63.765  1.00 37.21           C  
ATOM    175  CE2 PHE A  20     -35.879  -1.839  63.541  1.00 37.35           C  
ATOM    176  CZ  PHE A  20     -37.116  -1.554  62.963  1.00 35.37           C  
ATOM    177  N   PRO A  21     -37.393   0.866  69.453  1.00 46.57           N  
ATOM    178  CA  PRO A  21     -37.781   1.081  70.850  1.00 48.17           C  
ATOM    179  C   PRO A  21     -38.067  -0.299  71.436  1.00 49.85           C  
ATOM    180  O   PRO A  21     -38.537  -1.184  70.724  1.00 50.11           O  
ATOM    181  CB  PRO A  21     -39.048   1.924  70.729  1.00 48.47           C  
ATOM    182  CG  PRO A  21     -38.820   2.694  69.463  1.00 48.21           C  
ATOM    183  CD  PRO A  21     -38.270   1.629  68.547  1.00 46.21           C  
ATOM    184  N   GLU A  22     -37.783  -0.494  72.718  1.00 52.22           N  
ATOM    185  CA  GLU A  22     -38.025  -1.796  73.330  1.00 54.61           C  
ATOM    186  C   GLU A  22     -39.486  -2.220  73.182  1.00 54.52           C  
ATOM    187  O   GLU A  22     -39.779  -3.392  72.938  1.00 54.41           O  
ATOM    188  CB  GLU A  22     -37.625  -1.775  74.808  1.00 57.59           C  
ATOM    189  CG  GLU A  22     -37.804  -3.113  75.512  1.00 62.81           C  
ATOM    190  CD  GLU A  22     -37.199  -4.270  74.735  1.00 66.44           C  
ATOM    191  OE1 GLU A  22     -35.990  -4.214  74.421  1.00 66.18           O  
ATOM    192  OE2 GLU A  22     -37.934  -5.237  74.439  1.00 68.16           O1-
ATOM    193  N   GLN A  23     -40.397  -1.262  73.325  1.00 54.28           N  
ATOM    194  CA  GLN A  23     -41.826  -1.536  73.197  1.00 54.83           C  
ATOM    195  C   GLN A  23     -42.125  -2.356  71.950  1.00 54.51           C  
ATOM    196  O   GLN A  23     -42.784  -3.393  72.015  1.00 54.77           O  
ATOM    197  CB  GLN A  23     -42.618  -0.227  73.118  1.00 56.17           C  
ATOM    198  CG  GLN A  23     -44.055  -0.417  72.632  1.00 59.02           C  
ATOM    199  CD  GLN A  23     -44.744   0.888  72.266  1.00 60.26           C  
ATOM    200  NE2 GLN A  23     -44.087   2.007  72.546  1.00 59.08           N  
ATOM    201  OE1 GLN A  23     -45.857   0.886  71.738  1.00 59.78           O  
ATOM    202  N   ILE A  24     -41.633  -1.874  70.814  1.00 54.11           N  
ATOM    203  CA  ILE A  24     -41.857  -2.522  69.528  1.00 53.49           C  
ATOM    204  C   ILE A  24     -41.051  -3.806  69.311  1.00 53.76           C  
ATOM    205  O   ILE A  24     -41.453  -4.664  68.527  1.00 52.71           O  
ATOM    206  CB  ILE A  24     -41.552  -1.535  68.374  1.00 51.18           C  
ATOM    207  CG1 ILE A  24     -41.956  -2.145  67.032  1.00 50.87           C  
ATOM    208  CG2 ILE A  24     -40.082  -1.174  68.376  1.00 51.75           C  
ATOM    209  CD1 ILE A  24     -43.452  -2.281  66.849  1.00 52.91           C  
ATOM    210  N   MET A  25     -39.923  -3.941  70.004  1.00 55.21           N  
ATOM    211  CA  MET A  25     -39.075  -5.124  69.859  1.00 56.72           C  
ATOM    212  C   MET A  25     -39.821  -6.456  69.865  1.00 57.45           C  
ATOM    213  O   MET A  25     -39.614  -7.295  68.988  1.00 57.28           O  
ATOM    214  CB  MET A  25     -38.002  -5.153  70.952  1.00 57.88           C  
ATOM    215  CG  MET A  25     -36.774  -4.318  70.639  1.00 58.77           C  
ATOM    216  SD  MET A  25     -36.052  -4.759  69.042  1.00 59.61           S  
ATOM    217  CE  MET A  25     -35.093  -6.210  69.481  1.00 58.50           C  
ATOM    218  N   LYS A  26     -40.685  -6.647  70.854  1.00 58.48           N  
ATOM    219  CA  LYS A  26     -41.445  -7.886  70.983  1.00 59.10           C  
ATOM    220  C   LYS A  26     -42.274  -8.247  69.753  1.00 58.37           C  
ATOM    221  O   LYS A  26     -42.482  -9.427  69.466  1.00 57.54           O  
ATOM    222  CB  LYS A  26     -42.397  -7.801  72.180  1.00 60.80           C  
ATOM    223  CG  LYS A  26     -41.769  -7.323  73.479  1.00 62.49           C  
ATOM    224  CD  LYS A  26     -42.793  -7.316  74.613  1.00 61.76           C  
ATOM    225  CE  LYS A  26     -43.986  -6.416  74.302  1.00 61.31           C  
ATOM    226  NZ  LYS A  26     -43.598  -4.987  74.137  1.00 62.73           N1+
ATOM    227  N   ASP A  27     -42.736  -7.236  69.023  1.00 56.82           N  
ATOM    228  CA  ASP A  27     -43.603  -7.464  67.869  1.00 55.06           C  
ATOM    229  C   ASP A  27     -43.014  -7.609  66.467  1.00 53.47           C  
ATOM    230  O   ASP A  27     -43.762  -7.824  65.514  1.00 53.11           O  
ATOM    231  CB  ASP A  27     -44.682  -6.382  67.839  1.00 56.08           C  
ATOM    232  CG  ASP A  27     -45.458  -6.302  69.138  1.00 57.96           C  
ATOM    233  OD1 ASP A  27     -46.026  -7.334  69.554  1.00 58.99           O  
ATOM    234  OD2 ASP A  27     -45.500  -5.210  69.744  1.00 57.13           O1-
ATOM    235  N   LEU A  28     -41.701  -7.488  66.314  1.00 52.42           N  
ATOM    236  CA  LEU A  28     -41.113  -7.641  64.986  1.00 51.90           C  
ATOM    237  C   LEU A  28     -41.115  -9.119  64.599  1.00 52.62           C  
ATOM    238  O   LEU A  28     -40.656  -9.965  65.365  1.00 53.00           O  
ATOM    239  CB  LEU A  28     -39.685  -7.089  64.960  1.00 50.53           C  
ATOM    240  CG  LEU A  28     -39.555  -5.563  64.885  1.00 49.06           C  
ATOM    241  CD1 LEU A  28     -38.101  -5.162  65.054  1.00 46.54           C  
ATOM    242  CD2 LEU A  28     -40.098  -5.065  63.551  1.00 49.82           C  
ATOM    243  N   PRO A  29     -41.642  -9.448  63.405  1.00 52.52           N  
ATOM    244  CA  PRO A  29     -41.697 -10.837  62.930  1.00 52.69           C  
ATOM    245  C   PRO A  29     -40.285 -11.401  62.871  1.00 53.85           C  
ATOM    246  O   PRO A  29     -39.699 -11.524  61.801  1.00 52.91           O  
ATOM    247  CB  PRO A  29     -42.320 -10.698  61.546  1.00 52.31           C  
ATOM    248  CG  PRO A  29     -41.789  -9.381  61.085  1.00 51.99           C  
ATOM    249  CD  PRO A  29     -41.970  -8.515  62.313  1.00 52.43           C  
ATOM    250  N   LEU A  30     -39.743 -11.759  64.027  1.00 54.02           N  
ATOM    251  CA  LEU A  30     -38.376 -12.249  64.078  1.00 54.56           C  
ATOM    252  C   LEU A  30     -38.070 -13.715  63.779  1.00 56.39           C  
ATOM    253  O   LEU A  30     -38.760 -14.623  64.251  1.00 55.18           O  
ATOM    254  CB  LEU A  30     -37.753 -11.854  65.412  1.00 54.46           C  
ATOM    255  CG  LEU A  30     -37.180 -10.438  65.379  1.00 53.47           C  
ATOM    256  CD1 LEU A  30     -36.417 -10.151  66.659  1.00 52.56           C  
ATOM    257  CD2 LEU A  30     -36.251 -10.312  64.174  1.00 53.92           C  
ATOM    258  N   TYR A  31     -37.013 -13.911  62.985  1.00 56.84           N  
ATOM    259  CA  TYR A  31     -36.505 -15.219  62.575  1.00 54.97           C  
ATOM    260  C   TYR A  31     -37.554 -16.111  61.953  1.00 54.74           C  
ATOM    261  O   TYR A  31     -38.471 -16.576  62.618  1.00 54.02           O  
ATOM    262  CB  TYR A  31     -35.872 -15.943  63.761  1.00 54.04           C  
ATOM    263  CG  TYR A  31     -35.262 -15.037  64.792  1.00 54.68           C  
ATOM    264  CD1 TYR A  31     -35.397 -15.334  66.140  1.00 54.68           C  
ATOM    265  CD2 TYR A  31     -34.539 -13.896  64.431  1.00 53.17           C  
ATOM    266  CE1 TYR A  31     -34.832 -14.527  67.113  1.00 54.00           C  
ATOM    267  CE2 TYR A  31     -33.966 -13.077  65.401  1.00 53.58           C  
ATOM    268  CZ  TYR A  31     -34.121 -13.403  66.741  1.00 53.97           C  
ATOM    269  OH  TYR A  31     -33.580 -12.606  67.719  1.00 55.90           O  
ATOM    270  N   GLY A  32     -37.386 -16.369  60.667  1.00 53.48           N  
ATOM    271  CA  GLY A  32     -38.304 -17.229  59.950  1.00 51.11           C  
ATOM    272  C   GLY A  32     -37.495 -18.514  59.793  1.00 50.43           C  
ATOM    273  O   GLY A  32     -36.896 -19.022  60.746  1.00 50.57           O  
ATOM    274  N   LYS A  33     -37.421 -19.035  58.581  1.00 49.17           N  
ATOM    275  CA  LYS A  33     -36.678 -20.261  58.356  1.00 49.61           C  
ATOM    276  C   LYS A  33     -35.191 -19.958  58.236  1.00 48.15           C  
ATOM    277  O   LYS A  33     -34.364 -20.855  58.355  1.00 47.49           O  
ATOM    278  CB  LYS A  33     -37.200 -20.959  57.104  1.00 50.13           C  
ATOM    279  CG  LYS A  33     -38.691 -21.290  57.204  1.00 49.30           C  
ATOM    280  CD  LYS A  33     -39.210 -21.852  55.894  1.00 51.97           C  
ATOM    281  CE  LYS A  33     -40.661 -22.320  55.993  1.00 52.69           C  
ATOM    282  NZ  LYS A  33     -41.598 -21.216  56.344  1.00 56.64           N1+
ATOM    283  N   MET A  34     -34.866 -18.680  58.052  1.00 47.89           N  
ATOM    284  CA  MET A  34     -33.490 -18.210  57.919  1.00 47.97           C  
ATOM    285  C   MET A  34     -32.698 -19.022  56.901  1.00 47.17           C  
ATOM    286  O   MET A  34     -31.499 -19.235  57.068  1.00 46.75           O  
ATOM    287  CB  MET A  34     -32.789 -18.234  59.281  1.00 48.64           C  
ATOM    288  CG  MET A  34     -33.294 -17.171  60.244  1.00 47.66           C  
ATOM    289  SD  MET A  34     -32.431 -17.219  61.817  1.00 53.07           S  
ATOM    290  CE  MET A  34     -30.824 -16.609  61.340  1.00 49.74           C  
ATOM    291  N   LEU A  35     -33.374 -19.458  55.841  1.00 46.06           N  
ATOM    292  CA  LEU A  35     -32.745 -20.247  54.786  1.00 46.21           C  
ATOM    293  C   LEU A  35     -31.434 -19.637  54.293  1.00 45.42           C  
ATOM    294  O   LEU A  35     -30.401 -20.306  54.257  1.00 45.83           O  
ATOM    295  CB  LEU A  35     -33.713 -20.404  53.611  1.00 45.87           C  
ATOM    296  CG  LEU A  35     -35.004 -21.151  53.955  1.00 48.09           C  
ATOM    297  CD1 LEU A  35     -35.931 -21.182  52.753  1.00 49.62           C  
ATOM    298  CD2 LEU A  35     -34.660 -22.564  54.404  1.00 49.92           C  
ATOM    299  N   ARG A  36     -31.484 -18.364  53.921  1.00 44.13           N  
ATOM    300  CA  ARG A  36     -30.314 -17.655  53.418  1.00 41.98           C  
ATOM    301  C   ARG A  36     -29.113 -17.727  54.355  1.00 41.11           C  
ATOM    302  O   ARG A  36     -27.979 -17.882  53.902  1.00 40.80           O  
ATOM    303  CB  ARG A  36     -30.689 -16.200  53.133  1.00 40.47           C  
ATOM    304  CG  ARG A  36     -31.783 -16.102  52.086  1.00 39.04           C  
ATOM    305  CD  ARG A  36     -32.329 -14.700  51.915  1.00 39.85           C  
ATOM    306  NE  ARG A  36     -33.468 -14.705  51.001  1.00 38.70           N  
ATOM    307  CZ  ARG A  36     -34.673 -15.179  51.306  1.00 38.74           C  
ATOM    308  NH1 ARG A  36     -34.907 -15.685  52.509  1.00 39.74           N1+
ATOM    309  NH2 ARG A  36     -35.640 -15.165  50.398  1.00 34.91           N  
ATOM    310  N   VAL A  37     -29.357 -17.614  55.656  1.00 40.86           N  
ATOM    311  CA  VAL A  37     -28.272 -17.683  56.627  1.00 40.86           C  
ATOM    312  C   VAL A  37     -27.709 -19.099  56.651  1.00 42.25           C  
ATOM    313  O   VAL A  37     -26.493 -19.295  56.637  1.00 41.77           O  
ATOM    314  CB  VAL A  37     -28.755 -17.308  58.046  1.00 41.37           C  
ATOM    315  CG1 VAL A  37     -27.639 -17.537  59.056  1.00 39.69           C  
ATOM    316  CG2 VAL A  37     -29.192 -15.853  58.074  1.00 42.55           C  
ATOM    317  N   ARG A  38     -28.602 -20.084  56.682  1.00 42.42           N  
ATOM    318  CA  ARG A  38     -28.194 -21.482  56.701  1.00 44.12           C  
ATOM    319  C   ARG A  38     -27.330 -21.794  55.484  1.00 45.25           C  
ATOM    320  O   ARG A  38     -26.275 -22.419  55.604  1.00 43.63           O  
ATOM    321  CB  ARG A  38     -29.427 -22.386  56.720  1.00 47.39           C  
ATOM    322  CG  ARG A  38     -30.296 -22.188  57.953  1.00 50.32           C  
ATOM    323  CD  ARG A  38     -31.494 -23.122  57.963  1.00 53.94           C  
ATOM    324  NE  ARG A  38     -32.265 -22.990  59.196  1.00 58.26           N  
ATOM    325  CZ  ARG A  38     -33.199 -23.849  59.590  1.00 60.75           C  
ATOM    326  NH1 ARG A  38     -33.482 -24.910  58.847  1.00 62.29           N1+
ATOM    327  NH2 ARG A  38     -33.846 -23.653  60.732  1.00 61.37           N  
ATOM    328  N   LEU A  39     -27.777 -21.349  54.313  1.00 44.17           N  
ATOM    329  CA  LEU A  39     -27.034 -21.578  53.080  1.00 43.70           C  
ATOM    330  C   LEU A  39     -25.680 -20.876  53.097  1.00 44.76           C  
ATOM    331  O   LEU A  39     -24.701 -21.393  52.562  1.00 45.72           O  
ATOM    332  CB  LEU A  39     -27.846 -21.104  51.872  1.00 43.28           C  
ATOM    333  CG  LEU A  39     -28.739 -22.140  51.182  1.00 43.33           C  
ATOM    334  CD1 LEU A  39     -29.680 -21.446  50.211  1.00 43.27           C  
ATOM    335  CD2 LEU A  39     -27.872 -23.160  50.453  1.00 43.02           C  
ATOM    336  N   SER A  40     -25.624 -19.700  53.715  1.00 44.53           N  
ATOM    337  CA  SER A  40     -24.379 -18.945  53.784  1.00 44.55           C  
ATOM    338  C   SER A  40     -23.397 -19.595  54.754  1.00 46.11           C  
ATOM    339  O   SER A  40     -22.193 -19.619  54.502  1.00 47.82           O  
ATOM    340  CB  SER A  40     -24.649 -17.502  54.210  1.00 43.35           C  
ATOM    341  OG  SER A  40     -23.471 -16.719  54.106  1.00 40.52           O  
ATOM    342  N   ILE A  41     -23.910 -20.113  55.867  1.00 46.59           N  
ATOM    343  CA  ILE A  41     -23.058 -20.777  56.847  1.00 47.20           C  
ATOM    344  C   ILE A  41     -22.428 -21.967  56.137  1.00 48.97           C  
ATOM    345  O   ILE A  41     -21.219 -22.192  56.209  1.00 48.13           O  
ATOM    346  CB  ILE A  41     -23.873 -21.304  58.050  1.00 47.53           C  
ATOM    347  CG1 ILE A  41     -24.563 -20.140  58.765  1.00 47.92           C  
ATOM    348  CG2 ILE A  41     -22.958 -22.059  59.008  1.00 48.17           C  
ATOM    349  CD1 ILE A  41     -25.476 -20.564  59.897  1.00 47.71           C  
ATOM    350  N   LEU A  42     -23.275 -22.716  55.441  1.00 50.07           N  
ATOM    351  CA  LEU A  42     -22.859 -23.893  54.694  1.00 51.35           C  
ATOM    352  C   LEU A  42     -21.766 -23.522  53.693  1.00 51.98           C  
ATOM    353  O   LEU A  42     -20.798 -24.261  53.520  1.00 52.51           O  
ATOM    354  CB  LEU A  42     -24.070 -24.485  53.966  1.00 52.77           C  
ATOM    355  CG  LEU A  42     -24.007 -25.917  53.434  1.00 55.93           C  
ATOM    356  CD1 LEU A  42     -25.373 -26.310  52.895  1.00 57.52           C  
ATOM    357  CD2 LEU A  42     -22.957 -26.032  52.355  1.00 56.23           C  
ATOM    358  N   SER A  43     -21.926 -22.375  53.041  1.00 50.85           N  
ATOM    359  CA  SER A  43     -20.950 -21.911  52.060  1.00 49.98           C  
ATOM    360  C   SER A  43     -19.625 -21.582  52.744  1.00 49.46           C  
ATOM    361  O   SER A  43     -18.553 -21.814  52.184  1.00 49.65           O  
ATOM    362  CB  SER A  43     -21.479 -20.674  51.332  1.00 50.66           C  
ATOM    363  OG  SER A  43     -20.610 -20.291  50.281  1.00 54.11           O  
ATOM    364  N   PHE A  44     -19.707 -21.036  53.953  1.00 48.68           N  
ATOM    365  CA  PHE A  44     -18.518 -20.687  54.727  1.00 48.45           C  
ATOM    366  C   PHE A  44     -17.680 -21.940  54.957  1.00 50.73           C  
ATOM    367  O   PHE A  44     -16.465 -21.938  54.755  1.00 51.77           O  
ATOM    368  CB  PHE A  44     -18.924 -20.087  56.079  1.00 46.28           C  
ATOM    369  CG  PHE A  44     -18.958 -18.581  56.099  1.00 42.21           C  
ATOM    370  CD1 PHE A  44     -17.814 -17.848  56.404  1.00 40.36           C  
ATOM    371  CD2 PHE A  44     -20.133 -17.896  55.813  1.00 39.03           C  
ATOM    372  CE1 PHE A  44     -17.843 -16.453  56.427  1.00 39.89           C  
ATOM    373  CE2 PHE A  44     -20.170 -16.504  55.833  1.00 39.19           C  
ATOM    374  CZ  PHE A  44     -19.024 -15.782  56.141  1.00 38.44           C  
ATOM    375  N   LYS A  45     -18.344 -23.010  55.382  1.00 51.94           N  
ATOM    376  CA  LYS A  45     -17.680 -24.281  55.644  1.00 53.10           C  
ATOM    377  C   LYS A  45     -17.021 -24.805  54.366  1.00 54.39           C  
ATOM    378  O   LYS A  45     -15.820 -25.072  54.341  1.00 54.66           O  
ATOM    379  CB  LYS A  45     -18.695 -25.316  56.140  1.00 52.18           C  
ATOM    380  CG  LYS A  45     -19.614 -24.843  57.261  1.00 54.66           C  
ATOM    381  CD  LYS A  45     -18.972 -24.925  58.636  1.00 55.42           C  
ATOM    382  CE  LYS A  45     -19.978 -24.531  59.711  1.00 55.73           C  
ATOM    383  NZ  LYS A  45     -19.486 -24.786  61.094  1.00 56.41           N1+
ATOM    384  N   ASN A  46     -17.818 -24.944  53.309  1.00 54.74           N  
ATOM    385  CA  ASN A  46     -17.338 -25.454  52.026  1.00 54.60           C  
ATOM    386  C   ASN A  46     -16.100 -24.739  51.491  1.00 54.77           C  
ATOM    387  O   ASN A  46     -15.336 -25.311  50.714  1.00 55.78           O  
ATOM    388  CB  ASN A  46     -18.451 -25.375  50.978  1.00 54.20           C  
ATOM    389  CG  ASN A  46     -18.069 -26.044  49.671  1.00 55.49           C  
ATOM    390  ND2 ASN A  46     -17.607 -27.287  49.755  1.00 57.95           N  
ATOM    391  OD1 ASN A  46     -18.192 -25.453  48.597  1.00 54.25           O  
ATOM    392  N   ARG A  47     -15.903 -23.490  51.901  1.00 54.87           N  
ATOM    393  CA  ARG A  47     -14.754 -22.717  51.441  1.00 54.86           C  
ATOM    394  C   ARG A  47     -13.633 -22.727  52.474  1.00 55.26           C  
ATOM    395  O   ARG A  47     -12.537 -22.227  52.220  1.00 54.75           O  
ATOM    396  CB  ARG A  47     -15.170 -21.273  51.161  1.00 53.57           C  
ATOM    397  CG  ARG A  47     -14.137 -20.459  50.398  1.00 51.25           C  
ATOM    398  CD  ARG A  47     -14.576 -19.009  50.291  1.00 51.04           C  
ATOM    399  NE  ARG A  47     -13.941 -18.310  49.177  1.00 49.24           N  
ATOM    400  CZ  ARG A  47     -14.057 -18.677  47.904  1.00 48.67           C  
ATOM    401  NH1 ARG A  47     -14.780 -19.741  47.581  1.00 48.99           N1+
ATOM    402  NH2 ARG A  47     -13.462 -17.973  46.952  1.00 46.68           N  
ATOM    403  N   GLY A  48     -13.913 -23.296  53.640  1.00 54.93           N  
ATOM    404  CA  GLY A  48     -12.909 -23.348  54.685  1.00 54.49           C  
ATOM    405  C   GLY A  48     -12.591 -21.972  55.236  1.00 54.72           C  
ATOM    406  O   GLY A  48     -11.429 -21.644  55.480  1.00 55.49           O  
ATOM    407  N   VAL A  49     -13.627 -21.161  55.423  1.00 54.80           N  
ATOM    408  CA  VAL A  49     -13.467 -19.815  55.962  1.00 53.23           C  
ATOM    409  C   VAL A  49     -14.087 -19.774  57.353  1.00 54.83           C  
ATOM    410  O   VAL A  49     -15.257 -20.115  57.528  1.00 53.74           O  
ATOM    411  CB  VAL A  49     -14.164 -18.762  55.073  1.00 52.17           C  
ATOM    412  CG1 VAL A  49     -14.044 -17.385  55.708  1.00 51.03           C  
ATOM    413  CG2 VAL A  49     -13.544 -18.761  53.686  1.00 49.90           C  
ATOM    414  N   GLU A  50     -13.302 -19.360  58.341  1.00 56.15           N  
ATOM    415  CA  GLU A  50     -13.792 -19.294  59.710  1.00 57.59           C  
ATOM    416  C   GLU A  50     -14.922 -18.287  59.862  1.00 56.61           C  
ATOM    417  O   GLU A  50     -14.907 -17.219  59.250  1.00 57.93           O  
ATOM    418  CB  GLU A  50     -12.658 -18.933  60.670  1.00 61.28           C  
ATOM    419  CG  GLU A  50     -13.050 -19.066  62.132  1.00 65.72           C  
ATOM    420  CD  GLU A  50     -11.898 -18.795  63.074  1.00 69.15           C  
ATOM    421  OE1 GLU A  50     -11.582 -17.609  63.311  1.00 70.24           O  
ATOM    422  OE2 GLU A  50     -11.304 -19.775  63.572  1.00 71.37           O1-
ATOM    423  N   ILE A  51     -15.899 -18.635  60.691  1.00 55.67           N  
ATOM    424  CA  ILE A  51     -17.048 -17.776  60.938  1.00 53.73           C  
ATOM    425  C   ILE A  51     -16.897 -17.052  62.273  1.00 53.98           C  
ATOM    426  O   ILE A  51     -17.437 -17.480  63.293  1.00 54.07           O  
ATOM    427  CB  ILE A  51     -18.354 -18.605  60.928  1.00 53.12           C  
ATOM    428  CG1 ILE A  51     -18.574 -19.190  59.529  1.00 51.99           C  
ATOM    429  CG2 ILE A  51     -19.536 -17.741  61.341  1.00 52.72           C  
ATOM    430  CD1 ILE A  51     -19.761 -20.123  59.421  1.00 53.37           C  
ATOM    431  N   GLY A  52     -16.148 -15.954  62.254  1.00 54.54           N  
ATOM    432  CA  GLY A  52     -15.929 -15.180  63.462  1.00 55.34           C  
ATOM    433  C   GLY A  52     -16.998 -14.129  63.693  1.00 56.91           C  
ATOM    434  O   GLY A  52     -18.164 -14.335  63.356  1.00 58.28           O  
ATOM    435  N   GLU A  53     -16.600 -12.994  64.261  1.00 57.20           N  
ATOM    436  CA  GLU A  53     -17.536 -11.915  64.547  1.00 58.33           C  
ATOM    437  C   GLU A  53     -17.988 -11.121  63.324  1.00 57.31           C  
ATOM    438  O   GLU A  53     -19.180 -10.857  63.171  1.00 57.79           O  
ATOM    439  CB  GLU A  53     -16.948 -10.979  65.606  1.00 59.78           C  
ATOM    440  CG  GLU A  53     -16.883 -11.623  66.983  1.00 63.00           C  
ATOM    441  CD  GLU A  53     -16.477 -10.656  68.076  1.00 65.36           C  
ATOM    442  OE1 GLU A  53     -16.585 -11.032  69.263  1.00 68.47           O  
ATOM    443  OE2 GLU A  53     -16.048  -9.528  67.753  1.00 66.29           O1-
ATOM    444  N   ASP A  54     -17.058 -10.733  62.456  1.00 56.24           N  
ATOM    445  CA  ASP A  54     -17.441  -9.988  61.259  1.00 54.65           C  
ATOM    446  C   ASP A  54     -18.316 -10.862  60.372  1.00 53.77           C  
ATOM    447  O   ASP A  54     -19.131 -10.361  59.596  1.00 54.68           O  
ATOM    448  CB  ASP A  54     -16.208  -9.521  60.480  1.00 54.99           C  
ATOM    449  CG  ASP A  54     -15.612  -8.245  61.044  1.00 54.77           C  
ATOM    450  OD1 ASP A  54     -14.620  -7.746  60.474  1.00 56.71           O  
ATOM    451  OD2 ASP A  54     -16.137  -7.738  62.057  1.00 58.26           O1-
ATOM    452  N   ALA A  55     -18.140 -12.174  60.495  1.00 52.55           N  
ATOM    453  CA  ALA A  55     -18.922 -13.129  59.724  1.00 51.64           C  
ATOM    454  C   ALA A  55     -20.338 -13.110  60.282  1.00 50.98           C  
ATOM    455  O   ALA A  55     -21.309 -12.931  59.546  1.00 49.97           O  
ATOM    456  CB  ALA A  55     -18.322 -14.525  59.852  1.00 51.04           C  
ATOM    457  N   ILE A  56     -20.444 -13.291  61.595  1.00 51.06           N  
ATOM    458  CA  ILE A  56     -21.736 -13.277  62.264  1.00 50.98           C  
ATOM    459  C   ILE A  56     -22.457 -11.973  61.929  1.00 49.56           C  
ATOM    460  O   ILE A  56     -23.673 -11.960  61.730  1.00 48.94           O  
ATOM    461  CB  ILE A  56     -21.568 -13.399  63.798  1.00 52.07           C  
ATOM    462  CG1 ILE A  56     -21.006 -14.781  64.148  1.00 52.60           C  
ATOM    463  CG2 ILE A  56     -22.901 -13.167  64.497  1.00 51.05           C  
ATOM    464  CD1 ILE A  56     -21.870 -15.937  63.673  1.00 52.79           C  
ATOM    465  N   SER A  57     -21.701 -10.880  61.863  1.00 48.88           N  
ATOM    466  CA  SER A  57     -22.277  -9.581  61.534  1.00 48.11           C  
ATOM    467  C   SER A  57     -22.873  -9.593  60.130  1.00 46.61           C  
ATOM    468  O   SER A  57     -24.025  -9.207  59.936  1.00 45.76           O  
ATOM    469  CB  SER A  57     -21.216  -8.478  61.625  1.00 49.72           C  
ATOM    470  OG  SER A  57     -21.068  -8.007  62.953  1.00 51.09           O  
ATOM    471  N   SER A  58     -22.084 -10.041  59.157  1.00 44.94           N  
ATOM    472  CA  SER A  58     -22.530 -10.101  57.768  1.00 44.28           C  
ATOM    473  C   SER A  58     -23.806 -10.923  57.624  1.00 43.15           C  
ATOM    474  O   SER A  58     -24.777 -10.480  57.008  1.00 44.42           O  
ATOM    475  CB  SER A  58     -21.432 -10.702  56.889  1.00 44.63           C  
ATOM    476  OG  SER A  58     -20.249  -9.927  56.952  1.00 47.08           O  
ATOM    477  N   LEU A  59     -23.793 -12.123  58.193  1.00 41.83           N  
ATOM    478  CA  LEU A  59     -24.940 -13.022  58.138  1.00 41.98           C  
ATOM    479  C   LEU A  59     -26.195 -12.370  58.714  1.00 39.78           C  
ATOM    480  O   LEU A  59     -27.300 -12.586  58.216  1.00 39.13           O  
ATOM    481  CB  LEU A  59     -24.623 -14.307  58.905  1.00 42.61           C  
ATOM    482  CG  LEU A  59     -23.483 -15.159  58.338  1.00 43.36           C  
ATOM    483  CD1 LEU A  59     -22.954 -16.093  59.413  1.00 44.64           C  
ATOM    484  CD2 LEU A  59     -23.977 -15.939  57.131  1.00 41.66           C  
ATOM    485  N   ALA A  60     -26.022 -11.573  59.764  1.00 40.55           N  
ATOM    486  CA  ALA A  60     -27.144 -10.893  60.399  1.00 40.29           C  
ATOM    487  C   ALA A  60     -27.716  -9.818  59.480  1.00 39.95           C  
ATOM    488  O   ALA A  60     -28.933  -9.663  59.373  1.00 40.16           O  
ATOM    489  CB  ALA A  60     -26.701 -10.273  61.718  1.00 41.79           C  
ATOM    490  N   ALA A  61     -26.830  -9.078  58.822  1.00 40.43           N  
ATOM    491  CA  ALA A  61     -27.238  -8.019  57.904  1.00 41.86           C  
ATOM    492  C   ALA A  61     -28.004  -8.635  56.738  1.00 42.69           C  
ATOM    493  O   ALA A  61     -28.980  -8.070  56.244  1.00 42.68           O  
ATOM    494  CB  ALA A  61     -26.012  -7.277  57.391  1.00 39.16           C  
ATOM    495  N   LEU A  62     -27.538  -9.804  56.313  1.00 43.84           N  
ATOM    496  CA  LEU A  62     -28.133 -10.558  55.217  1.00 43.73           C  
ATOM    497  C   LEU A  62     -29.620 -10.791  55.478  1.00 44.29           C  
ATOM    498  O   LEU A  62     -30.460 -10.575  54.601  1.00 45.99           O  
ATOM    499  CB  LEU A  62     -27.405 -11.901  55.091  1.00 44.84           C  
ATOM    500  CG  LEU A  62     -27.766 -12.924  54.012  1.00 47.03           C  
ATOM    501  CD1 LEU A  62     -27.365 -12.408  52.639  1.00 47.38           C  
ATOM    502  CD2 LEU A  62     -27.036 -14.230  54.311  1.00 46.19           C  
ATOM    503  N   GLU A  63     -29.930 -11.226  56.697  1.00 43.54           N  
ATOM    504  CA  GLU A  63     -31.301 -11.510  57.110  1.00 42.09           C  
ATOM    505  C   GLU A  63     -32.083 -10.219  57.349  1.00 40.19           C  
ATOM    506  O   GLU A  63     -33.303 -10.187  57.186  1.00 39.92           O  
ATOM    507  CB  GLU A  63     -31.290 -12.358  58.388  1.00 42.86           C  
ATOM    508  CG  GLU A  63     -32.609 -13.041  58.738  1.00 44.47           C  
ATOM    509  CD  GLU A  63     -33.040 -14.062  57.699  1.00 44.89           C  
ATOM    510  OE1 GLU A  63     -32.160 -14.650  57.037  1.00 43.17           O  
ATOM    511  OE2 GLU A  63     -34.260 -14.289  57.554  1.00 47.77           O1-
ATOM    512  N   LEU A  64     -31.382  -9.158  57.740  1.00 38.38           N  
ATOM    513  CA  LEU A  64     -32.036  -7.877  57.984  1.00 37.55           C  
ATOM    514  C   LEU A  64     -32.568  -7.313  56.674  1.00 35.63           C  
ATOM    515  O   LEU A  64     -33.647  -6.727  56.631  1.00 36.50           O  
ATOM    516  CB  LEU A  64     -31.063  -6.888  58.632  1.00 36.72           C  
ATOM    517  CG  LEU A  64     -30.703  -7.194  60.090  1.00 38.09           C  
ATOM    518  CD1 LEU A  64     -29.752  -6.136  60.624  1.00 35.39           C  
ATOM    519  CD2 LEU A  64     -31.972  -7.237  60.929  1.00 37.70           C  
ATOM    520  N   VAL A  65     -31.803  -7.500  55.605  1.00 34.34           N  
ATOM    521  CA  VAL A  65     -32.210  -7.032  54.288  1.00 32.93           C  
ATOM    522  C   VAL A  65     -33.522  -7.720  53.931  1.00 32.90           C  
ATOM    523  O   VAL A  65     -34.430  -7.104  53.371  1.00 34.17           O  
ATOM    524  CB  VAL A  65     -31.155  -7.388  53.219  1.00 32.66           C  
ATOM    525  CG1 VAL A  65     -31.668  -7.021  51.836  1.00 31.05           C  
ATOM    526  CG2 VAL A  65     -29.854  -6.660  53.512  1.00 32.11           C  
ATOM    527  N   HIS A  66     -33.607  -9.004  54.268  1.00 31.23           N  
ATOM    528  CA  HIS A  66     -34.794  -9.810  53.999  1.00 31.00           C  
ATOM    529  C   HIS A  66     -35.985  -9.358  54.842  1.00 32.03           C  
ATOM    530  O   HIS A  66     -37.094  -9.197  54.331  1.00 32.36           O  
ATOM    531  CB  HIS A  66     -34.499 -11.287  54.282  1.00 32.16           C  
ATOM    532  CG  HIS A  66     -35.661 -12.198  54.027  1.00 31.15           C  
ATOM    533  CD2 HIS A  66     -36.389 -12.971  54.868  1.00 29.62           C  
ATOM    534  ND1 HIS A  66     -36.192 -12.394  52.770  1.00 32.17           N  
ATOM    535  CE1 HIS A  66     -37.197 -13.248  52.847  1.00 31.06           C  
ATOM    536  NE2 HIS A  66     -37.337 -13.614  54.108  1.00 32.53           N  
ATOM    537  N   LEU A  67     -35.754  -9.163  56.137  1.00 32.36           N  
ATOM    538  CA  LEU A  67     -36.813  -8.727  57.044  1.00 30.98           C  
ATOM    539  C   LEU A  67     -37.431  -7.427  56.540  1.00 32.36           C  
ATOM    540  O   LEU A  67     -38.649  -7.250  56.573  1.00 32.52           O  
ATOM    541  CB  LEU A  67     -36.250  -8.523  58.456  1.00 29.52           C  
ATOM    542  CG  LEU A  67     -37.177  -7.979  59.551  1.00 29.30           C  
ATOM    543  CD1 LEU A  67     -38.398  -8.873  59.724  1.00 29.42           C  
ATOM    544  CD2 LEU A  67     -36.398  -7.889  60.854  1.00 31.63           C  
ATOM    545  N   ALA A  68     -36.578  -6.525  56.066  1.00 33.02           N  
ATOM    546  CA  ALA A  68     -37.026  -5.239  55.550  1.00 34.56           C  
ATOM    547  C   ALA A  68     -37.993  -5.421  54.387  1.00 35.39           C  
ATOM    548  O   ALA A  68     -39.055  -4.802  54.352  1.00 35.90           O  
ATOM    549  CB  ALA A  68     -35.826  -4.413  55.107  1.00 33.42           C  
ATOM    550  N   SER A  69     -37.627  -6.278  53.437  1.00 36.43           N  
ATOM    551  CA  SER A  69     -38.471  -6.523  52.274  1.00 37.27           C  
ATOM    552  C   SER A  69     -39.830  -7.072  52.690  1.00 38.51           C  
ATOM    553  O   SER A  69     -40.851  -6.745  52.084  1.00 40.56           O  
ATOM    554  CB  SER A  69     -37.793  -7.508  51.316  1.00 37.76           C  
ATOM    555  OG  SER A  69     -37.848  -8.833  51.817  1.00 38.98           O  
ATOM    556  N   LEU A  70     -39.843  -7.903  53.728  1.00 39.71           N  
ATOM    557  CA  LEU A  70     -41.087  -8.490  54.211  1.00 40.64           C  
ATOM    558  C   LEU A  70     -42.012  -7.449  54.823  1.00 41.44           C  
ATOM    559  O   LEU A  70     -43.209  -7.429  54.536  1.00 43.60           O  
ATOM    560  CB  LEU A  70     -40.801  -9.591  55.237  1.00 41.05           C  
ATOM    561  CG  LEU A  70     -40.124 -10.853  54.695  1.00 41.16           C  
ATOM    562  CD1 LEU A  70     -40.165 -11.948  55.753  1.00 42.97           C  
ATOM    563  CD2 LEU A  70     -40.842 -11.321  53.435  1.00 41.37           C  
ATOM    564  N   LEU A  71     -41.461  -6.583  55.667  1.00 41.09           N  
ATOM    565  CA  LEU A  71     -42.263  -5.548  56.305  1.00 40.50           C  
ATOM    566  C   LEU A  71     -42.953  -4.652  55.281  1.00 41.03           C  
ATOM    567  O   LEU A  71     -44.031  -4.120  55.543  1.00 40.39           O  
ATOM    568  CB  LEU A  71     -41.392  -4.708  57.241  1.00 40.01           C  
ATOM    569  CG  LEU A  71     -40.949  -5.447  58.506  1.00 39.34           C  
ATOM    570  CD1 LEU A  71     -39.920  -4.625  59.260  1.00 37.75           C  
ATOM    571  CD2 LEU A  71     -42.165  -5.726  59.379  1.00 38.75           C  
ATOM    572  N   HIS A  72     -42.340  -4.491  54.112  1.00 41.34           N  
ATOM    573  CA  HIS A  72     -42.932  -3.660  53.074  1.00 44.63           C  
ATOM    574  C   HIS A  72     -43.962  -4.400  52.226  1.00 47.55           C  
ATOM    575  O   HIS A  72     -44.930  -3.797  51.768  1.00 50.15           O  
ATOM    576  CB  HIS A  72     -41.844  -3.053  52.182  1.00 42.13           C  
ATOM    577  CG  HIS A  72     -41.281  -1.770  52.714  1.00 41.33           C  
ATOM    578  CD2 HIS A  72     -41.565  -1.071  53.839  1.00 40.20           C  
ATOM    579  ND1 HIS A  72     -40.311  -1.048  52.051  1.00 41.76           N  
ATOM    580  CE1 HIS A  72     -40.025   0.040  52.743  1.00 41.28           C  
ATOM    581  NE2 HIS A  72     -40.772   0.050  53.832  1.00 41.10           N  
ATOM    582  N   ASP A  73     -43.766  -5.701  52.016  1.00 50.46           N  
ATOM    583  CA  ASP A  73     -44.724  -6.481  51.233  1.00 51.01           C  
ATOM    584  C   ASP A  73     -46.089  -6.434  51.911  1.00 51.60           C  
ATOM    585  O   ASP A  73     -47.094  -6.077  51.298  1.00 51.07           O  
ATOM    586  CB  ASP A  73     -44.299  -7.953  51.127  1.00 52.28           C  
ATOM    587  CG  ASP A  73     -43.177  -8.180  50.135  1.00 55.11           C  
ATOM    588  OD1 ASP A  73     -43.223  -7.597  49.031  1.00 56.53           O  
ATOM    589  OD2 ASP A  73     -42.257  -8.963  50.454  1.00 57.89           O1-
ATOM    590  N   ASP A  74     -46.098  -6.792  53.191  1.00 52.21           N  
ATOM    591  CA  ASP A  74     -47.308  -6.846  54.003  1.00 53.46           C  
ATOM    592  C   ASP A  74     -48.123  -5.564  54.156  1.00 54.42           C  
ATOM    593  O   ASP A  74     -49.348  -5.625  54.249  1.00 53.80           O  
ATOM    594  CB  ASP A  74     -46.959  -7.398  55.386  1.00 53.97           C  
ATOM    595  CG  ASP A  74     -46.617  -8.874  55.348  1.00 53.95           C  
ATOM    596  OD1 ASP A  74     -46.434  -9.414  54.235  1.00 52.60           O  
ATOM    597  OD2 ASP A  74     -46.527  -9.493  56.428  1.00 51.34           O1-
ATOM    598  N   VAL A  75     -47.463  -4.411  54.198  1.00 54.93           N  
ATOM    599  CA  VAL A  75     -48.191  -3.153  54.336  1.00 55.40           C  
ATOM    600  C   VAL A  75     -48.925  -2.872  53.032  1.00 56.48           C  
ATOM    601  O   VAL A  75     -49.943  -2.179  53.009  1.00 56.54           O  
ATOM    602  CB  VAL A  75     -47.243  -1.971  54.650  1.00 55.77           C  
ATOM    603  CG1 VAL A  75     -46.275  -1.756  53.499  1.00 54.64           C  
ATOM    604  CG2 VAL A  75     -48.055  -0.712  54.909  1.00 54.74           C  
ATOM    605  N   ILE A  76     -48.395  -3.428  51.948  1.00 57.91           N  
ATOM    606  CA  ILE A  76     -48.974  -3.269  50.621  1.00 59.72           C  
ATOM    607  C   ILE A  76     -50.198  -4.171  50.489  1.00 61.35           C  
ATOM    608  O   ILE A  76     -51.237  -3.760  49.970  1.00 60.72           O  
ATOM    609  CB  ILE A  76     -47.955  -3.660  49.531  1.00 60.94           C  
ATOM    610  CG1 ILE A  76     -46.688  -2.816  49.680  1.00 61.63           C  
ATOM    611  CG2 ILE A  76     -48.564  -3.466  48.151  1.00 61.74           C  
ATOM    612  CD1 ILE A  76     -45.525  -3.299  48.837  1.00 59.24           C  
ATOM    613  N   ASP A  77     -50.061  -5.404  50.967  1.00 62.41           N  
ATOM    614  CA  ASP A  77     -51.135  -6.388  50.910  1.00 63.52           C  
ATOM    615  C   ASP A  77     -52.224  -6.116  51.944  1.00 64.00           C  
ATOM    616  O   ASP A  77     -53.407  -6.327  51.676  1.00 65.55           O  
ATOM    617  CB  ASP A  77     -50.565  -7.791  51.129  1.00 64.49           C  
ATOM    618  CG  ASP A  77     -49.551  -8.181  50.071  1.00 66.22           C  
ATOM    619  OD1 ASP A  77     -48.545  -7.460  49.912  1.00 68.88           O  
ATOM    620  OD2 ASP A  77     -49.758  -9.211  49.397  1.00 67.40           O1-
ATOM    621  N   GLY A  78     -51.818  -5.655  53.124  1.00 63.17           N  
ATOM    622  CA  GLY A  78     -52.772  -5.368  54.182  1.00 60.19           C  
ATOM    623  C   GLY A  78     -53.155  -6.609  54.970  1.00 58.53           C  
ATOM    624  O   GLY A  78     -54.339  -6.888  55.168  1.00 58.57           O  
ATOM    625  N   ALA A  79     -52.150  -7.349  55.431  1.00 56.06           N  
ATOM    626  CA  ALA A  79     -52.375  -8.574  56.192  1.00 54.95           C  
ATOM    627  C   ALA A  79     -52.255  -8.383  57.703  1.00 54.11           C  
ATOM    628  O   ALA A  79     -51.412  -7.624  58.181  1.00 52.83           O  
ATOM    629  CB  ALA A  79     -51.401  -9.650  55.730  1.00 56.56           C  
ATOM    630  N   ARG A  80     -53.101  -9.090  58.448  1.00 54.16           N  
ATOM    631  CA  ARG A  80     -53.104  -9.012  59.905  1.00 53.56           C  
ATOM    632  C   ARG A  80     -52.154 -10.017  60.549  1.00 52.83           C  
ATOM    633  O   ARG A  80     -51.707  -9.819  61.678  1.00 51.99           O  
ATOM    634  CB  ARG A  80     -54.515  -9.245  60.454  1.00 53.06           C  
ATOM    635  CG  ARG A  80     -54.567  -9.302  61.977  1.00 53.70           C  
ATOM    636  CD  ARG A  80     -55.973  -9.524  62.512  1.00 55.67           C  
ATOM    637  NE  ARG A  80     -55.998  -9.465  63.973  1.00 56.55           N  
ATOM    638  CZ  ARG A  80     -57.102  -9.535  64.710  1.00 56.39           C  
ATOM    639  NH1 ARG A  80     -58.285  -9.668  64.127  1.00 56.06           N1+
ATOM    640  NH2 ARG A  80     -57.026  -9.463  66.033  1.00 56.71           N  
ATOM    641  N   PHE A  81     -51.853 -11.099  59.838  1.00 53.40           N  
ATOM    642  CA  PHE A  81     -50.962 -12.118  60.378  1.00 54.49           C  
ATOM    643  C   PHE A  81     -49.782 -12.454  59.477  1.00 56.10           C  
ATOM    644  O   PHE A  81     -49.932 -12.648  58.270  1.00 57.30           O  
ATOM    645  CB  PHE A  81     -51.739 -13.401  60.679  1.00 52.78           C  
ATOM    646  CG  PHE A  81     -52.792 -13.242  61.738  1.00 50.02           C  
ATOM    647  CD1 PHE A  81     -54.135 -13.441  61.433  1.00 47.25           C  
ATOM    648  CD2 PHE A  81     -52.443 -12.909  63.045  1.00 47.79           C  
ATOM    649  CE1 PHE A  81     -55.117 -13.313  62.413  1.00 47.59           C  
ATOM    650  CE2 PHE A  81     -53.418 -12.778  64.034  1.00 47.67           C  
ATOM    651  CZ  PHE A  81     -54.758 -12.980  63.717  1.00 45.96           C  
ATOM    652  N   ARG A  82     -48.607 -12.518  60.090  1.00 58.18           N  
ATOM    653  CA  ARG A  82     -47.366 -12.847  59.404  1.00 60.04           C  
ATOM    654  C   ARG A  82     -46.719 -13.995  60.172  1.00 61.90           C  
ATOM    655  O   ARG A  82     -46.244 -13.815  61.292  1.00 62.55           O  
ATOM    656  CB  ARG A  82     -46.438 -11.623  59.375  1.00 59.93           C  
ATOM    657  CG  ARG A  82     -44.936 -11.923  59.352  1.00 60.84           C  
ATOM    658  CD  ARG A  82     -44.486 -12.682  58.107  1.00 60.77           C  
ATOM    659  NE  ARG A  82     -44.801 -11.971  56.870  1.00 60.62           N  
ATOM    660  CZ  ARG A  82     -44.381 -12.347  55.665  1.00 60.14           C  
ATOM    661  NH1 ARG A  82     -43.625 -13.425  55.531  1.00 61.46           N1+
ATOM    662  NH2 ARG A  82     -44.724 -11.652  54.590  1.00 59.42           N  
ATOM    663  N   ARG A  83     -46.735 -15.181  59.573  1.00 62.48           N  
ATOM    664  CA  ARG A  83     -46.148 -16.373  60.177  1.00 61.73           C  
ATOM    665  C   ARG A  83     -46.604 -16.674  61.598  1.00 60.38           C  
ATOM    666  O   ARG A  83     -45.798 -17.023  62.459  1.00 60.55           O  
ATOM    667  CB  ARG A  83     -44.620 -16.279  60.117  1.00 62.92           C  
ATOM    668  CG  ARG A  83     -44.062 -16.663  58.755  1.00 67.30           C  
ATOM    669  CD  ARG A  83     -45.024 -16.236  57.650  1.00 68.99           C  
ATOM    670  NE  ARG A  83     -44.539 -16.543  56.313  1.00 72.22           N  
ATOM    671  CZ  ARG A  83     -43.374 -16.126  55.834  1.00 73.20           C  
ATOM    672  NH1 ARG A  83     -42.572 -15.388  56.591  1.00 73.05           N1+
ATOM    673  NH2 ARG A  83     -43.020 -16.428  54.594  1.00 74.18           N  
ATOM    674  N   GLY A  84     -47.905 -16.541  61.836  1.00 58.39           N  
ATOM    675  CA  GLY A  84     -48.452 -16.831  63.149  1.00 56.51           C  
ATOM    676  C   GLY A  84     -48.428 -15.702  64.160  1.00 55.07           C  
ATOM    677  O   GLY A  84     -48.610 -15.939  65.354  1.00 54.81           O  
ATOM    678  N   LYS A  85     -48.203 -14.477  63.698  1.00 54.34           N  
ATOM    679  CA  LYS A  85     -48.174 -13.327  64.596  1.00 52.87           C  
ATOM    680  C   LYS A  85     -48.815 -12.117  63.930  1.00 51.50           C  
ATOM    681  O   LYS A  85     -48.830 -12.010  62.704  1.00 49.96           O  
ATOM    682  CB  LYS A  85     -46.735 -12.984  64.994  1.00 53.73           C  
ATOM    683  CG  LYS A  85     -45.848 -12.546  63.837  1.00 56.20           C  
ATOM    684  CD  LYS A  85     -44.531 -11.960  64.327  1.00 57.10           C  
ATOM    685  CE  LYS A  85     -44.701 -10.528  64.814  1.00 59.07           C  
ATOM    686  NZ  LYS A  85     -45.050  -9.594  63.706  1.00 59.33           N1+
ATOM    687  N   GLU A  86     -49.345 -11.208  64.740  1.00 49.78           N  
ATOM    688  CA  GLU A  86     -49.979 -10.009  64.209  1.00 48.39           C  
ATOM    689  C   GLU A  86     -48.939  -9.047  63.647  1.00 46.83           C  
ATOM    690  O   GLU A  86     -48.030  -8.610  64.355  1.00 45.89           O  
ATOM    691  CB  GLU A  86     -50.800  -9.308  65.293  1.00 48.39           C  
ATOM    692  CG  GLU A  86     -52.004 -10.100  65.775  1.00 52.02           C  
ATOM    693  CD  GLU A  86     -52.920  -9.278  66.659  1.00 52.59           C  
ATOM    694  OE1 GLU A  86     -52.440  -8.752  67.685  1.00 53.33           O  
ATOM    695  OE2 GLU A  86     -54.118  -9.156  66.326  1.00 52.68           O1-
ATOM    696  N   THR A  87     -49.087  -8.723  62.367  1.00 44.43           N  
ATOM    697  CA  THR A  87     -48.171  -7.820  61.681  1.00 42.68           C  
ATOM    698  C   THR A  87     -48.083  -6.455  62.350  1.00 43.59           C  
ATOM    699  O   THR A  87     -48.966  -6.062  63.113  1.00 44.75           O  
ATOM    700  CB  THR A  87     -48.601  -7.603  60.221  1.00 41.32           C  
ATOM    701  CG2 THR A  87     -48.658  -8.928  59.482  1.00 39.52           C  
ATOM    702  OG1 THR A  87     -49.896  -6.990  60.193  1.00 38.53           O  
ATOM    703  N   ILE A  88     -47.008  -5.736  62.049  1.00 44.04           N  
ATOM    704  CA  ILE A  88     -46.788  -4.408  62.601  1.00 42.53           C  
ATOM    705  C   ILE A  88     -47.887  -3.445  62.173  1.00 43.25           C  
ATOM    706  O   ILE A  88     -48.386  -2.666  62.985  1.00 44.00           O  
ATOM    707  CB  ILE A  88     -45.427  -3.831  62.143  1.00 42.19           C  
ATOM    708  CG1 ILE A  88     -44.284  -4.575  62.838  1.00 42.70           C  
ATOM    709  CG2 ILE A  88     -45.362  -2.336  62.436  1.00 41.73           C  
ATOM    710  CD1 ILE A  88     -44.301  -4.458  64.351  1.00 39.58           C  
ATOM    711  N   ASN A  89     -48.267  -3.503  60.899  1.00 43.33           N  
ATOM    712  CA  ASN A  89     -49.294  -2.607  60.387  1.00 44.74           C  
ATOM    713  C   ASN A  89     -50.671  -2.803  61.014  1.00 46.47           C  
ATOM    714  O   ASN A  89     -51.441  -1.848  61.107  1.00 45.72           O  
ATOM    715  CB  ASN A  89     -49.379  -2.695  58.854  1.00 45.34           C  
ATOM    716  CG  ASN A  89     -49.650  -4.098  58.353  1.00 45.69           C  
ATOM    717  ND2 ASN A  89     -48.662  -4.688  57.689  1.00 43.88           N  
ATOM    718  OD1 ASN A  89     -50.734  -4.645  58.554  1.00 47.62           O  
ATOM    719  N   PHE A  90     -50.996  -4.017  61.450  1.00 47.39           N  
ATOM    720  CA  PHE A  90     -52.299  -4.224  62.078  1.00 48.13           C  
ATOM    721  C   PHE A  90     -52.288  -3.628  63.476  1.00 48.03           C  
ATOM    722  O   PHE A  90     -53.244  -2.976  63.894  1.00 49.85           O  
ATOM    723  CB  PHE A  90     -52.656  -5.705  62.210  1.00 49.60           C  
ATOM    724  CG  PHE A  90     -53.892  -5.946  63.042  1.00 49.28           C  
ATOM    725  CD1 PHE A  90     -55.160  -5.881  62.470  1.00 50.06           C  
ATOM    726  CD2 PHE A  90     -53.790  -6.166  64.415  1.00 48.81           C  
ATOM    727  CE1 PHE A  90     -56.306  -6.029  63.251  1.00 48.54           C  
ATOM    728  CE2 PHE A  90     -54.928  -6.314  65.204  1.00 47.96           C  
ATOM    729  CZ  PHE A  90     -56.189  -6.244  64.621  1.00 48.78           C  
ATOM    730  N   MET A  91     -51.203  -3.876  64.201  1.00 46.97           N  
ATOM    731  CA  MET A  91     -51.063  -3.382  65.562  1.00 48.00           C  
ATOM    732  C   MET A  91     -50.847  -1.877  65.638  1.00 48.72           C  
ATOM    733  O   MET A  91     -51.557  -1.176  66.360  1.00 50.84           O  
ATOM    734  CB  MET A  91     -49.893  -4.080  66.263  1.00 49.64           C  
ATOM    735  CG  MET A  91     -50.106  -5.554  66.566  1.00 52.11           C  
ATOM    736  SD  MET A  91     -48.696  -6.253  67.443  1.00 55.77           S  
ATOM    737  CE  MET A  91     -48.762  -5.322  68.968  1.00 53.51           C  
ATOM    738  N   TYR A  92     -49.872  -1.380  64.884  1.00 48.36           N  
ATOM    739  CA  TYR A  92     -49.551   0.040  64.921  1.00 46.56           C  
ATOM    740  C   TYR A  92     -49.962   0.902  63.727  1.00 43.05           C  
ATOM    741  O   TYR A  92     -49.796   2.119  63.762  1.00 42.81           O  
ATOM    742  CB  TYR A  92     -48.053   0.205  65.183  1.00 48.88           C  
ATOM    743  CG  TYR A  92     -47.586  -0.508  66.433  1.00 49.76           C  
ATOM    744  CD1 TYR A  92     -47.036  -1.787  66.367  1.00 50.70           C  
ATOM    745  CD2 TYR A  92     -47.719   0.089  67.686  1.00 51.01           C  
ATOM    746  CE1 TYR A  92     -46.627  -2.455  67.522  1.00 52.67           C  
ATOM    747  CE2 TYR A  92     -47.315  -0.569  68.847  1.00 51.46           C  
ATOM    748  CZ  TYR A  92     -46.769  -1.839  68.758  1.00 53.57           C  
ATOM    749  OH  TYR A  92     -46.364  -2.489  69.901  1.00 55.08           O  
ATOM    750  N   GLY A  93     -50.497   0.291  62.677  1.00 41.26           N  
ATOM    751  CA  GLY A  93     -50.908   1.074  61.524  1.00 36.72           C  
ATOM    752  C   GLY A  93     -49.925   1.021  60.370  1.00 35.46           C  
ATOM    753  O   GLY A  93     -48.761   0.664  60.548  1.00 35.63           O  
ATOM    754  N   ASP A  94     -50.395   1.392  59.185  1.00 34.85           N  
ATOM    755  CA  ASP A  94     -49.572   1.374  57.981  1.00 37.53           C  
ATOM    756  C   ASP A  94     -48.284   2.202  58.009  1.00 38.32           C  
ATOM    757  O   ASP A  94     -47.235   1.713  57.591  1.00 38.85           O  
ATOM    758  CB  ASP A  94     -50.418   1.782  56.771  1.00 36.49           C  
ATOM    759  CG  ASP A  94     -51.333   0.663  56.295  1.00 37.38           C  
ATOM    760  OD1 ASP A  94     -52.250   0.939  55.492  1.00 38.89           O  
ATOM    761  OD2 ASP A  94     -51.130  -0.496  56.716  1.00 35.20           O1-
ATOM    762  N   LYS A  95     -48.345   3.442  58.490  1.00 39.12           N  
ATOM    763  CA  LYS A  95     -47.144   4.277  58.516  1.00 41.81           C  
ATOM    764  C   LYS A  95     -46.069   3.760  59.465  1.00 41.22           C  
ATOM    765  O   LYS A  95     -44.881   3.994  59.247  1.00 42.11           O  
ATOM    766  CB  LYS A  95     -47.476   5.728  58.883  1.00 44.85           C  
ATOM    767  CG  LYS A  95     -46.303   6.684  58.630  1.00 49.61           C  
ATOM    768  CD  LYS A  95     -46.582   8.103  59.115  1.00 54.31           C  
ATOM    769  CE  LYS A  95     -45.440   9.062  58.766  1.00 56.42           C  
ATOM    770  NZ  LYS A  95     -45.580   9.664  57.407  1.00 57.35           N1+
ATOM    771  N   ALA A  96     -46.480   3.066  60.521  1.00 39.78           N  
ATOM    772  CA  ALA A  96     -45.521   2.526  61.477  1.00 37.48           C  
ATOM    773  C   ALA A  96     -44.786   1.353  60.838  1.00 37.70           C  
ATOM    774  O   ALA A  96     -43.587   1.164  61.047  1.00 38.49           O  
ATOM    775  CB  ALA A  96     -46.238   2.071  62.743  1.00 36.30           C  
ATOM    776  N   ALA A  97     -45.520   0.574  60.051  1.00 36.84           N  
ATOM    777  CA  ALA A  97     -44.961  -0.587  59.367  1.00 37.45           C  
ATOM    778  C   ALA A  97     -43.954  -0.163  58.305  1.00 36.63           C  
ATOM    779  O   ALA A  97     -42.881  -0.756  58.182  1.00 37.63           O  
ATOM    780  CB  ALA A  97     -46.079  -1.399  58.727  1.00 36.83           C  
ATOM    781  N   VAL A  98     -44.306   0.861  57.536  1.00 34.99           N  
ATOM    782  CA  VAL A  98     -43.426   1.358  56.485  1.00 33.84           C  
ATOM    783  C   VAL A  98     -42.139   1.914  57.090  1.00 33.59           C  
ATOM    784  O   VAL A  98     -41.048   1.666  56.578  1.00 35.26           O  
ATOM    785  CB  VAL A  98     -44.118   2.463  55.650  1.00 32.73           C  
ATOM    786  CG1 VAL A  98     -43.148   3.033  54.627  1.00 33.44           C  
ATOM    787  CG2 VAL A  98     -45.343   1.891  54.947  1.00 31.08           C  
ATOM    788  N   ALA A  99     -42.272   2.656  58.185  1.00 33.07           N  
ATOM    789  CA  ALA A  99     -41.120   3.245  58.859  1.00 31.45           C  
ATOM    790  C   ALA A  99     -40.220   2.170  59.458  1.00 32.07           C  
ATOM    791  O   ALA A  99     -38.998   2.315  59.478  1.00 32.84           O  
ATOM    792  CB  ALA A  99     -41.586   4.199  59.949  1.00 30.42           C  
ATOM    793  N   ALA A 100     -40.829   1.095  59.948  1.00 32.80           N  
ATOM    794  CA  ALA A 100     -40.075  -0.004  60.542  1.00 31.27           C  
ATOM    795  C   ALA A 100     -39.229  -0.691  59.478  1.00 30.40           C  
ATOM    796  O   ALA A 100     -38.066  -1.021  59.711  1.00 31.50           O  
ATOM    797  CB  ALA A 100     -41.025  -1.006  61.180  1.00 32.88           C  
ATOM    798  N   GLY A 101     -39.828  -0.909  58.311  1.00 30.49           N  
ATOM    799  CA  GLY A 101     -39.112  -1.542  57.220  1.00 29.68           C  
ATOM    800  C   GLY A 101     -37.937  -0.680  56.812  1.00 31.51           C  
ATOM    801  O   GLY A 101     -36.859  -1.188  56.506  1.00 32.94           O  
ATOM    802  N   ASP A 102     -38.146   0.634  56.811  1.00 33.04           N  
ATOM    803  CA  ASP A 102     -37.088   1.569  56.454  1.00 32.33           C  
ATOM    804  C   ASP A 102     -35.987   1.547  57.505  1.00 33.08           C  
ATOM    805  O   ASP A 102     -34.803   1.591  57.176  1.00 32.23           O  
ATOM    806  CB  ASP A 102     -37.632   2.995  56.330  1.00 32.60           C  
ATOM    807  CG  ASP A 102     -38.369   3.230  55.028  1.00 35.01           C  
ATOM    808  OD1 ASP A 102     -38.076   2.522  54.040  1.00 32.76           O  
ATOM    809  OD2 ASP A 102     -39.228   4.135  54.986  1.00 36.27           O1-
ATOM    810  N   LEU A 103     -36.384   1.476  58.772  1.00 31.85           N  
ATOM    811  CA  LEU A 103     -35.421   1.459  59.865  1.00 29.64           C  
ATOM    812  C   LEU A 103     -34.606   0.170  59.859  1.00 29.78           C  
ATOM    813  O   LEU A 103     -33.407   0.188  60.136  1.00 30.63           O  
ATOM    814  CB  LEU A 103     -36.137   1.627  61.210  1.00 26.68           C  
ATOM    815  CG  LEU A 103     -35.264   1.850  62.452  1.00 26.96           C  
ATOM    816  CD1 LEU A 103     -34.252   2.959  62.192  1.00 24.19           C  
ATOM    817  CD2 LEU A 103     -36.149   2.209  63.641  1.00 26.25           C  
ATOM    818  N   VAL A 104     -35.254  -0.946  59.541  1.00 28.64           N  
ATOM    819  CA  VAL A 104     -34.555  -2.224  59.493  1.00 28.86           C  
ATOM    820  C   VAL A 104     -33.451  -2.168  58.442  1.00 31.14           C  
ATOM    821  O   VAL A 104     -32.310  -2.542  58.712  1.00 29.57           O  
ATOM    822  CB  VAL A 104     -35.509  -3.395  59.152  1.00 30.17           C  
ATOM    823  CG1 VAL A 104     -34.703  -4.651  58.838  1.00 29.65           C  
ATOM    824  CG2 VAL A 104     -36.441  -3.665  60.322  1.00 30.36           C  
ATOM    825  N   LEU A 105     -33.787  -1.695  57.246  1.00 30.13           N  
ATOM    826  CA  LEU A 105     -32.797  -1.604  56.180  1.00 30.27           C  
ATOM    827  C   LEU A 105     -31.642  -0.711  56.618  1.00 32.70           C  
ATOM    828  O   LEU A 105     -30.489  -0.959  56.266  1.00 34.32           O  
ATOM    829  CB  LEU A 105     -33.424  -1.052  54.897  1.00 28.88           C  
ATOM    830  CG  LEU A 105     -32.522  -1.131  53.659  1.00 30.68           C  
ATOM    831  CD1 LEU A 105     -32.136  -2.585  53.406  1.00 29.20           C  
ATOM    832  CD2 LEU A 105     -33.245  -0.559  52.449  1.00 29.64           C  
ATOM    833  N   VAL A 106     -31.952   0.330  57.387  1.00 33.13           N  
ATOM    834  CA  VAL A 106     -30.912   1.228  57.873  1.00 32.41           C  
ATOM    835  C   VAL A 106     -29.987   0.458  58.805  1.00 33.37           C  
ATOM    836  O   VAL A 106     -28.768   0.611  58.744  1.00 33.98           O  
ATOM    837  CB  VAL A 106     -31.495   2.436  58.645  1.00 30.89           C  
ATOM    838  CG1 VAL A 106     -30.386   3.150  59.412  1.00 29.86           C  
ATOM    839  CG2 VAL A 106     -32.152   3.407  57.676  1.00 31.14           C  
ATOM    840  N   SER A 107     -30.565  -0.373  59.666  1.00 35.05           N  
ATOM    841  CA  SER A 107     -29.756  -1.150  60.596  1.00 36.04           C  
ATOM    842  C   SER A 107     -28.798  -2.052  59.826  1.00 36.00           C  
ATOM    843  O   SER A 107     -27.656  -2.249  60.241  1.00 39.28           O  
ATOM    844  CB  SER A 107     -30.643  -1.987  61.526  1.00 36.35           C  
ATOM    845  OG  SER A 107     -31.333  -3.005  60.826  1.00 38.61           O  
ATOM    846  N   ALA A 108     -29.257  -2.591  58.700  1.00 33.99           N  
ATOM    847  CA  ALA A 108     -28.413  -3.456  57.882  1.00 34.43           C  
ATOM    848  C   ALA A 108     -27.222  -2.652  57.368  1.00 34.93           C  
ATOM    849  O   ALA A 108     -26.071  -3.059  57.531  1.00 36.68           O  
ATOM    850  CB  ALA A 108     -29.210  -4.025  56.713  1.00 32.26           C  
ATOM    851  N   PHE A 109     -27.507  -1.508  56.752  1.00 35.99           N  
ATOM    852  CA  PHE A 109     -26.464  -0.634  56.222  1.00 35.35           C  
ATOM    853  C   PHE A 109     -25.441  -0.260  57.290  1.00 35.25           C  
ATOM    854  O   PHE A 109     -24.241  -0.212  57.023  1.00 33.49           O  
ATOM    855  CB  PHE A 109     -27.081   0.645  55.651  1.00 34.42           C  
ATOM    856  CG  PHE A 109     -27.599   0.500  54.250  1.00 35.47           C  
ATOM    857  CD1 PHE A 109     -28.929   0.781  53.950  1.00 31.48           C  
ATOM    858  CD2 PHE A 109     -26.748   0.104  53.221  1.00 34.28           C  
ATOM    859  CE1 PHE A 109     -29.407   0.672  52.646  1.00 28.49           C  
ATOM    860  CE2 PHE A 109     -27.214  -0.008  51.914  1.00 34.48           C  
ATOM    861  CZ  PHE A 109     -28.550   0.278  51.626  1.00 30.86           C  
ATOM    862  N   HIS A 110     -25.923   0.011  58.498  1.00 36.32           N  
ATOM    863  CA  HIS A 110     -25.050   0.385  59.604  1.00 35.57           C  
ATOM    864  C   HIS A 110     -24.165  -0.786  60.009  1.00 36.84           C  
ATOM    865  O   HIS A 110     -22.968  -0.624  60.239  1.00 38.34           O  
ATOM    866  CB  HIS A 110     -25.889   0.850  60.798  1.00 35.67           C  
ATOM    867  CG  HIS A 110     -25.080   1.279  61.981  1.00 34.10           C  
ATOM    868  CD2 HIS A 110     -24.604   2.495  62.341  1.00 33.60           C  
ATOM    869  ND1 HIS A 110     -24.660   0.401  62.958  1.00 35.65           N  
ATOM    870  CE1 HIS A 110     -23.964   1.058  63.869  1.00 34.45           C  
ATOM    871  NE2 HIS A 110     -23.914   2.331  63.517  1.00 33.45           N  
ATOM    872  N   THR A 111     -24.766  -1.968  60.084  1.00 37.69           N  
ATOM    873  CA  THR A 111     -24.047  -3.177  60.461  1.00 35.57           C  
ATOM    874  C   THR A 111     -22.898  -3.458  59.494  1.00 37.88           C  
ATOM    875  O   THR A 111     -21.787  -3.783  59.914  1.00 37.83           O  
ATOM    876  CB  THR A 111     -24.992  -4.393  60.482  1.00 34.26           C  
ATOM    877  CG2 THR A 111     -24.262  -5.626  60.990  1.00 34.42           C  
ATOM    878  OG1 THR A 111     -26.102  -4.119  61.345  1.00 31.95           O  
ATOM    879  N   VAL A 112     -23.171  -3.334  58.199  1.00 37.96           N  
ATOM    880  CA  VAL A 112     -22.154  -3.570  57.179  1.00 37.02           C  
ATOM    881  C   VAL A 112     -21.101  -2.463  57.184  1.00 38.47           C  
ATOM    882  O   VAL A 112     -19.926  -2.713  56.920  1.00 38.37           O  
ATOM    883  CB  VAL A 112     -22.792  -3.671  55.771  1.00 36.36           C  
ATOM    884  CG1 VAL A 112     -21.710  -3.636  54.698  1.00 35.68           C  
ATOM    885  CG2 VAL A 112     -23.588  -4.964  55.658  1.00 36.13           C  
ATOM    886  N   GLU A 113     -21.527  -1.241  57.487  1.00 40.78           N  
ATOM    887  CA  GLU A 113     -20.614  -0.104  57.534  1.00 42.65           C  
ATOM    888  C   GLU A 113     -19.557  -0.305  58.621  1.00 45.68           C  
ATOM    889  O   GLU A 113     -18.381  -0.001  58.423  1.00 45.19           O  
ATOM    890  CB  GLU A 113     -21.391   1.189  57.814  1.00 42.07           C  
ATOM    891  CG  GLU A 113     -20.509   2.393  58.138  1.00 41.58           C  
ATOM    892  CD  GLU A 113     -19.784   2.946  56.924  1.00 43.86           C  
ATOM    893  OE1 GLU A 113     -18.657   3.462  57.089  1.00 45.63           O  
ATOM    894  OE2 GLU A 113     -20.344   2.882  55.810  1.00 44.47           O1-
ATOM    895  N   GLU A 114     -19.991  -0.831  59.763  1.00 48.32           N  
ATOM    896  CA  GLU A 114     -19.121  -1.072  60.911  1.00 50.78           C  
ATOM    897  C   GLU A 114     -18.013  -2.105  60.663  1.00 50.97           C  
ATOM    898  O   GLU A 114     -16.969  -2.052  61.321  1.00 52.34           O  
ATOM    899  CB  GLU A 114     -19.963  -1.512  62.113  1.00 54.33           C  
ATOM    900  CG  GLU A 114     -20.975  -0.485  62.620  1.00 61.16           C  
ATOM    901  CD  GLU A 114     -20.382   0.506  63.610  1.00 64.83           C  
ATOM    902  OE1 GLU A 114     -19.784   1.513  63.174  1.00 64.92           O  
ATOM    903  OE2 GLU A 114     -20.512   0.267  64.831  1.00 68.46           O1-
ATOM    904  N   ILE A 115     -18.231  -3.041  59.738  1.00 49.77           N  
ATOM    905  CA  ILE A 115     -17.220  -4.056  59.452  1.00 48.61           C  
ATOM    906  C   ILE A 115     -16.074  -3.453  58.673  1.00 49.35           C  
ATOM    907  O   ILE A 115     -14.917  -3.844  58.820  1.00 49.73           O  
ATOM    908  CB  ILE A 115     -17.766  -5.215  58.576  1.00 48.62           C  
ATOM    909  CG1 ILE A 115     -19.008  -5.835  59.214  1.00 48.39           C  
ATOM    910  CG2 ILE A 115     -16.689  -6.284  58.403  1.00 46.67           C  
ATOM    911  CD1 ILE A 115     -19.606  -6.948  58.379  1.00 46.06           C  
ATOM    912  N   GLY A 116     -16.393  -2.495  57.819  1.00 49.30           N  
ATOM    913  CA  GLY A 116     -15.352  -1.909  56.991  1.00 48.86           C  
ATOM    914  C   GLY A 116     -15.431  -2.748  55.732  1.00 49.23           C  
ATOM    915  O   GLY A 116     -16.466  -3.358  55.476  1.00 50.50           O  
ATOM    916  N   ASN A 117     -14.366  -2.818  54.950  1.00 47.52           N  
ATOM    917  CA  ASN A 117     -14.411  -3.626  53.722  1.00 46.25           C  
ATOM    918  C   ASN A 117     -15.344  -2.992  52.680  1.00 45.38           C  
ATOM    919  O   ASN A 117     -16.536  -3.292  52.644  1.00 47.21           O  
ATOM    920  CB  ASN A 117     -14.905  -5.052  54.023  1.00 43.82           C  
ATOM    921  CG  ASN A 117     -14.758  -5.965  52.855  1.00 43.64           C  
ATOM    922  ND2 ASN A 117     -14.499  -7.245  53.123  1.00 44.26           N  
ATOM    923  OD1 ASN A 117     -14.874  -5.535  51.716  1.00 43.14           O  
ATOM    924  N   ASN A 118     -14.791  -2.107  51.849  1.00 45.50           N  
ATOM    925  CA  ASN A 118     -15.532  -1.399  50.800  1.00 45.93           C  
ATOM    926  C   ASN A 118     -16.247  -2.340  49.814  1.00 45.10           C  
ATOM    927  O   ASN A 118     -17.377  -2.074  49.399  1.00 46.40           O  
ATOM    928  CB  ASN A 118     -14.582  -0.455  50.039  1.00 46.33           C  
ATOM    929  CG  ASN A 118     -13.728   0.397  50.974  1.00 47.06           C  
ATOM    930  ND2 ASN A 118     -12.480   0.654  50.580  1.00 46.50           N  
ATOM    931  OD1 ASN A 118     -14.188   0.820  52.036  1.00 48.14           O  
ATOM    932  N   LYS A 119     -15.598  -3.435  49.430  1.00 45.43           N  
ATOM    933  CA  LYS A 119     -16.218  -4.387  48.509  1.00 46.12           C  
ATOM    934  C   LYS A 119     -17.455  -5.065  49.112  1.00 44.75           C  
ATOM    935  O   LYS A 119     -18.428  -5.330  48.405  1.00 43.73           O  
ATOM    936  CB  LYS A 119     -15.189  -5.429  48.073  1.00 48.38           C  
ATOM    937  CG  LYS A 119     -14.085  -4.812  47.236  1.00 53.25           C  
ATOM    938  CD  LYS A 119     -12.801  -5.601  47.313  1.00 57.23           C  
ATOM    939  CE  LYS A 119     -11.652  -4.838  46.667  1.00 58.94           C  
ATOM    940  NZ  LYS A 119     -11.815  -4.707  45.193  1.00 61.67           N1+
ATOM    941  N   LEU A 120     -17.423  -5.349  50.412  1.00 42.62           N  
ATOM    942  CA  LEU A 120     -18.574  -5.964  51.067  1.00 41.44           C  
ATOM    943  C   LEU A 120     -19.701  -4.937  51.059  1.00 41.59           C  
ATOM    944  O   LEU A 120     -20.832  -5.230  50.665  1.00 40.64           O  
ATOM    945  CB  LEU A 120     -18.241  -6.337  52.516  1.00 41.55           C  
ATOM    946  CG  LEU A 120     -19.383  -6.921  53.357  1.00 41.85           C  
ATOM    947  CD1 LEU A 120     -19.782  -8.282  52.809  1.00 42.23           C  
ATOM    948  CD2 LEU A 120     -18.940  -7.040  54.807  1.00 41.86           C  
ATOM    949  N   ARG A 121     -19.370  -3.725  51.490  1.00 40.00           N  
ATOM    950  CA  ARG A 121     -20.327  -2.631  51.549  1.00 39.76           C  
ATOM    951  C   ARG A 121     -21.005  -2.411  50.199  1.00 40.79           C  
ATOM    952  O   ARG A 121     -22.228  -2.297  50.126  1.00 40.05           O  
ATOM    953  CB  ARG A 121     -19.621  -1.349  51.994  1.00 39.06           C  
ATOM    954  CG  ARG A 121     -20.558  -0.233  52.417  1.00 39.38           C  
ATOM    955  CD  ARG A 121     -19.771   0.986  52.862  1.00 40.50           C  
ATOM    956  NE  ARG A 121     -18.885   1.466  51.807  1.00 39.16           N  
ATOM    957  CZ  ARG A 121     -17.575   1.631  51.950  1.00 38.99           C  
ATOM    958  NH1 ARG A 121     -16.992   1.355  53.109  1.00 38.60           N1+
ATOM    959  NH2 ARG A 121     -16.846   2.070  50.934  1.00 40.21           N  
ATOM    960  N   ARG A 122     -20.213  -2.353  49.131  1.00 40.65           N  
ATOM    961  CA  ARG A 122     -20.767  -2.150  47.796  1.00 40.83           C  
ATOM    962  C   ARG A 122     -21.600  -3.344  47.328  1.00 41.35           C  
ATOM    963  O   ARG A 122     -22.597  -3.173  46.627  1.00 40.91           O  
ATOM    964  CB  ARG A 122     -19.653  -1.870  46.780  1.00 42.08           C  
ATOM    965  CG  ARG A 122     -19.149  -0.430  46.775  1.00 45.67           C  
ATOM    966  CD  ARG A 122     -18.243  -0.176  45.577  1.00 48.23           C  
ATOM    967  NE  ARG A 122     -17.003  -0.943  45.652  1.00 51.19           N  
ATOM    968  CZ  ARG A 122     -15.903  -0.533  46.276  1.00 53.32           C  
ATOM    969  NH1 ARG A 122     -15.879   0.649  46.879  1.00 54.66           N1+
ATOM    970  NH2 ARG A 122     -14.828  -1.309  46.308  1.00 52.28           N  
ATOM    971  N   ALA A 123     -21.193  -4.549  47.719  1.00 41.03           N  
ATOM    972  CA  ALA A 123     -21.915  -5.759  47.334  1.00 40.31           C  
ATOM    973  C   ALA A 123     -23.349  -5.709  47.850  1.00 40.28           C  
ATOM    974  O   ALA A 123     -24.299  -5.926  47.098  1.00 40.33           O  
ATOM    975  CB  ALA A 123     -21.206  -6.989  47.883  1.00 40.77           C  
ATOM    976  N   PHE A 124     -23.495  -5.427  49.140  1.00 40.03           N  
ATOM    977  CA  PHE A 124     -24.807  -5.334  49.768  1.00 39.41           C  
ATOM    978  C   PHE A 124     -25.637  -4.244  49.101  1.00 39.61           C  
ATOM    979  O   PHE A 124     -26.834  -4.412  48.872  1.00 39.33           O  
ATOM    980  CB  PHE A 124     -24.651  -5.016  51.256  1.00 39.56           C  
ATOM    981  CG  PHE A 124     -24.700  -6.223  52.148  1.00 40.85           C  
ATOM    982  CD1 PHE A 124     -25.920  -6.728  52.591  1.00 42.61           C  
ATOM    983  CD2 PHE A 124     -23.528  -6.850  52.556  1.00 40.63           C  
ATOM    984  CE1 PHE A 124     -25.971  -7.841  53.431  1.00 42.02           C  
ATOM    985  CE2 PHE A 124     -23.567  -7.962  53.395  1.00 39.87           C  
ATOM    986  CZ  PHE A 124     -24.792  -8.458  53.834  1.00 41.09           C  
ATOM    987  N   LEU A 125     -24.989  -3.125  48.791  1.00 38.63           N  
ATOM    988  CA  LEU A 125     -25.656  -1.998  48.154  1.00 37.83           C  
ATOM    989  C   LEU A 125     -26.236  -2.371  46.796  1.00 37.13           C  
ATOM    990  O   LEU A 125     -27.379  -2.037  46.485  1.00 35.83           O  
ATOM    991  CB  LEU A 125     -24.674  -0.831  47.994  1.00 37.14           C  
ATOM    992  CG  LEU A 125     -25.144   0.424  47.248  1.00 38.48           C  
ATOM    993  CD1 LEU A 125     -26.465   0.922  47.817  1.00 38.38           C  
ATOM    994  CD2 LEU A 125     -24.073   1.498  47.358  1.00 40.72           C  
ATOM    995  N   ASN A 126     -25.448  -3.072  45.989  1.00 38.23           N  
ATOM    996  CA  ASN A 126     -25.897  -3.468  44.661  1.00 40.33           C  
ATOM    997  C   ASN A 126     -27.068  -4.444  44.732  1.00 37.82           C  
ATOM    998  O   ASN A 126     -27.993  -4.370  43.924  1.00 39.77           O  
ATOM    999  CB  ASN A 126     -24.738  -4.088  43.873  1.00 43.59           C  
ATOM   1000  CG  ASN A 126     -24.952  -4.016  42.372  1.00 47.45           C  
ATOM   1001  ND2 ASN A 126     -24.761  -5.137  41.688  1.00 50.46           N  
ATOM   1002  OD1 ASN A 126     -25.278  -2.958  41.834  1.00 49.76           O  
ATOM   1003  N   VAL A 127     -27.029  -5.358  45.697  1.00 35.44           N  
ATOM   1004  CA  VAL A 127     -28.109  -6.328  45.858  1.00 36.66           C  
ATOM   1005  C   VAL A 127     -29.385  -5.631  46.320  1.00 36.27           C  
ATOM   1006  O   VAL A 127     -30.473  -5.894  45.801  1.00 36.07           O  
ATOM   1007  CB  VAL A 127     -27.746  -7.427  46.886  1.00 36.74           C  
ATOM   1008  CG1 VAL A 127     -28.979  -8.269  47.209  1.00 34.15           C  
ATOM   1009  CG2 VAL A 127     -26.649  -8.316  46.327  1.00 33.11           C  
ATOM   1010  N   ILE A 128     -29.249  -4.746  47.301  1.00 35.39           N  
ATOM   1011  CA  ILE A 128     -30.396  -4.014  47.822  1.00 33.97           C  
ATOM   1012  C   ILE A 128     -31.076  -3.250  46.689  1.00 35.22           C  
ATOM   1013  O   ILE A 128     -32.303  -3.229  46.590  1.00 34.69           O  
ATOM   1014  CB  ILE A 128     -29.963  -3.036  48.940  1.00 33.62           C  
ATOM   1015  CG1 ILE A 128     -29.449  -3.840  50.140  1.00 31.44           C  
ATOM   1016  CG2 ILE A 128     -31.131  -2.143  49.348  1.00 33.52           C  
ATOM   1017  CD1 ILE A 128     -28.929  -3.006  51.283  1.00 31.87           C  
ATOM   1018  N   GLY A 129     -30.272  -2.635  45.828  1.00 34.83           N  
ATOM   1019  CA  GLY A 129     -30.826  -1.895  44.711  1.00 34.15           C  
ATOM   1020  C   GLY A 129     -31.547  -2.812  43.740  1.00 34.53           C  
ATOM   1021  O   GLY A 129     -32.621  -2.480  43.239  1.00 35.38           O  
ATOM   1022  N   LYS A 130     -30.956  -3.973  43.476  1.00 35.29           N  
ATOM   1023  CA  LYS A 130     -31.547  -4.943  42.563  1.00 37.39           C  
ATOM   1024  C   LYS A 130     -32.916  -5.424  43.020  1.00 36.71           C  
ATOM   1025  O   LYS A 130     -33.777  -5.734  42.199  1.00 37.17           O  
ATOM   1026  CB  LYS A 130     -30.604  -6.135  42.377  1.00 41.03           C  
ATOM   1027  CG  LYS A 130     -29.831  -6.060  41.075  1.00 43.23           C  
ATOM   1028  CD  LYS A 130     -28.458  -6.693  41.163  1.00 45.99           C  
ATOM   1029  CE  LYS A 130     -27.616  -6.261  39.970  1.00 49.07           C  
ATOM   1030  NZ  LYS A 130     -26.200  -6.704  40.069  1.00 50.28           N1+
ATOM   1031  N   MET A 131     -33.115  -5.484  44.332  1.00 36.83           N  
ATOM   1032  CA  MET A 131     -34.394  -5.914  44.884  1.00 36.39           C  
ATOM   1033  C   MET A 131     -35.440  -4.820  44.686  1.00 37.33           C  
ATOM   1034  O   MET A 131     -36.581  -5.098  44.311  1.00 37.36           O  
ATOM   1035  CB  MET A 131     -34.239  -6.237  46.370  1.00 37.63           C  
ATOM   1036  CG  MET A 131     -33.493  -7.534  46.635  1.00 36.45           C  
ATOM   1037  SD  MET A 131     -32.852  -7.647  48.312  1.00 38.56           S  
ATOM   1038  CE  MET A 131     -34.360  -7.458  49.260  1.00 35.89           C  
ATOM   1039  N   SER A 132     -35.045  -3.576  44.938  1.00 36.92           N  
ATOM   1040  CA  SER A 132     -35.949  -2.448  44.764  1.00 36.93           C  
ATOM   1041  C   SER A 132     -36.336  -2.340  43.294  1.00 36.91           C  
ATOM   1042  O   SER A 132     -37.515  -2.229  42.963  1.00 33.99           O  
ATOM   1043  CB  SER A 132     -35.284  -1.144  45.220  1.00 39.05           C  
ATOM   1044  OG  SER A 132     -35.167  -1.086  46.632  1.00 42.20           O  
ATOM   1045  N   GLU A 133     -35.339  -2.389  42.413  1.00 37.81           N  
ATOM   1046  CA  GLU A 133     -35.586  -2.286  40.977  1.00 37.93           C  
ATOM   1047  C   GLU A 133     -36.588  -3.315  40.474  1.00 36.42           C  
ATOM   1048  O   GLU A 133     -37.574  -2.964  39.825  1.00 38.79           O  
ATOM   1049  CB  GLU A 133     -34.287  -2.442  40.184  1.00 38.62           C  
ATOM   1050  CG  GLU A 133     -34.493  -2.253  38.688  1.00 40.64           C  
ATOM   1051  CD  GLU A 133     -33.236  -2.482  37.873  1.00 41.07           C  
ATOM   1052  OE1 GLU A 133     -33.183  -1.990  36.727  1.00 39.60           O  
ATOM   1053  OE2 GLU A 133     -32.310  -3.158  38.368  1.00 42.32           O1-
ATOM   1054  N   ALA A 134     -36.324  -4.586  40.761  1.00 35.53           N  
ATOM   1055  CA  ALA A 134     -37.206  -5.666  40.336  1.00 35.35           C  
ATOM   1056  C   ALA A 134     -38.597  -5.448  40.910  1.00 36.68           C  
ATOM   1057  O   ALA A 134     -39.604  -5.727  40.260  1.00 37.18           O  
ATOM   1058  CB  ALA A 134     -36.653  -7.007  40.803  1.00 35.52           C  
ATOM   1059  N   GLU A 135     -38.635  -4.946  42.138  1.00 39.22           N  
ATOM   1060  CA  GLU A 135     -39.884  -4.670  42.836  1.00 42.21           C  
ATOM   1061  C   GLU A 135     -40.734  -3.754  41.964  1.00 41.88           C  
ATOM   1062  O   GLU A 135     -41.862  -4.084  41.595  1.00 42.27           O  
ATOM   1063  CB  GLU A 135     -39.586  -3.969  44.163  1.00 48.21           C  
ATOM   1064  CG  GLU A 135     -40.577  -4.245  45.276  1.00 53.39           C  
ATOM   1065  CD  GLU A 135     -40.463  -5.657  45.811  1.00 58.36           C  
ATOM   1066  OE1 GLU A 135     -40.854  -6.601  45.093  1.00 60.99           O  
ATOM   1067  OE2 GLU A 135     -39.973  -5.824  46.948  1.00 59.51           O1-
ATOM   1068  N   LEU A 136     -40.167  -2.598  41.641  1.00 40.98           N  
ATOM   1069  CA  LEU A 136     -40.830  -1.599  40.819  1.00 40.55           C  
ATOM   1070  C   LEU A 136     -41.215  -2.136  39.444  1.00 41.59           C  
ATOM   1071  O   LEU A 136     -42.362  -2.002  39.018  1.00 43.68           O  
ATOM   1072  CB  LEU A 136     -39.915  -0.384  40.657  1.00 37.91           C  
ATOM   1073  CG  LEU A 136     -40.443   0.747  39.775  1.00 36.45           C  
ATOM   1074  CD1 LEU A 136     -41.756   1.268  40.341  1.00 34.87           C  
ATOM   1075  CD2 LEU A 136     -39.412   1.858  39.701  1.00 36.54           C  
ATOM   1076  N   ILE A 137     -40.254  -2.740  38.752  1.00 41.47           N  
ATOM   1077  CA  ILE A 137     -40.506  -3.283  37.424  1.00 43.65           C  
ATOM   1078  C   ILE A 137     -41.664  -4.274  37.413  1.00 45.05           C  
ATOM   1079  O   ILE A 137     -42.482  -4.257  36.495  1.00 46.29           O  
ATOM   1080  CB  ILE A 137     -39.249  -3.969  36.852  1.00 44.53           C  
ATOM   1081  CG1 ILE A 137     -38.154  -2.924  36.627  1.00 43.49           C  
ATOM   1082  CG2 ILE A 137     -39.583  -4.674  35.539  1.00 44.17           C  
ATOM   1083  CD1 ILE A 137     -36.811  -3.513  36.239  1.00 44.07           C  
ATOM   1084  N   GLU A 138     -41.740  -5.135  38.423  1.00 45.84           N  
ATOM   1085  CA  GLU A 138     -42.829  -6.103  38.473  1.00 47.51           C  
ATOM   1086  C   GLU A 138     -44.156  -5.360  38.425  1.00 47.92           C  
ATOM   1087  O   GLU A 138     -45.050  -5.711  37.656  1.00 48.54           O  
ATOM   1088  CB  GLU A 138     -42.775  -6.947  39.751  1.00 48.34           C  
ATOM   1089  CG  GLU A 138     -43.862  -8.020  39.795  1.00 50.48           C  
ATOM   1090  CD  GLU A 138     -43.854  -8.830  41.078  1.00 51.99           C  
ATOM   1091  OE1 GLU A 138     -42.798  -9.403  41.415  1.00 54.74           O  
ATOM   1092  OE2 GLU A 138     -44.908  -8.900  41.745  1.00 53.34           O1-
ATOM   1093  N   GLN A 139     -44.269  -4.325  39.250  1.00 47.69           N  
ATOM   1094  CA  GLN A 139     -45.483  -3.526  39.319  1.00 47.64           C  
ATOM   1095  C   GLN A 139     -45.808  -2.784  38.026  1.00 47.97           C  
ATOM   1096  O   GLN A 139     -46.970  -2.495  37.754  1.00 47.85           O  
ATOM   1097  CB  GLN A 139     -45.386  -2.532  40.480  1.00 47.37           C  
ATOM   1098  CG  GLN A 139     -45.349  -3.207  41.837  1.00 49.82           C  
ATOM   1099  CD  GLN A 139     -46.529  -4.136  42.041  1.00 51.29           C  
ATOM   1100  NE2 GLN A 139     -47.725  -3.654  41.722  1.00 53.38           N  
ATOM   1101  OE1 GLN A 139     -46.369  -5.274  42.481  1.00 51.78           O  
ATOM   1102  N   LEU A 140     -44.788  -2.484  37.226  1.00 48.81           N  
ATOM   1103  CA  LEU A 140     -44.999  -1.768  35.970  1.00 50.14           C  
ATOM   1104  C   LEU A 140     -45.499  -2.671  34.840  1.00 52.62           C  
ATOM   1105  O   LEU A 140     -45.841  -2.191  33.759  1.00 52.08           O  
ATOM   1106  CB  LEU A 140     -43.709  -1.064  35.535  1.00 49.46           C  
ATOM   1107  CG  LEU A 140     -43.146   0.027  36.453  1.00 48.18           C  
ATOM   1108  CD1 LEU A 140     -41.905   0.631  35.811  1.00 48.68           C  
ATOM   1109  CD2 LEU A 140     -44.193   1.108  36.694  1.00 45.48           C  
ATOM   1110  N   SER A 141     -45.527  -3.976  35.091  1.00 54.56           N  
ATOM   1111  CA  SER A 141     -46.010  -4.945  34.109  1.00 56.46           C  
ATOM   1112  C   SER A 141     -47.387  -5.358  34.615  1.00 58.37           C  
ATOM   1113  O   SER A 141     -48.191  -5.968  33.908  1.00 59.60           O  
ATOM   1114  CB  SER A 141     -45.079  -6.155  34.061  1.00 55.94           C  
ATOM   1115  OG  SER A 141     -43.742  -5.754  33.821  1.00 57.01           O  
ATOM   1116  N   ARG A 142     -47.616  -4.996  35.871  1.00 59.65           N  
ATOM   1117  CA  ARG A 142     -48.839  -5.233  36.623  1.00 60.88           C  
ATOM   1118  C   ARG A 142     -49.945  -6.079  35.996  1.00 62.68           C  
ATOM   1119  O   ARG A 142     -50.074  -7.261  36.307  1.00 63.82           O  
ATOM   1120  CB  ARG A 142     -49.417  -3.884  37.035  1.00 61.37           C  
ATOM   1121  CG  ARG A 142     -50.166  -3.911  38.337  1.00 60.44           C  
ATOM   1122  CD  ARG A 142     -50.706  -2.539  38.647  1.00 60.21           C  
ATOM   1123  NE  ARG A 142     -51.390  -2.517  39.930  1.00 60.27           N  
ATOM   1124  CZ  ARG A 142     -52.127  -1.502  40.358  1.00 58.89           C  
ATOM   1125  NH1 ARG A 142     -52.712  -1.569  41.541  1.00 56.74           N1+
ATOM   1126  NH2 ARG A 142     -52.284  -0.425  39.599  1.00 57.78           N  
ATOM   1127  N   TYR A 143     -50.750  -5.469  35.130  1.00 63.10           N  
ATOM   1128  CA  TYR A 143     -51.871  -6.164  34.499  1.00 63.35           C  
ATOM   1129  C   TYR A 143     -51.633  -6.639  33.079  1.00 63.85           C  
ATOM   1130  O   TYR A 143     -52.550  -6.641  32.258  1.00 64.39           O  
ATOM   1131  CB  TYR A 143     -53.108  -5.267  34.524  1.00 62.96           C  
ATOM   1132  CG  TYR A 143     -53.572  -4.947  35.920  1.00 62.99           C  
ATOM   1133  CD1 TYR A 143     -53.989  -3.663  36.260  1.00 63.12           C  
ATOM   1134  CD2 TYR A 143     -53.587  -5.929  36.909  1.00 63.59           C  
ATOM   1135  CE1 TYR A 143     -54.406  -3.363  37.552  1.00 63.55           C  
ATOM   1136  CE2 TYR A 143     -54.001  -5.643  38.200  1.00 63.58           C  
ATOM   1137  CZ  TYR A 143     -54.409  -4.359  38.516  1.00 63.38           C  
ATOM   1138  OH  TYR A 143     -54.815  -4.072  39.797  1.00 63.43           O  
ATOM   1139  N   LYS A 144     -50.407  -7.046  32.782  1.00 64.10           N  
ATOM   1140  CA  LYS A 144     -50.102  -7.527  31.446  1.00 64.46           C  
ATOM   1141  C   LYS A 144     -49.239  -8.766  31.467  1.00 64.71           C  
ATOM   1142  O   LYS A 144     -48.458  -8.984  32.394  1.00 65.33           O  
ATOM   1143  CB  LYS A 144     -49.378  -6.460  30.626  1.00 64.47           C  
ATOM   1144  CG  LYS A 144     -50.227  -5.281  30.204  1.00 65.57           C  
ATOM   1145  CD  LYS A 144     -49.524  -4.483  29.112  1.00 66.00           C  
ATOM   1146  CE  LYS A 144     -48.129  -4.051  29.543  1.00 67.26           C  
ATOM   1147  NZ  LYS A 144     -48.166  -3.207  30.768  1.00 66.75           N1+
ATOM   1148  N   PRO A 145     -49.380  -9.609  30.440  1.00 63.68           N  
ATOM   1149  CA  PRO A 145     -48.571 -10.821  30.382  1.00 63.05           C  
ATOM   1150  C   PRO A 145     -47.128 -10.371  30.207  1.00 62.21           C  
ATOM   1151  O   PRO A 145     -46.868  -9.336  29.593  1.00 62.87           O  
ATOM   1152  CB  PRO A 145     -49.113 -11.537  29.147  1.00 64.19           C  
ATOM   1153  CG  PRO A 145     -49.596 -10.409  28.280  1.00 64.76           C  
ATOM   1154  CD  PRO A 145     -50.285  -9.521  29.281  1.00 64.01           C  
ATOM   1155  N   ILE A 146     -46.196 -11.124  30.772  1.00 60.45           N  
ATOM   1156  CA  ILE A 146     -44.789 -10.786  30.640  1.00 60.54           C  
ATOM   1157  C   ILE A 146     -44.077 -11.991  30.052  1.00 59.75           C  
ATOM   1158  O   ILE A 146     -44.445 -13.133  30.325  1.00 61.00           O  
ATOM   1159  CB  ILE A 146     -44.160 -10.411  32.003  1.00 59.83           C  
ATOM   1160  CG1 ILE A 146     -44.386 -11.532  33.018  1.00 59.67           C  
ATOM   1161  CG2 ILE A 146     -44.756  -9.103  32.501  1.00 58.81           C  
ATOM   1162  CD1 ILE A 146     -43.779 -11.254  34.380  1.00 59.81           C  
ATOM   1163  N   THR A 147     -43.071 -11.729  29.226  1.00 59.33           N  
ATOM   1164  CA  THR A 147     -42.309 -12.792  28.584  1.00 59.78           C  
ATOM   1165  C   THR A 147     -41.495 -13.580  29.606  1.00 58.54           C  
ATOM   1166  O   THR A 147     -41.567 -13.316  30.806  1.00 59.90           O  
ATOM   1167  CB  THR A 147     -41.353 -12.214  27.523  1.00 58.85           C  
ATOM   1168  CG2 THR A 147     -42.131 -11.404  26.493  1.00 58.90           C  
ATOM   1169  OG1 THR A 147     -40.390 -11.362  28.157  1.00 60.03           O  
ATOM   1170  N   LYS A 148     -40.729 -14.555  29.125  1.00 58.16           N  
ATOM   1171  CA  LYS A 148     -39.897 -15.365  30.005  1.00 58.43           C  
ATOM   1172  C   LYS A 148     -38.660 -14.547  30.348  1.00 57.96           C  
ATOM   1173  O   LYS A 148     -38.158 -14.595  31.471  1.00 57.21           O  
ATOM   1174  CB  LYS A 148     -39.497 -16.672  29.310  1.00 59.02           C  
ATOM   1175  CG  LYS A 148     -38.762 -17.671  30.205  1.00 60.27           C  
ATOM   1176  CD  LYS A 148     -39.520 -17.915  31.507  1.00 62.14           C  
ATOM   1177  CE  LYS A 148     -38.913 -19.048  32.327  1.00 61.60           C  
ATOM   1178  NZ  LYS A 148     -39.364 -20.390  31.859  1.00 62.21           N1+
ATOM   1179  N   GLU A 149     -38.180 -13.789  29.368  1.00 58.22           N  
ATOM   1180  CA  GLU A 149     -37.017 -12.933  29.559  1.00 58.54           C  
ATOM   1181  C   GLU A 149     -37.325 -12.039  30.752  1.00 56.63           C  
ATOM   1182  O   GLU A 149     -36.583 -11.996  31.733  1.00 56.42           O  
ATOM   1183  CB  GLU A 149     -36.799 -12.049  28.330  1.00 61.22           C  
ATOM   1184  CG  GLU A 149     -37.633 -12.434  27.119  1.00 66.52           C  
ATOM   1185  CD  GLU A 149     -37.831 -11.272  26.164  1.00 68.93           C  
ATOM   1186  OE1 GLU A 149     -38.417 -10.251  26.586  1.00 68.79           O  
ATOM   1187  OE2 GLU A 149     -37.401 -11.377  24.996  1.00 69.21           O1-
ATOM   1188  N   GLU A 150     -38.448 -11.336  30.643  1.00 54.98           N  
ATOM   1189  CA  GLU A 150     -38.924 -10.409  31.661  1.00 54.16           C  
ATOM   1190  C   GLU A 150     -39.157 -11.020  33.041  1.00 53.19           C  
ATOM   1191  O   GLU A 150     -38.808 -10.412  34.052  1.00 53.32           O  
ATOM   1192  CB  GLU A 150     -40.201  -9.731  31.160  1.00 55.18           C  
ATOM   1193  CG  GLU A 150     -39.942  -8.629  30.140  1.00 58.57           C  
ATOM   1194  CD  GLU A 150     -41.108  -8.407  29.195  1.00 60.27           C  
ATOM   1195  OE1 GLU A 150     -42.268  -8.448  29.657  1.00 60.64           O  
ATOM   1196  OE2 GLU A 150     -40.861  -8.182  27.991  1.00 61.65           O1-
ATOM   1197  N   TYR A 151     -39.753 -12.207  33.092  1.00 51.81           N  
ATOM   1198  CA  TYR A 151     -40.002 -12.867  34.372  1.00 48.99           C  
ATOM   1199  C   TYR A 151     -38.671 -13.132  35.068  1.00 48.21           C  
ATOM   1200  O   TYR A 151     -38.539 -12.932  36.277  1.00 46.35           O  
ATOM   1201  CB  TYR A 151     -40.742 -14.191  34.156  1.00 47.19           C  
ATOM   1202  CG  TYR A 151     -40.823 -15.077  35.386  1.00 45.69           C  
ATOM   1203  CD1 TYR A 151     -41.740 -14.818  36.406  1.00 44.55           C  
ATOM   1204  CD2 TYR A 151     -39.980 -16.180  35.524  1.00 46.09           C  
ATOM   1205  CE1 TYR A 151     -41.817 -15.643  37.533  1.00 43.40           C  
ATOM   1206  CE2 TYR A 151     -40.046 -17.007  36.643  1.00 45.68           C  
ATOM   1207  CZ  TYR A 151     -40.965 -16.736  37.642  1.00 46.38           C  
ATOM   1208  OH  TYR A 151     -41.022 -17.562  38.741  1.00 47.05           O  
ATOM   1209  N   LEU A 152     -37.685 -13.573  34.294  1.00 48.05           N  
ATOM   1210  CA  LEU A 152     -36.368 -13.876  34.838  1.00 48.72           C  
ATOM   1211  C   LEU A 152     -35.631 -12.651  35.365  1.00 48.42           C  
ATOM   1212  O   LEU A 152     -35.049 -12.695  36.447  1.00 47.74           O  
ATOM   1213  CB  LEU A 152     -35.506 -14.590  33.792  1.00 48.59           C  
ATOM   1214  CG  LEU A 152     -35.990 -15.972  33.343  1.00 47.82           C  
ATOM   1215  CD1 LEU A 152     -34.861 -16.686  32.615  1.00 47.61           C  
ATOM   1216  CD2 LEU A 152     -36.429 -16.791  34.550  1.00 46.52           C  
ATOM   1217  N   ARG A 153     -35.645 -11.560  34.605  1.00 48.52           N  
ATOM   1218  CA  ARG A 153     -34.973 -10.345  35.051  1.00 47.96           C  
ATOM   1219  C   ARG A 153     -35.589  -9.914  36.380  1.00 46.04           C  
ATOM   1220  O   ARG A 153     -34.887  -9.482  37.293  1.00 46.27           O  
ATOM   1221  CB  ARG A 153     -35.125  -9.230  34.011  1.00 49.32           C  
ATOM   1222  CG  ARG A 153     -34.476  -9.533  32.662  1.00 52.87           C  
ATOM   1223  CD  ARG A 153     -34.773  -8.435  31.646  1.00 56.36           C  
ATOM   1224  NE  ARG A 153     -34.445  -8.828  30.276  1.00 60.38           N  
ATOM   1225  CZ  ARG A 153     -33.210  -8.931  29.791  1.00 62.10           C  
ATOM   1226  NH1 ARG A 153     -32.163  -8.667  30.562  1.00 62.40           N1+
ATOM   1227  NH2 ARG A 153     -33.022  -9.300  28.531  1.00 62.87           N  
ATOM   1228  N   ILE A 154     -36.908 -10.049  36.481  1.00 44.83           N  
ATOM   1229  CA  ILE A 154     -37.631  -9.687  37.695  1.00 44.29           C  
ATOM   1230  C   ILE A 154     -37.230 -10.586  38.862  1.00 44.77           C  
ATOM   1231  O   ILE A 154     -36.804 -10.101  39.910  1.00 44.92           O  
ATOM   1232  CB  ILE A 154     -39.162  -9.800  37.488  1.00 44.72           C  
ATOM   1233  CG1 ILE A 154     -39.622  -8.787  36.437  1.00 46.57           C  
ATOM   1234  CG2 ILE A 154     -39.891  -9.556  38.806  1.00 43.19           C  
ATOM   1235  CD1 ILE A 154     -41.087  -8.918  36.052  1.00 46.26           C  
ATOM   1236  N   VAL A 155     -37.361 -11.896  38.673  1.00 43.98           N  
ATOM   1237  CA  VAL A 155     -37.025 -12.858  39.718  1.00 42.61           C  
ATOM   1238  C   VAL A 155     -35.554 -12.842  40.127  1.00 41.53           C  
ATOM   1239  O   VAL A 155     -35.238 -13.013  41.303  1.00 41.53           O  
ATOM   1240  CB  VAL A 155     -37.401 -14.296  39.297  1.00 42.20           C  
ATOM   1241  CG1 VAL A 155     -38.899 -14.396  39.071  1.00 43.02           C  
ATOM   1242  CG2 VAL A 155     -36.646 -14.687  38.042  1.00 43.95           C  
ATOM   1243  N   GLU A 156     -34.657 -12.639  39.166  1.00 41.47           N  
ATOM   1244  CA  GLU A 156     -33.226 -12.610  39.465  1.00 42.75           C  
ATOM   1245  C   GLU A 156     -32.851 -11.455  40.381  1.00 41.90           C  
ATOM   1246  O   GLU A 156     -31.831 -11.503  41.068  1.00 41.75           O  
ATOM   1247  CB  GLU A 156     -32.401 -12.503  38.182  1.00 43.16           C  
ATOM   1248  CG  GLU A 156     -32.442 -13.729  37.295  1.00 47.15           C  
ATOM   1249  CD  GLU A 156     -31.455 -13.636  36.150  1.00 48.93           C  
ATOM   1250  OE1 GLU A 156     -31.497 -12.632  35.406  1.00 48.83           O  
ATOM   1251  OE2 GLU A 156     -30.636 -14.566  35.993  1.00 52.85           O1-
ATOM   1252  N   GLY A 157     -33.671 -10.411  40.382  1.00 42.38           N  
ATOM   1253  CA  GLY A 157     -33.384  -9.267  41.223  1.00 40.81           C  
ATOM   1254  C   GLY A 157     -34.136  -9.317  42.535  1.00 40.30           C  
ATOM   1255  O   GLY A 157     -33.576  -9.034  43.592  1.00 41.14           O  
ATOM   1256  N   LYS A 158     -35.405  -9.699  42.467  1.00 39.87           N  
ATOM   1257  CA  LYS A 158     -36.252  -9.763  43.647  1.00 40.42           C  
ATOM   1258  C   LYS A 158     -35.988 -10.960  44.563  1.00 40.94           C  
ATOM   1259  O   LYS A 158     -36.356 -10.929  45.736  1.00 41.42           O  
ATOM   1260  CB  LYS A 158     -37.722  -9.751  43.214  1.00 43.70           C  
ATOM   1261  CG  LYS A 158     -38.718  -9.615  44.352  1.00 47.48           C  
ATOM   1262  CD  LYS A 158     -40.140  -9.499  43.825  1.00 48.85           C  
ATOM   1263  CE  LYS A 158     -41.148  -9.448  44.960  1.00 51.23           C  
ATOM   1264  NZ  LYS A 158     -42.546  -9.352  44.453  1.00 52.11           N1+
ATOM   1265  N   SER A 159     -35.347 -12.006  44.047  1.00 40.43           N  
ATOM   1266  CA  SER A 159     -35.082 -13.190  44.868  1.00 40.39           C  
ATOM   1267  C   SER A 159     -33.683 -13.792  44.744  1.00 39.47           C  
ATOM   1268  O   SER A 159     -33.069 -14.161  45.746  1.00 39.15           O  
ATOM   1269  CB  SER A 159     -36.116 -14.277  44.559  1.00 40.32           C  
ATOM   1270  OG  SER A 159     -35.834 -15.466  45.276  1.00 40.84           O  
ATOM   1271  N   GLY A 160     -33.185 -13.894  43.516  1.00 39.48           N  
ATOM   1272  CA  GLY A 160     -31.873 -14.478  43.289  1.00 37.21           C  
ATOM   1273  C   GLY A 160     -30.663 -13.692  43.767  1.00 38.39           C  
ATOM   1274  O   GLY A 160     -29.692 -14.279  44.250  1.00 38.67           O  
ATOM   1275  N   ALA A 161     -30.713 -12.371  43.634  1.00 37.84           N  
ATOM   1276  CA  ALA A 161     -29.601 -11.515  44.035  1.00 36.94           C  
ATOM   1277  C   ALA A 161     -29.165 -11.693  45.488  1.00 36.96           C  
ATOM   1278  O   ALA A 161     -27.971 -11.789  45.769  1.00 38.36           O  
ATOM   1279  CB  ALA A 161     -29.953 -10.056  43.773  1.00 36.84           C  
ATOM   1280  N   LEU A 162     -30.124 -11.738  46.410  1.00 37.49           N  
ATOM   1281  CA  LEU A 162     -29.792 -11.888  47.825  1.00 36.93           C  
ATOM   1282  C   LEU A 162     -29.277 -13.285  48.161  1.00 38.95           C  
ATOM   1283  O   LEU A 162     -28.515 -13.457  49.114  1.00 40.35           O  
ATOM   1284  CB  LEU A 162     -31.001 -11.548  48.701  1.00 34.32           C  
ATOM   1285  CG  LEU A 162     -30.702 -11.408  50.198  1.00 34.22           C  
ATOM   1286  CD1 LEU A 162     -29.567 -10.413  50.415  1.00 35.59           C  
ATOM   1287  CD2 LEU A 162     -31.956 -10.953  50.925  1.00 33.39           C  
ATOM   1288  N   PHE A 163     -29.700 -14.285  47.394  1.00 39.11           N  
ATOM   1289  CA  PHE A 163     -29.225 -15.644  47.620  1.00 40.21           C  
ATOM   1290  C   PHE A 163     -27.783 -15.664  47.139  1.00 39.27           C  
ATOM   1291  O   PHE A 163     -26.905 -16.238  47.783  1.00 39.30           O  
ATOM   1292  CB  PHE A 163     -30.057 -16.653  46.825  1.00 41.52           C  
ATOM   1293  CG  PHE A 163     -31.244 -17.186  47.576  1.00 43.28           C  
ATOM   1294  CD1 PHE A 163     -31.074 -18.127  48.587  1.00 44.16           C  
ATOM   1295  CD2 PHE A 163     -32.528 -16.740  47.285  1.00 43.14           C  
ATOM   1296  CE1 PHE A 163     -32.167 -18.617  49.298  1.00 44.96           C  
ATOM   1297  CE2 PHE A 163     -33.630 -17.222  47.990  1.00 42.88           C  
ATOM   1298  CZ  PHE A 163     -33.448 -18.163  49.000  1.00 43.64           C  
ATOM   1299  N   GLY A 164     -27.555 -15.015  46.001  1.00 39.17           N  
ATOM   1300  CA  GLY A 164     -26.221 -14.939  45.439  1.00 39.17           C  
ATOM   1301  C   GLY A 164     -25.265 -14.312  46.432  1.00 40.34           C  
ATOM   1302  O   GLY A 164     -24.115 -14.732  46.551  1.00 41.01           O  
ATOM   1303  N   LEU A 165     -25.739 -13.300  47.150  1.00 40.87           N  
ATOM   1304  CA  LEU A 165     -24.910 -12.634  48.143  1.00 41.28           C  
ATOM   1305  C   LEU A 165     -24.671 -13.593  49.300  1.00 41.00           C  
ATOM   1306  O   LEU A 165     -23.580 -13.643  49.864  1.00 41.87           O  
ATOM   1307  CB  LEU A 165     -25.595 -11.362  48.653  1.00 39.20           C  
ATOM   1308  CG  LEU A 165     -24.808 -10.539  49.679  1.00 38.26           C  
ATOM   1309  CD1 LEU A 165     -23.417 -10.238  49.142  1.00 35.85           C  
ATOM   1310  CD2 LEU A 165     -25.554  -9.250  49.986  1.00 38.58           C  
ATOM   1311  N   ALA A 166     -25.700 -14.362  49.641  1.00 41.53           N  
ATOM   1312  CA  ALA A 166     -25.609 -15.326  50.732  1.00 41.20           C  
ATOM   1313  C   ALA A 166     -24.455 -16.304  50.522  1.00 41.85           C  
ATOM   1314  O   ALA A 166     -23.698 -16.585  51.452  1.00 40.78           O  
ATOM   1315  CB  ALA A 166     -26.924 -16.087  50.867  1.00 39.94           C  
ATOM   1316  N   LEU A 167     -24.320 -16.819  49.302  1.00 41.26           N  
ATOM   1317  CA  LEU A 167     -23.250 -17.763  48.989  1.00 42.55           C  
ATOM   1318  C   LEU A 167     -21.909 -17.061  48.817  1.00 42.06           C  
ATOM   1319  O   LEU A 167     -20.862 -17.608  49.157  1.00 43.13           O  
ATOM   1320  CB  LEU A 167     -23.562 -18.538  47.703  1.00 43.32           C  
ATOM   1321  CG  LEU A 167     -24.753 -19.494  47.644  1.00 44.51           C  
ATOM   1322  CD1 LEU A 167     -24.557 -20.436  46.462  1.00 46.39           C  
ATOM   1323  CD2 LEU A 167     -24.857 -20.294  48.931  1.00 44.44           C  
ATOM   1324  N   GLN A 168     -21.955 -15.845  48.289  1.00 42.61           N  
ATOM   1325  CA  GLN A 168     -20.758 -15.057  48.031  1.00 43.09           C  
ATOM   1326  C   GLN A 168     -20.054 -14.512  49.273  1.00 43.23           C  
ATOM   1327  O   GLN A 168     -18.849 -14.258  49.239  1.00 43.32           O  
ATOM   1328  CB  GLN A 168     -21.113 -13.902  47.091  1.00 44.13           C  
ATOM   1329  CG  GLN A 168     -19.940 -13.042  46.669  1.00 43.83           C  
ATOM   1330  CD  GLN A 168     -20.355 -11.934  45.721  1.00 45.66           C  
ATOM   1331  NE2 GLN A 168     -19.726 -11.889  44.551  1.00 43.88           N  
ATOM   1332  OE1 GLN A 168     -21.230 -11.127  46.036  1.00 44.09           O  
ATOM   1333  N   LEU A 169     -20.794 -14.336  50.365  1.00 43.69           N  
ATOM   1334  CA  LEU A 169     -20.217 -13.800  51.599  1.00 44.83           C  
ATOM   1335  C   LEU A 169     -18.818 -14.305  51.955  1.00 43.96           C  
ATOM   1336  O   LEU A 169     -17.913 -13.507  52.194  1.00 44.50           O  
ATOM   1337  CB  LEU A 169     -21.149 -14.048  52.792  1.00 45.15           C  
ATOM   1338  CG  LEU A 169     -22.439 -13.231  52.900  1.00 47.11           C  
ATOM   1339  CD1 LEU A 169     -22.938 -13.299  54.337  1.00 45.48           C  
ATOM   1340  CD2 LEU A 169     -22.184 -11.780  52.513  1.00 44.34           C  
ATOM   1341  N   PRO A 170     -18.621 -15.634  52.002  1.00 45.66           N  
ATOM   1342  CA  PRO A 170     -17.306 -16.189  52.340  1.00 45.76           C  
ATOM   1343  C   PRO A 170     -16.170 -15.539  51.557  1.00 46.08           C  
ATOM   1344  O   PRO A 170     -15.215 -15.020  52.137  1.00 46.35           O  
ATOM   1345  CB  PRO A 170     -17.464 -17.668  52.003  1.00 46.38           C  
ATOM   1346  CG  PRO A 170     -18.902 -17.918  52.317  1.00 46.93           C  
ATOM   1347  CD  PRO A 170     -19.576 -16.715  51.699  1.00 46.04           C  
ATOM   1348  N   ALA A 171     -16.287 -15.571  50.234  1.00 45.71           N  
ATOM   1349  CA  ALA A 171     -15.281 -14.994  49.354  1.00 46.80           C  
ATOM   1350  C   ALA A 171     -15.009 -13.528  49.687  1.00 48.34           C  
ATOM   1351  O   ALA A 171     -13.866 -13.136  49.922  1.00 48.68           O  
ATOM   1352  CB  ALA A 171     -15.731 -15.124  47.902  1.00 46.15           C  
ATOM   1353  N   LEU A 172     -16.072 -12.730  49.713  1.00 49.04           N  
ATOM   1354  CA  LEU A 172     -15.976 -11.300  49.989  1.00 48.69           C  
ATOM   1355  C   LEU A 172     -15.297 -10.930  51.306  1.00 50.05           C  
ATOM   1356  O   LEU A 172     -14.568  -9.939  51.370  1.00 50.46           O  
ATOM   1357  CB  LEU A 172     -17.371 -10.675  49.930  1.00 48.71           C  
ATOM   1358  CG  LEU A 172     -18.058 -10.793  48.566  1.00 48.27           C  
ATOM   1359  CD1 LEU A 172     -19.486 -10.289  48.661  1.00 45.29           C  
ATOM   1360  CD2 LEU A 172     -17.273 -10.004  47.527  1.00 48.02           C  
ATOM   1361  N   LEU A 173     -15.539 -11.706  52.357  1.00 50.89           N  
ATOM   1362  CA  LEU A 173     -14.911 -11.423  53.643  1.00 53.30           C  
ATOM   1363  C   LEU A 173     -13.432 -11.790  53.569  1.00 55.92           C  
ATOM   1364  O   LEU A 173     -12.608 -11.256  54.313  1.00 56.38           O  
ATOM   1365  CB  LEU A 173     -15.609 -12.204  54.760  1.00 53.28           C  
ATOM   1366  CG  LEU A 173     -16.975 -11.632  55.158  1.00 55.12           C  
ATOM   1367  CD1 LEU A 173     -17.710 -12.605  56.061  1.00 54.55           C  
ATOM   1368  CD2 LEU A 173     -16.781 -10.290  55.853  1.00 54.55           C  
ATOM   1369  N   GLU A 174     -13.110 -12.698  52.653  1.00 58.20           N  
ATOM   1370  CA  GLU A 174     -11.738 -13.147  52.436  1.00 59.42           C  
ATOM   1371  C   GLU A 174     -11.028 -12.180  51.496  1.00 59.41           C  
ATOM   1372  O   GLU A 174      -9.807 -12.229  51.347  1.00 60.41           O  
ATOM   1373  CB  GLU A 174     -11.726 -14.545  51.813  1.00 60.58           C  
ATOM   1374  CG  GLU A 174     -12.069 -15.684  52.759  1.00 63.28           C  
ATOM   1375  CD  GLU A 174     -10.954 -15.981  53.742  1.00 66.21           C  
ATOM   1376  OE1 GLU A 174     -10.820 -15.245  54.742  1.00 67.32           O  
ATOM   1377  OE2 GLU A 174     -10.201 -16.949  53.504  1.00 67.61           O1-
ATOM   1378  N   GLY A 175     -11.801 -11.311  50.852  1.00 58.44           N  
ATOM   1379  CA  GLY A 175     -11.224 -10.347  49.934  1.00 57.39           C  
ATOM   1380  C   GLY A 175     -11.200 -10.803  48.486  1.00 57.54           C  
ATOM   1381  O   GLY A 175     -10.588 -10.148  47.641  1.00 56.97           O  
ATOM   1382  N   GLU A 176     -11.859 -11.921  48.192  1.00 57.35           N  
ATOM   1383  CA  GLU A 176     -11.906 -12.442  46.829  1.00 57.48           C  
ATOM   1384  C   GLU A 176     -13.248 -12.110  46.176  1.00 56.66           C  
ATOM   1385  O   GLU A 176     -14.186 -11.681  46.848  1.00 56.90           O  
ATOM   1386  CB  GLU A 176     -11.672 -13.955  46.829  1.00 59.99           C  
ATOM   1387  CG  GLU A 176     -10.541 -14.410  45.909  1.00 64.59           C  
ATOM   1388  CD  GLU A 176     -10.873 -14.252  44.434  1.00 67.03           C  
ATOM   1389  OE1 GLU A 176     -11.822 -14.916  43.965  1.00 68.26           O  
ATOM   1390  OE2 GLU A 176     -10.187 -13.468  43.744  1.00 68.14           O1-
ATOM   1391  N   LEU A 177     -13.331 -12.322  44.865  1.00 55.37           N  
ATOM   1392  CA  LEU A 177     -14.531 -12.018  44.088  1.00 54.05           C  
ATOM   1393  C   LEU A 177     -15.746 -12.925  44.306  1.00 54.71           C  
ATOM   1394  O   LEU A 177     -16.851 -12.435  44.543  1.00 54.02           O  
ATOM   1395  CB  LEU A 177     -14.173 -11.992  42.602  1.00 53.44           C  
ATOM   1396  CG  LEU A 177     -13.082 -10.984  42.224  1.00 54.83           C  
ATOM   1397  CD1 LEU A 177     -12.771 -11.094  40.741  1.00 55.03           C  
ATOM   1398  CD2 LEU A 177     -13.542  -9.576  42.573  1.00 53.02           C  
ATOM   1399  N   GLY A 178     -15.547 -14.235  44.206  1.00 55.09           N  
ATOM   1400  CA  GLY A 178     -16.643 -15.172  44.400  1.00 55.92           C  
ATOM   1401  C   GLY A 178     -17.742 -15.107  43.351  1.00 56.27           C  
ATOM   1402  O   GLY A 178     -18.895 -15.438  43.632  1.00 56.34           O  
ATOM   1403  N   GLU A 179     -17.388 -14.691  42.139  1.00 56.92           N  
ATOM   1404  CA  GLU A 179     -18.356 -14.583  41.051  1.00 58.27           C  
ATOM   1405  C   GLU A 179     -19.147 -15.866  40.820  1.00 57.30           C  
ATOM   1406  O   GLU A 179     -20.371 -15.831  40.689  1.00 57.65           O  
ATOM   1407  CB  GLU A 179     -17.659 -14.190  39.748  1.00 60.90           C  
ATOM   1408  CG  GLU A 179     -17.059 -12.797  39.744  1.00 66.84           C  
ATOM   1409  CD  GLU A 179     -16.693 -12.336  38.347  1.00 70.53           C  
ATOM   1410  OE1 GLU A 179     -16.099 -11.245  38.214  1.00 73.20           O  
ATOM   1411  OE2 GLU A 179     -17.007 -13.064  37.380  1.00 72.98           O1-
ATOM   1412  N   ASP A 180     -18.450 -16.996  40.759  1.00 56.01           N  
ATOM   1413  CA  ASP A 180     -19.116 -18.272  40.535  1.00 53.86           C  
ATOM   1414  C   ASP A 180     -20.122 -18.568  41.641  1.00 51.25           C  
ATOM   1415  O   ASP A 180     -21.235 -19.016  41.368  1.00 50.73           O  
ATOM   1416  CB  ASP A 180     -18.085 -19.398  40.426  1.00 57.06           C  
ATOM   1417  CG  ASP A 180     -17.258 -19.308  39.153  1.00 60.69           C  
ATOM   1418  OD1 ASP A 180     -16.468 -18.348  39.016  1.00 61.87           O  
ATOM   1419  OD2 ASP A 180     -17.406 -20.193  38.284  1.00 62.07           O1-
ATOM   1420  N   LEU A 181     -19.735 -18.313  42.888  1.00 47.80           N  
ATOM   1421  CA  LEU A 181     -20.632 -18.541  44.017  1.00 44.50           C  
ATOM   1422  C   LEU A 181     -21.876 -17.667  43.883  1.00 43.92           C  
ATOM   1423  O   LEU A 181     -22.995 -18.120  44.127  1.00 42.89           O  
ATOM   1424  CB  LEU A 181     -19.933 -18.209  45.338  1.00 42.90           C  
ATOM   1425  CG  LEU A 181     -18.930 -19.203  45.924  1.00 41.73           C  
ATOM   1426  CD1 LEU A 181     -18.223 -18.564  47.108  1.00 42.57           C  
ATOM   1427  CD2 LEU A 181     -19.652 -20.472  46.352  1.00 44.31           C  
ATOM   1428  N   TYR A 182     -21.671 -16.413  43.491  1.00 42.84           N  
ATOM   1429  CA  TYR A 182     -22.769 -15.467  43.339  1.00 42.03           C  
ATOM   1430  C   TYR A 182     -23.811 -15.907  42.313  1.00 43.52           C  
ATOM   1431  O   TYR A 182     -25.014 -15.783  42.547  1.00 44.04           O  
ATOM   1432  CB  TYR A 182     -22.242 -14.088  42.943  1.00 39.27           C  
ATOM   1433  CG  TYR A 182     -23.352 -13.074  42.813  1.00 38.52           C  
ATOM   1434  CD1 TYR A 182     -23.886 -12.447  43.939  1.00 35.88           C  
ATOM   1435  CD2 TYR A 182     -23.923 -12.798  41.571  1.00 35.90           C  
ATOM   1436  CE1 TYR A 182     -24.966 -11.575  43.832  1.00 33.99           C  
ATOM   1437  CE2 TYR A 182     -25.003 -11.931  41.453  1.00 34.89           C  
ATOM   1438  CZ  TYR A 182     -25.520 -11.324  42.586  1.00 34.59           C  
ATOM   1439  OH  TYR A 182     -26.601 -10.480  42.474  1.00 36.29           O  
ATOM   1440  N   ASN A 183     -23.345 -16.408  41.173  1.00 44.04           N  
ATOM   1441  CA  ASN A 183     -24.240 -16.859  40.114  1.00 44.93           C  
ATOM   1442  C   ASN A 183     -24.997 -18.112  40.539  1.00 43.26           C  
ATOM   1443  O   ASN A 183     -26.148 -18.315  40.151  1.00 42.02           O  
ATOM   1444  CB  ASN A 183     -23.441 -17.126  38.837  1.00 45.44           C  
ATOM   1445  CG  ASN A 183     -22.890 -15.854  38.222  1.00 46.72           C  
ATOM   1446  ND2 ASN A 183     -23.370 -14.710  38.698  1.00 46.18           N  
ATOM   1447  OD1 ASN A 183     -22.048 -15.898  37.326  1.00 50.56           O  
ATOM   1448  N   LEU A 184     -24.341 -18.950  41.335  1.00 42.11           N  
ATOM   1449  CA  LEU A 184     -24.966 -20.168  41.833  1.00 42.62           C  
ATOM   1450  C   LEU A 184     -26.127 -19.740  42.721  1.00 40.56           C  
ATOM   1451  O   LEU A 184     -27.215 -20.316  42.670  1.00 43.11           O  
ATOM   1452  CB  LEU A 184     -23.959 -20.983  42.649  1.00 40.66           C  
ATOM   1453  CG  LEU A 184     -24.452 -22.263  43.331  1.00 40.72           C  
ATOM   1454  CD1 LEU A 184     -24.998 -23.236  42.296  1.00 40.41           C  
ATOM   1455  CD2 LEU A 184     -23.302 -22.892  44.100  1.00 38.29           C  
ATOM   1456  N   GLY A 185     -25.879 -18.715  43.532  1.00 40.07           N  
ATOM   1457  CA  GLY A 185     -26.900 -18.200  44.425  1.00 38.53           C  
ATOM   1458  C   GLY A 185     -28.102 -17.703  43.648  1.00 37.33           C  
ATOM   1459  O   GLY A 185     -29.244 -18.019  43.986  1.00 36.95           O  
ATOM   1460  N   VAL A 186     -27.845 -16.915  42.608  1.00 36.81           N  
ATOM   1461  CA  VAL A 186     -28.912 -16.387  41.768  1.00 37.01           C  
ATOM   1462  C   VAL A 186     -29.771 -17.556  41.304  1.00 36.05           C  
ATOM   1463  O   VAL A 186     -31.000 -17.506  41.365  1.00 37.93           O  
ATOM   1464  CB  VAL A 186     -28.342 -15.658  40.527  1.00 37.29           C  
ATOM   1465  CG1 VAL A 186     -29.458 -15.359  39.536  1.00 36.92           C  
ATOM   1466  CG2 VAL A 186     -27.658 -14.366  40.950  1.00 38.15           C  
ATOM   1467  N   THR A 187     -29.104 -18.612  40.851  1.00 36.32           N  
ATOM   1468  CA  THR A 187     -29.775 -19.813  40.371  1.00 36.05           C  
ATOM   1469  C   THR A 187     -30.650 -20.428  41.460  1.00 35.74           C  
ATOM   1470  O   THR A 187     -31.804 -20.784  41.215  1.00 36.52           O  
ATOM   1471  CB  THR A 187     -28.751 -20.865  39.906  1.00 36.11           C  
ATOM   1472  CG2 THR A 187     -29.459 -22.087  39.342  1.00 35.27           C  
ATOM   1473  OG1 THR A 187     -27.912 -20.296  38.893  1.00 38.23           O  
ATOM   1474  N   ILE A 188     -30.092 -20.554  42.659  1.00 34.97           N  
ATOM   1475  CA  ILE A 188     -30.822 -21.117  43.789  1.00 34.15           C  
ATOM   1476  C   ILE A 188     -32.058 -20.276  44.093  1.00 35.65           C  
ATOM   1477  O   ILE A 188     -33.136 -20.811  44.352  1.00 36.22           O  
ATOM   1478  CB  ILE A 188     -29.922 -21.183  45.045  1.00 33.57           C  
ATOM   1479  CG1 ILE A 188     -28.848 -22.257  44.849  1.00 35.07           C  
ATOM   1480  CG2 ILE A 188     -30.762 -21.473  46.283  1.00 32.49           C  
ATOM   1481  CD1 ILE A 188     -27.781 -22.270  45.922  1.00 35.39           C  
ATOM   1482  N   GLY A 189     -31.897 -18.957  44.049  1.00 35.95           N  
ATOM   1483  CA  GLY A 189     -33.009 -18.067  44.322  1.00 35.47           C  
ATOM   1484  C   GLY A 189     -34.093 -18.129  43.264  1.00 37.18           C  
ATOM   1485  O   GLY A 189     -35.281 -18.068  43.580  1.00 36.07           O  
ATOM   1486  N   THR A 190     -33.683 -18.250  42.005  1.00 37.78           N  
ATOM   1487  CA  THR A 190     -34.625 -18.322  40.895  1.00 37.04           C  
ATOM   1488  C   THR A 190     -35.487 -19.576  41.002  1.00 40.26           C  
ATOM   1489  O   THR A 190     -36.696 -19.532  40.776  1.00 41.43           O  
ATOM   1490  CB  THR A 190     -33.885 -18.338  39.544  1.00 37.35           C  
ATOM   1491  CG2 THR A 190     -34.877 -18.380  38.392  1.00 35.86           C  
ATOM   1492  OG1 THR A 190     -33.076 -17.160  39.428  1.00 36.70           O  
ATOM   1493  N   ILE A 191     -34.853 -20.692  41.349  1.00 41.72           N  
ATOM   1494  CA  ILE A 191     -35.551 -21.966  41.495  1.00 42.42           C  
ATOM   1495  C   ILE A 191     -36.519 -21.908  42.669  1.00 43.20           C  
ATOM   1496  O   ILE A 191     -37.630 -22.435  42.606  1.00 42.21           O  
ATOM   1497  CB  ILE A 191     -34.552 -23.116  41.744  1.00 42.62           C  
ATOM   1498  CG1 ILE A 191     -33.663 -23.301  40.514  1.00 44.06           C  
ATOM   1499  CG2 ILE A 191     -35.299 -24.403  42.072  1.00 40.95           C  
ATOM   1500  CD1 ILE A 191     -32.581 -24.347  40.691  1.00 44.66           C  
ATOM   1501  N   TYR A 192     -36.076 -21.263  43.741  1.00 44.90           N  
ATOM   1502  CA  TYR A 192     -36.867 -21.118  44.955  1.00 46.57           C  
ATOM   1503  C   TYR A 192     -38.121 -20.277  44.727  1.00 46.80           C  
ATOM   1504  O   TYR A 192     -39.166 -20.542  45.320  1.00 45.96           O  
ATOM   1505  CB  TYR A 192     -35.986 -20.513  46.055  1.00 48.59           C  
ATOM   1506  CG  TYR A 192     -36.692 -20.149  47.346  1.00 51.91           C  
ATOM   1507  CD1 TYR A 192     -37.324 -18.914  47.494  1.00 54.29           C  
ATOM   1508  CD2 TYR A 192     -36.685 -21.018  48.436  1.00 52.72           C  
ATOM   1509  CE1 TYR A 192     -37.925 -18.550  48.699  1.00 54.44           C  
ATOM   1510  CE2 TYR A 192     -37.285 -20.664  49.645  1.00 55.19           C  
ATOM   1511  CZ  TYR A 192     -37.901 -19.428  49.769  1.00 55.29           C  
ATOM   1512  OH  TYR A 192     -38.479 -19.062  50.963  1.00 59.90           O  
ATOM   1513  N   GLN A 193     -38.028 -19.267  43.868  1.00 47.69           N  
ATOM   1514  CA  GLN A 193     -39.191 -18.433  43.589  1.00 48.15           C  
ATOM   1515  C   GLN A 193     -40.136 -19.199  42.671  1.00 48.29           C  
ATOM   1516  O   GLN A 193     -41.356 -19.070  42.768  1.00 49.02           O  
ATOM   1517  CB  GLN A 193     -38.778 -17.117  42.930  1.00 47.23           C  
ATOM   1518  CG  GLN A 193     -39.927 -16.127  42.786  1.00 47.52           C  
ATOM   1519  CD  GLN A 193     -40.666 -15.910  44.095  1.00 47.68           C  
ATOM   1520  NE2 GLN A 193     -41.970 -16.166  44.091  1.00 45.72           N  
ATOM   1521  OE1 GLN A 193     -40.070 -15.519  45.099  1.00 48.87           O  
ATOM   1522  N   MET A 194     -39.557 -19.995  41.777  1.00 48.81           N  
ATOM   1523  CA  MET A 194     -40.334 -20.805  40.848  1.00 49.13           C  
ATOM   1524  C   MET A 194     -41.109 -21.850  41.636  1.00 49.16           C  
ATOM   1525  O   MET A 194     -42.281 -22.106  41.363  1.00 50.16           O  
ATOM   1526  CB  MET A 194     -39.409 -21.492  39.848  1.00 49.67           C  
ATOM   1527  CG  MET A 194     -38.868 -20.571  38.773  1.00 51.17           C  
ATOM   1528  SD  MET A 194     -37.509 -21.326  37.862  1.00 54.27           S  
ATOM   1529  CE  MET A 194     -38.268 -22.850  37.310  1.00 51.80           C  
ATOM   1530  N   PHE A 195     -40.444 -22.460  42.611  1.00 49.61           N  
ATOM   1531  CA  PHE A 195     -41.092 -23.457  43.448  1.00 51.71           C  
ATOM   1532  C   PHE A 195     -42.305 -22.789  44.078  1.00 51.68           C  
ATOM   1533  O   PHE A 195     -43.414 -23.322  44.035  1.00 51.44           O  
ATOM   1534  CB  PHE A 195     -40.146 -23.939  44.552  1.00 55.48           C  
ATOM   1535  CG  PHE A 195     -40.813 -24.804  45.587  1.00 59.61           C  
ATOM   1536  CD1 PHE A 195     -41.327 -26.051  45.246  1.00 61.20           C  
ATOM   1537  CD2 PHE A 195     -40.938 -24.365  46.904  1.00 61.46           C  
ATOM   1538  CE1 PHE A 195     -41.958 -26.851  46.200  1.00 62.58           C  
ATOM   1539  CE2 PHE A 195     -41.568 -25.156  47.866  1.00 61.78           C  
ATOM   1540  CZ  PHE A 195     -42.078 -26.401  47.513  1.00 63.24           C  
ATOM   1541  N   ASP A 196     -42.084 -21.609  44.650  1.00 51.38           N  
ATOM   1542  CA  ASP A 196     -43.149 -20.856  45.298  1.00 50.23           C  
ATOM   1543  C   ASP A 196     -44.264 -20.446  44.344  1.00 48.65           C  
ATOM   1544  O   ASP A 196     -45.431 -20.413  44.732  1.00 48.30           O  
ATOM   1545  CB  ASP A 196     -42.583 -19.613  45.987  1.00 53.80           C  
ATOM   1546  CG  ASP A 196     -42.746 -19.660  47.495  1.00 57.25           C  
ATOM   1547  OD1 ASP A 196     -42.102 -20.516  48.139  1.00 55.91           O  
ATOM   1548  OD2 ASP A 196     -43.526 -18.845  48.033  1.00 58.37           O1-
ATOM   1549  N   ASP A 197     -43.914 -20.125  43.102  1.00 46.04           N  
ATOM   1550  CA  ASP A 197     -44.923 -19.734  42.126  1.00 44.46           C  
ATOM   1551  C   ASP A 197     -45.827 -20.920  41.809  1.00 45.44           C  
ATOM   1552  O   ASP A 197     -47.016 -20.750  41.541  1.00 46.76           O  
ATOM   1553  CB  ASP A 197     -44.266 -19.224  40.838  1.00 42.46           C  
ATOM   1554  CG  ASP A 197     -43.620 -17.860  41.011  1.00 42.69           C  
ATOM   1555  OD1 ASP A 197     -43.138 -17.297  40.005  1.00 38.76           O  
ATOM   1556  OD2 ASP A 197     -43.595 -17.348  42.150  1.00 38.44           O1-
ATOM   1557  N   ILE A 198     -45.259 -22.122  41.853  1.00 46.23           N  
ATOM   1558  CA  ILE A 198     -46.009 -23.344  41.569  1.00 47.54           C  
ATOM   1559  C   ILE A 198     -46.953 -23.723  42.708  1.00 49.22           C  
ATOM   1560  O   ILE A 198     -48.097 -24.109  42.469  1.00 50.16           O  
ATOM   1561  CB  ILE A 198     -45.059 -24.533  41.299  1.00 44.54           C  
ATOM   1562  CG1 ILE A 198     -44.239 -24.266  40.035  1.00 43.74           C  
ATOM   1563  CG2 ILE A 198     -45.860 -25.820  41.145  1.00 44.73           C  
ATOM   1564  CD1 ILE A 198     -43.222 -25.349  39.721  1.00 40.64           C  
ATOM   1565  N   MET A 199     -46.465 -23.625  43.941  1.00 51.64           N  
ATOM   1566  CA  MET A 199     -47.269 -23.948  45.118  1.00 54.03           C  
ATOM   1567  C   MET A 199     -48.459 -23.001  45.157  1.00 54.13           C  
ATOM   1568  O   MET A 199     -49.618 -23.420  45.131  1.00 54.63           O  
ATOM   1569  CB  MET A 199     -46.443 -23.756  46.392  1.00 56.95           C  
ATOM   1570  CG  MET A 199     -45.183 -24.598  46.467  1.00 62.01           C  
ATOM   1571  SD  MET A 199     -45.535 -26.354  46.611  1.00 70.80           S  
ATOM   1572  CE  MET A 199     -45.844 -26.480  48.365  1.00 67.99           C  
ATOM   1573  N   ASP A 200     -48.136 -21.714  45.223  1.00 53.85           N  
ATOM   1574  CA  ASP A 200     -49.111 -20.635  45.267  1.00 53.48           C  
ATOM   1575  C   ASP A 200     -50.244 -20.862  44.269  1.00 53.27           C  
ATOM   1576  O   ASP A 200     -51.419 -20.695  44.597  1.00 51.73           O  
ATOM   1577  CB  ASP A 200     -48.398 -19.313  44.964  1.00 54.00           C  
ATOM   1578  CG  ASP A 200     -49.302 -18.111  45.109  1.00 55.06           C  
ATOM   1579  OD1 ASP A 200     -49.871 -17.925  46.205  1.00 54.52           O  
ATOM   1580  OD2 ASP A 200     -49.436 -17.347  44.130  1.00 57.51           O1-
ATOM   1581  N   PHE A 201     -49.879 -21.253  43.052  1.00 53.28           N  
ATOM   1582  CA  PHE A 201     -50.849 -21.497  41.990  1.00 53.36           C  
ATOM   1583  C   PHE A 201     -51.684 -22.748  42.257  1.00 54.47           C  
ATOM   1584  O   PHE A 201     -52.911 -22.715  42.176  1.00 53.99           O  
ATOM   1585  CB  PHE A 201     -50.129 -21.652  40.648  1.00 53.48           C  
ATOM   1586  CG  PHE A 201     -51.046 -21.598  39.459  1.00 52.34           C  
ATOM   1587  CD1 PHE A 201     -51.308 -20.389  38.821  1.00 52.01           C  
ATOM   1588  CD2 PHE A 201     -51.666 -22.752  38.989  1.00 51.37           C  
ATOM   1589  CE1 PHE A 201     -52.176 -20.329  37.731  1.00 52.88           C  
ATOM   1590  CE2 PHE A 201     -52.537 -22.702  37.901  1.00 51.61           C  
ATOM   1591  CZ  PHE A 201     -52.792 -21.487  37.271  1.00 50.79           C  
ATOM   1592  N   ALA A 202     -51.008 -23.851  42.565  1.00 55.61           N  
ATOM   1593  CA  ALA A 202     -51.682 -25.115  42.835  1.00 57.31           C  
ATOM   1594  C   ALA A 202     -52.225 -25.165  44.260  1.00 58.73           C  
ATOM   1595  O   ALA A 202     -52.339 -26.239  44.851  1.00 60.01           O  
ATOM   1596  CB  ALA A 202     -50.720 -26.275  42.603  1.00 56.46           C  
ATOM   1597  N   GLY A 203     -52.563 -23.999  44.804  1.00 60.12           N  
ATOM   1598  CA  GLY A 203     -53.084 -23.946  46.158  1.00 61.06           C  
ATOM   1599  C   GLY A 203     -54.146 -22.886  46.389  1.00 62.55           C  
ATOM   1600  O   GLY A 203     -54.676 -22.774  47.495  1.00 64.01           O  
ATOM   1601  N   MET A 204     -54.460 -22.106  45.357  1.00 62.75           N  
ATOM   1602  CA  MET A 204     -55.472 -21.057  45.469  1.00 64.12           C  
ATOM   1603  C   MET A 204     -56.870 -21.666  45.519  1.00 64.46           C  
ATOM   1604  O   MET A 204     -57.141 -22.666  44.855  1.00 64.86           O  
ATOM   1605  CB  MET A 204     -55.365 -20.088  44.288  1.00 63.94           C  
ATOM   1606  CG  MET A 204     -55.409 -20.756  42.925  1.00 65.49           C  
ATOM   1607  SD  MET A 204     -55.020 -19.611  41.586  1.00 71.52           S  
ATOM   1608  CE  MET A 204     -56.334 -19.959  40.433  1.00 68.73           C  
ATOM   1609  N   GLU A 205     -57.756 -21.058  46.303  1.00 65.44           N  
ATOM   1610  CA  GLU A 205     -59.116 -21.569  46.443  1.00 66.20           C  
ATOM   1611  C   GLU A 205     -60.197 -20.632  45.904  1.00 66.17           C  
ATOM   1612  O   GLU A 205     -61.259 -21.089  45.483  1.00 66.22           O  
ATOM   1613  CB  GLU A 205     -59.401 -21.890  47.912  1.00 65.95           C  
ATOM   1614  CG  GLU A 205     -58.344 -22.767  48.564  1.00 66.52           C  
ATOM   1615  CD  GLU A 205     -58.689 -23.133  49.993  1.00 68.44           C  
ATOM   1616  OE1 GLU A 205     -59.482 -24.079  50.194  1.00 67.44           O  
ATOM   1617  OE2 GLU A 205     -58.174 -22.466  50.915  1.00 67.98           O1-
ATOM   1618  N   LYS A 206     -59.936 -19.329  45.923  1.00 65.89           N  
ATOM   1619  CA  LYS A 206     -60.906 -18.357  45.423  1.00 65.16           C  
ATOM   1620  C   LYS A 206     -60.227 -17.289  44.573  1.00 64.56           C  
ATOM   1621  O   LYS A 206     -59.000 -17.232  44.499  1.00 64.42           O  
ATOM   1622  CB  LYS A 206     -61.650 -17.693  46.588  1.00 66.08           C  
ATOM   1623  CG  LYS A 206     -62.555 -18.633  47.375  1.00 67.90           C  
ATOM   1624  CD  LYS A 206     -63.364 -17.885  48.428  1.00 69.22           C  
ATOM   1625  CE  LYS A 206     -64.286 -18.832  49.187  1.00 68.17           C  
ATOM   1626  NZ  LYS A 206     -65.101 -18.135  50.222  1.00 69.21           N1+
ATOM   1627  N   ILE A 207     -61.030 -16.450  43.924  1.00 63.31           N  
ATOM   1628  CA  ILE A 207     -60.497 -15.380  43.087  1.00 62.44           C  
ATOM   1629  C   ILE A 207     -60.088 -14.183  43.938  1.00 63.54           C  
ATOM   1630  O   ILE A 207     -60.787 -13.809  44.881  1.00 63.48           O  
ATOM   1631  CB  ILE A 207     -61.534 -14.926  42.024  1.00 61.62           C  
ATOM   1632  CG1 ILE A 207     -61.397 -15.784  40.762  1.00 60.82           C  
ATOM   1633  CG2 ILE A 207     -61.347 -13.451  41.689  1.00 61.10           C  
ATOM   1634  CD1 ILE A 207     -60.096 -15.574  40.003  1.00 57.93           C  
ATOM   1635  N   GLY A 208     -58.949 -13.590  43.595  1.00 64.43           N  
ATOM   1636  CA  GLY A 208     -58.448 -12.444  44.329  1.00 64.81           C  
ATOM   1637  C   GLY A 208     -59.431 -11.295  44.422  1.00 66.55           C  
ATOM   1638  O   GLY A 208     -60.351 -11.175  43.613  1.00 67.01           O  
ATOM   1639  N   LYS A 209     -59.220 -10.441  45.417  1.00 67.03           N  
ATOM   1640  CA  LYS A 209     -60.076  -9.286  45.656  1.00 67.70           C  
ATOM   1641  C   LYS A 209     -60.064  -8.280  44.504  1.00 67.77           C  
ATOM   1642  O   LYS A 209     -61.061  -7.601  44.258  1.00 68.42           O  
ATOM   1643  CB  LYS A 209     -59.640  -8.593  46.950  1.00 67.90           C  
ATOM   1644  CG  LYS A 209     -59.667  -9.501  48.176  1.00 68.12           C  
ATOM   1645  CD  LYS A 209     -59.080  -8.808  49.397  1.00 68.76           C  
ATOM   1646  CE  LYS A 209     -59.225  -9.654  50.655  1.00 68.31           C  
ATOM   1647  NZ  LYS A 209     -58.512 -10.958  50.552  1.00 67.79           N1+
ATOM   1648  N   ASP A 210     -58.942  -8.192  43.797  1.00 67.78           N  
ATOM   1649  CA  ASP A 210     -58.811  -7.249  42.688  1.00 67.64           C  
ATOM   1650  C   ASP A 210     -59.403  -7.751  41.374  1.00 67.09           C  
ATOM   1651  O   ASP A 210     -59.298  -7.082  40.346  1.00 66.23           O  
ATOM   1652  CB  ASP A 210     -57.337  -6.890  42.480  1.00 68.62           C  
ATOM   1653  CG  ASP A 210     -56.526  -8.049  41.939  1.00 69.66           C  
ATOM   1654  OD1 ASP A 210     -56.711  -9.184  42.425  1.00 68.28           O  
ATOM   1655  OD2 ASP A 210     -55.698  -7.820  41.033  1.00 70.54           O1-
ATOM   1656  N   GLY A 211     -60.021  -8.926  41.401  1.00 66.70           N  
ATOM   1657  CA  GLY A 211     -60.614  -9.458  40.188  1.00 65.53           C  
ATOM   1658  C   GLY A 211     -59.666 -10.289  39.348  1.00 64.97           C  
ATOM   1659  O   GLY A 211     -59.930 -10.544  38.171  1.00 65.81           O  
ATOM   1660  N   PHE A 212     -58.550 -10.701  39.942  1.00 63.24           N  
ATOM   1661  CA  PHE A 212     -57.584 -11.529  39.237  1.00 61.29           C  
ATOM   1662  C   PHE A 212     -57.424 -12.872  39.944  1.00 61.62           C  
ATOM   1663  O   PHE A 212     -58.091 -13.137  40.944  1.00 61.93           O  
ATOM   1664  CB  PHE A 212     -56.236 -10.808  39.102  1.00 59.64           C  
ATOM   1665  CG  PHE A 212     -56.225  -9.748  38.029  1.00 57.31           C  
ATOM   1666  CD1 PHE A 212     -56.714  -8.471  38.282  1.00 56.66           C  
ATOM   1667  CD2 PHE A 212     -55.765 -10.044  36.749  1.00 57.70           C  
ATOM   1668  CE1 PHE A 212     -56.746  -7.505  37.273  1.00 59.20           C  
ATOM   1669  CE2 PHE A 212     -55.793  -9.087  35.734  1.00 58.12           C  
ATOM   1670  CZ  PHE A 212     -56.284  -7.816  35.996  1.00 58.01           C  
ATOM   1671  N   LEU A 213     -56.538 -13.713  39.424  1.00 60.90           N  
ATOM   1672  CA  LEU A 213     -56.321 -15.051  39.966  1.00 59.74           C  
ATOM   1673  C   LEU A 213     -55.996 -15.235  41.444  1.00 60.21           C  
ATOM   1674  O   LEU A 213     -56.174 -16.332  41.974  1.00 62.61           O  
ATOM   1675  CB  LEU A 213     -55.264 -15.767  39.129  1.00 58.68           C  
ATOM   1676  CG  LEU A 213     -55.844 -16.304  37.821  1.00 59.17           C  
ATOM   1677  CD1 LEU A 213     -54.740 -16.831  36.927  1.00 57.31           C  
ATOM   1678  CD2 LEU A 213     -56.852 -17.399  38.143  1.00 59.37           C  
ATOM   1679  N   ASP A 214     -55.533 -14.186  42.114  1.00 59.55           N  
ATOM   1680  CA  ASP A 214     -55.186 -14.293  43.529  1.00 60.45           C  
ATOM   1681  C   ASP A 214     -53.891 -15.088  43.676  1.00 60.07           C  
ATOM   1682  O   ASP A 214     -53.883 -16.216  44.172  1.00 58.59           O  
ATOM   1683  CB  ASP A 214     -56.316 -14.980  44.311  1.00 62.19           C  
ATOM   1684  CG  ASP A 214     -55.953 -15.244  45.763  1.00 64.16           C  
ATOM   1685  OD1 ASP A 214     -55.690 -14.272  46.503  1.00 62.53           O  
ATOM   1686  OD2 ASP A 214     -55.933 -16.429  46.161  1.00 65.60           O1-
ATOM   1687  N   LEU A 215     -52.801 -14.486  43.217  1.00 59.53           N  
ATOM   1688  CA  LEU A 215     -51.478 -15.086  43.286  1.00 58.60           C  
ATOM   1689  C   LEU A 215     -50.637 -14.053  44.025  1.00 59.11           C  
ATOM   1690  O   LEU A 215     -50.568 -12.898  43.608  1.00 58.71           O  
ATOM   1691  CB  LEU A 215     -50.941 -15.314  41.873  1.00 57.25           C  
ATOM   1692  CG  LEU A 215     -51.921 -16.039  40.944  1.00 56.07           C  
ATOM   1693  CD1 LEU A 215     -51.403 -16.014  39.516  1.00 54.91           C  
ATOM   1694  CD2 LEU A 215     -52.121 -17.467  41.427  1.00 55.69           C  
ATOM   1695  N   LYS A 216     -50.015 -14.466  45.125  1.00 59.31           N  
ATOM   1696  CA  LYS A 216     -49.210 -13.566  45.943  1.00 59.68           C  
ATOM   1697  C   LYS A 216     -48.513 -12.456  45.161  1.00 60.44           C  
ATOM   1698  O   LYS A 216     -48.477 -11.310  45.610  1.00 60.39           O  
ATOM   1699  CB  LYS A 216     -48.173 -14.360  46.747  1.00 60.35           C  
ATOM   1700  CG  LYS A 216     -47.484 -13.541  47.832  1.00 61.86           C  
ATOM   1701  CD  LYS A 216     -46.710 -14.423  48.801  1.00 62.07           C  
ATOM   1702  CE  LYS A 216     -45.512 -15.082  48.137  1.00 62.85           C  
ATOM   1703  NZ  LYS A 216     -44.817 -16.013  49.070  1.00 63.47           N1+
ATOM   1704  N   ASN A 217     -47.982 -12.783  43.987  1.00 59.69           N  
ATOM   1705  CA  ASN A 217     -47.275 -11.791  43.183  1.00 59.69           C  
ATOM   1706  C   ASN A 217     -47.874 -11.478  41.806  1.00 60.70           C  
ATOM   1707  O   ASN A 217     -47.170 -10.993  40.919  1.00 61.02           O  
ATOM   1708  CB  ASN A 217     -45.813 -12.216  43.033  1.00 59.38           C  
ATOM   1709  CG  ASN A 217     -45.128 -12.417  44.374  1.00 58.74           C  
ATOM   1710  ND2 ASN A 217     -45.268 -11.438  45.262  1.00 57.99           N  
ATOM   1711  OD1 ASN A 217     -44.480 -13.437  44.608  1.00 59.33           O  
ATOM   1712  N   GLY A 218     -49.164 -11.756  41.632  1.00 60.51           N  
ATOM   1713  CA  GLY A 218     -49.846 -11.468  40.377  1.00 60.25           C  
ATOM   1714  C   GLY A 218     -49.344 -12.131  39.106  1.00 61.35           C  
ATOM   1715  O   GLY A 218     -49.143 -13.343  39.057  1.00 62.26           O  
ATOM   1716  N   VAL A 219     -49.160 -11.322  38.067  1.00 60.61           N  
ATOM   1717  CA  VAL A 219     -48.687 -11.796  36.770  1.00 58.94           C  
ATOM   1718  C   VAL A 219     -47.323 -12.482  36.821  1.00 58.65           C  
ATOM   1719  O   VAL A 219     -47.086 -13.443  36.092  1.00 58.53           O  
ATOM   1720  CB  VAL A 219     -48.597 -10.635  35.767  1.00 59.88           C  
ATOM   1721  CG1 VAL A 219     -48.098 -11.141  34.423  1.00 62.76           C  
ATOM   1722  CG2 VAL A 219     -49.953  -9.982  35.623  1.00 61.79           C  
ATOM   1723  N   ALA A 220     -46.422 -11.982  37.662  1.00 56.67           N  
ATOM   1724  CA  ALA A 220     -45.092 -12.574  37.777  1.00 54.12           C  
ATOM   1725  C   ALA A 220     -45.191 -13.961  38.402  1.00 53.54           C  
ATOM   1726  O   ALA A 220     -44.815 -14.169  39.558  1.00 53.20           O  
ATOM   1727  CB  ALA A 220     -44.184 -11.678  38.615  1.00 54.05           C  
ATOM   1728  N   SER A 221     -45.709 -14.905  37.623  1.00 52.01           N  
ATOM   1729  CA  SER A 221     -45.876 -16.283  38.065  1.00 51.30           C  
ATOM   1730  C   SER A 221     -45.254 -17.213  37.033  1.00 50.98           C  
ATOM   1731  O   SER A 221     -45.601 -17.159  35.855  1.00 51.95           O  
ATOM   1732  CB  SER A 221     -47.364 -16.608  38.223  1.00 51.08           C  
ATOM   1733  OG  SER A 221     -47.564 -17.983  38.500  1.00 52.87           O  
ATOM   1734  N   PHE A 222     -44.333 -18.061  37.479  1.00 50.00           N  
ATOM   1735  CA  PHE A 222     -43.661 -18.999  36.588  1.00 49.48           C  
ATOM   1736  C   PHE A 222     -44.648 -19.802  35.738  1.00 49.17           C  
ATOM   1737  O   PHE A 222     -44.578 -19.779  34.508  1.00 47.06           O  
ATOM   1738  CB  PHE A 222     -42.766 -19.940  37.404  1.00 50.77           C  
ATOM   1739  CG  PHE A 222     -42.115 -21.026  36.591  1.00 50.89           C  
ATOM   1740  CD1 PHE A 222     -41.525 -20.741  35.363  1.00 51.35           C  
ATOM   1741  CD2 PHE A 222     -42.068 -22.331  37.070  1.00 51.50           C  
ATOM   1742  CE1 PHE A 222     -40.899 -21.742  34.623  1.00 50.64           C  
ATOM   1743  CE2 PHE A 222     -41.445 -23.338  36.341  1.00 51.57           C  
ATOM   1744  CZ  PHE A 222     -40.859 -23.043  35.114  1.00 51.95           C  
ATOM   1745  N   PRO A 223     -45.589 -20.513  36.381  1.00 49.18           N  
ATOM   1746  CA  PRO A 223     -46.568 -21.306  35.632  1.00 50.22           C  
ATOM   1747  C   PRO A 223     -47.411 -20.454  34.689  1.00 51.89           C  
ATOM   1748  O   PRO A 223     -47.730 -20.872  33.575  1.00 52.21           O  
ATOM   1749  CB  PRO A 223     -47.403 -21.948  36.736  1.00 50.12           C  
ATOM   1750  CG  PRO A 223     -47.355 -20.922  37.825  1.00 50.46           C  
ATOM   1751  CD  PRO A 223     -45.898 -20.535  37.822  1.00 50.58           C  
ATOM   1752  N   LEU A 224     -47.759 -19.254  35.141  1.00 52.89           N  
ATOM   1753  CA  LEU A 224     -48.570 -18.338  34.351  1.00 53.36           C  
ATOM   1754  C   LEU A 224     -47.822 -17.874  33.104  1.00 53.76           C  
ATOM   1755  O   LEU A 224     -48.351 -17.925  31.994  1.00 54.13           O  
ATOM   1756  CB  LEU A 224     -48.950 -17.119  35.191  1.00 53.36           C  
ATOM   1757  CG  LEU A 224     -50.273 -16.442  34.837  1.00 54.35           C  
ATOM   1758  CD1 LEU A 224     -51.408 -17.183  35.531  1.00 54.84           C  
ATOM   1759  CD2 LEU A 224     -50.252 -14.989  35.280  1.00 53.71           C  
ATOM   1760  N   VAL A 225     -46.588 -17.419  33.301  1.00 54.94           N  
ATOM   1761  CA  VAL A 225     -45.756 -16.931  32.206  1.00 56.45           C  
ATOM   1762  C   VAL A 225     -45.429 -18.030  31.200  1.00 56.59           C  
ATOM   1763  O   VAL A 225     -45.338 -17.774  29.999  1.00 58.25           O  
ATOM   1764  CB  VAL A 225     -44.429 -16.336  32.736  1.00 57.17           C  
ATOM   1765  CG1 VAL A 225     -43.608 -15.778  31.583  1.00 55.96           C  
ATOM   1766  CG2 VAL A 225     -44.719 -15.245  33.753  1.00 57.25           C  
ATOM   1767  N   THR A 226     -45.249 -19.250  31.693  1.00 56.60           N  
ATOM   1768  CA  THR A 226     -44.930 -20.380  30.829  1.00 57.10           C  
ATOM   1769  C   THR A 226     -46.069 -20.674  29.855  1.00 56.22           C  
ATOM   1770  O   THR A 226     -45.834 -21.062  28.712  1.00 56.59           O  
ATOM   1771  CB  THR A 226     -44.643 -21.652  31.658  1.00 56.06           C  
ATOM   1772  CG2 THR A 226     -44.413 -22.847  30.744  1.00 57.99           C  
ATOM   1773  OG1 THR A 226     -43.477 -21.444  32.464  1.00 56.23           O  
ATOM   1774  N   ALA A 227     -47.302 -20.478  30.311  1.00 56.14           N  
ATOM   1775  CA  ALA A 227     -48.473 -20.733  29.482  1.00 56.97           C  
ATOM   1776  C   ALA A 227     -48.641 -19.726  28.344  1.00 57.66           C  
ATOM   1777  O   ALA A 227     -48.799 -20.110  27.185  1.00 57.99           O  
ATOM   1778  CB  ALA A 227     -49.728 -20.748  30.353  1.00 55.91           C  
ATOM   1779  N   MET A 228     -48.600 -18.440  28.680  1.00 59.31           N  
ATOM   1780  CA  MET A 228     -48.774 -17.367  27.701  1.00 61.44           C  
ATOM   1781  C   MET A 228     -47.759 -17.308  26.561  1.00 62.31           C  
ATOM   1782  O   MET A 228     -48.123 -17.011  25.423  1.00 63.03           O  
ATOM   1783  CB  MET A 228     -48.813 -16.015  28.420  1.00 62.00           C  
ATOM   1784  CG  MET A 228     -50.053 -15.820  29.275  1.00 63.63           C  
ATOM   1785  SD  MET A 228     -50.008 -14.309  30.238  1.00 68.29           S  
ATOM   1786  CE  MET A 228     -49.147 -14.871  31.682  1.00 64.48           C  
ATOM   1787  N   GLU A 229     -46.491 -17.574  26.856  1.00 63.06           N  
ATOM   1788  CA  GLU A 229     -45.460 -17.538  25.822  1.00 64.05           C  
ATOM   1789  C   GLU A 229     -45.576 -18.730  24.880  1.00 65.09           C  
ATOM   1790  O   GLU A 229     -45.424 -18.595  23.666  1.00 65.07           O  
ATOM   1791  CB  GLU A 229     -44.067 -17.534  26.456  1.00 64.53           C  
ATOM   1792  CG  GLU A 229     -43.313 -16.219  26.323  1.00 65.60           C  
ATOM   1793  CD  GLU A 229     -42.024 -16.368  25.535  1.00 67.31           C  
ATOM   1794  OE1 GLU A 229     -41.228 -17.273  25.865  1.00 67.20           O  
ATOM   1795  OE2 GLU A 229     -41.804 -15.580  24.590  1.00 68.68           O1-
ATOM   1796  N   LYS A 230     -45.852 -19.896  25.452  1.00 65.79           N  
ATOM   1797  CA  LYS A 230     -45.971 -21.125  24.679  1.00 65.84           C  
ATOM   1798  C   LYS A 230     -47.276 -21.209  23.888  1.00 65.90           C  
ATOM   1799  O   LYS A 230     -47.362 -21.944  22.903  1.00 66.19           O  
ATOM   1800  CB  LYS A 230     -45.842 -22.328  25.615  1.00 65.48           C  
ATOM   1801  CG  LYS A 230     -45.716 -23.662  24.908  1.00 65.86           C  
ATOM   1802  CD  LYS A 230     -45.502 -24.785  25.907  1.00 66.63           C  
ATOM   1803  CE  LYS A 230     -45.513 -26.139  25.219  1.00 66.76           C  
ATOM   1804  NZ  LYS A 230     -45.296 -27.247  26.186  1.00 66.38           N1+
ATOM   1805  N   PHE A 231     -48.289 -20.463  24.320  1.00 65.41           N  
ATOM   1806  CA  PHE A 231     -49.580 -20.459  23.636  1.00 65.34           C  
ATOM   1807  C   PHE A 231     -50.204 -19.068  23.608  1.00 66.45           C  
ATOM   1808  O   PHE A 231     -50.725 -18.596  24.619  1.00 67.60           O  
ATOM   1809  CB  PHE A 231     -50.566 -21.416  24.317  1.00 63.51           C  
ATOM   1810  CG  PHE A 231     -50.117 -22.848  24.338  1.00 62.55           C  
ATOM   1811  CD1 PHE A 231     -49.165 -23.280  25.253  1.00 61.00           C  
ATOM   1812  CD2 PHE A 231     -50.653 -23.769  23.444  1.00 62.84           C  
ATOM   1813  CE1 PHE A 231     -48.752 -24.609  25.280  1.00 60.27           C  
ATOM   1814  CE2 PHE A 231     -50.245 -25.101  23.462  1.00 61.41           C  
ATOM   1815  CZ  PHE A 231     -49.292 -25.521  24.383  1.00 61.21           C  
ATOM   1816  N   PRO A 232     -50.165 -18.393  22.448  1.00 66.99           N  
ATOM   1817  CA  PRO A 232     -50.760 -17.054  22.381  1.00 66.92           C  
ATOM   1818  C   PRO A 232     -52.214 -17.106  22.842  1.00 66.85           C  
ATOM   1819  O   PRO A 232     -52.696 -16.205  23.528  1.00 67.31           O  
ATOM   1820  CB  PRO A 232     -50.617 -16.686  20.903  1.00 67.69           C  
ATOM   1821  CG  PRO A 232     -50.624 -18.021  20.212  1.00 67.00           C  
ATOM   1822  CD  PRO A 232     -49.744 -18.849  21.112  1.00 67.18           C  
ATOM   1823  N   GLU A 233     -52.897 -18.182  22.462  1.00 66.01           N  
ATOM   1824  CA  GLU A 233     -54.290 -18.407  22.829  1.00 65.78           C  
ATOM   1825  C   GLU A 233     -54.493 -18.200  24.327  1.00 65.05           C  
ATOM   1826  O   GLU A 233     -55.528 -17.692  24.758  1.00 64.35           O  
ATOM   1827  CB  GLU A 233     -54.691 -19.833  22.435  1.00 67.35           C  
ATOM   1828  CG  GLU A 233     -55.692 -20.519  23.360  1.00 69.95           C  
ATOM   1829  CD  GLU A 233     -57.120 -20.062  23.145  1.00 71.31           C  
ATOM   1830  OE1 GLU A 233     -57.394 -18.853  23.300  1.00 72.32           O  
ATOM   1831  OE2 GLU A 233     -57.971 -20.919  22.825  1.00 71.68           O1-
ATOM   1832  N   ALA A 234     -53.499 -18.600  25.114  1.00 63.84           N  
ATOM   1833  CA  ALA A 234     -53.564 -18.454  26.564  1.00 62.67           C  
ATOM   1834  C   ALA A 234     -53.345 -16.997  26.944  1.00 62.40           C  
ATOM   1835  O   ALA A 234     -53.968 -16.483  27.873  1.00 63.31           O  
ATOM   1836  CB  ALA A 234     -52.511 -19.331  27.223  1.00 61.81           C  
ATOM   1837  N   ARG A 235     -52.451 -16.337  26.216  1.00 62.26           N  
ATOM   1838  CA  ARG A 235     -52.143 -14.936  26.459  1.00 63.09           C  
ATOM   1839  C   ARG A 235     -53.391 -14.108  26.174  1.00 63.57           C  
ATOM   1840  O   ARG A 235     -53.726 -13.193  26.925  1.00 63.81           O  
ATOM   1841  CB  ARG A 235     -50.985 -14.506  25.558  1.00 64.04           C  
ATOM   1842  CG  ARG A 235     -50.461 -13.103  25.794  1.00 65.09           C  
ATOM   1843  CD  ARG A 235     -49.024 -13.021  25.313  1.00 66.96           C  
ATOM   1844  NE  ARG A 235     -48.866 -13.655  24.007  1.00 69.24           N  
ATOM   1845  CZ  ARG A 235     -47.788 -14.337  23.633  1.00 69.91           C  
ATOM   1846  NH1 ARG A 235     -46.766 -14.477  24.466  1.00 69.46           N1+
ATOM   1847  NH2 ARG A 235     -47.734 -14.886  22.427  1.00 70.82           N  
ATOM   1848  N   GLN A 236     -54.079 -14.447  25.088  1.00 64.32           N  
ATOM   1849  CA  GLN A 236     -55.306 -13.759  24.702  1.00 64.96           C  
ATOM   1850  C   GLN A 236     -56.344 -13.950  25.804  1.00 63.70           C  
ATOM   1851  O   GLN A 236     -56.998 -12.996  26.228  1.00 63.68           O  
ATOM   1852  CB  GLN A 236     -55.844 -14.337  23.389  1.00 67.07           C  
ATOM   1853  CG  GLN A 236     -57.187 -13.767  22.940  1.00 70.16           C  
ATOM   1854  CD  GLN A 236     -57.051 -12.491  22.128  1.00 71.58           C  
ATOM   1855  NE2 GLN A 236     -57.636 -11.406  22.623  1.00 71.55           N  
ATOM   1856  OE1 GLN A 236     -56.433 -12.485  21.063  1.00 73.46           O  
ATOM   1857  N   MET A 237     -56.489 -15.190  26.263  1.00 62.44           N  
ATOM   1858  CA  MET A 237     -57.445 -15.509  27.317  1.00 61.73           C  
ATOM   1859  C   MET A 237     -57.171 -14.696  28.573  1.00 61.22           C  
ATOM   1860  O   MET A 237     -58.097 -14.318  29.293  1.00 61.29           O  
ATOM   1861  CB  MET A 237     -57.386 -16.998  27.663  1.00 62.28           C  
ATOM   1862  CG  MET A 237     -57.845 -17.920  26.552  1.00 62.89           C  
ATOM   1863  SD  MET A 237     -58.027 -19.618  27.124  1.00 65.63           S  
ATOM   1864  CE  MET A 237     -59.685 -19.554  27.770  1.00 63.68           C  
ATOM   1865  N   PHE A 238     -55.895 -14.434  28.834  1.00 61.18           N  
ATOM   1866  CA  PHE A 238     -55.494 -13.667  30.007  1.00 61.02           C  
ATOM   1867  C   PHE A 238     -55.910 -12.206  29.885  1.00 61.50           C  
ATOM   1868  O   PHE A 238     -56.389 -11.604  30.847  1.00 61.91           O  
ATOM   1869  CB  PHE A 238     -53.979 -13.734  30.198  1.00 59.33           C  
ATOM   1870  CG  PHE A 238     -53.483 -12.920  31.358  1.00 57.92           C  
ATOM   1871  CD1 PHE A 238     -53.552 -13.417  32.656  1.00 57.76           C  
ATOM   1872  CD2 PHE A 238     -52.980 -11.638  31.156  1.00 58.62           C  
ATOM   1873  CE1 PHE A 238     -53.128 -12.647  33.739  1.00 58.50           C  
ATOM   1874  CE2 PHE A 238     -52.554 -10.859  32.230  1.00 58.49           C  
ATOM   1875  CZ  PHE A 238     -52.629 -11.365  33.525  1.00 59.42           C  
ATOM   1876  N   GLU A 239     -55.716 -11.638  28.700  1.00 61.11           N  
ATOM   1877  CA  GLU A 239     -56.062 -10.244  28.469  1.00 61.48           C  
ATOM   1878  C   GLU A 239     -57.567 -10.040  28.617  1.00 61.62           C  
ATOM   1879  O   GLU A 239     -58.013  -9.016  29.134  1.00 61.42           O  
ATOM   1880  CB  GLU A 239     -55.593  -9.812  27.078  1.00 61.63           C  
ATOM   1881  CG  GLU A 239     -54.210 -10.343  26.718  1.00 62.52           C  
ATOM   1882  CD  GLU A 239     -53.405  -9.383  25.866  1.00 62.66           C  
ATOM   1883  OE1 GLU A 239     -52.993  -8.328  26.393  1.00 62.11           O  
ATOM   1884  OE2 GLU A 239     -53.183  -9.681  24.674  1.00 64.50           O1-
ATOM   1885  N   ASN A 240     -58.346 -11.021  28.171  1.00 62.18           N  
ATOM   1886  CA  ASN A 240     -59.799 -10.942  28.276  1.00 62.55           C  
ATOM   1887  C   ASN A 240     -60.268 -11.348  29.667  1.00 61.60           C  
ATOM   1888  O   ASN A 240     -61.464 -11.532  29.898  1.00 62.10           O  
ATOM   1889  CB  ASN A 240     -60.471 -11.840  27.232  1.00 63.92           C  
ATOM   1890  CG  ASN A 240     -60.362 -11.286  25.827  1.00 64.79           C  
ATOM   1891  ND2 ASN A 240     -59.997 -12.140  24.879  1.00 65.00           N  
ATOM   1892  OD1 ASN A 240     -60.616 -10.103  25.594  1.00 66.81           O  
ATOM   1893  N   ARG A 241     -59.322 -11.491  30.590  1.00 59.69           N  
ATOM   1894  CA  ARG A 241     -59.643 -11.868  31.962  1.00 58.63           C  
ATOM   1895  C   ARG A 241     -60.515 -13.119  32.031  1.00 58.27           C  
ATOM   1896  O   ARG A 241     -61.316 -13.272  32.954  1.00 57.44           O  
ATOM   1897  CB  ARG A 241     -60.359 -10.714  32.672  1.00 58.27           C  
ATOM   1898  CG  ARG A 241     -59.465  -9.576  33.155  1.00 57.67           C  
ATOM   1899  CD  ARG A 241     -58.534  -9.051  32.074  1.00 57.59           C  
ATOM   1900  NE  ARG A 241     -58.114  -7.679  32.349  1.00 57.79           N  
ATOM   1901  CZ  ARG A 241     -56.900  -7.199  32.100  1.00 58.94           C  
ATOM   1902  NH1 ARG A 241     -55.967  -7.981  31.573  1.00 60.02           N1+
ATOM   1903  NH2 ARG A 241     -56.620  -5.931  32.373  1.00 58.33           N  
ATOM   1904  N   ASP A 242     -60.367 -14.006  31.051  1.00 58.75           N  
ATOM   1905  CA  ASP A 242     -61.141 -15.244  31.022  1.00 59.80           C  
ATOM   1906  C   ASP A 242     -60.428 -16.295  31.871  1.00 59.29           C  
ATOM   1907  O   ASP A 242     -59.692 -17.136  31.354  1.00 60.37           O  
ATOM   1908  CB  ASP A 242     -61.296 -15.738  29.581  1.00 59.85           C  
ATOM   1909  CG  ASP A 242     -62.069 -17.040  29.489  1.00 62.06           C  
ATOM   1910  OD1 ASP A 242     -62.657 -17.461  30.509  1.00 63.06           O  
ATOM   1911  OD2 ASP A 242     -62.094 -17.639  28.393  1.00 64.54           O1-
ATOM   1912  N   TRP A 243     -60.664 -16.233  33.178  1.00 58.65           N  
ATOM   1913  CA  TRP A 243     -60.044 -17.133  34.146  1.00 58.12           C  
ATOM   1914  C   TRP A 243     -60.435 -18.607  34.025  1.00 58.33           C  
ATOM   1915  O   TRP A 243     -59.574 -19.464  33.821  1.00 57.76           O  
ATOM   1916  CB  TRP A 243     -60.358 -16.643  35.560  1.00 58.03           C  
ATOM   1917  CG  TRP A 243     -60.002 -15.201  35.812  1.00 56.54           C  
ATOM   1918  CD1 TRP A 243     -60.646 -14.340  36.653  1.00 57.01           C  
ATOM   1919  CD2 TRP A 243     -58.910 -14.461  35.242  1.00 56.57           C  
ATOM   1920  CE2 TRP A 243     -58.960 -13.159  35.790  1.00 55.75           C  
ATOM   1921  CE3 TRP A 243     -57.894 -14.771  34.327  1.00 57.35           C  
ATOM   1922  NE1 TRP A 243     -60.028 -13.114  36.645  1.00 56.72           N  
ATOM   1923  CZ2 TRP A 243     -58.035 -12.166  35.450  1.00 56.45           C  
ATOM   1924  CZ3 TRP A 243     -56.973 -13.781  33.989  1.00 58.40           C  
ATOM   1925  CH2 TRP A 243     -57.051 -12.495  34.553  1.00 57.03           C  
ATOM   1926  N   SER A 244     -61.724 -18.904  34.170  1.00 58.40           N  
ATOM   1927  CA  SER A 244     -62.201 -20.283  34.079  1.00 59.35           C  
ATOM   1928  C   SER A 244     -61.647 -20.956  32.831  1.00 59.76           C  
ATOM   1929  O   SER A 244     -61.350 -22.152  32.836  1.00 59.13           O  
ATOM   1930  CB  SER A 244     -63.731 -20.322  34.046  1.00 59.10           C  
ATOM   1931  OG  SER A 244     -64.282 -19.801  35.242  1.00 60.26           O  
ATOM   1932  N   GLY A 245     -61.510 -20.178  31.763  1.00 60.03           N  
ATOM   1933  CA  GLY A 245     -60.983 -20.716  30.525  1.00 58.98           C  
ATOM   1934  C   GLY A 245     -59.484 -20.926  30.612  1.00 58.98           C  
ATOM   1935  O   GLY A 245     -58.970 -21.971  30.213  1.00 58.97           O  
ATOM   1936  N   LEU A 246     -58.779 -19.929  31.138  1.00 58.64           N  
ATOM   1937  CA  LEU A 246     -57.332 -20.017  31.274  1.00 58.99           C  
ATOM   1938  C   LEU A 246     -56.977 -21.191  32.184  1.00 59.62           C  
ATOM   1939  O   LEU A 246     -56.105 -21.998  31.858  1.00 59.84           O  
ATOM   1940  CB  LEU A 246     -56.772 -18.708  31.845  1.00 58.21           C  
ATOM   1941  CG  LEU A 246     -55.250 -18.534  31.806  1.00 57.29           C  
ATOM   1942  CD1 LEU A 246     -54.736 -18.803  30.397  1.00 56.31           C  
ATOM   1943  CD2 LEU A 246     -54.880 -17.126  32.249  1.00 55.53           C  
ATOM   1944  N   MET A 247     -57.665 -21.285  33.318  1.00 58.85           N  
ATOM   1945  CA  MET A 247     -57.439 -22.366  34.272  1.00 58.75           C  
ATOM   1946  C   MET A 247     -57.672 -23.719  33.606  1.00 59.38           C  
ATOM   1947  O   MET A 247     -57.003 -24.703  33.922  1.00 60.44           O  
ATOM   1948  CB  MET A 247     -58.378 -22.216  35.471  1.00 58.13           C  
ATOM   1949  CG  MET A 247     -58.074 -21.022  36.360  1.00 58.25           C  
ATOM   1950  SD  MET A 247     -56.436 -21.135  37.103  1.00 57.10           S  
ATOM   1951  CE  MET A 247     -56.701 -22.469  38.279  1.00 58.02           C  
ATOM   1952  N   SER A 248     -58.634 -23.757  32.688  1.00 59.71           N  
ATOM   1953  CA  SER A 248     -58.965 -24.976  31.957  1.00 59.62           C  
ATOM   1954  C   SER A 248     -57.904 -25.269  30.904  1.00 60.02           C  
ATOM   1955  O   SER A 248     -57.414 -26.394  30.791  1.00 59.32           O  
ATOM   1956  CB  SER A 248     -60.326 -24.828  31.272  1.00 59.80           C  
ATOM   1957  OG  SER A 248     -60.432 -25.703  30.162  1.00 61.31           O  
ATOM   1958  N   PHE A 249     -57.558 -24.244  30.134  1.00 59.86           N  
ATOM   1959  CA  PHE A 249     -56.560 -24.374  29.084  1.00 60.10           C  
ATOM   1960  C   PHE A 249     -55.238 -24.872  29.659  1.00 60.54           C  
ATOM   1961  O   PHE A 249     -54.580 -25.731  29.072  1.00 60.86           O  
ATOM   1962  CB  PHE A 249     -56.345 -23.023  28.398  1.00 60.47           C  
ATOM   1963  CG  PHE A 249     -55.474 -23.095  27.178  1.00 61.92           C  
ATOM   1964  CD1 PHE A 249     -55.897 -23.788  26.048  1.00 62.37           C  
ATOM   1965  CD2 PHE A 249     -54.229 -22.474  27.156  1.00 62.23           C  
ATOM   1966  CE1 PHE A 249     -55.093 -23.863  24.912  1.00 62.84           C  
ATOM   1967  CE2 PHE A 249     -53.415 -22.542  26.026  1.00 62.25           C  
ATOM   1968  CZ  PHE A 249     -53.849 -23.239  24.901  1.00 62.79           C  
ATOM   1969  N   MET A 250     -54.861 -24.332  30.815  1.00 60.16           N  
ATOM   1970  CA  MET A 250     -53.610 -24.705  31.468  1.00 59.54           C  
ATOM   1971  C   MET A 250     -53.550 -26.150  31.966  1.00 60.67           C  
ATOM   1972  O   MET A 250     -52.473 -26.745  32.010  1.00 61.00           O  
ATOM   1973  CB  MET A 250     -53.315 -23.741  32.621  1.00 58.23           C  
ATOM   1974  CG  MET A 250     -52.898 -22.351  32.161  1.00 57.45           C  
ATOM   1975  SD  MET A 250     -52.564 -21.227  33.529  1.00 57.44           S  
ATOM   1976  CE  MET A 250     -50.904 -21.718  33.984  1.00 57.14           C  
ATOM   1977  N   ARG A 251     -54.694 -26.712  32.346  1.00 61.24           N  
ATOM   1978  CA  ARG A 251     -54.733 -28.096  32.814  1.00 62.47           C  
ATOM   1979  C   ARG A 251     -54.768 -28.954  31.555  1.00 62.56           C  
ATOM   1980  O   ARG A 251     -54.294 -30.091  31.536  1.00 60.27           O  
ATOM   1981  CB  ARG A 251     -55.995 -28.341  33.649  1.00 66.57           C  
ATOM   1982  CG  ARG A 251     -55.808 -29.243  34.872  1.00 70.06           C  
ATOM   1983  CD  ARG A 251     -55.436 -30.678  34.516  1.00 73.83           C  
ATOM   1984  NE  ARG A 251     -55.412 -31.530  35.705  1.00 76.40           N  
ATOM   1985  CZ  ARG A 251     -55.010 -32.797  35.715  1.00 77.32           C  
ATOM   1986  NH1 ARG A 251     -54.590 -33.373  34.597  1.00 78.13           N1+
ATOM   1987  NH2 ARG A 251     -55.025 -33.490  36.847  1.00 77.76           N  
ATOM   1988  N   GLU A 252     -55.333 -28.374  30.500  1.00 62.61           N  
ATOM   1989  CA  GLU A 252     -55.461 -29.026  29.204  1.00 62.15           C  
ATOM   1990  C   GLU A 252     -54.071 -29.319  28.639  1.00 60.85           C  
ATOM   1991  O   GLU A 252     -53.780 -30.447  28.239  1.00 60.93           O  
ATOM   1992  CB  GLU A 252     -56.246 -28.108  28.261  1.00 65.02           C  
ATOM   1993  CG  GLU A 252     -56.806 -28.768  27.013  1.00 67.70           C  
ATOM   1994  CD  GLU A 252     -57.857 -27.903  26.333  1.00 69.92           C  
ATOM   1995  OE1 GLU A 252     -58.888 -27.605  26.976  1.00 69.82           O  
ATOM   1996  OE2 GLU A 252     -57.655 -27.520  25.162  1.00 70.32           O1-
ATOM   1997  N   LYS A 253     -53.214 -28.301  28.620  1.00 58.15           N  
ATOM   1998  CA  LYS A 253     -51.852 -28.447  28.113  1.00 55.43           C  
ATOM   1999  C   LYS A 253     -50.853 -28.832  29.200  1.00 53.64           C  
ATOM   2000  O   LYS A 253     -49.641 -28.768  28.988  1.00 53.09           O  
ATOM   2001  CB  LYS A 253     -51.394 -27.153  27.438  1.00 56.62           C  
ATOM   2002  CG  LYS A 253     -51.682 -27.091  25.948  1.00 59.47           C  
ATOM   2003  CD  LYS A 253     -53.167 -27.128  25.639  1.00 62.50           C  
ATOM   2004  CE  LYS A 253     -53.395 -27.161  24.136  1.00 63.60           C  
ATOM   2005  NZ  LYS A 253     -54.840 -27.107  23.793  1.00 64.01           N1+
ATOM   2006  N   GLY A 254     -51.365 -29.230  30.360  1.00 52.03           N  
ATOM   2007  CA  GLY A 254     -50.504 -29.626  31.460  1.00 51.52           C  
ATOM   2008  C   GLY A 254     -49.356 -28.672  31.733  1.00 50.67           C  
ATOM   2009  O   GLY A 254     -48.236 -29.103  32.016  1.00 50.42           O  
ATOM   2010  N   ILE A 255     -49.626 -27.373  31.644  1.00 49.93           N  
ATOM   2011  CA  ILE A 255     -48.602 -26.366  31.892  1.00 49.04           C  
ATOM   2012  C   ILE A 255     -47.979 -26.546  33.274  1.00 48.28           C  
ATOM   2013  O   ILE A 255     -46.760 -26.644  33.403  1.00 48.15           O  
ATOM   2014  CB  ILE A 255     -49.184 -24.935  31.782  1.00 49.40           C  
ATOM   2015  CG1 ILE A 255     -49.406 -24.572  30.311  1.00 48.66           C  
ATOM   2016  CG2 ILE A 255     -48.244 -23.929  32.439  1.00 50.83           C  
ATOM   2017  CD1 ILE A 255     -48.123 -24.463  29.499  1.00 47.50           C  
ATOM   2018  N   LEU A 256     -48.820 -26.593  34.303  1.00 49.74           N  
ATOM   2019  CA  LEU A 256     -48.337 -26.757  35.671  1.00 51.24           C  
ATOM   2020  C   LEU A 256     -47.392 -27.948  35.783  1.00 53.04           C  
ATOM   2021  O   LEU A 256     -46.322 -27.846  36.384  1.00 52.93           O  
ATOM   2022  CB  LEU A 256     -49.513 -26.942  36.638  1.00 49.75           C  
ATOM   2023  CG  LEU A 256     -49.156 -27.033  38.126  1.00 49.72           C  
ATOM   2024  CD1 LEU A 256     -48.385 -25.789  38.547  1.00 48.77           C  
ATOM   2025  CD2 LEU A 256     -50.423 -27.176  38.955  1.00 50.76           C  
ATOM   2026  N   LYS A 257     -47.788 -29.074  35.198  1.00 53.61           N  
ATOM   2027  CA  LYS A 257     -46.970 -30.279  35.243  1.00 52.74           C  
ATOM   2028  C   LYS A 257     -45.607 -30.052  34.597  1.00 51.62           C  
ATOM   2029  O   LYS A 257     -44.580 -30.447  35.148  1.00 50.47           O  
ATOM   2030  CB  LYS A 257     -47.693 -31.434  34.544  1.00 54.36           C  
ATOM   2031  CG  LYS A 257     -49.042 -31.786  35.157  1.00 57.45           C  
ATOM   2032  CD  LYS A 257     -49.679 -32.969  34.442  1.00 58.44           C  
ATOM   2033  CE  LYS A 257     -51.081 -33.258  34.962  1.00 58.82           C  
ATOM   2034  NZ  LYS A 257     -51.093 -33.629  36.404  1.00 60.01           N1+
ATOM   2035  N   GLU A 258     -45.598 -29.416  33.429  1.00 51.40           N  
ATOM   2036  CA  GLU A 258     -44.349 -29.140  32.728  1.00 52.95           C  
ATOM   2037  C   GLU A 258     -43.427 -28.289  33.598  1.00 53.69           C  
ATOM   2038  O   GLU A 258     -42.216 -28.517  33.642  1.00 55.01           O  
ATOM   2039  CB  GLU A 258     -44.626 -28.426  31.401  1.00 53.88           C  
ATOM   2040  CG  GLU A 258     -45.337 -29.295  30.372  1.00 56.44           C  
ATOM   2041  CD  GLU A 258     -45.507 -28.605  29.031  1.00 56.96           C  
ATOM   2042  OE1 GLU A 258     -44.483 -28.264  28.403  1.00 58.92           O  
ATOM   2043  OE2 GLU A 258     -46.663 -28.403  28.604  1.00 58.57           O1-
ATOM   2044  N   CYS A 259     -44.006 -27.312  34.290  1.00 52.60           N  
ATOM   2045  CA  CYS A 259     -43.238 -26.436  35.169  1.00 51.57           C  
ATOM   2046  C   CYS A 259     -42.601 -27.257  36.285  1.00 51.68           C  
ATOM   2047  O   CYS A 259     -41.419 -27.104  36.592  1.00 52.61           O  
ATOM   2048  CB  CYS A 259     -44.147 -25.364  35.781  1.00 48.16           C  
ATOM   2049  SG  CYS A 259     -44.821 -24.174  34.605  1.00 46.97           S  
ATOM   2050  N   GLU A 260     -43.400 -28.134  36.883  1.00 52.68           N  
ATOM   2051  CA  GLU A 260     -42.938 -28.988  37.965  1.00 54.30           C  
ATOM   2052  C   GLU A 260     -41.718 -29.792  37.521  1.00 53.70           C  
ATOM   2053  O   GLU A 260     -40.783 -29.993  38.295  1.00 54.73           O  
ATOM   2054  CB  GLU A 260     -44.069 -29.924  38.392  1.00 55.96           C  
ATOM   2055  CG  GLU A 260     -44.135 -30.182  39.884  1.00 58.96           C  
ATOM   2056  CD  GLU A 260     -45.518 -30.613  40.332  1.00 61.66           C  
ATOM   2057  OE1 GLU A 260     -45.741 -30.716  41.556  1.00 63.18           O  
ATOM   2058  OE2 GLU A 260     -46.383 -30.847  39.461  1.00 61.61           O1-
ATOM   2059  N   GLU A 261     -41.727 -30.236  36.267  1.00 53.27           N  
ATOM   2060  CA  GLU A 261     -40.619 -31.014  35.723  1.00 53.49           C  
ATOM   2061  C   GLU A 261     -39.380 -30.171  35.440  1.00 52.28           C  
ATOM   2062  O   GLU A 261     -38.265 -30.579  35.763  1.00 51.77           O  
ATOM   2063  CB  GLU A 261     -41.052 -31.739  34.446  1.00 55.98           C  
ATOM   2064  CG  GLU A 261     -42.011 -32.886  34.699  1.00 58.99           C  
ATOM   2065  CD  GLU A 261     -41.484 -33.849  35.745  1.00 60.87           C  
ATOM   2066  OE1 GLU A 261     -40.384 -34.406  35.542  1.00 60.94           O  
ATOM   2067  OE2 GLU A 261     -42.167 -34.046  36.772  1.00 62.50           O1-
ATOM   2068  N   THR A 262     -39.568 -29.003  34.830  1.00 50.85           N  
ATOM   2069  CA  THR A 262     -38.439 -28.128  34.530  1.00 49.21           C  
ATOM   2070  C   THR A 262     -37.704 -27.803  35.827  1.00 50.45           C  
ATOM   2071  O   THR A 262     -36.475 -27.824  35.880  1.00 49.53           O  
ATOM   2072  CB  THR A 262     -38.900 -26.815  33.864  1.00 48.54           C  
ATOM   2073  CG2 THR A 262     -37.710 -25.896  33.612  1.00 46.20           C  
ATOM   2074  OG1 THR A 262     -39.532 -27.111  32.614  1.00 50.33           O  
ATOM   2075  N   LEU A 263     -38.473 -27.505  36.870  1.00 50.71           N  
ATOM   2076  CA  LEU A 263     -37.921 -27.194  38.183  1.00 50.86           C  
ATOM   2077  C   LEU A 263     -37.017 -28.337  38.633  1.00 50.46           C  
ATOM   2078  O   LEU A 263     -35.872 -28.123  39.033  1.00 49.74           O  
ATOM   2079  CB  LEU A 263     -39.058 -27.019  39.193  1.00 51.61           C  
ATOM   2080  CG  LEU A 263     -38.722 -27.030  40.687  1.00 53.01           C  
ATOM   2081  CD1 LEU A 263     -38.408 -25.623  41.177  1.00 52.90           C  
ATOM   2082  CD2 LEU A 263     -39.911 -27.591  41.450  1.00 51.82           C  
ATOM   2083  N   LYS A 264     -37.547 -29.554  38.563  1.00 50.91           N  
ATOM   2084  CA  LYS A 264     -36.804 -30.740  38.965  1.00 51.17           C  
ATOM   2085  C   LYS A 264     -35.475 -30.902  38.238  1.00 49.80           C  
ATOM   2086  O   LYS A 264     -34.479 -31.291  38.847  1.00 48.28           O  
ATOM   2087  CB  LYS A 264     -37.664 -31.991  38.774  1.00 53.12           C  
ATOM   2088  CG  LYS A 264     -38.631 -32.226  39.922  1.00 56.81           C  
ATOM   2089  CD  LYS A 264     -37.865 -32.305  41.237  1.00 58.55           C  
ATOM   2090  CE  LYS A 264     -38.788 -32.402  42.437  1.00 59.27           C  
ATOM   2091  NZ  LYS A 264     -38.008 -32.417  43.707  1.00 61.58           N1+
ATOM   2092  N   VAL A 265     -35.452 -30.609  36.941  1.00 48.41           N  
ATOM   2093  CA  VAL A 265     -34.214 -30.719  36.178  1.00 48.46           C  
ATOM   2094  C   VAL A 265     -33.184 -29.756  36.760  1.00 47.83           C  
ATOM   2095  O   VAL A 265     -32.051 -30.140  37.049  1.00 49.50           O  
ATOM   2096  CB  VAL A 265     -34.436 -30.384  34.684  1.00 47.84           C  
ATOM   2097  CG1 VAL A 265     -33.099 -30.149  33.993  1.00 46.37           C  
ATOM   2098  CG2 VAL A 265     -35.173 -31.527  34.004  1.00 47.27           C  
ATOM   2099  N   LEU A 266     -33.599 -28.507  36.940  1.00 47.63           N  
ATOM   2100  CA  LEU A 266     -32.734 -27.468  37.488  1.00 47.64           C  
ATOM   2101  C   LEU A 266     -32.207 -27.807  38.880  1.00 47.82           C  
ATOM   2102  O   LEU A 266     -31.055 -27.514  39.199  1.00 48.04           O  
ATOM   2103  CB  LEU A 266     -33.490 -26.136  37.543  1.00 46.20           C  
ATOM   2104  CG  LEU A 266     -33.804 -25.457  36.209  1.00 45.39           C  
ATOM   2105  CD1 LEU A 266     -34.671 -24.229  36.444  1.00 45.35           C  
ATOM   2106  CD2 LEU A 266     -32.503 -25.070  35.522  1.00 44.95           C  
ATOM   2107  N   VAL A 267     -33.050 -28.422  39.704  1.00 47.96           N  
ATOM   2108  CA  VAL A 267     -32.667 -28.780  41.066  1.00 48.10           C  
ATOM   2109  C   VAL A 267     -31.631 -29.896  41.127  1.00 49.55           C  
ATOM   2110  O   VAL A 267     -30.698 -29.837  41.928  1.00 49.42           O  
ATOM   2111  CB  VAL A 267     -33.895 -29.206  41.898  1.00 48.14           C  
ATOM   2112  CG1 VAL A 267     -33.460 -29.600  43.305  1.00 48.34           C  
ATOM   2113  CG2 VAL A 267     -34.897 -28.066  41.959  1.00 47.92           C  
ATOM   2114  N   LYS A 268     -31.796 -30.915  40.291  1.00 50.15           N  
ATOM   2115  CA  LYS A 268     -30.851 -32.021  40.279  1.00 51.02           C  
ATOM   2116  C   LYS A 268     -29.521 -31.551  39.710  1.00 51.43           C  
ATOM   2117  O   LYS A 268     -28.465 -31.853  40.258  1.00 50.84           O  
ATOM   2118  CB  LYS A 268     -31.388 -33.183  39.445  1.00 52.28           C  
ATOM   2119  CG  LYS A 268     -32.716 -33.732  39.925  1.00 53.43           C  
ATOM   2120  CD  LYS A 268     -32.654 -35.240  40.069  1.00 55.05           C  
ATOM   2121  CE  LYS A 268     -33.989 -35.871  39.737  1.00 56.16           C  
ATOM   2122  NZ  LYS A 268     -34.357 -35.581  38.323  1.00 57.57           N1+
ATOM   2123  N   ASN A 269     -29.579 -30.800  38.614  1.00 52.16           N  
ATOM   2124  CA  ASN A 269     -28.367 -30.294  37.983  1.00 52.92           C  
ATOM   2125  C   ASN A 269     -27.579 -29.391  38.923  1.00 52.47           C  
ATOM   2126  O   ASN A 269     -26.370 -29.222  38.764  1.00 54.02           O  
ATOM   2127  CB  ASN A 269     -28.707 -29.545  36.695  1.00 53.19           C  
ATOM   2128  CG  ASN A 269     -27.490 -28.908  36.060  1.00 53.77           C  
ATOM   2129  ND2 ASN A 269     -26.826 -29.647  35.179  1.00 53.14           N  
ATOM   2130  OD1 ASN A 269     -27.139 -27.770  36.370  1.00 54.01           O  
ATOM   2131  N   VAL A 270     -28.263 -28.801  39.897  1.00 51.46           N  
ATOM   2132  CA  VAL A 270     -27.591 -27.950  40.871  1.00 51.10           C  
ATOM   2133  C   VAL A 270     -26.868 -28.888  41.828  1.00 49.70           C  
ATOM   2134  O   VAL A 270     -25.762 -28.601  42.287  1.00 50.02           O  
ATOM   2135  CB  VAL A 270     -28.595 -27.084  41.670  1.00 49.98           C  
ATOM   2136  CG1 VAL A 270     -27.933 -26.548  42.934  1.00 48.12           C  
ATOM   2137  CG2 VAL A 270     -29.076 -25.926  40.814  1.00 49.71           C  
ATOM   2138  N   ILE A 271     -27.510 -30.017  42.115  1.00 49.97           N  
ATOM   2139  CA  ILE A 271     -26.954 -31.024  43.009  1.00 51.08           C  
ATOM   2140  C   ILE A 271     -25.883 -31.831  42.272  1.00 51.80           C  
ATOM   2141  O   ILE A 271     -24.830 -32.136  42.831  1.00 51.94           O  
ATOM   2142  CB  ILE A 271     -28.049 -31.999  43.508  1.00 50.82           C  
ATOM   2143  CG1 ILE A 271     -29.255 -31.220  44.043  1.00 50.63           C  
ATOM   2144  CG2 ILE A 271     -27.485 -32.895  44.600  1.00 51.59           C  
ATOM   2145  CD1 ILE A 271     -28.975 -30.394  45.284  1.00 49.51           C  
ATOM   2146  N   ILE A 272     -26.157 -32.170  41.016  1.00 52.25           N  
ATOM   2147  CA  ILE A 272     -25.220 -32.941  40.203  1.00 52.88           C  
ATOM   2148  C   ILE A 272     -23.885 -32.213  40.062  1.00 53.38           C  
ATOM   2149  O   ILE A 272     -22.831 -32.845  39.981  1.00 55.21           O  
ATOM   2150  CB  ILE A 272     -25.769 -33.188  38.771  1.00 52.38           C  
ATOM   2151  CG1 ILE A 272     -27.134 -33.885  38.826  1.00 52.47           C  
ATOM   2152  CG2 ILE A 272     -24.779 -34.029  37.975  1.00 52.27           C  
ATOM   2153  CD1 ILE A 272     -27.093 -35.329  39.271  1.00 52.13           C  
ATOM   2154  N   GLU A 273     -23.935 -30.884  40.042  1.00 53.54           N  
ATOM   2155  CA  GLU A 273     -22.732 -30.073  39.873  1.00 52.52           C  
ATOM   2156  C   GLU A 273     -22.171 -29.430  41.138  1.00 51.16           C  
ATOM   2157  O   GLU A 273     -21.077 -28.868  41.114  1.00 50.96           O  
ATOM   2158  CB  GLU A 273     -22.992 -28.983  38.834  1.00 54.13           C  
ATOM   2159  CG  GLU A 273     -23.408 -29.513  37.474  1.00 58.03           C  
ATOM   2160  CD  GLU A 273     -23.568 -28.411  36.448  1.00 61.79           C  
ATOM   2161  OE1 GLU A 273     -24.001 -28.711  35.314  1.00 63.89           O  
ATOM   2162  OE2 GLU A 273     -23.258 -27.245  36.775  1.00 61.19           O1-
ATOM   2163  N   ASN A 274     -22.913 -29.501  42.237  1.00 50.32           N  
ATOM   2164  CA  ASN A 274     -22.454 -28.915  43.491  1.00 50.38           C  
ATOM   2165  C   ASN A 274     -22.783 -29.839  44.656  1.00 50.98           C  
ATOM   2166  O   ASN A 274     -23.614 -29.524  45.507  1.00 51.31           O  
ATOM   2167  CB  ASN A 274     -23.095 -27.539  43.685  1.00 48.60           C  
ATOM   2168  CG  ASN A 274     -22.640 -26.535  42.640  1.00 46.93           C  
ATOM   2169  ND2 ASN A 274     -23.486 -26.290  41.647  1.00 46.71           N  
ATOM   2170  OD1 ASN A 274     -21.533 -25.999  42.715  1.00 47.96           O  
ATOM   2171  N   SER A 275     -22.111 -30.985  44.671  1.00 52.17           N  
ATOM   2172  CA  SER A 275     -22.290 -32.009  45.695  1.00 52.46           C  
ATOM   2173  C   SER A 275     -22.565 -31.473  47.095  1.00 51.91           C  
ATOM   2174  O   SER A 275     -23.502 -31.918  47.758  1.00 52.55           O  
ATOM   2175  CB  SER A 275     -21.058 -32.917  45.735  1.00 52.01           C  
ATOM   2176  OG  SER A 275     -21.172 -33.887  46.760  1.00 53.82           O  
ATOM   2177  N   TRP A 276     -21.755 -30.520  47.544  1.00 52.32           N  
ATOM   2178  CA  TRP A 276     -21.917 -29.956  48.881  1.00 53.10           C  
ATOM   2179  C   TRP A 276     -23.320 -29.448  49.200  1.00 53.14           C  
ATOM   2180  O   TRP A 276     -23.665 -29.265  50.366  1.00 53.92           O  
ATOM   2181  CB  TRP A 276     -20.902 -28.831  49.117  1.00 52.75           C  
ATOM   2182  CG  TRP A 276     -20.955 -27.717  48.117  1.00 53.47           C  
ATOM   2183  CD1 TRP A 276     -20.544 -27.759  46.816  1.00 54.33           C  
ATOM   2184  CD2 TRP A 276     -21.439 -26.387  48.341  1.00 54.11           C  
ATOM   2185  CE2 TRP A 276     -21.285 -25.676  47.131  1.00 53.91           C  
ATOM   2186  CE3 TRP A 276     -21.985 -25.726  49.448  1.00 54.36           C  
ATOM   2187  NE1 TRP A 276     -20.738 -26.537  46.217  1.00 54.56           N  
ATOM   2188  CZ2 TRP A 276     -21.662 -24.334  46.996  1.00 54.22           C  
ATOM   2189  CZ3 TRP A 276     -22.360 -24.392  49.315  1.00 54.93           C  
ATOM   2190  CH2 TRP A 276     -22.194 -23.711  48.097  1.00 54.40           C  
ATOM   2191  N   LEU A 277     -24.132 -29.227  48.172  1.00 54.45           N  
ATOM   2192  CA  LEU A 277     -25.488 -28.736  48.386  1.00 57.17           C  
ATOM   2193  C   LEU A 277     -26.536 -29.840  48.435  1.00 58.66           C  
ATOM   2194  O   LEU A 277     -27.733 -29.576  48.313  1.00 58.90           O  
ATOM   2195  CB  LEU A 277     -25.853 -27.712  47.309  1.00 55.87           C  
ATOM   2196  CG  LEU A 277     -25.130 -26.371  47.462  1.00 55.94           C  
ATOM   2197  CD1 LEU A 277     -25.455 -25.464  46.288  1.00 55.12           C  
ATOM   2198  CD2 LEU A 277     -25.547 -25.720  48.775  1.00 55.17           C  
ATOM   2199  N   ARG A 278     -26.087 -31.077  48.620  1.00 61.37           N  
ATOM   2200  CA  ARG A 278     -27.010 -32.200  48.701  1.00 63.65           C  
ATOM   2201  C   ARG A 278     -27.625 -32.190  50.099  1.00 64.60           C  
ATOM   2202  O   ARG A 278     -28.264 -33.155  50.520  1.00 65.15           O  
ATOM   2203  CB  ARG A 278     -26.276 -33.521  48.458  1.00 63.21           C  
ATOM   2204  CG  ARG A 278     -27.130 -34.597  47.794  1.00 64.50           C  
ATOM   2205  CD  ARG A 278     -26.430 -35.948  47.826  1.00 65.49           C  
ATOM   2206  NE  ARG A 278     -25.073 -35.888  47.288  1.00 66.68           N  
ATOM   2207  CZ  ARG A 278     -24.762 -36.002  46.000  1.00 67.59           C  
ATOM   2208  NH1 ARG A 278     -25.714 -36.190  45.094  1.00 66.95           N1+
ATOM   2209  NH2 ARG A 278     -23.494 -35.927  45.617  1.00 66.16           N  
ATOM   2210  N   ASP A 279     -27.415 -31.087  50.814  1.00 65.83           N  
ATOM   2211  CA  ASP A 279     -27.955 -30.913  52.159  1.00 66.88           C  
ATOM   2212  C   ASP A 279     -29.228 -30.086  52.032  1.00 66.61           C  
ATOM   2213  O   ASP A 279     -29.215 -28.869  52.217  1.00 66.25           O  
ATOM   2214  CB  ASP A 279     -26.959 -30.170  53.052  1.00 67.61           C  
ATOM   2215  CG  ASP A 279     -27.426 -30.076  54.494  1.00 68.76           C  
ATOM   2216  OD1 ASP A 279     -28.654 -30.030  54.724  1.00 69.55           O  
ATOM   2217  OD2 ASP A 279     -26.566 -30.035  55.399  1.00 69.01           O1-
ATOM   2218  N   PHE A 280     -30.326 -30.760  51.715  1.00 66.80           N  
ATOM   2219  CA  PHE A 280     -31.611 -30.100  51.539  1.00 67.45           C  
ATOM   2220  C   PHE A 280     -32.730 -31.110  51.760  1.00 67.78           C  
ATOM   2221  O   PHE A 280     -32.419 -32.319  51.819  1.00 67.55           O  
ATOM   2222  CB  PHE A 280     -31.706 -29.538  50.121  1.00 67.45           C  
ATOM   2223  CG  PHE A 280     -31.571 -30.584  49.050  1.00 68.06           C  
ATOM   2224  CD1 PHE A 280     -30.440 -31.393  48.990  1.00 69.36           C  
ATOM   2225  CD2 PHE A 280     -32.579 -30.776  48.113  1.00 69.26           C  
ATOM   2226  CE1 PHE A 280     -30.314 -32.378  48.015  1.00 70.88           C  
ATOM   2227  CE2 PHE A 280     -32.463 -31.760  47.131  1.00 70.79           C  
ATOM   2228  CZ  PHE A 280     -31.326 -32.563  47.083  1.00 71.54           C  
TER
ATOM   2229  N   ASN B   1     -27.843  29.930  44.838  1.00 55.99           N  
ATOM   2230  CA  ASN B   1     -27.940  30.712  43.573  1.00 54.37           C  
ATOM   2231  C   ASN B   1     -28.491  29.860  42.426  1.00 52.60           C  
ATOM   2232  O   ASN B   1     -28.309  28.644  42.398  1.00 51.43           O  
ATOM   2233  CB  ASN B   1     -26.565  31.277  43.208  1.00 56.06           C  
ATOM   2234  CG  ASN B   1     -26.030  32.233  44.263  1.00 58.60           C  
ATOM   2235  ND2 ASN B   1     -25.824  33.487  43.876  1.00 56.46           N  
ATOM   2236  OD1 ASN B   1     -25.808  31.849  45.413  1.00 58.44           O  
ATOM   2237  N   SER B   2     -29.160  30.520  41.484  1.00 50.95           N  
ATOM   2238  CA  SER B   2     -29.785  29.873  40.329  1.00 49.14           C  
ATOM   2239  C   SER B   2     -28.959  28.884  39.507  1.00 45.83           C  
ATOM   2240  O   SER B   2     -29.431  27.789  39.202  1.00 45.51           O  
ATOM   2241  CB  SER B   2     -30.345  30.939  39.385  1.00 50.78           C  
ATOM   2242  OG  SER B   2     -30.724  30.368  38.144  1.00 54.01           O  
ATOM   2243  N   TYR B   3     -27.744  29.267  39.128  1.00 43.44           N  
ATOM   2244  CA  TYR B   3     -26.905  28.386  38.322  1.00 40.55           C  
ATOM   2245  C   TYR B   3     -26.537  27.102  39.056  1.00 39.06           C  
ATOM   2246  O   TYR B   3     -26.673  26.010  38.503  1.00 38.12           O  
ATOM   2247  CB  TYR B   3     -25.637  29.119  37.869  1.00 36.76           C  
ATOM   2248  CG  TYR B   3     -24.706  28.270  37.031  1.00 34.98           C  
ATOM   2249  CD1 TYR B   3     -25.190  27.518  35.961  1.00 33.56           C  
ATOM   2250  CD2 TYR B   3     -23.338  28.226  37.301  1.00 35.00           C  
ATOM   2251  CE1 TYR B   3     -24.337  26.743  35.181  1.00 31.72           C  
ATOM   2252  CE2 TYR B   3     -22.475  27.454  36.525  1.00 33.09           C  
ATOM   2253  CZ  TYR B   3     -22.983  26.716  35.468  1.00 31.83           C  
ATOM   2254  OH  TYR B   3     -22.142  25.950  34.695  1.00 32.62           O  
ATOM   2255  N   GLU B   4     -26.068  27.228  40.295  1.00 39.03           N  
ATOM   2256  CA  GLU B   4     -25.710  26.049  41.078  1.00 39.61           C  
ATOM   2257  C   GLU B   4     -26.934  25.149  41.185  1.00 39.59           C  
ATOM   2258  O   GLU B   4     -26.842  23.930  41.033  1.00 40.42           O  
ATOM   2259  CB  GLU B   4     -25.261  26.430  42.493  1.00 39.93           C  
ATOM   2260  CG  GLU B   4     -23.822  26.905  42.628  1.00 39.45           C  
ATOM   2261  CD  GLU B   4     -23.652  28.377  42.323  1.00 42.00           C  
ATOM   2262  OE1 GLU B   4     -24.675  29.082  42.193  1.00 41.15           O  
ATOM   2263  OE2 GLU B   4     -22.493  28.831  42.225  1.00 43.42           O1-
ATOM   2264  N   LEU B   5     -28.082  25.766  41.446  1.00 39.36           N  
ATOM   2265  CA  LEU B   5     -29.330  25.032  41.585  1.00 39.66           C  
ATOM   2266  C   LEU B   5     -29.600  24.208  40.332  1.00 40.31           C  
ATOM   2267  O   LEU B   5     -29.927  23.024  40.416  1.00 41.01           O  
ATOM   2268  CB  LEU B   5     -30.487  26.004  41.839  1.00 40.02           C  
ATOM   2269  CG  LEU B   5     -31.764  25.407  42.434  1.00 38.80           C  
ATOM   2270  CD1 LEU B   5     -31.433  24.679  43.731  1.00 38.43           C  
ATOM   2271  CD2 LEU B   5     -32.776  26.513  42.688  1.00 39.97           C  
ATOM   2272  N   GLU B   6     -29.454  24.838  39.170  1.00 40.21           N  
ATOM   2273  CA  GLU B   6     -29.677  24.149  37.906  1.00 39.44           C  
ATOM   2274  C   GLU B   6     -28.738  22.961  37.734  1.00 38.56           C  
ATOM   2275  O   GLU B   6     -29.133  21.933  37.189  1.00 37.39           O  
ATOM   2276  CB  GLU B   6     -29.525  25.123  36.734  1.00 41.13           C  
ATOM   2277  CG  GLU B   6     -30.760  25.980  36.513  1.00 41.26           C  
ATOM   2278  CD  GLU B   6     -31.977  25.146  36.156  1.00 43.80           C  
ATOM   2279  OE1 GLU B   6     -33.103  25.539  36.526  1.00 45.49           O  
ATOM   2280  OE2 GLU B   6     -31.807  24.099  35.496  1.00 42.70           O1-
ATOM   2281  N   LYS B   7     -27.501  23.096  38.203  1.00 37.66           N  
ATOM   2282  CA  LYS B   7     -26.535  22.007  38.097  1.00 36.41           C  
ATOM   2283  C   LYS B   7     -26.991  20.797  38.907  1.00 36.12           C  
ATOM   2284  O   LYS B   7     -26.780  19.655  38.500  1.00 37.30           O  
ATOM   2285  CB  LYS B   7     -25.147  22.459  38.577  1.00 36.07           C  
ATOM   2286  CG  LYS B   7     -24.357  23.243  37.535  1.00 39.29           C  
ATOM   2287  CD  LYS B   7     -23.171  23.994  38.140  1.00 40.68           C  
ATOM   2288  CE  LYS B   7     -21.872  23.203  38.097  1.00 42.43           C  
ATOM   2289  NZ  LYS B   7     -20.744  24.022  38.637  1.00 45.33           N1+
ATOM   2290  N   VAL B   8     -27.621  21.047  40.050  1.00 33.83           N  
ATOM   2291  CA  VAL B   8     -28.090  19.954  40.893  1.00 34.28           C  
ATOM   2292  C   VAL B   8     -29.314  19.264  40.296  1.00 33.97           C  
ATOM   2293  O   VAL B   8     -29.458  18.049  40.413  1.00 33.14           O  
ATOM   2294  CB  VAL B   8     -28.416  20.440  42.325  1.00 34.61           C  
ATOM   2295  CG1 VAL B   8     -28.846  19.259  43.189  1.00 34.00           C  
ATOM   2296  CG2 VAL B   8     -27.195  21.112  42.933  1.00 33.72           C  
ATOM   2297  N   LYS B   9     -30.202  20.030  39.665  1.00 34.95           N  
ATOM   2298  CA  LYS B   9     -31.375  19.428  39.038  1.00 36.48           C  
ATOM   2299  C   LYS B   9     -30.854  18.479  37.969  1.00 37.13           C  
ATOM   2300  O   LYS B   9     -31.328  17.352  37.833  1.00 37.68           O  
ATOM   2301  CB  LYS B   9     -32.253  20.471  38.348  1.00 38.06           C  
ATOM   2302  CG  LYS B   9     -33.082  21.373  39.238  1.00 40.13           C  
ATOM   2303  CD  LYS B   9     -34.085  22.104  38.354  1.00 41.38           C  
ATOM   2304  CE  LYS B   9     -34.796  23.234  39.064  1.00 43.51           C  
ATOM   2305  NZ  LYS B   9     -35.711  23.927  38.112  1.00 48.36           N1+
ATOM   2306  N   GLU B  10     -29.874  18.957  37.205  1.00 37.37           N  
ATOM   2307  CA  GLU B  10     -29.277  18.162  36.141  1.00 38.07           C  
ATOM   2308  C   GLU B  10     -28.707  16.870  36.707  1.00 37.00           C  
ATOM   2309  O   GLU B  10     -28.906  15.795  36.142  1.00 37.90           O  
ATOM   2310  CB  GLU B  10     -28.160  18.942  35.440  1.00 39.00           C  
ATOM   2311  CG  GLU B  10     -27.582  18.206  34.236  1.00 41.95           C  
ATOM   2312  CD  GLU B  10     -26.479  18.976  33.532  1.00 43.58           C  
ATOM   2313  OE1 GLU B  10     -26.125  18.600  32.396  1.00 46.71           O  
ATOM   2314  OE2 GLU B  10     -25.958  19.949  34.112  1.00 45.01           O1-
ATOM   2315  N   ARG B  11     -27.994  16.986  37.823  1.00 35.49           N  
ATOM   2316  CA  ARG B  11     -27.388  15.828  38.473  1.00 35.41           C  
ATOM   2317  C   ARG B  11     -28.468  14.877  38.983  1.00 35.27           C  
ATOM   2318  O   ARG B  11     -28.360  13.660  38.828  1.00 37.46           O  
ATOM   2319  CB  ARG B  11     -26.505  16.273  39.642  1.00 34.57           C  
ATOM   2320  CG  ARG B  11     -25.713  15.147  40.299  1.00 31.98           C  
ATOM   2321  CD  ARG B  11     -24.493  14.749  39.476  1.00 32.06           C  
ATOM   2322  NE  ARG B  11     -23.686  13.736  40.155  1.00 33.38           N  
ATOM   2323  CZ  ARG B  11     -23.728  12.434  39.888  1.00 31.05           C  
ATOM   2324  NH1 ARG B  11     -24.537  11.971  38.946  1.00 33.08           N1+
ATOM   2325  NH2 ARG B  11     -22.967  11.593  40.573  1.00 31.02           N  
ATOM   2326  N   ILE B  12     -29.505  15.438  39.599  1.00 35.16           N  
ATOM   2327  CA  ILE B  12     -30.604  14.635  40.121  1.00 35.66           C  
ATOM   2328  C   ILE B  12     -31.206  13.797  39.000  1.00 37.49           C  
ATOM   2329  O   ILE B  12     -31.268  12.571  39.094  1.00 37.96           O  
ATOM   2330  CB  ILE B  12     -31.716  15.527  40.730  1.00 31.63           C  
ATOM   2331  CG1 ILE B  12     -31.212  16.177  42.022  1.00 29.91           C  
ATOM   2332  CG2 ILE B  12     -32.972  14.697  40.991  1.00 31.88           C  
ATOM   2333  CD1 ILE B  12     -32.186  17.167  42.638  1.00 24.19           C  
ATOM   2334  N   GLU B  13     -31.642  14.470  37.940  1.00 39.36           N  
ATOM   2335  CA  GLU B  13     -32.244  13.803  36.793  1.00 39.69           C  
ATOM   2336  C   GLU B  13     -31.354  12.676  36.282  1.00 38.88           C  
ATOM   2337  O   GLU B  13     -31.843  11.613  35.903  1.00 39.81           O  
ATOM   2338  CB  GLU B  13     -32.494  14.818  35.672  1.00 44.15           C  
ATOM   2339  CG  GLU B  13     -33.373  14.302  34.539  1.00 48.00           C  
ATOM   2340  CD  GLU B  13     -32.637  13.395  33.569  1.00 50.62           C  
ATOM   2341  OE1 GLU B  13     -33.314  12.647  32.833  1.00 49.87           O  
ATOM   2342  OE2 GLU B  13     -31.387  13.438  33.529  1.00 51.57           O1-
ATOM   2343  N   GLN B  14     -30.046  12.912  36.281  1.00 38.70           N  
ATOM   2344  CA  GLN B  14     -29.084  11.923  35.811  1.00 38.66           C  
ATOM   2345  C   GLN B  14     -29.000  10.695  36.709  1.00 39.85           C  
ATOM   2346  O   GLN B  14     -28.979   9.566  36.222  1.00 41.48           O  
ATOM   2347  CB  GLN B  14     -27.696  12.555  35.685  1.00 40.24           C  
ATOM   2348  CG  GLN B  14     -26.602  11.570  35.302  1.00 42.98           C  
ATOM   2349  CD  GLN B  14     -25.278  12.250  35.023  1.00 46.40           C  
ATOM   2350  NE2 GLN B  14     -24.699  11.964  33.862  1.00 48.82           N  
ATOM   2351  OE1 GLN B  14     -24.778  13.022  35.842  1.00 45.86           O  
ATOM   2352  N   ILE B  15     -28.942  10.913  38.019  1.00 38.53           N  
ATOM   2353  CA  ILE B  15     -28.856   9.807  38.966  1.00 35.24           C  
ATOM   2354  C   ILE B  15     -30.089   8.919  38.902  1.00 35.15           C  
ATOM   2355  O   ILE B  15     -29.977   7.696  38.857  1.00 34.87           O  
ATOM   2356  CB  ILE B  15     -28.666  10.327  40.405  1.00 33.61           C  
ATOM   2357  CG1 ILE B  15     -27.232  10.833  40.571  1.00 31.65           C  
ATOM   2358  CG2 ILE B  15     -28.958   9.219  41.414  1.00 30.35           C  
ATOM   2359  CD1 ILE B  15     -27.062  11.861  41.671  1.00 31.31           C  
ATOM   2360  N   LEU B  16     -31.266   9.534  38.894  1.00 35.85           N  
ATOM   2361  CA  LEU B  16     -32.505   8.773  38.827  1.00 36.17           C  
ATOM   2362  C   LEU B  16     -32.613   7.993  37.520  1.00 37.21           C  
ATOM   2363  O   LEU B  16     -33.026   6.834  37.518  1.00 39.76           O  
ATOM   2364  CB  LEU B  16     -33.706   9.708  38.986  1.00 33.39           C  
ATOM   2365  CG  LEU B  16     -33.884  10.289  40.393  1.00 31.52           C  
ATOM   2366  CD1 LEU B  16     -34.981  11.331  40.382  1.00 27.21           C  
ATOM   2367  CD2 LEU B  16     -34.220   9.173  41.376  1.00 28.76           C  
ATOM   2368  N   SER B  17     -32.240   8.625  36.410  1.00 38.78           N  
ATOM   2369  CA  SER B  17     -32.300   7.969  35.106  1.00 42.19           C  
ATOM   2370  C   SER B  17     -31.504   6.668  35.078  1.00 42.59           C  
ATOM   2371  O   SER B  17     -31.886   5.716  34.400  1.00 41.72           O  
ATOM   2372  CB  SER B  17     -31.782   8.902  34.004  1.00 43.05           C  
ATOM   2373  OG  SER B  17     -32.772   9.837  33.609  1.00 45.86           O  
ATOM   2374  N   GLN B  18     -30.398   6.629  35.814  1.00 44.52           N  
ATOM   2375  CA  GLN B  18     -29.561   5.435  35.858  1.00 45.72           C  
ATOM   2376  C   GLN B  18     -30.255   4.306  36.622  1.00 42.37           C  
ATOM   2377  O   GLN B  18     -29.940   3.133  36.425  1.00 43.94           O  
ATOM   2378  CB  GLN B  18     -28.219   5.739  36.540  1.00 49.34           C  
ATOM   2379  CG  GLN B  18     -27.559   7.057  36.140  1.00 56.15           C  
ATOM   2380  CD  GLN B  18     -27.282   7.164  34.651  1.00 60.77           C  
ATOM   2381  NE2 GLN B  18     -27.795   8.221  34.028  1.00 60.59           N  
ATOM   2382  OE1 GLN B  18     -26.610   6.312  34.069  1.00 63.38           O  
ATOM   2383  N   PHE B  19     -31.206   4.665  37.481  1.00 38.82           N  
ATOM   2384  CA  PHE B  19     -31.915   3.685  38.305  1.00 36.53           C  
ATOM   2385  C   PHE B  19     -33.373   3.389  37.945  1.00 36.13           C  
ATOM   2386  O   PHE B  19     -33.850   2.277  38.167  1.00 37.48           O  
ATOM   2387  CB  PHE B  19     -31.834   4.115  39.773  1.00 33.03           C  
ATOM   2388  CG  PHE B  19     -30.476   3.920  40.388  1.00 32.29           C  
ATOM   2389  CD1 PHE B  19     -30.132   2.703  40.970  1.00 30.02           C  
ATOM   2390  CD2 PHE B  19     -29.530   4.941  40.364  1.00 30.71           C  
ATOM   2391  CE1 PHE B  19     -28.866   2.503  41.520  1.00 29.69           C  
ATOM   2392  CE2 PHE B  19     -28.260   4.751  40.910  1.00 30.66           C  
ATOM   2393  CZ  PHE B  19     -27.928   3.528  41.490  1.00 29.79           C  
ATOM   2394  N   PHE B  20     -34.081   4.372  37.399  1.00 35.93           N  
ATOM   2395  CA  PHE B  20     -35.487   4.186  37.039  1.00 36.35           C  
ATOM   2396  C   PHE B  20     -35.726   3.972  35.549  1.00 39.14           C  
ATOM   2397  O   PHE B  20     -35.023   4.534  34.711  1.00 37.74           O  
ATOM   2398  CB  PHE B  20     -36.305   5.402  37.478  1.00 34.02           C  
ATOM   2399  CG  PHE B  20     -36.628   5.428  38.941  1.00 33.81           C  
ATOM   2400  CD1 PHE B  20     -37.914   5.133  39.382  1.00 32.12           C  
ATOM   2401  CD2 PHE B  20     -35.659   5.768  39.877  1.00 29.60           C  
ATOM   2402  CE1 PHE B  20     -38.234   5.178  40.737  1.00 33.67           C  
ATOM   2403  CE2 PHE B  20     -35.967   5.815  41.235  1.00 34.07           C  
ATOM   2404  CZ  PHE B  20     -37.262   5.520  41.666  1.00 31.18           C  
ATOM   2405  N   PRO B  21     -36.721   3.140  35.199  1.00 41.61           N  
ATOM   2406  CA  PRO B  21     -37.000   2.914  33.778  1.00 43.29           C  
ATOM   2407  C   PRO B  21     -37.470   4.241  33.178  1.00 46.46           C  
ATOM   2408  O   PRO B  21     -38.186   4.997  33.834  1.00 45.48           O  
ATOM   2409  CB  PRO B  21     -38.106   1.865  33.810  1.00 41.72           C  
ATOM   2410  CG  PRO B  21     -37.764   1.068  35.035  1.00 40.46           C  
ATOM   2411  CD  PRO B  21     -37.435   2.157  36.034  1.00 40.65           C  
ATOM   2412  N   GLU B  22     -37.062   4.526  31.947  1.00 50.27           N  
ATOM   2413  CA  GLU B  22     -37.442   5.773  31.284  1.00 53.48           C  
ATOM   2414  C   GLU B  22     -38.915   6.139  31.447  1.00 53.48           C  
ATOM   2415  O   GLU B  22     -39.248   7.281  31.762  1.00 52.40           O  
ATOM   2416  CB  GLU B  22     -37.102   5.705  29.793  1.00 56.75           C  
ATOM   2417  CG  GLU B  22     -35.873   6.508  29.406  1.00 61.15           C  
ATOM   2418  CD  GLU B  22     -36.001   7.973  29.781  1.00 64.35           C  
ATOM   2419  OE1 GLU B  22     -36.990   8.611  29.361  1.00 65.20           O  
ATOM   2420  OE2 GLU B  22     -35.113   8.487  30.494  1.00 65.55           O1-
ATOM   2421  N   GLN B  23     -39.789   5.165  31.223  1.00 54.47           N  
ATOM   2422  CA  GLN B  23     -41.229   5.366  31.332  1.00 56.25           C  
ATOM   2423  C   GLN B  23     -41.649   6.174  32.558  1.00 56.06           C  
ATOM   2424  O   GLN B  23     -42.175   7.281  32.436  1.00 57.05           O  
ATOM   2425  CB  GLN B  23     -41.936   4.009  31.355  1.00 58.77           C  
ATOM   2426  CG  GLN B  23     -43.409   4.080  31.713  1.00 61.76           C  
ATOM   2427  CD  GLN B  23     -44.007   2.715  31.984  1.00 63.59           C  
ATOM   2428  NE2 GLN B  23     -43.268   1.664  31.644  1.00 65.67           N  
ATOM   2429  OE1 GLN B  23     -45.123   2.605  32.490  1.00 65.51           O  
ATOM   2430  N   ILE B  24     -41.416   5.609  33.738  1.00 55.15           N  
ATOM   2431  CA  ILE B  24     -41.782   6.255  34.993  1.00 53.88           C  
ATOM   2432  C   ILE B  24     -40.918   7.480  35.292  1.00 53.82           C  
ATOM   2433  O   ILE B  24     -41.325   8.375  36.034  1.00 53.82           O  
ATOM   2434  CB  ILE B  24     -41.678   5.250  36.165  1.00 53.06           C  
ATOM   2435  CG1 ILE B  24     -42.247   5.865  37.443  1.00 52.52           C  
ATOM   2436  CG2 ILE B  24     -40.228   4.838  36.366  1.00 51.60           C  
ATOM   2437  CD1 ILE B  24     -42.452   4.862  38.557  1.00 48.52           C  
ATOM   2438  N   MET B  25     -39.729   7.515  34.698  1.00 54.42           N  
ATOM   2439  CA  MET B  25     -38.790   8.618  34.888  1.00 54.40           C  
ATOM   2440  C   MET B  25     -39.473   9.978  34.759  1.00 54.29           C  
ATOM   2441  O   MET B  25     -39.287  10.857  35.600  1.00 53.71           O  
ATOM   2442  CB  MET B  25     -37.652   8.507  33.867  1.00 55.26           C  
ATOM   2443  CG  MET B  25     -36.470   9.435  34.112  1.00 56.16           C  
ATOM   2444  SD  MET B  25     -35.729   9.194  35.739  1.00 56.38           S  
ATOM   2445  CE  MET B  25     -35.591  10.893  36.304  1.00 55.79           C  
ATOM   2446  N   LYS B  26     -40.268  10.145  33.707  1.00 54.23           N  
ATOM   2447  CA  LYS B  26     -40.967  11.404  33.471  1.00 53.05           C  
ATOM   2448  C   LYS B  26     -42.109  11.685  34.448  1.00 50.71           C  
ATOM   2449  O   LYS B  26     -42.523  12.834  34.601  1.00 50.21           O  
ATOM   2450  CB  LYS B  26     -41.515  11.451  32.038  1.00 55.57           C  
ATOM   2451  CG  LYS B  26     -41.527  10.116  31.304  1.00 57.87           C  
ATOM   2452  CD  LYS B  26     -42.652  10.069  30.284  1.00 59.96           C  
ATOM   2453  CE  LYS B  26     -43.993   9.891  30.983  1.00 61.06           C  
ATOM   2454  NZ  LYS B  26     -45.150  10.066  30.063  1.00 61.33           N1+
ATOM   2455  N   ASP B  27     -42.610  10.650  35.116  1.00 49.53           N  
ATOM   2456  CA  ASP B  27     -43.725  10.822  36.050  1.00 47.06           C  
ATOM   2457  C   ASP B  27     -43.338  11.131  37.487  1.00 44.73           C  
ATOM   2458  O   ASP B  27     -44.208  11.421  38.315  1.00 44.24           O  
ATOM   2459  CB  ASP B  27     -44.615   9.581  36.042  1.00 48.25           C  
ATOM   2460  CG  ASP B  27     -45.315   9.384  34.721  1.00 48.73           C  
ATOM   2461  OD1 ASP B  27     -45.877  10.369  34.197  1.00 50.74           O  
ATOM   2462  OD2 ASP B  27     -45.314   8.248  34.207  1.00 48.55           O1-
ATOM   2463  N   LEU B  28     -42.051  11.070  37.795  1.00 41.60           N  
ATOM   2464  CA  LEU B  28     -41.620  11.349  39.149  1.00 40.92           C  
ATOM   2465  C   LEU B  28     -41.810  12.810  39.495  1.00 41.72           C  
ATOM   2466  O   LEU B  28     -41.694  13.683  38.638  1.00 42.72           O  
ATOM   2467  CB  LEU B  28     -40.146  10.970  39.338  1.00 38.05           C  
ATOM   2468  CG  LEU B  28     -39.797   9.505  39.067  1.00 37.72           C  
ATOM   2469  CD1 LEU B  28     -38.293   9.319  39.126  1.00 37.94           C  
ATOM   2470  CD2 LEU B  28     -40.497   8.602  40.073  1.00 38.08           C  
ATOM   2471  N   PRO B  29     -42.122  13.093  40.765  1.00 42.07           N  
ATOM   2472  CA  PRO B  29     -42.320  14.475  41.206  1.00 45.06           C  
ATOM   2473  C   PRO B  29     -40.953  15.055  41.471  1.00 47.79           C  
ATOM   2474  O   PRO B  29     -40.564  15.248  42.620  1.00 48.17           O  
ATOM   2475  CB  PRO B  29     -43.099  14.296  42.493  1.00 43.57           C  
ATOM   2476  CG  PRO B  29     -42.473  13.096  43.077  1.00 42.32           C  
ATOM   2477  CD  PRO B  29     -42.373  12.157  41.878  1.00 42.12           C  
ATOM   2478  N   LEU B  30     -40.192  15.248  40.412  1.00 49.97           N  
ATOM   2479  CA  LEU B  30     -38.830  15.716  40.550  1.00 51.23           C  
ATOM   2480  C   LEU B  30     -38.387  17.041  41.193  1.00 51.44           C  
ATOM   2481  O   LEU B  30     -37.427  17.006  41.973  1.00 52.79           O  
ATOM   2482  CB  LEU B  30     -38.163  15.575  39.210  1.00 51.82           C  
ATOM   2483  CG  LEU B  30     -37.478  14.255  39.100  1.00 54.74           C  
ATOM   2484  CD1 LEU B  30     -36.737  14.194  37.797  1.00 54.50           C  
ATOM   2485  CD2 LEU B  30     -36.530  14.158  40.283  1.00 55.57           C  
ATOM   2486  N   TYR B  31     -39.028  18.183  40.980  1.00 49.41           N  
ATOM   2487  CA  TYR B  31     -38.433  19.333  41.629  1.00 47.78           C  
ATOM   2488  C   TYR B  31     -39.415  20.217  42.360  1.00 47.06           C  
ATOM   2489  O   TYR B  31     -40.261  20.860  41.747  1.00 49.73           O  
ATOM   2490  CB  TYR B  31     -37.709  20.201  40.614  1.00 46.77           C  
ATOM   2491  CG  TYR B  31     -36.777  19.461  39.694  1.00 46.00           C  
ATOM   2492  CD1 TYR B  31     -36.954  19.502  38.310  1.00 45.66           C  
ATOM   2493  CD2 TYR B  31     -35.762  18.664  40.206  1.00 44.97           C  
ATOM   2494  CE1 TYR B  31     -36.148  18.754  37.465  1.00 45.14           C  
ATOM   2495  CE2 TYR B  31     -34.950  17.910  39.373  1.00 44.64           C  
ATOM   2496  CZ  TYR B  31     -35.152  17.958  38.001  1.00 45.80           C  
ATOM   2497  OH  TYR B  31     -34.387  17.194  37.154  1.00 47.22           O  
ATOM   2498  N   GLY B  32     -39.248  20.306  43.672  1.00 45.01           N  
ATOM   2499  CA  GLY B  32     -40.100  21.152  44.483  1.00 41.16           C  
ATOM   2500  C   GLY B  32     -39.345  22.431  44.729  1.00 40.40           C  
ATOM   2501  O   GLY B  32     -38.551  22.829  43.888  1.00 38.55           O  
ATOM   2502  N   LYS B  33     -39.573  23.063  45.874  1.00 40.50           N  
ATOM   2503  CA  LYS B  33     -38.896  24.313  46.196  1.00 40.00           C  
ATOM   2504  C   LYS B  33     -37.380  24.128  46.345  1.00 38.26           C  
ATOM   2505  O   LYS B  33     -36.606  25.063  46.119  1.00 36.52           O  
ATOM   2506  CB  LYS B  33     -39.484  24.895  47.483  1.00 43.32           C  
ATOM   2507  CG  LYS B  33     -41.007  24.898  47.493  1.00 49.94           C  
ATOM   2508  CD  LYS B  33     -41.593  25.205  48.865  1.00 55.03           C  
ATOM   2509  CE  LYS B  33     -41.627  26.695  49.149  1.00 56.56           C  
ATOM   2510  NZ  LYS B  33     -42.273  26.970  50.463  1.00 57.58           N1+
ATOM   2511  N   MET B  34     -36.967  22.918  46.720  1.00 36.28           N  
ATOM   2512  CA  MET B  34     -35.555  22.593  46.912  1.00 34.88           C  
ATOM   2513  C   MET B  34     -34.920  23.478  47.982  1.00 33.51           C  
ATOM   2514  O   MET B  34     -33.776  23.920  47.852  1.00 33.10           O  
ATOM   2515  CB  MET B  34     -34.793  22.720  45.587  1.00 35.66           C  
ATOM   2516  CG  MET B  34     -35.072  21.582  44.609  1.00 38.67           C  
ATOM   2517  SD  MET B  34     -34.205  21.726  43.030  1.00 43.47           S  
ATOM   2518  CE  MET B  34     -32.634  20.943  43.420  1.00 39.82           C  
ATOM   2519  N   LEU B  35     -35.683  23.716  49.045  1.00 31.28           N  
ATOM   2520  CA  LEU B  35     -35.257  24.542  50.171  1.00 30.71           C  
ATOM   2521  C   LEU B  35     -33.920  24.136  50.784  1.00 28.98           C  
ATOM   2522  O   LEU B  35     -33.060  24.980  51.030  1.00 32.89           O  
ATOM   2523  CB  LEU B  35     -36.336  24.525  51.257  1.00 30.11           C  
ATOM   2524  CG  LEU B  35     -37.324  25.692  51.261  1.00 32.96           C  
ATOM   2525  CD1 LEU B  35     -38.519  25.366  52.141  1.00 34.43           C  
ATOM   2526  CD2 LEU B  35     -36.613  26.941  51.756  1.00 33.29           C  
ATOM   2527  N   ARG B  36     -33.754  22.844  51.034  1.00 27.50           N  
ATOM   2528  CA  ARG B  36     -32.534  22.320  51.634  1.00 26.04           C  
ATOM   2529  C   ARG B  36     -31.305  22.524  50.752  1.00 26.91           C  
ATOM   2530  O   ARG B  36     -30.223  22.835  51.248  1.00 26.54           O  
ATOM   2531  CB  ARG B  36     -32.728  20.838  51.951  1.00 23.94           C  
ATOM   2532  CG  ARG B  36     -33.899  20.597  52.894  1.00 28.01           C  
ATOM   2533  CD  ARG B  36     -34.382  19.159  52.842  1.00 29.36           C  
ATOM   2534  NE  ARG B  36     -35.508  18.924  53.743  1.00 30.26           N  
ATOM   2535  CZ  ARG B  36     -36.756  19.326  53.520  1.00 29.84           C  
ATOM   2536  NH1 ARG B  36     -37.062  19.990  52.413  1.00 30.06           N1+
ATOM   2537  NH2 ARG B  36     -37.702  19.060  54.411  1.00 27.81           N  
ATOM   2538  N   VAL B  37     -31.470  22.343  49.446  1.00 25.53           N  
ATOM   2539  CA  VAL B  37     -30.360  22.528  48.521  1.00 23.81           C  
ATOM   2540  C   VAL B  37     -29.946  23.997  48.490  1.00 27.01           C  
ATOM   2541  O   VAL B  37     -28.763  24.317  48.387  1.00 27.63           O  
ATOM   2542  CB  VAL B  37     -30.737  22.073  47.091  1.00 24.73           C  
ATOM   2543  CG1 VAL B  37     -29.677  22.530  46.098  1.00 22.06           C  
ATOM   2544  CG2 VAL B  37     -30.867  20.557  47.049  1.00 22.25           C  
ATOM   2545  N   ARG B  38     -30.928  24.885  48.590  1.00 27.05           N  
ATOM   2546  CA  ARG B  38     -30.669  26.317  48.570  1.00 27.52           C  
ATOM   2547  C   ARG B  38     -29.884  26.761  49.800  1.00 30.43           C  
ATOM   2548  O   ARG B  38     -28.910  27.504  49.684  1.00 31.24           O  
ATOM   2549  CB  ARG B  38     -31.990  27.079  48.466  1.00 28.78           C  
ATOM   2550  CG  ARG B  38     -32.700  26.880  47.129  1.00 34.18           C  
ATOM   2551  CD  ARG B  38     -34.158  27.300  47.215  1.00 34.09           C  
ATOM   2552  NE  ARG B  38     -34.486  28.437  46.359  1.00 41.62           N  
ATOM   2553  CZ  ARG B  38     -35.013  28.336  45.142  1.00 41.67           C  
ATOM   2554  NH1 ARG B  38     -35.274  27.144  44.624  1.00 41.52           N1+
ATOM   2555  NH2 ARG B  38     -35.296  29.431  44.449  1.00 43.69           N  
ATOM   2556  N   LEU B  39     -30.303  26.306  50.977  1.00 30.44           N  
ATOM   2557  CA  LEU B  39     -29.602  26.663  52.205  1.00 29.17           C  
ATOM   2558  C   LEU B  39     -28.176  26.116  52.176  1.00 29.63           C  
ATOM   2559  O   LEU B  39     -27.231  26.810  52.550  1.00 33.14           O  
ATOM   2560  CB  LEU B  39     -30.351  26.120  53.428  1.00 29.05           C  
ATOM   2561  CG  LEU B  39     -31.557  26.940  53.898  1.00 30.61           C  
ATOM   2562  CD1 LEU B  39     -32.410  26.117  54.846  1.00 30.38           C  
ATOM   2563  CD2 LEU B  39     -31.073  28.216  54.573  1.00 29.15           C  
ATOM   2564  N   SER B  40     -28.024  24.876  51.720  1.00 28.36           N  
ATOM   2565  CA  SER B  40     -26.708  24.253  51.649  1.00 29.59           C  
ATOM   2566  C   SER B  40     -25.795  25.018  50.700  1.00 30.57           C  
ATOM   2567  O   SER B  40     -24.610  25.191  50.981  1.00 33.37           O  
ATOM   2568  CB  SER B  40     -26.822  22.799  51.191  1.00 28.50           C  
ATOM   2569  OG  SER B  40     -25.565  22.149  51.265  1.00 30.21           O  
ATOM   2570  N   ILE B  41     -26.336  25.465  49.570  1.00 30.82           N  
ATOM   2571  CA  ILE B  41     -25.532  26.231  48.628  1.00 29.38           C  
ATOM   2572  C   ILE B  41     -25.080  27.482  49.367  1.00 30.90           C  
ATOM   2573  O   ILE B  41     -23.905  27.850  49.331  1.00 32.52           O  
ATOM   2574  CB  ILE B  41     -26.341  26.639  47.371  1.00 29.96           C  
ATOM   2575  CG1 ILE B  41     -26.501  25.429  46.447  1.00 28.11           C  
ATOM   2576  CG2 ILE B  41     -25.642  27.783  46.644  1.00 28.47           C  
ATOM   2577  CD1 ILE B  41     -27.365  25.684  45.231  1.00 30.54           C  
ATOM   2578  N   LEU B  42     -26.021  28.122  50.053  1.00 30.46           N  
ATOM   2579  CA  LEU B  42     -25.716  29.322  50.813  1.00 32.55           C  
ATOM   2580  C   LEU B  42     -24.651  29.048  51.868  1.00 34.68           C  
ATOM   2581  O   LEU B  42     -23.839  29.919  52.175  1.00 38.03           O  
ATOM   2582  CB  LEU B  42     -26.978  29.875  51.481  1.00 33.49           C  
ATOM   2583  CG  LEU B  42     -27.601  31.079  50.771  1.00 34.32           C  
ATOM   2584  CD1 LEU B  42     -28.816  31.571  51.542  1.00 36.45           C  
ATOM   2585  CD2 LEU B  42     -26.562  32.185  50.658  1.00 35.67           C  
ATOM   2586  N   SER B  43     -24.651  27.837  52.417  1.00 34.71           N  
ATOM   2587  CA  SER B  43     -23.668  27.472  53.430  1.00 35.59           C  
ATOM   2588  C   SER B  43     -22.288  27.325  52.791  1.00 36.98           C  
ATOM   2589  O   SER B  43     -21.292  27.789  53.344  1.00 37.39           O  
ATOM   2590  CB  SER B  43     -24.069  26.165  54.119  1.00 34.78           C  
ATOM   2591  OG  SER B  43     -23.283  25.940  55.276  1.00 34.26           O  
ATOM   2592  N   PHE B  44     -22.235  26.678  51.629  1.00 37.15           N  
ATOM   2593  CA  PHE B  44     -20.977  26.490  50.907  1.00 36.13           C  
ATOM   2594  C   PHE B  44     -20.284  27.833  50.704  1.00 38.46           C  
ATOM   2595  O   PHE B  44     -19.114  28.000  51.048  1.00 39.37           O  
ATOM   2596  CB  PHE B  44     -21.236  25.859  49.536  1.00 31.96           C  
ATOM   2597  CG  PHE B  44     -21.267  24.356  49.545  1.00 28.60           C  
ATOM   2598  CD1 PHE B  44     -20.086  23.620  49.532  1.00 29.08           C  
ATOM   2599  CD2 PHE B  44     -22.480  23.675  49.541  1.00 27.21           C  
ATOM   2600  CE1 PHE B  44     -20.113  22.222  49.509  1.00 27.87           C  
ATOM   2601  CE2 PHE B  44     -22.521  22.283  49.520  1.00 26.43           C  
ATOM   2602  CZ  PHE B  44     -21.333  21.553  49.503  1.00 27.66           C  
ATOM   2603  N   LYS B  45     -21.021  28.786  50.142  1.00 39.75           N  
ATOM   2604  CA  LYS B  45     -20.486  30.114  49.876  1.00 42.07           C  
ATOM   2605  C   LYS B  45     -20.080  30.857  51.145  1.00 43.78           C  
ATOM   2606  O   LYS B  45     -18.993  31.430  51.207  1.00 47.10           O  
ATOM   2607  CB  LYS B  45     -21.503  30.943  49.083  1.00 42.38           C  
ATOM   2608  CG  LYS B  45     -21.829  30.349  47.719  1.00 41.80           C  
ATOM   2609  CD  LYS B  45     -22.645  31.296  46.854  1.00 42.81           C  
ATOM   2610  CE  LYS B  45     -23.067  30.622  45.554  1.00 41.26           C  
ATOM   2611  NZ  LYS B  45     -21.911  30.134  44.751  1.00 40.27           N1+
ATOM   2612  N   ASN B  46     -20.943  30.851  52.155  1.00 43.21           N  
ATOM   2613  CA  ASN B  46     -20.631  31.531  53.407  1.00 42.35           C  
ATOM   2614  C   ASN B  46     -19.334  31.005  54.011  1.00 43.69           C  
ATOM   2615  O   ASN B  46     -18.586  31.755  54.637  1.00 45.47           O  
ATOM   2616  CB  ASN B  46     -21.773  31.361  54.416  1.00 42.44           C  
ATOM   2617  CG  ASN B  46     -21.378  31.776  55.827  1.00 43.39           C  
ATOM   2618  ND2 ASN B  46     -21.487  33.068  56.117  1.00 44.01           N  
ATOM   2619  OD1 ASN B  46     -20.970  30.946  56.641  1.00 44.98           O  
ATOM   2620  N   ARG B  47     -19.066  29.719  53.809  1.00 43.65           N  
ATOM   2621  CA  ARG B  47     -17.865  29.087  54.346  1.00 42.46           C  
ATOM   2622  C   ARG B  47     -16.692  29.153  53.367  1.00 43.56           C  
ATOM   2623  O   ARG B  47     -15.581  28.730  53.687  1.00 42.97           O  
ATOM   2624  CB  ARG B  47     -18.165  27.629  54.700  1.00 41.59           C  
ATOM   2625  CG  ARG B  47     -17.142  26.963  55.613  1.00 41.05           C  
ATOM   2626  CD  ARG B  47     -17.538  25.517  55.890  1.00 39.38           C  
ATOM   2627  NE  ARG B  47     -16.664  24.852  56.855  1.00 41.21           N  
ATOM   2628  CZ  ARG B  47     -16.736  25.009  58.174  1.00 41.68           C  
ATOM   2629  NH1 ARG B  47     -17.645  25.817  58.704  1.00 40.72           N1+
ATOM   2630  NH2 ARG B  47     -15.900  24.349  58.965  1.00 41.01           N  
ATOM   2631  N   GLY B  48     -16.944  29.681  52.174  1.00 42.55           N  
ATOM   2632  CA  GLY B  48     -15.889  29.798  51.183  1.00 41.77           C  
ATOM   2633  C   GLY B  48     -15.434  28.480  50.586  1.00 41.60           C  
ATOM   2634  O   GLY B  48     -14.319  28.378  50.076  1.00 41.64           O  
ATOM   2635  N   VAL B  49     -16.289  27.466  50.658  1.00 41.53           N  
ATOM   2636  CA  VAL B  49     -15.961  26.164  50.095  1.00 41.47           C  
ATOM   2637  C   VAL B  49     -16.479  26.118  48.663  1.00 41.68           C  
ATOM   2638  O   VAL B  49     -17.649  26.401  48.409  1.00 42.39           O  
ATOM   2639  CB  VAL B  49     -16.606  25.014  50.900  1.00 41.96           C  
ATOM   2640  CG1 VAL B  49     -16.405  23.694  50.171  1.00 38.19           C  
ATOM   2641  CG2 VAL B  49     -15.990  24.941  52.289  1.00 42.37           C  
ATOM   2642  N   GLU B  50     -15.596  25.774  47.733  1.00 42.83           N  
ATOM   2643  CA  GLU B  50     -15.953  25.688  46.321  1.00 45.12           C  
ATOM   2644  C   GLU B  50     -16.903  24.527  46.038  1.00 44.02           C  
ATOM   2645  O   GLU B  50     -16.740  23.429  46.573  1.00 43.44           O  
ATOM   2646  CB  GLU B  50     -14.687  25.541  45.474  1.00 49.92           C  
ATOM   2647  CG  GLU B  50     -14.112  26.857  44.970  1.00 56.98           C  
ATOM   2648  CD  GLU B  50     -14.665  27.247  43.611  1.00 60.91           C  
ATOM   2649  OE1 GLU B  50     -14.437  26.490  42.643  1.00 63.83           O  
ATOM   2650  OE2 GLU B  50     -15.324  28.304  43.508  1.00 60.52           O1-
ATOM   2651  N   ILE B  51     -17.891  24.778  45.186  1.00 42.64           N  
ATOM   2652  CA  ILE B  51     -18.879  23.766  44.830  1.00 41.41           C  
ATOM   2653  C   ILE B  51     -18.527  23.048  43.529  1.00 41.75           C  
ATOM   2654  O   ILE B  51     -18.892  23.494  42.441  1.00 41.82           O  
ATOM   2655  CB  ILE B  51     -20.278  24.403  44.700  1.00 40.22           C  
ATOM   2656  CG1 ILE B  51     -20.665  25.054  46.030  1.00 41.13           C  
ATOM   2657  CG2 ILE B  51     -21.305  23.349  44.301  1.00 40.18           C  
ATOM   2658  CD1 ILE B  51     -21.924  25.897  45.972  1.00 41.09           C  
ATOM   2659  N   GLY B  52     -17.816  21.930  43.655  1.00 40.94           N  
ATOM   2660  CA  GLY B  52     -17.425  21.159  42.488  1.00 38.99           C  
ATOM   2661  C   GLY B  52     -18.296  19.933  42.269  1.00 38.74           C  
ATOM   2662  O   GLY B  52     -19.448  19.898  42.700  1.00 37.74           O  
ATOM   2663  N   GLU B  53     -17.744  18.927  41.595  1.00 39.83           N  
ATOM   2664  CA  GLU B  53     -18.467  17.689  41.313  1.00 40.94           C  
ATOM   2665  C   GLU B  53     -19.052  17.044  42.561  1.00 39.22           C  
ATOM   2666  O   GLU B  53     -20.260  16.836  42.657  1.00 37.99           O  
ATOM   2667  CB  GLU B  53     -17.551  16.672  40.631  1.00 45.62           C  
ATOM   2668  CG  GLU B  53     -17.451  16.800  39.125  1.00 53.26           C  
ATOM   2669  CD  GLU B  53     -16.723  15.622  38.503  1.00 57.06           C  
ATOM   2670  OE1 GLU B  53     -17.164  14.470  38.714  1.00 58.81           O  
ATOM   2671  OE2 GLU B  53     -15.712  15.845  37.806  1.00 59.69           O1-
ATOM   2672  N   ASP B  54     -18.180  16.711  43.506  1.00 37.36           N  
ATOM   2673  CA  ASP B  54     -18.597  16.079  44.749  1.00 37.08           C  
ATOM   2674  C   ASP B  54     -19.687  16.881  45.446  1.00 34.79           C  
ATOM   2675  O   ASP B  54     -20.652  16.313  45.954  1.00 34.92           O  
ATOM   2676  CB  ASP B  54     -17.386  15.903  45.670  1.00 38.59           C  
ATOM   2677  CG  ASP B  54     -16.399  14.876  45.139  1.00 40.19           C  
ATOM   2678  OD1 ASP B  54     -15.243  14.849  45.613  1.00 43.91           O  
ATOM   2679  OD2 ASP B  54     -16.785  14.086  44.252  1.00 39.59           O1-
ATOM   2680  N   ALA B  55     -19.537  18.200  45.459  1.00 34.73           N  
ATOM   2681  CA  ALA B  55     -20.521  19.068  46.092  1.00 34.94           C  
ATOM   2682  C   ALA B  55     -21.882  18.910  45.420  1.00 35.60           C  
ATOM   2683  O   ALA B  55     -22.904  18.787  46.094  1.00 36.60           O  
ATOM   2684  CB  ALA B  55     -20.067  20.516  46.018  1.00 35.49           C  
ATOM   2685  N   ILE B  56     -21.892  18.910  44.090  1.00 35.32           N  
ATOM   2686  CA  ILE B  56     -23.138  18.763  43.348  1.00 33.99           C  
ATOM   2687  C   ILE B  56     -23.777  17.407  43.627  1.00 32.66           C  
ATOM   2688  O   ILE B  56     -24.984  17.315  43.841  1.00 32.35           O  
ATOM   2689  CB  ILE B  56     -22.909  18.913  41.826  1.00 33.96           C  
ATOM   2690  CG1 ILE B  56     -22.440  20.337  41.508  1.00 34.06           C  
ATOM   2691  CG2 ILE B  56     -24.193  18.593  41.070  1.00 32.68           C  
ATOM   2692  CD1 ILE B  56     -23.448  21.421  41.854  1.00 35.54           C  
ATOM   2693  N   SER B  57     -22.964  16.354  43.622  1.00 32.91           N  
ATOM   2694  CA  SER B  57     -23.471  15.013  43.889  1.00 33.57           C  
ATOM   2695  C   SER B  57     -24.093  14.941  45.281  1.00 33.17           C  
ATOM   2696  O   SER B  57     -25.143  14.326  45.464  1.00 35.04           O  
ATOM   2697  CB  SER B  57     -22.347  13.980  43.772  1.00 34.84           C  
ATOM   2698  OG  SER B  57     -21.944  13.811  42.424  1.00 37.04           O  
ATOM   2699  N   SER B  58     -23.445  15.572  46.256  1.00 31.39           N  
ATOM   2700  CA  SER B  58     -23.943  15.579  47.628  1.00 31.67           C  
ATOM   2701  C   SER B  58     -25.269  16.322  47.718  1.00 30.69           C  
ATOM   2702  O   SER B  58     -26.218  15.842  48.333  1.00 33.51           O  
ATOM   2703  CB  SER B  58     -22.927  16.238  48.565  1.00 31.26           C  
ATOM   2704  OG  SER B  58     -21.760  15.446  48.690  1.00 37.59           O  
ATOM   2705  N   LEU B  59     -25.325  17.499  47.103  1.00 30.19           N  
ATOM   2706  CA  LEU B  59     -26.535  18.309  47.104  1.00 31.57           C  
ATOM   2707  C   LEU B  59     -27.667  17.539  46.435  1.00 32.44           C  
ATOM   2708  O   LEU B  59     -28.830  17.651  46.828  1.00 33.04           O  
ATOM   2709  CB  LEU B  59     -26.287  19.622  46.357  1.00 32.79           C  
ATOM   2710  CG  LEU B  59     -25.332  20.625  47.013  1.00 34.36           C  
ATOM   2711  CD1 LEU B  59     -24.894  21.662  45.992  1.00 31.18           C  
ATOM   2712  CD2 LEU B  59     -26.019  21.289  48.199  1.00 32.42           C  
ATOM   2713  N   ALA B  60     -27.315  16.752  45.422  1.00 31.54           N  
ATOM   2714  CA  ALA B  60     -28.296  15.955  44.695  1.00 32.07           C  
ATOM   2715  C   ALA B  60     -28.855  14.849  45.583  1.00 31.52           C  
ATOM   2716  O   ALA B  60     -30.065  14.640  45.639  1.00 32.80           O  
ATOM   2717  CB  ALA B  60     -27.658  15.351  43.448  1.00 32.86           C  
ATOM   2718  N   ALA B  61     -27.963  14.142  46.270  1.00 31.69           N  
ATOM   2719  CA  ALA B  61     -28.361  13.057  47.160  1.00 30.88           C  
ATOM   2720  C   ALA B  61     -29.192  13.619  48.306  1.00 30.49           C  
ATOM   2721  O   ALA B  61     -30.137  12.984  48.775  1.00 30.17           O  
ATOM   2722  CB  ALA B  61     -27.128  12.354  47.704  1.00 31.44           C  
ATOM   2723  N   LEU B  62     -28.825  14.817  48.751  1.00 30.77           N  
ATOM   2724  CA  LEU B  62     -29.525  15.499  49.832  1.00 30.93           C  
ATOM   2725  C   LEU B  62     -31.003  15.597  49.478  1.00 31.40           C  
ATOM   2726  O   LEU B  62     -31.878  15.309  50.299  1.00 32.76           O  
ATOM   2727  CB  LEU B  62     -28.945  16.906  50.011  1.00 31.73           C  
ATOM   2728  CG  LEU B  62     -29.547  17.868  51.039  1.00 34.80           C  
ATOM   2729  CD1 LEU B  62     -29.154  17.456  52.452  1.00 35.82           C  
ATOM   2730  CD2 LEU B  62     -29.040  19.272  50.747  1.00 30.62           C  
ATOM   2731  N   GLU B  63     -31.270  16.001  48.239  1.00 30.09           N  
ATOM   2732  CA  GLU B  63     -32.634  16.156  47.754  1.00 28.98           C  
ATOM   2733  C   GLU B  63     -33.316  14.815  47.509  1.00 27.31           C  
ATOM   2734  O   GLU B  63     -34.533  14.702  47.643  1.00 31.41           O  
ATOM   2735  CB  GLU B  63     -32.649  16.982  46.463  1.00 30.28           C  
ATOM   2736  CG  GLU B  63     -34.042  17.412  46.041  1.00 29.25           C  
ATOM   2737  CD  GLU B  63     -34.695  18.320  47.063  1.00 33.29           C  
ATOM   2738  OE1 GLU B  63     -35.936  18.452  47.034  1.00 32.34           O  
ATOM   2739  OE2 GLU B  63     -33.964  18.908  47.890  1.00 31.10           O1-
ATOM   2740  N   LEU B  64     -32.538  13.803  47.139  1.00 24.94           N  
ATOM   2741  CA  LEU B  64     -33.096  12.479  46.891  1.00 23.89           C  
ATOM   2742  C   LEU B  64     -33.631  11.873  48.187  1.00 26.67           C  
ATOM   2743  O   LEU B  64     -34.678  11.223  48.190  1.00 26.67           O  
ATOM   2744  CB  LEU B  64     -32.036  11.563  46.281  1.00 22.75           C  
ATOM   2745  CG  LEU B  64     -31.632  11.887  44.838  1.00 23.64           C  
ATOM   2746  CD1 LEU B  64     -30.339  11.175  44.492  1.00 22.07           C  
ATOM   2747  CD2 LEU B  64     -32.750  11.482  43.886  1.00 22.26           C  
ATOM   2748  N   VAL B  65     -32.910  12.085  49.285  1.00 24.89           N  
ATOM   2749  CA  VAL B  65     -33.340  11.570  50.580  1.00 23.19           C  
ATOM   2750  C   VAL B  65     -34.744  12.097  50.849  1.00 25.72           C  
ATOM   2751  O   VAL B  65     -35.648  11.343  51.214  1.00 28.45           O  
ATOM   2752  CB  VAL B  65     -32.405  12.041  51.720  1.00 21.33           C  
ATOM   2753  CG1 VAL B  65     -33.035  11.742  53.071  1.00 22.32           C  
ATOM   2754  CG2 VAL B  65     -31.057  11.345  51.608  1.00 22.92           C  
ATOM   2755  N   HIS B  66     -34.913  13.400  50.649  1.00 24.48           N  
ATOM   2756  CA  HIS B  66     -36.189  14.071  50.860  1.00 23.26           C  
ATOM   2757  C   HIS B  66     -37.273  13.579  49.902  1.00 25.91           C  
ATOM   2758  O   HIS B  66     -38.427  13.412  50.298  1.00 26.80           O  
ATOM   2759  CB  HIS B  66     -36.008  15.583  50.702  1.00 22.20           C  
ATOM   2760  CG  HIS B  66     -37.279  16.363  50.832  1.00 23.85           C  
ATOM   2761  CD2 HIS B  66     -37.919  17.176  49.955  1.00 21.90           C  
ATOM   2762  ND1 HIS B  66     -38.044  16.355  51.976  1.00 24.69           N  
ATOM   2763  CE1 HIS B  66     -39.102  17.130  51.803  1.00 24.71           C  
ATOM   2764  NE2 HIS B  66     -39.049  17.639  50.585  1.00 26.24           N  
ATOM   2765  N   LEU B  67     -36.907  13.352  48.644  1.00 27.86           N  
ATOM   2766  CA  LEU B  67     -37.869  12.879  47.651  1.00 28.10           C  
ATOM   2767  C   LEU B  67     -38.389  11.491  48.000  1.00 27.70           C  
ATOM   2768  O   LEU B  67     -39.555  11.179  47.763  1.00 28.96           O  
ATOM   2769  CB  LEU B  67     -37.238  12.847  46.256  1.00 28.84           C  
ATOM   2770  CG  LEU B  67     -38.065  12.165  45.158  1.00 28.70           C  
ATOM   2771  CD1 LEU B  67     -39.438  12.808  45.043  1.00 25.84           C  
ATOM   2772  CD2 LEU B  67     -37.315  12.260  43.842  1.00 30.24           C  
ATOM   2773  N   ALA B  68     -37.515  10.661  48.558  1.00 28.90           N  
ATOM   2774  CA  ALA B  68     -37.891   9.308  48.940  1.00 29.81           C  
ATOM   2775  C   ALA B  68     -38.977   9.345  50.010  1.00 32.32           C  
ATOM   2776  O   ALA B  68     -39.931   8.571  49.957  1.00 34.41           O  
ATOM   2777  CB  ALA B  68     -36.673   8.551  49.451  1.00 26.89           C  
ATOM   2778  N   SER B  69     -38.838  10.252  50.973  1.00 33.19           N  
ATOM   2779  CA  SER B  69     -39.818  10.362  52.047  1.00 34.13           C  
ATOM   2780  C   SER B  69     -41.153  10.913  51.551  1.00 34.33           C  
ATOM   2781  O   SER B  69     -42.197  10.637  52.141  1.00 35.18           O  
ATOM   2782  CB  SER B  69     -39.282  11.245  53.181  1.00 32.53           C  
ATOM   2783  OG  SER B  69     -39.216  12.605  52.793  1.00 35.77           O  
ATOM   2784  N   LEU B  70     -41.125  11.691  50.471  1.00 33.86           N  
ATOM   2785  CA  LEU B  70     -42.359  12.250  49.924  1.00 33.55           C  
ATOM   2786  C   LEU B  70     -43.170  11.161  49.233  1.00 33.73           C  
ATOM   2787  O   LEU B  70     -44.389  11.082  49.395  1.00 36.32           O  
ATOM   2788  CB  LEU B  70     -42.063  13.370  48.921  1.00 32.72           C  
ATOM   2789  CG  LEU B  70     -41.435  14.670  49.435  1.00 32.78           C  
ATOM   2790  CD1 LEU B  70     -41.335  15.658  48.283  1.00 28.85           C  
ATOM   2791  CD2 LEU B  70     -42.276  15.261  50.561  1.00 31.55           C  
ATOM   2792  N   LEU B  71     -42.491  10.326  48.456  1.00 33.75           N  
ATOM   2793  CA  LEU B  71     -43.161   9.242  47.756  1.00 34.82           C  
ATOM   2794  C   LEU B  71     -43.872   8.343  48.761  1.00 35.20           C  
ATOM   2795  O   LEU B  71     -44.990   7.892  48.512  1.00 33.96           O  
ATOM   2796  CB  LEU B  71     -42.150   8.435  46.939  1.00 34.97           C  
ATOM   2797  CG  LEU B  71     -41.645   9.153  45.682  1.00 36.37           C  
ATOM   2798  CD1 LEU B  71     -40.376   8.496  45.167  1.00 32.38           C  
ATOM   2799  CD2 LEU B  71     -42.738   9.140  44.621  1.00 35.42           C  
ATOM   2800  N   HIS B  72     -43.230   8.095  49.900  1.00 34.37           N  
ATOM   2801  CA  HIS B  72     -43.824   7.255  50.936  1.00 35.07           C  
ATOM   2802  C   HIS B  72     -44.978   7.943  51.661  1.00 37.85           C  
ATOM   2803  O   HIS B  72     -45.977   7.300  51.983  1.00 39.31           O  
ATOM   2804  CB  HIS B  72     -42.765   6.809  51.952  1.00 32.49           C  
ATOM   2805  CG  HIS B  72     -41.977   5.609  51.520  1.00 31.48           C  
ATOM   2806  CD2 HIS B  72     -42.065   4.837  50.410  1.00 29.94           C  
ATOM   2807  ND1 HIS B  72     -40.964   5.070  52.282  1.00 30.34           N  
ATOM   2808  CE1 HIS B  72     -40.460   4.017  51.662  1.00 31.52           C  
ATOM   2809  NE2 HIS B  72     -41.111   3.855  50.524  1.00 30.29           N  
ATOM   2810  N   ASP B  73     -44.848   9.242  51.922  1.00 39.61           N  
ATOM   2811  CA  ASP B  73     -45.915   9.974  52.597  1.00 40.56           C  
ATOM   2812  C   ASP B  73     -47.178   9.958  51.744  1.00 40.32           C  
ATOM   2813  O   ASP B  73     -48.287   9.838  52.266  1.00 41.26           O  
ATOM   2814  CB  ASP B  73     -45.514  11.432  52.863  1.00 42.78           C  
ATOM   2815  CG  ASP B  73     -44.568  11.579  54.041  1.00 45.38           C  
ATOM   2816  OD1 ASP B  73     -44.642  10.753  54.975  1.00 44.91           O  
ATOM   2817  OD2 ASP B  73     -43.762  12.534  54.042  1.00 47.08           O1-
ATOM   2818  N   ASP B  74     -47.003  10.070  50.431  1.00 39.34           N  
ATOM   2819  CA  ASP B  74     -48.131  10.085  49.507  1.00 39.90           C  
ATOM   2820  C   ASP B  74     -48.896   8.772  49.384  1.00 41.00           C  
ATOM   2821  O   ASP B  74     -50.104   8.784  49.156  1.00 40.80           O  
ATOM   2822  CB  ASP B  74     -47.680  10.533  48.114  1.00 39.04           C  
ATOM   2823  CG  ASP B  74     -47.416  12.024  48.039  1.00 39.32           C  
ATOM   2824  OD1 ASP B  74     -47.960  12.770  48.879  1.00 36.52           O  
ATOM   2825  OD2 ASP B  74     -46.677  12.451  47.129  1.00 38.35           O1-
ATOM   2826  N   VAL B  75     -48.207   7.642  49.519  1.00 41.98           N  
ATOM   2827  CA  VAL B  75     -48.888   6.354  49.416  1.00 44.86           C  
ATOM   2828  C   VAL B  75     -49.732   6.159  50.665  1.00 45.33           C  
ATOM   2829  O   VAL B  75     -50.863   5.680  50.605  1.00 46.44           O  
ATOM   2830  CB  VAL B  75     -47.904   5.166  49.335  1.00 45.37           C  
ATOM   2831  CG1 VAL B  75     -48.371   4.187  48.271  1.00 47.32           C  
ATOM   2832  CG2 VAL B  75     -46.502   5.650  49.054  1.00 45.82           C  
ATOM   2833  N   ILE B  76     -49.160   6.540  51.801  1.00 46.16           N  
ATOM   2834  CA  ILE B  76     -49.825   6.418  53.087  1.00 48.49           C  
ATOM   2835  C   ILE B  76     -51.011   7.372  53.220  1.00 48.59           C  
ATOM   2836  O   ILE B  76     -51.973   7.078  53.926  1.00 49.28           O  
ATOM   2837  CB  ILE B  76     -48.800   6.638  54.229  1.00 49.81           C  
ATOM   2838  CG1 ILE B  76     -48.019   5.337  54.448  1.00 51.12           C  
ATOM   2839  CG2 ILE B  76     -49.493   7.105  55.502  1.00 49.31           C  
ATOM   2840  CD1 ILE B  76     -46.837   5.459  55.384  1.00 53.17           C  
ATOM   2841  N   ASP B  77     -50.944   8.506  52.532  1.00 48.49           N  
ATOM   2842  CA  ASP B  77     -52.025   9.485  52.567  1.00 48.90           C  
ATOM   2843  C   ASP B  77     -53.020   9.200  51.445  1.00 49.19           C  
ATOM   2844  O   ASP B  77     -54.127   9.741  51.430  1.00 50.41           O  
ATOM   2845  CB  ASP B  77     -51.463  10.900  52.402  1.00 50.26           C  
ATOM   2846  CG  ASP B  77     -50.707  11.376  53.628  1.00 51.88           C  
ATOM   2847  OD1 ASP B  77     -49.835  12.258  53.483  1.00 53.35           O  
ATOM   2848  OD2 ASP B  77     -50.994  10.879  54.737  1.00 55.22           O1-
ATOM   2849  N   GLY B  78     -52.618   8.345  50.510  1.00 48.61           N  
ATOM   2850  CA  GLY B  78     -53.480   8.012  49.391  1.00 47.28           C  
ATOM   2851  C   GLY B  78     -53.659   9.224  48.500  1.00 46.49           C  
ATOM   2852  O   GLY B  78     -54.662   9.358  47.798  1.00 46.73           O  
ATOM   2853  N   ALA B  79     -52.671  10.111  48.538  1.00 45.39           N  
ATOM   2854  CA  ALA B  79     -52.690  11.336  47.753  1.00 44.53           C  
ATOM   2855  C   ALA B  79     -52.661  11.065  46.255  1.00 43.90           C  
ATOM   2856  O   ALA B  79     -51.887  10.236  45.777  1.00 43.72           O  
ATOM   2857  CB  ALA B  79     -51.508  12.216  48.143  1.00 44.52           C  
ATOM   2858  N   ARG B  80     -53.512  11.771  45.518  1.00 43.77           N  
ATOM   2859  CA  ARG B  80     -53.572  11.621  44.072  1.00 43.94           C  
ATOM   2860  C   ARG B  80     -52.677  12.649  43.393  1.00 44.66           C  
ATOM   2861  O   ARG B  80     -52.122  12.393  42.326  1.00 44.05           O  
ATOM   2862  CB  ARG B  80     -55.005  11.800  43.563  1.00 43.89           C  
ATOM   2863  CG  ARG B  80     -55.079  11.923  42.047  1.00 46.01           C  
ATOM   2864  CD  ARG B  80     -56.500  11.998  41.518  1.00 46.71           C  
ATOM   2865  NE  ARG B  80     -56.498  12.068  40.060  1.00 48.30           N  
ATOM   2866  CZ  ARG B  80     -57.574  11.912  39.296  1.00 50.30           C  
ATOM   2867  NH1 ARG B  80     -58.757  11.673  39.848  1.00 47.55           N1+
ATOM   2868  NH2 ARG B  80     -57.463  11.988  37.977  1.00 50.69           N  
ATOM   2869  N   PHE B  81     -52.540  13.813  44.018  1.00 45.43           N  
ATOM   2870  CA  PHE B  81     -51.725  14.880  43.451  1.00 47.09           C  
ATOM   2871  C   PHE B  81     -50.559  15.319  44.323  1.00 48.91           C  
ATOM   2872  O   PHE B  81     -50.691  15.457  45.539  1.00 49.09           O  
ATOM   2873  CB  PHE B  81     -52.585  16.114  43.167  1.00 43.79           C  
ATOM   2874  CG  PHE B  81     -53.687  15.880  42.181  1.00 41.53           C  
ATOM   2875  CD1 PHE B  81     -55.017  15.937  42.583  1.00 39.84           C  
ATOM   2876  CD2 PHE B  81     -53.400  15.629  40.845  1.00 39.59           C  
ATOM   2877  CE1 PHE B  81     -56.045  15.750  41.667  1.00 40.49           C  
ATOM   2878  CE2 PHE B  81     -54.421  15.439  39.920  1.00 39.47           C  
ATOM   2879  CZ  PHE B  81     -55.747  15.501  40.332  1.00 38.50           C  
ATOM   2880  N   ARG B  82     -49.415  15.535  43.684  1.00 52.38           N  
ATOM   2881  CA  ARG B  82     -48.229  16.024  44.372  1.00 55.59           C  
ATOM   2882  C   ARG B  82     -47.845  17.293  43.623  1.00 57.93           C  
ATOM   2883  O   ARG B  82     -46.952  17.286  42.777  1.00 57.20           O  
ATOM   2884  CB  ARG B  82     -47.071  15.022  44.316  1.00 54.72           C  
ATOM   2885  CG  ARG B  82     -45.882  15.434  45.195  1.00 53.61           C  
ATOM   2886  CD  ARG B  82     -46.162  15.166  46.674  1.00 52.52           C  
ATOM   2887  NE  ARG B  82     -45.622  16.187  47.570  1.00 51.34           N  
ATOM   2888  CZ  ARG B  82     -45.616  16.087  48.898  1.00 51.35           C  
ATOM   2889  NH1 ARG B  82     -46.115  15.006  49.485  1.00 50.02           N1+
ATOM   2890  NH2 ARG B  82     -45.131  17.073  49.641  1.00 50.23           N  
ATOM   2891  N   ARG B  83     -48.562  18.369  43.927  1.00 61.34           N  
ATOM   2892  CA  ARG B  83     -48.346  19.677  43.321  1.00 64.53           C  
ATOM   2893  C   ARG B  83     -47.983  19.654  41.833  1.00 63.87           C  
ATOM   2894  O   ARG B  83     -46.809  19.567  41.468  1.00 64.14           O  
ATOM   2895  CB  ARG B  83     -47.269  20.440  44.101  1.00 67.61           C  
ATOM   2896  CG  ARG B  83     -47.531  20.535  45.603  1.00 73.17           C  
ATOM   2897  CD  ARG B  83     -46.947  19.342  46.353  1.00 77.29           C  
ATOM   2898  NE  ARG B  83     -47.203  19.401  47.792  1.00 81.73           N  
ATOM   2899  CZ  ARG B  83     -48.362  19.085  48.363  1.00 83.75           C  
ATOM   2900  NH1 ARG B  83     -49.382  18.681  47.620  1.00 85.48           N1+
ATOM   2901  NH2 ARG B  83     -48.504  19.168  49.679  1.00 84.35           N  
ATOM   2902  N   GLY B  84     -49.003  19.734  40.981  1.00 62.92           N  
ATOM   2903  CA  GLY B  84     -48.775  19.751  39.546  1.00 61.01           C  
ATOM   2904  C   GLY B  84     -48.859  18.423  38.816  1.00 60.50           C  
ATOM   2905  O   GLY B  84     -49.147  18.391  37.618  1.00 60.39           O  
ATOM   2906  N   LYS B  85     -48.612  17.325  39.521  1.00 59.04           N  
ATOM   2907  CA  LYS B  85     -48.654  16.007  38.897  1.00 56.20           C  
ATOM   2908  C   LYS B  85     -49.409  14.961  39.697  1.00 53.89           C  
ATOM   2909  O   LYS B  85     -49.534  15.063  40.918  1.00 52.79           O  
ATOM   2910  CB  LYS B  85     -47.236  15.488  38.663  1.00 56.87           C  
ATOM   2911  CG  LYS B  85     -46.500  16.127  37.510  1.00 58.56           C  
ATOM   2912  CD  LYS B  85     -45.176  15.421  37.295  1.00 60.85           C  
ATOM   2913  CE  LYS B  85     -44.582  15.755  35.942  1.00 62.49           C  
ATOM   2914  NZ  LYS B  85     -43.322  15.001  35.707  1.00 62.24           N1+
ATOM   2915  N   GLU B  86     -49.912  13.951  38.995  1.00 51.24           N  
ATOM   2916  CA  GLU B  86     -50.612  12.862  39.653  1.00 49.24           C  
ATOM   2917  C   GLU B  86     -49.508  12.008  40.264  1.00 48.70           C  
ATOM   2918  O   GLU B  86     -48.474  11.774  39.636  1.00 47.69           O  
ATOM   2919  CB  GLU B  86     -51.426  12.044  38.647  1.00 49.75           C  
ATOM   2920  CG  GLU B  86     -52.490  12.841  37.910  1.00 48.80           C  
ATOM   2921  CD  GLU B  86     -53.502  11.954  37.213  1.00 48.91           C  
ATOM   2922  OE1 GLU B  86     -53.088  11.089  36.414  1.00 48.14           O  
ATOM   2923  OE2 GLU B  86     -54.714  12.123  37.467  1.00 50.59           O1-
ATOM   2924  N   THR B  87     -49.723  11.560  41.493  1.00 48.29           N  
ATOM   2925  CA  THR B  87     -48.739  10.754  42.204  1.00 46.43           C  
ATOM   2926  C   THR B  87     -48.470   9.391  41.577  1.00 47.60           C  
ATOM   2927  O   THR B  87     -49.280   8.871  40.808  1.00 46.95           O  
ATOM   2928  CB  THR B  87     -49.174  10.534  43.656  1.00 46.75           C  
ATOM   2929  CG2 THR B  87     -49.237  11.860  44.393  1.00 43.52           C  
ATOM   2930  OG1 THR B  87     -50.467   9.916  43.677  1.00 47.97           O  
ATOM   2931  N   ILE B  88     -47.319   8.818  41.919  1.00 46.61           N  
ATOM   2932  CA  ILE B  88     -46.938   7.511  41.408  1.00 46.39           C  
ATOM   2933  C   ILE B  88     -47.940   6.466  41.880  1.00 46.06           C  
ATOM   2934  O   ILE B  88     -48.274   5.541  41.140  1.00 46.12           O  
ATOM   2935  CB  ILE B  88     -45.526   7.102  41.892  1.00 46.97           C  
ATOM   2936  CG1 ILE B  88     -44.472   8.024  41.271  1.00 48.15           C  
ATOM   2937  CG2 ILE B  88     -45.249   5.648  41.533  1.00 47.80           C  
ATOM   2938  CD1 ILE B  88     -44.432   7.988  39.754  1.00 48.80           C  
ATOM   2939  N   ASN B  89     -48.423   6.618  43.110  1.00 44.04           N  
ATOM   2940  CA  ASN B  89     -49.384   5.671  43.653  1.00 43.70           C  
ATOM   2941  C   ASN B  89     -50.732   5.732  42.941  1.00 43.78           C  
ATOM   2942  O   ASN B  89     -51.383   4.704  42.768  1.00 44.93           O  
ATOM   2943  CB  ASN B  89     -49.551   5.868  45.172  1.00 43.53           C  
ATOM   2944  CG  ASN B  89     -49.888   7.296  45.556  1.00 43.59           C  
ATOM   2945  ND2 ASN B  89     -48.858   8.096  45.810  1.00 41.28           N  
ATOM   2946  OD1 ASN B  89     -51.057   7.676  45.622  1.00 44.11           O  
ATOM   2947  N   PHE B  90     -51.152   6.917  42.508  1.00 43.23           N  
ATOM   2948  CA  PHE B  90     -52.428   7.023  41.805  1.00 43.08           C  
ATOM   2949  C   PHE B  90     -52.310   6.455  40.396  1.00 43.52           C  
ATOM   2950  O   PHE B  90     -53.251   5.855  39.878  1.00 44.16           O  
ATOM   2951  CB  PHE B  90     -52.899   8.476  41.695  1.00 43.10           C  
ATOM   2952  CG  PHE B  90     -54.198   8.630  40.940  1.00 43.29           C  
ATOM   2953  CD1 PHE B  90     -55.419   8.611  41.610  1.00 42.91           C  
ATOM   2954  CD2 PHE B  90     -54.201   8.730  39.549  1.00 43.45           C  
ATOM   2955  CE1 PHE B  90     -56.623   8.687  40.906  1.00 41.69           C  
ATOM   2956  CE2 PHE B  90     -55.399   8.805  38.837  1.00 43.45           C  
ATOM   2957  CZ  PHE B  90     -56.611   8.782  39.517  1.00 42.56           C  
ATOM   2958  N   MET B  91     -51.149   6.653  39.781  1.00 43.72           N  
ATOM   2959  CA  MET B  91     -50.905   6.187  38.422  1.00 43.73           C  
ATOM   2960  C   MET B  91     -50.538   4.715  38.304  1.00 43.80           C  
ATOM   2961  O   MET B  91     -51.096   3.996  37.476  1.00 43.08           O  
ATOM   2962  CB  MET B  91     -49.793   7.013  37.777  1.00 45.46           C  
ATOM   2963  CG  MET B  91     -50.104   8.488  37.634  1.00 47.94           C  
ATOM   2964  SD  MET B  91     -48.817   9.337  36.705  1.00 52.39           S  
ATOM   2965  CE  MET B  91     -49.224   8.820  35.040  1.00 53.20           C  
ATOM   2966  N   TYR B  92     -49.596   4.266  39.125  1.00 42.86           N  
ATOM   2967  CA  TYR B  92     -49.155   2.880  39.060  1.00 40.36           C  
ATOM   2968  C   TYR B  92     -49.576   1.999  40.235  1.00 39.66           C  
ATOM   2969  O   TYR B  92     -49.320   0.795  40.233  1.00 40.12           O  
ATOM   2970  CB  TYR B  92     -47.633   2.837  38.898  1.00 38.33           C  
ATOM   2971  CG  TYR B  92     -47.133   3.656  37.729  1.00 37.81           C  
ATOM   2972  CD1 TYR B  92     -46.753   4.989  37.892  1.00 37.44           C  
ATOM   2973  CD2 TYR B  92     -47.078   3.109  36.447  1.00 38.84           C  
ATOM   2974  CE1 TYR B  92     -46.331   5.756  36.806  1.00 34.89           C  
ATOM   2975  CE2 TYR B  92     -46.660   3.867  35.356  1.00 37.40           C  
ATOM   2976  CZ  TYR B  92     -46.289   5.186  35.542  1.00 35.55           C  
ATOM   2977  OH  TYR B  92     -45.885   5.928  34.458  1.00 38.18           O  
ATOM   2978  N   GLY B  93     -50.224   2.590  41.232  1.00 38.02           N  
ATOM   2979  CA  GLY B  93     -50.658   1.810  42.377  1.00 38.09           C  
ATOM   2980  C   GLY B  93     -49.746   1.933  43.583  1.00 37.08           C  
ATOM   2981  O   GLY B  93     -48.628   2.434  43.481  1.00 36.40           O  
ATOM   2982  N   ASP B  94     -50.225   1.455  44.727  1.00 38.45           N  
ATOM   2983  CA  ASP B  94     -49.476   1.520  45.978  1.00 39.05           C  
ATOM   2984  C   ASP B  94     -48.119   0.813  46.020  1.00 38.91           C  
ATOM   2985  O   ASP B  94     -47.120   1.437  46.377  1.00 40.17           O  
ATOM   2986  CB  ASP B  94     -50.352   1.021  47.133  1.00 40.19           C  
ATOM   2987  CG  ASP B  94     -51.398   2.041  47.554  1.00 42.85           C  
ATOM   2988  OD1 ASP B  94     -52.261   1.701  48.392  1.00 45.39           O  
ATOM   2989  OD2 ASP B  94     -51.355   3.186  47.055  1.00 40.56           O1-
ATOM   2990  N   LYS B  95     -48.063  -0.471  45.669  1.00 37.78           N  
ATOM   2991  CA  LYS B  95     -46.783  -1.182  45.711  1.00 38.48           C  
ATOM   2992  C   LYS B  95     -45.756  -0.531  44.801  1.00 37.81           C  
ATOM   2993  O   LYS B  95     -44.559  -0.564  45.081  1.00 38.26           O  
ATOM   2994  CB  LYS B  95     -46.935  -2.654  45.313  1.00 40.52           C  
ATOM   2995  CG  LYS B  95     -45.647  -3.460  45.518  1.00 46.49           C  
ATOM   2996  CD  LYS B  95     -45.822  -4.942  45.209  1.00 50.56           C  
ATOM   2997  CE  LYS B  95     -44.658  -5.774  45.750  1.00 52.75           C  
ATOM   2998  NZ  LYS B  95     -43.342  -5.426  45.140  1.00 53.01           N1+
ATOM   2999  N   ALA B  96     -46.226   0.052  43.704  1.00 37.39           N  
ATOM   3000  CA  ALA B  96     -45.333   0.715  42.766  1.00 36.61           C  
ATOM   3001  C   ALA B  96     -44.701   1.921  43.452  1.00 36.83           C  
ATOM   3002  O   ALA B  96     -43.498   2.161  43.335  1.00 37.13           O  
ATOM   3003  CB  ALA B  96     -46.107   1.160  41.534  1.00 34.46           C  
ATOM   3004  N   ALA B  97     -45.525   2.667  44.181  1.00 36.17           N  
ATOM   3005  CA  ALA B  97     -45.076   3.859  44.889  1.00 36.63           C  
ATOM   3006  C   ALA B  97     -44.096   3.555  46.020  1.00 36.39           C  
ATOM   3007  O   ALA B  97     -43.092   4.250  46.179  1.00 37.34           O  
ATOM   3008  CB  ALA B  97     -46.281   4.620  45.432  1.00 36.52           C  
ATOM   3009  N   VAL B  98     -44.387   2.528  46.812  1.00 35.38           N  
ATOM   3010  CA  VAL B  98     -43.508   2.167  47.919  1.00 34.16           C  
ATOM   3011  C   VAL B  98     -42.153   1.708  47.393  1.00 33.74           C  
ATOM   3012  O   VAL B  98     -41.114   1.993  47.990  1.00 32.92           O  
ATOM   3013  CB  VAL B  98     -44.121   1.046  48.788  1.00 34.89           C  
ATOM   3014  CG1 VAL B  98     -43.121   0.599  49.848  1.00 33.71           C  
ATOM   3015  CG2 VAL B  98     -45.393   1.549  49.456  1.00 33.84           C  
ATOM   3016  N   ALA B  99     -42.171   0.998  46.269  1.00 33.21           N  
ATOM   3017  CA  ALA B  99     -40.941   0.510  45.661  1.00 31.74           C  
ATOM   3018  C   ALA B  99     -40.118   1.689  45.153  1.00 31.36           C  
ATOM   3019  O   ALA B  99     -38.900   1.731  45.328  1.00 32.69           O  
ATOM   3020  CB  ALA B  99     -41.264  -0.441  44.512  1.00 29.93           C  
ATOM   3021  N   ALA B 100     -40.794   2.645  44.522  1.00 30.32           N  
ATOM   3022  CA  ALA B 100     -40.134   3.830  43.986  1.00 29.46           C  
ATOM   3023  C   ALA B 100     -39.458   4.609  45.110  1.00 29.24           C  
ATOM   3024  O   ALA B 100     -38.371   5.160  44.934  1.00 29.31           O  
ATOM   3025  CB  ALA B 100     -41.148   4.714  43.274  1.00 31.08           C  
ATOM   3026  N   GLY B 101     -40.114   4.648  46.266  1.00 28.88           N  
ATOM   3027  CA  GLY B 101     -39.566   5.357  47.408  1.00 27.00           C  
ATOM   3028  C   GLY B 101     -38.270   4.736  47.893  1.00 28.07           C  
ATOM   3029  O   GLY B 101     -37.322   5.445  48.225  1.00 29.49           O  
ATOM   3030  N   ASP B 102     -38.231   3.407  47.941  1.00 27.41           N  
ATOM   3031  CA  ASP B 102     -37.033   2.703  48.379  1.00 28.10           C  
ATOM   3032  C   ASP B 102     -35.927   2.835  47.340  1.00 29.31           C  
ATOM   3033  O   ASP B 102     -34.759   3.002  47.686  1.00 29.20           O  
ATOM   3034  CB  ASP B 102     -37.325   1.217  48.612  1.00 29.65           C  
ATOM   3035  CG  ASP B 102     -38.219   0.977  49.810  1.00 33.53           C  
ATOM   3036  OD1 ASP B 102     -38.224   1.823  50.731  1.00 34.81           O  
ATOM   3037  OD2 ASP B 102     -38.903  -0.068  49.840  1.00 35.33           O1-
ATOM   3038  N   LEU B 103     -36.298   2.758  46.065  1.00 30.14           N  
ATOM   3039  CA  LEU B 103     -35.319   2.862  44.989  1.00 29.18           C  
ATOM   3040  C   LEU B 103     -34.699   4.254  44.969  1.00 29.18           C  
ATOM   3041  O   LEU B 103     -33.524   4.409  44.646  1.00 28.21           O  
ATOM   3042  CB  LEU B 103     -35.974   2.551  43.638  1.00 28.45           C  
ATOM   3043  CG  LEU B 103     -35.053   2.347  42.429  1.00 29.55           C  
ATOM   3044  CD1 LEU B 103     -34.023   1.263  42.723  1.00 26.73           C  
ATOM   3045  CD2 LEU B 103     -35.894   1.960  41.220  1.00 28.24           C  
ATOM   3046  N   VAL B 104     -35.487   5.268  45.313  1.00 29.64           N  
ATOM   3047  CA  VAL B 104     -34.966   6.630  45.345  1.00 27.52           C  
ATOM   3048  C   VAL B 104     -33.890   6.714  46.423  1.00 29.88           C  
ATOM   3049  O   VAL B 104     -32.821   7.281  46.204  1.00 28.18           O  
ATOM   3050  CB  VAL B 104     -36.076   7.668  45.653  1.00 27.23           C  
ATOM   3051  CG1 VAL B 104     -35.453   9.021  45.981  1.00 26.80           C  
ATOM   3052  CG2 VAL B 104     -37.000   7.811  44.453  1.00 29.40           C  
ATOM   3053  N   LEU B 105     -34.175   6.136  47.586  1.00 29.95           N  
ATOM   3054  CA  LEU B 105     -33.224   6.145  48.692  1.00 28.27           C  
ATOM   3055  C   LEU B 105     -31.944   5.411  48.304  1.00 29.56           C  
ATOM   3056  O   LEU B 105     -30.846   5.831  48.668  1.00 31.16           O  
ATOM   3057  CB  LEU B 105     -33.839   5.491  49.934  1.00 27.95           C  
ATOM   3058  CG  LEU B 105     -33.000   5.544  51.217  1.00 28.80           C  
ATOM   3059  CD1 LEU B 105     -32.809   6.993  51.654  1.00 27.66           C  
ATOM   3060  CD2 LEU B 105     -33.692   4.753  52.317  1.00 27.77           C  
ATOM   3061  N   VAL B 106     -32.086   4.312  47.567  1.00 30.81           N  
ATOM   3062  CA  VAL B 106     -30.925   3.543  47.132  1.00 28.09           C  
ATOM   3063  C   VAL B 106     -30.042   4.401  46.237  1.00 28.25           C  
ATOM   3064  O   VAL B 106     -28.822   4.421  46.395  1.00 31.47           O  
ATOM   3065  CB  VAL B 106     -31.341   2.275  46.352  1.00 29.97           C  
ATOM   3066  CG1 VAL B 106     -30.112   1.601  45.755  1.00 30.79           C  
ATOM   3067  CG2 VAL B 106     -32.066   1.312  47.276  1.00 27.30           C  
ATOM   3068  N   SER B 107     -30.661   5.112  45.300  1.00 28.74           N  
ATOM   3069  CA  SER B 107     -29.910   5.970  44.392  1.00 29.84           C  
ATOM   3070  C   SER B 107     -29.147   7.012  45.204  1.00 30.25           C  
ATOM   3071  O   SER B 107     -28.086   7.477  44.792  1.00 33.16           O  
ATOM   3072  CB  SER B 107     -30.848   6.669  43.404  1.00 31.48           C  
ATOM   3073  OG  SER B 107     -31.543   7.741  44.021  1.00 30.29           O  
ATOM   3074  N   ALA B 108     -29.694   7.374  46.361  1.00 30.70           N  
ATOM   3075  CA  ALA B 108     -29.049   8.346  47.234  1.00 29.49           C  
ATOM   3076  C   ALA B 108     -27.820   7.693  47.858  1.00 30.01           C  
ATOM   3077  O   ALA B 108     -26.728   8.261  47.849  1.00 28.95           O  
ATOM   3078  CB  ALA B 108     -30.018   8.803  48.321  1.00 29.80           C  
ATOM   3079  N   PHE B 109     -28.006   6.490  48.395  1.00 32.06           N  
ATOM   3080  CA  PHE B 109     -26.909   5.754  49.013  1.00 31.52           C  
ATOM   3081  C   PHE B 109     -25.773   5.519  48.016  1.00 32.58           C  
ATOM   3082  O   PHE B 109     -24.598   5.641  48.363  1.00 31.00           O  
ATOM   3083  CB  PHE B 109     -27.405   4.406  49.553  1.00 30.72           C  
ATOM   3084  CG  PHE B 109     -28.000   4.479  50.938  1.00 32.19           C  
ATOM   3085  CD1 PHE B 109     -29.342   4.184  51.151  1.00 31.70           C  
ATOM   3086  CD2 PHE B 109     -27.210   4.824  52.030  1.00 33.15           C  
ATOM   3087  CE1 PHE B 109     -29.890   4.232  52.435  1.00 33.97           C  
ATOM   3088  CE2 PHE B 109     -27.747   4.875  53.317  1.00 33.52           C  
ATOM   3089  CZ  PHE B 109     -29.091   4.578  53.520  1.00 32.35           C  
ATOM   3090  N   HIS B 110     -26.131   5.182  46.779  1.00 32.81           N  
ATOM   3091  CA  HIS B 110     -25.149   4.931  45.724  1.00 32.24           C  
ATOM   3092  C   HIS B 110     -24.346   6.196  45.423  1.00 32.19           C  
ATOM   3093  O   HIS B 110     -23.125   6.147  45.263  1.00 31.91           O  
ATOM   3094  CB  HIS B 110     -25.863   4.435  44.456  1.00 34.14           C  
ATOM   3095  CG  HIS B 110     -24.946   4.148  43.301  1.00 36.37           C  
ATOM   3096  CD2 HIS B 110     -24.292   3.019  42.943  1.00 35.51           C  
ATOM   3097  ND1 HIS B 110     -24.639   5.090  42.342  1.00 35.96           N  
ATOM   3098  CE1 HIS B 110     -23.835   4.550  41.440  1.00 36.20           C  
ATOM   3099  NE2 HIS B 110     -23.609   3.296  41.781  1.00 36.06           N  
ATOM   3100  N   THR B 111     -25.037   7.329  45.363  1.00 31.07           N  
ATOM   3101  CA  THR B 111     -24.390   8.606  45.078  1.00 31.82           C  
ATOM   3102  C   THR B 111     -23.330   8.949  46.123  1.00 33.73           C  
ATOM   3103  O   THR B 111     -22.186   9.254  45.782  1.00 35.38           O  
ATOM   3104  CB  THR B 111     -25.423   9.756  45.024  1.00 32.27           C  
ATOM   3105  CG2 THR B 111     -24.733  11.080  44.719  1.00 30.95           C  
ATOM   3106  OG1 THR B 111     -26.392   9.483  44.004  1.00 31.09           O  
ATOM   3107  N   VAL B 112     -23.710   8.901  47.396  1.00 32.61           N  
ATOM   3108  CA  VAL B 112     -22.773   9.207  48.468  1.00 30.81           C  
ATOM   3109  C   VAL B 112     -21.622   8.200  48.497  1.00 32.08           C  
ATOM   3110  O   VAL B 112     -20.486   8.559  48.800  1.00 30.67           O  
ATOM   3111  CB  VAL B 112     -23.477   9.214  49.844  1.00 31.84           C  
ATOM   3112  CG1 VAL B 112     -22.474   9.546  50.941  1.00 30.76           C  
ATOM   3113  CG2 VAL B 112     -24.608  10.232  49.841  1.00 29.92           C  
ATOM   3114  N   GLU B 113     -21.917   6.943  48.179  1.00 33.35           N  
ATOM   3115  CA  GLU B 113     -20.890   5.903  48.163  1.00 35.15           C  
ATOM   3116  C   GLU B 113     -19.817   6.225  47.124  1.00 37.83           C  
ATOM   3117  O   GLU B 113     -18.623   6.083  47.386  1.00 39.63           O  
ATOM   3118  CB  GLU B 113     -21.516   4.538  47.849  1.00 35.89           C  
ATOM   3119  CG  GLU B 113     -20.506   3.440  47.511  1.00 36.48           C  
ATOM   3120  CD  GLU B 113     -19.695   2.979  48.711  1.00 38.53           C  
ATOM   3121  OE1 GLU B 113     -18.608   2.399  48.508  1.00 40.54           O  
ATOM   3122  OE2 GLU B 113     -20.146   3.183  49.857  1.00 38.32           O1-
ATOM   3123  N   GLU B 114     -20.256   6.664  45.948  1.00 40.40           N  
ATOM   3124  CA  GLU B 114     -19.357   7.002  44.845  1.00 42.28           C  
ATOM   3125  C   GLU B 114     -18.335   8.091  45.183  1.00 40.54           C  
ATOM   3126  O   GLU B 114     -17.221   8.087  44.659  1.00 40.60           O  
ATOM   3127  CB  GLU B 114     -20.182   7.439  43.626  1.00 45.77           C  
ATOM   3128  CG  GLU B 114     -21.092   6.353  43.063  1.00 52.91           C  
ATOM   3129  CD  GLU B 114     -20.457   5.579  41.923  1.00 56.33           C  
ATOM   3130  OE1 GLU B 114     -20.414   6.113  40.794  1.00 57.38           O  
ATOM   3131  OE2 GLU B 114     -19.995   4.441  42.155  1.00 58.16           O1-
ATOM   3132  N   ILE B 115     -18.712   9.017  46.058  1.00 38.23           N  
ATOM   3133  CA  ILE B 115     -17.826  10.114  46.439  1.00 38.69           C  
ATOM   3134  C   ILE B 115     -16.540   9.662  47.136  1.00 38.53           C  
ATOM   3135  O   ILE B 115     -15.498  10.302  46.996  1.00 40.95           O  
ATOM   3136  CB  ILE B 115     -18.570  11.132  47.334  1.00 36.85           C  
ATOM   3137  CG1 ILE B 115     -19.742  11.733  46.554  1.00 32.99           C  
ATOM   3138  CG2 ILE B 115     -17.619  12.236  47.784  1.00 35.63           C  
ATOM   3139  CD1 ILE B 115     -20.584  12.714  47.348  1.00 31.64           C  
ATOM   3140  N   GLY B 116     -16.613   8.569  47.890  1.00 38.87           N  
ATOM   3141  CA  GLY B 116     -15.431   8.059  48.566  1.00 39.11           C  
ATOM   3142  C   GLY B 116     -15.127   8.626  49.941  1.00 39.87           C  
ATOM   3143  O   GLY B 116     -14.222   8.141  50.626  1.00 41.67           O  
ATOM   3144  N   ASN B 117     -15.870   9.650  50.348  1.00 39.57           N  
ATOM   3145  CA  ASN B 117     -15.667  10.276  51.655  1.00 39.92           C  
ATOM   3146  C   ASN B 117     -16.345   9.443  52.739  1.00 39.39           C  
ATOM   3147  O   ASN B 117     -17.573   9.402  52.822  1.00 41.85           O  
ATOM   3148  CB  ASN B 117     -16.256  11.686  51.664  1.00 39.57           C  
ATOM   3149  CG  ASN B 117     -15.923  12.448  52.931  1.00 39.67           C  
ATOM   3150  ND2 ASN B 117     -15.564  13.717  52.779  1.00 39.15           N  
ATOM   3151  OD1 ASN B 117     -15.994  11.907  54.035  1.00 40.18           O  
ATOM   3152  N   ASN B 118     -15.543   8.796  53.580  1.00 39.53           N  
ATOM   3153  CA  ASN B 118     -16.072   7.946  54.644  1.00 38.83           C  
ATOM   3154  C   ASN B 118     -16.924   8.645  55.703  1.00 36.76           C  
ATOM   3155  O   ASN B 118     -17.946   8.106  56.126  1.00 36.24           O  
ATOM   3156  CB  ASN B 118     -14.932   7.189  55.330  1.00 38.41           C  
ATOM   3157  CG  ASN B 118     -14.175   6.286  54.376  1.00 40.72           C  
ATOM   3158  ND2 ASN B 118     -12.902   6.047  54.672  1.00 42.78           N  
ATOM   3159  OD1 ASN B 118     -14.730   5.797  53.392  1.00 41.60           O  
ATOM   3160  N   LYS B 119     -16.509   9.826  56.148  1.00 37.99           N  
ATOM   3161  CA  LYS B 119     -17.284  10.548  57.154  1.00 40.07           C  
ATOM   3162  C   LYS B 119     -18.602  11.047  56.563  1.00 38.48           C  
ATOM   3163  O   LYS B 119     -19.638  11.019  57.227  1.00 39.40           O  
ATOM   3164  CB  LYS B 119     -16.478  11.726  57.712  1.00 40.96           C  
ATOM   3165  CG  LYS B 119     -15.308  11.305  58.591  1.00 46.55           C  
ATOM   3166  CD  LYS B 119     -14.508  12.503  59.081  1.00 49.79           C  
ATOM   3167  CE  LYS B 119     -13.280  12.056  59.858  1.00 50.51           C  
ATOM   3168  NZ  LYS B 119     -12.388  13.204  60.174  1.00 51.95           N1+
ATOM   3169  N   LEU B 120     -18.553  11.503  55.314  1.00 37.29           N  
ATOM   3170  CA  LEU B 120     -19.740  11.995  54.618  1.00 35.47           C  
ATOM   3171  C   LEU B 120     -20.744  10.859  54.462  1.00 34.20           C  
ATOM   3172  O   LEU B 120     -21.952  11.059  54.587  1.00 33.70           O  
ATOM   3173  CB  LEU B 120     -19.354  12.530  53.236  1.00 35.56           C  
ATOM   3174  CG  LEU B 120     -20.464  12.880  52.239  1.00 35.51           C  
ATOM   3175  CD1 LEU B 120     -21.290  14.055  52.744  1.00 36.15           C  
ATOM   3176  CD2 LEU B 120     -19.830  13.219  50.898  1.00 37.97           C  
ATOM   3177  N   ARG B 121     -20.228   9.664  54.190  1.00 33.81           N  
ATOM   3178  CA  ARG B 121     -21.063   8.483  54.012  1.00 33.70           C  
ATOM   3179  C   ARG B 121     -21.803   8.154  55.302  1.00 34.72           C  
ATOM   3180  O   ARG B 121     -22.996   7.845  55.286  1.00 35.79           O  
ATOM   3181  CB  ARG B 121     -20.209   7.282  53.587  1.00 31.52           C  
ATOM   3182  CG  ARG B 121     -21.020   6.025  53.316  1.00 29.35           C  
ATOM   3183  CD  ARG B 121     -20.183   4.878  52.748  1.00 30.99           C  
ATOM   3184  NE  ARG B 121     -19.247   4.303  53.712  1.00 34.98           N  
ATOM   3185  CZ  ARG B 121     -17.962   4.632  53.804  1.00 34.75           C  
ATOM   3186  NH1 ARG B 121     -17.446   5.539  52.988  1.00 39.98           N1+
ATOM   3187  NH2 ARG B 121     -17.189   4.045  54.708  1.00 36.36           N  
ATOM   3188  N   ARG B 122     -21.091   8.225  56.421  1.00 34.29           N  
ATOM   3189  CA  ARG B 122     -21.692   7.924  57.712  1.00 35.47           C  
ATOM   3190  C   ARG B 122     -22.652   9.014  58.185  1.00 32.66           C  
ATOM   3191  O   ARG B 122     -23.628   8.724  58.875  1.00 32.71           O  
ATOM   3192  CB  ARG B 122     -20.602   7.677  58.763  1.00 35.83           C  
ATOM   3193  CG  ARG B 122     -19.824   6.380  58.544  1.00 40.12           C  
ATOM   3194  CD  ARG B 122     -18.963   6.036  59.750  1.00 41.58           C  
ATOM   3195  NE  ARG B 122     -17.881   6.995  59.946  1.00 45.40           N  
ATOM   3196  CZ  ARG B 122     -16.686   6.905  59.373  1.00 46.59           C  
ATOM   3197  NH1 ARG B 122     -16.406   5.890  58.564  1.00 49.91           N1+
ATOM   3198  NH2 ARG B 122     -15.769   7.834  59.606  1.00 47.74           N  
ATOM   3199  N   ALA B 123     -22.382  10.262  57.809  1.00 32.19           N  
ATOM   3200  CA  ALA B 123     -23.251  11.368  58.200  1.00 32.39           C  
ATOM   3201  C   ALA B 123     -24.623  11.175  57.566  1.00 32.44           C  
ATOM   3202  O   ALA B 123     -25.653  11.410  58.198  1.00 33.67           O  
ATOM   3203  CB  ALA B 123     -22.652  12.690  57.751  1.00 34.10           C  
ATOM   3204  N   PHE B 124     -24.628  10.744  56.310  1.00 31.85           N  
ATOM   3205  CA  PHE B 124     -25.869  10.509  55.586  1.00 32.07           C  
ATOM   3206  C   PHE B 124     -26.665   9.370  56.206  1.00 31.73           C  
ATOM   3207  O   PHE B 124     -27.874   9.483  56.404  1.00 31.19           O  
ATOM   3208  CB  PHE B 124     -25.569  10.197  54.119  1.00 33.04           C  
ATOM   3209  CG  PHE B 124     -25.765  11.367  53.201  1.00 35.64           C  
ATOM   3210  CD1 PHE B 124     -26.958  11.528  52.505  1.00 35.79           C  
ATOM   3211  CD2 PHE B 124     -24.766  12.320  53.045  1.00 36.88           C  
ATOM   3212  CE1 PHE B 124     -27.153  12.621  51.667  1.00 34.53           C  
ATOM   3213  CE2 PHE B 124     -24.951  13.418  52.208  1.00 36.31           C  
ATOM   3214  CZ  PHE B 124     -26.147  13.568  51.518  1.00 34.80           C  
ATOM   3215  N   LEU B 125     -25.980   8.273  56.511  1.00 30.94           N  
ATOM   3216  CA  LEU B 125     -26.621   7.112  57.113  1.00 31.61           C  
ATOM   3217  C   LEU B 125     -27.260   7.476  58.448  1.00 32.79           C  
ATOM   3218  O   LEU B 125     -28.406   7.114  58.718  1.00 32.81           O  
ATOM   3219  CB  LEU B 125     -25.600   5.997  57.337  1.00 29.01           C  
ATOM   3220  CG  LEU B 125     -26.113   4.769  58.096  1.00 30.62           C  
ATOM   3221  CD1 LEU B 125     -27.201   4.080  57.285  1.00 28.61           C  
ATOM   3222  CD2 LEU B 125     -24.964   3.813  58.363  1.00 31.98           C  
ATOM   3223  N   ASN B 126     -26.510   8.191  59.282  1.00 32.70           N  
ATOM   3224  CA  ASN B 126     -27.006   8.590  60.592  1.00 34.59           C  
ATOM   3225  C   ASN B 126     -28.276   9.419  60.455  1.00 34.81           C  
ATOM   3226  O   ASN B 126     -29.202   9.290  61.257  1.00 36.18           O  
ATOM   3227  CB  ASN B 126     -25.935   9.385  61.347  1.00 38.09           C  
ATOM   3228  CG  ASN B 126     -26.306   9.627  62.801  1.00 43.02           C  
ATOM   3229  ND2 ASN B 126     -26.066  10.842  63.283  1.00 41.55           N  
ATOM   3230  OD1 ASN B 126     -26.789   8.725  63.486  1.00 45.60           O  
ATOM   3231  N   VAL B 127     -28.320  10.267  59.432  1.00 32.34           N  
ATOM   3232  CA  VAL B 127     -29.487  11.106  59.200  1.00 31.03           C  
ATOM   3233  C   VAL B 127     -30.668  10.272  58.709  1.00 31.15           C  
ATOM   3234  O   VAL B 127     -31.798  10.467  59.158  1.00 32.99           O  
ATOM   3235  CB  VAL B 127     -29.177  12.227  58.177  1.00 30.77           C  
ATOM   3236  CG1 VAL B 127     -30.461  12.922  57.751  1.00 27.53           C  
ATOM   3237  CG2 VAL B 127     -28.226  13.241  58.798  1.00 28.86           C  
ATOM   3238  N   ILE B 128     -30.412   9.343  57.795  1.00 30.26           N  
ATOM   3239  CA  ILE B 128     -31.481   8.494  57.281  1.00 30.17           C  
ATOM   3240  C   ILE B 128     -32.105   7.738  58.451  1.00 30.90           C  
ATOM   3241  O   ILE B 128     -33.321   7.552  58.511  1.00 29.36           O  
ATOM   3242  CB  ILE B 128     -30.952   7.463  56.253  1.00 32.09           C  
ATOM   3243  CG1 ILE B 128     -30.181   8.178  55.139  1.00 32.51           C  
ATOM   3244  CG2 ILE B 128     -32.110   6.652  55.683  1.00 29.69           C  
ATOM   3245  CD1 ILE B 128     -30.924   9.326  54.501  1.00 33.34           C  
ATOM   3246  N   GLY B 129     -31.257   7.308  59.381  1.00 30.14           N  
ATOM   3247  CA  GLY B 129     -31.730   6.581  60.542  1.00 30.22           C  
ATOM   3248  C   GLY B 129     -32.610   7.426  61.443  1.00 31.81           C  
ATOM   3249  O   GLY B 129     -33.690   6.994  61.839  1.00 33.32           O  
ATOM   3250  N   LYS B 130     -32.149   8.630  61.772  1.00 33.19           N  
ATOM   3251  CA  LYS B 130     -32.908   9.534  62.632  1.00 33.05           C  
ATOM   3252  C   LYS B 130     -34.296   9.825  62.064  1.00 32.95           C  
ATOM   3253  O   LYS B 130     -35.277   9.883  62.806  1.00 31.42           O  
ATOM   3254  CB  LYS B 130     -32.144  10.848  62.829  1.00 34.44           C  
ATOM   3255  CG  LYS B 130     -30.985  10.770  63.822  1.00 39.18           C  
ATOM   3256  CD  LYS B 130     -30.261  12.111  63.902  1.00 40.68           C  
ATOM   3257  CE  LYS B 130     -29.366  12.226  65.133  1.00 42.62           C  
ATOM   3258  NZ  LYS B 130     -28.221  11.277  65.130  1.00 45.01           N1+
ATOM   3259  N   MET B 131     -34.372  10.009  60.749  1.00 32.14           N  
ATOM   3260  CA  MET B 131     -35.643  10.288  60.088  1.00 32.90           C  
ATOM   3261  C   MET B 131     -36.627   9.139  60.280  1.00 32.79           C  
ATOM   3262  O   MET B 131     -37.769   9.351  60.681  1.00 34.88           O  
ATOM   3263  CB  MET B 131     -35.424  10.528  58.590  1.00 33.13           C  
ATOM   3264  CG  MET B 131     -34.765  11.860  58.255  1.00 31.03           C  
ATOM   3265  SD  MET B 131     -34.407  12.043  56.493  1.00 32.46           S  
ATOM   3266  CE  MET B 131     -36.079  12.214  55.838  1.00 23.85           C  
ATOM   3267  N   SER B 132     -36.174   7.923  59.991  1.00 33.57           N  
ATOM   3268  CA  SER B 132     -37.012   6.737  60.129  1.00 33.97           C  
ATOM   3269  C   SER B 132     -37.377   6.442  61.581  1.00 33.55           C  
ATOM   3270  O   SER B 132     -38.495   6.019  61.868  1.00 32.70           O  
ATOM   3271  CB  SER B 132     -36.311   5.519  59.521  1.00 34.60           C  
ATOM   3272  OG  SER B 132     -36.189   5.647  58.116  1.00 38.01           O  
ATOM   3273  N   GLU B 133     -36.436   6.659  62.494  1.00 33.19           N  
ATOM   3274  CA  GLU B 133     -36.692   6.411  63.910  1.00 35.11           C  
ATOM   3275  C   GLU B 133     -37.774   7.352  64.424  1.00 35.15           C  
ATOM   3276  O   GLU B 133     -38.722   6.927  65.085  1.00 36.88           O  
ATOM   3277  CB  GLU B 133     -35.422   6.623  64.738  1.00 34.77           C  
ATOM   3278  CG  GLU B 133     -35.568   6.191  66.192  1.00 34.42           C  
ATOM   3279  CD  GLU B 133     -34.478   6.751  67.087  1.00 37.07           C  
ATOM   3280  OE1 GLU B 133     -34.301   6.230  68.209  1.00 39.12           O  
ATOM   3281  OE2 GLU B 133     -33.806   7.720  66.676  1.00 36.01           O1-
ATOM   3282  N   ALA B 134     -37.615   8.635  64.115  1.00 35.99           N  
ATOM   3283  CA  ALA B 134     -38.558   9.665  64.534  1.00 36.81           C  
ATOM   3284  C   ALA B 134     -39.953   9.394  63.984  1.00 37.70           C  
ATOM   3285  O   ALA B 134     -40.953   9.602  64.669  1.00 37.99           O  
ATOM   3286  CB  ALA B 134     -38.070  11.029  64.066  1.00 37.26           C  
ATOM   3287  N   GLU B 135     -40.006   8.929  62.742  1.00 38.72           N  
ATOM   3288  CA  GLU B 135     -41.265   8.624  62.076  1.00 39.99           C  
ATOM   3289  C   GLU B 135     -41.987   7.477  62.781  1.00 38.95           C  
ATOM   3290  O   GLU B 135     -43.213   7.475  62.890  1.00 38.35           O  
ATOM   3291  CB  GLU B 135     -40.987   8.264  60.614  1.00 43.74           C  
ATOM   3292  CG  GLU B 135     -42.211   8.144  59.731  1.00 48.06           C  
ATOM   3293  CD  GLU B 135     -41.860   8.284  58.263  1.00 52.34           C  
ATOM   3294  OE1 GLU B 135     -41.582   9.422  57.823  1.00 52.11           O  
ATOM   3295  OE2 GLU B 135     -41.850   7.258  57.553  1.00 53.28           O1-
ATOM   3296  N   LEU B 136     -41.217   6.505  63.260  1.00 38.49           N  
ATOM   3297  CA  LEU B 136     -41.780   5.356  63.961  1.00 37.83           C  
ATOM   3298  C   LEU B 136     -42.292   5.749  65.342  1.00 38.00           C  
ATOM   3299  O   LEU B 136     -43.414   5.415  65.713  1.00 38.40           O  
ATOM   3300  CB  LEU B 136     -40.728   4.253  64.110  1.00 37.62           C  
ATOM   3301  CG  LEU B 136     -41.154   3.044  64.949  1.00 35.74           C  
ATOM   3302  CD1 LEU B 136     -42.332   2.352  64.281  1.00 33.78           C  
ATOM   3303  CD2 LEU B 136     -39.989   2.083  65.108  1.00 36.15           C  
ATOM   3304  N   ILE B 137     -41.455   6.451  66.099  1.00 39.02           N  
ATOM   3305  CA  ILE B 137     -41.811   6.896  67.442  1.00 39.86           C  
ATOM   3306  C   ILE B 137     -43.095   7.718  67.429  1.00 41.33           C  
ATOM   3307  O   ILE B 137     -43.958   7.553  68.291  1.00 42.90           O  
ATOM   3308  CB  ILE B 137     -40.686   7.754  68.058  1.00 38.02           C  
ATOM   3309  CG1 ILE B 137     -39.429   6.904  68.247  1.00 37.29           C  
ATOM   3310  CG2 ILE B 137     -41.143   8.343  69.384  1.00 39.02           C  
ATOM   3311  CD1 ILE B 137     -38.245   7.668  68.796  1.00 37.69           C  
ATOM   3312  N   GLU B 138     -43.212   8.606  66.447  1.00 42.41           N  
ATOM   3313  CA  GLU B 138     -44.388   9.457  66.317  1.00 42.66           C  
ATOM   3314  C   GLU B 138     -45.662   8.626  66.222  1.00 42.97           C  
ATOM   3315  O   GLU B 138     -46.683   8.970  66.816  1.00 42.85           O  
ATOM   3316  CB  GLU B 138     -44.259  10.345  65.078  1.00 41.97           C  
ATOM   3317  CG  GLU B 138     -45.507  11.147  64.745  1.00 45.44           C  
ATOM   3318  CD  GLU B 138     -45.288  12.089  63.579  1.00 46.60           C  
ATOM   3319  OE1 GLU B 138     -44.798  11.629  62.528  1.00 50.00           O  
ATOM   3320  OE2 GLU B 138     -45.607  13.288  63.710  1.00 48.34           O1-
ATOM   3321  N   GLN B 139     -45.598   7.533  65.470  1.00 42.91           N  
ATOM   3322  CA  GLN B 139     -46.756   6.667  65.312  1.00 43.86           C  
ATOM   3323  C   GLN B 139     -47.064   5.900  66.593  1.00 43.60           C  
ATOM   3324  O   GLN B 139     -48.227   5.735  66.953  1.00 44.98           O  
ATOM   3325  CB  GLN B 139     -46.539   5.697  64.147  1.00 41.79           C  
ATOM   3326  CG  GLN B 139     -46.476   6.392  62.795  1.00 40.16           C  
ATOM   3327  CD  GLN B 139     -47.733   7.194  62.492  1.00 41.13           C  
ATOM   3328  NE2 GLN B 139     -48.893   6.581  62.703  1.00 37.87           N  
ATOM   3329  OE1 GLN B 139     -47.660   8.347  62.068  1.00 38.08           O  
ATOM   3330  N   LEU B 140     -46.030   5.434  67.284  1.00 44.70           N  
ATOM   3331  CA  LEU B 140     -46.240   4.703  68.527  1.00 46.37           C  
ATOM   3332  C   LEU B 140     -46.949   5.604  69.537  1.00 46.54           C  
ATOM   3333  O   LEU B 140     -47.597   5.122  70.465  1.00 48.61           O  
ATOM   3334  CB  LEU B 140     -44.905   4.215  69.105  1.00 45.51           C  
ATOM   3335  CG  LEU B 140     -44.125   3.153  68.320  1.00 46.40           C  
ATOM   3336  CD1 LEU B 140     -42.921   2.702  69.136  1.00 45.18           C  
ATOM   3337  CD2 LEU B 140     -45.021   1.964  68.018  1.00 45.85           C  
ATOM   3338  N   SER B 141     -46.827   6.915  69.340  1.00 47.48           N  
ATOM   3339  CA  SER B 141     -47.453   7.906  70.216  1.00 48.65           C  
ATOM   3340  C   SER B 141     -48.742   8.421  69.574  1.00 49.33           C  
ATOM   3341  O   SER B 141     -49.387   9.340  70.076  1.00 49.05           O  
ATOM   3342  CB  SER B 141     -46.489   9.071  70.454  1.00 48.24           C  
ATOM   3343  OG  SER B 141     -45.270   8.616  71.013  1.00 48.18           O  
ATOM   3344  N   ARG B 142     -49.091   7.801  68.454  1.00 51.75           N  
ATOM   3345  CA  ARG B 142     -50.272   8.109  67.654  1.00 54.16           C  
ATOM   3346  C   ARG B 142     -51.446   8.822  68.332  1.00 56.82           C  
ATOM   3347  O   ARG B 142     -51.702   9.991  68.055  1.00 58.11           O  
ATOM   3348  CB  ARG B 142     -50.781   6.814  67.037  1.00 54.70           C  
ATOM   3349  CG  ARG B 142     -51.260   6.902  65.611  1.00 54.35           C  
ATOM   3350  CD  ARG B 142     -51.622   5.499  65.194  1.00 55.20           C  
ATOM   3351  NE  ARG B 142     -52.166   5.391  63.851  1.00 54.90           N  
ATOM   3352  CZ  ARG B 142     -52.665   4.260  63.367  1.00 55.86           C  
ATOM   3353  NH1 ARG B 142     -53.146   4.215  62.137  1.00 53.15           N1+
ATOM   3354  NH2 ARG B 142     -52.685   3.171  64.126  1.00 54.14           N  
ATOM   3355  N   TYR B 143     -52.165   8.119  69.206  1.00 57.47           N  
ATOM   3356  CA  TYR B 143     -53.337   8.698  69.863  1.00 57.60           C  
ATOM   3357  C   TYR B 143     -53.201   9.057  71.340  1.00 57.17           C  
ATOM   3358  O   TYR B 143     -54.122   8.824  72.124  1.00 58.16           O  
ATOM   3359  CB  TYR B 143     -54.534   7.759  69.695  1.00 57.67           C  
ATOM   3360  CG  TYR B 143     -54.727   7.278  68.279  1.00 57.77           C  
ATOM   3361  CD1 TYR B 143     -54.480   5.950  67.934  1.00 57.69           C  
ATOM   3362  CD2 TYR B 143     -55.144   8.152  67.278  1.00 57.82           C  
ATOM   3363  CE1 TYR B 143     -54.644   5.505  66.626  1.00 58.76           C  
ATOM   3364  CE2 TYR B 143     -55.311   7.719  65.968  1.00 58.33           C  
ATOM   3365  CZ  TYR B 143     -55.060   6.395  65.649  1.00 58.95           C  
ATOM   3366  OH  TYR B 143     -55.227   5.960  64.355  1.00 59.35           O  
ATOM   3367  N   LYS B 144     -52.066   9.629  71.719  1.00 57.07           N  
ATOM   3368  CA  LYS B 144     -51.851  10.025  73.107  1.00 58.18           C  
ATOM   3369  C   LYS B 144     -51.201  11.409  73.163  1.00 58.53           C  
ATOM   3370  O   LYS B 144     -50.395  11.758  72.301  1.00 58.99           O  
ATOM   3371  CB  LYS B 144     -50.973   8.996  73.829  1.00 58.36           C  
ATOM   3372  CG  LYS B 144     -51.541   7.573  73.844  1.00 60.76           C  
ATOM   3373  CD  LYS B 144     -51.299   6.854  72.521  1.00 60.88           C  
ATOM   3374  CE  LYS B 144     -51.793   5.411  72.552  1.00 60.54           C  
ATOM   3375  NZ  LYS B 144     -53.279   5.307  72.572  1.00 60.58           N1+
ATOM   3376  N   PRO B 145     -51.552  12.218  74.178  1.00 57.85           N  
ATOM   3377  CA  PRO B 145     -51.015  13.574  74.360  1.00 58.10           C  
ATOM   3378  C   PRO B 145     -49.521  13.597  74.670  1.00 57.20           C  
ATOM   3379  O   PRO B 145     -49.122  13.374  75.814  1.00 58.43           O  
ATOM   3380  CB  PRO B 145     -51.833  14.122  75.531  1.00 57.96           C  
ATOM   3381  CG  PRO B 145     -53.081  13.293  75.524  1.00 58.49           C  
ATOM   3382  CD  PRO B 145     -52.564  11.922  75.205  1.00 58.02           C  
ATOM   3383  N   ILE B 146     -48.699  13.882  73.665  1.00 53.75           N  
ATOM   3384  CA  ILE B 146     -47.255  13.927  73.874  1.00 50.91           C  
ATOM   3385  C   ILE B 146     -46.811  15.263  74.464  1.00 50.70           C  
ATOM   3386  O   ILE B 146     -47.502  16.274  74.332  1.00 49.46           O  
ATOM   3387  CB  ILE B 146     -46.480  13.676  72.558  1.00 48.66           C  
ATOM   3388  CG1 ILE B 146     -46.737  14.809  71.562  1.00 46.76           C  
ATOM   3389  CG2 ILE B 146     -46.895  12.339  71.965  1.00 48.58           C  
ATOM   3390  CD1 ILE B 146     -46.003  14.642  70.245  1.00 44.63           C  
ATOM   3391  N   THR B 147     -45.652  15.252  75.115  1.00 50.44           N  
ATOM   3392  CA  THR B 147     -45.095  16.447  75.743  1.00 51.02           C  
ATOM   3393  C   THR B 147     -44.296  17.272  74.735  1.00 51.79           C  
ATOM   3394  O   THR B 147     -44.104  16.853  73.593  1.00 51.78           O  
ATOM   3395  CB  THR B 147     -44.154  16.075  76.909  1.00 51.14           C  
ATOM   3396  CG2 THR B 147     -44.452  14.666  77.409  1.00 51.87           C  
ATOM   3397  OG1 THR B 147     -42.794  16.123  76.462  1.00 54.33           O  
ATOM   3398  N   LYS B 148     -43.831  18.443  75.163  1.00 52.25           N  
ATOM   3399  CA  LYS B 148     -43.046  19.311  74.292  1.00 53.03           C  
ATOM   3400  C   LYS B 148     -41.676  18.697  74.031  1.00 53.06           C  
ATOM   3401  O   LYS B 148     -41.112  18.855  72.949  1.00 52.94           O  
ATOM   3402  CB  LYS B 148     -42.877  20.701  74.917  1.00 55.87           C  
ATOM   3403  CG  LYS B 148     -41.946  21.622  74.125  1.00 58.92           C  
ATOM   3404  CD  LYS B 148     -42.066  23.079  74.561  1.00 62.37           C  
ATOM   3405  CE  LYS B 148     -41.601  23.295  75.995  1.00 65.02           C  
ATOM   3406  NZ  LYS B 148     -40.126  23.133  76.143  1.00 65.87           N1+
ATOM   3407  N   GLU B 149     -41.144  17.999  75.030  1.00 52.24           N  
ATOM   3408  CA  GLU B 149     -39.844  17.359  74.893  1.00 51.94           C  
ATOM   3409  C   GLU B 149     -39.934  16.223  73.876  1.00 50.75           C  
ATOM   3410  O   GLU B 149     -39.067  16.082  73.013  1.00 50.37           O  
ATOM   3411  CB  GLU B 149     -39.365  16.800  76.238  1.00 55.30           C  
ATOM   3412  CG  GLU B 149     -39.174  17.830  77.347  1.00 59.91           C  
ATOM   3413  CD  GLU B 149     -40.417  18.022  78.195  1.00 62.75           C  
ATOM   3414  OE1 GLU B 149     -41.340  18.744  77.760  1.00 63.56           O  
ATOM   3415  OE2 GLU B 149     -40.470  17.436  79.297  1.00 63.14           O1-
ATOM   3416  N   GLU B 150     -40.987  15.417  73.987  1.00 48.08           N  
ATOM   3417  CA  GLU B 150     -41.203  14.292  73.080  1.00 46.35           C  
ATOM   3418  C   GLU B 150     -41.428  14.785  71.656  1.00 43.95           C  
ATOM   3419  O   GLU B 150     -40.984  14.162  70.692  1.00 45.25           O  
ATOM   3420  CB  GLU B 150     -42.424  13.482  73.514  1.00 48.33           C  
ATOM   3421  CG  GLU B 150     -42.379  12.961  74.934  1.00 51.18           C  
ATOM   3422  CD  GLU B 150     -43.598  12.124  75.269  1.00 51.98           C  
ATOM   3423  OE1 GLU B 150     -44.729  12.634  75.120  1.00 53.61           O  
ATOM   3424  OE2 GLU B 150     -43.427  10.957  75.678  1.00 53.48           O1-
ATOM   3425  N   TYR B 151     -42.140  15.900  71.537  1.00 41.76           N  
ATOM   3426  CA  TYR B 151     -42.435  16.498  70.242  1.00 40.59           C  
ATOM   3427  C   TYR B 151     -41.145  16.919  69.549  1.00 40.42           C  
ATOM   3428  O   TYR B 151     -40.977  16.715  68.348  1.00 40.08           O  
ATOM   3429  CB  TYR B 151     -43.342  17.718  70.427  1.00 38.69           C  
ATOM   3430  CG  TYR B 151     -43.465  18.602  69.205  1.00 37.24           C  
ATOM   3431  CD1 TYR B 151     -44.315  18.265  68.150  1.00 36.81           C  
ATOM   3432  CD2 TYR B 151     -42.721  19.776  69.101  1.00 36.79           C  
ATOM   3433  CE1 TYR B 151     -44.422  19.081  67.022  1.00 33.31           C  
ATOM   3434  CE2 TYR B 151     -42.817  20.595  67.981  1.00 36.22           C  
ATOM   3435  CZ  TYR B 151     -43.668  20.244  66.946  1.00 35.76           C  
ATOM   3436  OH  TYR B 151     -43.759  21.058  65.840  1.00 37.24           O  
ATOM   3437  N   LEU B 152     -40.234  17.510  70.314  1.00 39.27           N  
ATOM   3438  CA  LEU B 152     -38.968  17.959  69.761  1.00 40.97           C  
ATOM   3439  C   LEU B 152     -38.087  16.802  69.308  1.00 40.29           C  
ATOM   3440  O   LEU B 152     -37.485  16.867  68.238  1.00 41.26           O  
ATOM   3441  CB  LEU B 152     -38.238  18.842  70.775  1.00 41.45           C  
ATOM   3442  CG  LEU B 152     -38.823  20.259  70.784  1.00 43.95           C  
ATOM   3443  CD1 LEU B 152     -38.308  21.056  71.969  1.00 44.73           C  
ATOM   3444  CD2 LEU B 152     -38.462  20.941  69.471  1.00 43.74           C  
ATOM   3445  N   ARG B 153     -38.014  15.742  70.106  1.00 40.81           N  
ATOM   3446  CA  ARG B 153     -37.210  14.588  69.723  1.00 41.16           C  
ATOM   3447  C   ARG B 153     -37.692  14.061  68.371  1.00 38.99           C  
ATOM   3448  O   ARG B 153     -36.899  13.582  67.561  1.00 40.96           O  
ATOM   3449  CB  ARG B 153     -37.306  13.483  70.781  1.00 44.63           C  
ATOM   3450  CG  ARG B 153     -36.491  13.748  72.042  1.00 51.92           C  
ATOM   3451  CD  ARG B 153     -36.434  12.511  72.932  1.00 58.82           C  
ATOM   3452  NE  ARG B 153     -37.331  12.588  74.084  1.00 63.82           N  
ATOM   3453  CZ  ARG B 153     -37.092  13.315  75.171  1.00 66.80           C  
ATOM   3454  NH1 ARG B 153     -35.982  14.035  75.262  1.00 67.78           N1+
ATOM   3455  NH2 ARG B 153     -37.961  13.316  76.174  1.00 68.82           N  
ATOM   3456  N   ILE B 154     -38.997  14.162  68.137  1.00 35.26           N  
ATOM   3457  CA  ILE B 154     -39.602  13.715  66.886  1.00 32.89           C  
ATOM   3458  C   ILE B 154     -39.259  14.670  65.746  1.00 33.94           C  
ATOM   3459  O   ILE B 154     -38.791  14.251  64.686  1.00 34.45           O  
ATOM   3460  CB  ILE B 154     -41.143  13.633  67.017  1.00 31.53           C  
ATOM   3461  CG1 ILE B 154     -41.524  12.400  67.838  1.00 30.36           C  
ATOM   3462  CG2 ILE B 154     -41.794  13.604  65.637  1.00 30.90           C  
ATOM   3463  CD1 ILE B 154     -42.984  12.346  68.236  1.00 29.76           C  
ATOM   3464  N   VAL B 155     -39.499  15.957  65.976  1.00 33.73           N  
ATOM   3465  CA  VAL B 155     -39.238  16.990  64.981  1.00 32.28           C  
ATOM   3466  C   VAL B 155     -37.779  17.057  64.539  1.00 32.98           C  
ATOM   3467  O   VAL B 155     -37.487  17.088  63.343  1.00 31.25           O  
ATOM   3468  CB  VAL B 155     -39.651  18.379  65.510  1.00 30.58           C  
ATOM   3469  CG1 VAL B 155     -39.239  19.461  64.524  1.00 30.24           C  
ATOM   3470  CG2 VAL B 155     -41.153  18.417  65.736  1.00 35.98           C  
ATOM   3471  N   GLU B 156     -36.866  17.083  65.503  1.00 32.61           N  
ATOM   3472  CA  GLU B 156     -35.446  17.167  65.195  1.00 34.49           C  
ATOM   3473  C   GLU B 156     -34.972  15.984  64.357  1.00 33.14           C  
ATOM   3474  O   GLU B 156     -33.993  16.092  63.620  1.00 35.88           O  
ATOM   3475  CB  GLU B 156     -34.639  17.272  66.492  1.00 36.01           C  
ATOM   3476  CG  GLU B 156     -35.154  18.368  67.417  1.00 40.46           C  
ATOM   3477  CD  GLU B 156     -34.296  18.567  68.650  1.00 43.70           C  
ATOM   3478  OE1 GLU B 156     -33.739  17.571  69.159  1.00 46.50           O  
ATOM   3479  OE2 GLU B 156     -34.192  19.720  69.120  1.00 44.20           O1-
ATOM   3480  N   GLY B 157     -35.670  14.860  64.459  1.00 32.52           N  
ATOM   3481  CA  GLY B 157     -35.286  13.697  63.682  1.00 31.82           C  
ATOM   3482  C   GLY B 157     -35.971  13.670  62.328  1.00 32.28           C  
ATOM   3483  O   GLY B 157     -35.339  13.440  61.297  1.00 33.33           O  
ATOM   3484  N   LYS B 158     -37.272  13.932  62.341  1.00 30.39           N  
ATOM   3485  CA  LYS B 158     -38.104  13.924  61.144  1.00 32.04           C  
ATOM   3486  C   LYS B 158     -37.847  15.096  60.188  1.00 30.78           C  
ATOM   3487  O   LYS B 158     -37.972  14.949  58.972  1.00 30.92           O  
ATOM   3488  CB  LYS B 158     -39.571  13.910  61.576  1.00 34.24           C  
ATOM   3489  CG  LYS B 158     -40.570  13.525  60.505  1.00 39.82           C  
ATOM   3490  CD  LYS B 158     -41.984  13.616  61.059  1.00 41.72           C  
ATOM   3491  CE  LYS B 158     -42.270  15.030  61.548  1.00 44.81           C  
ATOM   3492  NZ  LYS B 158     -43.632  15.184  62.123  1.00 42.87           N1+
ATOM   3493  N   SER B 159     -37.488  16.252  60.738  1.00 30.49           N  
ATOM   3494  CA  SER B 159     -37.228  17.443  59.929  1.00 31.14           C  
ATOM   3495  C   SER B 159     -35.841  18.037  60.161  1.00 30.08           C  
ATOM   3496  O   SER B 159     -35.125  18.364  59.212  1.00 30.34           O  
ATOM   3497  CB  SER B 159     -38.287  18.511  60.221  1.00 32.12           C  
ATOM   3498  OG  SER B 159     -37.948  19.752  59.624  1.00 38.27           O  
ATOM   3499  N   GLY B 160     -35.472  18.170  61.431  1.00 29.53           N  
ATOM   3500  CA  GLY B 160     -34.188  18.746  61.791  1.00 25.69           C  
ATOM   3501  C   GLY B 160     -32.936  18.172  61.149  1.00 26.91           C  
ATOM   3502  O   GLY B 160     -32.164  18.904  60.530  1.00 27.88           O  
ATOM   3503  N   ALA B 161     -32.733  16.866  61.296  1.00 25.56           N  
ATOM   3504  CA  ALA B 161     -31.552  16.192  60.763  1.00 24.13           C  
ATOM   3505  C   ALA B 161     -31.167  16.496  59.315  1.00 25.75           C  
ATOM   3506  O   ALA B 161     -30.013  16.825  59.042  1.00 26.79           O  
ATOM   3507  CB  ALA B 161     -31.695  14.685  60.947  1.00 24.10           C  
ATOM   3508  N   LEU B 162     -32.111  16.379  58.385  1.00 27.89           N  
ATOM   3509  CA  LEU B 162     -31.794  16.628  56.979  1.00 27.93           C  
ATOM   3510  C   LEU B 162     -31.344  18.068  56.737  1.00 30.06           C  
ATOM   3511  O   LEU B 162     -30.434  18.311  55.942  1.00 33.48           O  
ATOM   3512  CB  LEU B 162     -32.992  16.292  56.082  1.00 24.75           C  
ATOM   3513  CG  LEU B 162     -32.672  16.150  54.587  1.00 22.17           C  
ATOM   3514  CD1 LEU B 162     -31.586  15.098  54.383  1.00 21.95           C  
ATOM   3515  CD2 LEU B 162     -33.928  15.763  53.826  1.00 22.22           C  
ATOM   3516  N   PHE B 163     -31.982  19.022  57.408  1.00 28.72           N  
ATOM   3517  CA  PHE B 163     -31.589  20.418  57.259  1.00 27.82           C  
ATOM   3518  C   PHE B 163     -30.206  20.552  57.879  1.00 28.72           C  
ATOM   3519  O   PHE B 163     -29.383  21.356  57.436  1.00 26.44           O  
ATOM   3520  CB  PHE B 163     -32.582  21.340  57.969  1.00 29.00           C  
ATOM   3521  CG  PHE B 163     -33.739  21.764  57.107  1.00 30.98           C  
ATOM   3522  CD1 PHE B 163     -33.556  22.692  56.084  1.00 31.62           C  
ATOM   3523  CD2 PHE B 163     -35.004  21.221  57.299  1.00 30.14           C  
ATOM   3524  CE1 PHE B 163     -34.619  23.072  55.265  1.00 30.80           C  
ATOM   3525  CE2 PHE B 163     -36.073  21.594  56.486  1.00 29.63           C  
ATOM   3526  CZ  PHE B 163     -35.880  22.520  55.467  1.00 29.44           C  
ATOM   3527  N   GLY B 164     -29.957  19.745  58.907  1.00 29.78           N  
ATOM   3528  CA  GLY B 164     -28.667  19.766  59.568  1.00 31.28           C  
ATOM   3529  C   GLY B 164     -27.576  19.347  58.602  1.00 30.74           C  
ATOM   3530  O   GLY B 164     -26.582  20.052  58.426  1.00 32.68           O  
ATOM   3531  N   LEU B 165     -27.765  18.196  57.969  1.00 30.01           N  
ATOM   3532  CA  LEU B 165     -26.793  17.690  57.010  1.00 30.50           C  
ATOM   3533  C   LEU B 165     -26.602  18.722  55.903  1.00 29.41           C  
ATOM   3534  O   LEU B 165     -25.503  18.886  55.372  1.00 31.04           O  
ATOM   3535  CB  LEU B 165     -27.282  16.366  56.418  1.00 27.79           C  
ATOM   3536  CG  LEU B 165     -26.313  15.588  55.520  1.00 29.62           C  
ATOM   3537  CD1 LEU B 165     -24.984  15.379  56.236  1.00 27.16           C  
ATOM   3538  CD2 LEU B 165     -26.935  14.244  55.153  1.00 27.58           C  
ATOM   3539  N   ALA B 166     -27.682  19.424  55.574  1.00 29.72           N  
ATOM   3540  CA  ALA B 166     -27.659  20.448  54.536  1.00 30.42           C  
ATOM   3541  C   ALA B 166     -26.607  21.524  54.800  1.00 30.52           C  
ATOM   3542  O   ALA B 166     -25.704  21.723  53.987  1.00 31.78           O  
ATOM   3543  CB  ALA B 166     -29.038  21.087  54.408  1.00 27.48           C  
ATOM   3544  N   LEU B 167     -26.725  22.215  55.931  1.00 29.12           N  
ATOM   3545  CA  LEU B 167     -25.783  23.275  56.282  1.00 31.05           C  
ATOM   3546  C   LEU B 167     -24.381  22.724  56.539  1.00 32.11           C  
ATOM   3547  O   LEU B 167     -23.383  23.404  56.306  1.00 33.55           O  
ATOM   3548  CB  LEU B 167     -26.254  24.022  57.538  1.00 32.54           C  
ATOM   3549  CG  LEU B 167     -27.655  24.641  57.642  1.00 32.88           C  
ATOM   3550  CD1 LEU B 167     -27.514  26.043  58.214  1.00 30.69           C  
ATOM   3551  CD2 LEU B 167     -28.344  24.694  56.286  1.00 32.87           C  
ATOM   3552  N   GLN B 168     -24.322  21.485  57.013  1.00 33.30           N  
ATOM   3553  CA  GLN B 168     -23.062  20.829  57.348  1.00 34.82           C  
ATOM   3554  C   GLN B 168     -22.227  20.305  56.176  1.00 36.08           C  
ATOM   3555  O   GLN B 168     -21.021  20.099  56.319  1.00 37.62           O  
ATOM   3556  CB  GLN B 168     -23.346  19.683  58.324  1.00 34.77           C  
ATOM   3557  CG  GLN B 168     -22.131  18.869  58.721  1.00 32.96           C  
ATOM   3558  CD  GLN B 168     -22.477  17.760  59.692  1.00 32.48           C  
ATOM   3559  NE2 GLN B 168     -21.725  17.673  60.783  1.00 30.27           N  
ATOM   3560  OE1 GLN B 168     -23.407  16.987  59.463  1.00 33.75           O  
ATOM   3561  N   LEU B 169     -22.857  20.098  55.024  1.00 35.26           N  
ATOM   3562  CA  LEU B 169     -22.156  19.571  53.854  1.00 34.14           C  
ATOM   3563  C   LEU B 169     -20.776  20.152  53.529  1.00 32.83           C  
ATOM   3564  O   LEU B 169     -19.798  19.412  53.452  1.00 31.12           O  
ATOM   3565  CB  LEU B 169     -23.050  19.671  52.614  1.00 31.06           C  
ATOM   3566  CG  LEU B 169     -24.178  18.640  52.535  1.00 32.17           C  
ATOM   3567  CD1 LEU B 169     -24.971  18.841  51.257  1.00 30.63           C  
ATOM   3568  CD2 LEU B 169     -23.588  17.236  52.583  1.00 32.54           C  
ATOM   3569  N   PRO B 170     -20.673  21.479  53.342  1.00 35.49           N  
ATOM   3570  CA  PRO B 170     -19.368  22.068  53.020  1.00 34.93           C  
ATOM   3571  C   PRO B 170     -18.251  21.671  53.978  1.00 35.53           C  
ATOM   3572  O   PRO B 170     -17.143  21.350  53.549  1.00 37.28           O  
ATOM   3573  CB  PRO B 170     -19.652  23.566  53.043  1.00 35.69           C  
ATOM   3574  CG  PRO B 170     -20.732  23.676  54.074  1.00 37.57           C  
ATOM   3575  CD  PRO B 170     -21.641  22.533  53.692  1.00 35.50           C  
ATOM   3576  N   ALA B 171     -18.543  21.692  55.273  1.00 35.36           N  
ATOM   3577  CA  ALA B 171     -17.551  21.326  56.274  1.00 34.93           C  
ATOM   3578  C   ALA B 171     -17.105  19.884  56.065  1.00 35.18           C  
ATOM   3579  O   ALA B 171     -15.912  19.591  56.016  1.00 35.26           O  
ATOM   3580  CB  ALA B 171     -18.131  21.493  57.673  1.00 34.91           C  
ATOM   3581  N   LEU B 172     -18.078  18.990  55.937  1.00 36.49           N  
ATOM   3582  CA  LEU B 172     -17.801  17.573  55.743  1.00 36.62           C  
ATOM   3583  C   LEU B 172     -16.991  17.280  54.483  1.00 37.87           C  
ATOM   3584  O   LEU B 172     -16.157  16.374  54.479  1.00 37.78           O  
ATOM   3585  CB  LEU B 172     -19.112  16.784  55.725  1.00 34.90           C  
ATOM   3586  CG  LEU B 172     -19.838  16.710  57.073  1.00 37.41           C  
ATOM   3587  CD1 LEU B 172     -21.207  16.076  56.887  1.00 36.95           C  
ATOM   3588  CD2 LEU B 172     -19.004  15.908  58.065  1.00 35.93           C  
ATOM   3589  N   LEU B 173     -17.228  18.037  53.414  1.00 38.57           N  
ATOM   3590  CA  LEU B 173     -16.479  17.823  52.181  1.00 40.03           C  
ATOM   3591  C   LEU B 173     -15.032  18.278  52.337  1.00 42.10           C  
ATOM   3592  O   LEU B 173     -14.132  17.737  51.693  1.00 41.31           O  
ATOM   3593  CB  LEU B 173     -17.137  18.554  51.008  1.00 40.72           C  
ATOM   3594  CG  LEU B 173     -18.337  17.833  50.388  1.00 40.62           C  
ATOM   3595  CD1 LEU B 173     -18.791  18.571  49.139  1.00 40.72           C  
ATOM   3596  CD2 LEU B 173     -17.944  16.403  50.039  1.00 41.30           C  
ATOM   3597  N   GLU B 174     -14.816  19.273  53.193  1.00 44.07           N  
ATOM   3598  CA  GLU B 174     -13.476  19.786  53.455  1.00 45.01           C  
ATOM   3599  C   GLU B 174     -12.836  18.958  54.569  1.00 45.84           C  
ATOM   3600  O   GLU B 174     -11.736  19.262  55.029  1.00 45.85           O  
ATOM   3601  CB  GLU B 174     -13.535  21.254  53.882  1.00 45.87           C  
ATOM   3602  CG  GLU B 174     -13.866  22.245  52.771  1.00 49.32           C  
ATOM   3603  CD  GLU B 174     -12.726  22.437  51.785  1.00 50.57           C  
ATOM   3604  OE1 GLU B 174     -12.593  21.619  50.850  1.00 53.49           O  
ATOM   3605  OE2 GLU B 174     -11.956  23.407  51.954  1.00 51.86           O1-
ATOM   3606  N   GLY B 175     -13.545  17.922  55.006  1.00 46.83           N  
ATOM   3607  CA  GLY B 175     -13.037  17.050  56.052  1.00 47.12           C  
ATOM   3608  C   GLY B 175     -12.975  17.626  57.458  1.00 48.96           C  
ATOM   3609  O   GLY B 175     -12.137  17.207  58.253  1.00 49.60           O  
ATOM   3610  N   GLU B 176     -13.855  18.573  57.771  1.00 49.69           N  
ATOM   3611  CA  GLU B 176     -13.889  19.193  59.094  1.00 52.40           C  
ATOM   3612  C   GLU B 176     -15.167  18.776  59.825  1.00 52.83           C  
ATOM   3613  O   GLU B 176     -16.098  18.254  59.207  1.00 53.17           O  
ATOM   3614  CB  GLU B 176     -13.865  20.719  58.959  1.00 55.91           C  
ATOM   3615  CG  GLU B 176     -12.743  21.429  59.712  1.00 60.59           C  
ATOM   3616  CD  GLU B 176     -12.845  21.279  61.219  1.00 63.84           C  
ATOM   3617  OE1 GLU B 176     -13.935  21.534  61.773  1.00 63.80           O  
ATOM   3618  OE2 GLU B 176     -11.831  20.916  61.852  1.00 63.28           O1-
ATOM   3619  N   LEU B 177     -15.191  18.993  61.140  1.00 53.49           N  
ATOM   3620  CA  LEU B 177     -16.358  18.681  61.959  1.00 54.14           C  
ATOM   3621  C   LEU B 177     -17.293  19.871  61.820  1.00 54.25           C  
ATOM   3622  O   LEU B 177     -16.935  21.002  62.167  1.00 56.89           O  
ATOM   3623  CB  LEU B 177     -15.987  18.502  63.436  1.00 55.03           C  
ATOM   3624  CG  LEU B 177     -15.020  17.388  63.858  1.00 56.74           C  
ATOM   3625  CD1 LEU B 177     -14.800  17.450  65.365  1.00 55.98           C  
ATOM   3626  CD2 LEU B 177     -15.573  16.023  63.464  1.00 56.65           C  
ATOM   3627  N   GLY B 178     -18.481  19.604  61.290  1.00 51.65           N  
ATOM   3628  CA  GLY B 178     -19.461  20.647  61.081  1.00 51.71           C  
ATOM   3629  C   GLY B 178     -20.416  20.896  62.235  1.00 50.47           C  
ATOM   3630  O   GLY B 178     -21.375  21.657  62.090  1.00 50.93           O  
ATOM   3631  N   GLU B 179     -20.174  20.267  63.381  1.00 49.07           N  
ATOM   3632  CA  GLU B 179     -21.040  20.442  64.564  1.00 47.38           C  
ATOM   3633  C   GLU B 179     -21.955  21.684  64.701  1.00 44.76           C  
ATOM   3634  O   GLU B 179     -23.159  21.522  64.842  1.00 45.55           O  
ATOM   3635  CB  GLU B 179     -20.177  20.341  65.820  1.00 50.09           C  
ATOM   3636  CG  GLU B 179     -19.841  18.936  66.199  1.00 50.63           C  
ATOM   3637  CD  GLU B 179     -18.423  18.803  66.720  1.00 53.29           C  
ATOM   3638  OE1 GLU B 179     -17.951  17.655  66.921  1.00 53.24           O  
ATOM   3639  OE2 GLU B 179     -17.781  19.860  66.929  1.00 54.84           O1-
ATOM   3640  N   ASP B 180     -21.389  22.898  64.721  1.00 41.96           N  
ATOM   3641  CA  ASP B 180     -22.202  24.118  64.861  1.00 40.77           C  
ATOM   3642  C   ASP B 180     -23.144  24.293  63.668  1.00 38.05           C  
ATOM   3643  O   ASP B 180     -24.309  24.662  63.829  1.00 37.96           O  
ATOM   3644  CB  ASP B 180     -21.324  25.381  65.050  1.00 44.53           C  
ATOM   3645  CG  ASP B 180     -20.726  25.465  66.459  1.00 49.97           C  
ATOM   3646  OD1 ASP B 180     -20.069  26.467  66.847  1.00 53.32           O  
ATOM   3647  OD2 ASP B 180     -20.943  24.483  67.194  1.00 50.09           O1-
ATOM   3648  N   LEU B 181     -22.644  24.028  62.467  1.00 34.89           N  
ATOM   3649  CA  LEU B 181     -23.481  24.127  61.278  1.00 32.69           C  
ATOM   3650  C   LEU B 181     -24.620  23.108  61.360  1.00 31.88           C  
ATOM   3651  O   LEU B 181     -25.757  23.415  61.013  1.00 32.51           O  
ATOM   3652  CB  LEU B 181     -22.667  23.880  60.002  1.00 30.12           C  
ATOM   3653  CG  LEU B 181     -21.787  25.054  59.566  1.00 26.93           C  
ATOM   3654  CD1 LEU B 181     -20.923  24.632  58.389  1.00 27.45           C  
ATOM   3655  CD2 LEU B 181     -22.664  26.245  59.188  1.00 27.22           C  
ATOM   3656  N   TYR B 182     -24.317  21.896  61.821  1.00 31.42           N  
ATOM   3657  CA  TYR B 182     -25.334  20.853  61.941  1.00 31.47           C  
ATOM   3658  C   TYR B 182     -26.450  21.274  62.893  1.00 32.90           C  
ATOM   3659  O   TYR B 182     -27.634  21.167  62.567  1.00 31.96           O  
ATOM   3660  CB  TYR B 182     -24.720  19.542  62.445  1.00 30.40           C  
ATOM   3661  CG  TYR B 182     -25.719  18.412  62.488  1.00 32.17           C  
ATOM   3662  CD1 TYR B 182     -26.113  17.765  61.320  1.00 33.07           C  
ATOM   3663  CD2 TYR B 182     -26.317  18.029  63.688  1.00 32.60           C  
ATOM   3664  CE1 TYR B 182     -27.081  16.765  61.341  1.00 34.53           C  
ATOM   3665  CE2 TYR B 182     -27.287  17.033  63.724  1.00 32.14           C  
ATOM   3666  CZ  TYR B 182     -27.666  16.405  62.546  1.00 34.83           C  
ATOM   3667  OH  TYR B 182     -28.633  15.427  62.570  1.00 32.12           O  
ATOM   3668  N   ASN B 183     -26.066  21.752  64.073  1.00 34.02           N  
ATOM   3669  CA  ASN B 183     -27.035  22.191  65.070  1.00 34.79           C  
ATOM   3670  C   ASN B 183     -27.858  23.368  64.559  1.00 35.14           C  
ATOM   3671  O   ASN B 183     -29.043  23.489  64.873  1.00 36.90           O  
ATOM   3672  CB  ASN B 183     -26.320  22.568  66.369  1.00 36.63           C  
ATOM   3673  CG  ASN B 183     -25.780  21.355  67.106  1.00 38.93           C  
ATOM   3674  ND2 ASN B 183     -26.314  20.181  66.785  1.00 38.74           N  
ATOM   3675  OD1 ASN B 183     -24.901  21.473  67.960  1.00 41.64           O  
ATOM   3676  N   LEU B 184     -27.231  24.233  63.769  1.00 34.03           N  
ATOM   3677  CA  LEU B 184     -27.939  25.376  63.210  1.00 33.05           C  
ATOM   3678  C   LEU B 184     -29.017  24.852  62.269  1.00 32.80           C  
ATOM   3679  O   LEU B 184     -30.152  25.328  62.279  1.00 34.76           O  
ATOM   3680  CB  LEU B 184     -26.973  26.288  62.448  1.00 32.32           C  
ATOM   3681  CG  LEU B 184     -27.581  27.442  61.639  1.00 34.34           C  
ATOM   3682  CD1 LEU B 184     -28.661  28.147  62.448  1.00 34.06           C  
ATOM   3683  CD2 LEU B 184     -26.479  28.418  61.245  1.00 35.45           C  
ATOM   3684  N   GLY B 185     -28.651  23.858  61.465  1.00 31.54           N  
ATOM   3685  CA  GLY B 185     -29.598  23.273  60.534  1.00 30.81           C  
ATOM   3686  C   GLY B 185     -30.774  22.658  61.269  1.00 30.30           C  
ATOM   3687  O   GLY B 185     -31.928  22.852  60.887  1.00 31.21           O  
ATOM   3688  N   VAL B 186     -30.475  21.910  62.326  1.00 30.00           N  
ATOM   3689  CA  VAL B 186     -31.506  21.272  63.130  1.00 27.14           C  
ATOM   3690  C   VAL B 186     -32.501  22.318  63.625  1.00 31.15           C  
ATOM   3691  O   VAL B 186     -33.713  22.107  63.578  1.00 31.01           O  
ATOM   3692  CB  VAL B 186     -30.887  20.537  64.344  1.00 28.23           C  
ATOM   3693  CG1 VAL B 186     -31.969  20.181  65.352  1.00 27.21           C  
ATOM   3694  CG2 VAL B 186     -30.179  19.277  63.876  1.00 22.95           C  
ATOM   3695  N   THR B 187     -31.981  23.450  64.091  1.00 30.29           N  
ATOM   3696  CA  THR B 187     -32.825  24.528  64.588  1.00 29.39           C  
ATOM   3697  C   THR B 187     -33.706  25.085  63.475  1.00 30.16           C  
ATOM   3698  O   THR B 187     -34.852  25.466  63.710  1.00 30.18           O  
ATOM   3699  CB  THR B 187     -31.973  25.674  65.174  1.00 29.61           C  
ATOM   3700  CG2 THR B 187     -32.859  26.812  65.658  1.00 27.60           C  
ATOM   3701  OG1 THR B 187     -31.208  25.178  66.277  1.00 32.50           O  
ATOM   3702  N   ILE B 188     -33.164  25.132  62.263  1.00 29.44           N  
ATOM   3703  CA  ILE B 188     -33.909  25.638  61.118  1.00 28.14           C  
ATOM   3704  C   ILE B 188     -35.020  24.664  60.734  1.00 29.38           C  
ATOM   3705  O   ILE B 188     -36.130  25.077  60.404  1.00 31.91           O  
ATOM   3706  CB  ILE B 188     -32.979  25.864  59.904  1.00 28.85           C  
ATOM   3707  CG1 ILE B 188     -32.005  27.007  60.205  1.00 28.36           C  
ATOM   3708  CG2 ILE B 188     -33.802  26.186  58.666  1.00 29.07           C  
ATOM   3709  CD1 ILE B 188     -31.002  27.273  59.101  1.00 27.46           C  
ATOM   3710  N   GLY B 189     -34.717  23.371  60.780  1.00 29.93           N  
ATOM   3711  CA  GLY B 189     -35.714  22.372  60.445  1.00 29.95           C  
ATOM   3712  C   GLY B 189     -36.844  22.385  61.458  1.00 31.63           C  
ATOM   3713  O   GLY B 189     -38.016  22.262  61.101  1.00 31.30           O  
ATOM   3714  N   THR B 190     -36.486  22.534  62.731  1.00 31.62           N  
ATOM   3715  CA  THR B 190     -37.471  22.578  63.804  1.00 31.39           C  
ATOM   3716  C   THR B 190     -38.415  23.753  63.566  1.00 33.22           C  
ATOM   3717  O   THR B 190     -39.635  23.612  63.650  1.00 36.39           O  
ATOM   3718  CB  THR B 190     -36.791  22.756  65.179  1.00 31.41           C  
ATOM   3719  CG2 THR B 190     -37.833  22.860  66.282  1.00 28.21           C  
ATOM   3720  OG1 THR B 190     -35.936  21.636  65.440  1.00 30.81           O  
ATOM   3721  N   ILE B 191     -37.833  24.911  63.268  1.00 33.32           N  
ATOM   3722  CA  ILE B 191     -38.597  26.126  63.004  1.00 34.51           C  
ATOM   3723  C   ILE B 191     -39.541  25.923  61.823  1.00 36.42           C  
ATOM   3724  O   ILE B 191     -40.719  26.282  61.882  1.00 36.67           O  
ATOM   3725  CB  ILE B 191     -37.650  27.308  62.689  1.00 34.58           C  
ATOM   3726  CG1 ILE B 191     -36.884  27.705  63.954  1.00 34.44           C  
ATOM   3727  CG2 ILE B 191     -38.442  28.486  62.132  1.00 35.90           C  
ATOM   3728  CD1 ILE B 191     -35.777  28.710  63.719  1.00 32.66           C  
ATOM   3729  N   TYR B 192     -39.009  25.341  60.754  1.00 37.34           N  
ATOM   3730  CA  TYR B 192     -39.774  25.079  59.542  1.00 37.33           C  
ATOM   3731  C   TYR B 192     -40.977  24.176  59.813  1.00 39.47           C  
ATOM   3732  O   TYR B 192     -42.080  24.446  59.336  1.00 38.62           O  
ATOM   3733  CB  TYR B 192     -38.848  24.458  58.490  1.00 38.73           C  
ATOM   3734  CG  TYR B 192     -39.523  23.978  57.225  1.00 41.07           C  
ATOM   3735  CD1 TYR B 192     -40.050  22.690  57.139  1.00 43.33           C  
ATOM   3736  CD2 TYR B 192     -39.606  24.799  56.101  1.00 42.78           C  
ATOM   3737  CE1 TYR B 192     -40.638  22.228  55.963  1.00 45.02           C  
ATOM   3738  CE2 TYR B 192     -40.195  24.347  54.919  1.00 44.66           C  
ATOM   3739  CZ  TYR B 192     -40.706  23.060  54.858  1.00 44.87           C  
ATOM   3740  OH  TYR B 192     -41.273  22.599  53.691  1.00 47.30           O  
ATOM   3741  N   GLN B 193     -40.767  23.113  60.586  1.00 38.85           N  
ATOM   3742  CA  GLN B 193     -41.845  22.183  60.913  1.00 37.95           C  
ATOM   3743  C   GLN B 193     -42.894  22.863  61.790  1.00 38.98           C  
ATOM   3744  O   GLN B 193     -44.092  22.632  61.629  1.00 37.96           O  
ATOM   3745  CB  GLN B 193     -41.282  20.952  61.631  1.00 37.66           C  
ATOM   3746  CG  GLN B 193     -42.302  19.848  61.888  1.00 37.99           C  
ATOM   3747  CD  GLN B 193     -42.875  19.264  60.609  1.00 35.28           C  
ATOM   3748  NE2 GLN B 193     -42.014  18.672  59.789  1.00 37.09           N  
ATOM   3749  OE1 GLN B 193     -44.077  19.345  60.363  1.00 36.45           O  
ATOM   3750  N   MET B 194     -42.440  23.698  62.720  1.00 39.26           N  
ATOM   3751  CA  MET B 194     -43.351  24.417  63.605  1.00 39.62           C  
ATOM   3752  C   MET B 194     -44.255  25.326  62.785  1.00 40.39           C  
ATOM   3753  O   MET B 194     -45.450  25.443  63.061  1.00 39.55           O  
ATOM   3754  CB  MET B 194     -42.567  25.251  64.616  1.00 40.50           C  
ATOM   3755  CG  MET B 194     -42.062  24.465  65.814  1.00 41.83           C  
ATOM   3756  SD  MET B 194     -40.892  25.405  66.812  1.00 45.33           S  
ATOM   3757  CE  MET B 194     -41.761  26.959  66.979  1.00 42.59           C  
ATOM   3758  N   PHE B 195     -43.676  25.976  61.781  1.00 41.21           N  
ATOM   3759  CA  PHE B 195     -44.444  26.859  60.916  1.00 42.38           C  
ATOM   3760  C   PHE B 195     -45.493  26.014  60.205  1.00 42.66           C  
ATOM   3761  O   PHE B 195     -46.646  26.422  60.061  1.00 41.77           O  
ATOM   3762  CB  PHE B 195     -43.543  27.518  59.871  1.00 43.95           C  
ATOM   3763  CG  PHE B 195     -44.292  28.367  58.881  1.00 45.50           C  
ATOM   3764  CD1 PHE B 195     -44.721  29.645  59.224  1.00 47.19           C  
ATOM   3765  CD2 PHE B 195     -44.603  27.872  57.618  1.00 45.90           C  
ATOM   3766  CE1 PHE B 195     -45.453  30.420  58.323  1.00 47.88           C  
ATOM   3767  CE2 PHE B 195     -45.335  28.637  56.710  1.00 47.06           C  
ATOM   3768  CZ  PHE B 195     -45.760  29.913  57.064  1.00 47.36           C  
ATOM   3769  N   ASP B 196     -45.075  24.830  59.767  1.00 43.20           N  
ATOM   3770  CA  ASP B 196     -45.956  23.911  59.060  1.00 43.95           C  
ATOM   3771  C   ASP B 196     -47.133  23.488  59.935  1.00 43.27           C  
ATOM   3772  O   ASP B 196     -48.276  23.472  59.478  1.00 42.06           O  
ATOM   3773  CB  ASP B 196     -45.179  22.672  58.616  1.00 46.24           C  
ATOM   3774  CG  ASP B 196     -45.460  22.294  57.175  1.00 50.55           C  
ATOM   3775  OD1 ASP B 196     -44.891  22.941  56.268  1.00 53.54           O  
ATOM   3776  OD2 ASP B 196     -46.257  21.358  56.951  1.00 50.85           O1-
ATOM   3777  N   ASP B 197     -46.852  23.140  61.187  1.00 42.29           N  
ATOM   3778  CA  ASP B 197     -47.903  22.727  62.111  1.00 41.23           C  
ATOM   3779  C   ASP B 197     -48.968  23.810  62.225  1.00 42.94           C  
ATOM   3780  O   ASP B 197     -50.164  23.526  62.160  1.00 44.45           O  
ATOM   3781  CB  ASP B 197     -47.318  22.435  63.497  1.00 40.73           C  
ATOM   3782  CG  ASP B 197     -46.552  21.127  63.544  1.00 38.61           C  
ATOM   3783  OD1 ASP B 197     -46.009  20.794  64.617  1.00 34.76           O  
ATOM   3784  OD2 ASP B 197     -46.495  20.428  62.511  1.00 39.96           O1-
ATOM   3785  N   ILE B 198     -48.522  25.052  62.390  1.00 42.10           N  
ATOM   3786  CA  ILE B 198     -49.424  26.188  62.517  1.00 41.85           C  
ATOM   3787  C   ILE B 198     -50.278  26.374  61.264  1.00 45.51           C  
ATOM   3788  O   ILE B 198     -51.487  26.588  61.361  1.00 45.07           O  
ATOM   3789  CB  ILE B 198     -48.632  27.483  62.800  1.00 41.44           C  
ATOM   3790  CG1 ILE B 198     -47.888  27.352  64.132  1.00 40.40           C  
ATOM   3791  CG2 ILE B 198     -49.575  28.677  62.834  1.00 40.11           C  
ATOM   3792  CD1 ILE B 198     -46.955  28.512  64.442  1.00 39.98           C  
ATOM   3793  N   MET B 199     -49.652  26.296  60.091  1.00 48.50           N  
ATOM   3794  CA  MET B 199     -50.379  26.440  58.830  1.00 51.01           C  
ATOM   3795  C   MET B 199     -51.377  25.297  58.705  1.00 51.74           C  
ATOM   3796  O   MET B 199     -52.577  25.514  58.537  1.00 52.46           O  
ATOM   3797  CB  MET B 199     -49.414  26.392  57.642  1.00 53.68           C  
ATOM   3798  CG  MET B 199     -48.519  27.609  57.493  1.00 57.95           C  
ATOM   3799  SD  MET B 199     -49.430  29.113  57.109  1.00 64.22           S  
ATOM   3800  CE  MET B 199     -49.071  30.093  58.551  1.00 62.98           C  
ATOM   3801  N   ASP B 200     -50.852  24.079  58.785  1.00 52.78           N  
ATOM   3802  CA  ASP B 200     -51.647  22.863  58.697  1.00 52.68           C  
ATOM   3803  C   ASP B 200     -52.909  22.976  59.542  1.00 53.71           C  
ATOM   3804  O   ASP B 200     -54.007  22.654  59.088  1.00 54.20           O  
ATOM   3805  CB  ASP B 200     -50.805  21.676  59.167  1.00 53.00           C  
ATOM   3806  CG  ASP B 200     -51.618  20.414  59.337  1.00 54.78           C  
ATOM   3807  OD1 ASP B 200     -52.299  20.010  58.372  1.00 54.35           O  
ATOM   3808  OD2 ASP B 200     -51.570  19.822  60.436  1.00 56.29           O1-
ATOM   3809  N   PHE B 201     -52.736  23.444  60.773  1.00 53.44           N  
ATOM   3810  CA  PHE B 201     -53.839  23.611  61.711  1.00 53.69           C  
ATOM   3811  C   PHE B 201     -54.898  24.556  61.148  1.00 56.93           C  
ATOM   3812  O   PHE B 201     -56.042  24.160  60.920  1.00 59.06           O  
ATOM   3813  CB  PHE B 201     -53.307  24.170  63.034  1.00 51.50           C  
ATOM   3814  CG  PHE B 201     -54.251  24.006  64.189  1.00 47.71           C  
ATOM   3815  CD1 PHE B 201     -54.443  22.757  64.772  1.00 48.38           C  
ATOM   3816  CD2 PHE B 201     -54.952  25.096  64.694  1.00 47.54           C  
ATOM   3817  CE1 PHE B 201     -55.318  22.596  65.843  1.00 48.98           C  
ATOM   3818  CE2 PHE B 201     -55.832  24.946  65.765  1.00 48.17           C  
ATOM   3819  CZ  PHE B 201     -56.015  23.693  66.341  1.00 48.61           C  
ATOM   3820  N   ALA B 202     -54.503  25.807  60.922  1.00 59.13           N  
ATOM   3821  CA  ALA B 202     -55.399  26.834  60.400  1.00 60.86           C  
ATOM   3822  C   ALA B 202     -55.927  26.528  59.001  1.00 63.00           C  
ATOM   3823  O   ALA B 202     -56.429  27.416  58.309  1.00 64.38           O  
ATOM   3824  CB  ALA B 202     -54.692  28.182  60.403  1.00 59.43           C  
ATOM   3825  N   GLY B 203     -55.811  25.271  58.589  1.00 64.58           N  
ATOM   3826  CA  GLY B 203     -56.292  24.871  57.280  1.00 66.18           C  
ATOM   3827  C   GLY B 203     -57.277  23.724  57.395  1.00 67.33           C  
ATOM   3828  O   GLY B 203     -57.756  23.201  56.387  1.00 65.96           O  
ATOM   3829  N   MET B 204     -57.576  23.328  58.630  1.00 68.25           N  
ATOM   3830  CA  MET B 204     -58.513  22.238  58.883  1.00 69.69           C  
ATOM   3831  C   MET B 204     -59.901  22.570  58.361  1.00 69.76           C  
ATOM   3832  O   MET B 204     -60.398  23.680  58.555  1.00 70.62           O  
ATOM   3833  CB  MET B 204     -58.629  21.948  60.382  1.00 69.41           C  
ATOM   3834  CG  MET B 204     -57.475  21.191  60.998  1.00 70.78           C  
ATOM   3835  SD  MET B 204     -57.908  20.655  62.666  1.00 74.12           S  
ATOM   3836  CE  MET B 204     -57.713  22.182  63.564  1.00 73.60           C  
ATOM   3837  N   GLU B 205     -60.532  21.601  57.709  1.00 69.54           N  
ATOM   3838  CA  GLU B 205     -61.873  21.803  57.187  1.00 70.23           C  
ATOM   3839  C   GLU B 205     -62.860  20.864  57.866  1.00 69.53           C  
ATOM   3840  O   GLU B 205     -63.923  21.293  58.315  1.00 69.39           O  
ATOM   3841  CB  GLU B 205     -61.895  21.596  55.670  1.00 70.91           C  
ATOM   3842  CG  GLU B 205     -61.029  22.596  54.919  1.00 71.53           C  
ATOM   3843  CD  GLU B 205     -61.394  24.039  55.233  1.00 71.91           C  
ATOM   3844  OE1 GLU B 205     -60.628  24.945  54.842  1.00 73.27           O  
ATOM   3845  OE2 GLU B 205     -62.447  24.270  55.865  1.00 71.54           O1-
ATOM   3846  N   LYS B 206     -62.502  19.587  57.956  1.00 68.62           N  
ATOM   3847  CA  LYS B 206     -63.371  18.603  58.588  1.00 68.11           C  
ATOM   3848  C   LYS B 206     -62.578  17.714  59.541  1.00 67.78           C  
ATOM   3849  O   LYS B 206     -61.450  18.040  59.913  1.00 68.39           O  
ATOM   3850  CB  LYS B 206     -64.051  17.744  57.517  1.00 67.72           C  
ATOM   3851  CG  LYS B 206     -65.556  17.613  57.695  1.00 68.16           C  
ATOM   3852  CD  LYS B 206     -66.231  18.973  57.628  1.00 67.06           C  
ATOM   3853  CE  LYS B 206     -67.703  18.875  57.980  1.00 66.91           C  
ATOM   3854  NZ  LYS B 206     -68.330  20.221  58.056  1.00 67.05           N1+
ATOM   3855  N   ILE B 207     -63.180  16.598  59.942  1.00 67.00           N  
ATOM   3856  CA  ILE B 207     -62.536  15.645  60.840  1.00 66.26           C  
ATOM   3857  C   ILE B 207     -62.121  14.420  60.031  1.00 67.00           C  
ATOM   3858  O   ILE B 207     -62.820  14.018  59.101  1.00 67.20           O  
ATOM   3859  CB  ILE B 207     -63.497  15.196  61.971  1.00 66.66           C  
ATOM   3860  CG1 ILE B 207     -63.712  16.340  62.965  1.00 66.20           C  
ATOM   3861  CG2 ILE B 207     -62.939  13.968  62.685  1.00 66.11           C  
ATOM   3862  CD1 ILE B 207     -62.513  16.638  63.849  1.00 64.53           C  
ATOM   3863  N   GLY B 208     -60.985  13.830  60.388  1.00 67.08           N  
ATOM   3864  CA  GLY B 208     -60.505  12.659  59.679  1.00 67.12           C  
ATOM   3865  C   GLY B 208     -61.455  11.481  59.769  1.00 68.29           C  
ATOM   3866  O   GLY B 208     -62.347  11.451  60.618  1.00 68.55           O  
ATOM   3867  N   LYS B 209     -61.259  10.504  58.891  1.00 68.91           N  
ATOM   3868  CA  LYS B 209     -62.099   9.315  58.863  1.00 69.49           C  
ATOM   3869  C   LYS B 209     -61.659   8.352  59.957  1.00 70.00           C  
ATOM   3870  O   LYS B 209     -62.185   7.246  60.082  1.00 70.44           O  
ATOM   3871  CB  LYS B 209     -62.015   8.641  57.491  1.00 70.38           C  
ATOM   3872  CG  LYS B 209     -62.388   9.561  56.334  1.00 69.87           C  
ATOM   3873  CD  LYS B 209     -61.349  10.657  56.137  1.00 70.82           C  
ATOM   3874  CE  LYS B 209     -61.817  11.702  55.141  1.00 69.29           C  
ATOM   3875  NZ  LYS B 209     -60.798  12.772  54.962  1.00 68.28           N1+
ATOM   3876  N   ASP B 210     -60.681   8.787  60.744  1.00 70.08           N  
ATOM   3877  CA  ASP B 210     -60.170   7.994  61.853  1.00 69.90           C  
ATOM   3878  C   ASP B 210     -60.765   8.632  63.098  1.00 69.53           C  
ATOM   3879  O   ASP B 210     -60.533   8.190  64.224  1.00 69.54           O  
ATOM   3880  CB  ASP B 210     -58.641   8.062  61.898  1.00 71.38           C  
ATOM   3881  CG  ASP B 210     -58.125   9.401  62.399  1.00 71.81           C  
ATOM   3882  OD1 ASP B 210     -58.867  10.404  62.318  1.00 71.59           O  
ATOM   3883  OD2 ASP B 210     -56.966   9.450  62.863  1.00 71.34           O1-
ATOM   3884  N   GLY B 211     -61.536   9.689  62.870  1.00 68.49           N  
ATOM   3885  CA  GLY B 211     -62.172  10.395  63.960  1.00 67.06           C  
ATOM   3886  C   GLY B 211     -61.198  11.214  64.778  1.00 66.07           C  
ATOM   3887  O   GLY B 211     -61.120  11.036  65.988  1.00 66.96           O  
ATOM   3888  N   PHE B 212     -60.441  12.085  64.114  1.00 63.99           N  
ATOM   3889  CA  PHE B 212     -59.485  12.966  64.781  1.00 61.46           C  
ATOM   3890  C   PHE B 212     -59.414  14.299  64.036  1.00 61.18           C  
ATOM   3891  O   PHE B 212     -60.046  14.463  62.994  1.00 61.16           O  
ATOM   3892  CB  PHE B 212     -58.097  12.313  64.884  1.00 59.85           C  
ATOM   3893  CG  PHE B 212     -57.983  11.312  66.008  1.00 58.25           C  
ATOM   3894  CD1 PHE B 212     -58.342   9.981  65.818  1.00 58.94           C  
ATOM   3895  CD2 PHE B 212     -57.577  11.716  67.277  1.00 58.15           C  
ATOM   3896  CE1 PHE B 212     -58.302   9.070  66.876  1.00 58.73           C  
ATOM   3897  CE2 PHE B 212     -57.535  10.815  68.341  1.00 57.92           C  
ATOM   3898  CZ  PHE B 212     -57.899   9.490  68.140  1.00 58.16           C  
ATOM   3899  N   LEU B 213     -58.650  15.248  64.568  1.00 60.70           N  
ATOM   3900  CA  LEU B 213     -58.541  16.579  63.971  1.00 60.04           C  
ATOM   3901  C   LEU B 213     -58.130  16.690  62.502  1.00 60.15           C  
ATOM   3902  O   LEU B 213     -58.276  17.754  61.900  1.00 61.76           O  
ATOM   3903  CB  LEU B 213     -57.622  17.448  64.830  1.00 58.11           C  
ATOM   3904  CG  LEU B 213     -58.268  17.861  66.155  1.00 58.04           C  
ATOM   3905  CD1 LEU B 213     -57.257  18.563  67.040  1.00 55.40           C  
ATOM   3906  CD2 LEU B 213     -59.459  18.766  65.868  1.00 58.06           C  
ATOM   3907  N   ASP B 214     -57.628  15.604  61.924  1.00 60.62           N  
ATOM   3908  CA  ASP B 214     -57.206  15.600  60.523  1.00 62.18           C  
ATOM   3909  C   ASP B 214     -56.048  16.563  60.285  1.00 61.82           C  
ATOM   3910  O   ASP B 214     -56.200  17.594  59.627  1.00 62.01           O  
ATOM   3911  CB  ASP B 214     -58.377  15.970  59.606  1.00 63.07           C  
ATOM   3912  CG  ASP B 214     -58.087  15.678  58.144  1.00 64.65           C  
ATOM   3913  OD1 ASP B 214     -57.877  14.493  57.809  1.00 66.17           O  
ATOM   3914  OD2 ASP B 214     -58.068  16.626  57.331  1.00 63.73           O1-
ATOM   3915  N   LEU B 215     -54.888  16.215  60.831  1.00 61.60           N  
ATOM   3916  CA  LEU B 215     -53.689  17.028  60.689  1.00 60.42           C  
ATOM   3917  C   LEU B 215     -52.588  16.152  60.108  1.00 60.08           C  
ATOM   3918  O   LEU B 215     -52.358  15.040  60.584  1.00 59.32           O  
ATOM   3919  CB  LEU B 215     -53.257  17.570  62.053  1.00 58.00           C  
ATOM   3920  CG  LEU B 215     -54.319  18.355  62.826  1.00 55.59           C  
ATOM   3921  CD1 LEU B 215     -53.837  18.610  64.242  1.00 54.54           C  
ATOM   3922  CD2 LEU B 215     -54.617  19.661  62.109  1.00 52.36           C  
ATOM   3923  N   LYS B 216     -51.921  16.657  59.077  1.00 59.61           N  
ATOM   3924  CA  LYS B 216     -50.841  15.941  58.406  1.00 59.54           C  
ATOM   3925  C   LYS B 216     -50.183  14.868  59.267  1.00 59.55           C  
ATOM   3926  O   LYS B 216     -50.087  13.708  58.863  1.00 59.48           O  
ATOM   3927  CB  LYS B 216     -49.766  16.930  57.955  1.00 60.63           C  
ATOM   3928  CG  LYS B 216     -50.306  18.150  57.241  1.00 63.09           C  
ATOM   3929  CD  LYS B 216     -49.185  19.087  56.832  1.00 63.79           C  
ATOM   3930  CE  LYS B 216     -49.741  20.340  56.183  1.00 64.98           C  
ATOM   3931  NZ  LYS B 216     -50.664  20.000  55.067  1.00 63.90           N1+
ATOM   3932  N   ASN B 217     -49.744  15.258  60.461  1.00 59.19           N  
ATOM   3933  CA  ASN B 217     -49.056  14.332  61.351  1.00 59.11           C  
ATOM   3934  C   ASN B 217     -49.726  14.061  62.701  1.00 59.38           C  
ATOM   3935  O   ASN B 217     -49.075  13.601  63.640  1.00 59.12           O  
ATOM   3936  CB  ASN B 217     -47.628  14.833  61.564  1.00 59.49           C  
ATOM   3937  CG  ASN B 217     -46.919  15.117  60.253  1.00 60.66           C  
ATOM   3938  ND2 ASN B 217     -46.596  16.384  60.014  1.00 59.10           N  
ATOM   3939  OD1 ASN B 217     -46.675  14.208  59.457  1.00 62.36           O  
ATOM   3940  N   GLY B 218     -51.020  14.351  62.794  1.00 58.38           N  
ATOM   3941  CA  GLY B 218     -51.760  14.096  64.021  1.00 56.35           C  
ATOM   3942  C   GLY B 218     -51.352  14.795  65.307  1.00 54.22           C  
ATOM   3943  O   GLY B 218     -51.352  16.023  65.391  1.00 56.29           O  
ATOM   3944  N   VAL B 219     -51.023  13.994  66.320  1.00 52.85           N  
ATOM   3945  CA  VAL B 219     -50.627  14.493  67.636  1.00 51.77           C  
ATOM   3946  C   VAL B 219     -49.405  15.400  67.606  1.00 51.48           C  
ATOM   3947  O   VAL B 219     -49.344  16.392  68.334  1.00 50.44           O  
ATOM   3948  CB  VAL B 219     -50.349  13.322  68.612  1.00 53.50           C  
ATOM   3949  CG1 VAL B 219     -49.817  13.849  69.939  1.00 55.51           C  
ATOM   3950  CG2 VAL B 219     -51.624  12.543  68.848  1.00 54.30           C  
ATOM   3951  N   ALA B 220     -48.428  15.053  66.775  1.00 51.05           N  
ATOM   3952  CA  ALA B 220     -47.216  15.851  66.659  1.00 49.70           C  
ATOM   3953  C   ALA B 220     -47.554  17.180  65.997  1.00 48.89           C  
ATOM   3954  O   ALA B 220     -47.196  17.430  64.846  1.00 49.45           O  
ATOM   3955  CB  ALA B 220     -46.172  15.105  65.846  1.00 49.10           C  
ATOM   3956  N   SER B 221     -48.261  18.020  66.743  1.00 47.98           N  
ATOM   3957  CA  SER B 221     -48.678  19.336  66.281  1.00 46.82           C  
ATOM   3958  C   SER B 221     -48.174  20.379  67.267  1.00 45.88           C  
ATOM   3959  O   SER B 221     -48.452  20.294  68.463  1.00 45.20           O  
ATOM   3960  CB  SER B 221     -50.205  19.398  66.198  1.00 47.59           C  
ATOM   3961  OG  SER B 221     -50.669  20.737  66.208  1.00 49.15           O  
ATOM   3962  N   PHE B 222     -47.428  21.358  66.768  1.00 45.12           N  
ATOM   3963  CA  PHE B 222     -46.888  22.407  67.621  1.00 45.02           C  
ATOM   3964  C   PHE B 222     -47.981  23.043  68.480  1.00 44.08           C  
ATOM   3965  O   PHE B 222     -47.832  23.162  69.696  1.00 43.57           O  
ATOM   3966  CB  PHE B 222     -46.189  23.472  66.766  1.00 45.77           C  
ATOM   3967  CG  PHE B 222     -45.574  24.590  67.563  1.00 44.34           C  
ATOM   3968  CD1 PHE B 222     -44.897  24.329  68.752  1.00 44.17           C  
ATOM   3969  CD2 PHE B 222     -45.643  25.902  67.106  1.00 45.26           C  
ATOM   3970  CE1 PHE B 222     -44.297  25.359  69.474  1.00 43.04           C  
ATOM   3971  CE2 PHE B 222     -45.047  26.938  67.819  1.00 43.82           C  
ATOM   3972  CZ  PHE B 222     -44.372  26.665  69.007  1.00 43.05           C  
ATOM   3973  N   PRO B 223     -49.099  23.454  67.859  1.00 44.01           N  
ATOM   3974  CA  PRO B 223     -50.192  24.071  68.617  1.00 44.93           C  
ATOM   3975  C   PRO B 223     -50.730  23.165  69.726  1.00 44.42           C  
ATOM   3976  O   PRO B 223     -50.926  23.603  70.860  1.00 44.86           O  
ATOM   3977  CB  PRO B 223     -51.242  24.338  67.543  1.00 44.80           C  
ATOM   3978  CG  PRO B 223     -50.415  24.592  66.330  1.00 45.04           C  
ATOM   3979  CD  PRO B 223     -49.388  23.492  66.415  1.00 44.96           C  
ATOM   3980  N   LEU B 224     -50.958  21.901  69.385  1.00 45.58           N  
ATOM   3981  CA  LEU B 224     -51.494  20.921  70.324  1.00 47.04           C  
ATOM   3982  C   LEU B 224     -50.649  20.657  71.569  1.00 48.67           C  
ATOM   3983  O   LEU B 224     -51.153  20.755  72.688  1.00 50.50           O  
ATOM   3984  CB  LEU B 224     -51.760  19.597  69.601  1.00 46.67           C  
ATOM   3985  CG  LEU B 224     -52.862  19.583  68.535  1.00 48.55           C  
ATOM   3986  CD1 LEU B 224     -52.918  18.208  67.885  1.00 49.76           C  
ATOM   3987  CD2 LEU B 224     -54.206  19.927  69.163  1.00 47.57           C  
ATOM   3988  N   VAL B 225     -49.376  20.314  71.390  1.00 49.15           N  
ATOM   3989  CA  VAL B 225     -48.526  20.036  72.545  1.00 51.15           C  
ATOM   3990  C   VAL B 225     -48.370  21.291  73.398  1.00 50.63           C  
ATOM   3991  O   VAL B 225     -48.239  21.208  74.617  1.00 52.30           O  
ATOM   3992  CB  VAL B 225     -47.121  19.509  72.122  1.00 51.27           C  
ATOM   3993  CG1 VAL B 225     -47.224  18.760  70.803  1.00 50.68           C  
ATOM   3994  CG2 VAL B 225     -46.119  20.649  72.036  1.00 50.94           C  
ATOM   3995  N   THR B 226     -48.387  22.454  72.752  1.00 51.35           N  
ATOM   3996  CA  THR B 226     -48.264  23.720  73.465  1.00 51.96           C  
ATOM   3997  C   THR B 226     -49.436  23.883  74.428  1.00 51.06           C  
ATOM   3998  O   THR B 226     -49.258  24.273  75.581  1.00 51.42           O  
ATOM   3999  CB  THR B 226     -48.253  24.925  72.490  1.00 52.22           C  
ATOM   4000  CG2 THR B 226     -48.515  26.228  73.238  1.00 52.39           C  
ATOM   4001  OG1 THR B 226     -46.981  25.002  71.834  1.00 51.33           O  
ATOM   4002  N   ALA B 227     -50.633  23.571  73.941  1.00 50.83           N  
ATOM   4003  CA  ALA B 227     -51.851  23.683  74.734  1.00 51.45           C  
ATOM   4004  C   ALA B 227     -51.897  22.698  75.901  1.00 52.16           C  
ATOM   4005  O   ALA B 227     -52.072  23.099  77.051  1.00 52.59           O  
ATOM   4006  CB  ALA B 227     -53.069  23.484  73.837  1.00 49.77           C  
ATOM   4007  N   MET B 228     -51.741  21.412  75.601  1.00 53.51           N  
ATOM   4008  CA  MET B 228     -51.781  20.368  76.624  1.00 55.47           C  
ATOM   4009  C   MET B 228     -50.654  20.473  77.650  1.00 56.76           C  
ATOM   4010  O   MET B 228     -50.825  20.096  78.808  1.00 57.50           O  
ATOM   4011  CB  MET B 228     -51.740  18.988  75.966  1.00 55.87           C  
ATOM   4012  CG  MET B 228     -52.895  18.726  75.017  1.00 56.52           C  
ATOM   4013  SD  MET B 228     -52.770  17.121  74.209  1.00 60.04           S  
ATOM   4014  CE  MET B 228     -51.728  17.532  72.819  1.00 58.50           C  
ATOM   4015  N   GLU B 229     -49.502  20.975  77.218  1.00 57.68           N  
ATOM   4016  CA  GLU B 229     -48.351  21.134  78.102  1.00 58.81           C  
ATOM   4017  C   GLU B 229     -48.696  22.173  79.161  1.00 59.49           C  
ATOM   4018  O   GLU B 229     -48.259  22.084  80.309  1.00 60.03           O  
ATOM   4019  CB  GLU B 229     -47.140  21.611  77.295  1.00 59.44           C  
ATOM   4020  CG  GLU B 229     -45.847  21.796  78.083  1.00 61.08           C  
ATOM   4021  CD  GLU B 229     -45.098  20.496  78.315  1.00 61.89           C  
ATOM   4022  OE1 GLU B 229     -43.881  20.554  78.595  1.00 61.84           O  
ATOM   4023  OE2 GLU B 229     -45.721  19.418  78.224  1.00 63.75           O1-
ATOM   4024  N   LYS B 230     -49.493  23.155  78.756  1.00 59.62           N  
ATOM   4025  CA  LYS B 230     -49.911  24.239  79.635  1.00 59.60           C  
ATOM   4026  C   LYS B 230     -51.118  23.855  80.487  1.00 60.03           C  
ATOM   4027  O   LYS B 230     -51.009  23.704  81.705  1.00 62.40           O  
ATOM   4028  CB  LYS B 230     -50.253  25.472  78.796  1.00 59.16           C  
ATOM   4029  CG  LYS B 230     -50.548  26.736  79.589  1.00 59.33           C  
ATOM   4030  CD  LYS B 230     -49.346  27.666  79.631  1.00 61.23           C  
ATOM   4031  CE  LYS B 230     -49.777  29.121  79.484  1.00 61.44           C  
ATOM   4032  NZ  LYS B 230     -50.366  29.387  78.139  1.00 60.20           N1+
ATOM   4033  N   PHE B 231     -52.266  23.691  79.838  1.00 59.63           N  
ATOM   4034  CA  PHE B 231     -53.496  23.357  80.540  1.00 59.33           C  
ATOM   4035  C   PHE B 231     -53.860  21.877  80.483  1.00 60.65           C  
ATOM   4036  O   PHE B 231     -54.329  21.379  79.460  1.00 61.34           O  
ATOM   4037  CB  PHE B 231     -54.648  24.196  79.981  1.00 58.65           C  
ATOM   4038  CG  PHE B 231     -54.273  25.627  79.707  1.00 57.65           C  
ATOM   4039  CD1 PHE B 231     -53.768  26.002  78.466  1.00 56.92           C  
ATOM   4040  CD2 PHE B 231     -54.388  26.593  80.702  1.00 56.44           C  
ATOM   4041  CE1 PHE B 231     -53.381  27.318  78.219  1.00 56.29           C  
ATOM   4042  CE2 PHE B 231     -54.003  27.911  80.466  1.00 56.02           C  
ATOM   4043  CZ  PHE B 231     -53.498  28.274  79.222  1.00 56.56           C  
ATOM   4044  N   PRO B 232     -53.652  21.155  81.596  1.00 62.48           N  
ATOM   4045  CA  PRO B 232     -53.961  19.724  81.679  1.00 61.94           C  
ATOM   4046  C   PRO B 232     -55.408  19.460  81.288  1.00 61.51           C  
ATOM   4047  O   PRO B 232     -55.773  18.344  80.919  1.00 61.60           O  
ATOM   4048  CB  PRO B 232     -53.680  19.394  83.147  1.00 62.32           C  
ATOM   4049  CG  PRO B 232     -53.914  20.702  83.845  1.00 62.08           C  
ATOM   4050  CD  PRO B 232     -53.252  21.677  82.913  1.00 62.31           C  
ATOM   4051  N   GLU B 233     -56.226  20.502  81.371  1.00 61.49           N  
ATOM   4052  CA  GLU B 233     -57.632  20.395  81.019  1.00 61.96           C  
ATOM   4053  C   GLU B 233     -57.722  20.184  79.512  1.00 60.23           C  
ATOM   4054  O   GLU B 233     -58.642  19.532  79.018  1.00 60.66           O  
ATOM   4055  CB  GLU B 233     -58.376  21.666  81.434  1.00 64.75           C  
ATOM   4056  CG  GLU B 233     -57.993  22.191  82.820  1.00 69.55           C  
ATOM   4057  CD  GLU B 233     -57.587  21.088  83.788  1.00 72.15           C  
ATOM   4058  OE1 GLU B 233     -58.265  20.040  83.825  1.00 73.56           O  
ATOM   4059  OE2 GLU B 233     -56.591  21.275  84.519  1.00 72.87           O1-
ATOM   4060  N   ALA B 234     -56.757  20.743  78.788  1.00 58.64           N  
ATOM   4061  CA  ALA B 234     -56.701  20.586  77.341  1.00 56.82           C  
ATOM   4062  C   ALA B 234     -56.274  19.144  77.116  1.00 55.47           C  
ATOM   4063  O   ALA B 234     -56.752  18.468  76.204  1.00 54.82           O  
ATOM   4064  CB  ALA B 234     -55.674  21.542  76.742  1.00 54.97           C  
ATOM   4065  N   ARG B 235     -55.371  18.682  77.976  1.00 55.07           N  
ATOM   4066  CA  ARG B 235     -54.863  17.321  77.915  1.00 55.51           C  
ATOM   4067  C   ARG B 235     -56.030  16.342  78.016  1.00 55.36           C  
ATOM   4068  O   ARG B 235     -56.196  15.481  77.153  1.00 55.03           O  
ATOM   4069  CB  ARG B 235     -53.867  17.081  79.057  1.00 56.56           C  
ATOM   4070  CG  ARG B 235     -53.230  15.700  79.062  1.00 60.38           C  
ATOM   4071  CD  ARG B 235     -52.195  15.560  80.174  1.00 62.11           C  
ATOM   4072  NE  ARG B 235     -51.057  16.458  79.994  1.00 63.82           N  
ATOM   4073  CZ  ARG B 235     -50.791  17.500  80.775  1.00 64.23           C  
ATOM   4074  NH1 ARG B 235     -51.582  17.784  81.800  1.00 64.00           N1+
ATOM   4075  NH2 ARG B 235     -49.729  18.258  80.534  1.00 64.41           N  
ATOM   4076  N   GLN B 236     -56.844  16.479  79.060  1.00 55.43           N  
ATOM   4077  CA  GLN B 236     -57.987  15.587  79.226  1.00 56.17           C  
ATOM   4078  C   GLN B 236     -58.944  15.708  78.047  1.00 54.87           C  
ATOM   4079  O   GLN B 236     -59.502  14.710  77.590  1.00 54.92           O  
ATOM   4080  CB  GLN B 236     -58.748  15.882  80.524  1.00 58.61           C  
ATOM   4081  CG  GLN B 236     -59.985  14.999  80.692  1.00 62.49           C  
ATOM   4082  CD  GLN B 236     -60.698  15.204  82.014  1.00 64.58           C  
ATOM   4083  NE2 GLN B 236     -60.885  14.119  82.760  1.00 64.81           N  
ATOM   4084  OE1 GLN B 236     -61.084  16.320  82.358  1.00 66.44           O  
ATOM   4085  N   MET B 237     -59.140  16.929  77.557  1.00 53.28           N  
ATOM   4086  CA  MET B 237     -60.028  17.136  76.421  1.00 53.13           C  
ATOM   4087  C   MET B 237     -59.571  16.290  75.238  1.00 52.68           C  
ATOM   4088  O   MET B 237     -60.391  15.717  74.523  1.00 51.57           O  
ATOM   4089  CB  MET B 237     -60.069  18.616  76.028  1.00 53.27           C  
ATOM   4090  CG  MET B 237     -61.279  19.357  76.577  1.00 53.00           C  
ATOM   4091  SD  MET B 237     -61.191  21.138  76.342  1.00 54.19           S  
ATOM   4092  CE  MET B 237     -60.238  21.608  77.783  1.00 55.41           C  
ATOM   4093  N   PHE B 238     -58.258  16.205  75.047  1.00 53.09           N  
ATOM   4094  CA  PHE B 238     -57.692  15.423  73.954  1.00 54.17           C  
ATOM   4095  C   PHE B 238     -57.908  13.929  74.177  1.00 55.75           C  
ATOM   4096  O   PHE B 238     -58.231  13.196  73.243  1.00 56.10           O  
ATOM   4097  CB  PHE B 238     -56.191  15.694  73.821  1.00 52.84           C  
ATOM   4098  CG  PHE B 238     -55.523  14.891  72.739  1.00 53.30           C  
ATOM   4099  CD1 PHE B 238     -55.487  15.353  71.426  1.00 53.53           C  
ATOM   4100  CD2 PHE B 238     -54.950  13.657  73.028  1.00 52.68           C  
ATOM   4101  CE1 PHE B 238     -54.887  14.595  70.419  1.00 53.55           C  
ATOM   4102  CE2 PHE B 238     -54.350  12.892  72.033  1.00 52.79           C  
ATOM   4103  CZ  PHE B 238     -54.318  13.361  70.725  1.00 53.64           C  
ATOM   4104  N   GLU B 239     -57.723  13.482  75.416  1.00 56.65           N  
ATOM   4105  CA  GLU B 239     -57.887  12.071  75.745  1.00 57.40           C  
ATOM   4106  C   GLU B 239     -59.345  11.623  75.707  1.00 57.34           C  
ATOM   4107  O   GLU B 239     -59.628  10.442  75.508  1.00 58.50           O  
ATOM   4108  CB  GLU B 239     -57.278  11.777  77.120  1.00 57.65           C  
ATOM   4109  CG  GLU B 239     -55.790  12.092  77.198  1.00 60.37           C  
ATOM   4110  CD  GLU B 239     -55.209  11.854  78.576  1.00 62.15           C  
ATOM   4111  OE1 GLU B 239     -55.001  10.678  78.944  1.00 63.42           O  
ATOM   4112  OE2 GLU B 239     -54.966  12.848  79.293  1.00 63.99           O1-
ATOM   4113  N   ASN B 240     -60.269  12.560  75.894  1.00 56.95           N  
ATOM   4114  CA  ASN B 240     -61.689  12.230  75.856  1.00 57.70           C  
ATOM   4115  C   ASN B 240     -62.201  12.325  74.426  1.00 57.86           C  
ATOM   4116  O   ASN B 240     -63.265  11.796  74.101  1.00 59.08           O  
ATOM   4117  CB  ASN B 240     -62.502  13.185  76.737  1.00 58.69           C  
ATOM   4118  CG  ASN B 240     -62.113  13.107  78.198  1.00 60.96           C  
ATOM   4119  ND2 ASN B 240     -62.388  14.174  78.941  1.00 61.38           N  
ATOM   4120  OD1 ASN B 240     -61.588  12.094  78.660  1.00 60.83           O  
ATOM   4121  N   ARG B 241     -61.426  12.998  73.580  1.00 57.69           N  
ATOM   4122  CA  ARG B 241     -61.773  13.209  72.178  1.00 56.68           C  
ATOM   4123  C   ARG B 241     -62.792  14.335  72.039  1.00 55.60           C  
ATOM   4124  O   ARG B 241     -63.512  14.415  71.043  1.00 54.19           O  
ATOM   4125  CB  ARG B 241     -62.330  11.929  71.545  1.00 58.25           C  
ATOM   4126  CG  ARG B 241     -61.282  10.889  71.194  1.00 63.05           C  
ATOM   4127  CD  ARG B 241     -61.888   9.793  70.330  1.00 68.19           C  
ATOM   4128  NE  ARG B 241     -62.655  10.355  69.221  1.00 71.27           N  
ATOM   4129  CZ  ARG B 241     -63.175   9.640  68.228  1.00 73.29           C  
ATOM   4130  NH1 ARG B 241     -63.011   8.324  68.195  1.00 72.86           N1+
ATOM   4131  NH2 ARG B 241     -63.867  10.243  67.270  1.00 73.78           N  
ATOM   4132  N   ASP B 242     -62.851  15.200  73.048  1.00 54.61           N  
ATOM   4133  CA  ASP B 242     -63.768  16.337  73.047  1.00 53.55           C  
ATOM   4134  C   ASP B 242     -63.148  17.436  72.196  1.00 53.96           C  
ATOM   4135  O   ASP B 242     -62.437  18.300  72.712  1.00 54.96           O  
ATOM   4136  CB  ASP B 242     -63.965  16.861  74.469  1.00 51.80           C  
ATOM   4137  CG  ASP B 242     -64.883  18.064  74.524  1.00 52.26           C  
ATOM   4138  OD1 ASP B 242     -64.895  18.758  75.562  1.00 52.35           O  
ATOM   4139  OD2 ASP B 242     -65.601  18.312  73.531  1.00 53.46           O1-
ATOM   4140  N   TRP B 243     -63.426  17.425  70.899  1.00 52.27           N  
ATOM   4141  CA  TRP B 243     -62.827  18.422  70.030  1.00 51.77           C  
ATOM   4142  C   TRP B 243     -63.473  19.790  69.931  1.00 52.20           C  
ATOM   4143  O   TRP B 243     -62.768  20.786  69.771  1.00 52.27           O  
ATOM   4144  CB  TRP B 243     -62.577  17.801  68.658  1.00 50.66           C  
ATOM   4145  CG  TRP B 243     -61.483  16.808  68.817  1.00 52.92           C  
ATOM   4146  CD1 TRP B 243     -60.350  16.982  69.562  1.00 53.85           C  
ATOM   4147  CD2 TRP B 243     -61.447  15.457  68.347  1.00 52.49           C  
ATOM   4148  CE2 TRP B 243     -60.267  14.872  68.862  1.00 52.79           C  
ATOM   4149  CE3 TRP B 243     -62.295  14.681  67.546  1.00 52.56           C  
ATOM   4150  NE1 TRP B 243     -59.620  15.826  69.599  1.00 53.73           N  
ATOM   4151  CZ2 TRP B 243     -59.913  13.548  68.605  1.00 52.30           C  
ATOM   4152  CZ3 TRP B 243     -61.941  13.361  67.292  1.00 54.25           C  
ATOM   4153  CH2 TRP B 243     -60.757  12.810  67.824  1.00 53.40           C  
ATOM   4154  N   SER B 244     -64.793  19.863  70.034  1.00 52.90           N  
ATOM   4155  CA  SER B 244     -65.442  21.165  69.992  1.00 54.09           C  
ATOM   4156  C   SER B 244     -64.866  21.921  71.187  1.00 54.61           C  
ATOM   4157  O   SER B 244     -64.587  23.118  71.115  1.00 54.75           O  
ATOM   4158  CB  SER B 244     -66.957  21.020  70.152  1.00 54.07           C  
ATOM   4159  OG  SER B 244     -67.495  20.166  69.158  1.00 55.60           O  
ATOM   4160  N   GLY B 245     -64.671  21.189  72.281  1.00 54.78           N  
ATOM   4161  CA  GLY B 245     -64.133  21.773  73.494  1.00 53.16           C  
ATOM   4162  C   GLY B 245     -62.664  22.137  73.407  1.00 52.40           C  
ATOM   4163  O   GLY B 245     -62.230  23.108  74.023  1.00 52.11           O  
ATOM   4164  N   LEU B 246     -61.893  21.361  72.650  1.00 51.52           N  
ATOM   4165  CA  LEU B 246     -60.467  21.631  72.500  1.00 51.01           C  
ATOM   4166  C   LEU B 246     -60.258  22.905  71.687  1.00 51.14           C  
ATOM   4167  O   LEU B 246     -59.463  23.768  72.059  1.00 50.37           O  
ATOM   4168  CB  LEU B 246     -59.770  20.455  71.808  1.00 49.30           C  
ATOM   4169  CG  LEU B 246     -58.240  20.504  71.750  1.00 48.30           C  
ATOM   4170  CD1 LEU B 246     -57.677  20.632  73.159  1.00 48.45           C  
ATOM   4171  CD2 LEU B 246     -57.712  19.246  71.078  1.00 48.10           C  
ATOM   4172  N   MET B 247     -60.982  23.014  70.577  1.00 51.62           N  
ATOM   4173  CA  MET B 247     -60.888  24.179  69.705  1.00 51.42           C  
ATOM   4174  C   MET B 247     -61.340  25.426  70.452  1.00 51.79           C  
ATOM   4175  O   MET B 247     -60.641  26.439  70.471  1.00 52.74           O  
ATOM   4176  CB  MET B 247     -61.763  23.980  68.468  1.00 53.05           C  
ATOM   4177  CG  MET B 247     -61.435  22.728  67.672  1.00 53.25           C  
ATOM   4178  SD  MET B 247     -59.756  22.732  67.030  1.00 51.84           S  
ATOM   4179  CE  MET B 247     -59.975  23.718  65.561  1.00 51.81           C  
ATOM   4180  N   SER B 248     -62.519  25.346  71.060  1.00 52.37           N  
ATOM   4181  CA  SER B 248     -63.056  26.465  71.821  1.00 54.22           C  
ATOM   4182  C   SER B 248     -62.040  26.830  72.893  1.00 54.74           C  
ATOM   4183  O   SER B 248     -61.811  28.005  73.178  1.00 54.91           O  
ATOM   4184  CB  SER B 248     -64.382  26.077  72.482  1.00 55.24           C  
ATOM   4185  OG  SER B 248     -65.350  25.706  71.515  1.00 57.33           O  
ATOM   4186  N   PHE B 249     -61.424  25.806  73.474  1.00 54.81           N  
ATOM   4187  CA  PHE B 249     -60.435  26.005  74.523  1.00 55.02           C  
ATOM   4188  C   PHE B 249     -59.167  26.692  74.023  1.00 55.88           C  
ATOM   4189  O   PHE B 249     -58.716  27.674  74.612  1.00 56.76           O  
ATOM   4190  CB  PHE B 249     -60.059  24.669  75.162  1.00 53.52           C  
ATOM   4191  CG  PHE B 249     -59.210  24.814  76.384  1.00 55.19           C  
ATOM   4192  CD1 PHE B 249     -59.730  25.396  77.536  1.00 55.41           C  
ATOM   4193  CD2 PHE B 249     -57.883  24.403  76.381  1.00 54.58           C  
ATOM   4194  CE1 PHE B 249     -58.941  25.570  78.666  1.00 54.73           C  
ATOM   4195  CE2 PHE B 249     -57.084  24.573  77.508  1.00 54.44           C  
ATOM   4196  CZ  PHE B 249     -57.615  25.158  78.652  1.00 55.24           C  
ATOM   4197  N   MET B 250     -58.590  26.169  72.945  1.00 56.53           N  
ATOM   4198  CA  MET B 250     -57.371  26.743  72.381  1.00 56.25           C  
ATOM   4199  C   MET B 250     -57.637  28.128  71.802  1.00 56.64           C  
ATOM   4200  O   MET B 250     -56.821  29.038  71.953  1.00 55.82           O  
ATOM   4201  CB  MET B 250     -56.802  25.824  71.297  1.00 54.70           C  
ATOM   4202  CG  MET B 250     -56.305  24.482  71.815  1.00 55.11           C  
ATOM   4203  SD  MET B 250     -55.789  23.379  70.486  1.00 55.16           S  
ATOM   4204  CE  MET B 250     -54.065  23.833  70.307  1.00 55.02           C  
ATOM   4205  N   ARG B 251     -58.778  28.284  71.136  1.00 57.68           N  
ATOM   4206  CA  ARG B 251     -59.146  29.569  70.549  1.00 58.28           C  
ATOM   4207  C   ARG B 251     -59.282  30.564  71.696  1.00 58.15           C  
ATOM   4208  O   ARG B 251     -58.796  31.693  71.622  1.00 58.28           O  
ATOM   4209  CB  ARG B 251     -60.472  29.441  69.783  1.00 59.08           C  
ATOM   4210  CG  ARG B 251     -60.842  30.652  68.926  1.00 60.79           C  
ATOM   4211  CD  ARG B 251     -61.782  31.603  69.654  1.00 61.31           C  
ATOM   4212  NE  ARG B 251     -63.111  31.639  69.045  1.00 63.00           N  
ATOM   4213  CZ  ARG B 251     -63.386  32.201  67.871  1.00 63.52           C  
ATOM   4214  NH1 ARG B 251     -62.425  32.783  67.165  1.00 63.95           N1+
ATOM   4215  NH2 ARG B 251     -64.625  32.183  67.400  1.00 63.02           N  
ATOM   4216  N   GLU B 252     -59.931  30.115  72.765  1.00 58.91           N  
ATOM   4217  CA  GLU B 252     -60.153  30.928  73.956  1.00 59.37           C  
ATOM   4218  C   GLU B 252     -58.853  31.315  74.657  1.00 57.13           C  
ATOM   4219  O   GLU B 252     -58.642  32.483  74.981  1.00 57.22           O  
ATOM   4220  CB  GLU B 252     -61.053  30.167  74.932  1.00 62.64           C  
ATOM   4221  CG  GLU B 252     -61.223  30.825  76.288  1.00 66.11           C  
ATOM   4222  CD  GLU B 252     -62.019  29.962  77.247  1.00 69.05           C  
ATOM   4223  OE1 GLU B 252     -62.122  30.332  78.435  1.00 70.46           O  
ATOM   4224  OE2 GLU B 252     -62.542  28.913  76.809  1.00 68.81           O1-
ATOM   4225  N   LYS B 253     -57.988  30.333  74.898  1.00 54.89           N  
ATOM   4226  CA  LYS B 253     -56.714  30.584  75.570  1.00 52.17           C  
ATOM   4227  C   LYS B 253     -55.676  31.220  74.645  1.00 49.65           C  
ATOM   4228  O   LYS B 253     -54.562  31.533  75.069  1.00 48.05           O  
ATOM   4229  CB  LYS B 253     -56.161  29.281  76.159  1.00 52.99           C  
ATOM   4230  CG  LYS B 253     -56.894  28.789  77.403  1.00 52.73           C  
ATOM   4231  CD  LYS B 253     -56.678  29.724  78.589  1.00 54.42           C  
ATOM   4232  CE  LYS B 253     -57.414  29.232  79.828  1.00 55.37           C  
ATOM   4233  NZ  LYS B 253     -57.237  30.164  80.978  1.00 53.73           N1+
ATOM   4234  N   GLY B 254     -56.049  31.406  73.382  1.00 48.50           N  
ATOM   4235  CA  GLY B 254     -55.156  32.017  72.410  1.00 45.08           C  
ATOM   4236  C   GLY B 254     -53.859  31.276  72.136  1.00 43.52           C  
ATOM   4237  O   GLY B 254     -52.811  31.897  71.961  1.00 42.07           O  
ATOM   4238  N   ILE B 255     -53.928  29.950  72.084  1.00 42.77           N  
ATOM   4239  CA  ILE B 255     -52.750  29.126  71.832  1.00 42.24           C  
ATOM   4240  C   ILE B 255     -52.090  29.410  70.485  1.00 42.02           C  
ATOM   4241  O   ILE B 255     -50.872  29.553  70.408  1.00 40.24           O  
ATOM   4242  CB  ILE B 255     -53.098  27.621  71.902  1.00 41.00           C  
ATOM   4243  CG1 ILE B 255     -53.553  27.258  73.317  1.00 41.83           C  
ATOM   4244  CG2 ILE B 255     -51.890  26.783  71.508  1.00 41.07           C  
ATOM   4245  CD1 ILE B 255     -52.515  27.536  74.388  1.00 39.84           C  
ATOM   4246  N   LEU B 256     -52.889  29.490  69.425  1.00 43.50           N  
ATOM   4247  CA  LEU B 256     -52.349  29.745  68.094  1.00 45.12           C  
ATOM   4248  C   LEU B 256     -51.538  31.031  67.994  1.00 45.93           C  
ATOM   4249  O   LEU B 256     -50.447  31.031  67.425  1.00 47.85           O  
ATOM   4250  CB  LEU B 256     -53.472  29.754  67.052  1.00 45.42           C  
ATOM   4251  CG  LEU B 256     -53.636  28.438  66.286  1.00 47.09           C  
ATOM   4252  CD1 LEU B 256     -54.848  28.507  65.371  1.00 48.20           C  
ATOM   4253  CD2 LEU B 256     -52.371  28.169  65.480  1.00 48.55           C  
ATOM   4254  N   LYS B 257     -52.059  32.125  68.541  1.00 47.30           N  
ATOM   4255  CA  LYS B 257     -51.338  33.393  68.495  1.00 48.69           C  
ATOM   4256  C   LYS B 257     -50.013  33.317  69.246  1.00 48.05           C  
ATOM   4257  O   LYS B 257     -49.002  33.848  68.787  1.00 47.97           O  
ATOM   4258  CB  LYS B 257     -52.190  34.529  69.067  1.00 50.65           C  
ATOM   4259  CG  LYS B 257     -53.047  35.231  68.027  1.00 54.75           C  
ATOM   4260  CD  LYS B 257     -53.436  36.628  68.488  1.00 58.76           C  
ATOM   4261  CE  LYS B 257     -54.006  37.445  67.338  1.00 60.25           C  
ATOM   4262  NZ  LYS B 257     -54.238  38.864  67.726  1.00 61.02           N1+
ATOM   4263  N   GLU B 258     -50.024  32.660  70.402  1.00 47.74           N  
ATOM   4264  CA  GLU B 258     -48.816  32.508  71.206  1.00 49.02           C  
ATOM   4265  C   GLU B 258     -47.751  31.733  70.439  1.00 47.79           C  
ATOM   4266  O   GLU B 258     -46.571  32.081  70.476  1.00 47.06           O  
ATOM   4267  CB  GLU B 258     -49.138  31.785  72.516  1.00 51.87           C  
ATOM   4268  CG  GLU B 258     -47.965  31.013  73.108  1.00 58.13           C  
ATOM   4269  CD  GLU B 258     -48.272  30.441  74.477  1.00 60.82           C  
ATOM   4270  OE1 GLU B 258     -47.557  29.512  74.909  1.00 61.46           O  
ATOM   4271  OE2 GLU B 258     -49.223  30.929  75.123  1.00 62.68           O1-
ATOM   4272  N   CYS B 259     -48.170  30.677  69.751  1.00 46.91           N  
ATOM   4273  CA  CYS B 259     -47.240  29.871  68.974  1.00 46.80           C  
ATOM   4274  C   CYS B 259     -46.607  30.717  67.880  1.00 47.12           C  
ATOM   4275  O   CYS B 259     -45.402  30.640  67.644  1.00 47.70           O  
ATOM   4276  CB  CYS B 259     -47.956  28.671  68.352  1.00 46.02           C  
ATOM   4277  SG  CYS B 259     -48.398  27.373  69.531  1.00 45.61           S  
ATOM   4278  N   GLU B 260     -47.423  31.530  67.217  1.00 47.70           N  
ATOM   4279  CA  GLU B 260     -46.932  32.390  66.148  1.00 48.08           C  
ATOM   4280  C   GLU B 260     -45.882  33.371  66.654  1.00 47.72           C  
ATOM   4281  O   GLU B 260     -44.900  33.650  65.968  1.00 47.19           O  
ATOM   4282  CB  GLU B 260     -48.088  33.162  65.505  1.00 48.35           C  
ATOM   4283  CG  GLU B 260     -49.041  32.292  64.704  1.00 52.13           C  
ATOM   4284  CD  GLU B 260     -49.650  33.035  63.531  1.00 54.11           C  
ATOM   4285  OE1 GLU B 260     -48.876  33.625  62.749  1.00 58.11           O  
ATOM   4286  OE2 GLU B 260     -50.891  33.025  63.385  1.00 54.55           O1-
ATOM   4287  N   GLU B 261     -46.097  33.891  67.858  1.00 47.68           N  
ATOM   4288  CA  GLU B 261     -45.173  34.842  68.465  1.00 47.91           C  
ATOM   4289  C   GLU B 261     -43.859  34.156  68.829  1.00 45.57           C  
ATOM   4290  O   GLU B 261     -42.783  34.737  68.679  1.00 44.75           O  
ATOM   4291  CB  GLU B 261     -45.809  35.457  69.713  1.00 51.76           C  
ATOM   4292  CG  GLU B 261     -47.051  36.289  69.421  1.00 56.02           C  
ATOM   4293  CD  GLU B 261     -46.748  37.768  69.259  1.00 59.59           C  
ATOM   4294  OE1 GLU B 261     -45.733  38.108  68.613  1.00 59.82           O  
ATOM   4295  OE2 GLU B 261     -47.536  38.591  69.774  1.00 61.06           O1-
ATOM   4296  N   THR B 262     -43.953  32.920  69.309  1.00 44.59           N  
ATOM   4297  CA  THR B 262     -42.768  32.153  69.679  1.00 43.56           C  
ATOM   4298  C   THR B 262     -41.943  31.880  68.428  1.00 42.59           C  
ATOM   4299  O   THR B 262     -40.720  32.032  68.429  1.00 43.47           O  
ATOM   4300  CB  THR B 262     -43.145  30.803  70.326  1.00 42.57           C  
ATOM   4301  CG2 THR B 262     -41.895  29.981  70.616  1.00 42.42           C  
ATOM   4302  OG1 THR B 262     -43.850  31.039  71.551  1.00 41.82           O  
ATOM   4303  N   LEU B 263     -42.625  31.473  67.363  1.00 41.41           N  
ATOM   4304  CA  LEU B 263     -41.968  31.183  66.097  1.00 42.78           C  
ATOM   4305  C   LEU B 263     -41.241  32.436  65.625  1.00 42.95           C  
ATOM   4306  O   LEU B 263     -40.173  32.358  65.019  1.00 42.60           O  
ATOM   4307  CB  LEU B 263     -43.007  30.759  65.056  1.00 45.13           C  
ATOM   4308  CG  LEU B 263     -42.511  30.225  63.709  1.00 46.54           C  
ATOM   4309  CD1 LEU B 263     -41.613  29.016  63.928  1.00 45.02           C  
ATOM   4310  CD2 LEU B 263     -43.707  29.849  62.847  1.00 47.95           C  
ATOM   4311  N   LYS B 264     -41.823  33.593  65.919  1.00 43.35           N  
ATOM   4312  CA  LYS B 264     -41.229  34.857  65.516  1.00 43.68           C  
ATOM   4313  C   LYS B 264     -39.942  35.191  66.264  1.00 42.65           C  
ATOM   4314  O   LYS B 264     -39.043  35.811  65.699  1.00 42.43           O  
ATOM   4315  CB  LYS B 264     -42.251  35.987  65.659  1.00 45.35           C  
ATOM   4316  CG  LYS B 264     -42.717  36.532  64.316  1.00 51.02           C  
ATOM   4317  CD  LYS B 264     -42.981  35.402  63.328  1.00 54.92           C  
ATOM   4318  CE  LYS B 264     -43.093  35.923  61.907  1.00 56.53           C  
ATOM   4319  NZ  LYS B 264     -43.102  34.808  60.921  1.00 55.95           N1+
ATOM   4320  N   VAL B 265     -39.842  34.787  67.528  1.00 40.59           N  
ATOM   4321  CA  VAL B 265     -38.619  35.046  68.281  1.00 38.07           C  
ATOM   4322  C   VAL B 265     -37.546  34.128  67.708  1.00 37.30           C  
ATOM   4323  O   VAL B 265     -36.433  34.559  67.411  1.00 38.37           O  
ATOM   4324  CB  VAL B 265     -38.776  34.730  69.790  1.00 37.43           C  
ATOM   4325  CG1 VAL B 265     -37.422  34.841  70.488  1.00 35.00           C  
ATOM   4326  CG2 VAL B 265     -39.765  35.690  70.426  1.00 37.06           C  
ATOM   4327  N   LEU B 266     -37.903  32.859  67.543  1.00 36.38           N  
ATOM   4328  CA  LEU B 266     -36.987  31.862  67.011  1.00 37.06           C  
ATOM   4329  C   LEU B 266     -36.385  32.267  65.665  1.00 37.78           C  
ATOM   4330  O   LEU B 266     -35.196  32.047  65.428  1.00 38.42           O  
ATOM   4331  CB  LEU B 266     -37.702  30.512  66.880  1.00 35.11           C  
ATOM   4332  CG  LEU B 266     -38.268  29.919  68.175  1.00 34.87           C  
ATOM   4333  CD1 LEU B 266     -38.970  28.612  67.860  1.00 33.17           C  
ATOM   4334  CD2 LEU B 266     -37.152  29.694  69.188  1.00 33.00           C  
ATOM   4335  N   VAL B 267     -37.192  32.856  64.785  1.00 36.73           N  
ATOM   4336  CA  VAL B 267     -36.688  33.275  63.478  1.00 39.16           C  
ATOM   4337  C   VAL B 267     -35.805  34.517  63.582  1.00 39.34           C  
ATOM   4338  O   VAL B 267     -34.813  34.641  62.863  1.00 40.93           O  
ATOM   4339  CB  VAL B 267     -37.837  33.559  62.482  1.00 40.31           C  
ATOM   4340  CG1 VAL B 267     -37.283  34.207  61.215  1.00 39.00           C  
ATOM   4341  CG2 VAL B 267     -38.543  32.258  62.123  1.00 38.61           C  
ATOM   4342  N   LYS B 268     -36.166  35.435  64.472  1.00 39.02           N  
ATOM   4343  CA  LYS B 268     -35.378  36.647  64.660  1.00 40.50           C  
ATOM   4344  C   LYS B 268     -33.993  36.287  65.189  1.00 40.04           C  
ATOM   4345  O   LYS B 268     -32.983  36.811  64.717  1.00 40.58           O  
ATOM   4346  CB  LYS B 268     -36.061  37.591  65.653  1.00 41.83           C  
ATOM   4347  CG  LYS B 268     -37.234  38.380  65.100  1.00 43.57           C  
ATOM   4348  CD  LYS B 268     -37.803  39.277  66.187  1.00 47.66           C  
ATOM   4349  CE  LYS B 268     -38.807  40.277  65.648  1.00 48.76           C  
ATOM   4350  NZ  LYS B 268     -39.222  41.225  66.722  1.00 52.49           N1+
ATOM   4351  N   ASN B 269     -33.958  35.388  66.169  1.00 37.09           N  
ATOM   4352  CA  ASN B 269     -32.705  34.961  66.775  1.00 36.24           C  
ATOM   4353  C   ASN B 269     -31.784  34.278  65.771  1.00 37.23           C  
ATOM   4354  O   ASN B 269     -30.566  34.444  65.824  1.00 37.62           O  
ATOM   4355  CB  ASN B 269     -32.985  34.029  67.956  1.00 35.11           C  
ATOM   4356  CG  ASN B 269     -31.721  33.596  68.666  1.00 34.94           C  
ATOM   4357  ND2 ASN B 269     -31.311  34.370  69.663  1.00 34.63           N  
ATOM   4358  OD1 ASN B 269     -31.109  32.588  68.313  1.00 38.20           O  
ATOM   4359  N   VAL B 270     -32.363  33.510  64.855  1.00 37.81           N  
ATOM   4360  CA  VAL B 270     -31.569  32.833  63.841  1.00 39.16           C  
ATOM   4361  C   VAL B 270     -30.864  33.878  62.983  1.00 39.59           C  
ATOM   4362  O   VAL B 270     -29.678  33.753  62.684  1.00 41.96           O  
ATOM   4363  CB  VAL B 270     -32.454  31.933  62.942  1.00 39.30           C  
ATOM   4364  CG1 VAL B 270     -31.797  31.728  61.585  1.00 38.78           C  
ATOM   4365  CG2 VAL B 270     -32.667  30.585  63.618  1.00 41.95           C  
ATOM   4366  N   ILE B 271     -31.601  34.917  62.601  1.00 40.97           N  
ATOM   4367  CA  ILE B 271     -31.049  35.986  61.776  1.00 41.72           C  
ATOM   4368  C   ILE B 271     -30.071  36.870  62.548  1.00 41.23           C  
ATOM   4369  O   ILE B 271     -29.071  37.324  61.992  1.00 41.12           O  
ATOM   4370  CB  ILE B 271     -32.171  36.873  61.187  1.00 42.69           C  
ATOM   4371  CG1 ILE B 271     -33.101  36.024  60.315  1.00 44.42           C  
ATOM   4372  CG2 ILE B 271     -31.568  38.006  60.365  1.00 44.01           C  
ATOM   4373  CD1 ILE B 271     -32.393  35.284  59.192  1.00 45.53           C  
ATOM   4374  N   ILE B 272     -30.356  37.117  63.823  1.00 40.49           N  
ATOM   4375  CA  ILE B 272     -29.474  37.940  64.641  1.00 39.24           C  
ATOM   4376  C   ILE B 272     -28.116  37.261  64.792  1.00 39.63           C  
ATOM   4377  O   ILE B 272     -27.075  37.900  64.650  1.00 39.22           O  
ATOM   4378  CB  ILE B 272     -30.076  38.188  66.048  1.00 39.14           C  
ATOM   4379  CG1 ILE B 272     -31.284  39.123  65.943  1.00 37.87           C  
ATOM   4380  CG2 ILE B 272     -29.020  38.778  66.972  1.00 40.82           C  
ATOM   4381  CD1 ILE B 272     -32.009  39.346  67.257  1.00 37.56           C  
ATOM   4382  N   GLU B 273     -28.135  35.959  65.063  1.00 41.79           N  
ATOM   4383  CA  GLU B 273     -26.908  35.188  65.248  1.00 43.61           C  
ATOM   4384  C   GLU B 273     -26.246  34.714  63.957  1.00 44.43           C  
ATOM   4385  O   GLU B 273     -25.058  34.392  63.950  1.00 45.23           O  
ATOM   4386  CB  GLU B 273     -27.178  33.964  66.127  1.00 45.72           C  
ATOM   4387  CG  GLU B 273     -27.525  34.275  67.572  1.00 49.86           C  
ATOM   4388  CD  GLU B 273     -27.729  33.017  68.397  1.00 52.62           C  
ATOM   4389  OE1 GLU B 273     -28.099  33.136  69.584  1.00 56.05           O  
ATOM   4390  OE2 GLU B 273     -27.517  31.910  67.858  1.00 52.99           O1-
ATOM   4391  N   ASN B 274     -27.007  34.665  62.869  1.00 43.49           N  
ATOM   4392  CA  ASN B 274     -26.465  34.200  61.596  1.00 44.26           C  
ATOM   4393  C   ASN B 274     -26.904  35.117  60.459  1.00 45.02           C  
ATOM   4394  O   ASN B 274     -27.789  34.779  59.672  1.00 44.52           O  
ATOM   4395  CB  ASN B 274     -26.937  32.767  61.355  1.00 45.40           C  
ATOM   4396  CG  ASN B 274     -26.659  31.862  62.544  1.00 46.12           C  
ATOM   4397  ND2 ASN B 274     -27.669  31.664  63.385  1.00 45.00           N  
ATOM   4398  OD1 ASN B 274     -25.546  31.365  62.716  1.00 45.32           O  
ATOM   4399  N   SER B 275     -26.256  36.274  60.379  1.00 45.30           N  
ATOM   4400  CA  SER B 275     -26.560  37.291  59.380  1.00 45.87           C  
ATOM   4401  C   SER B 275     -26.558  36.816  57.925  1.00 45.47           C  
ATOM   4402  O   SER B 275     -27.348  37.306  57.119  1.00 47.84           O  
ATOM   4403  CB  SER B 275     -25.591  38.468  59.540  1.00 45.66           C  
ATOM   4404  OG  SER B 275     -26.140  39.663  59.015  1.00 51.17           O  
ATOM   4405  N   TRP B 276     -25.686  35.873  57.576  1.00 43.82           N  
ATOM   4406  CA  TRP B 276     -25.649  35.398  56.195  1.00 43.19           C  
ATOM   4407  C   TRP B 276     -26.954  34.724  55.792  1.00 44.41           C  
ATOM   4408  O   TRP B 276     -27.198  34.482  54.609  1.00 44.17           O  
ATOM   4409  CB  TRP B 276     -24.478  34.432  55.964  1.00 39.72           C  
ATOM   4410  CG  TRP B 276     -24.391  33.294  56.935  1.00 34.92           C  
ATOM   4411  CD1 TRP B 276     -23.919  33.346  58.213  1.00 32.10           C  
ATOM   4412  CD2 TRP B 276     -24.768  31.931  56.700  1.00 30.98           C  
ATOM   4413  CE2 TRP B 276     -24.493  31.213  57.885  1.00 29.45           C  
ATOM   4414  CE3 TRP B 276     -25.313  31.246  55.605  1.00 30.16           C  
ATOM   4415  NE1 TRP B 276     -23.975  32.101  58.790  1.00 30.50           N  
ATOM   4416  CZ2 TRP B 276     -24.741  29.842  58.008  1.00 29.11           C  
ATOM   4417  CZ3 TRP B 276     -25.561  29.879  55.727  1.00 30.27           C  
ATOM   4418  CH2 TRP B 276     -25.274  29.194  56.922  1.00 31.06           C  
ATOM   4419  N   LEU B 277     -27.798  34.430  56.776  1.00 45.72           N  
ATOM   4420  CA  LEU B 277     -29.074  33.787  56.502  1.00 48.03           C  
ATOM   4421  C   LEU B 277     -30.224  34.768  56.308  1.00 50.27           C  
ATOM   4422  O   LEU B 277     -31.316  34.372  55.898  1.00 51.89           O  
ATOM   4423  CB  LEU B 277     -29.410  32.780  57.602  1.00 44.92           C  
ATOM   4424  CG  LEU B 277     -28.602  31.484  57.487  1.00 44.37           C  
ATOM   4425  CD1 LEU B 277     -29.011  30.515  58.581  1.00 43.35           C  
ATOM   4426  CD2 LEU B 277     -28.835  30.864  56.114  1.00 44.84           C  
ATOM   4427  N   ARG B 278     -29.989  36.045  56.599  1.00 52.99           N  
ATOM   4428  CA  ARG B 278     -31.031  37.044  56.396  1.00 57.52           C  
ATOM   4429  C   ARG B 278     -31.243  37.087  54.889  1.00 60.05           C  
ATOM   4430  O   ARG B 278     -32.218  37.651  54.394  1.00 59.35           O  
ATOM   4431  CB  ARG B 278     -30.583  38.424  56.889  1.00 58.62           C  
ATOM   4432  CG  ARG B 278     -31.595  39.526  56.587  1.00 61.44           C  
ATOM   4433  CD  ARG B 278     -31.031  40.922  56.817  1.00 64.12           C  
ATOM   4434  NE  ARG B 278     -31.028  41.316  58.223  1.00 67.14           N  
ATOM   4435  CZ  ARG B 278     -32.126  41.492  58.953  1.00 67.46           C  
ATOM   4436  NH1 ARG B 278     -33.323  41.307  58.414  1.00 66.99           N1+
ATOM   4437  NH2 ARG B 278     -32.027  41.863  60.223  1.00 69.35           N  
ATOM   4438  N   ASP B 279     -30.309  36.472  54.172  1.00 64.26           N  
ATOM   4439  CA  ASP B 279     -30.342  36.413  52.719  1.00 66.76           C  
ATOM   4440  C   ASP B 279     -31.714  36.042  52.163  1.00 67.08           C  
ATOM   4441  O   ASP B 279     -32.356  36.861  51.506  1.00 67.21           O  
ATOM   4442  CB  ASP B 279     -29.298  35.409  52.220  1.00 67.20           C  
ATOM   4443  CG  ASP B 279     -29.225  35.347  50.707  1.00 68.34           C  
ATOM   4444  OD1 ASP B 279     -30.207  34.899  50.078  1.00 67.05           O  
ATOM   4445  OD2 ASP B 279     -28.183  35.752  50.147  1.00 66.01           O1-
ATOM   4446  N   PHE B 280     -32.148  34.813  52.441  1.00 67.58           N  
ATOM   4447  CA  PHE B 280     -33.424  34.277  51.962  1.00 69.14           C  
ATOM   4448  C   PHE B 280     -34.348  35.313  51.326  1.00 70.65           C  
ATOM   4449  O   PHE B 280     -34.562  36.381  51.936  1.00 70.84           O  
ATOM   4450  CB  PHE B 280     -34.156  33.527  53.097  1.00 68.18           C  
ATOM   4451  CG  PHE B 280     -34.838  34.421  54.111  1.00 67.81           C  
ATOM   4452  CD1 PHE B 280     -35.996  35.127  53.781  1.00 68.14           C  
ATOM   4453  CD2 PHE B 280     -34.338  34.533  55.405  1.00 67.65           C  
ATOM   4454  CE1 PHE B 280     -36.644  35.929  54.720  1.00 67.58           C  
ATOM   4455  CE2 PHE B 280     -34.980  35.332  56.354  1.00 68.40           C  
ATOM   4456  CZ  PHE B 280     -36.135  36.032  56.010  1.00 68.48           C  
