# Supplementary material for: Structural Descriptors for Subunit Interface Regions in Homodimers: Effect of Lipid Membrane and Secondary Structure Type
Source: J Chem Inf Model. 2025 Mar 27;65(7):3117–26. doi: 10.1021/acs.jcim.4c01233 (PMC12004529; doi:10.1021/acs.jcim.4c01233)
Supplement: Supplementary file 3 — ci4c01233_si_003.tar [file ci4c01233_si_003.tar › database/alpha/7r6u_cytop.pdb]

ATOM      1  N   ALA A   1      14.233  40.271  60.531  1.00 31.62           N  
ATOM      2  CA  ALA A   1      14.375  39.412  59.333  1.00 31.62           C  
ATOM      3  C   ALA A   1      14.270  40.227  58.091  1.00 31.62           C  
ATOM      4  O   ALA A   1      14.348  41.453  58.133  1.00 31.62           O  
ATOM      5  CB  ALA A   1      13.271  38.342  59.303  1.00 31.62           C  
ATOM      6  N   GLN A   2      14.107  39.551  56.940  1.00242.62           N  
ATOM      7  CA  GLN A   2      13.999  40.256  55.700  1.00242.62           C  
ATOM      8  C   GLN A   2      12.850  39.652  54.962  1.00242.62           C  
ATOM      9  O   GLN A   2      12.166  38.764  55.467  1.00242.62           O  
ATOM     10  CB  GLN A   2      15.252  40.144  54.813  1.00242.62           C  
ATOM     11  CG  GLN A   2      15.540  38.738  54.293  1.00242.62           C  
ATOM     12  CD  GLN A   2      16.778  38.835  53.415  1.00242.62           C  
ATOM     13  NE2 GLN A   2      17.767  39.657  53.855  1.00242.62           N  
ATOM     14  OE1 GLN A   2      16.866  38.196  52.368  1.00242.62           O  
ATOM     15  N   PRO A   3      12.605  40.151  53.784  1.00192.73           N  
ATOM     16  CA  PRO A   3      11.546  39.637  52.967  1.00192.73           C  
ATOM     17  C   PRO A   3      11.876  38.251  52.521  1.00192.73           C  
ATOM     18  O   PRO A   3      10.989  37.554  52.035  1.00192.73           O  
ATOM     19  CB  PRO A   3      11.356  40.649  51.832  1.00192.73           C  
ATOM     20  CG  PRO A   3      12.548  41.618  51.954  1.00192.73           C  
ATOM     21  CD  PRO A   3      12.943  41.520  53.434  1.00192.73           C  
ATOM     22  N   ALA A   4      13.144  37.832  52.673  1.00 27.88           N  
ATOM     23  CA  ALA A   4      13.520  36.521  52.237  1.00 27.88           C  
ATOM     24  C   ALA A   4      12.697  35.538  53.004  1.00 27.88           C  
ATOM     25  O   ALA A   4      12.208  34.559  52.443  1.00 27.88           O  
ATOM     26  CB  ALA A   4      14.996  36.200  52.516  1.00 27.88           C  
ATOM     27  N   VAL A   5      12.512  35.789  54.314  1.00 22.86           N  
ATOM     28  CA  VAL A   5      11.749  34.904  55.148  1.00 22.86           C  
ATOM     29  C   VAL A   5      10.345  34.863  54.637  1.00 22.86           C  
ATOM     30  O   VAL A   5       9.728  33.801  54.570  1.00 22.86           O  
ATOM     31  CB  VAL A   5      11.685  35.357  56.576  1.00 22.86           C  
ATOM     32  CG1 VAL A   5      10.719  34.426  57.330  1.00 22.86           C  
ATOM     33  CG2 VAL A   5      13.112  35.374  57.150  1.00 22.86           C  
ATOM     34  N   LYS A   6       9.802  36.032  54.251  1.00125.12           N  
ATOM     35  CA  LYS A   6       8.447  36.092  53.785  1.00125.12           C  
ATOM     36  C   LYS A   6       8.335  35.249  52.558  1.00125.12           C  
ATOM     37  O   LYS A   6       7.338  34.557  52.359  1.00125.12           O  
ATOM     38  CB  LYS A   6       7.996  37.514  53.407  1.00125.12           C  
ATOM     39  CG  LYS A   6       7.722  38.415  54.611  1.00125.12           C  
ATOM     40  CD  LYS A   6       6.544  37.942  55.469  1.00125.12           C  
ATOM     41  CE  LYS A   6       6.827  36.668  56.269  1.00125.12           C  
ATOM     42  NZ  LYS A   6       5.626  36.274  57.041  1.00125.12           N1+
ATOM     43  N   HIS A   7       9.375  35.277  51.708  1.00 40.26           N  
ATOM     44  CA  HIS A   7       9.345  34.549  50.475  1.00 40.26           C  
ATOM     45  C   HIS A   7       9.212  33.082  50.748  1.00 40.26           C  
ATOM     46  O   HIS A   7       8.442  32.394  50.081  1.00 40.26           O  
ATOM     47  CB  HIS A   7      10.615  34.752  49.633  1.00 40.26           C  
ATOM     48  CG  HIS A   7      10.577  33.982  48.349  1.00 40.26           C  
ATOM     49  CD2 HIS A   7      11.275  32.875  47.978  1.00 40.26           C  
ATOM     50  ND1 HIS A   7       9.768  34.297  47.281  1.00 40.26           N  
ATOM     51  CE1 HIS A   7      10.012  33.368  46.322  1.00 40.26           C  
ATOM     52  NE2 HIS A   7      10.920  32.485  46.699  1.00 40.26           N  
ATOM     53  N   ALA A   8       9.953  32.562  51.743  1.00 22.99           N  
ATOM     54  CA  ALA A   8       9.919  31.154  52.017  1.00 22.99           C  
ATOM     55  C   ALA A   8       8.536  30.762  52.426  1.00 22.99           C  
ATOM     56  O   ALA A   8       8.029  29.721  52.010  1.00 22.99           O  
ATOM     57  CB  ALA A   8      10.871  30.749  53.155  1.00 22.99           C  
ATOM     58  N   LEU A   9       7.886  31.599  53.250  1.00117.87           N  
ATOM     59  CA  LEU A   9       6.580  31.278  53.745  1.00117.87           C  
ATOM     60  C   LEU A   9       5.628  31.233  52.589  1.00117.87           C  
ATOM     61  O   LEU A   9       4.737  30.386  52.544  1.00117.87           O  
ATOM     62  CB  LEU A   9       6.088  32.292  54.794  1.00117.87           C  
ATOM     63  CG  LEU A   9       4.762  31.910  55.477  1.00117.87           C  
ATOM     64  CD1 LEU A   9       3.565  32.058  54.528  1.00117.87           C  
ATOM     65  CD2 LEU A   9       4.854  30.508  56.108  1.00117.87           C  
ATOM     66  N   GLY A  10       5.799  32.149  51.616  1.00 16.53           N  
ATOM     67  CA  GLY A  10       4.938  32.192  50.468  1.00 16.53           C  
ATOM     68  C   GLY A  10       5.096  30.911  49.708  1.00 16.53           C  
ATOM     69  O   GLY A  10       4.132  30.375  49.162  1.00 16.53           O  
ATOM     70  N   GLN A  11       6.339  30.398  49.645  1.00 45.94           N  
ATOM     71  CA  GLN A  11       6.650  29.187  48.940  1.00 45.94           C  
ATOM     72  C   GLN A  11       5.906  28.071  49.598  1.00 45.94           C  
ATOM     73  O   GLN A  11       5.451  27.144  48.931  1.00 45.94           O  
ATOM     74  CB  GLN A  11       8.149  28.844  48.993  1.00 45.94           C  
ATOM     75  CG  GLN A  11       9.028  29.875  48.288  1.00 45.94           C  
ATOM     76  CD  GLN A  11      10.481  29.440  48.418  1.00 45.94           C  
ATOM     77  NE2 GLN A  11      10.790  28.204  47.947  1.00 45.94           N  
ATOM     78  OE1 GLN A  11      11.323  30.178  48.926  1.00 45.94           O  
ATOM     79  N   PHE A  12       5.762  28.143  50.933  1.00 46.28           N  
ATOM     80  CA  PHE A  12       5.097  27.119  51.686  1.00 46.28           C  
ATOM     81  C   PHE A  12       3.685  27.011  51.202  1.00 46.28           C  
ATOM     82  O   PHE A  12       3.144  25.916  51.067  1.00 46.28           O  
ATOM     83  CB  PHE A  12       5.061  27.422  53.196  1.00 46.28           C  
ATOM     84  CG  PHE A  12       4.357  26.301  53.884  1.00 46.28           C  
ATOM     85  CD1 PHE A  12       5.006  25.117  54.150  1.00 46.28           C  
ATOM     86  CD2 PHE A  12       3.046  26.444  54.276  1.00 46.28           C  
ATOM     87  CE1 PHE A  12       4.353  24.088  54.786  1.00 46.28           C  
ATOM     88  CE2 PHE A  12       2.387  25.418  54.915  1.00 46.28           C  
ATOM     89  CZ  PHE A  12       3.042  24.238  55.173  1.00 46.28           C  
ATOM     90  N   ASN A  13       3.039  28.151  50.920  1.00 69.20           N  
ATOM     91  CA  ASN A  13       1.673  28.084  50.501  1.00 69.20           C  
ATOM     92  C   ASN A  13       1.604  27.294  49.232  1.00 69.20           C  
ATOM     93  O   ASN A  13       0.695  26.490  49.041  1.00 69.20           O  
ATOM     94  CB  ASN A  13       1.059  29.464  50.233  1.00 69.20           C  
ATOM     95  CG  ASN A  13      -0.450  29.284  50.213  1.00 69.20           C  
ATOM     96  ND2 ASN A  13      -1.193  30.375  50.538  1.00 69.20           N  
ATOM     97  OD1 ASN A  13      -0.961  28.206  49.917  1.00 69.20           O  
ATOM     98  N   GLN A  14       2.574  27.502  48.326  1.00 77.73           N  
ATOM     99  CA  GLN A  14       2.569  26.830  47.059  1.00 77.73           C  
ATOM    100  C   GLN A  14       2.762  25.355  47.252  1.00 77.73           C  
ATOM    101  O   GLN A  14       2.127  24.552  46.570  1.00 77.73           O  
ATOM    102  CB  GLN A  14       3.674  27.352  46.129  1.00 77.73           C  
ATOM    103  CG  GLN A  14       3.656  26.736  44.730  1.00 77.73           C  
ATOM    104  CD  GLN A  14       4.762  27.413  43.932  1.00 77.73           C  
ATOM    105  NE2 GLN A  14       4.896  27.043  42.629  1.00 77.73           N  
ATOM    106  OE1 GLN A  14       5.487  28.256  44.457  1.00 77.73           O  
ATOM    107  N   VAL A  15       3.645  24.954  48.189  1.00 86.69           N  
ATOM    108  CA  VAL A  15       3.916  23.555  48.378  1.00 86.69           C  
ATOM    109  C   VAL A  15       2.676  22.875  48.861  1.00 86.69           C  
ATOM    110  O   VAL A  15       2.379  21.748  48.470  1.00 86.69           O  
ATOM    111  CB  VAL A  15       5.021  23.262  49.354  1.00 86.69           C  
ATOM    112  CG1 VAL A  15       4.555  23.586  50.780  1.00 86.69           C  
ATOM    113  CG2 VAL A  15       5.445  21.799  49.159  1.00 86.69           C  
ATOM    114  N   VAL A  16       1.907  23.558  49.727  1.00 33.78           N  
ATOM    115  CA  VAL A  16       0.712  22.972  50.257  1.00 33.78           C  
ATOM    116  C   VAL A  16      -0.208  22.655  49.115  1.00 33.78           C  
ATOM    117  O   VAL A  16      -0.829  21.593  49.087  1.00 33.78           O  
ATOM    118  CB  VAL A  16      -0.004  23.895  51.197  1.00 33.78           C  
ATOM    119  CG1 VAL A  16      -1.340  23.248  51.588  1.00 33.78           C  
ATOM    120  CG2 VAL A  16       0.920  24.185  52.395  1.00 33.78           C  
ATOM    121  N   THR A  17      -0.311  23.564  48.127  1.00 26.63           N  
ATOM    122  CA  THR A  17      -1.197  23.348  47.016  1.00 26.63           C  
ATOM    123  C   THR A  17      -0.768  22.121  46.265  1.00 26.63           C  
ATOM    124  O   THR A  17      -1.597  21.285  45.910  1.00 26.63           O  
ATOM    125  CB  THR A  17      -1.194  24.486  46.035  1.00 26.63           C  
ATOM    126  CG2 THR A  17      -2.182  24.166  44.900  1.00 26.63           C  
ATOM    127  OG1 THR A  17      -1.571  25.693  46.684  1.00 26.63           O  
ATOM    128  N   MET A  18       0.547  21.977  46.012  1.00 55.60           N  
ATOM    129  CA  MET A  18       1.056  20.871  45.248  1.00 55.60           C  
ATOM    130  C   MET A  18       0.775  19.601  45.983  1.00 55.60           C  
ATOM    131  O   MET A  18       0.384  18.600  45.385  1.00 55.60           O  
ATOM    132  CB  MET A  18       2.580  20.929  45.054  1.00 55.60           C  
ATOM    133  CG  MET A  18       3.134  19.755  44.245  1.00 55.60           C  
ATOM    134  SD  MET A  18       4.949  19.641  44.213  1.00 55.60           S  
ATOM    135  CE  MET A  18       5.120  19.079  45.934  1.00 55.60           C  
ATOM    136  N   PHE A  19       0.961  19.629  47.313  1.00 65.48           N  
ATOM    137  CA  PHE A  19       0.787  18.475  48.149  1.00 65.48           C  
ATOM    138  C   PHE A  19      -0.632  18.015  48.055  1.00 65.48           C  
ATOM    139  O   PHE A  19      -0.894  16.819  47.923  1.00 65.48           O  
ATOM    140  CB  PHE A  19       1.112  18.805  49.621  1.00 65.48           C  
ATOM    141  CG  PHE A  19       0.738  17.665  50.504  1.00 65.48           C  
ATOM    142  CD1 PHE A  19       1.501  16.521  50.565  1.00 65.48           C  
ATOM    143  CD2 PHE A  19      -0.381  17.764  51.300  1.00 65.48           C  
ATOM    144  CE1 PHE A  19       1.139  15.485  51.396  1.00 65.48           C  
ATOM    145  CE2 PHE A  19      -0.747  16.735  52.131  1.00 65.48           C  
ATOM    146  CZ  PHE A  19       0.016  15.595  52.180  1.00 65.48           C  
ATOM    147  N   GLU A  20      -1.590  18.958  48.111  1.00 72.35           N  
ATOM    148  CA  GLU A  20      -2.977  18.587  48.066  1.00 72.35           C  
ATOM    149  C   GLU A  20      -3.269  17.925  46.758  1.00 72.35           C  
ATOM    150  O   GLU A  20      -3.932  16.891  46.713  1.00 72.35           O  
ATOM    151  CB  GLU A  20      -3.932  19.790  48.157  1.00 72.35           C  
ATOM    152  CG  GLU A  20      -3.967  20.442  49.534  1.00 72.35           C  
ATOM    153  CD  GLU A  20      -4.940  21.608  49.477  1.00 72.35           C  
ATOM    154  OE1 GLU A  20      -4.570  22.668  48.908  1.00 72.35           O  
ATOM    155  OE2 GLU A  20      -6.073  21.448  50.005  1.00 72.35           O1-
ATOM    156  N   LYS A  21      -2.771  18.502  45.650  1.00 66.59           N  
ATOM    157  CA  LYS A  21      -3.077  17.961  44.358  1.00 66.59           C  
ATOM    158  C   LYS A  21      -2.510  16.582  44.226  1.00 66.59           C  
ATOM    159  O   LYS A  21      -3.191  15.673  43.753  1.00 66.59           O  
ATOM    160  CB  LYS A  21      -2.500  18.780  43.189  1.00 66.59           C  
ATOM    161  CG  LYS A  21      -3.239  20.088  42.906  1.00 66.59           C  
ATOM    162  CD  LYS A  21      -2.526  20.959  41.867  1.00 66.59           C  
ATOM    163  CE  LYS A  21      -3.348  22.164  41.402  1.00 66.59           C  
ATOM    164  NZ  LYS A  21      -2.590  22.928  40.387  1.00 66.59           N1+
ATOM    165  N   ALA A  22      -1.247  16.389  44.648  1.00 31.33           N  
ATOM    166  CA  ALA A  22      -0.568  15.133  44.471  1.00 31.33           C  
ATOM    167  C   ALA A  22      -1.255  14.049  45.241  1.00 31.33           C  
ATOM    168  O   ALA A  22      -1.454  12.945  44.737  1.00 31.33           O  
ATOM    169  CB  ALA A  22       0.892  15.176  44.955  1.00 31.33           C  
ATOM    170  N   THR A  23      -1.646  14.355  46.488  1.00112.95           N  
ATOM    171  CA  THR A  23      -2.253  13.415  47.384  1.00112.95           C  
ATOM    172  C   THR A  23      -3.556  12.960  46.809  1.00112.95           C  
ATOM    173  O   THR A  23      -3.875  11.774  46.827  1.00112.95           O  
ATOM    174  CB  THR A  23      -2.551  14.082  48.690  1.00112.95           C  
ATOM    175  CG2 THR A  23      -3.128  13.063  49.675  1.00112.95           C  
ATOM    176  OG1 THR A  23      -1.357  14.632  49.222  1.00112.95           O  
ATOM    177  N   ALA A  24      -4.342  13.914  46.280  1.00 31.02           N  
ATOM    178  CA  ALA A  24      -5.640  13.631  45.738  1.00 31.02           C  
ATOM    179  C   ALA A  24      -5.505  12.716  44.557  1.00 31.02           C  
ATOM    180  O   ALA A  24      -6.295  11.789  44.388  1.00 31.02           O  
ATOM    181  CB  ALA A  24      -6.367  14.895  45.246  1.00 31.02           C  
ATOM    182  N   ALA A  25      -4.491  12.955  43.702  1.00 30.07           N  
ATOM    183  CA  ALA A  25      -4.304  12.153  42.523  1.00 30.07           C  
ATOM    184  C   ALA A  25      -4.028  10.748  42.961  1.00 30.07           C  
ATOM    185  O   ALA A  25      -4.488   9.783  42.349  1.00 30.07           O  
ATOM    186  CB  ALA A  25      -3.106  12.612  41.677  1.00 30.07           C  
ATOM    187  N   ALA A  26      -3.242  10.641  44.047  1.00 59.72           N  
ATOM    188  CA  ALA A  26      -2.778   9.461  44.717  1.00 59.72           C  
ATOM    189  C   ALA A  26      -3.922   8.715  45.341  1.00 59.72           C  
ATOM    190  O   ALA A  26      -3.821   7.514  45.582  1.00 59.72           O  
ATOM    191  CB  ALA A  26      -1.759   9.777  45.823  1.00 59.72           C  
ATOM    192  N   SER A  27      -5.028   9.414  45.658  1.00 68.09           N  
ATOM    193  CA  SER A  27      -6.152   8.809  46.320  1.00 68.09           C  
ATOM    194  C   SER A  27      -5.782   8.441  47.724  1.00 68.09           C  
ATOM    195  O   SER A  27      -6.234   7.423  48.248  1.00 68.09           O  
ATOM    196  CB  SER A  27      -6.686   7.544  45.623  1.00 68.09           C  
ATOM    197  OG  SER A  27      -7.287   7.880  44.379  1.00 68.09           O  
ATOM    198  N   CYS A  28      -4.958   9.294  48.372  1.00 79.61           N  
ATOM    199  CA  CYS A  28      -4.603   9.111  49.749  1.00 79.61           C  
ATOM    200  C   CYS A  28      -5.856   9.087  50.568  1.00 79.61           C  
ATOM    201  O   CYS A  28      -6.776   9.882  50.364  1.00 79.61           O  
ATOM    202  CB  CYS A  28      -3.681  10.230  50.292  1.00 79.61           C  
ATOM    203  SG  CYS A  28      -3.694  10.433  52.107  1.00 79.61           S  
ATOM    204  N   ASN A  29      -5.906   8.127  51.516  1.00 76.93           N  
ATOM    205  CA  ASN A  29      -7.024   7.943  52.404  1.00 76.93           C  
ATOM    206  C   ASN A  29      -6.633   8.589  53.699  1.00 76.93           C  
ATOM    207  O   ASN A  29      -6.125   7.939  54.611  1.00 76.93           O  
ATOM    208  CB  ASN A  29      -7.271   6.447  52.682  1.00 76.93           C  
ATOM    209  CG  ASN A  29      -8.507   6.271  53.545  1.00 76.93           C  
ATOM    210  ND2 ASN A  29      -8.949   4.994  53.701  1.00 76.93           N  
ATOM    211  OD1 ASN A  29      -9.059   7.235  54.071  1.00 76.93           O  
ATOM    212  N   TRP A  30      -6.924   9.893  53.833  1.00 97.22           N  
ATOM    213  CA  TRP A  30      -6.449  10.647  54.960  1.00 97.22           C  
ATOM    214  C   TRP A  30      -6.960  10.152  56.276  1.00 97.22           C  
ATOM    215  O   TRP A  30      -6.191  10.028  57.226  1.00 97.22           O  
ATOM    216  CB  TRP A  30      -6.793  12.144  54.897  1.00 97.22           C  
ATOM    217  CG  TRP A  30      -6.014  12.911  53.862  1.00 97.22           C  
ATOM    218  CD1 TRP A  30      -6.417  13.415  52.660  1.00 97.22           C  
ATOM    219  CD2 TRP A  30      -4.622  13.241  53.995  1.00 97.22           C  
ATOM    220  CE2 TRP A  30      -4.254  13.944  52.850  1.00 97.22           C  
ATOM    221  CE3 TRP A  30      -3.727  12.977  54.991  1.00 97.22           C  
ATOM    222  NE1 TRP A  30      -5.365  14.046  52.040  1.00 97.22           N  
ATOM    223  CZ2 TRP A  30      -2.977  14.399  52.683  1.00 97.22           C  
ATOM    224  CZ3 TRP A  30      -2.440  13.435  54.819  1.00 97.22           C  
ATOM    225  CH2 TRP A  30      -2.073  14.133  53.687  1.00 97.22           C  
ATOM    226  N   ILE A  31      -8.260   9.852  56.403  1.00128.19           N  
ATOM    227  CA  ILE A  31      -8.707   9.555  57.735  1.00128.19           C  
ATOM    228  C   ILE A  31      -8.059   8.305  58.241  1.00128.19           C  
ATOM    229  O   ILE A  31      -7.660   8.249  59.402  1.00128.19           O  
ATOM    230  CB  ILE A  31     -10.195   9.463  57.902  1.00128.19           C  
ATOM    231  CG1 ILE A  31     -10.816   8.252  57.206  1.00128.19           C  
ATOM    232  CG2 ILE A  31     -10.766  10.794  57.395  1.00128.19           C  
ATOM    233  CD1 ILE A  31     -12.261   8.046  57.657  1.00128.19           C  
ATOM    234  N   THR A  32      -7.929   7.268  57.393  1.00 44.08           N  
ATOM    235  CA  THR A  32      -7.342   6.037  57.847  1.00 44.08           C  
ATOM    236  C   THR A  32      -5.904   6.259  58.202  1.00 44.08           C  
ATOM    237  O   THR A  32      -5.443   5.775  59.235  1.00 44.08           O  
ATOM    238  CB  THR A  32      -7.384   4.949  56.810  1.00 44.08           C  
ATOM    239  CG2 THR A  32      -6.720   3.683  57.380  1.00 44.08           C  
ATOM    240  OG1 THR A  32      -8.729   4.675  56.448  1.00 44.08           O  
ATOM    241  N   CYS A  33      -5.149   6.993  57.359  1.00 54.30           N  
ATOM    242  CA  CYS A  33      -3.755   7.180  57.648  1.00 54.30           C  
ATOM    243  C   CYS A  33      -3.604   7.928  58.939  1.00 54.30           C  
ATOM    244  O   CYS A  33      -2.822   7.531  59.800  1.00 54.30           O  
ATOM    245  CB  CYS A  33      -2.985   7.930  56.539  1.00 54.30           C  
ATOM    246  SG  CYS A  33      -1.218   8.208  56.906  1.00 54.30           S  
ATOM    247  N   LEU A  34      -4.388   9.001  59.139  1.00106.61           N  
ATOM    248  CA  LEU A  34      -4.256   9.802  60.328  1.00106.61           C  
ATOM    249  C   LEU A  34      -4.560   8.983  61.541  1.00106.61           C  
ATOM    250  O   LEU A  34      -3.953   9.174  62.594  1.00106.61           O  
ATOM    251  CB  LEU A  34      -5.162  11.047  60.326  1.00106.61           C  
ATOM    252  CG  LEU A  34      -4.629  12.223  59.483  1.00106.61           C  
ATOM    253  CD1 LEU A  34      -3.437  12.893  60.179  1.00106.61           C  
ATOM    254  CD2 LEU A  34      -4.277  11.796  58.056  1.00106.61           C  
ATOM    255  N   GLU A  35      -5.519   8.054  61.437  1.00 46.19           N  
ATOM    256  CA  GLU A  35      -5.868   7.237  62.560  1.00 46.19           C  
ATOM    257  C   GLU A  35      -4.676   6.411  62.950  1.00 46.19           C  
ATOM    258  O   GLU A  35      -4.422   6.202  64.135  1.00 46.19           O  
ATOM    259  CB  GLU A  35      -7.041   6.305  62.229  1.00 46.19           C  
ATOM    260  CG  GLU A  35      -8.321   7.097  61.951  1.00 46.19           C  
ATOM    261  CD  GLU A  35      -9.359   6.169  61.343  1.00 46.19           C  
ATOM    262  OE1 GLU A  35      -9.006   4.999  61.044  1.00 46.19           O  
ATOM    263  OE2 GLU A  35     -10.523   6.623  61.171  1.00 46.19           O1-
ATOM    264  N   SER A  36      -3.911   5.909  61.961  1.00 53.66           N  
ATOM    265  CA  SER A  36      -2.773   5.086  62.259  1.00 53.66           C  
ATOM    266  C   SER A  36      -1.716   5.896  62.959  1.00 53.66           C  
ATOM    267  O   SER A  36      -1.076   5.411  63.888  1.00 53.66           O  
ATOM    268  CB  SER A  36      -2.130   4.487  60.996  1.00 53.66           C  
ATOM    269  OG  SER A  36      -3.029   3.578  60.378  1.00 53.66           O  
ATOM    270  N   LEU A  37      -1.478   7.130  62.472  1.00144.61           N  
ATOM    271  CA  LEU A  37      -0.476   8.064  62.926  1.00144.61           C  
ATOM    272  C   LEU A  37      -0.773   8.847  64.180  1.00144.61           C  
ATOM    273  O   LEU A  37       0.154   9.367  64.797  1.00144.61           O  
ATOM    274  CB  LEU A  37      -0.050   9.087  61.861  1.00144.61           C  
ATOM    275  CG  LEU A  37       0.770   8.477  60.707  1.00144.61           C  
ATOM    276  CD1 LEU A  37      -0.081   7.594  59.788  1.00144.61           C  
ATOM    277  CD2 LEU A  37       1.538   9.561  59.946  1.00144.61           C  
ATOM    278  N   ALA A  38      -2.044   8.980  64.600  1.00 60.30           N  
ATOM    279  CA  ALA A  38      -2.409   9.962  65.595  1.00 60.30           C  
ATOM    280  C   ALA A  38      -1.591   9.866  66.853  1.00 60.30           C  
ATOM    281  O   ALA A  38      -1.216  10.892  67.418  1.00 60.30           O  
ATOM    282  CB  ALA A  38      -3.892   9.867  65.992  1.00 60.30           C  
ATOM    283  N   ALA A  39      -1.289   8.653  67.335  1.00 47.63           N  
ATOM    284  CA  ALA A  39      -0.547   8.471  68.554  1.00 47.63           C  
ATOM    285  C   ALA A  39       0.845   9.021  68.425  1.00 47.63           C  
ATOM    286  O   ALA A  39       1.432   9.482  69.404  1.00 47.63           O  
ATOM    287  CB  ALA A  39      -0.408   6.989  68.938  1.00 47.63           C  
ATOM    288  N   SER A  40       1.413   8.940  67.210  1.00103.55           N  
ATOM    289  CA  SER A  40       2.786   9.241  66.913  1.00103.55           C  
ATOM    290  C   SER A  40       3.228  10.653  67.188  1.00103.55           C  
ATOM    291  O   SER A  40       4.293  10.845  67.771  1.00103.55           O  
ATOM    292  CB  SER A  40       3.109   8.958  65.441  1.00103.55           C  
ATOM    293  OG  SER A  40       4.457   9.301  65.171  1.00103.55           O  
ATOM    294  N   SER A  41       2.480  11.693  66.774  1.00 44.12           N  
ATOM    295  CA  SER A  41       3.039  13.000  66.988  1.00 44.12           C  
ATOM    296  C   SER A  41       1.941  13.984  67.222  1.00 44.12           C  
ATOM    297  O   SER A  41       0.766  13.695  67.012  1.00 44.12           O  
ATOM    298  CB  SER A  41       3.845  13.531  65.792  1.00 44.12           C  
ATOM    299  OG  SER A  41       2.978  13.770  64.693  1.00 44.12           O  
ATOM    300  N   ALA A  42       2.332  15.186  67.691  1.00 23.91           N  
ATOM    301  CA  ALA A  42       1.410  16.241  67.992  1.00 23.91           C  
ATOM    302  C   ALA A  42       0.736  16.677  66.732  1.00 23.91           C  
ATOM    303  O   ALA A  42      -0.468  16.927  66.715  1.00 23.91           O  
ATOM    304  CB  ALA A  42       2.098  17.476  68.599  1.00 23.91           C  
ATOM    305  N   ALA A  43       1.503  16.775  65.631  1.00 27.67           N  
ATOM    306  CA  ALA A  43       0.956  17.246  64.394  1.00 27.67           C  
ATOM    307  C   ALA A  43      -0.104  16.303  63.920  1.00 27.67           C  
ATOM    308  O   ALA A  43      -1.154  16.727  63.440  1.00 27.67           O  
ATOM    309  CB  ALA A  43       2.011  17.357  63.282  1.00 27.67           C  
ATOM    310  N   CYS A  44       0.148  14.989  64.037  1.00 43.03           N  
ATOM    311  CA  CYS A  44      -0.779  14.007  63.550  1.00 43.03           C  
ATOM    312  C   CYS A  44      -2.052  14.039  64.343  1.00 43.03           C  
ATOM    313  O   CYS A  44      -3.138  13.883  63.787  1.00 43.03           O  
ATOM    314  CB  CYS A  44      -0.191  12.589  63.570  1.00 43.03           C  
ATOM    315  SG  CYS A  44       1.228  12.435  62.438  1.00 43.03           S  
ATOM    316  N   ALA A  45      -1.953  14.234  65.671  1.00 25.57           N  
ATOM    317  CA  ALA A  45      -3.127  14.260  66.497  1.00 25.57           C  
ATOM    318  C   ALA A  45      -3.976  15.416  66.068  1.00 25.57           C  
ATOM    319  O   ALA A  45      -5.198  15.302  65.976  1.00 25.57           O  
ATOM    320  CB  ALA A  45      -2.795  14.460  67.986  1.00 25.57           C  
ATOM    321  N   ALA A  46      -3.335  16.569  65.795  1.00 24.95           N  
ATOM    322  CA  ALA A  46      -4.036  17.759  65.408  1.00 24.95           C  
ATOM    323  C   ALA A  46      -4.721  17.530  64.099  1.00 24.95           C  
ATOM    324  O   ALA A  46      -5.869  17.928  63.910  1.00 24.95           O  
ATOM    325  CB  ALA A  46      -3.102  18.967  65.224  1.00 24.95           C  
ATOM    326  N   ALA A  47      -4.029  16.866  63.157  1.00 30.88           N  
ATOM    327  CA  ALA A  47      -4.574  16.649  61.849  1.00 30.88           C  
ATOM    328  C   ALA A  47      -5.804  15.797  61.947  1.00 30.88           C  
ATOM    329  O   ALA A  47      -6.781  16.021  61.235  1.00 30.88           O  
ATOM    330  CB  ALA A  47      -3.590  15.939  60.904  1.00 30.88           C  
ATOM    331  N   LEU A  48      -5.785  14.782  62.832  1.00110.57           N  
ATOM    332  CA  LEU A  48      -6.880  13.859  62.954  1.00110.57           C  
ATOM    333  C   LEU A  48      -8.077  14.610  63.463  1.00110.57           C  
ATOM    334  O   LEU A  48      -9.206  14.372  63.037  1.00110.57           O  
ATOM    335  CB  LEU A  48      -6.588  12.722  63.952  1.00110.57           C  
ATOM    336  CG  LEU A  48      -7.480  11.473  63.787  1.00110.57           C  
ATOM    337  CD1 LEU A  48      -8.982  11.771  63.867  1.00110.57           C  
ATOM    338  CD2 LEU A  48      -7.098  10.698  62.521  1.00110.57           C  
ATOM    339  N   GLY A  49      -7.856  15.564  64.387  1.00 38.22           N  
ATOM    340  CA  GLY A  49      -8.948  16.293  64.971  1.00 38.22           C  
ATOM    341  C   GLY A  49      -9.683  16.988  63.869  1.00 38.22           C  
ATOM    342  O   GLY A  49     -10.903  17.140  63.911  1.00 38.22           O  
ATOM    343  N   GLU A  50      -8.925  17.460  62.870  1.00158.42           N  
ATOM    344  CA  GLU A  50      -9.412  18.148  61.712  1.00158.42           C  
ATOM    345  C   GLU A  50     -10.113  17.191  60.791  1.00158.42           C  
ATOM    346  O   GLU A  50     -10.800  17.614  59.863  1.00158.42           O  
ATOM    347  CB  GLU A  50      -8.295  18.831  60.915  1.00158.42           C  
ATOM    348  CG  GLU A  50      -8.858  19.897  59.985  1.00158.42           C  
ATOM    349  CD  GLU A  50      -9.399  20.989  60.893  1.00158.42           C  
ATOM    350  OE1 GLU A  50      -8.569  21.666  61.558  1.00158.42           O  
ATOM    351  OE2 GLU A  50     -10.646  21.152  60.947  1.00158.42           O1-
ATOM    352  N   LEU A  51      -9.905  15.874  60.978  1.00135.40           N  
ATOM    353  CA  LEU A  51     -10.455  14.872  60.106  1.00135.40           C  
ATOM    354  C   LEU A  51      -9.828  14.939  58.752  1.00135.40           C  
ATOM    355  O   LEU A  51     -10.420  14.517  57.760  1.00135.40           O  
ATOM    356  CB  LEU A  51     -11.985  14.860  59.971  1.00135.40           C  
ATOM    357  CG  LEU A  51     -12.680  14.101  61.116  1.00135.40           C  
ATOM    358  CD1 LEU A  51     -12.334  12.603  61.072  1.00135.40           C  
ATOM    359  CD2 LEU A  51     -12.383  14.722  62.485  1.00135.40           C  
ATOM    360  N   GLY A  52      -8.596  15.475  58.688  1.00 34.61           N  
ATOM    361  CA  GLY A  52      -7.822  15.423  57.482  1.00 34.61           C  
ATOM    362  C   GLY A  52      -8.139  16.560  56.562  1.00 34.61           C  
ATOM    363  O   GLY A  52      -7.537  16.673  55.496  1.00 34.61           O  
ATOM    364  N   LEU A  53      -9.098  17.424  56.928  1.00110.48           N  
ATOM    365  CA  LEU A  53      -9.450  18.516  56.068  1.00110.48           C  
ATOM    366  C   LEU A  53      -8.361  19.545  55.992  1.00110.48           C  
ATOM    367  O   LEU A  53      -8.193  20.183  54.952  1.00110.48           O  
ATOM    368  CB  LEU A  53     -10.778  19.188  56.441  1.00110.48           C  
ATOM    369  CG  LEU A  53     -11.991  18.309  56.077  1.00110.48           C  
ATOM    370  CD1 LEU A  53     -11.997  16.989  56.855  1.00110.48           C  
ATOM    371  CD2 LEU A  53     -13.307  19.082  56.211  1.00110.48           C  
ATOM    372  N   ASP A  54      -7.606  19.753  57.091  1.00 65.53           N  
ATOM    373  CA  ASP A  54      -6.604  20.785  57.130  1.00 65.53           C  
ATOM    374  C   ASP A  54      -5.347  20.260  56.499  1.00 65.53           C  
ATOM    375  O   ASP A  54      -4.606  19.477  57.092  1.00 65.53           O  
ATOM    376  CB  ASP A  54      -6.302  21.238  58.573  1.00 65.53           C  
ATOM    377  CG  ASP A  54      -5.559  22.568  58.555  1.00 65.53           C  
ATOM    378  OD1 ASP A  54      -4.488  22.635  57.899  1.00 65.53           O  
ATOM    379  OD2 ASP A  54      -6.055  23.538  59.190  1.00 65.53           O1-
ATOM    380  N   ILE A  55      -5.064  20.701  55.258  1.00167.62           N  
ATOM    381  CA  ILE A  55      -3.943  20.174  54.538  1.00167.62           C  
ATOM    382  C   ILE A  55      -2.630  20.558  55.171  1.00167.62           C  
ATOM    383  O   ILE A  55      -1.726  19.725  55.168  1.00167.62           O  
ATOM    384  CB  ILE A  55      -3.990  20.407  53.038  1.00167.62           C  
ATOM    385  CG1 ILE A  55      -3.057  19.410  52.347  1.00167.62           C  
ATOM    386  CG2 ILE A  55      -3.716  21.868  52.665  1.00167.62           C  
ATOM    387  CD1 ILE A  55      -3.573  17.973  52.408  1.00167.62           C  
ATOM    388  N   PRO A  56      -2.418  21.737  55.714  1.00 71.69           N  
ATOM    389  CA  PRO A  56      -1.133  22.035  56.290  1.00 71.69           C  
ATOM    390  C   PRO A  56      -0.834  21.119  57.435  1.00 71.69           C  
ATOM    391  O   PRO A  56       0.329  20.770  57.635  1.00 71.69           O  
ATOM    392  CB  PRO A  56      -1.181  23.508  56.683  1.00 71.69           C  
ATOM    393  CG  PRO A  56      -2.222  24.109  55.720  1.00 71.69           C  
ATOM    394  CD  PRO A  56      -3.178  22.942  55.418  1.00 71.69           C  
ATOM    395  N   LEU A  57      -1.862  20.744  58.219  1.00 43.47           N  
ATOM    396  CA  LEU A  57      -1.670  19.857  59.331  1.00 43.47           C  
ATOM    397  C   LEU A  57      -1.313  18.502  58.805  1.00 43.47           C  
ATOM    398  O   LEU A  57      -0.462  17.811  59.361  1.00 43.47           O  
ATOM    399  CB  LEU A  57      -2.937  19.712  60.194  1.00 43.47           C  
ATOM    400  CG  LEU A  57      -3.302  20.992  60.967  1.00 43.47           C  
ATOM    401  CD1 LEU A  57      -4.572  20.799  61.809  1.00 43.47           C  
ATOM    402  CD2 LEU A  57      -2.116  21.481  61.814  1.00 43.47           C  
ATOM    403  N   ASP A  58      -1.969  18.087  57.707  1.00 40.71           N  
ATOM    404  CA  ASP A  58      -1.739  16.788  57.144  1.00 40.71           C  
ATOM    405  C   ASP A  58      -0.315  16.694  56.691  1.00 40.71           C  
ATOM    406  O   ASP A  58       0.351  15.684  56.915  1.00 40.71           O  
ATOM    407  CB  ASP A  58      -2.622  16.512  55.913  1.00 40.71           C  
ATOM    408  CG  ASP A  58      -4.061  16.374  56.389  1.00 40.71           C  
ATOM    409  OD1 ASP A  58      -4.253  16.041  57.588  1.00 40.71           O  
ATOM    410  OD2 ASP A  58      -4.987  16.602  55.563  1.00 40.71           O1-
ATOM    411  N   LEU A  59       0.196  17.756  56.042  1.00 46.08           N  
ATOM    412  CA  LEU A  59       1.536  17.706  55.530  1.00 46.08           C  
ATOM    413  C   LEU A  59       2.490  17.601  56.679  1.00 46.08           C  
ATOM    414  O   LEU A  59       3.460  16.846  56.620  1.00 46.08           O  
ATOM    415  CB  LEU A  59       1.907  18.935  54.680  1.00 46.08           C  
ATOM    416  CG  LEU A  59       3.325  18.848  54.081  1.00 46.08           C  
ATOM    417  CD1 LEU A  59       3.462  17.622  53.162  1.00 46.08           C  
ATOM    418  CD2 LEU A  59       3.719  20.153  53.368  1.00 46.08           C  
ATOM    419  N   ALA A  60       2.232  18.352  57.767  1.00 28.12           N  
ATOM    420  CA  ALA A  60       3.108  18.336  58.907  1.00 28.12           C  
ATOM    421  C   ALA A  60       3.136  16.953  59.484  1.00 28.12           C  
ATOM    422  O   ALA A  60       4.192  16.456  59.875  1.00 28.12           O  
ATOM    423  CB  ALA A  60       2.644  19.285  60.026  1.00 28.12           C  
ATOM    424  N   CYS A  61       1.965  16.290  59.561  1.00 47.88           N  
ATOM    425  CA  CYS A  61       1.914  14.967  60.119  1.00 47.88           C  
ATOM    426  C   CYS A  61       2.733  14.036  59.281  1.00 47.88           C  
ATOM    427  O   CYS A  61       3.546  13.273  59.800  1.00 47.88           O  
ATOM    428  CB  CYS A  61       0.481  14.395  60.189  1.00 47.88           C  
ATOM    429  SG  CYS A  61       0.427  12.613  60.574  1.00 47.88           S  
ATOM    430  N   ILE A  62       2.569  14.104  57.948  1.00 58.02           N  
ATOM    431  CA  ILE A  62       3.251  13.194  57.071  1.00 58.02           C  
ATOM    432  C   ILE A  62       4.728  13.382  57.198  1.00 58.02           C  
ATOM    433  O   ILE A  62       5.486  12.414  57.214  1.00 58.02           O  
ATOM    434  CB  ILE A  62       2.872  13.379  55.630  1.00 58.02           C  
ATOM    435  CG1 ILE A  62       1.381  13.057  55.438  1.00 58.02           C  
ATOM    436  CG2 ILE A  62       3.805  12.513  54.769  1.00 58.02           C  
ATOM    437  CD1 ILE A  62       0.855  13.437  54.059  1.00 58.02           C  
ATOM    438  N   ALA A  63       5.184  14.640  57.285  1.00 25.90           N  
ATOM    439  CA  ALA A  63       6.592  14.881  57.373  1.00 25.90           C  
ATOM    440  C   ALA A  63       7.115  14.255  58.633  1.00 25.90           C  
ATOM    441  O   ALA A  63       8.184  13.646  58.639  1.00 25.90           O  
ATOM    442  CB  ALA A  63       6.924  16.383  57.431  1.00 25.90           C  
ATOM    443  N   SER A  64       6.350  14.380  59.733  1.00100.14           N  
ATOM    444  CA  SER A  64       6.768  13.951  61.037  1.00100.14           C  
ATOM    445  C   SER A  64       6.850  12.456  61.182  1.00100.14           C  
ATOM    446  O   SER A  64       7.649  11.975  61.983  1.00100.14           O  
ATOM    447  CB  SER A  64       5.824  14.444  62.147  1.00100.14           C  
ATOM    448  OG  SER A  64       5.811  15.863  62.184  1.00100.14           O  
ATOM    449  N   ALA A  65       6.048  11.655  60.447  1.00 92.60           N  
ATOM    450  CA  ALA A  65       6.112  10.247  60.755  1.00 92.60           C  
ATOM    451  C   ALA A  65       6.186   9.404  59.511  1.00 92.60           C  
ATOM    452  O   ALA A  65       5.724   9.798  58.443  1.00 92.60           O  
ATOM    453  CB  ALA A  65       4.898   9.748  61.558  1.00 92.60           C  
ATOM    454  N   ALA A  66       6.779   8.191  59.614  1.00144.03           N  
ATOM    455  CA  ALA A  66       6.821   7.352  58.448  1.00144.03           C  
ATOM    456  C   ALA A  66       5.482   6.703  58.384  1.00144.03           C  
ATOM    457  O   ALA A  66       5.210   5.720  59.073  1.00144.03           O  
ATOM    458  CB  ALA A  66       7.883   6.242  58.521  1.00144.03           C  
ATOM    459  N   SER A  67       4.612   7.267  57.531  1.00 37.14           N  
ATOM    460  CA  SER A  67       3.276   6.790  57.357  1.00 37.14           C  
ATOM    461  C   SER A  67       3.345   5.506  56.608  1.00 37.14           C  
ATOM    462  O   SER A  67       2.386   4.736  56.584  1.00 37.14           O  
ATOM    463  CB  SER A  67       2.410   7.768  56.546  1.00 37.14           C  
ATOM    464  OG  SER A  67       2.966   7.949  55.252  1.00 37.14           O  
ATOM    465  N   THR A  68       4.506   5.235  55.988  1.00 94.45           N  
ATOM    466  CA  THR A  68       4.636   4.081  55.152  1.00 94.45           C  
ATOM    467  C   THR A  68       4.322   2.845  55.935  1.00 94.45           C  
ATOM    468  O   THR A  68       3.530   2.020  55.486  1.00 94.45           O  
ATOM    469  CB  THR A  68       6.010   3.951  54.560  1.00 94.45           C  
ATOM    470  CG2 THR A  68       7.043   3.833  55.693  1.00 94.45           C  
ATOM    471  OG1 THR A  68       6.069   2.818  53.705  1.00 94.45           O  
ATOM    472  N   SER A  69       4.909   2.675  57.133  1.00 60.42           N  
ATOM    473  CA  SER A  69       4.594   1.491  57.877  1.00 60.42           C  
ATOM    474  C   SER A  69       3.161   1.590  58.280  1.00 60.42           C  
ATOM    475  O   SER A  69       2.432   0.598  58.294  1.00 60.42           O  
ATOM    476  CB  SER A  69       5.448   1.323  59.145  1.00 60.42           C  
ATOM    477  OG  SER A  69       6.807   1.119  58.789  1.00 60.42           O  
ATOM    478  N   ALA A  70       2.715   2.821  58.586  1.00 41.95           N  
ATOM    479  CA  ALA A  70       1.371   3.032  59.025  1.00 41.95           C  
ATOM    480  C   ALA A  70       0.460   2.596  57.933  1.00 41.95           C  
ATOM    481  O   ALA A  70       0.753   2.766  56.751  1.00 41.95           O  
ATOM    482  CB  ALA A  70       1.049   4.504  59.326  1.00 41.95           C  
ATOM    483  N   GLN A  71      -0.685   2.005  58.320  1.00 82.89           N  
ATOM    484  CA  GLN A  71      -1.601   1.494  57.347  1.00 82.89           C  
ATOM    485  C   GLN A  71      -2.497   2.584  56.855  1.00 82.89           C  
ATOM    486  O   GLN A  71      -2.843   3.511  57.586  1.00 82.89           O  
ATOM    487  CB  GLN A  71      -2.505   0.375  57.890  1.00 82.89           C  
ATOM    488  CG  GLN A  71      -1.728  -0.878  58.292  1.00 82.89           C  
ATOM    489  CD  GLN A  71      -1.153  -1.494  57.027  1.00 82.89           C  
ATOM    490  NE2 GLN A  71      -0.213  -2.460  57.195  1.00 82.89           N  
ATOM    491  OE1 GLN A  71      -1.531  -1.123  55.917  1.00 82.89           O  
ATOM    492  N   GLY A  72      -2.872   2.489  55.563  1.00 38.24           N  
ATOM    493  CA  GLY A  72      -3.824   3.373  54.952  1.00 38.24           C  
ATOM    494  C   GLY A  72      -3.146   4.619  54.471  1.00 38.24           C  
ATOM    495  O   GLY A  72      -3.787   5.521  53.936  1.00 38.24           O  
ATOM    496  N   CYS A  73      -1.829   4.709  54.698  1.00105.04           N  
ATOM    497  CA  CYS A  73      -1.003   5.835  54.368  1.00105.04           C  
ATOM    498  C   CYS A  73      -0.529   5.898  52.943  1.00105.04           C  
ATOM    499  O   CYS A  73       0.109   6.886  52.583  1.00105.04           O  
ATOM    500  CB  CYS A  73       0.193   5.992  55.314  1.00105.04           C  
ATOM    501  SG  CYS A  73      -0.357   6.362  57.010  1.00105.04           S  
ATOM    502  N   GLU A  74      -0.792   4.870  52.105  1.00205.16           N  
ATOM    503  CA  GLU A  74      -0.106   4.731  50.841  1.00205.16           C  
ATOM    504  C   GLU A  74      -0.066   5.998  50.023  1.00205.16           C  
ATOM    505  O   GLU A  74       0.940   6.685  50.010  1.00205.16           O  
ATOM    506  CB  GLU A  74      -0.770   3.671  49.943  1.00205.16           C  
ATOM    507  CG  GLU A  74      -0.895   2.287  50.584  1.00205.16           C  
ATOM    508  CD  GLU A  74      -2.170   2.268  51.421  1.00205.16           C  
ATOM    509  OE1 GLU A  74      -2.879   3.308  51.454  1.00205.16           O  
ATOM    510  OE2 GLU A  74      -2.454   1.202  52.033  1.00205.16           O1-
ATOM    511  N   GLY A  75      -1.167   6.476  49.451  1.00132.83           N  
ATOM    512  CA  GLY A  75      -1.073   7.597  48.539  1.00132.83           C  
ATOM    513  C   GLY A  75      -0.525   8.830  49.215  1.00132.83           C  
ATOM    514  O   GLY A  75      -0.059   9.759  48.555  1.00132.83           O  
ATOM    515  N   CYS A  76      -0.647   8.885  50.552  1.00 90.90           N  
ATOM    516  CA  CYS A  76      -0.307  10.000  51.394  1.00 90.90           C  
ATOM    517  C   CYS A  76       1.172  10.306  51.435  1.00 90.90           C  
ATOM    518  O   CYS A  76       1.553  11.468  51.584  1.00 90.90           O  
ATOM    519  CB  CYS A  76      -0.778   9.740  52.830  1.00 90.90           C  
ATOM    520  SG  CYS A  76      -2.452   9.019  52.881  1.00 90.90           S  
ATOM    521  N   PHE A  77       2.057   9.291  51.363  1.00107.00           N  
ATOM    522  CA  PHE A  77       3.465   9.573  51.466  1.00107.00           C  
ATOM    523  C   PHE A  77       4.082   9.565  50.064  1.00107.00           C  
ATOM    524  O   PHE A  77       3.949   8.545  49.334  1.00107.00           O  
ATOM    525  CB  PHE A  77       4.206   8.554  52.362  1.00107.00           C  
ATOM    526  CG  PHE A  77       4.132   7.209  51.720  1.00107.00           C  
ATOM    527  CD1 PHE A  77       3.014   6.419  51.855  1.00107.00           C  
ATOM    528  CD2 PHE A  77       5.187   6.729  50.983  1.00107.00           C  
ATOM    529  CE1 PHE A  77       2.948   5.182  51.255  1.00107.00           C  
ATOM    530  CE2 PHE A  77       5.128   5.493  50.380  1.00107.00           C  
ATOM    531  CZ  PHE A  77       4.006   4.713  50.514  1.00107.00           C  
ATOM    532  OXT PHE A  77       4.698  10.606  49.709  1.00107.00           O1-
TER   
ATOM    533  N   ALA B   1       3.118  10.333  40.587  1.00  8.75           N  
ATOM    534  CA  ALA B   1       2.852   9.212  41.518  1.00  8.75           C  
ATOM    535  C   ALA B   1       3.678   9.334  42.756  1.00  8.75           C  
ATOM    536  O   ALA B   1       3.650  10.359  43.437  1.00  8.75           O  
ATOM    537  CB  ALA B   1       3.173   7.870  40.840  1.00  8.75           C  
ATOM    538  N   GLN B   2       4.442   8.274  43.073  1.00 39.25           N  
ATOM    539  CA  GLN B   2       5.250   8.275  44.254  1.00 39.25           C  
ATOM    540  C   GLN B   2       6.312   9.317  44.120  1.00 39.25           C  
ATOM    541  O   GLN B   2       6.616  10.010  45.088  1.00 39.25           O  
ATOM    542  CB  GLN B   2       5.914   6.914  44.537  1.00 39.25           C  
ATOM    543  CG  GLN B   2       6.602   6.850  45.902  1.00 39.25           C  
ATOM    544  CD  GLN B   2       6.866   5.387  46.224  1.00 39.25           C  
ATOM    545  NE2 GLN B   2       6.905   5.058  47.543  1.00 39.25           N  
ATOM    546  OE1 GLN B   2       7.020   4.557  45.328  1.00 39.25           O  
ATOM    547  N   PRO B   3       6.904   9.479  42.971  1.00 60.31           N  
ATOM    548  CA  PRO B   3       7.912  10.496  42.872  1.00 60.31           C  
ATOM    549  C   PRO B   3       7.383  11.879  43.083  1.00 60.31           C  
ATOM    550  O   PRO B   3       8.125  12.719  43.590  1.00 60.31           O  
ATOM    551  CB  PRO B   3       8.602  10.265  41.533  1.00 60.31           C  
ATOM    552  CG  PRO B   3       8.475   8.743  41.333  1.00 60.31           C  
ATOM    553  CD  PRO B   3       7.189   8.356  42.091  1.00 60.31           C  
ATOM    554  N   ALA B   4       6.124  12.152  42.689  1.00 27.40           N  
ATOM    555  CA  ALA B   4       5.579  13.468  42.867  1.00 27.40           C  
ATOM    556  C   ALA B   4       5.459  13.742  44.328  1.00 27.40           C  
ATOM    557  O   ALA B   4       5.841  14.806  44.817  1.00 27.40           O  
ATOM    558  CB  ALA B   4       4.175  13.613  42.251  1.00 27.40           C  
ATOM    559  N   VAL B   5       4.940  12.755  45.074  1.00 87.57           N  
ATOM    560  CA  VAL B   5       4.742  12.980  46.467  1.00 87.57           C  
ATOM    561  C   VAL B   5       6.078  13.207  47.092  1.00 87.57           C  
ATOM    562  O   VAL B   5       6.239  14.107  47.908  1.00 87.57           O  
ATOM    563  CB  VAL B   5       4.055  11.846  47.170  1.00 87.57           C  
ATOM    564  CG1 VAL B   5       4.977  10.622  47.199  1.00 87.57           C  
ATOM    565  CG2 VAL B   5       3.645  12.341  48.563  1.00 87.57           C  
ATOM    566  N   LYS B   6       7.093  12.423  46.685  1.00111.36           N  
ATOM    567  CA  LYS B   6       8.379  12.538  47.306  1.00111.36           C  
ATOM    568  C   LYS B   6       8.897  13.922  47.082  1.00111.36           C  
ATOM    569  O   LYS B   6       9.483  14.520  47.982  1.00111.36           O  
ATOM    570  CB  LYS B   6       9.414  11.544  46.752  1.00111.36           C  
ATOM    571  CG  LYS B   6      10.698  11.481  47.582  1.00111.36           C  
ATOM    572  CD  LYS B   6      11.576  10.277  47.248  1.00111.36           C  
ATOM    573  CE  LYS B   6      12.507  10.503  46.055  1.00111.36           C  
ATOM    574  NZ  LYS B   6      13.722  11.232  46.488  1.00111.36           N1+
ATOM    575  N   HIS B   7       8.691  14.485  45.877  1.00 43.45           N  
ATOM    576  CA  HIS B   7       9.196  15.806  45.646  1.00 43.45           C  
ATOM    577  C   HIS B   7       8.527  16.742  46.599  1.00 43.45           C  
ATOM    578  O   HIS B   7       9.169  17.622  47.166  1.00 43.45           O  
ATOM    579  CB  HIS B   7       8.941  16.344  44.227  1.00 43.45           C  
ATOM    580  CG  HIS B   7       9.455  17.747  44.060  1.00 43.45           C  
ATOM    581  CD2 HIS B   7      10.718  18.202  43.826  1.00 43.45           C  
ATOM    582  ND1 HIS B   7       8.663  18.867  44.153  1.00 43.45           N  
ATOM    583  CE1 HIS B   7       9.476  19.939  43.973  1.00 43.45           C  
ATOM    584  NE2 HIS B   7      10.731  19.584  43.772  1.00 43.45           N  
ATOM    585  N   ALA B   8       7.213  16.562  46.818  1.00 27.91           N  
ATOM    586  CA  ALA B   8       6.477  17.466  47.655  1.00 27.91           C  
ATOM    587  C   ALA B   8       7.028  17.447  49.045  1.00 27.91           C  
ATOM    588  O   ALA B   8       7.233  18.501  49.647  1.00 27.91           O  
ATOM    589  CB  ALA B   8       4.990  17.094  47.752  1.00 27.91           C  
ATOM    590  N   LEU B   9       7.311  16.251  49.594  1.00 78.00           N  
ATOM    591  CA  LEU B   9       7.791  16.213  50.945  1.00 78.00           C  
ATOM    592  C   LEU B   9       9.103  16.916  51.029  1.00 78.00           C  
ATOM    593  O   LEU B   9       9.348  17.661  51.977  1.00 78.00           O  
ATOM    594  CB  LEU B   9       8.005  14.798  51.506  1.00 78.00           C  
ATOM    595  CG  LEU B   9       6.706  14.049  51.853  1.00 78.00           C  
ATOM    596  CD1 LEU B   9       5.885  13.709  50.602  1.00 78.00           C  
ATOM    597  CD2 LEU B   9       6.999  12.815  52.714  1.00 78.00           C  
ATOM    598  N   GLY B  10       9.978  16.707  50.030  1.00 18.53           N  
ATOM    599  CA  GLY B  10      11.281  17.302  50.064  1.00 18.53           C  
ATOM    600  C   GLY B  10      11.137  18.793  50.061  1.00 18.53           C  
ATOM    601  O   GLY B  10      11.863  19.500  50.757  1.00 18.53           O  
ATOM    602  N   GLN B  11      10.190  19.307  49.257  1.00113.67           N  
ATOM    603  CA  GLN B  11       9.991  20.720  49.133  1.00113.67           C  
ATOM    604  C   GLN B  11       9.541  21.273  50.449  1.00113.67           C  
ATOM    605  O   GLN B  11       9.982  22.344  50.861  1.00113.67           O  
ATOM    606  CB  GLN B  11       8.924  21.058  48.076  1.00113.67           C  
ATOM    607  CG  GLN B  11       8.828  22.549  47.765  1.00113.67           C  
ATOM    608  CD  GLN B  11      10.162  22.977  47.173  1.00113.67           C  
ATOM    609  NE2 GLN B  11      10.721  22.140  46.259  1.00113.67           N  
ATOM    610  OE1 GLN B  11      10.689  24.038  47.502  1.00113.67           O  
ATOM    611  N   PHE B  12       8.656  20.543  51.153  1.00 37.85           N  
ATOM    612  CA  PHE B  12       8.128  21.029  52.395  1.00 37.85           C  
ATOM    613  C   PHE B  12       9.248  21.153  53.382  1.00 37.85           C  
ATOM    614  O   PHE B  12       9.343  22.147  54.103  1.00 37.85           O  
ATOM    615  CB  PHE B  12       7.052  20.102  52.984  1.00 37.85           C  
ATOM    616  CG  PHE B  12       6.577  20.729  54.245  1.00 37.85           C  
ATOM    617  CD1 PHE B  12       5.762  21.839  54.200  1.00 37.85           C  
ATOM    618  CD2 PHE B  12       6.930  20.205  55.466  1.00 37.85           C  
ATOM    619  CE1 PHE B  12       5.315  22.428  55.359  1.00 37.85           C  
ATOM    620  CE2 PHE B  12       6.485  20.792  56.627  1.00 37.85           C  
ATOM    621  CZ  PHE B  12       5.677  21.904  56.576  1.00 37.85           C  
ATOM    622  N   ASN B  13      10.141  20.147  53.428  1.00 27.10           N  
ATOM    623  CA  ASN B  13      11.217  20.158  54.378  1.00 27.10           C  
ATOM    624  C   ASN B  13      12.075  21.355  54.122  1.00 27.10           C  
ATOM    625  O   ASN B  13      12.530  22.010  55.057  1.00 27.10           O  
ATOM    626  CB  ASN B  13      12.110  18.909  54.298  1.00 27.10           C  
ATOM    627  CG  ASN B  13      11.314  17.731  54.836  1.00 27.10           C  
ATOM    628  ND2 ASN B  13      11.450  16.553  54.170  1.00 27.10           N  
ATOM    629  OD1 ASN B  13      10.594  17.854  55.825  1.00 27.10           O  
ATOM    630  N   GLN B  14      12.313  21.677  52.837  1.00 30.32           N  
ATOM    631  CA  GLN B  14      13.141  22.798  52.492  1.00 30.32           C  
ATOM    632  C   GLN B  14      12.482  24.057  52.977  1.00 30.32           C  
ATOM    633  O   GLN B  14      13.149  24.964  53.471  1.00 30.32           O  
ATOM    634  CB  GLN B  14      13.366  22.913  50.973  1.00 30.32           C  
ATOM    635  CG  GLN B  14      14.077  21.692  50.379  1.00 30.32           C  
ATOM    636  CD  GLN B  14      15.487  21.621  50.955  1.00 30.32           C  
ATOM    637  NE2 GLN B  14      16.480  21.252  50.103  1.00 30.32           N  
ATOM    638  OE1 GLN B  14      15.703  21.894  52.136  1.00 30.32           O  
ATOM    639  N   VAL B  15      11.145  24.138  52.854  1.00 30.44           N  
ATOM    640  CA  VAL B  15      10.406  25.298  53.268  1.00 30.44           C  
ATOM    641  C   VAL B  15      10.600  25.484  54.740  1.00 30.44           C  
ATOM    642  O   VAL B  15      10.858  26.591  55.212  1.00 30.44           O  
ATOM    643  CB  VAL B  15       8.927  25.129  53.043  1.00 30.44           C  
ATOM    644  CG1 VAL B  15       8.179  26.350  53.606  1.00 30.44           C  
ATOM    645  CG2 VAL B  15       8.691  24.886  51.542  1.00 30.44           C  
ATOM    646  N   VAL B  16      10.505  24.382  55.505  1.00 36.73           N  
ATOM    647  CA  VAL B  16      10.607  24.466  56.930  1.00 36.73           C  
ATOM    648  C   VAL B  16      11.940  25.037  57.288  1.00 36.73           C  
ATOM    649  O   VAL B  16      12.034  25.886  58.172  1.00 36.73           O  
ATOM    650  CB  VAL B  16      10.492  23.126  57.597  1.00 36.73           C  
ATOM    651  CG1 VAL B  16      10.795  23.287  59.099  1.00 36.73           C  
ATOM    652  CG2 VAL B  16       9.091  22.562  57.301  1.00 36.73           C  
ATOM    653  N   THR B  17      13.012  24.585  56.610  1.00109.38           N  
ATOM    654  CA  THR B  17      14.320  25.061  56.963  1.00109.38           C  
ATOM    655  C   THR B  17      14.424  26.530  56.701  1.00109.38           C  
ATOM    656  O   THR B  17      14.927  27.276  57.540  1.00109.38           O  
ATOM    657  CB  THR B  17      15.444  24.408  56.206  1.00109.38           C  
ATOM    658  CG2 THR B  17      15.430  22.899  56.481  1.00109.38           C  
ATOM    659  OG1 THR B  17      15.326  24.662  54.815  1.00109.38           O  
ATOM    660  N   MET B  18      13.937  26.994  55.536  1.00 57.29           N  
ATOM    661  CA  MET B  18      14.081  28.382  55.210  1.00 57.29           C  
ATOM    662  C   MET B  18      13.343  29.211  56.208  1.00 57.29           C  
ATOM    663  O   MET B  18      13.845  30.240  56.658  1.00 57.29           O  
ATOM    664  CB  MET B  18      13.546  28.753  53.814  1.00 57.29           C  
ATOM    665  CG  MET B  18      14.475  28.335  52.673  1.00 57.29           C  
ATOM    666  SD  MET B  18      13.918  28.830  51.015  1.00 57.29           S  
ATOM    667  CE  MET B  18      15.554  28.597  50.261  1.00 57.29           C  
ATOM    668  N   PHE B  19      12.132  28.770  56.588  1.00 57.93           N  
ATOM    669  CA  PHE B  19      11.299  29.516  57.484  1.00 57.93           C  
ATOM    670  C   PHE B  19      11.954  29.605  58.825  1.00 57.93           C  
ATOM    671  O   PHE B  19      11.941  30.655  59.463  1.00 57.93           O  
ATOM    672  CB  PHE B  19       9.907  28.882  57.650  1.00 57.93           C  
ATOM    673  CG  PHE B  19       9.118  29.729  58.584  1.00 57.93           C  
ATOM    674  CD1 PHE B  19       8.614  30.945  58.183  1.00 57.93           C  
ATOM    675  CD2 PHE B  19       8.867  29.284  59.861  1.00 57.93           C  
ATOM    676  CE1 PHE B  19       7.885  31.715  59.057  1.00 57.93           C  
ATOM    677  CE2 PHE B  19       8.137  30.052  60.735  1.00 57.93           C  
ATOM    678  CZ  PHE B  19       7.644  31.270  60.335  1.00 57.93           C  
ATOM    679  N   GLU B  20      12.544  28.490  59.288  1.00 66.06           N  
ATOM    680  CA  GLU B  20      13.159  28.463  60.581  1.00 66.06           C  
ATOM    681  C   GLU B  20      14.299  29.435  60.598  1.00 66.06           C  
ATOM    682  O   GLU B  20      14.475  30.178  61.562  1.00 66.06           O  
ATOM    683  CB  GLU B  20      13.690  27.063  60.940  1.00 66.06           C  
ATOM    684  CG  GLU B  20      14.244  26.955  62.357  1.00 66.06           C  
ATOM    685  CD  GLU B  20      15.713  27.339  62.310  1.00 66.06           C  
ATOM    686  OE1 GLU B  20      16.228  27.573  61.183  1.00 66.06           O  
ATOM    687  OE2 GLU B  20      16.343  27.394  63.398  1.00 66.06           O1-
ATOM    688  N   LYS B  21      15.098  29.466  59.517  1.00 45.87           N  
ATOM    689  CA  LYS B  21      16.251  30.317  59.458  1.00 45.87           C  
ATOM    690  C   LYS B  21      15.820  31.754  59.497  1.00 45.87           C  
ATOM    691  O   LYS B  21      16.380  32.557  60.241  1.00 45.87           O  
ATOM    692  CB  LYS B  21      17.053  30.105  58.159  1.00 45.87           C  
ATOM    693  CG  LYS B  21      17.581  28.673  57.989  1.00 45.87           C  
ATOM    694  CD  LYS B  21      18.063  28.348  56.568  1.00 45.87           C  
ATOM    695  CE  LYS B  21      18.593  26.922  56.413  1.00 45.87           C  
ATOM    696  NZ  LYS B  21      18.908  26.648  54.995  1.00 45.87           N1+
ATOM    697  N   ALA B  22      14.796  32.110  58.695  1.00 34.33           N  
ATOM    698  CA  ALA B  22      14.361  33.475  58.571  1.00 34.33           C  
ATOM    699  C   ALA B  22      13.814  33.987  59.865  1.00 34.33           C  
ATOM    700  O   ALA B  22      14.118  35.106  60.276  1.00 34.33           O  
ATOM    701  CB  ALA B  22      13.252  33.651  57.520  1.00 34.33           C  
ATOM    702  N   THR B  23      12.976  33.179  60.536  1.00112.75           N  
ATOM    703  CA  THR B  23      12.353  33.605  61.753  1.00112.75           C  
ATOM    704  C   THR B  23      13.382  33.752  62.824  1.00112.75           C  
ATOM    705  O   THR B  23      13.312  34.668  63.642  1.00112.75           O  
ATOM    706  CB  THR B  23      11.274  32.672  62.214  1.00112.75           C  
ATOM    707  CG2 THR B  23      11.872  31.295  62.536  1.00112.75           C  
ATOM    708  OG1 THR B  23      10.638  33.213  63.357  1.00112.75           O  
ATOM    709  N   ALA B  24      14.369  32.840  62.851  1.00 34.76           N  
ATOM    710  CA  ALA B  24      15.394  32.872  63.852  1.00 34.76           C  
ATOM    711  C   ALA B  24      16.192  34.132  63.707  1.00 34.76           C  
ATOM    712  O   ALA B  24      16.564  34.747  64.706  1.00 34.76           O  
ATOM    713  CB  ALA B  24      16.369  31.685  63.758  1.00 34.76           C  
ATOM    714  N   ALA B  25      16.480  34.552  62.459  1.00 27.26           N  
ATOM    715  CA  ALA B  25      17.259  35.740  62.233  1.00 27.26           C  
ATOM    716  C   ALA B  25      16.503  36.893  62.812  1.00 27.26           C  
ATOM    717  O   ALA B  25      17.086  37.794  63.411  1.00 27.26           O  
ATOM    718  CB  ALA B  25      17.486  36.039  60.740  1.00 27.26           C  
ATOM    719  N   ALA B  26      15.170  36.864  62.625  1.00 56.25           N  
ATOM    720  CA  ALA B  26      14.201  37.819  63.083  1.00 56.25           C  
ATOM    721  C   ALA B  26      14.141  37.798  64.584  1.00 56.25           C  
ATOM    722  O   ALA B  26      13.735  38.776  65.210  1.00 56.25           O  
ATOM    723  CB  ALA B  26      12.786  37.532  62.553  1.00 56.25           C  
ATOM    724  N   SER B  27      14.514  36.659  65.200  1.00 70.50           N  
ATOM    725  CA  SER B  27      14.458  36.481  66.626  1.00 70.50           C  
ATOM    726  C   SER B  27      13.037  36.496  67.080  1.00 70.50           C  
ATOM    727  O   SER B  27      12.711  37.063  68.123  1.00 70.50           O  
ATOM    728  CB  SER B  27      15.245  37.538  67.420  1.00 70.50           C  
ATOM    729  OG  SER B  27      16.634  37.393  67.167  1.00 70.50           O  
ATOM    730  N   CYS B  28      12.145  35.850  66.300  1.00 86.30           N  
ATOM    731  CA  CYS B  28      10.788  35.760  66.737  1.00 86.30           C  
ATOM    732  C   CYS B  28      10.736  34.960  67.998  1.00 86.30           C  
ATOM    733  O   CYS B  28      11.492  34.003  68.188  1.00 86.30           O  
ATOM    734  CB  CYS B  28       9.813  35.075  65.758  1.00 86.30           C  
ATOM    735  SG  CYS B  28       8.181  34.903  66.546  1.00 86.30           S  
ATOM    736  N   ASN B  29       9.850  35.371  68.929  1.00147.09           N  
ATOM    737  CA  ASN B  29       9.726  34.547  70.095  1.00147.09           C  
ATOM    738  C   ASN B  29       8.392  33.877  69.978  1.00147.09           C  
ATOM    739  O   ASN B  29       7.322  34.474  70.084  1.00147.09           O  
ATOM    740  CB  ASN B  29       9.909  35.251  71.456  1.00147.09           C  
ATOM    741  CG  ASN B  29       8.700  36.071  71.815  1.00147.09           C  
ATOM    742  ND2 ASN B  29       8.384  37.123  71.016  1.00147.09           N  
ATOM    743  OD1 ASN B  29       8.038  35.750  72.799  1.00147.09           O  
ATOM    744  N   TRP B  30       8.448  32.565  69.738  1.00107.56           N  
ATOM    745  CA  TRP B  30       7.290  31.788  69.425  1.00107.56           C  
ATOM    746  C   TRP B  30       6.300  31.751  70.547  1.00107.56           C  
ATOM    747  O   TRP B  30       5.095  31.750  70.302  1.00107.56           O  
ATOM    748  CB  TRP B  30       7.643  30.356  68.994  1.00107.56           C  
ATOM    749  CG  TRP B  30       8.364  30.327  67.668  1.00107.56           C  
ATOM    750  CD1 TRP B  30       9.693  30.193  67.397  1.00107.56           C  
ATOM    751  CD2 TRP B  30       7.704  30.505  66.406  1.00107.56           C  
ATOM    752  CE2 TRP B  30       8.689  30.472  65.420  1.00107.56           C  
ATOM    753  CE3 TRP B  30       6.386  30.689  66.098  1.00107.56           C  
ATOM    754  NE1 TRP B  30       9.904  30.280  66.042  1.00107.56           N  
ATOM    755  CZ2 TRP B  30       8.372  30.625  64.102  1.00107.56           C  
ATOM    756  CZ3 TRP B  30       6.065  30.835  64.767  1.00107.56           C  
ATOM    757  CH2 TRP B  30       7.042  30.803  63.791  1.00107.56           C  
ATOM    758  N   ILE B  31       6.754  31.700  71.808  1.00 58.39           N  
ATOM    759  CA  ILE B  31       5.785  31.542  72.857  1.00 58.39           C  
ATOM    760  C   ILE B  31       4.875  32.732  72.928  1.00 58.39           C  
ATOM    761  O   ILE B  31       3.657  32.574  73.013  1.00 58.39           O  
ATOM    762  CB  ILE B  31       6.395  31.328  74.211  1.00 58.39           C  
ATOM    763  CG1 ILE B  31       7.197  30.011  74.230  1.00 58.39           C  
ATOM    764  CG2 ILE B  31       5.258  31.368  75.244  1.00 58.39           C  
ATOM    765  CD1 ILE B  31       8.037  29.801  75.491  1.00 58.39           C  
ATOM    766  N   THR B  32       5.416  33.965  72.886  1.00 56.81           N  
ATOM    767  CA  THR B  32       4.494  35.054  73.041  1.00 56.81           C  
ATOM    768  C   THR B  32       3.583  35.108  71.863  1.00 56.81           C  
ATOM    769  O   THR B  32       2.387  35.333  72.030  1.00 56.81           O  
ATOM    770  CB  THR B  32       5.093  36.420  73.197  1.00 56.81           C  
ATOM    771  CG2 THR B  32       5.977  36.442  74.458  1.00 56.81           C  
ATOM    772  OG1 THR B  32       5.818  36.783  72.033  1.00 56.81           O  
ATOM    773  N   CYS B  33       4.115  34.901  70.639  1.00 53.61           N  
ATOM    774  CA  CYS B  33       3.268  35.020  69.487  1.00 53.61           C  
ATOM    775  C   CYS B  33       2.184  33.984  69.526  1.00 53.61           C  
ATOM    776  O   CYS B  33       1.019  34.288  69.275  1.00 53.61           O  
ATOM    777  CB  CYS B  33       4.011  34.882  68.143  1.00 53.61           C  
ATOM    778  SG  CYS B  33       2.894  35.039  66.712  1.00 53.61           S  
ATOM    779  N   LEU B  34       2.531  32.733  69.876  1.00 59.63           N  
ATOM    780  CA  LEU B  34       1.578  31.654  69.863  1.00 59.63           C  
ATOM    781  C   LEU B  34       0.494  31.910  70.854  1.00 59.63           C  
ATOM    782  O   LEU B  34      -0.661  31.554  70.625  1.00 59.63           O  
ATOM    783  CB  LEU B  34       2.201  30.290  70.199  1.00 59.63           C  
ATOM    784  CG  LEU B  34       3.228  29.808  69.157  1.00 59.63           C  
ATOM    785  CD1 LEU B  34       3.801  28.435  69.543  1.00 59.63           C  
ATOM    786  CD2 LEU B  34       2.629  29.821  67.743  1.00 59.63           C  
ATOM    787  N   GLU B  35       0.837  32.516  72.001  1.00118.14           N  
ATOM    788  CA  GLU B  35      -0.153  32.741  73.010  1.00118.14           C  
ATOM    789  C   GLU B  35      -1.210  33.644  72.444  1.00118.14           C  
ATOM    790  O   GLU B  35      -2.396  33.468  72.720  1.00118.14           O  
ATOM    791  CB  GLU B  35       0.437  33.393  74.273  1.00118.14           C  
ATOM    792  CG  GLU B  35      -0.478  33.307  75.491  1.00118.14           C  
ATOM    793  CD  GLU B  35      -0.471  31.863  75.984  1.00118.14           C  
ATOM    794  OE1 GLU B  35       0.540  31.448  76.611  1.00118.14           O  
ATOM    795  OE2 GLU B  35      -1.478  31.153  75.723  1.00118.14           O1-
ATOM    796  N   SER B  36      -0.808  34.650  71.643  1.00 55.67           N  
ATOM    797  CA  SER B  36      -1.759  35.572  71.085  1.00 55.67           C  
ATOM    798  C   SER B  36      -2.629  34.906  70.055  1.00 55.67           C  
ATOM    799  O   SER B  36      -3.825  35.176  69.981  1.00 55.67           O  
ATOM    800  CB  SER B  36      -1.099  36.784  70.407  1.00 55.67           C  
ATOM    801  OG  SER B  36      -0.473  37.610  71.379  1.00 55.67           O  
ATOM    802  N   LEU B  37      -2.022  34.068  69.191  1.00100.83           N  
ATOM    803  CA  LEU B  37      -2.640  33.387  68.079  1.00100.83           C  
ATOM    804  C   LEU B  37      -3.428  32.141  68.395  1.00100.83           C  
ATOM    805  O   LEU B  37      -4.229  31.710  67.568  1.00100.83           O  
ATOM    806  CB  LEU B  37      -1.667  33.087  66.929  1.00100.83           C  
ATOM    807  CG  LEU B  37      -1.231  34.360  66.178  1.00100.83           C  
ATOM    808  CD1 LEU B  37      -0.265  34.022  65.034  1.00100.83           C  
ATOM    809  CD2 LEU B  37      -2.447  35.176  65.706  1.00100.83           C  
ATOM    810  N   ALA B  38      -3.243  31.506  69.564  1.00 57.01           N  
ATOM    811  CA  ALA B  38      -3.766  30.175  69.778  1.00 57.01           C  
ATOM    812  C   ALA B  38      -5.244  30.058  69.504  1.00 57.01           C  
ATOM    813  O   ALA B  38      -5.685  29.052  68.948  1.00 57.01           O  
ATOM    814  CB  ALA B  38      -3.525  29.663  71.210  1.00 57.01           C  
ATOM    815  N   ALA B  39      -6.051  31.059  69.882  1.00 46.72           N  
ATOM    816  CA  ALA B  39      -7.478  30.995  69.714  1.00 46.72           C  
ATOM    817  C   ALA B  39      -7.877  30.937  68.263  1.00 46.72           C  
ATOM    818  O   ALA B  39      -8.904  30.348  67.929  1.00 46.72           O  
ATOM    819  CB  ALA B  39      -8.206  32.201  70.334  1.00 46.72           C  
ATOM    820  N   SER B  40      -7.094  31.587  67.379  1.00 57.59           N  
ATOM    821  CA  SER B  40      -7.422  31.802  65.993  1.00 57.59           C  
ATOM    822  C   SER B  40      -7.521  30.562  65.148  1.00 57.59           C  
ATOM    823  O   SER B  40      -8.384  30.495  64.276  1.00 57.59           O  
ATOM    824  CB  SER B  40      -6.411  32.727  65.289  1.00 57.59           C  
ATOM    825  OG  SER B  40      -5.147  32.091  65.177  1.00 57.59           O  
ATOM    826  N   SER B  41      -6.653  29.549  65.333  1.00 88.20           N  
ATOM    827  CA  SER B  41      -6.729  28.461  64.396  1.00 88.20           C  
ATOM    828  C   SER B  41      -6.342  27.177  65.058  1.00 88.20           C  
ATOM    829  O   SER B  41      -5.737  27.166  66.128  1.00 88.20           O  
ATOM    830  CB  SER B  41      -5.768  28.658  63.210  1.00 88.20           C  
ATOM    831  OG  SER B  41      -5.743  27.501  62.391  1.00 88.20           O  
ATOM    832  N   ALA B  42      -6.702  26.047  64.415  1.00 25.19           N  
ATOM    833  CA  ALA B  42      -6.385  24.744  64.924  1.00 25.19           C  
ATOM    834  C   ALA B  42      -4.896  24.572  64.932  1.00 25.19           C  
ATOM    835  O   ALA B  42      -4.330  24.025  65.876  1.00 25.19           O  
ATOM    836  CB  ALA B  42      -6.980  23.613  64.066  1.00 25.19           C  
ATOM    837  N   ALA B  43      -4.221  25.036  63.863  1.00 32.84           N  
ATOM    838  CA  ALA B  43      -2.801  24.882  63.758  1.00 32.84           C  
ATOM    839  C   ALA B  43      -2.143  25.648  64.854  1.00 32.84           C  
ATOM    840  O   ALA B  43      -1.182  25.183  65.466  1.00 32.84           O  
ATOM    841  CB  ALA B  43      -2.244  25.418  62.426  1.00 32.84           C  
ATOM    842  N   CYS B  44      -2.645  26.859  65.135  1.00 89.39           N  
ATOM    843  CA  CYS B  44      -1.962  27.673  66.086  1.00 89.39           C  
ATOM    844  C   CYS B  44      -2.105  27.070  67.456  1.00 89.39           C  
ATOM    845  O   CYS B  44      -1.179  27.122  68.265  1.00 89.39           O  
ATOM    846  CB  CYS B  44      -2.437  29.123  66.063  1.00 89.39           C  
ATOM    847  SG  CYS B  44      -1.003  30.199  66.302  1.00 89.39           S  
ATOM    848  N   ALA B  45      -3.276  26.475  67.757  1.00 25.95           N  
ATOM    849  CA  ALA B  45      -3.488  25.875  69.047  1.00 25.95           C  
ATOM    850  C   ALA B  45      -2.518  24.745  69.218  1.00 25.95           C  
ATOM    851  O   ALA B  45      -1.934  24.569  70.286  1.00 25.95           O  
ATOM    852  CB  ALA B  45      -4.899  25.285  69.210  1.00 25.95           C  
ATOM    853  N   ALA B  46      -2.324  23.945  68.153  1.00 26.41           N  
ATOM    854  CA  ALA B  46      -1.448  22.812  68.199  1.00 26.41           C  
ATOM    855  C   ALA B  46      -0.046  23.276  68.446  1.00 26.41           C  
ATOM    856  O   ALA B  46       0.688  22.670  69.226  1.00 26.41           O  
ATOM    857  CB  ALA B  46      -1.437  22.027  66.876  1.00 26.41           C  
ATOM    858  N   ALA B  47       0.362  24.374  67.782  1.00 27.86           N  
ATOM    859  CA  ALA B  47       1.705  24.872  67.890  1.00 27.86           C  
ATOM    860  C   ALA B  47       1.986  25.284  69.303  1.00 27.86           C  
ATOM    861  O   ALA B  47       3.075  25.041  69.822  1.00 27.86           O  
ATOM    862  CB  ALA B  47       1.958  26.101  67.002  1.00 27.86           C  
ATOM    863  N   LEU B  48       1.009  25.923  69.966  1.00 44.70           N  
ATOM    864  CA  LEU B  48       1.208  26.401  71.304  1.00 44.70           C  
ATOM    865  C   LEU B  48       1.420  25.234  72.222  1.00 44.70           C  
ATOM    866  O   LEU B  48       2.228  25.303  73.145  1.00 44.70           O  
ATOM    867  CB  LEU B  48       0.021  27.239  71.815  1.00 44.70           C  
ATOM    868  CG  LEU B  48       0.219  27.812  73.231  1.00 44.70           C  
ATOM    869  CD1 LEU B  48       1.416  28.776  73.286  1.00 44.70           C  
ATOM    870  CD2 LEU B  48      -1.076  28.448  73.757  1.00 44.70           C  
ATOM    871  N   GLY B  49       0.704  24.118  71.984  1.00 37.82           N  
ATOM    872  CA  GLY B  49       0.814  22.975  72.847  1.00 37.82           C  
ATOM    873  C   GLY B  49       2.236  22.497  72.832  1.00 37.82           C  
ATOM    874  O   GLY B  49       2.762  22.043  73.844  1.00 37.82           O  
ATOM    875  N   GLU B  50       2.869  22.575  71.647  1.00125.24           N  
ATOM    876  CA  GLU B  50       4.218  22.176  71.343  1.00125.24           C  
ATOM    877  C   GLU B  50       5.206  23.104  71.988  1.00125.24           C  
ATOM    878  O   GLU B  50       6.401  22.820  71.998  1.00125.24           O  
ATOM    879  CB  GLU B  50       4.511  22.170  69.833  1.00125.24           C  
ATOM    880  CG  GLU B  50       3.802  21.031  69.102  1.00125.24           C  
ATOM    881  CD  GLU B  50       4.342  19.737  69.692  1.00125.24           C  
ATOM    882  OE1 GLU B  50       5.572  19.678  69.956  1.00125.24           O  
ATOM    883  OE2 GLU B  50       3.527  18.800  69.907  1.00125.24           O1-
ATOM    884  N   LEU B  51       4.747  24.270  72.482  1.00114.62           N  
ATOM    885  CA  LEU B  51       5.631  25.236  73.075  1.00114.62           C  
ATOM    886  C   LEU B  51       6.404  25.943  72.007  1.00114.62           C  
ATOM    887  O   LEU B  51       7.389  26.618  72.302  1.00114.62           O  
ATOM    888  CB  LEU B  51       6.687  24.642  74.026  1.00114.62           C  
ATOM    889  CG  LEU B  51       6.148  24.108  75.361  1.00114.62           C  
ATOM    890  CD1 LEU B  51       5.198  22.917  75.166  1.00114.62           C  
ATOM    891  CD2 LEU B  51       7.306  23.797  76.321  1.00114.62           C  
ATOM    892  N   GLY B  52       5.980  25.810  70.735  1.00 28.34           N  
ATOM    893  CA  GLY B  52       6.617  26.535  69.671  1.00 28.34           C  
ATOM    894  C   GLY B  52       7.833  25.792  69.221  1.00 28.34           C  
ATOM    895  O   GLY B  52       8.563  26.248  68.343  1.00 28.34           O  
ATOM    896  N   LEU B  53       8.078  24.620  69.825  1.00 57.07           N  
ATOM    897  CA  LEU B  53       9.221  23.807  69.539  1.00 57.07           C  
ATOM    898  C   LEU B  53       9.117  23.247  68.151  1.00 57.07           C  
ATOM    899  O   LEU B  53      10.128  23.066  67.476  1.00 57.07           O  
ATOM    900  CB  LEU B  53       9.313  22.619  70.514  1.00 57.07           C  
ATOM    901  CG  LEU B  53       9.364  23.049  71.995  1.00 57.07           C  
ATOM    902  CD1 LEU B  53       9.462  21.827  72.922  1.00 57.07           C  
ATOM    903  CD2 LEU B  53      10.469  24.089  72.251  1.00 57.07           C  
ATOM    904  N   ASP B  54       7.883  22.931  67.702  1.00 62.72           N  
ATOM    905  CA  ASP B  54       7.705  22.272  66.437  1.00 62.72           C  
ATOM    906  C   ASP B  54       7.542  23.301  65.353  1.00 62.72           C  
ATOM    907  O   ASP B  54       6.516  23.973  65.252  1.00 62.72           O  
ATOM    908  CB  ASP B  54       6.474  21.350  66.454  1.00 62.72           C  
ATOM    909  CG  ASP B  54       6.606  20.346  65.326  1.00 62.72           C  
ATOM    910  OD1 ASP B  54       7.261  20.679  64.303  1.00 62.72           O  
ATOM    911  OD2 ASP B  54       6.065  19.219  65.482  1.00 62.72           O1-
ATOM    912  N   ILE B  55       8.569  23.429  64.488  1.00100.30           N  
ATOM    913  CA  ILE B  55       8.612  24.423  63.449  1.00100.30           C  
ATOM    914  C   ILE B  55       7.520  24.211  62.444  1.00100.30           C  
ATOM    915  O   ILE B  55       6.896  25.178  62.014  1.00100.30           O  
ATOM    916  CB  ILE B  55       9.916  24.441  62.709  1.00100.30           C  
ATOM    917  CG1 ILE B  55      11.056  24.819  63.669  1.00100.30           C  
ATOM    918  CG2 ILE B  55       9.766  25.398  61.516  1.00100.30           C  
ATOM    919  CD1 ILE B  55      10.828  26.166  64.355  1.00100.30           C  
ATOM    920  N   PRO B  56       7.254  23.006  62.026  1.00143.73           N  
ATOM    921  CA  PRO B  56       6.217  22.818  61.056  1.00143.73           C  
ATOM    922  C   PRO B  56       4.883  23.273  61.564  1.00143.73           C  
ATOM    923  O   PRO B  56       4.088  23.771  60.769  1.00143.73           O  
ATOM    924  CB  PRO B  56       6.312  21.354  60.611  1.00143.73           C  
ATOM    925  CG  PRO B  56       7.440  20.747  61.475  1.00143.73           C  
ATOM    926  CD  PRO B  56       8.260  21.965  61.931  1.00143.73           C  
ATOM    927  N   LEU B  57       4.601  23.099  62.869  1.00 95.33           N  
ATOM    928  CA  LEU B  57       3.361  23.582  63.403  1.00 95.33           C  
ATOM    929  C   LEU B  57       3.364  25.077  63.389  1.00 95.33           C  
ATOM    930  O   LEU B  57       2.360  25.700  63.049  1.00 95.33           O  
ATOM    931  CB  LEU B  57       3.099  23.156  64.860  1.00 95.33           C  
ATOM    932  CG  LEU B  57       2.675  21.687  65.012  1.00 95.33           C  
ATOM    933  CD1 LEU B  57       3.776  20.731  64.544  1.00 95.33           C  
ATOM    934  CD2 LEU B  57       2.190  21.394  66.438  1.00 95.33           C  
ATOM    935  N   ASP B  58       4.503  25.694  63.756  1.00 44.48           N  
ATOM    936  CA  ASP B  58       4.575  27.124  63.839  1.00 44.48           C  
ATOM    937  C   ASP B  58       4.337  27.707  62.487  1.00 44.48           C  
ATOM    938  O   ASP B  58       3.656  28.719  62.347  1.00 44.48           O  
ATOM    939  CB  ASP B  58       5.944  27.629  64.320  1.00 44.48           C  
ATOM    940  CG  ASP B  58       6.078  27.311  65.802  1.00 44.48           C  
ATOM    941  OD1 ASP B  58       5.030  27.061  66.456  1.00 44.48           O  
ATOM    942  OD2 ASP B  58       7.235  27.316  66.300  1.00 44.48           O1-
ATOM    943  N   LEU B  59       4.903  27.070  61.451  1.00108.00           N  
ATOM    944  CA  LEU B  59       4.794  27.559  60.111  1.00108.00           C  
ATOM    945  C   LEU B  59       3.357  27.504  59.692  1.00108.00           C  
ATOM    946  O   LEU B  59       2.838  28.451  59.102  1.00108.00           O  
ATOM    947  CB  LEU B  59       5.705  26.739  59.180  1.00108.00           C  
ATOM    948  CG  LEU B  59       5.807  27.219  57.725  1.00108.00           C  
ATOM    949  CD1 LEU B  59       6.922  26.450  57.006  1.00108.00           C  
ATOM    950  CD2 LEU B  59       4.471  27.103  56.978  1.00108.00           C  
ATOM    951  N   ALA B  60       2.657  26.402  60.023  1.00 35.66           N  
ATOM    952  CA  ALA B  60       1.274  26.273  59.655  1.00 35.66           C  
ATOM    953  C   ALA B  60       0.479  27.351  60.338  1.00 35.66           C  
ATOM    954  O   ALA B  60      -0.397  27.960  59.727  1.00 35.66           O  
ATOM    955  CB  ALA B  60       0.675  24.912  60.058  1.00 35.66           C  
ATOM    956  N   CYS B  61       0.764  27.628  61.629  1.00 61.98           N  
ATOM    957  CA  CYS B  61       0.005  28.642  62.320  1.00 61.98           C  
ATOM    958  C   CYS B  61       0.209  29.977  61.676  1.00 61.98           C  
ATOM    959  O   CYS B  61      -0.745  30.726  61.479  1.00 61.98           O  
ATOM    960  CB  CYS B  61       0.351  28.843  63.815  1.00 61.98           C  
ATOM    961  SG  CYS B  61      -0.274  30.457  64.412  1.00 61.98           S  
ATOM    962  N   ILE B  62       1.460  30.300  61.316  1.00105.64           N  
ATOM    963  CA  ILE B  62       1.777  31.590  60.774  1.00105.64           C  
ATOM    964  C   ILE B  62       1.048  31.787  59.487  1.00105.64           C  
ATOM    965  O   ILE B  62       0.544  32.876  59.214  1.00105.64           O  
ATOM    966  CB  ILE B  62       3.235  31.741  60.472  1.00105.64           C  
ATOM    967  CG1 ILE B  62       4.060  31.622  61.764  1.00105.64           C  
ATOM    968  CG2 ILE B  62       3.421  33.068  59.721  1.00105.64           C  
ATOM    969  CD1 ILE B  62       3.669  32.644  62.834  1.00105.64           C  
ATOM    970  N   ALA B  63       0.971  30.740  58.649  1.00 30.89           N  
ATOM    971  CA  ALA B  63       0.304  30.907  57.393  1.00 30.89           C  
ATOM    972  C   ALA B  63      -1.107  31.295  57.691  1.00 30.89           C  
ATOM    973  O   ALA B  63      -1.688  32.139  57.013  1.00 30.89           O  
ATOM    974  CB  ALA B  63       0.256  29.622  56.549  1.00 30.89           C  
ATOM    975  N   SER B  64      -1.686  30.697  58.744  1.00108.15           N  
ATOM    976  CA  SER B  64      -3.061  30.899  59.098  1.00108.15           C  
ATOM    977  C   SER B  64      -3.352  32.321  59.507  1.00108.15           C  
ATOM    978  O   SER B  64      -4.481  32.772  59.317  1.00108.15           O  
ATOM    979  CB  SER B  64      -3.482  30.037  60.303  1.00108.15           C  
ATOM    980  OG  SER B  64      -3.351  28.654  60.007  1.00108.15           O  
ATOM    981  N   ALA B  65      -2.392  33.077  60.088  1.00 89.10           N  
ATOM    982  CA  ALA B  65      -2.783  34.384  60.570  1.00 89.10           C  
ATOM    983  C   ALA B  65      -1.740  35.440  60.273  1.00 89.10           C  
ATOM    984  O   ALA B  65      -0.655  35.150  59.780  1.00 89.10           O  
ATOM    985  CB  ALA B  65      -3.051  34.422  62.085  1.00 89.10           C  
ATOM    986  N   ALA B  66      -2.064  36.731  60.545  1.00 93.13           N  
ATOM    987  CA  ALA B  66      -1.114  37.779  60.271  1.00 93.13           C  
ATOM    988  C   ALA B  66      -0.889  38.588  61.501  1.00 93.13           C  
ATOM    989  O   ALA B  66      -1.723  38.636  62.403  1.00 93.13           O  
ATOM    990  CB  ALA B  66      -1.555  38.753  59.169  1.00 93.13           C  
ATOM    991  N   SER B  67       0.288  39.235  61.576  1.00110.51           N  
ATOM    992  CA  SER B  67       0.508  40.059  62.717  1.00110.51           C  
ATOM    993  C   SER B  67      -0.451  41.191  62.595  1.00110.51           C  
ATOM    994  O   SER B  67      -0.556  41.834  61.551  1.00110.51           O  
ATOM    995  CB  SER B  67       1.929  40.646  62.815  1.00110.51           C  
ATOM    996  OG  SER B  67       2.153  41.574  61.763  1.00110.51           O  
ATOM    997  N   THR B  68      -1.176  41.449  63.690  1.00231.15           N  
ATOM    998  CA  THR B  68      -2.165  42.472  63.786  1.00231.15           C  
ATOM    999  C   THR B  68      -2.034  42.967  65.182  1.00231.15           C  
ATOM   1000  O   THR B  68      -0.940  43.324  65.627  1.00231.15           O  
ATOM   1001  CB  THR B  68      -3.558  41.937  63.520  1.00231.15           C  
ATOM   1002  CG2 THR B  68      -3.863  40.737  64.439  1.00231.15           C  
ATOM   1003  OG1 THR B  68      -4.533  42.960  63.639  1.00231.15           O  
ATOM   1004  N   SER B  69      -3.156  43.026  65.912  1.00 46.34           N  
ATOM   1005  CA  SER B  69      -3.096  43.392  67.284  1.00 46.34           C  
ATOM   1006  C   SER B  69      -2.349  42.292  67.966  1.00 46.34           C  
ATOM   1007  O   SER B  69      -1.862  42.484  69.080  1.00 46.34           O  
ATOM   1008  CB  SER B  69      -4.478  43.493  67.949  1.00 46.34           C  
ATOM   1009  OG  SER B  69      -5.051  42.200  68.076  1.00 46.34           O  
ATOM   1010  N   ALA B  70      -2.246  41.111  67.302  1.00 58.23           N  
ATOM   1011  CA  ALA B  70      -1.551  40.006  67.895  1.00 58.23           C  
ATOM   1012  C   ALA B  70      -0.192  40.508  68.228  1.00 58.23           C  
ATOM   1013  O   ALA B  70       0.626  40.808  67.359  1.00 58.23           O  
ATOM   1014  CB  ALA B  70      -1.405  38.785  66.970  1.00 58.23           C  
ATOM   1015  N   GLN B  71       0.045  40.635  69.542  1.00 58.89           N  
ATOM   1016  CA  GLN B  71       1.275  41.164  70.036  1.00 58.89           C  
ATOM   1017  C   GLN B  71       2.212  40.038  70.303  1.00 58.89           C  
ATOM   1018  O   GLN B  71       1.792  38.911  70.553  1.00 58.89           O  
ATOM   1019  CB  GLN B  71       1.110  41.951  71.344  1.00 58.89           C  
ATOM   1020  CG  GLN B  71       0.329  43.254  71.158  1.00 58.89           C  
ATOM   1021  CD  GLN B  71       0.186  43.914  72.521  1.00 58.89           C  
ATOM   1022  NE2 GLN B  71       0.588  43.180  73.593  1.00 58.89           N  
ATOM   1023  OE1 GLN B  71      -0.278  45.046  72.628  1.00 58.89           O  
ATOM   1024  N   GLY B  72       3.525  40.333  70.214  1.00 49.22           N  
ATOM   1025  CA  GLY B  72       4.544  39.383  70.546  1.00 49.22           C  
ATOM   1026  C   GLY B  72       4.938  38.568  69.348  1.00 49.22           C  
ATOM   1027  O   GLY B  72       5.778  37.678  69.456  1.00 49.22           O  
ATOM   1028  N   CYS B  73       4.288  38.809  68.198  1.00114.45           N  
ATOM   1029  CA  CYS B  73       4.474  38.137  66.936  1.00114.45           C  
ATOM   1030  C   CYS B  73       5.577  38.666  66.058  1.00114.45           C  
ATOM   1031  O   CYS B  73       5.766  38.127  64.969  1.00114.45           O  
ATOM   1032  CB  CYS B  73       3.177  38.017  66.119  1.00114.45           C  
ATOM   1033  SG  CYS B  73       2.008  36.864  66.905  1.00114.45           S  
ATOM   1034  N   GLU B  74       6.304  39.732  66.458  1.00263.28           N  
ATOM   1035  CA  GLU B  74       7.136  40.464  65.529  1.00263.28           C  
ATOM   1036  C   GLU B  74       8.013  39.616  64.639  1.00263.28           C  
ATOM   1037  O   GLU B  74       7.705  39.449  63.472  1.00263.28           O  
ATOM   1038  CB  GLU B  74       8.065  41.462  66.252  1.00263.28           C  
ATOM   1039  CG  GLU B  74       8.986  40.817  67.297  1.00263.28           C  
ATOM   1040  CD  GLU B  74       8.213  40.644  68.600  1.00263.28           C  
ATOM   1041  OE1 GLU B  74       7.795  41.683  69.178  1.00263.28           O  
ATOM   1042  OE2 GLU B  74       8.033  39.476  69.037  1.00263.28           O1-
ATOM   1043  N   GLY B  75       9.032  38.914  65.124  1.00144.24           N  
ATOM   1044  CA  GLY B  75       9.934  38.243  64.211  1.00144.24           C  
ATOM   1045  C   GLY B  75       9.237  37.203  63.364  1.00144.24           C  
ATOM   1046  O   GLY B  75       9.727  36.849  62.289  1.00144.24           O  
ATOM   1047  N   CYS B  76       8.127  36.630  63.863  1.00 93.74           N  
ATOM   1048  CA  CYS B  76       7.385  35.574  63.214  1.00 93.74           C  
ATOM   1049  C   CYS B  76       6.677  35.972  61.945  1.00 93.74           C  
ATOM   1050  O   CYS B  76       6.466  35.124  61.078  1.00 93.74           O  
ATOM   1051  CB  CYS B  76       6.339  34.913  64.127  1.00 93.74           C  
ATOM   1052  SG  CYS B  76       7.080  33.745  65.302  1.00 93.74           S  
ATOM   1053  N   PHE B  77       6.241  37.240  61.813  1.00112.95           N  
ATOM   1054  CA  PHE B  77       5.488  37.647  60.652  1.00112.95           C  
ATOM   1055  C   PHE B  77       4.212  36.820  60.545  1.00112.95           C  
ATOM   1056  O   PHE B  77       3.231  37.148  61.264  1.00112.95           O  
ATOM   1057  CB  PHE B  77       6.217  37.515  59.302  1.00112.95           C  
ATOM   1058  CG  PHE B  77       7.257  38.575  59.193  1.00112.95           C  
ATOM   1059  CD1 PHE B  77       6.888  39.884  58.984  1.00112.95           C  
ATOM   1060  CD2 PHE B  77       8.593  38.273  59.317  1.00112.95           C  
ATOM   1061  CE1 PHE B  77       7.831  40.879  58.880  1.00112.95           C  
ATOM   1062  CE2 PHE B  77       9.546  39.264  59.211  1.00112.95           C  
ATOM   1063  CZ  PHE B  77       9.165  40.570  58.994  1.00112.95           C  
ATOM   1064  OXT PHE B  77       4.193  35.864  59.724  1.00112.95           O1-
TER   
